# Supplementary material for: HiMMe: using genetic patterns as a proxy for genome assembly reliability assessment
Source: BMC Genomics. 2017 Sep 5;18:694. doi: 10.1186/s12864-017-3965-2 (PMC5584555; doi:10.1186/s12864-017-3965-2)
Supplement: Supplementary file 2 — ’Supplementary_file2.zip’, Title: ’Data from simulations’. Description: contains all simulated data as well as the pertinent results. (ZIP 1187 kb) [file 12864_2017_3965_MOESM2_ESM.zip]

Archive with 119 entries (105 files):
- Simulations/
- Simulations/simulations/
- Simulations/simulations/.DS_Store
- __MACOSX/
- __MACOSX/Simulations/
- __MACOSX/Simulations/simulations/
- __MACOSX/Simulations/simulations/._.DS_Store
- Simulations/simulations/input/
- Simulations/simulations/input/true_seq_50.fa
- Simulations/simulations/input/true_seq_40.fa
- Simulations/simulations/input/true_seq_60.fa
- Simulations/simulations/input/true_seq_70.fa
- Simulations/simulations/input/true_seq_30.fa
- Simulations/simulations/input/true_seq_20.fa
- Simulations/simulations/input/true_seq_10.fa
- Simulations/simulations/input/random_seq_30.fa
- Simulations/simulations/input/random_seq_20.fa
- Simulations/simulations/input/true_seq_100.fa
- __MACOSX/Simulations/simulations/input/
- __MACOSX/Simulations/simulations/input/._true_seq_100.fa
- Simulations/simulations/input/random_seq_10.fa
- Simulations/simulations/input/random_seq_100.fa
- Simulations/simulations/input/random_seq_50.fa
- Simulations/simulations/input/random_seq_40.fa
- Simulations/simulations/input/random_seq_60.fa
- Simulations/simulations/input/random_seq_70.fa
- Simulations/simulations/input/random_seq_90.fa
- Simulations/simulations/input/random_seq_80.fa
- Simulations/simulations/input/true_seq_90.fa
- Simulations/simulations/input/true_seq_80.fa
- Simulations/simulations/emission_matrix/
- Simulations/simulations/emission_matrix/.DS_Store
- __MACOSX/Simulations/simulations/emission_matrix/
- __MACOSX/Simulations/simulations/emission_matrix/._.DS_Store
- Simulations/simulations/emission_matrix/all_ep2991694175.txt.gz
- Simulations/simulations/himme_out/
- Simulations/simulations/himme_out/.DS_Store
- __MACOSX/Simulations/simulations/himme_out/
- __MACOSX/Simulations/simulations/himme_out/._.DS_Store
- Simulations/simulations/himme_out/true_seq_90_himme1.txt.gz
- Simulations/simulations/himme_out/random_seq_10_himme5.txt.gz
- Simulations/simulations/himme_out/random_seq_50_himme3.txt.gz
- Simulations/simulations/himme_out/true_seq_40_himme5.txt.gz
- Simulations/simulations/himme_out/random_seq_40_himme1.txt.gz
- Simulations/simulations/himme_out/random_seq_90_himme5.txt.gz
- Simulations/simulations/himme_out/true_seq_80_himme3.txt.gz
- Simulations/simulations/himme_out/true_seq_10_himme1.txt.gz
- Simulations/simulations/himme_out/random_seq_60_himme5.txt.gz
- Simulations/simulations/himme_out/true_seq_70_himme3.txt.gz
- Simulations/simulations/himme_out/random_seq_100_himme1.txt.gz
- Simulations/simulations/himme_out/true_seq_100_himme1.txt.gz
- Simulations/simulations/himme_out/true_seq_30_himme5.txt.gz
- Simulations/simulations/himme_out/random_seq_20_himme3.txt.gz
- Simulations/simulations/himme_out/random_seq_30_himme1.txt.gz
- Simulations/simulations/himme_out/true_seq_60_himme1.txt.gz
- Simulations/simulations/himme_out/random_seq_20_himme1.txt.gz
- Simulations/simulations/himme_out/true_seq_100_himme3.txt.gz
- Simulations/simulations/himme_out/random_seq_100_himme3.txt.gz
- Simulations/simulations/himme_out/true_seq_70_himme1.txt.gz
- Simulations/simulations/himme_out/true_seq_60_himme3.txt.gz
- Simulations/simulations/himme_out/random_seq_70_himme5.txt.gz
- Simulations/simulations/himme_out/random_seq_30_himme3.txt.gz
- Simulations/simulations/himme_out/true_seq_20_himme5.txt.gz
- Simulations/simulations/himme_out/random_seq_50_himme1.txt.gz
- Simulations/simulations/himme_out/true_seq_90_himme3.txt.gz
- Simulations/simulations/himme_out/random_seq_80_himme5.txt.gz
- Simulations/simulations/himme_out/true_seq_10_himme3.txt.gz
- Simulations/simulations/himme_out/true_seq_80_himme1.txt.gz
- Simulations/simulations/himme_out/true_seq_50_himme5.txt.gz
- Simulations/simulations/himme_out/random_seq_40_himme3.txt.gz
- Simulations/simulations/himme_out/true_seq_20_himme1.txt.gz
- Simulations/simulations/himme_out/random_seq_70_himme1.txt.gz
- Simulations/simulations/himme_out/true_seq_70_himme5.txt.gz
- Simulations/simulations/himme_out/random_seq_60_himme3.txt.gz
- Simulations/simulations/himme_out/random_seq_20_himme5.txt.gz
- Simulations/simulations/himme_out/true_seq_30_himme3.txt.gz
- Simulations/simulations/himme_out/true_seq_50_himme1.txt.gz
- Simulations/simulations/himme_out/true_seq_80_himme5.txt.gz
- Simulations/simulations/himme_out/random_seq_90_himme3.txt.gz
- Simulations/simulations/himme_out/random_seq_10_himme3.txt.gz
- Simulations/simulations/himme_out/random_seq_80_himme1.txt.gz
- Simulations/simulations/himme_out/true_seq_40_himme3.txt.gz
- Simulations/simulations/himme_out/random_seq_50_himme5.txt.gz
- Simulations/simulations/himme_out/random_seq_90_himme1.txt.gz
- Simulations/simulations/himme_out/true_seq_10_himme5.txt.gz
- Simulations/simulations/himme_out/random_seq_40_himme5.txt.gz
- Simulations/simulations/himme_out/true_seq_50_himme3.txt.gz
- Simulations/simulations/himme_out/true_seq_40_himme1.txt.gz
- Simulations/simulations/himme_out/random_seq_80_himme3.txt.gz
- Simulations/simulations/himme_out/true_seq_90_himme5.txt.gz
- Simulations/simulations/himme_out/random_seq_10_himme1.txt.gz
- Simulations/simulations/himme_out/random_seq_70_himme3.txt.gz
- Simulations/simulations/himme_out/true_seq_60_himme5.txt.gz
- Simulations/simulations/himme_out/true_seq_20_himme3.txt.gz
- Simulations/simulations/himme_out/random_seq_30_himme5.txt.gz
- Simulations/simulations/himme_out/true_seq_30_himme1.txt.gz
- Simulations/simulations/himme_out/random_seq_60_himme1.txt.gz
- Simulations/simulations/himme_out/true_seq_100_himme5.txt.gz
- Simulations/simulations/himme_out/random_seq_100_himme5.txt.gz
- Simulations/simulations/scripts/
- Simulations/simulations/scripts/ggplot_linearRelation.R
- Simulations/simulations/scripts/ttest_100.R
- Simulations/simulations/scripts/derivation_benchmark.R
- Simulations/simulations/scripts/ggplot_dynamic_range.R
- Simulations/simulations/scripts/ggplot_seq100.R
- Simulations/simulations/scripts/bayes_class.R
- Simulations/simulations/scripts/ggplot_lm.R
- Simulations/simulations/transition_matrices/
- Simulations/simulations/transition_matrices/.DS_Store
- Simulations/simulations/transition_matrices/grch37_cdna_tm5.txt.gz
- Simulations/simulations/transition_matrices/grch37_cdna_tm1.txt.gz
- Simulations/simulations/transition_matrices/grch37_cdna_tm3.txt.gz
- Simulations/simulations/himme_summaries/
- Simulations/simulations/himme_summaries/random_seq_100_himme3.himme_summary.txt
- Simulations/simulations/himme_summaries/random_seq_100_himme1.himme_summary.txt
- Simulations/simulations/himme_summaries/random_seq_100_himme5.himme_summary.txt
- Simulations/simulations/himme_summaries/true_seq_100_himme3.himme_summary.txt
- Simulations/simulations/himme_summaries/true_seq_100_himme1.himme_summary.txt
- Simulations/simulations/himme_summaries/true_seq_100_himme5.himme_summary.txt
