# Supplementary material for: HiMMe: using genetic patterns as a proxy for genome assembly reliability assessment
Source: BMC Genomics. 2017 Sep 5;18:694. doi: 10.1186/s12864-017-3965-2 (PMC5584555; doi:10.1186/s12864-017-3965-2)
Supplement: Supplementary file 2 — ’Supplementary_file2.zip’, Title: ’Data from simulations’. Description: contains all simulated data as well as the pertinent results. (ZIP 1187 kb) [file 12864_2017_3965_MOESM2_ESM.zip › Simulations/simulations/input/true_seq_50.fa]

>seq_1
CTTCCCCTCTGTGGTGCGCAAAGGGCTCAGCGACTTCTCCTCAGTCCTGG
>seq_2
GACTGACTCCCCGGGGACATGAGGTGGATACTGTTCATTGGGGCCCTTAT
>seq_3
CCCTCTTACCACACTTTACCAGTTAACCACTGAAGCCCCCAATTCCCACA
>seq_4
CTGGAGGAGGAGGTGCGGGCGGCACGGCAGTCCCAGGAGGAGACCCGCGG
>seq_5
TGGAGAGCTTGTTTTCCCTCCAAGAAGAGGTTTGAGACAGGCGGCATCCT
>seq_6
ACCACAGACAAAGTTATACACAACAGCATGTGTATAGCTGAAATTGACTT
>seq_7
GTCCTCCCTTTGTTCAGTGGACGGTTAAACCTTCCCCCACTCAACCAATC
>seq_8
TCTTTCTGATAGGCTTGGTGAATCCCAGACCTTGCTGGCAGCAGCAGTTG
>seq_9
AATCAACTCTGGGCTGGCCTGGGCTACTATTCTCGTGGCCGGCGGCTGCA
>seq_10
ATCTGCCCTGCTGACCCTAAAGACCTTCCTAGAAGTCAAGAGCTAGCCTT
>seq_11
TGATAGGAAATGAGGCTTTTCTTCCCCTGACCAAAACTCCTTCCCTGTAG
>seq_12
TGGCTGAAGGCGAGTTGAAGGATATGGAACAGTTTTTTGATGACCTTTCA
>seq_13
GAGCGAGGCAGAGCCTGACGGCGACCACAACATCACAGAGCTGCCTCAGG
>seq_14
GGACCTGTATCCCAACCTGGCTGAAGAGAGGTCTCGGTGGGAGAAGGAGC
>seq_15
CTCAGAACCAAATGTCAGAGGCACATAAGCTTTTACAAAAATTGTTGGTT
>seq_16
ATGTGATAATATGTGGTCAAGTTAATCATGCCTGGATGTTGATGACACAA
>seq_17
ACAGAAATGGAGTAATTAAAAAAAAAAACAAAAAACAGAGAAGAATTGCA
>seq_18
TACTCCACAATTTACATGTATATTACAGCCATCAAACACATAAACATCAA
>seq_19
CCTATGCGTAGAGAGAGTGGTCGCCCCATCAAGCCCCCACGCAAAGACTT
>seq_20
CGAACATACCAGGCTGTCTCCTCATAACTTCCAAGCATGCACTTAAAACT
>seq_21
ATGAACGTCTTGGCTGATGCTCTCAAGGGCAAACACCAGGTTCTTATTAG
>seq_22
GAATTAATGTGTTGTCATTGAGTCTTACTCGACAATTTATCATGCACAAA
>seq_23
TTTAATTTCTATGAAGGATCCATCTTTGTATATTTACATGCTTAGAGGGG
>seq_24
CTAAAGAGCACTAATTTATCCTTAGAGACCCCGAAGACACCCCCTCCCCA
>seq_25
AATTTGAAGTATATGAGAAGAATGATTAATATGAAGGTGTTTTCTAGTTT
>seq_26
CTGCCCCAAGGTTGCCTGTTCCTCACCCTCCTTCCCCACTGAGCAAGTGT
>seq_27
GCTGTGGGCTGCTCACTGGCTTTAGCTGCTGTCTTCCCCCTGGGGCTCGA
>seq_28
AAGGATACGGAATCACATCTTATGGTCTCAAGTATGATTGCACCTGATGG
>seq_29
CTGGGAGGAGCAGACCTGGCGCAGGGGAACCACAGTGGGGCCCGCAAGAA
>seq_30
CTCAGTTAGTGAAGGAAGTAGAGAAGAAAACACAGTTCAGAGTCAGTACC
>seq_31
GGACGTGTTGAAGTTACAGCAAAAAAATGGTATACACTCACGTTAACTAT
>seq_32
GGCCTCTGGGTTGGTTTGCATGTCATTTGCATATCGTTTGCATGCCCTCA
>seq_33
CACTGAAGATAAAAACCAAAAAAGTGAATACTGCAGACCAATGTGCTAAT
>seq_34
ACGTGATCCGTGACGCGGTGACTTACACGGAGCACGCCAAGCGCAAGACC
>seq_35
TTCTTTTTCCCTCCTCACTTGATTTGCTACACCTACACTCACCCCTTCTG
>seq_36
TTTAAAGGGATTGTGTCTATGGTTTGATTCACTTAGAAATTTTATTTTCT
>seq_37
CTGGAGAAAGGAGTGAAGATGATGGAGGCTTTTCAACTCGACCATTTGTG
>seq_38
TTGTCAAGGAACTTCAGAGCATGTGCTCCAGCAAGTCTGAGTCTGATATC
>seq_39
CTCAGGCTTCTGCTGTACTGAAACGGGCTCACAAGAGGGGTGTGGAGCTG
>seq_40
GAAGCAGATTACTGGTTTATGACACCTCTGATGGCACCTTACTTCAGCCC
>seq_41
ACTTTAAAAGTTTACTCGGGCCGGGACGCAGGGCAAAGCGAGCCATGGCT
>seq_42
GTAGTTCAGGAGGGGAGTCTGATATTGAAGAGGAAGAACTGACCAGAGCT
>seq_43
AAATGTGTGTGAGTGTCGAGGCTTCTGAGTCCTTCTGCTGCAGGCACCTG
>seq_44
CAAAGGAGGGTACATTACTTAAACCCAGGGCATCAGGATGTGCTTGGGCT
>seq_45
TTCTCTCCCTTTCCAGCAAGGGCAGAGCTCCTAAAGCCAGGGGTTAGCAC
>seq_46
TCACAGTTCGAGCACTTGGAGGGCTGCTGAAGTTCCTGGGTCGAAGAAGA
>seq_47
CTCTCGCCTGACTCCATCCAGAACGATGAGGCCGTGGCCCCGCTCATGAA
>seq_48
GGATGAACTGGTATGTGTCTGTGATTTAGAGAACTGCTCAAACATCGAGG
>seq_49
AGCTCCCCGGGAGCACTCCTACGTCCTGTCAGCGGCCAAGAAGAGCACTG
>seq_50
AGTCCAGGAGTGGGGGCTACGGAGGCTCCAGAGACTACTATAGCAGCCGG
>seq_51
TTGAATACCATGGGACCCACCCATGTTTTCTGGGACTCAGGCATAAGGCA
>seq_52
GATGGAATTGGAAATTCTTGTGGGACGAAAGGTCATGAAGCAGCAAAACT
>seq_53
TGGCCGCGGGCGGAAGAGGAGCTGCGCGCCGCGGAGCCGGGCCTGGTGAA
>seq_54
CGTGCCCAGGAAATCGACGGGCAAGCCCTGCTGCTGCTCAAGGAGGACCA
>seq_55
TTTGTCTTGATTAAAAGTGCACTTTGGCCTGGGCATGGTGGCTCATGCCT
>seq_56
AGGAGGAGGAGTTGGAGCCATGGCAGAAAATCAGTGATGTCATTGAGGAC
>seq_57
GTGCCATCTCCCTGGGTTGCTTCTGCAGAGGAGGCCTCTCCTCCCCAGTG
>seq_58
AATGTGGCAGTCACCCCAAGTTCAGCTGACAGAGTTGCTAACGGTGATGG
>seq_59
ATATTCAATACTTATCTTGTTTTCAAGATTAAAAAAAGAAGCTCCCGCAA
>seq_60
ACTGGTGGCCAGTGAGGATGGGGCTGTGGACGCCCCAGCTCCTGATGAGC
>seq_61
GAGAAGAGAGAGCCCAGTACACGTTGATGGCTCAGGCGGTGGACAGGGAC
>seq_62
CCTCCTAGTCATAAAGGAAGCCAGCAGCAGAGCCAGAAATAATATTCAAA
>seq_63
GGACCAGGCTGGCTGCGGCGGGGCGGGCAGGCTTGGAATTCAAGAACATT
>seq_64
TTTTCTCCAGCTCCACCATCTTGGCCTTCAGATTGTCTCTTCATGCATAT
>seq_65
CCCGGCCTGTGGGATGGGCGGCCCGGAGAAGACTGCGCTCGGCCGTGTTC
>seq_66
TGGGGCGGCATGGAGGGGCTGGTTGTCGCCGCCGGCGGGGACGTCTCCCT
>seq_67
CGGGAACCAGGGGCTTACTGCGGGACGGCCTTGGAGAGTACTCGGGTTCG
>seq_68
ATCAAACTCCGAAACCTCTGCCTCGATTGGTTGCAGCCGGAGACCCGCAC
>seq_69
GGTTTCTGATTTACAGCTCTTGGTTTCTCCCAGACATGTTGGTGGGAGAG
>seq_70
TAGATTTTTAAATGCTTATTTAAATGTAAAAAAAATTTTTTTTTTACATC
>seq_71
CTGGTGTGCCAAGTGCCAGCTGGTGCGACCAGCCCGGGCATGGCACTGCC
>seq_72
CCTCCCCTACACCATCTGGGAACCCCAGGACAGTGGGGATACGTGCGTCC
>seq_73
AAGGCAGGGCATCTACCTTCCTCCCCTCAGGGTTAGTTTGGGGACCTTCT
>seq_74
CCATATGATTTGCCTCCAGAACTGTATGGAAGTAAAGATCGGCCATGGAT
>seq_75
AAGTTCAGCGTGGCGTACATCGTCCAGGAGTACATGGAGACCGACCTGGC
>seq_76
CAGGGCTGAGGCCAGCCCCTAGCAGCTGGATGTGGCAGAGGCAGGCCAGA
>seq_77
TTATTGTCACATTCATAATGCTGATACTTACATGTAAGTTGTTCATGTTG
>seq_78
TGATAAGTGCGTCTGGGACCTGACTGATGACCTGCGGTTAGCAGCGCTCT
>seq_79
CATCTGAGGCACTAAGGGGGACCCTTCCCTAAGACACCCCACTGACACTG
>seq_80
GAGCCGCAGGGCACCTGGTCCGAGCCATGCGGCTGTCCTTTGTGGGGGAG
>seq_81
GATCTTGGGCAAGTTACTAACACATTTCCTTGTCTATATCTAGCTACCTT
>seq_82
GGCAGTTCAGAGTGATAGGACCAAGACACCCTATCCGGGCTCTGGTCGGG
>seq_83
AATTGTGGTTTATCCTTGCAATGGAACACTATATGGAAGTGAAAATGATT
>seq_84
CCTGGCCCTGGCTCAGGGAGGACCTCAGGGTTCCTGGAGATTCCTGGAGT
>seq_85
TCCCGGAGGGGCCCAGGAAGGCCTGGGCAGAGACCCTGTAGGATGGGGTC
>seq_86
GAGCATTACAAAAAGCAGTGCCGTTGAGCATGATGGAAGAATCCAAATTG
>seq_87
CTGGAGAGTGACAACAACACAGCCCTTTTGCTTTCTAAGAAGTTGATCTA
>seq_88
GTTTTTGCACTGCACTAAGGCAGGAGGGTTGGAGGGCTGGGTGCAGCCTG
>seq_89
TAGTTCCAAACCTAGCAGAATAAAAATCATAGATAGCCCCAAATTAATGA
>seq_90
CCAGTCATTTCAGGAGCCGAAATAGTAGCTGGAGTTGTTCCAGCCACAAG
>seq_91
TATCTACTATTTAACAATAACTAGAAAATATGCTTCTGTGTGCTGAAAGT
>seq_92
ACTCTGGTGCCCCCAACCCTGGGCATCCTCAGGCTTTGAGGAGAATACAC
>seq_93
CAGCTCCACCCATGCTCTGGCAGAGTGGGCCAGCCGCAGGGAAGCCTTTG
>seq_94
GGTATATTAAAACGTGCCTCTATATGGTAGAAAAATTCAGTTGCTGCAGT
>seq_95
AAGAAGGGGGCCAAGTTGGCAGCGCTCCAGGGCAGTGTTACCAGTGCCCA
>seq_96
TTTTTTTTGAGACGGAGTCTCGCTCTGTTGCCCAGGCTGGAGTGCAGTGA
>seq_97
TATTTAACATAAAATGATACAAATAAAGGCCTTTTTCTATTTCAGTGAGG
>seq_98
GTTTGGCCACGCTATTGTTCCTCATCATGACCACAAAAAATTCCAACATC
>seq_99
TTTTTAAATGGGGCTTTTCAATAGGGGAGAGGGAGTCATCTCTTCCTATA
>seq_100
TATTCATCTGTTGACAATTTGCCATAGCAGTGCTAGGATAAACCAATCAT
>seq_101
ACCTCTCCTCTGGACAGTAATATGCTGCTGGTCATAATTGTTTCTGTTGG
>seq_102
GATGCGCGTGCGCAGAAAGCGTCCCGGGGTGCCACCAGAAGATACTACCT
>seq_103
ACTGTGGCTGGGAATCTCCTCATCCTCCTAACTGTGGGCTCTGACTCTCA
>seq_104
CTGCTCTCGGGGGCCCTGGTCCTGACCCAGACCTGGGCAGGCTTCCACTC
>seq_105
AAAAATAAATTTAAAAATACATTCAAAATTACTATTGTATACAAGCTTAA
>seq_106
TGTAGGAGCTGAATATTACCTGGAGTCCCTGAATAAAGATAAGAAGCATC
>seq_107
GTGCTGGGATTACAGGTGTGAGCCACCGTGCCTGGCAGTGTTTTTATGAA
>seq_108
AAAGAAAACTAAGGAGAAATGGAATCTCACTGTACATTACTACTGTTTGT
>seq_109
CCTAAGCTCCTGCTCTAATTCCCATGTCTTTGTCTTTGGCAGGTCCTACT
>seq_110
TATGTGCCTTCCCTCAAGCCAAAGCCGAAGCCCCTTTCCTTAAGGCCCTG
>seq_111
CAGCTGTCACAAGACCAATATTTGGTATACTGGGCACAATCCATCTGGTG
>seq_112
AGCTCCGCCTCCTGGACCTGGAAAACATCCAGATCCCTGACGCACCTCCG
>seq_113
CCAGGCTTGGTCTCAACTCCAAATGGTTGTCTTTGAAGCTTGGTGATGCT
>seq_114
GTAGTGGGGGGCAGCTGTGGTGGTGACACAGCTACCCCTGCAGAAAACCT
>seq_115
GATAGAGTGCTGAGTTTCCCTGGAGGTTCACTTCTATTAGCAGGACGCAG
>seq_116
CGGGAGAAAAGTCCTCCGCTCGGCCGCACCCGTTAGAGGCGCTCTCCACT
>seq_117
GCCCGAGGAGCACCAGCAGACACTGCAGCGGGTCAGGGAGCTTGAGAAGC
>seq_118
CTGAAAAACAATCCAGTAAATGTACTTTGTTTTATGTATTGTAGCAGGCA
>seq_119
TGTGGGTCCAAGGACTCCTAACTACTTTGCATCTGTAATCCACAAAGATT
>seq_120
TGACCTGCTGCTGGAGATGCTGGACGCCCACCGCCTACATGCGCCCACTA
>seq_121
AAACCCATATTTTTAGCACATTAAAAATGAATGTTTGATATTACAGAATA
>seq_122
ACTAATAGAAAGGAGGCTGTGGCTAAAGCAGAAATGGAACTTCCGGATCT
>seq_123
GAAGCTTCCTCCATCAATTGGCAGAACCTAAAGAAGATTTTAAGGGGCAA
>seq_124
TTAAGTCAACTTGTATTTTGGTTTTCACTTTGTGGCTATTTTACCTAAAA
>seq_125
TCTTGATTCTCGAGTTAGAGAGGTGATCAATAGAAATCTGTTGGATCCCA
>seq_126
TGACTACTTGAGGGCTATTTCAGAGAACCAATATGAAATGTTTTTGTTAG
>seq_127
ATCTCAGCCACAGCGGGTGAAAACTACAGTGTCGTCTCCTGGGTCCCCAA
>seq_128
TGACATCTGGATATAAAATGAAAATAAATGTTAAATTAAATGGACCTTAA
>seq_129
GGCTACGGTGCAGACAGTTGCTGCGCCACAGGTGCAGCAGGTCCCGGTCC
>seq_130
TTCTCGGAGACCAAGCAACGGGAGCACCGGCTGATGCTGGAGCAGCGGCA
>seq_131
TGCTAAGTGGACCACGCCTTCCCGCTCGGCGGCAAAGGTGCTGACATCTA
>seq_132
CAGGCTAAGAGGGTCACTGATCTGTCCTTAGAAATTCAGAGTAACATGAG
>seq_133
AACAACCCTGGCATCCACTCACTGGTGGCTGCCCTCAACATAGACCCCAG
>seq_134
GGGACAGGACCGCATAGCCCTCCCCTCCCCCCGTCCTGCAAGATCTTATG
>seq_135
ATGCGGAGGAAGGGACCTCTGAAGATGGAACAAAACCCGATGAGAAGAGT
>seq_136
GGGTACATGAGTCCAGGGGCGTGACTGAGGACTACCTGCGCCTGGAGACG
>seq_137
GTGATCTGGCAGGAAGGAGGGAGGCTGGGTGTAGATTTGACGCCATATCT
>seq_138
TTCGAATAGATTAGACTTGCCACCCATCTCCCCAGTCTTTTGTTTAACAA
>seq_139
TGCGGGCGGGCTGCCGCTCCGTTCCGCGTGCTCGTCCGCTGCGCCCAGGC
>seq_140
TTTTTATGATTTAATATCTCATATGTGACAGTTTTTTTTTTTTTTTTTTT
>seq_141
CTGCCTATCATTTCCCTGATCAACAAGAGTTACCAAGAAAGAAACTGAAA
>seq_142
TTATGTGTTTCCAGAAAATGGCTTGGTAGCATACAAAGATGGGAAACTCT
>seq_143
GCGCGCCACGGGGGTCGCTGTCATGGCAACGCACCCGCTCCCGCATGGAG
>seq_144
TTTTGGGCCAATTATGTGTGGCAGACCGGGAAAATGGTCGGATCCAGTGT
>seq_145
GAGGCCGAGGCGGGCGGATCACAAGGCTGGAGTGAAGCGGAACAAACAAA
>seq_146
GGGCGCTGTGCGCGCCGCGATCCGGTACGTGGGCCTCCGGGCTGTCCCCT
>seq_147
AGCAGCCAGATTGCCACAGTGCTGCGGCTGCTTCGAGTCATGGAGCATGT
>seq_148
GCGCGCTGGTGGCTCCGCCCCTTTGGAGCTACTTCCTCATGCTGCCCGCT
>seq_149
AATCAGACGCATCTGACATGAACTCAGACACGTCCCCCAGCTGCAGGCTC
>seq_150
GATGTCACCGGGTGCGCATCAATGTACCTCCACACAGAGGGCTTCTCTGG
>seq_151
GAAGATATAAAATTGTGACTTTATTCTACTGTAAGCAATAATTTGCTTGC
>seq_152
AAACAGAGTTCAAGTCACCAGCCAAGAGTACTCGGCCAGGCTCGAGAACC
>seq_153
TGCTAGAAGGGCCAGAGAGAGCCCAGGCTGGACAGGCAAAACCTGGCCTC
>seq_154
GGAGACTCTGGGAACTTTTAGGGGTCACTCAATTCTGCAGTATAAATAAC
>seq_155
AGACCCTCAATACCTATCAATTCTTATATATCAACCTGGGCAAGCCTGAA
>seq_156
ACAAGAAGTCGACTGTTTTCTTTAGTAGGCTAACTTTTTAAACATTCCAC
>seq_157
CACAGGATTTGGGATCCAACTGCAGGGCAGTGTGTTTGCCACAGAAACTC
>seq_158
CCCACGACCAAGGCCTATACAGTGGTGGGGGGGCCACCCGGGGGACCCCC
>seq_159
TCAAACTCCTTGGCTGAAGTGATCCTGTCGTCTCGGCTTCCGCAAGTGCT
>seq_160
CATAGCCAAGATGAGGACACACTGATGTAGCTGATCTCTCATTTACAGAG
>seq_161
GACCCCTTTGGTTCCCGAGGAGAATTTGAAGGTTTCGTAGCTGTGGTGAA
>seq_162
TGCTTAATCTGATACAGATATCCATAAAAACCCAAAGCTAATATCATATT
>seq_163
GAATTTAAAAGCCATAGTCCTGAGAGATCAATTTTCAGCGCTATCTGGGA
>seq_164
AGCACCTGGGAAAGTGGCAGACAAAGTTATAATTGAAAACACTAGAGATT
>seq_165
TTTAAATGTTAAGTGTCAAGAAACTGCACTCTCCCTTCTTAAGAACTGCC
>seq_166
ACAATTGGTATGAGATGAAAGCCTATTTGCCATCTTTGTATGTACTCCCT
>seq_167
ATGCCCGAGGAGACTCAGACCCAAGACCAACCAACGGAGGAGTAGGAGGT
>seq_168
CGCTCCCACTTCCCAGCCTGGAGGACAGCACCGGCCCTCGTATTAGCAAC
>seq_169
TATACCTGTAAAATAGAAGAACTTACTAATTTATAATACATATTTGCTTG
>seq_170
AATAAGGATATGTTAGAACTATCTTATGGGATATTTTATAAATAAAATTC
>seq_171
GAGGAAGCTGCAGAAGGAGGCGTCCGGGAGCAAGTACAAAGCCATCAAGG
>seq_172
AGTGAAGAAGAGTATTTATTCTGAAGACAACCATTACAAATATACAGGAG
>seq_173
GGGGTTGGCCCCTGCTGCCTTCTCACAATTTGCAATAGATGTAAATAGGA
>seq_174
ACAGTCTTCAGCCACAGTTGTGATGGTTGTTAAATGCTCACAATTGTGCA
>seq_175
TCTTCACATCTCAGCCTTCCAAGTAGCTGTGACTAGAGCTTGTGACAGTC
>seq_176
CTTTTGCAGGAATGGGCAACCTGAGAGCTGTTAACTTTCATGCTACAGAA
>seq_177
GGCACAGCTGCTCCCAGTGCTGCTGCTGCATGCCGAGGACCACGCCACGC
>seq_178
GATGGAGATGAAGTATTTGTGGAGGCAGAATCTGAAGGTATTAGTTCAGA
>seq_179
GAGGTCACGGGCCTCCACGACGTGGACCAAGGGTGGATGCGAGCTGTCAG
>seq_180
GCGGTTGTGGAGGGTGAAAGCCAAGGGCTTTTGATTAAGGTAAACATGAT
>seq_181
TGCCCGGCAGCTGGAGAGGTCTCCAACAAGCTTCCAAAATGGCCTGGACG
>seq_182
ACCAGCTCCTGGCACCAACCAGCGCCAGCCCAGCAAGAAAGCCTCAAAGG
>seq_183
ACATTCTAAAGAGTTAATTCTAATTATTCCGATATGACCTTAAGGAAAAG
>seq_184
CTGTGTGTATGTGTGTGAGTGGTGGGCAGGCCAGTGGCAGGGCCGGCCCC
>seq_185
CAATCACCATCTTCCTACCAGAACAACAACTATGGGCTCAACATGAGTAG
>seq_186
CGCGGGTGAAGGCCATGGAGGTAGACGAGAGGCCCACGGAGCAATACAGT
>seq_187
ATCTCTGGAAGAGAATATAGAGCCACTGGACTGGTAGAAGGTCTGGATTA
>seq_188
GCTGCCCGGAAAGAGTGGGACCTGAAGCCTATTGCAGACCGGGCCCAGAT
>seq_189
CTACGACGATGTGGTGAAGATCTCAGATTTTGGCACTTCCAAGGAGCTGA
>seq_190
TAGATGTGGCTGTGAGTCCTGATGACCGCTTCATCCTCACTGCCGACCGG
>seq_191
ATTGAGGAACTCGTGAAAAGCAAGATGGCACTGGAGGATCGCCCCAGCTC
>seq_192
CCAACTAAGAAATACAATGGTTTGGAGGAAAAAAGAAAATCTCTACGGAC
>seq_193
GGCCCGAGGTAGGAGGATGGAGGGAGGCTGCTACTCTACCACTTCCTGTG
>seq_194
CCTTAGATGTGAGCAAATTTCAACTACAACTTCCATCACAGGCTAATAAA
>seq_195
TACTCTGCGCCAGACCATCACCACATTTGGGTCTCTCAAAACCATTCAAA
>seq_196
TGATGGTCAGTTTCCGATCATGTGATCCTAACATGTTTTCACTGTATAAT
>seq_197
GTTCTCATAATGTATTGTTTCTTAAGAACATTTTGTAATTGGGCTATGAT
>seq_198
AGTATATTCAATAAAAGCCCGGAGGTGGTGACTCCTTTGCAGCTCCAGTG
>seq_199
TAAAACCATGGAAGAAACATGCTACTTTAGTGTTTAGCAGTGTACCAAGA
>seq_200
TTGCCTCCCAACTTCCTGCTGAAGGTGGTGCTTTCTACACAGCAGAGACT
>seq_201
ATGGAGCCCCTGAACCAGCAAACGCACAAGCAGGTCCATGAGATACATTC
>seq_202
CTTTAAAGAATATATATATATTTTTAAAGTAGCTTGAGAAGCAAATTGGC
>seq_203
AGGTGGAAGGATCATTTGAGCCCAGGGGTTTGAAGCTTCAGTGAGCCATG
>seq_204
TTCTTGTTAAACCTTTGGGAGACCGAGGATACCTTTTTCTTCTCTCCCCT
>seq_205
AAGATTTTTAAAAAAGCCTACAACTTACATATGTAGTAGAATCAGCCATT
>seq_206
ATTTATGTCCATGATCATTCTGAGTGTTTTTTTTCTTTGCAGAAAAACAG
>seq_207
AAGGACTGGTCAATGTAGCTCTGGATATATTAAGTCGGATTCATACTATT
>seq_208
AGGCGGTGGCGACGTCCAGCCTGAGAACCTCAAGAGAGGGAGGTGACGGG
>seq_209
GAGTGACTTATCATAAACTTGGGTCTTCTAGACCAGTTCCATTTTAAACT
>seq_210
GAAGATCTGCACGCGGTGGTGAAGAATTGCTTCGCGGTGGTGAATAGCTC
>seq_211
AGCTCCTGACAACATCATTAAATTTTATAAGAAGACCAAACAGCTGCCAG
>seq_212
CCACGCTCCCCGAGGCGGCAGGGGCAGCGATGGATCTGGTTCAGCATGGA
>seq_213
GAGGAGGTAAAAGGGGTGAGGAATGGAGAATAACTCATTCTGGTTCTTGT
>seq_214
GATGTAGGTGTAAACTCCCTGCAGGGTTACCAGCTCAACTCAAACGGTTA
>seq_215
AGCCAGCTGACTGGACAGTAGCACAGCCCAGTCACCTCATGGACAAATTT
>seq_216
ATTCAACATATACCTTACTGAGAGCATGTTTTATCATTACCATTAAGAAG
>seq_217
GTCTATCAGGAAAAGCTGTCAGAGGAAGAGAGAAAACATAAGGAAGCTTT
>seq_218
TGCTGCTGGGGGTTCCGAGGCTGCGGCAGCTAAAGGTCCGCAATGACTCC
>seq_219
TCAGAAAGGCATTGTGAAGGAATTGAGCCAGATCTCTCTCCCTACTGCAA
>seq_220
GAAAGACTCCCTTTGTATGTACCGAGTGCGGAAAATCCTATTCACACAAA
>seq_221
GGAAACAGAGGGCAACGAAAGCTCAGAGGCCACGTCACCTGTCAATGCTA
>seq_222
AAAGGTCTATTGTTGATGCTGTCATATGAATCAGAGGAGATAACTGAGGC
>seq_223
TAGACCACGTCTGTGAAAGGCAGATTCACAATCTCAAGAGATGATTCCAA
>seq_224
ATGCCCAGAACCAACAAAACCGAATTCCAACTGGAGCTGCCGGTGAAATA
>seq_225
CACACACCGGAGATCTGGGAGGTTCCTGTCCCAGGATGACCTTGTGCAGT
>seq_226
CGTATCACGGCCACCTGAGCTCCCTGATTGACATCAGTCCCTACAAGTTC
>seq_227
CTCTTCCATCTGCCTTGTCAACTTCCTCATTAAGAGCTTCAATGACTTCA
>seq_228
CCTCTGCGTTTCCAGATCTCCTAACTCAAACACTCATCAGAAATTAAGTG
>seq_229
TGCAGGGAATAGAACGTGTCCGGGCTGTGGCCAAGCGGATTGGTGAGGTC
>seq_230
AGCCAATTTCCATTAATTACCGAACAGAAATTGACAAACCATCCCAGATG
>seq_231
TTTCACCCCACACTTGCAGAGCTGCTGGAGGTGAGGTCAGGTGCCTCCCA
>seq_232
CACAGCTGTGTGCATCGACGTTCTCCTGGGGTGTGTGCCAAGCGAAACCC
>seq_233
GTTCCAATGTCCACCCCACCCCCAGGTACCCGCCTCTTCCCACAGAAGCA
>seq_234
CCGGCTTTGCGAGCTGCATTTGGCCTTTCCGAGGCAGAGTTTGATACAGC
>seq_235
AGGGCGATGATTAAACTGGCCTGAGTTTGAATGAAAGGATAATGTATGCT
>seq_236
GAACCACCAAAGAAGCATATTCCAGGTTACCAGCAAGCGAGTTCATCATA
>seq_237
GGTTTTCCTTCTTTGCCTTAGCGTTGAATTTCAGGAGAAAATTGCAGTCA
>seq_238
CGCGCGGGGCAAGGGGCTCCACGACAAAAGGACAAGATTTGACTTAAATT
>seq_239
GGCATCTTTGACAAAAGTGGATGAAGCTGAGTATATGTGTCCTGATGGAT
>seq_240
CAGGAAGTCTTCAGGGAAGGTCACCTGAGCCTGGATGCTTCTCCATGAGC
>seq_241
TCAGTAGCTGAGATTACAGGCATGCACCACCATGCCCGGCTAATTTTTTT
>seq_242
TGAGGGACCCTTCGAGATCATCACTTCCTTGCCCCCATTTCACCCATGGG
>seq_243
ACTCATACCATTAATAGATGAGAAATCCTTTTAGTGGAAGCAACGGGAGA
>seq_244
CTATCAGAAGAAGTGTCGGCCCGACTCCGCCTGGGCAGTGGAAGCAATGG
>seq_245
TCTGACTTCACTGCCGCAGCTCTTTCCACACGGGGCCGTGATTGACCCTA
>seq_246
CGTATGCACTGTTTTTCTCTTGCTGATGGAGGCAAGAACGCCTTCTAATT
>seq_247
CCTTTTCCCCCATGTGCACCAGCAGACAGGTGGGGAACCTCAGCCGGACT
>seq_248
GGTTTTCTTTGGGCTGTATTTGTATAAATATGTTATTGGTGTATGTTCCA
>seq_249
CTCCTTCTCGAAGGGAAGGGCCAACTTTCCGAAGAGACCGAGAGAGGGAG
>seq_250
AAGATCCTGCCCAACAGCCCCGCGCTCAACATGCACCTAGTCAAGAGCCA
>seq_251
CACACCCTACGACCTGGCCATTGACATGTGGTCCCTGGGCTGCATCCTTG
>seq_252
ATGCCCAGGTGGAGAAACTGGCCAGGAAGATGGCCCTGCGGCGCGCCTTT
>seq_253
AATATGTTTTATTGTCTTCTCTAAGCAAAAAGTTCTTAATAAACATAGTA
>seq_254
GCAGCTCCTGGACGACCCCCATGAGGTGGAAAAGTCGGGTCTGCTCAACA
>seq_255
CTGGCCCGCCTGAACCGCGCAGGCATGGTCAATGCCTGGACACCCAGCAG
>seq_256
GGTGAAAACATTTTCCTCATTTTAGATGGTCCTGTGGATGCCATCTGGAT
>seq_257
CAGGAGGCTCTCTGAGAAGAGACAGCAAAGCTTCTTAGATGGATCGAAAG
>seq_258
CAAGAATGTAAAATAAAGTATTCAGAACGCGTATATGATGCCTGTATGGA
>seq_259
ACCTGCCTGCTGCTGCTCTTCGCACAGAAGAGGGGTAACGTGAAGCACCT
>seq_260
CTGATCCCCCTGGCCAAGGAGATGATGGCCCAGAAGCGCAAGGGGAAGAT
>seq_261
CCCCAAGCCTGCTCTCATTGGCCACCGCGGGGCCCCCATGCTGGCTCCAG
>seq_262
GCAGTACTGCATTTGGCCTGCTCTACCAAGCATACGGGAGTAGTAAAGCC
>seq_263
ACAAGCAGAAGAGTATTCAAATAGAACTTCTCAAGCACGAAAAAGTCCAG
>seq_264
CTACTTTGAAAATGCTTTGTCCAAAAGCAATAAACCAATCCACACTATTA
>seq_265
CCGGCATCTACAAGCCCTTCATCATCGGCGTCTCCCTGATGGCCTTCCAG
>seq_266
TCCTGCGCCGGCCTCAACCCCTCCCCAGTCCCCTCCCGACGGGCGCCCCA
>seq_267
AGGACTTCTTCGTGCTGCCGGAGCTGCGGCGGGCACAGAGCCTCACCTGT
>seq_268
TCTTTCTTTTTGGCAGAAATAAAACCACAGGTAGATTCTGCCTGAACAGC
>seq_269
CTACGTGGATGAGGTGGTGAGGAATGCGCCCTGGACGCTGACACCCGAGT
>seq_270
AGCCCCTATGATGGAGGCACTTACTGCTGCAAAGCAGTCAATGACCTTGG
>seq_271
CTTCCAGAAGAGTGGTGCATCAGTGGTTGCTATTCGAAAATACATCATCC
>seq_272
ACTGGATCTCCATCCCTTTTTGTCTCCTATATGTTGTTGCCGTCTCTGGA
>seq_273
ATATTGAATTACAGGCTTTGGAGGAGTTGTGAAAATTAGGAAAGTTTTTA
>seq_274
CATGTACCAGGTGCTGGCTGCCAACACGTACCAGCTGGAGTGCCGGGGCG
>seq_275
CCCACCATGTGCTTGAGTGCACACCCGGCGCCAGGCCCTGATCCTGGCAC
>seq_276
CGGCCCACGCTGGAGATGCTGCGCAACGCCGGGATCAAGATATGGATGCT
>seq_277
TTCTTAGGCATACAGGGGAAATGTTGAAAAGGAAGGTGGAAAACCAAGAA
>seq_278
GAACTTGCTTTTTTTCCGGTTTCTACATGCAGAGATGAATTTATACTGCC
>seq_279
TTCCATCTGACACTCTCCGCAGTGCTCTGGCAAAGACTTTCCAGGATGAA
>seq_280
GAAGGCCGACATTGGGGTGGCCATGGGCATCGCTGGCTCTGACGTCTCCA
>seq_281
GTACTAGAGAAACCTCGTCCCACCAGGCCTCATGTGATCCTCTCTAGGAC
>seq_282
ATATTCGAGCGTTGGGAGTGCACTACGTATTGTGCCCTTCCAGCTGTCAC
>seq_283
TTGATGCCTTGATTTACATAATAGGACTCATTGCAGACCGGAAATTTCAG
>seq_284
ATACTTTATAAAATCCAGGAAAAATTTTGTTAGATATTCTACTCTATTGA
>seq_285
GCTACCTGAGCACAGCCTGGTCCCGGGATGCCTGGACGGCGGTGGTGTCC
>seq_286
TCATCTACACTCAGCTGGTCGGTCACAGTGGCACCTGGGGCATTGGCTCA
>seq_287
ACACCAGGTGTGGCCACCTGGGGCTCAGGTACACAGTGGGGTCTCTCGGA
>seq_288
TGGTCTCCAGCGGTTGGCGTCACATCTGCCTGTGGGCGTTATGCTCCCAC
>seq_289
ATTTGCCTCCTCCACAAAGAAGAACCAAAATAGTGAGTGATCACACTTCT
>seq_290
ATTTTTCTTTTTTAGATATTGAGCTGATAAATGATAAATATATTTGGGTA
>seq_291
GACAGTTTGTTGGTTGTGCCAAACACTTTATTTGGGAAAGGAAAGCCCAG
>seq_292
AGTCCTGACTTTACAGTTTGAAATAAGTAGCAAAAGAAAATTATGATAAT
>seq_293
GCTGACCACTGAGTAGGCTGTGAAGAAGATAGAAAACAACAGCCTACTTG
>seq_294
TGATGCCCCGCTGTGCCTCCCAGACCGATTAAGTCAGAACCTCTGGGAGG
>seq_295
CAAAACAGTGGCTGCTTATCCAGATCAACTAGTGCCAACATCTCGAGAGG
>seq_296
TTGGCCCTGTGGTCTATCAGGCGAAAACCACAGATTCTCCTTCTAGTTAG
>seq_297
CACACACCATCACCCTCAGCTACTAGTGGCTTTGCTTTAAAGAAACAGTG
>seq_298
GAGAGGAGCCGCGGGCGCCGTGGATAGAGCAGGAGGGGCCGGAGTATTGG
>seq_299
CAGATGCAGCAGATCCGCATGTCCCTTCGCGGGAAGGCTGTGGTGCTGAT
>seq_300
ACAATGTGGAGACCTACGACCCCTTTCACAACTGCTGGTCAGAGGTATAG
>seq_301
GAATTGGTTTTAAGCTGGGTGTACGACCAAGCCAGGGAGGAGAGGCACCA
>seq_302
GGACACCATTGACTCATATATGAACAGACTGCACAGTATTATTTTAGCTA
>seq_303
CCCGCGCGCCGCCTCCCCCCGCCGCCGGCCGCGTGCGCCCCCGCCCCTCC
>seq_304
TGTAGACACAGATTTTTAATTTTGGAAAAACCTCCAGTTACTAGTGACGA
>seq_305
CTGGAGCGGCTGGCTTACCTCCTCGTGGCTTACAGCCTGGGCGCCTCAGC
>seq_306
TGCCCAGTCGGTCTACGTTGCTACTGATTCCGAGAGTTATGTGCCTGAGC
>seq_307
CCTCGCGCAGCCCGTCCAGCACGCTGAGCGGCCCAGACCTGGCCGGCCAC
>seq_308
CACCTGGCTGACAGGCCCGCCCCCTTCTCTCAGCAGCCTAGGGCCTAGGC
>seq_309
GCATTGTGGACAAAGAAGGTGTCCCCCGGTTCTATATCCGCATCCTGGCT
>seq_310
TTGCCCGAAAATTTGCCTGGCAAGTCTTCCTTATAAGACACATCATGGTA
>seq_311
GCTGAGCAGTGTCTTCGTTGGACCAGTTTTTTATTGTCATTTGAGGTGGA
>seq_312
TGGCGTCGTGCGAGGCCACGCCCGGGGACCGTGGGCCACAGGGCACCGGG
>seq_313
TTTTTCCTATCTGAGGTCTTTCATCTCCTCACTTCAGGAAAACACAGTTC
>seq_314
AGGAGAGGGAACGGGAGGAGCGTCTGAGCAGGAGGTTAAAGTGATTTTCC
>seq_315
GATGAAAAAACTTAAAGAAGTAACAGATAAAAAGAAAACCAATCTCTTCA
>seq_316
ACCCACGGGCCAGGCATGGCCATGAACTGGCCACAGTTCGAGGAGTGGTC
>seq_317
GCCCTTCCCTGGGGAGTACCTGATGGCTGCCCTTTGACCCCCGGTGGCTG
>seq_318
TACAAGAGCAGATATTCTTCAGGTTGGTCTTCGAGAATTGCTGAATGCCC
>seq_319
CTCAAGGACCCCAACATCATTCGGCTGCTGGGCGTGTGTGTGCAGGACGA
>seq_320
AGGTGGGCACCGTCATGACTTTGTTCTACTCCAAGAAGTCGCAGCGACCC
>seq_321
GTTCATCCCCATACAGTGGCTTTTTTTTGCTGCTAGCACATATGTATGGG
>seq_322
CACGGGCCACCCTCCAGGGCCCACTAAAAAAGCGCTGAAGCAGCGATTCC
>seq_323
AAATATATATAGGAGTGAACATCTTATGAATGTACCAAATAAACCACAGC
>seq_324
CAGCCTACAGCGGGAGGCAGCGGAGACCATGCAGAAACTGGAGTTGAACC
>seq_325
GGCCTGAAACCCCAGAAGGTGGACTTCTGGCGTGGCCCAGCCAGGCCCAG
>seq_326
GAGGAAAATCCAGAAAGCTACACAACACTGAAGGGGTGAAATAAAAGTCC
>seq_327
ACAAAGACAAGCAAAATTAAAGGAAAACCTGTTTTGGAGTTACCAGAACG
>seq_328
AGGGCGAGGGGGCCTCTGAGCAGGGCATGGCCCGCCACAGCCACTCAGGC
>seq_329
AAGTATCTGGCATTGCCCTAGGCTGCTTTAGTGTTAAAAGAAAAGTTTGC
>seq_330
AGCAGCGAGACCTGGAGGACAAGGCTTTTGAACGGGCTTCAGACAAGCTG
>seq_331
CTTGGGCTAAATATGGATATTGTGCTGTATCTGTGTTTGTGTCTGTGTGT
>seq_332
ATTGCGTTTCTGGAAGCTGTACATCCAGAGAAGGGTGCAGGCCTGGCAGT
>seq_333
AATGGCCAGGAAGAGAAGGCTGGGGTGGTGTCCACAGGCCTGATCCAGAA
>seq_334
TCCCACAGAAGAAGAGACGGAAGAGCTGACTTGGAGTGGAAGCCCCAGAG
>seq_335
CGGGGACCCAGGCGCAGGCTCCCGGGCTCCATAATGTAATCTGTTCAGCA
>seq_336
AATCTGTTTGACCGGATAGCCCAGCACTATGCCTTACTTTTGTTTCGTGT
>seq_337
AGTGTTCGTGGACCCCTATGAGGAGGCCGATGCCCAGATTGCGCAGGAGC
>seq_338
CGGCCTACTGTTCCGGGGGCCGCGGAGCCCCCACCCGGGGAGATGGACCT
>seq_339
GGTGCCCAGTCCAGTTCTGTCTCCAACTCAGGAACAGGCCCTGGCTCCAG
>seq_340
CTGATCCAGGTCTGTGTGTACATCCACCAGTCGGTGTCCAAGAAGTGCAT
>seq_341
GTGTATGACGTCTCTGAGGAGGCCACCATTGAGAAGGTGAGCCCTCAGTG
>seq_342
CTACACTCATGTTTATAACTACTGTACTAGTGTTCACCAGTCAAACCAAG
>seq_343
AAAAGAGAAAACACTCAGGAATGTCATAGGTTTGTGATGAGATAGGCCAC
>seq_344
TGAAGATGAGGGGGACAATGATGGAGAGAGAAAGCATCAAAAGCTTCTGG
>seq_345
ATTGTATTCCTCACATTCACAATCCCCATTGGTCTGAAGTCACGTAGCAC
>seq_346
CACTGGGGAAACGATCCGCTCCCAAAACGAAAGGGCCTCGGGGCCCCGCA
>seq_347
GCGAAGAAGCTGCAGCCGCACCTGGCCAAGGGTAGGGGCGGGGCGGGGAA
>seq_348
TTGACTCTTTAAAGGAAAGCTTCAAGATGGTGAATCGGCTCAATTGGTCC
>seq_349
CCGCCCTCGGAGGCCGAGTACACCGACGTGCTGCAGAAGATCAAGTACGC
>seq_350
CCAGTTCCCTGCCTCGGAGATAAAGATTCCAGCTACATGGGCAAACGCCT
>seq_351
CAGCAGTGCGGACCGAGTCCTGGCGCATGGGGTTTCCCTGGTGCTGGAGC
>seq_352
CGTATCCTTGTGCTAGGTTGCGGGAACAGTGCCCTGAGCTACGAGCTGTT
>seq_353
TTAAAAATCTCTGCAAAGACATCCGAGAGGGTCGACGGTAGATGTGGTGA
>seq_354
AGCTGTACTGCTGGGCACCCTGGGTCCAAACCCACCTCCATCTGGACCTG
>seq_355
GGAATCTTAGAATTCCCTACACGAGTGGGAGAAAGATGTCCAAATTCCTT
>seq_356
CTAAGCCATCCCCTACTCTCAGTCTCCCCTTGGTCACCAGTGCCTGCTAC
>seq_357
CCCGGGAGCCCTGGAGGCGCAGCCCCACCCCGGCCGGCGCGGCTCGCTCC
>seq_358
CCAGGAGTTCGGCTTTCCCAGGAGCAAAGTGCTGAAGCTCACTCGGAAAA
>seq_359
TGAGCTGAACATGACCTTCCACTTGTTTATTGTGGCACTTGCTGGAGCTG
>seq_360
CTCAGTATACTTATGAAACAGCTGCTCCAAGAAGTCATCATAAGACTTCT
>seq_361
TTCTTCTGCAACACCTTAAAGAAACTTTTTGTCATTTAGATCAGGACATC
>seq_362
AAGAAAAAGAGAAAGAAGAAATCTTGTCGGTCTTCATCTTCTTCATCAAG
>seq_363
GGATCATGATTGAGGTGATTGAGCCCCTGGAGCCTCTAGTGCCTGTGGAT
>seq_364
TTGACCCAGGAGCCAGGGGAAGGCCAGGACATGCAAAAACTCTCTGAAGA
>seq_365
GAGGGGTGGAAGGTGCCTACTAGCCGGTGCAGGTTTCTTCTAGCGCGTGT
>seq_366
GCCCTACCACGACGCCCTCTACTTTCCGGTCCTCATCGTCCACCGGCAGG
>seq_367
AGACAGCCGGGAAATGGAGAAGGGAAGTCCGTCCCTCCGACACTGAGGCT
>seq_368
AGGACACGCAGCCGTCTGACGCCACCAGCGCCCCTGGGGCAGAGGGGCTG
>seq_369
AATTTGTATTTTACAGAAGTCTTCTCTAACATTGACTATTACCTTTGTAG
>seq_370
AAGAAATTTAAAGTCTGTTCAAAATAGTCATTTCAAGGAACCTCTGGTGT
>seq_371
CACCAGGAAAGAATTCCTAGAATGTATGTGTCAGAGTTTACAGATGAGGG
>seq_372
GACCTGAGCCACCTCCTGGCCATGATCTTGCTGCTGGGGAAGATCTGGAG
>seq_373
TTCTGCTCTTTGATTCAAAGCACTGTTTCTCTCACTGGGCCTCCAACCAT
>seq_374
TTTTCCCAGCAGTATTAGTGTCCCCCAGGACAGGGGACCTTTTCCACATT
>seq_375
GTCAGCGGGAGAGTAGAATATGTTTTTGGTGATCATCCACTAATTCAGTT
>seq_376
ATCTTAATATCTCAGTATCTCAGTAATTATCAAAAGTGCAATAAGTATGG
>seq_377
TCTCCCAGGCACTATTCCCCTGTTGAGTGTGACAAAAGCTTCCTCCTCTC
>seq_378
CCCACAGGACCCGTGGCACATTCCCGGTGTGCCTGAGCCCGTGCACCGCC
>seq_379
CCAGGGGACCCGCCTGTCCCTGGAGCTTGGGGCAAGGAGGGAAGAGTGAT
>seq_380
ACTGGTGGCACTCTTCACTGACCACCAGTGGGTGGAGCCCTCAGTGGTGA
>seq_381
CGCTGGGGACCTCATAACAGGAAAGGCCATTTGCCGAGCATGTTCCTACG
>seq_382
ACGGTAGTGATGGGACAGGCAGCTTCAAGTCCATGTCGACTTCCACTGAA
>seq_383
TCATTTTTGTGTTTTTAGTAGAGACTGGGTTTCACCATGTTGGCCAGGCT
>seq_384
CCGCTGGAGCTACCACTGGAGCCACCACCAGAGCTTCTGGCACTGGAAAT
>seq_385
TTCAAAGAATAGTTGATGCCTGTTCTCTTATTTTAAATGTACCAACAGAG
>seq_386
AAGAGATTAGAGATAGCTAGAGTGATAGAGTCCTGATGCCCAGGAGAATG
>seq_387
TGTGGGTGTACCAATAGAGCCCATTATTGCTGCATGTGTTGTGATCTTTC
>seq_388
AATATGTGTTCTAGACATAGTAACTGGGAACTACTGTGAACAGCTTAAGC
>seq_389
CCCCAAGCAAGGCCGCCAAGTTCTTCCCCTACAGTTCTGCGGATGCTTCT
>seq_390
GGCTGGGAATTTAGAAATTTTATTTTAAGAGTTATTTCATTTTCATCCTA
>seq_391
CACAAGAACCTCAACCCTGTGTGGGAAGAAAAAGCTTGTATTCTGGTTGA
>seq_392
GGTGGTCACAAGAGGGGTGGAACATTCCTGCAAATGGTTTCAATATATGC
>seq_393
TTAAATCGCAGAAAGTACCAGGCACTAGGTCGGCGCTGCCGGGAGATCGA
>seq_394
GCTCTCAAAGAATATAAAATTGATGAGAAAAACTTTGTGGTGGTTATGGT
>seq_395
AGGAAAAAATTGAATAGTGAGACGAGTTCCAGCGCAAGGGTTTCTGGTTT
>seq_396
GCAAGATTCCGGCTGGAGATGCCAGAGTCCGTGACGGTGCAGGAGGGTCT
>seq_397
ATGCCACAGTGGGCCTGCTGGTGGGCATGGATGTCCTCACTCTCGCCATC
>seq_398
ATCATCGCCATCTGCGCGGTATCCAGCCTGCTGGTGCTCACGCTGCTGCT
>seq_399
AAAAACTCAGAAATCTGGCACTGGTGCTACAGCAACTGTGTCACCAAAGG
>seq_400
GAAGAAGCTGGAAAGGGCAGTGCCTTAGGGACCCCTGCTGCAGCTGAGCC
>seq_401
TGGATGGTGACTGCTGGCTCTGTCACCTCATCAAACTGGATGTGACCCAT
>seq_402
AATTTTCTTTTTCTTTTTTTTGAGACAGCCTCGCTCTGTCACCCAGGCTG
>seq_403
TTAGGAATTACCATTGCTGGCTACATTGGAGATAAAAAATTGGAACCTTC
>seq_404
TAAAAGAGGAAAATTCTCTACGAATTGTCCCCAAAAAACCTCAAAGACAT
>seq_405
GCCCTCGGGCATGCCCAGTGCACCATGGGATGATGAAATTAAGGAGAACA
>seq_406
GCCGCTCTCAGGCTCTGGGAACCACCCTTCTACTTTCTGTCTCTAGGAAT
>seq_407
AAAAACTGCTTCGTAACATGTGAAGTCCAGATCCAAGGGAACCTCAGAAA
>seq_408
CCTCCAAGGTCCTGCTGGACCCCCTGGCGAGAAGGGAGAGCCTGGAGATG
>seq_409
CTGGGCTGCGTGGTGGCCAGACCTTCCCTCACTCCACGGTGCACACAGGC
>seq_410
GGTGTACAGTGCTTGTGGAAGAGGACACTCACAGACACTGAACTATTAAG
>seq_411
CTCAGGTAAGTTTGATTGAACAATGATACACAGCTGCACCGGGGGGTCAC
>seq_412
TCATTGGCAGAGTGGAAATTCCTGAACCCTGCACAGAGGGCTTTGTACAG
>seq_413
TGTAGATTGTCAAATAAATATCAATGGAGAATTGGAAAGACCACATTCAC
>seq_414
ACGTGCACAGGAGAGAAAGCTTTTGATTGCAGTGACTCTGGGAAATCCTT
>seq_415
CAGGCTGAAAGTCATACAGCTGTTGGCAGAGGAGTAGCTGAGCAGCAGCA
>seq_416
GGTCACCAGCTCCCCCAACCCTTCCTCGCACTCGCTGGTACTATGCCCTG
>seq_417
CCTTTGAAATACAGTAAATGGAAGATTAAGATTGCGGCCCTGCGCATGTA
>seq_418
TGTTTATTTACCAGCACATGGCTGGATATTTTCTTCATGTATATGTTCAT
>seq_419
CACAGGCACTGAATGTGGAGATTAAGAGTAATCATGACAAAAATGTTATT
>seq_420
TGCAAGTTTAAACTTCGCCTAGACAGCATCTCTTTGAGCAACAATTTCTT
>seq_421
GGATAGGGAAGAACTTCAGAAATCTGTGGTACTCTTGGCCTTGTCTTTGT
>seq_422
CGGCTCTGCAGCCCCGTGACGGCGACCACTGCTCCCGGGCCGTGCTTCCC
>seq_423
TTCCCAGCTGAAAGGGGTTCGGGCTGGAATGCAGTAGGGCAATCTCGGCT
>seq_424
TTTAAGCATCCCGTCAAAGGCAGAATCTGTCACTTGAATGAAGGAAAGCT
>seq_425
GCCTTCGCCAGCGTGGTGGACATCAAGCTGCTCCTGCGCATCTGGGACCT
>seq_426
ATCAAAGTGACCCGAGACGAAGGAGGGAACCAGCAAGACGAAGCTATTAC
>seq_427
TAGACACGGGGTTTCATCATGTTGGCCAGGCTGGTCTCGATCTCCTGACC
>seq_428
GCCTCATAGCTGGTGAAGGATTCTTCTGAACCCCCACCCTACCCCCTAAA
>seq_429
TGAGGCTCTAGGTGCCCCAGTAGCAGGGCCTTCTGCAGCAAGGCCGGGAA
>seq_430
TCAGGCAAACGCCTGCCAGCAACAACAGGCTGCACCAGTGGAGGGAGTTG
>seq_431
GCTGGGTTTCAGAGAGGACAGTGGAGACCTTGCTCCTTTTCCTTAGGCCG
>seq_432
ATCATCCAGGCCGAGTTCTATCTGAATCCTGACCAATCAGGCGAGTTTAT
>seq_433
ATGTTGGTGGAGGTGGCCGCAGCCATTGCTGGCTATGTGTTTAGAGATAA
>seq_434
CGGCTCTCCAGCTGCAGAGGCAGGTGTGATGACCAGACGGCGGAGAAGCT
>seq_435
AGGAGGATCACTTAAGGCCAGGAGTTCGAGACCAGCCTGGGCAACAGCAA
>seq_436
CGGCTCTTGAGAGTCTCATCGAGATGGGCTTCCCCAGGGGACGCGCGGAG
>seq_437
GAAGACCAGCCTCACAGGCGGTGCACGTTGCAGTCGGTTCTGGAAGCTTG
>seq_438
TGCTGTGACCCATTCCACCCATTCTGCCTGGAGGAGGCCGAGCGGCCCCT
>seq_439
CAATGATCTACCCACTGGAGTATATGTTTCCTGTCATCCCGCTGCTACCC
>seq_440
GTCCTCTGCTTTCCGGGCAGCTCTCACCACCCCAGGCCCCGGCATGAGGC
>seq_441
CGGGGACCCACACCTCAGGACTTTCACCGACCGCTTCCAGACCTGCAAGG
>seq_442
TGCGGGAGATGGGACAGTTTTATGAGGCTGAGAGCTGTCTTGTGGAGGCA
>seq_443
CGGGAAGCAGAAGAGGAGTCTGAGGATAACTAAAACTTCAAATACACAAA
>seq_444
TCCTCCAGAACTGTGAGAAATACATTTCTGTTCCTTACAAATTACCCAGT
>seq_445
GTTTCTACACTGTCACCTTCTACGGGGCACTATTCAGAGAGGGAGACGTG
>seq_446
CGCTGCTGCCAGGATGGGGTGACACGTCTGCCCATGATGCGTTCCTGCGA
>seq_447
GACCTATGGAAACTACTTCCTGAAAACAACGTTCTGTCCCCCTTGCCGTC
>seq_448
TTCCGCTTCCGCTGGGGAGGTCCTCCATGCGCAGTCATGAGTCGCTTCAA
>seq_449
GTGTGTGTGAGCAATAATGCATAAGCTACTGATAACTTGCTTACAGCAGA
>seq_450
AGCTAGCAGCCAAGGAATCACTAATATTTGGTTTAAGGACAGAAAGAAAA
>seq_451
GGCTCCCGAGGTTGGGCCCAGTCCCTGAGGGTCTGCTCTGCTACGGGTCT
>seq_452
CCTAGCTGCCTGGCATCGCCTGGTGCTTCCCATTGCCTACGAGTTTAACC
>seq_453
GTGTGCTGGAGTGTCAGGTGTCCCGGGCCAGCGCCCAGGTGCGGTGGTTC
>seq_454
CGACTTCAGAGCCTGAGGAGGCCGGTGCAGAAGCCGGGATGTGGACAGAG
>seq_455
AGCTCAATGCAACCTCCACCTCCCAGTTCAAGCAATTCTCCTGCCTCAGC
>seq_456
AAGATTTTGGTACATTCTTTATTCAGCATGCTTATCATGTGCACTATTTT
>seq_457
CGTCCTGCTGGGAAGAAGCATTGAGTCTGGGGAGCTGATCGCTATTAAAA
>seq_458
AGGCGTATTCGGAGGACGGTGCGCAGAGCCCTGCGCCGCGTGGCCGCCTG
>seq_459
AGGTGCGCGCCTTTAGGGCAGGGCTGGGGAGCGGCCGGCGCCTGTCGCCG
>seq_460
TATCCTCACACGCATCTCCCAGGCGGGCTGTGGGGTCTCCATGATCTTCC
>seq_461
ACCTGATCCCTGCAGGGCCCCCAGGGTGGAGCAGCAGCCGTCTGTGGAGG
>seq_462
TGCAAGCTCTAATAGCAACAGGAGGTGATATCAATGCAGCTATTGAAAGG
>seq_463
GACTGACGACGGGCCAGATGACCCTTGAAGTAGTCATTATGTAGCAATAA
>seq_464
GAAATTACAGGGCCAGCCGGGCATGGTGGCTCACGCCCGTAATCCCAGGG
>seq_465
GTTGTGGCCATGACAGAGATACCGACTCAGGAGGGCTACCTACCTAGGTG
>seq_466
GAGGCATCCTCAAACATCTGGAGCCTGAACCAGAGGAAGAGATCATTGCC
>seq_467
TGCAACATTTCTTTCCTGTCTGGGCTGTTTGTATAATTGTATATAAATGT
>seq_468
TGCTGCCCTTCCTGCTCCTCTTGTCTTCTTTTCTCCTGATACCTTTTGAT
>seq_469
TCTTTGTATGACAAAATTATGGACCAGCAACGTCTTGAACCAGAGTTCTT
>seq_470
AAAAGACCATCAGCTCCTACGCTATCTTTTAGATAAAGATGAGAAAGATT
>seq_471
AGCTTTGAGAAGACAGTGATAGGAGTGGGGCAAGCACGGGCAGCCCTTTC
>seq_472
GCACAGCTGTATGCAGATTTGGATGGAGGTTTCAGCCATGCAGCCTGGCT
>seq_473
ATCTGCACATCCTGGGGACGAACCGGGCAGCCGGAGAGCTGCGGCCGGCC
>seq_474
GTGGCCGCGCCCGCCTACAGCTACGCGCTCAGCCGGCAGCTCAGCGGCGG
>seq_475
ATGATTTCAAAGAGCATCCCTATTGATTTTTCCTTTCTCAGAAGATTAAT
>seq_476
CCTCGGTCACTCCAACTCCCTTAAAATACCTAGACCTAAACGGCTCAGAC
>seq_477
GTGGCTGAGCCGAGCCGGGCCGTGCCTTCCCCTCCTCACCCCCAGCCCCG
>seq_478
AGAATTCACGTGAGACCCTCGCGTGCCAACACACTAGCAACTTCAGACGT
>seq_479
TGAGTGGGTGGTCAAACTCTACTACTCCTTCCAAGACAAAGACAGCCTGT
>seq_480
GGCACGTCTAGAAGGGGATAAGGAGTCCCTCATATTGCAGGTGAGTGTCC
>seq_481
GACCATAAACCGCTCGCTGCTGGCGCTAGGAGGCGTGATGGCCGCACTGC
>seq_482
ACTTGAAGTCGGTGCCTCTTGGACACACACACCACCTAGCCAAGGCCTGC
>seq_483
CACAGCTGCAGTGTGCATGGAATGAAAAGGTATCTGTGCTTGGCCGCCAG
>seq_484
CCTCTCGGGTTCAAGTGATTCTCCTGCCTCAGCCTCTGGCAATTTCTAGA
>seq_485
ATGGCCATGCTGACGTGGCTCAGTTACTGTGCAGCTTCGGCTCAAATCCC
>seq_486
ACTGAGGCTGGAGGATGAGAACGAGAAGCAGGAGCGGCTCCTCATGAGCC
>seq_487
GCTTGTTCCCGTGGCTCTGAGCGAGGCCTCTTCCTGCTGGGCTCCCAGAC
>seq_488
TGGGATAAGCAGATCCAATCACTTTGTTTCCAAGTGAATAACCTTTTGGA
>seq_489
GGAATCTCTTTGGTGACTACGTTGGTGGGGAACATCACTCACCTGAATGT
>seq_490
TGTCCCTCTGCTGTTCCTTGTCATCATTTCCATTTCACTTCCCTTGTGTT
>seq_491
AGTTCTCTTTTCCTTTTGTTTTCATCTATTAAAAGAGAATAGAATAAGTG
>seq_492
GTCATGTAAGCTTGTGCAGGTTATAAACTGAACCATGACCTTTATGGCGC
>seq_493
GGAACTCATAAAGACTGAAAACAAGGTCTTAAACAAAGTCATCACTGTTT
>seq_494
GAAGTAAATGTTTATGGAGTGCATGTGCCAGATCATGAGGGTCGCATTGG
>seq_495
GGACTCTTGTGCTCTGGGGGACCACGGTTGTGAACATTCGTGTGTAAGCA
>seq_496
CTGCTGGGGAGATGGAGCAGGATATCCTTGCAGGGCAGAGTGAAGAGTTA
>seq_497
GGGGGGGATGGCGTCTCCCCGACTCCACCTGAGGGACTGGCTCCTGGGGT
>seq_498
AAAAAAGTATTGTCTATAAAATGTTTCTTCAGTACTTTTTAAATGCTGTG
>seq_499
AGGGGCAGAGGAACGTTGAGACTGAATGACACAGCAAGCACTGACTGTGG
>seq_500
CCCTGGTGTGGGGAGCCGAGGCGGTGCAGGCCCTCCGGGAGCGCCTGGGT
>seq_501
AGCTGGAAATGTAATATTTCCATTCCAAGCTGTCTGACAGCTTGACTCTT
>seq_502
ACAAGGGGATCCAGTGTGTAAATTGTATTCTCATAATACTGAAATGCTTT
>seq_503
GGGGGCGGGGGCGGACCTTGTGAGGCTCAGTTGACCCGTTACTTGCAACC
>seq_504
TTCACTGCTGTCCACAGAAGCTGTCTTGAATTTCTTTCTGTGTCTTTTCT
>seq_505
GAGGGCGCCTACCAGGTGCGGCTGTGCAAGGACGGCACGTGGACCACGGT
>seq_506
TGACCTGAAAATGTTAATTTGAAGATGTGGGGCAGGGACAGTGACATTTC
>seq_507
CTGTGGTGGATGAATGGTCAGAGCCTCCCTATGACTCACAGCTTGAAGCT
>seq_508
CTAGAGCAACTCTGTGGGGTGGGGAGGAGCAGATCCAAGTTTTGCGGGGT
>seq_509
GCTATCAAGTCATGATCCGCTGTGGAGAAGACATTGCAAAAAATACTGGC
>seq_510
ACTAGCAGAACAGGAGGCTCACTATGCTGTAAGGCAGCAAAGGGCAAGAA
>seq_511
GATACTGGCAAAAGTGCACATATTTCATAACCAAATTAGTAGCACCAGTC
>seq_512
ACATAATTAGCCTTTTGATTATTTTGGCAGCTATCCTCACCATTTAGTAA
>seq_513
GCGACCAGCCAGGACCCAGGAGTCCCCAACGCCACGACCGGCAGGCAGTG
>seq_514
TCATCTACCCGGAGAAGCAGGAGCCCTACTCGGCAGGGTACCGTGAGGGT
>seq_515
TGGGGGACGTGCTTGTACCCTGAGGATTCAGGGCTGCCTCCCGGGAAGAT
>seq_516
ACACAACAGAAAATCCAAAGGCCAAGATCCAGAATAAAGAAGGAATTTCT
>seq_517
TGCAGAGAGCTTCACACGGTGCATATCAGACACCAGGACGCAGAGCGCTT
>seq_518
TTCAGGCTCTGCACGGCATGGAGTGGGAACCCCACCAGCTGCTGCTACAG
>seq_519
AGTGAATTAAAGGCTGAGTTGGAACGTAAGAAGCAGCGACTGGCCCAAAT
>seq_520
GTGCTTTGGTGAGCAAACCCTCAGCAGTCCTGACCTTCGGGTGACCAGGT
>seq_521
ATCCATAGCTCAGTCATGAAAATCTATGTCTTTCTATTTTTCTCCTTTCT
>seq_522
GAAGGTTTTGAAACTAACATGAACATAAGTAGCCGAGATGACCCTAGTAC
>seq_523
TCACATCTTTTTCACTGACTTTTTTTGTGGGGGGCGGGGCCGGGGGGACT
>seq_524
GACCTCAGGTGATCCACCCACCTTGGCCTCCAAAAGTGCTGGGATTATAG
>seq_525
TTGTGACCCCATGTGTGGGGAAGTGTAGCAAGGACGGCTGGTGGAGGGGG
>seq_526
TGGGCTGAAAGGCTGGATCAGGTGATAATTCACGTAGGAGCACTGAGCTT
>seq_527
GGGCTTCTCCCTGCACTCGCAGCTCGCCAAGTTCCTGTTGGACCGGACGG
>seq_528
CTCTGAAAGGAGAGGAAATCGCCTCCAGGAACCAGTTCCTTAATGACGTA
>seq_529
CTGGACCCCCCACTGCAGCTCCGACTCGAGGCCAGCTGGGTCCAGTTCCA
>seq_530
ACATGTATGCCTGTATATATATATTCATTCTCCAGTGTTGCTGAATTAAA
>seq_531
AGGCTTTCCCCCCTAATGAAAGATATCAAGTCTAATAAATTCAAAAAGTC
>seq_532
CCATCTCAGTCACTTTTTCCCCTGCAATGCGTCTTGTGAAATTGTGTAGA
>seq_533
ATAAAATCAACACTAACCAGCCCTAGTACTAAGAATTGGTTATGGATAAA
>seq_534
TGGCAGGGCAGAGCCTGATGAGGAAGCAGTTCTTGACTATCTTCACCCTG
>seq_535
AAGCAGCAAAGAAGGAGGCGTCACTTTCACTTGGGTGGAGAAGGACATCA
>seq_536
CCTGGGAGGGAGGGTATAAAGAGTGACTTGATAGGAATGTGTCCCAGACT
>seq_537
CTGACACCGAACTCTATGATCTTGCAGCTGTCCTTGGAGTACACAATTTG
>seq_538
CACTCACCAAGGGCTGGTGGGCTGGGTCAGGAAGGCTATCTGAGGGAATC
>seq_539
AGACCCTCCTCCTCCTTACGAACCGCACTGTGCCAGCAAGGTCAACCTCG
>seq_540
CACGCTAGCACCCCAGTTGCGTGGCCAGCCGGGCCCAGGCAGGAGCAGGT
>seq_541
GAGCTGGAACGCCTGGAACGAGAGTTTGCCATTCAGTCCCAGATTACGGA
>seq_542
GAAATTTCAAACTTTGGAGGAATCTTTTGAATGTGATGGATCTGGACAAG
>seq_543
GTCCTCGCCGTCAACCAGCAGAACATGTGTCTGGTGTACCAGCCTGCCAG
>seq_544
GGCTACGCGGCGGCGGCTGCGGGTCTCGCCTACGGGGCGGCGCGAGAACC
>seq_545
CTTGTTCTGCTCTGGCAAGAGACTACTCTGCCTGAACACTGCTTCTCCTG
>seq_546
CTAGTGGGCCTCCCCCTGCACAGCCCTGCATGTACTAGCACCTTCATCAC
>seq_547
CTTAAACTGCATGTATATGTCACTGTTCCAATGTATGTGTGTCTCTCTAT
>seq_548
GTCACCAGCAAGCAGTCGCTGGAGGAGCTGGGGCCCATCTACAAGCTCAT
>seq_549
CATGAACTTCCAGTGAGCTGTGTCTCCATGCAACCCCACAAAGACATCCT
>seq_550
GGCCCTGAAGACTTTTTGTCTGTAGCTCTTGCATATTGAGTGTATAAACC
>seq_551
CGGGTGGGTTCTGCACCACCCTCCCACCCTCCTTCCTCCGTGTGGACGAT
>seq_552
CTGTACACCGCGTCCCTGGCCTGCACCACACCTACGATGTCCTCTTCCTG
>seq_553
AGCTCTCTGTTTTACTTCGTGAAACATTAGCAGCTCTGAGGGGCTTGGCT
>seq_554
CAGTGCGCGGTGCCAGGCCTTCCGCACGCGGGAAGGCCGCCTGAAGGCTG
>seq_555
GGCGTTTGCAGCTGTACCATATTAATTGGTGTCACTGTTTCTGTTGTTTT
>seq_556
CACCGGCCCCGGAGGAAAGGGGACCCTCCCACTGTTCCCAGGCAAATGTG
>seq_557
ACACATCGACCTCCAAGTGCAGGTAACACAGGTGGTCTGATGGGTGGAGA
>seq_558
AAACTAGCCAAAATGTATAAGACCACACTGGATGTCATCTTTGTATTTGC
>seq_559
GTGGGTCCTAAGACCCTCATTTCAAAAGGGGTCCCATCACATACCCTGGA
>seq_560
TTCCTTGAGGACTTCCAGGCCCTCCCCCACGAGCTCTTCCAGGAGTTTGA
>seq_561
CAGGAACCCTGGGAGCCAGGAGGGCAGGAGGAGGAAGAGGATGGGGAAGG
>seq_562
GCAAAGACAAATAGGATATATATTTGTACTTCTTCTCTGTGGACATGTTT
>seq_563
CCCCTCCCCGGCCCGGCCGCCTCCCGCCGCTGCCGCCGCCGCCGCCGCCG
>seq_564
CTGGTGATCGTGGTCACAGGTCTATTTGGGAAACCTTCACTCTCAGCCCA
>seq_565
AACCAGAGCGCGCGCGCGGACAACCTCATCCCAGGCTCGCGTGCGCAGCA
>seq_566
GGCAGCTGTGACTGATCTGGCCTGGGACCCCTTTGACCCCCATCGCCTCG
>seq_567
TTCTAAATGATAAAGAAAATCACATCAAGACTCTGACTGAACGCTTGCTA
>seq_568
TCTCGGCCCCGACTCAGCATCCCCTGCTCTTCTATCACAGACGTCCGGAC
>seq_569
TACTCCAACCTTCATTATCTACTTCCTGGTCCTCCTTGGCAAGTTCCTGG
>seq_570
TTGTATTTTTAGTAGAGACGGGGTTTCACCGTGTTAGCCAGGATGGTCTC
>seq_571
AAGGAAACAAATTAGGCCCCCAAATCTAAGTCCGAATCCTGCCCCTGCAA
>seq_572
CGTGCCGATCCTCAGCACAGTGGCAGCCCTGAGGAAGATGGTTGCAGAGG
>seq_573
TTCTGCTCACACCTTTCCTGACCTTGCAACCATGTATGGAAGTGCCCGCT
>seq_574
CAGCGGCGCACCCACGCCGGCCCGGAGGAGCAGAGTGTTCATTTCTGTGT
>seq_575
TTTTGTGGAGTTTCATGAGCATCGTCATGCAGCTGCAGCATTAGCTGCTA
>seq_576
AGGAAGACGGCGTCCGCAAGTGTAAGAAGTGCGAAGGGCCTTGCCGCAAA
>seq_577
AGTTGTTCATAAAGTTTCATTTTGTATGCACTGATGGCAAATTCATTAGG
>seq_578
AAGAAAGGCCTGAAGGACTGGGAGAAGAGGCTCATCATCTCTGACAGAGC
>seq_579
CTTCGTGCAGATCCTGCTTGCACTGCATCATGTGCACACCCACCTCATCC
>seq_580
GAGTACCAGGAGCTTCTGGACATCAAGCTGGCCCTGGACATGGAGATCCA
>seq_581
CTGCCTCTTGCTGTCACCATCTCCTTAGCTTACTCTGTCAAGAAAATGAT
>seq_582
CAAAGTAAGACTGAAACTAAGAAGATTCCAGCACTGCATGCTCCAAGTGA
>seq_583
AGGGCTTAGCTTCCCAGCTGGAAGTTGGTGGAGGGAGGAGGGCAGAGAAA
>seq_584
AGAAATGGCACCAGTATCATTCAGGGAGCGCTGACCCAGCTGATCCAGCT
>seq_585
AATACAGGGAAGAGTCAAAAGGGCTTCTCCAACTGTAGAGGTACAGATTG
>seq_586
GGGCTATCTGGACTACCGGAAGAAGGCCATCAAGGACCTTGGCATCAGCC
>seq_587
CTGTCTATGCAATTGACCCCCAAACCAACAGAGCCATCGATAGAAATGAG
>seq_588
ATGGAGGCAGACATACACCAGAAATGGGGGAGAAACAGTACATATCTTTC
>seq_589
ACATTTCTCCTATTCGATTAGAAATCGTCCTATTCCTACCCCTGCCATGA
>seq_590
AGAGTGTTTGGTCTTGAACTTTCTATACTTTTATAAATGTTACAAATTCC
>seq_591
CGGCTACGGAGCCGTGCTGCCCCCGGGTTTCAGGCCACACTTCGAGGTGG
>seq_592
CTGCCCCCAACCTACCCTCTAGAGGGGCTGGGAAGGGCCGTTCTGGGCTC
>seq_593
CACCATTCAGACAGATACCAGACCTTTCTGCGAGTACGAGCCAACCGGCA
>seq_594
AAACTAGGAAAAAAAGATTTTCTTTGCTAATATAGATGTAAAAATAACAT
>seq_595
GCCCCTGGAGGTGCGGGCGCGCCTGGCCGAGCTGGAGCTGGAGCTGTCGG
>seq_596
CCCCTCTGCGAGGCCCACCCTTGGCCCCAAGTCTCTGCGCCAGGAGGGGC
>seq_597
AATCATCATACATAAACATATATAAAATGCATTGATCCTGTAATCAAAAA
>seq_598
TTCTCAAAATCAGCAAGAATCTTCAGTACCAGAGGTGCCTGATGTTGCAC
>seq_599
AAAAAAGGCGCGGTCGAGGAAGCCTGGTTGTTGTGGTCCCACAAACCACA
>seq_600
TCTGATCCGTGCAGGGTATTAATGTGTCAGGGCTGAGTGTTCTGAGATTT
>seq_601
TGTGGGGCTCTTCAATCCAACTGTGCAGTGACAGTAACCCAAAGGGCTCT
>seq_602
CAAGATCAGTCTCCAGCAAGATGAGGATGTATTGGATACCTGGTTCTCCT
>seq_603
AGCCCGAGGCTTTTTTTTCCTCCGCGGTGGGGCGTTGCCATGGAGACGCG
>seq_604
GTGAGCTGCAGGGTATGGGGCTCGGGAGCCTCCTGCCCCCCAGGCAGATC
>seq_605
GTGCCAACCCTGTACAGAATCGAGTGCTGTAGCCTGGCCAGACCCCAGAG
>seq_606
CGCCTACCTCACAGACTTGTGAGCACTCACTGACGTGGGTAGCGCCCAGG
>seq_607
GGGCAAGCTATAGCCATGGCTGTGGCTGTAGCCATGGCGGGAGCCTTAAT
>seq_608
CCTGCTATGACCTACTGGGTGTGCTGGTAAAACAGTCCCGCCCAGCCCAT
>seq_609
CAATAGAAGCAATAGCCAAGTTTGACTATGTTGGGCGGTCTGCCAGAGAA
>seq_610
GTGCCGTCTGTCGCCCCTTTCTTTGACTCGGAAAGGGAACTCCCTGACCC
>seq_611
GCACTATGAGCGTTGTGATGTTCGAAGATGTCGTTGCAAAGAAGGGCGAG
>seq_612
CTGGGCCTCTACCCTGCGGAGATCACACTGACCTGGCAGCAGGATGGGGA
>seq_613
GTGGACAGGAGGCACTGGGTATCTGAGTGCAAGGCCAAGCAGTCCTATGT
>seq_614
TTACGGTCTTTGGAATTCCAGACTGAGTATCTTTTGTGTGACTGTAACCT
>seq_615
CCAAGAAGTGGACACAGTGGCATCTGAATGTCCTTCTCTGAGAATTAAGC
>seq_616
CCCCACACGTGCTGCTCCTGGGGAACTTCGTTCTGCACGGGGCCCACTCA
>seq_617
GATACCACTCGTGATATTGATGCAAAAAGTAAAAAATCAAATATAAGAAT
>seq_618
ATGAACCCAGTTTCTCTGTGGCTTACGCAAACATGTGTCGATGTCTAGTA
>seq_619
CACGTGGGCTATCAGCTAGCAGCGGACGGCAAGGCCTGTGAAGATGTGGA
>seq_620
TCTTTCACTTCCATGGAACACTACGAAAACTGCAGCTCCAAGAGCCTGAG
>seq_621
AGATCAAGTCCAAAAGCTGACTTCCTTGGATATTCCAGCTACATATCTGA
>seq_622
CAAGGCCTGGATCCCACCCCAAAGACATGGATTGGAGACCCACCCCTTGG
>seq_623
CCAGAAGAATACTATGTGCACTGGGAACTACACCTTTGTTCCTTACATGA
>seq_624
AAGTCAAAGAGTAATAACTGCTCACTAGTTGCTTTTTAGCATCTCTGGTC
>seq_625
CCTGGTTACATTGGTTCTAACTGCCAAACTGCTCTTTGTGACCCTGATTG
>seq_626
CTGGAGGCTGTGGACGCGCGGTACCAGCGCGACTACGAGGAGATGGCCAG
>seq_627
TCCAATTATGGTGACCAAACAGCTGGAAGATACAACTGCTTATTGTGGGG
>seq_628
CTTGGCTCAAAGGCGATATCCTTGGTGAGAAATTGGTCAACTTGGCAGAT
>seq_629
ATGGCAGGCAAAAGTAAGCCAAGCAAGCCATCAGAACCTATGTTGGCTCT
>seq_630
GAAGACATTGTGGCGAGAGAGTACTACAGCGAGGCTGATGCCAGTCACTG
>seq_631
TGTAAATTTATAGTTTCTGAAATTTCTCTTGATACTGATTTGTAGTTTTA
>seq_632
GAAGGATCAGGAAGTGTGGGCTGTGCCCTAGCCACACCACAGCCAGCCTC
>seq_633
CCATGTTGGCCAGGATGGTCTCAATCTCTTGACCTCGTGATCTGCCTGCC
>seq_634
AACCAAGGAGGAGAGGGTAAAAAATAGAAGAATACATGGAATTGGGGAGA
>seq_635
TTAGATCCAGATATACATTGGGTAAAATCTACTTCATAGGTTTTCAAAGG
>seq_636
CCTGGGCCCCGCCTAGCAGCAGCTCCACCTCCTAGGCCAGGCCCTGTGGG
>seq_637
GCTCAATATGGATCACACCGTGGTGCTGCAGCTGGCAGAGAATGGCTACG
>seq_638
CCGCACGGGCCTGTAGTAGGATCAACTCGTAGGCTTTACGAGAAGAAGAT
>seq_639
TTCCTGCTCTGTCACCGCCTACCAAAGTACCAGAACCAAATGAGAACGTG
>seq_640
CTCAAAGATCTTTCGTTGGTTGTTTCTCTGAGCTTTGTTACTGAAATGAG
>seq_641
AGCTCTGGTACCTCCTGCCCACTGCTGTCACTTCAAGCCACTGGCAATGC
>seq_642
GGGATGGGAAACATGCTACAGATACCAACCTCGTTGAATGTCTCACCAAG
>seq_643
TTGGCATGGTGGTGCGTGCCTGTAATCCCAGCTACTCGGGAGGCTGGGGC
>seq_644
TTTCTCTCGTTTCCTTTTTTTTCCAAGAAATGTTTTTGTCCTTTTGATTT
>seq_645
CTGCATTATCTTGCTCATTCTTCAGTTCTCTACTCCCTCTTGTCAGTGTA
>seq_646
TTCCCGATGAGTCCAGAAATGTGAACTATAGTTTGGCTAGCTTCCTGAAG
>seq_647
GTGTCCGGTCCCTGTCCCAGTGCCGAGAAGGAAGCCTCCCACGACTGCCC
>seq_648
CTTATCAAGTAACATTTTTAATGGAACAGACGGAAGTGAAAATGTGACAG
>seq_649
TTGTGAGAACATGCAGGAGTATTTAGTCTATGCTACTCTCCTTGAACATG
>seq_650
GTAAACAGGTTGATGCGGAATCTTGGAAAACTACACCATATCAAATTGCC
>seq_651
CTACAGATGTATGGCTGCCGTGTTATCCAGAAAGCTCTTGAGTTTATTCC
>seq_652
AACTCGTTCACTCAGGGAATCCTGCCCATCGCCTTCTCCAGGCCGACTTC
>seq_653
ATGAGAGCAAGGCCAAGCTGTCATCGGACGTGCTGACGCTGCTCATCAAG
>seq_654
TACACAAGAATCTGGATGCACGAGAAAAGTCTACCTTCAGAGAGGAAAGC
>seq_655
GGCCACTGTCGATATGAGGACCTCTGTGCCTTCTACCACCCAGGCGTCAA
>seq_656
AGAGAAACTCAAAAAGGAATTAGCACAATGTGAAAAAGAGTTCAAATTAA
>seq_657
AGCTGGCAGAGAACAAACAGCAGTTCAGAAACCTCAAACAGAAATGTCTT
>seq_658
GCCTTGCTCAGTTCAGCATAGCGGAGCGGATCCGATCGGATCGGAGCGGA
>seq_659
ATCTGCCAGAAACTAGTTTCTGCACAACAAAAAGCTCCTACACGAAAGAG
>seq_660
GCTTCCGGCTGGAGCTGCTGGGCGCGGGACCTGGGGCGGTTAATTTGGAG
>seq_661
AAGTATCTTTTGGCTATGACCTTTGTTTATTTCAAGAGGGCTAAATTTAC
>seq_662
ATACTTTTACAATTTTTGATTTTTTAAAATGTATTCTGATACACAAAATA
>seq_663
CCAGAGGCTGAAGCAGGACTACCTTCGCATTAAGAAAGACCCGGTGCCTT
>seq_664
CCAACCCCTCTCCCGCCAGCTCCGTGGGGTCTCAGGGCAGCCTCTCCAAC
>seq_665
ACAGCTTCAGGAAATGGCTCAAAAGGCAACGCATTCTTCTCTTCTCTCTG
>seq_666
ATAAATTACTGAAAAGATCATTGAAGAAGAAATTCTGAAAATCACAGGAA
>seq_667
ATACAACAGGCCAGCAGTGGAGCTCAAGTTAGCTTCAAAAGGGCCTCTGA
>seq_668
GGCGCTCACTGAGCACCATGTGTCATCACAGACACTTACACATACTTGAA
>seq_669
AGCAGGCCTGGCCCCCTCAGTGTCTCCCTGTCAATTTCTACCCCTTGTAG
>seq_670
AAGAACTTTCTTAAAAAATGGAGAATGAAAAGAGAGTCCTTAATGGAATG
>seq_671
AACGACTTGTGTCATTACTGTGAGAATCCGGAGGCCCACTTGGCCACGGA
>seq_672
ATGTACCCAGTGTTAACTCTTTGTTGTTGTCCCTTTCAAATATGGATAAC
>seq_673
GGGGTGACCAACCTTAGAGAGACAACGGGGAGTATAGATACCAGACTATT
>seq_674
CTGGGTGAAAAACGGAAGGGTTATGTGGTCTGAATCAGTAATGAGAATGA
>seq_675
AGAAAGAGATCTGAAAGAAATACTAACATTAAAGGAAGTATTTCAGATTG
>seq_676
TCGCCGCAGTCGCCGCCGCCGCCGCCGCCGCCGCCGCTGCTCCTCCGCCT
>seq_677
ACTCAGGCCTCGTTCTGAAGACGATCAGAGTCAAAGCAGGAGAAACCCAG
>seq_678
TCTCTGCTATTCCATCCTCCCCATAGGGGCTCTCTCCCCTCTCCCATCTC
>seq_679
TCCCCAGAAAGAGGCGTAAGAAGGGCCTCTCCTTAGCAGAGCTTCCACCT
>seq_680
ACTTAAAAATTTATTAGCCCTGCATTTTCATAGGAAGACACATTATCTTC
>seq_681
TTTGATGTTAGCGTATAAATTAGTGTTCTGTGTCAAAGAAGTGCAGAACG
>seq_682
GCCTTGAGGCAGACAAACGCCTCGGCTCACGTCCACATCCAGGGCGAGCT
>seq_683
TGCAGTTGAACGGGTAAAGAAACTTAGAGATTATGCTTTTGTTCACTTTT
>seq_684
AGGCTTGTACCACTACTGCTTCATGGCCCCGTACACCCACTTCACCCAGG
>seq_685
CCCAAATCCAAGATTCTTTAACCACACTCTAAAAGTTCTTCAGACTCAGG
>seq_686
ATTGCAGAGTCCCCAGAAGATGCCAGCCAGTGGTTCAGCGTGCTGAGTCA
>seq_687
TATGTGCAATCCTGTAATCTGTTTTAAATGTAACATTATTGTATCAGCAT
>seq_688
GGCTGTGAATGGGAGCTCCTTTGTGAGTTTCCGGCCGGAGAGAGCCTTGT
>seq_689
CACCATGAAGAAGACTTCTTTCTCTACATTGCCTACAGTGACGAAAGTGT
>seq_690
GATGGCGTGGACCACTTCCGGGCCATGATAGTGGAGTTCATGGCCAGCAA
>seq_691
GAAGATGTTAAACAAAAATCTCAAGTAAAATGAAAAGCAAATATGGGCTA
>seq_692
CGGCTCCCAGAGAAAAATCGGCAGATGTTACAGCTGCTCATGAACCACTT
>seq_693
AAGGTTGGTGATGACATTGCCAAGGCAACGGGTGACTGGAAGGGCCTGAG
>seq_694
TTAAAAATCTGCATCTTCCACTATTTTCAATGTATTAAGAGAAATAAGTG
>seq_695
GGCCTCTTCTCATCTGTGACCTCCCTGGGAGAGCTCATCCATCTGGGCTG
>seq_696
ATGAGAACCGTGCAAATTTCTGATCTAGAGGTGAGAAAAAGATGAATTGC
>seq_697
AGGATAGCTCAAAGAATAGGCCTTATACAACATCTGCCTAAAGGAGTTTA
>seq_698
GTGTCCCCGGTACTCGCCGGCCGGAGCCCCCGGCTTCCCGGGGCCGGGGG
>seq_699
ACCCCTAAGAGGCGGAGATGCGCCCAAGGCGGGCGCCCGGCCTGTTCCCC
>seq_700
TCACAGCCAGGCAGTTTATGATATTAACAGACTAGACTCCACAGGTGTAA
>seq_701
AAGGAGAAGAGCAAGGGTTCCCTCAAGAGGAAGTGAGCGGTGCTGTCCTC
>seq_702
CTCCGCATCTACCAGGCCATGCAACCTGTGTACACATCTGGCATCTACAA
>seq_703
GCAGCTCCTGAAGCAGCAGCAGCAGCACCAGTGGCAGCAGCATCAACAGG
>seq_704
AATATTAACTTTTGCTGAGGTTTATGAGATTTTCTCACCCCACATCGCTC
>seq_705
GACACCTCCCCTCGCTATGAGAGCCAACAGAATGGGACGCCTTTGAAAGT
>seq_706
AAGTGGGAGTTGGAAGAGAGCTTGTGGGGTGGAACACAGGGGGCCCTGCT
>seq_707
CGGCAGGCAGAGGCGGCTGAGCGCAGCCGGCTGCGCATCGAGGAGGAGAT
>seq_708
GAACAAGAGCAGGCATAGAAGTTGAAAGGCCAGCAGCCTCTTAAACCCCA
>seq_709
ATGACCCATGGCGTCTAAGATCAACGTACCAATCTCAAAAATACCAGGCT
>seq_710
GAATACTCTTGTATTGTTTTTGCTTTGGTGACATGCTTATAAAGGGTCAT
>seq_711
AAACTCACATATAGGAGATATGGAAAATATTTCATCAAATATTATGCCCA
>seq_712
CTTCAGAAAAAGTATTCTAAAATGGCAAGATCTGCATGAGTTTAGAGTCA
>seq_713
TTAGCCCCGCCCCGCTGCGGCTGATTCGTCTAGTTAAACCCTGGTGTTCC
>seq_714
TGTCCCCTGTGCGGCGCCAGCGGCGACAACGCGCACACCATCAAGTACTG
>seq_715
TTCTCATCTAGATCTACACATATGTGATGACATTCATGCTAAAGAAAAAG
>seq_716
ACGGGCAAGGCGGCCCCTTTCCCCAGCGCGGCCAGAGGGAGGAGAGAACC
>seq_717
TCTGGTCCCTCCACGCCCCTGCACACCAGCAGTCCAGTCCAGGGCAAGGA
>seq_718
CACAAAGCTTCTCCAAGAAAAATCAAGCCTGTTGTGTTTGGATCTGGGGC
>seq_719
AACAGCAAGCTCTCTGTCCCTGCACCCCCACCATCTTGGGGACCTACAAG
>seq_720
GGAGCAAGAGGAGGAGGGCGCAGGGCCAGCTGAGGTCAAGGAGGAGGGTT
>seq_721
CGAAAATACAACCGTGATTTCGAGTCCCATATCACAAGCTACAAGCAGAA
>seq_722
GCCGCCAGCGCTTCCATCCCCGCCCCGGCGGGTCCAAGCCGGTGCCGGGC
>seq_723
ACTTTTCGTGAAGAAATTTTGCACAGTAGTTTAAATCTTTTGTTAATGCT
>seq_724
TGAAGTCCACAGGGGATGTGGCCGGAGGGCGGGCCCTGTACGAGGGGTAT
>seq_725
CAAGCGCTCATCGTTGGCGTGAAGAAGGGCGGCACGCGCGCCCTGCTGGA
>seq_726
TGGAAGTGTTCTGTCCTCTGGATCCCCCGCCGCCATATGAAGCTGTGGTG
>seq_727
AAGAGAGAACTTGCCTGGCATGTCAAGACCATCACCATCACCGAGATGGA
>seq_728
GAGGCCAACGATGGGCACCTAGCTACTCTGCTGCCCATGCTGCACACAGA
>seq_729
GCTTCCCAGTTTTTCATCTGCACTGCCAAGACTAAGTGGTTAGATGGCCA
>seq_730
TTAACTTAGTTTGGCTAGTTTAACTGGTAGGAAGTACCATCAAGGTATTT
>seq_731
TCCAGAGAGGCTCGCGCCTTGCTTGCTAAGGAACCATGACCGGCCGGGAC
>seq_732
CTGCCTTCTCCACGTCCAAGGCTGTGCATTCGTCTAATTAGCGTCGTGTA
>seq_733
CATTCCTTCCTGTGTCCCAGAGCTTCACTGGTGGAGCTGGAGGAGCCGGA
>seq_734
GCAAGGAGGAAACAACAGCAGCTCCAACCAGGGCAGCCTTCCTGAGAAGA
>seq_735
TAGCGGAGCGCACCCACAAAGCGGCAGCCACCGGTGCCCGCGGCCCTGGG
>seq_736
AACACACGAGTGTTCACCCGCCTGGATGAGACACCTCTGTGGACTTGGGA
>seq_737
TCCTCGCTGGACTGCTCAGGGTGCCAGACCTCATCCATTCCAAAATAAGC
>seq_738
TGTAAAGCTGCCATCCGACCAAGGTCTCCTGTGCTGAAGTTGCCGGGGAC
>seq_739
CCTTGATGCACTTCGGGGAGCATGACAGCAAGATGCAGCCAGACGAATTC
>seq_740
TTTCATTTTTAAGGTGACCAGGGCCTATCACACATTTTGTTTTGATCCTT
>seq_741
CTCCTGCGTGGTGCTGCCCCTGCTGGCGCTCACCTGGATGTCTGCCGTCC
>seq_742
ACTGTGGGGTCAAGAATGTCTTACATGTTTTATTCATCATTCTTGAAAAA
>seq_743
GCTGACTCCAACCTGGAAGGCAGAGACTACCTGCCGTCTCCGTGCAACCC
>seq_744
TTCTGCGGCCGACGCGCGTGGCGGCGGTGCCGGCTGGGACTCGTAGTGCG
>seq_745
ATGGCATCTCAACCACTTGGCAGCTGTGGTCTGAATTTCCAGAAGATCCT
>seq_746
TAGGTCCAGTGTAAGAGTTCCGCTATTCGGTCTCACACCTACAGTGGACT
>seq_747
AAACAAAGGACGCATAGTGTCACCATCGTTACTGTCAGAAGAACCCCTGG
>seq_748
TGTGAACTAAAGGCCGACAAAGATTATCACTTTAAGGTGGATAATGATGA
>seq_749
GACATGGACCCCATCTTCATCAACCTGCCTTACAGCACCAACATCTACGA
>seq_750
CTGCTCCACGGCGCGGAGCCCAACTGCGCCGACCCCGCCACTCTCACCCG
>seq_751
ATCTTCAACCTAGTTCCTCCTCAGATCACTCTGGGCTACAGCATCCCTCC
>seq_752
CGACTGCAAGAACTGGAAGATAGTATTGATAATCTAAGTCAAAATGGAGA
>seq_753
CCCTCCTCCTCTCAGCACCTCCCCAGCACCCCCTCATCACCCAGGGTACC
>seq_754
AAAATACAAAAAAAAAAAAAATTAGCCAGGTGTGGTGGTGTGCACCTGTA
>seq_755
TTCTTTCTGCCTGAACTATCCCTTCTTTGTTTCCCGGCATACCCCTAGGG
>seq_756
TCCCCGCTGGGCAGCAGACAGTGGAGATCGACCTGAGGCATCGGATCCAG
>seq_757
CCAGATCCTGCTTGGAACCCTATGATAAAAGTTATCCAAAATTCAACTGA
>seq_758
CTGTGGGGAGAGGCTCTGAGGCCATGGCTGCAGGGCTCTGTGCTGGTCAG
>seq_759
CCTGGCGGAACCTTCGAGCCGCGGGGGAGCTGAGCAGCAGGCAGAGGAAG
>seq_760
ACCGAGTTCCCAGGCCGGACGCGCGGTGGCCTGACGGTCGCAAGGATTAC
>seq_761
GCAGGTGGTCGCACAGGTGCTATGGTTATGACTTGAACTCTCCCTATGTG
>seq_762
GAGATGGAGATCTTTCTCTCTTGCATCTTCTCGCGATTTTATGCCTTCAG
>seq_763
GCCGGGCCCGGGCCGCGCGGCCTGAAGCGCCCGCGATGGCGAGCCCGCCG
>seq_764
GCTCCAGCCCGGCCTGCAGGCCGTGGTGAGGAGGGGCGCCTCCCCAGAGT
>seq_765
GAGGAATGGATCTTGACTGGTTCTTATGATAAGACTTCTCGGATCTGGTC
>seq_766
GCAGCCCACTGGTGGTAGTGTCTGTGAAGTCTCCCAATCAGAGTCTCCGC
>seq_767
CAAATTGGCTAAGTTCCTACAGCTAATTGTGGGATTAGTGATATGCTTTT
>seq_768
GATGCCATCCTTCTCAAAAGACTTATTGACAGTGCCAAAGCTCGGTACTG
>seq_769
CCATTCTCCTGTGGGAGCAAGAACATTGCTTCAAAAGAAGAGAGGGCATC
>seq_770
ATGTCAGTCCTGTTTTAATGGAATATCTGACTATTCAATGGTAAATTAAG
>seq_771
TCACCAAGGCTGGGCGGGACAGAGCAGTCAAGAACCACGGTGTGGCTTGA
>seq_772
GTGTTGACTCTCGACTTCAAACCCCCATGTACTTTTTCCTGCAACATCTG
>seq_773
GCCAAAGAAGAACTCGAAGTAGAAGTTCTTCATGGGGAAGAAATAGGAGG
>seq_774
CAGAATACTGGAGGGTTTTTTGTGGCAGTATTGGTGAAAAAATCTTCAAT
>seq_775
GGTCAGTCATGAGTGCCAGGGTCTGGCTGGGGTCTTGGCACTGTCTTCCT
>seq_776
AGGCCCGGCAGGCGCGACCCGGGCTGCGTACGTCAGAGCTGCCTCCGAAG
>seq_777
GGGGCCCAGCAGGGAGCTCGTATGCCGCTCGTGCCTGAAGCAGACGCTGC
>seq_778
GTGTTTTCATCTCCTAAAAGTGGTTTTTATTTCCTTGTATCTGTAGTCTT
>seq_779
ACAGACCCGCGGGGCAAACGGACTGGGGCCAAGAGCCGGGAGCGCGGGCG
>seq_780
CACAGAACCTGGACTTCTGACTGCCAGAACTGGGAGCTAATGAATACATG
>seq_781
AAAGAAGATCTAGGAAAGAAGATTGCTTTGGCCTTGAACAAAGTGGATGG
>seq_782
CACCCCACTGTGCTCCTTTGAAGCCAACGTGCCTCCCTCGCCTCCATACT
>seq_783
AGGAGGAAATGAGATCGAAGGGTTGGAGCATGGGTCTGTGGACCGTGGGA
>seq_784
GTTCTGACGTCAGCCCCACATTTCAAGTCGTGAATTCCATTGCCCCTGTA
>seq_785
CTGAGGAATGATGTCTTTGCTTTCATGTCTGGTATTTCTTAGAGCCTCAT
>seq_786
GGCACCCACGGGTGTGCTGGATACTGGAGTTTGAGAGGAGGGAGGTGCTG
>seq_787
AACACAGTTGCTTTACAATGTTTACAATTCAGACAATACGACTTATAATA
>seq_788
CCTCACCACTGGGTCCCACAGGGCTGAGGTGGGCAGTAGAGGGCATAGGT
>seq_789
ATTTATAATTGATGTCAATATTAGTAGTCCACTTTATGCTTAAAATAAAA
>seq_790
GGCCTTTTTTTTTTTTTTTTTAAAACCTGTGTATCCATCTCATCCTTTTG
>seq_791
ATATAACTAACTGATCATAAGGTAAAATAGTCTTCATTGGAACAAGGCTC
>seq_792
CTCCCAGCTCCATCTCTTTCCCTAGGGACCAGGCACTCATATGGCGGGGT
>seq_793
ATGTGGCGCTCAACACATGTTCCTACAACTCCATCCTGTCCATCACCGTG
>seq_794
TTATATCCGTTTGTTCACTCGTACATGCCTAGCCTACAGAAGGGGATATA
>seq_795
TTGCCACATTGCCCAGGATGGCCTTGAACTCCTGGGCTCAAGTGATCCAC
>seq_796
CACATTTTGGACAGAAATACTTTGGAACAGACTAAGTTATTTAAGTAAAA
>seq_797
AGTAGCCGCCCTGGATCCATCCGGAGGAAGCTGCAGCCCTCGGCCTGACG
>seq_798
CAGATCCTCTGTGCAAGCGGCCACTCCAGTGGGTTTTCCGGCCTCTGTGG
>seq_799
CAGACTGCAGAGATGCAGGAAGGACTTCTGGCAGTGAAGGTAAAGGAGGA
>seq_800
ACTCCTCGTCAGCCGAATTCTTTGTCACCGTGGCCGTGTTTGCCTTCCTC
>seq_801
GACTTCTAAAAAGACAAGAAACATGGCCTAAATAACCAACATAGATTTAC
>seq_802
GTAGCCAAAACCACTCCTTTTAACACGAGGGAGCCTGTGATGCTGGCCTG
>seq_803
ATCTCTTTGTACCTACAGTTGAAGCTAATGTTGAGACTGAGACTTACGAA
>seq_804
ACTAATTTTTTATCCCTTGGTTTATTGGCTTCAACATCTTCTGGAATCAG
>seq_805
AGCCTGCAGCCCGGCAAAATGAGCGACGTGAGCCCGGTGGTGGCTGCGCA
>seq_806
CAGGTACTGTGCGGGCACCATGCCCTGGGGCCACCCTGGGGAGCACCACG
>seq_807
CCTCCGCTGGGAGGAACCTGAACCTGGGAACCATGAAGCTGGAAGCACTG
>seq_808
TGCCTGTATATAATTATCAGGCATTTCCTGCTTATCCAAGTTCACCATTT
>seq_809
CAATTAATGACTGATGTTTTTGGCAACTATGTTATACAGAAGTTTTTTGA
>seq_810
TTGGGGACCAGAGAGTCAAATCATTCCTGTGATGCCAGATAGTAGTTCCT
>seq_811
AGGTCCCCCTTCTGGGAAAGACCGAGTGAAGAAAGGTGGATCCTACATGT
>seq_812
TATGTCAAGTGCCGTCTCAACGTGCTGCTCTGGTACCAGGACGCGTATGG
>seq_813
ATGTCCCAGCCCGGCCAGAAGCCCGCCGCCTCCCCGCGGCCCCGGCGAGC
>seq_814
ATATCCTGACAGAAGAAGAAAGGCAAGACAAAATAGTGGTCCACCTGGGC
>seq_815
GATCATGAAACCAAAAAGAGACTGATCATCCAGGCCTCAGCCTCATCCTC
>seq_816
CAGGGTCTGAGCCTGCCGGCTCATCCAGCCTCTCTTGCTGCCCTAGCGGC
>seq_817
GAGCGACTGCTACAGCAGGACAATGGCATGGACTGGCTTAACGACACGCT
>seq_818
ACTCCCCATTCCGGATCATCCCCTATCTGATTCATGTACATCACCCTGCC
>seq_819
CCCAGCCCGGTGAGGAGTGGCTTCAGGTAGATCTGGGAACACCCAAGACA
>seq_820
GCCCCCCAGCAGCACCCGCGGTGGGGCGGGGGCGCTCTGCCAGCCCCGGG
>seq_821
CAGTTAGCAAGTGATGATGAAGAGCCAGGTCCAGCCTTTCCAATGCAAGA
>seq_822
GGAAGGGACGCCCATGTGGCACCTCGCATGTTCAAAACTCAAGTAGGACG
>seq_823
TTTAAACTTCTAGGTTAAGTTTGAGCCTGAAATTTTAATGAAGTGCAATA
>seq_824
CAGCAGCACACCCGAACAGTAAAGGTGATCAATAACGAAACTGTAGTTTT
>seq_825
CGTTCAGGAGTCCACACCAGGCACAGATGGGGCCTTGAAACGCTTTGTCA
>seq_826
CATTCCAGCACTACAGAAGTGTGTTTTACTCATTTGAGGAAGAGCATATC
>seq_827
GAACTGGTGGCTTCTCTGCCACCTTCGACTACCAGCAGGCTTTTGGCAAC
>seq_828
CCAGGATTTCTCTCTTCCTATTTCAGGAGGACTCTCACAGGCTCCCACAG
>seq_829
GGTGATGCCTTCCTCTGGAAGCAGCTCGGTGCCAATGTGCTGCTGTTCCT
>seq_830
TACTCTGTTGTCTCAGCCGCACTGGGGCGGAGGCGGTCAAGGGTGAGAAG
>seq_831
GGTTCAGCCCTTAAAGATCAAGACCTATTGAGAGCAAAGATGGATGACGC
>seq_832
GGTCGGAGGGTGCTGCCCGCCCTTGGTGCTGGAGGCGGGCTTGGTGTCCG
>seq_833
TTCCGTGGCCTCAGTGGCCTCAAAACCTTGATGCTGAGGAGTAACTTGAT
>seq_834
AGCTGACGGGCTCTCTCTCCGGTTGGTCCTCACCCAAAGATGTGATCCTG
>seq_835
CTCACCCTTCCGAGTCTTCAGTGTCTATTACTCCACACTGTATGTCCATG
>seq_836
ATTAGCACAAAATCATTCTTTGCAACTCAAAATTCAGAAGGGACTCTACC
>seq_837
GGGAAAAGCTGCACGCTTGGTGCTACCTCTCGGCCGCCTCATGCATTCAG
>seq_838
CTTTAAGACTTGGCTTCGTGGCTGGTGTCATTAACCGGGAGCGCATCCCT
>seq_839
GCTGAGATCTGCGTTGAAATGGAGCTGCGGGACGAGATTCTGCCCAGAGC
>seq_840
GTCATCTGCTTCACTCCTGGCCCCAGCTTCAGTGCAGACACTGACCTTGA
>seq_841
GGGGTTTTGCTCTGTGTGTTTCATATCCAACGGCAATACTTGCAGGGGGA
>seq_842
GCTTCATGAATGAGTTTCTGGAGCTGGAATGGGGTTCCATGCAGCAGTTT
>seq_843
ACGGGTGACAACTGGAACGGGATCATGAAGGACACGCTGCGGGACTGCAC
>seq_844
GCCAACAATCTCCAAAATGAAGCTCAGTGTGGGCACTCAGCTGACAGGCA
>seq_845
ACAGTGCTGTTGGCTCAGTGAGATGAGGTTATCGGAAAACTTTCTGTTTA
>seq_846
CATTTAAAGGTGTGCGGCGGGTCTCTGTTCACATGGCTCAACTGGAAACC
>seq_847
TTTTGCTCCATATGGTGCTGTTCTCTATGTGTTTGCAGTAATTCTTTTTT
>seq_848
TTCATATCCATATCCCACTGTATTCCTGCTAATCTGCTAATGCAGTAAAT
>seq_849
GGGTGCTGGGAGAGGGTTGGGGGCAGGGGGCAAGGAAAATTGCTACCTGA
>seq_850
CCACCGCCGCCTGGTGTGCTGCAGCCGGCTCTTCGAGGTGACGGATGTGA
>seq_851
TGTCACGGTGGACAGAGGGTGACATCATAGGAGCAGCTCGCTGGCCAGAA
>seq_852
AGCGTTGAGGCCAAGGAGCGCACGCTGGAGGAGTGGAAGGAGCTCACTTA
>seq_853
TTCTTTTTTTTCTCTCTATAAGGTATCTCAGATACATCAAGGTGAATGTA
>seq_854
GTGATCCTGCAAGTTCAAGGGCTCTTTCTCCCTGGGGATGTGCTTTGTGG
>seq_855
GGTCAAACCCTCGCTCTGCCTGGCCTTGCTGTGCCCGGCCTTCCTGGTGG
>seq_856
TGACCGAGAAGAAATAGAAAATAATTCTTACCATATGCACCCAGCAGGTA
>seq_857
GACCCTCTGGGCATGCAGCAGCAGTAGCCTAAGGGCTCTGGTCACTTCCA
>seq_858
AAGATCTAGAAAACAAGGATACCTCTTTATTGGCTTCTGCCACCGATCCA
>seq_859
GATTCGATGGCAATTTTTTGTGGAACAGAATTGGAGCAGAATACAGTAGC
>seq_860
ACAACTTGGATATCAGTGACCCCATGAGAATCTGTAATATCACTGGACAT
>seq_861
TTGGGCCGATGTACAAGCGGGACCGGGCCCTGAAACAGCAGAAGAAGGCA
>seq_862
CTCGGCTTCCAGGTGCTTCCTCCTGCTTCCTCGCCAGCTTCTTCTTGGCG
>seq_863
TCAAGCAGGAGCCCCAGTCCCCCAGCCGCAGCCTGGAGCCTGAGGACGCG
>seq_864
AGAATTCATTCCCCAGGCAATTGTATTCTCCCCCACCTTCACCCCTGGCT
>seq_865
GCATCGCCATGCTCCTGGGCACAGCCGGGCCCTCTCGCCTCCCTGCGGCT
>seq_866
CCTCCCCGGCCTCCTTCGATCTGGTTTCTATGACCTGCTCATCAGCATCC
>seq_867
GCAAGCGCGCCGCCCTCTTCTTCGCTGCGGTGGCCATCGTGCTGGGGCTA
>seq_868
TCGAATCGCTGCCGCGTGGGGGGTTCCGCTGCTGCCTCTGCCACGTTACT
>seq_869
ACGCATTGCATTAACTGGAGGTGCTGCACTGGTTGCTGATTATGGTCATG
>seq_870
TGGAGGTTCTCAAGCCAACGGCCACCAGCCACTGCGATCACTACCTTCAG
>seq_871
GACGAGGTTCTCATGGAGTCCCTGACACAGTTCCTGGGCTGGTCAGTGAT
>seq_872
CAAACTGTCGTGATGGATTGCTGCAGAAACATTTGGAAAAAAATAAGAAA
>seq_873
TCCTTGGTCCACCACATAACTGCTCACGATCCAGACGAAGGAAGGAATGG
>seq_874
ACGGACATTGACTTGGCTGTGGATGAAGCAGGCCTCTGGGTCATTTACAG
>seq_875
GGCTGCCCTGGCCACCCTCCTGGGAGCTGTCCTCAGCTTCACCTGCATCC
>seq_876
CACCCTGGACGTGCTGGTGTCCTCGGCCCGGCGCTTCGCCCGCAGCCCGG
>seq_877
ATTAAAATGACATAGGATTGCAGACTGCTGCTGTTAATACGAGCATTTTA
>seq_878
GAGATACCTGTTTTGAATTTAAAGGAGATAAGAGGCGTAAAGTAGGATGC
>seq_879
GATCTGTACCCGGATACGCCAGGCCCGGAGCCGGCCCTAGAAGCGGACGA
>seq_880
CCGAGAGCGCCCGGAGGGAACCGCCTGGCCTTCGGGGACCACCAATTTTG
>seq_881
TTTGTTTTGTTTGTTTGTTTTTTTAATATAGGATGGCAAAAGCTGTGTTG
>seq_882
GCCCGGCGGCACGAGGGCTTCCGCCAGATGCTGGACGCCACGGCCCTGGA
>seq_883
TTGACCATCTGGAACCAGAAGAGCTATCCGAGCACCTCACCTACCTTGAG
>seq_884
TCTGAAGCAAAGAGCAGAGGACCCACCCCACCAGCCATGGGCCCACGGGA
>seq_885
CTGGACCCAGCCTGGGAGAAGCAGCAGAGGAAGACCTTCACTGCCTGGTG
>seq_886
TCTCCTTGCAGCCGCCAGCCGCCCCTCCAAGCTGGCCCTCGGCAGGCTGG
>seq_887
ATTGAGGAGCTTCATCTGTATTTATGGCTACTTCCCATCACTCGAATTAC
>seq_888
AGCCACACGCACCTCTGCTAGTAGCTGGTCCAAACCCATTATCCTCCCTC
>seq_889
AGTTTGAAATGCTTTATCTCATCGGGTTGGGCCTGGGAGATGCCAAGGAC
>seq_890
ATAACTTTAGAAGGAAGTCATACCTCATTGAACATCAGCGAATTCACACA
>seq_891
GTAGTCAATTTACTTGTCTCTAGGGGAGCAGATTTAGAGATAGAAGATGC
>seq_892
CGGCCTGGGCGGCGCCCGCCATGAATGGGCTGTCGCTGAGTGAGCTCTGC
>seq_893
CAAATCCGCGCTGCTCCCCCCACCGTCCCCTCGGGTCGGGAAGCGGTCCC
>seq_894
GTTAAAATGGTAGCACAAGAGTCTGGCAAGTTGGTACTGCAGAGAAAAGG
>seq_895
ACCTAAGGTGAAATCTAAGAAAAGGGAAGCTGTTGCAGGAAGAGGCAGAG
>seq_896
CCCCCATCCTCTCCCAGCTGCTGACAGGTACCTGGGTATCCTCAGCTCAG
>seq_897
AGGAGTTCAGGACCAGCCTGGGCAACATAGTAAAACTGCCCAAAATTTGA
>seq_898
GGCAGACCTGTGAATGTCTGTGTGGGAAAAGAGTGGTATCGATTTCCCAG
>seq_899
GGACGGGACGCAGCAGGAGGGCGCTGTGGCCAGCACGGAATTGCTGAAGG
>seq_900
TCAATTCCTGGTTATGTACGTGATCTAAAAGTCCAAATAGTAATGGAGAA
>seq_901
AATTGAGTTCATCCAGAGAACTACTCTCCCTAGGCAGGGGCAGTGGCAAC
>seq_902
AGCCGGTCAGCTGCATGGAGGCCACCCCCAACCCCATGGAGAGCCTGCGG
>seq_903
AGCTGTGCCAACACAAAAAACAACTTTGGCACAGGTGGTGGGCAGGGGGT
>seq_904
TAATTTTTGGAAGTGAATAAAACTTGTTTTAGAAGACGAGATGACTACAG
>seq_905
AAAATGGAACTGGGACTAACACCTATGCGGCCTTAAACAGTGTCTATCTC
>seq_906
AAATCTTTTAAAACTTGGCTGTTGGCCGGGCACGGTGGCTCACGCCTGTA
>seq_907
GAATCAAAGGAAAAGTTTCATCTCGTATTCACTGTGGACTGCAAGACTCC
>seq_908
CTTACAACAGCAACCTCTTCTTCTGGTTCTTCCCAGCTCAGATACAGCCA
>seq_909
GTCCTGGGAGTGCTTTCCGGGGAATTTGCCAAAGAGAGAGAGAGAGTGGA
>seq_910
GATAAGCCTGGGAAAGGGAGGCTGGGTGAGCAGAGACAGAAAAGAAACAC
>seq_911
GGCCTTCAACAGGCTGCTTGAGGATCCTGTCATTAAAAGACTCCTGGCCT
>seq_912
TTACACAAGAATATGTGCAAATTGTGCAAAACTGCGAGAAAATGCCTCTA
>seq_913
ACCACAGCAGCTGGGCCCCTCTTCCAGCAGCGGCCGTATCCATCCCCAGG
>seq_914
GATAAACAGAGCACAGTCCAAAGATACCCTCTTTCTCAAGGTAGTCTTTT
>seq_915
CGTGTTGTTGAGAGGATGATGTTGTAAGGGTACCTTAAAACAAGAGACTC
>seq_916
AGTGGTCCTTGGGAGGGAGTCAGTGACATTCGGGACCCGCGAACTAGTGA
>seq_917
TTCCCACCATTGAAGACATTAAAGACGAAGCAAACAAGTTCACAATTGAT
>seq_918
CCACCTGGCAGCGGCGGAGGCTGGAGCAGAGCACGCTCCATGTGCACCAG
>seq_919
ATGAGGTTGTCCAGGCTGTGCTGGACAGCACCACCTTCTTCCCTGAAGAC
>seq_920
TCAAAAGGTAAAAGTAACAAATTCTGCCATATTGTAAATTTCCAGTGCAG
>seq_921
GAGGAGTGGGCAGTGAAGATGAAGCCCCATGCTCAGTCCCCTCCCATCCC
>seq_922
AGTGTGGTCCCTAGGAAGAAACCATAATCTACTTAAAAGCCTAAAGAGAT
>seq_923
TAATTAGGCAAGCCAAGACTCCAATGACTAATTCTTCAATACAGTTTTTA
>seq_924
CCCTGGAGGAACCAGCCCCTACATACTGCCCCGAGCGGGGGCGGGTGCTG
>seq_925
TTAAAAACAGGCGTGGTGCGCTGCTGCGTGGGACAGTGCAACAATGCCAT
>seq_926
GAAGCTGCTCCAATGGATGGGGGAGAAGCCTGGGGAGGAGGGGGAGGAAG
>seq_927
ATGGCAGAGCAAGAGCAAAGAAAAAAATTCCCTTTGATTCCAGAATATCT
>seq_928
AATACCTTAGTTGCTGGCCTATCCTGTGGTCCATTTCATACCATTTGGGT
>seq_929
TTAAGAAATAGTCTATGTAAAGTCACAAATTAATGAAAAAAATTCGCATG
>seq_930
TAATTCATTTTTTCCTGGTTGTCACTGTCTTCTTATCCCCTTGGTGGGCT
>seq_931
CCCTTCTCGGTCAAATGTTGTCAAAATTTTAAGAGAGTATTTAGAAGTGG
>seq_932
AATCTGAAAGCACCACCCCCAACCACAGGTCACCTGTTTCAACCCCATCA
>seq_933
AATACAGCTCTTCTCGAAGGCGCTCAAGGTCCCGATCCCGAAGCCCCCAT
>seq_934
AGAGCATATAAAAACTAGAAAAGTCAGGATCTTTGTTCCTGCTCGCAATA
>seq_935
CCTCTCCCCCAGGCGGACCCGGAGGTGGGCACGGCTGCCCATCAAACCAA
>seq_936
TGAGGGGCCGCCTCTTGAGGGTACACGCCTCTGGTCACATGGCCATGGAG
>seq_937
TGGAGGTTGACGCCGCTGTCACCCCAGAGGAGCGCCACCTGTCCAAGATG
>seq_938
GCCCCTACAGTGCAGCCCAACATCCAGCCAGAGAGTCTTACCTTCCAAGC
>seq_939
CAGGTGCAAGTGGTAGGGACAAGCAGTGAGGTGGTGGCCATGACACTGGA
>seq_940
TGAATAAGCAGCATTTTTCATTGCACTTAAAAATGTAAAATACCTGCATG
>seq_941
GATGCTGACATCATATTTTGTCCCTACAACTATCTTCTAGATGCACAAAT
>seq_942
GGCCAGAGGCCTGCGTGCTCGAACCCTGCCCTCCCTACTGGGCGGTGGGA
>seq_943
GGGTGAACGTTGGTGGTCTTCGTGCTGCAGTTTACGTTCTGATACGTACA
>seq_944
GCCTCCCACTCACGTCTGTGGGGAACACGGGAATGAAGAAGGTTCCCAAG
>seq_945
AATATCTTGGTATTCAATGCTGAATATGGAAACAGCTCAGTTTTCTTGGA
>seq_946
GTGCACACACAGCAGCTCTTTGTGTCCCACTCCTGGCCGATCTCCTGCAT
>seq_947
CGACTGCACCCCAGCCCAGACGGTGGCGGTCATCATCCCCTTTAGACACC
>seq_948
ATAAACATCATTTTCTTTCAGAGAGTCTCCCTCTCTGTTATTTAGGCTGA
>seq_949
ACACACACACATATATATATACATATACATACACATATATACATGCATAT
>seq_950
TGTGCCCTGCTGGTTGCTGGATTATGGGTGGTTGCCAACCTGAATGTCCT
>seq_951
GCAGGGGAAACTAAGGGCAAGCAGGATACAGGGCGAGGGATGTGGCAGGT
>seq_952
CCTGGTCTCATCTGGATCCCGCCACCTGGACGCTGAGGGCCTGTCGACGG
>seq_953
AAGCGCTGCATGGAGCAGTGGGAGGTGACCTTCAACAAGGTCTGCCCCTT
>seq_954
GTAGGCCGAGTAGAATTTGTGTTAGGGCACATCCCATGGAGATCTTTTTT
>seq_955
GAAAAAGGACAAGAAGGACTTTGCCCGTGAGATGACGAAAATGAAGATGT
>seq_956
ATGAAAGCCCCAGCCAGCCTCACATGTGCGGCTGGGAGGACTCACAGAAA
>seq_957
ATTGCTGTTTTCATGGGAAAAAAAGAAGAAGAAGATATTTGTCCTTCTGT
>seq_958
AGTTTGATGCCATCCAGAAGGCACAGAAAGAGAACAGCAGCTGTACTGAC
>seq_959
AGGGAAGACGAGTGTGGAGGATAGGTTAAGAAAGGAAAGGGACAGAAGTC
>seq_960
GTATTCAAGCCATAACCTGGAAAATTGCTGACCAGCTATTCCTGCTCTAA
>seq_961
AGATGTCACCAAATGGACATTAATAGTTGCATTAAGGATCAGTAGCATTA
>seq_962
TGAACCTTCATAGGGTGCGCACTTACCAAGGACAGGAAGGTTTCTCTGTT
>seq_963
TTTATCTCTTGCGCTTGTTTTAGGTTAGGAAATTAAGTTACCAAGCACGT
>seq_964
TCTCGGCTCACTGCAAGCTCTGCCTCTCAGATTCAAGCGATTCTCCCACC
>seq_965
GTTGCTGATCTTATCTGAAGCAGCAGATCAGTGGGATGAGGGAGACTGTT
>seq_966
GCTCAGGACCCAGGTGGTGAGGCTACAAGCAGAGAAGGCAGACCTGTTGG
>seq_967
CAACCTAAGAAAGATATCTCAAATTATCAGGTGGAACAAGCTCAAGTTCT
>seq_968
AGCAGGCCATAGGACCCAGAGAAGAATCCCAGCGTTGCTCAAAGTCTAAC
>seq_969
GCCTCCCCACGAGCCTACGATGAAGATGAGACACTTCCTCTGGATGCTGA
>seq_970
TCTTCTTGCTTGGCGTAAACACTTCATTTCCCAAGCAGCCTATCCCTTTG
>seq_971
CTGGCAGGGGGTGTCTAAGCCACGTCCAAATGGTGGACAGTAGCTCCAAC
>seq_972
CCACTATGGCGGCGCCCATGCAGCCCAGCGCGTTGTGGGCTCCCGCCGGG
>seq_973
GCTGTCCACCCCATAAATATGTACAATTCTGTATACATTTTTAAAATCAT
>seq_974
ACCTTGGTGTACCCCCTGGAGCTGCCCAAGGAGCCCACCAGTCCCCCCTT
>seq_975
CCAAATTTTAGAGAAGTTTCAGCTCTACTTCTCATCTTTTCTCTCCTGGT
>seq_976
ATCTGAGCTTCAGATGATCACAGTGCATCTGCCACCCTCCTACTGAACCA
>seq_977
GCTGAAGGGCCCCTGTCCTTAGTGACAACAGCCAACCACAGTCCAGATTT
>seq_978
ACTGGCTGGGTCATGAGGGAACGGAAGCGGGGAAACACTATGTTGCCTCC
>seq_979
CCCAAAGACTCGCGGCTCCCGGGGGCACCTGCATACTCACCCGCCTGGGC
>seq_980
GGGGGTGGGGGCGGGGGAAGATGCGGTAATGAAACCGGTTAGTCAATTTT
>seq_981
AGTCTTTCCACCCCTCCACCCCACTTGGCCAGTTGCATACACAGAAGGCT
>seq_982
CAATTGGTGCTTTGAACCCCAAGAGAGCTGTGTTTTATGCAGAGCGTTAT
>seq_983
GACATACTTCCCAATGGTCTGGCTTTTTTTAGTGTGATAAGGGGACAGAT
>seq_984
GATACCACACATTTAAAGCGGTTTGGGTTATGGAAAAGTAAGGATGATAA
>seq_985
ATCCCAGGTACTTGGGAAGCTGAGGCAGGAGGATTGCTTAAGCCCAGGAG
>seq_986
AGCCCCTGAACTATCAGCTTAAACTTCCAGCTCTATCACCACTCTCCTGC
>seq_987
GAACCAATTGTAGCCACAGAACAGCCTGCTCCACCTAGGAGACTTGATGT
>seq_988
TGAAGAATTGAAAAGAAGAGTAGCTGAGGAGCTAACATTGGAACAAGCCA
>seq_989
TTCTTCAAGATTTATGAACATGTTAAGTTTTCCAGACTACTACCCTTCCC
>seq_990
CTGTTTCCTTACAGCCAGCACTGACAGCACTTTGCCAACGCTCATGAGCT
>seq_991
TCAAAATGCCCAAGTTCAAGATGCTGTCGTTTGGGGTGTCTGCCCTTGGC
>seq_992
CCCTGCAGAAGAAGGAGCAAGGCAAGCAGGCTGTCGCGGCGGATGCCCTG
>seq_993
TGGACCGCAACATCAAAGAGGCTCGTGAGAAGCCAGAGATGGAGATGGAG
>seq_994
TGGCTGGATTTGGAAGAGCAGGATACCGCATTGATGGTGAACCTTGCCCA
>seq_995
GCTAGTGAAACTGGACCTTCGGAAGAAGGCAGCATGTATTGCTGAGCAGT
>seq_996
AGACACAAAAAGTGCAACTCAGATGTTTGAGCTGACCAGGAAGAGGCTGA
>seq_997
GTGCGGCGGCGGCGGCGGCGGCCGAGGGGGATGGAGCGAGCGCCGAGCCG
>seq_998
AACATTTCTGTAACCTATTTTGTGTCTTGGAGTTTTGTCATCAGCAAATT
>seq_999
AGTTGATGAGACGCGTCCGTCGCTTCCAGATTGCTCAGTACAAGTGCCTG
>seq_1000
GCTCAGAGCCTGACACTGCTCACCACTGTGGCCATGCCAGTCTTCAGCAA
