# Supplementary material for: HiMMe: using genetic patterns as a proxy for genome assembly reliability assessment
Source: BMC Genomics. 2017 Sep 5;18:694. doi: 10.1186/s12864-017-3965-2 (PMC5584555; doi:10.1186/s12864-017-3965-2)
Supplement: Supplementary file 2 — ’Supplementary_file2.zip’, Title: ’Data from simulations’. Description: contains all simulated data as well as the pertinent results. (ZIP 1187 kb) [file 12864_2017_3965_MOESM2_ESM.zip › Simulations/simulations/input/true_seq_40.fa]

>seq_1
CCTGAGCCTTACGCTGGCCACTGTCAACGCCCGCTGGCTG
>seq_2
AGCAAAATTGTAGATAAGCTGTCCTCTGCAAACCCCACCA
>seq_3
GGGTCTGTGGGGAAAGGTAGGGGCGGCCGTCCTGGCCGTG
>seq_4
CTTCGCTCCATCAGCCACTGACCTGCCCAGCATGCCTGAA
>seq_5
TATCCCTGTAGGGTAACCAAACAGTGAAAAACTGCAGGTG
>seq_6
CTTCAACCCTCGGTTTGAAGATGGAGGGTACGTGGTGTGC
>seq_7
GTCCTGAGGGCGGATCTTGATCATGGATGTGACTGAGGTG
>seq_8
TGGCTTCCTTTTGTATGATAGGTCCCCATCATGACCACCT
>seq_9
CACCACCCTCATCACCTGCCACCGTGCTGGGCTCACAGAG
>seq_10
TGATTTAGGTGAAGCAGGTAAATGGAAAATGTGATTGACA
>seq_11
CCACAACTTCCGAAGCCACCCTTGGCTCTTCAGAGATGCA
>seq_12
AACCATCACAAACGCCACAAGTTCCTGGATACGGTGGAGT
>seq_13
TCCGAGAGCACATTGAGGTCCAGACAGATCCAAACCTTGG
>seq_14
TTCAGCTGTTTATGCGGAAAACTGCATTTTAGCTGCCTTC
>seq_15
GACACAGGGTGGGAGGAAACAGGCTCCAGAGCCCCTGCGG
>seq_16
TACTTCATTCTTCCCAGTAGGAGAACCCAGGGCCTGTTCC
>seq_17
TGGCCTGGATCCTGACATCCGCAGCCCCTTCTTCCAGTCA
>seq_18
GTGAGGTATCACCTTTATATACCCCCTTTACCAAACCTGC
>seq_19
TATGGAGACAAATTTGAAGATGAAAATTTTGATGTGAAAC
>seq_20
TCAAGACCAGCCTTGCAGCCAGGTGCAGTGGCTCACACCT
>seq_21
GATGGGAAAGTTACCTACGGTCAGAAAAGGGCTGCTGGTG
>seq_22
CTTTGACAACCTCCTCAATTTGTCTGAAATACTGATCCAG
>seq_23
TAGGTTTTGTTCAAATCCCCAAACTGCTTTCCTGAAAGGC
>seq_24
CTGGGGGGTCCCGTTGGTCATCACTGTGGCAGCCGTCGCC
>seq_25
AACCAGGCTGCTGGGAATGACGCGCTCCAGGATGTCCTTA
>seq_26
TGAAGAAGTAGATTAATTCTTTTTAGAACTGAAGCATCCT
>seq_27
GGGACCGCAGGCGGGCGGCACCACACTGACCATCCACGGC
>seq_28
GTGGAGGCCATGGAGCACTTTGGGTCCAGGAATGGCAAGA
>seq_29
GGATATGATGACCTAGTTCCTCTACCAAATATTAATGCAG
>seq_30
GGAATAATATAAAGAAAAAATTACATGATTGCTTAAAATG
>seq_31
ACGCATGGTGTGCGTGGAGTACCCGGGAGTGGTGCGTGAT
>seq_32
GTTTTACTAGTGATCCTGTGGCTTCAGTTGAGCTGGGTTT
>seq_33
CCCATGCCCAGACACATACCTTGGCCGTAATTTCTTTTAG
>seq_34
AGACATATGTTATAAGTCGAACTGAACCAGCGATGGCAAC
>seq_35
CCCATCAGAAAGATTCATTGGCATGCCACAGGGGATTCTC
>seq_36
GCTGCTTAAGGTGGTAGCCAGACAAATCCTTAACTGCAGC
>seq_37
TAGGATTACAGGCATGAGCCACCACGCCCCGCCTAAATTC
>seq_38
ACCCAACATTGTGCCCAAGCTTACGGAGGTGCTGACCGAC
>seq_39
CTAAAACTTGGATATTTGTGAAAACTCCTTACCACCATAC
>seq_40
CGGCAGTCACGGAATGGGGTCCCATTGCTACGTCGCCTGC
>seq_41
GCAAGAGAGGCGTCTGTTTACAAACTTCCACAGGCAGCTG
>seq_42
CCAGATATAGAATGCACAGTATTTGCTGCAGAACAGTATG
>seq_43
TACACATTTACTAAAATGTGTAAATTTTACACATTTAGTG
>seq_44
TTGATTGGTATTTGTCATAGTGCTTCAGGGAGGCAAAAAG
>seq_45
CAGAAGGCCCCACCAGCATGGGCAGCCTCGGCCAGAGAGA
>seq_46
AGCAACAACCCAATGACCTTCTCTCTGTGCAGTTTATAGA
>seq_47
TCCGGAATGGCCTATTTGCACTCTATGTGCATCATCCACC
>seq_48
CTATTCAGACACCCCTGAAATCTGCCAAAACACGAAAGGT
>seq_49
TCTATTCTTTCTGTAGGATCTTGAAAATATGCTTCTCTTG
>seq_50
CGGACCCGAGGAGCAGGAAGCGGCGGCTCCTTCGGCCACC
>seq_51
TGCCCTGCAGGGTGGGGGATCAGGTGACCCATATTCGGAT
>seq_52
GTAGTAACAAACGGCGGAGTGGAACATGATCTGGATCAGA
>seq_53
ATAAGGGGCGAGATCTACCTCCCTCCATACCCTTGTGTTC
>seq_54
GGCCTAACTGAAGAAGAACCATGAGGAGTGCAGGAGATGA
>seq_55
TCAGCAAGACACATTTTCCTATAGTGCAAAATCATGATAC
>seq_56
GGGAGAAGCCAGGCGTCACCTCCAAAGCAGGCAAAGACAG
>seq_57
AAGAAAGAAAAAGAAAGAATAGGAGAAACATGAGAAAGAG
>seq_58
GAGCTGTTGAGAGGATATGAAAAGGACGTTGAACAGCTCA
>seq_59
TCAGGCCCCTGGTGCTTCCCCCCCTCCTCCTGGGAGGGGG
>seq_60
GTGTCTGCGGCCCCAGGACAGAAGGTCACCATCTCCTGCT
>seq_61
AGGAGGATGCCTTCCAGCTCGGGTGGTGGCTTGGGCATTT
>seq_62
CCAGGCTCCTTTGTGTGCCTCTGTTACGCCCAGGACAGAC
>seq_63
CTAGACTTAATTCTGTACTGTGGCTGTGAAGGCTGGGAGC
>seq_64
TCAGTGGTCACTGCAAGAACATTCCCACTCTGGAGTATGG
>seq_65
AGTGCCAGTGTGAGGAAGGCTTCCAGCTGGACCCCCACAC
>seq_66
TTCGAGCAAATATGCCTCTTCATGTTCGACGCAGTAGTGA
>seq_67
AGATAATGGCAATCTTAGCAAAATGCAGGCCCGAATAGCA
>seq_68
TGGTCCTCCTGAGCTCCCTGTGTTTGCTGCTCCCCGACGA
>seq_69
CTCTGATAACATAGTTGCCAGTGTTTAATACACTTGTAAC
>seq_70
TGCTGTTGCTGGAAGAGCTGGCTCATACCCCCAAAGGACA
>seq_71
GTATATATGTGGGAAGTGCATGCATTTCGTTTATTAGCAA
>seq_72
TCCCCCATCACCATCATCACCACCAAGGTGATGACTTCAG
>seq_73
ACCACTGGAGTGGATGGGCAGTGCCCCACATGGACAGCCA
>seq_74
ATGTCTGCCTTAGTTTTCTAGCAGCCAGAGGGGTAAATGT
>seq_75
AACCCCCTTATGATGAAATGTTTGCAGCTCATTTAAGGTG
>seq_76
ACACAGCATCCCATGGTGGCCAAAGACAGGCAGCTTCCTA
>seq_77
ATACCTCAGTGGACATGAGAGAATTCACACAGGGGAAAAA
>seq_78
TCTGGGTGAGCCAAGCTCCAGAACAGAACCTTGCCTGACA
>seq_79
AGCGGCATCTTTGGCTTCAGCGTGTCCCATACCACGAGGA
>seq_80
CGACAGGACACCAGGTCCCCCACCTCAGCGCCCACTCAGA
>seq_81
GGCCCCCAGGAGTCCGCGGCCGAGCCCACCCCGGCGGTAC
>seq_82
AAGAAGGAGATGAATATTTTGATAAAAATTTGGCACTCTT
>seq_83
TGCGCCGCTGAAAGCGACCTGTGGCCCCGCGCGGCAGACG
>seq_84
TTGCTTTGCGTCAAGGAGAGCCATGCCTGGTCCAGGATAT
>seq_85
TGATGGGAGCCTGGAGAGAATTCTTATTGGAGAGTTGATG
>seq_86
CTTTTGTACTATATGCAACTAACTTGATTTCAAGCTTGGG
>seq_87
GCCGGGAGGCCATGGTGGCATTTTTCAACTCCGCTGGAGC
>seq_88
ATCCGTGGCTTTGGTAGTTCCTGGAAATCATCAGTGGAAT
>seq_89
GGGATGGGGCCTCACACTTGCCACCCCCAGAACCAGCTCA
>seq_90
GACATGGTGTCTAAGAAACTGGAGCTCCGGCTGGAACACA
>seq_91
AGAAGAAATTCAGCAAGTATCTTAAAACCACTAAACATAG
>seq_92
GGCTTCTCTCACTGGTCAGGGGTCTTCTCCCCTGTCTGCC
>seq_93
GGGTTGGACAGGACACTCCTTCTTGGAAGGCACCAATTTT
>seq_94
CCGCGATGGTGAGAGAGCCGGGCCCCCGGCCAGGGACCCC
>seq_95
TGCATTTCCGACTGAGGTAACTGATTCATCTCACTGGGAC
>seq_96
CCCTGTGTCAATATGACTCCTGGCACATTTAACTGCTTAG
>seq_97
TGCAACTGTGGAACTTTTGATTACCTAGACTTAGGTAGGT
>seq_98
TGCATTTGTAGATCTGGGCTCCATGCAGAAAGTGACACTT
>seq_99
AATGTGCCAGCTGGAGGCCAGGCCCAGGTGCGTGCCTTGT
>seq_100
GTGCCAGAGACCACACTATACCATACATTTCAGCAGTCCT
>seq_101
AACCCAGAGCCAGAGCTGCTTGTGCGCTGGTACCAGATGG
>seq_102
ATCTTCGACCCCCCGGAGGAGCTGGAGCGGAAGGTGTGGG
>seq_103
AACCACCCCCTTGGGGCTTCATTTCAGCCCCTACCAGCTA
>seq_104
TGGAACAACCAGGTCTGCTGCAAGGACCTCTGGTACCTAG
>seq_105
CCTCCTGCAGTTCCTCTCGTGCCTGGAGAATGGGCTGCTC
>seq_106
CACCGGCTACATCTACCCGCGTCTCTACTGCCTCTTCGCC
>seq_107
GATGCCTGCCATCACACCCGGCTAATTTTTGTATTTTTAG
>seq_108
ATCAAGAATGGTTAAAGAAAAAAAATGCTGAAGAATGTGA
>seq_109
GCTGGCTCGTTAAGTCGCCCCCCGAGAGGAAGCTACAGCG
>seq_110
GTGGTCCTTGTCATCATCTTCCTTAACTGCATCACCATCG
>seq_111
TATCCTGCAAATGAGAGTTCTAAACTTGTCTCTGAGAAGG
>seq_112
GCATACCTGTGGTCAGGAGCCCGTGCCAGCTATGGGGTCA
>seq_113
CTGCTTCCAGAGTCATCAGAAGAAGCTGGACCTTTAGCAG
>seq_114
CCCAAGTTCTTGTTTTTATTTTTGAAAGTACTCACACAGC
>seq_115
CAAAGAAGTTTGTCATCCTGATATTGGTGGCAAGATCATA
>seq_116
ACAAAGACATTAGCAAAGCACAGGCGAGTTCCTCTAGCTG
>seq_117
GCCCTTCCCCCCAAACCTAGCACAAAACGGGGTTCACAAG
>seq_118
GCTGGTGCAGTGGAAGAGCCCGGCGGCCGCCGCCGCAGCC
>seq_119
GAAAGTTACTGCATGGACACCTCCCATCAGCCACTGCTCC
>seq_120
TGAAATTGTACATTGTGTATAATTGTTCATTAGAAAGGAC
>seq_121
GCCACCGCGCCCAGCCAGAGTCTTCCACTTTTATAGCATG
>seq_122
TGAAAATTTACCAGAACAGTTTCATAGAGCCATGAAGTAT
>seq_123
GTCATTTTATTTTGTACTATGCTGGTAAACTAATTGTGGT
>seq_124
TGGGCCTAGTGGCCCCCCTTGCATCTGCTGCAGAGATCCC
>seq_125
AAGTCCTATTGTAGCAGAAGGTTCTGCTATTAAAAAAAAT
>seq_126
TGGATATTGAATGGCTGCTCACCGATAATGAAGGGAACCA
>seq_127
TACTGATACAGTTTGGAGCCACCGAATGTCATGTTGAACC
>seq_128
CTACTCCCTTACAAACAGCAGATGAAAAGGAAGTAAGCCA
>seq_129
CCTTTACTATGTTGAATGTATTTTTTTCTGGACAAGCTTA
>seq_130
GCTGCAGCAGATGCGTTACCCTATCTGGCTTATTACCCCT
>seq_131
AAGGATCTGTGGTAGTATAACATGAGTGAATGTCATTAAT
>seq_132
TGGGAGGCCGCGAGGACGGAGAATCGAGGCGGAGACCCAG
>seq_133
CGTGCCTGCCACAGAGCCTCCTGCAGCCAAGGAGGAGGGG
>seq_134
ATGGGACTGGTGGCTTTATGAGGAGAGGAAGAGCAACTGG
>seq_135
ACTGATTATGATGCTTTTCAACGTTTAAGGAAAATAGAGA
>seq_136
CAGCACCTCATGCAGAGGGTGGGGTACTGGAGTTAGATCT
>seq_137
GCTGAATAGGTGCATTCGCTGGGCAGATGCTGTGGTGATC
>seq_138
CAGAAGATCTGGAAGCCAGACATTGTGCTGTATAACAATG
>seq_139
GTCAGAAACCATATCTCCCAATGGGAGAAGCGAGCCGCCC
>seq_140
CCTGTATGGTTTTTAGTTTAAATTAAAGGAGTCGTTATTG
>seq_141
AAGAGAAAGAAAAACATTGTAGATATCTATTTATATTTAA
>seq_142
GCCAGAAGCAGCTTCTCGACATGCACTTCAAGCGCTATCA
>seq_143
GGCACCATGGGCCTGAAGGCCACGGGCCGGCTCTGCACCG
>seq_144
CAAATTGGTAAACAGGATTATAAAAAAACTAAACCTATTT
>seq_145
GGTACGGACGACCGCCGGAGGAAGGACCCCGAGGTTTTCC
>seq_146
CTCTGCCTGGACCCTGGGCCGCCTAGCCATGCCTTTGCAC
>seq_147
AGAGCGGGTTGGTTCGCCTGTCCTAAAACCCAAATTTCAG
>seq_148
TTATTTGGTGCACTGATGCCATAATGTCTTCTATATGTAA
>seq_149
TAATTTGCCTGTGAACATCAGTCTAAGTGACGTCCAAGTA
>seq_150
ACCAACTCACCAGGAAGGTGTGACTGCCTGTCTCCCACTC
>seq_151
GTTTGACAACACCTACAGCTTCATTCATGCCAAGAAGGTC
>seq_152
CCTCACCCAGGCCAGGGCTTCGGGGAGAGCATGTATCTGC
>seq_153
CTCAGTTTCCCTGCCAACATTGAAAAATAAAAACAGCAGC
>seq_154
TTTGTAAGGTCTCCCAGGGCGCCGGAGCGCAGTGTCGTCT
>seq_155
CTTCGAATTGATGTTGTGAGTGAAAATCCTGGACAGATTA
>seq_156
GACAATGACCCTGGGACCCTCAGCCAGGATGCCCTCCTGA
>seq_157
AGTAGGCTCTACCTCTGAGAACATCACACAGAAAGTAGTT
>seq_158
CCAGAAGATAACATGAAGCCATTCTAATGAAATTAATATT
>seq_159
CTTGAAGAGCTACTCTTCCACCTGGAAGCCCTCTCTGGCT
>seq_160
CCGTCTCAGATACCGTGAATGGAATTTCCATTCAGGAAAT
>seq_161
CAAACTACTGAACATCTAGCAGCCACGTTTTTTGGCTGCC
>seq_162
TGGGAAGAGCACCCTGCTGAAGAGGCTGCTCCAGGAGCAC
>seq_163
TGGCCTTTTGCCTGTGAGCTCTGTGGCCATGGGGCCACCA
>seq_164
CTGGCGGAACTTGTCTCTTCCAATCATCTGACTGTGGCCC
>seq_165
TCACCTAATGTCTATGAGTGATCATGGAGCTAGTGTTTTC
>seq_166
AGGAGGTTATTGGAGACCAAGCAGAAAAGGTGTTAGGGGG
>seq_167
CAGTTCCTGTCTCTTCTCTTAATGTAATCTCTTTTATGTG
>seq_168
GAGGAGGAAGCCCCTTGGGTGAGGGAGGAGCAGCTCAGAC
>seq_169
TTAGATGATTGATTGGGGCCTAGGAGATGAAATCACTTTT
>seq_170
AGTGAATTTAAAGGAGCAGCCCTGGTGTCACCTATCAGTA
>seq_171
CCTGCACTACATTGCCTTCAGGTGATGCCTGTTCTCCCCG
>seq_172
TGTCTCTGGACTTGCCCTGTGATGCTGGACAGGAGCTGAC
>seq_173
TGTGTGTTTCCTTACATGGCTACTAAATAAAATATAATGA
>seq_174
GAGCAGTAGGGAGTGAGGGGGTCCCTGGGAGGAACCAGAA
>seq_175
GCAAGACAAAGAAGTTGGAGATGGAACTACTTCAGTGGGA
>seq_176
GGCTTATTGTTTTGGATTTGATGCTTTTTGTATTGAATGT
>seq_177
TAATATCACAGTAGAAAATTTCTCTAATAATTTTGGGATT
>seq_178
ACAGCCCCAGGGCCCTAACGGGGGTGCGGCAGGAGCAGGA
>seq_179
AGAATTGAAGGGGACAATGAAAATAAATTACCCAGAGAAG
>seq_180
CTCCTCCTCCTCGTTTCTGTGGCATGGCACAGGTTGCCTG
>seq_181
TTCATTTCCTTGTCGTTCATACAAAGATTACAAGACTAGC
>seq_182
TCCACAGCACAGACCTAGTGGTAGAGGCCATTGTAGAAAA
>seq_183
TAAAGCATGACTTTCAAGGATGGTTCTTAGGGGACTGTGA
>seq_184
TTTGATTGTTCCTTCCAGCAAGGAGCGATCAAAGGCTAGC
>seq_185
GCAAGTGAGGAAGAAGGTGATGCTAAAAACACTGTGTCAA
>seq_186
TGGAATGTTCTTTCCATGTGCTAACCCTCCTGGTGCTGTT
>seq_187
ACACCGCTTTCGTGACCCGTGAGCACTCCCCGCCCCGTCC
>seq_188
GCTGTGGGGCTGGCTGTGGAGCGAGCGCTTCTGGCTACCC
>seq_189
TGTGTACTTCTCAATATCCTGCCCTTTCCCCTTTAAATTT
>seq_190
GGTGGGTCTTTGTTTTCAGTAACTGAATCATAGAACGAGT
>seq_191
CCCTGTCATTTCAGCCCTGACACCAAGGCAGGAGGCTAGG
>seq_192
TGCTGGACAAAAGGTATTAGCCTCACTCATCATTCGCCTG
>seq_193
AGTACGTGGGCTTCGCCACACTGCCCAACCAGGTGCACCG
>seq_194
ATGTCTCCTTCTGTGTGTTGCCGTCAAGAAGACCTCCTCC
>seq_195
AGCTGAGACCCCGCCCCGTGCCAGCTGCCACGCCCCTGAC
>seq_196
CTCTGTGGAGAAGATGACTAACGTGTCACGGGGAAGAGCT
>seq_197
AAGGTAGTTAACCATATAAGCCTTTTCAACTCTTAATGCC
>seq_198
AGGAGCGGCTGCTGCTGCTGCTGCTGCTGCTGGTGGCCCC
>seq_199
TCTGGATTGGTTGTCGCCTTTCCTAAAGCTCAGGAGCGGA
>seq_200
GCAATATTACACCACTTTAGACCAGATTTAATTGACTACA
>seq_201
CGCGGGAGCTCCGCGCGCTGAACGCTTTGAGAAGTTCCAG
>seq_202
GGCCCCGGGGCCCCACCCCCCCGGCCTGACCACACTGCCC
>seq_203
AGCAGATGCACACTGGGCCTGTGCTTGATGTCTGCTGGAG
>seq_204
AGGGCTTTGATGTCATGAAGTCGGGTGATGCCCGTGTGGC
>seq_205
TGGTAACTCGGAATCTCTGAATGGCTGTAGAAACAGAAAA
>seq_206
AGTCCTGTGAGGCTGGTCTGGTGTCTTGCTGGTTCCGTCT
>seq_207
GTACAAGGTGTCAGAGTATGCACGGCGCTTTGGTGTTCCG
>seq_208
CTTAGTTTATGCATCATATTTCATTTTGAAATTGATTTCT
>seq_209
GGAGGAGCGCAGGGAGAAGCGGGAGCTGCGGCAGGTGCGG
>seq_210
TGTTTAGATAAACTTCAGTGAAATGACTCTTCAGGAATTG
>seq_211
AGTGGCCTCAGCTTTCTCTTCTGCGAAATGAGGAGGGTGA
>seq_212
GAAAATGACAAGGAAGGTGTTTTATTACCTTGTGCATTTG
>seq_213
TTTTTGTGCTTATGAAGTTGATATGTATCTGAACAGTTTG
>seq_214
TAGGGTTGGTGTGAGGGTTAAATGAATTAACATGTCTGTT
>seq_215
TCTGAACTGTAAATGAAAACTGGAAGAGCAGAAAAAGAAA
>seq_216
AGTCATCCTTGAAATGTGTCTTTTATGGGGACAAGTTCTA
>seq_217
GTCCTGGAAAAGTGAGTATTTCTGAGTTTCTCACAGGTAA
>seq_218
CATGGAGAACTCAAGACAGGTCCTGAACTCCTATGAGGTC
>seq_219
TCTGGGGGTCTCCGTTATCCCCCCCACGGACTTGGGAGCC
>seq_220
ATTACAGTGCCCGTCCGTGATGATGGGAACATGCCCGACG
>seq_221
AGGGGAGTCGCCCCCTGTGAACGGAACAGATGAGGCAGCC
>seq_222
CCTCTAAGACCTTAACCACTCTGGATAGTATCACGGGGTA
>seq_223
CGCATGGTGCGCATGGACCGAAGGGGAGGCACTTGGAAAT
>seq_224
TGAGTTTCTCATGGCTGTGGCTGGTTGGAGAGGCTGAGGC
>seq_225
TTCTCTAAAGACTATATTGACATATGCTGAAGAAGATCTG
>seq_226
ATTGCCAACCAGTTCATGAGCAAGCAACTCAGTCCCAAAC
>seq_227
CAGCTATTTTTAAACATTATTTACTCGGATTCTAATTTAA
>seq_228
TGCTATTTGCCTGTTAGACATGACTGATGACATATCTGAA
>seq_229
CCCGGCCCGGCCGCAGATATTCCGGCCTCGAGAACAGCTC
>seq_230
AACCTAAAGCTCTTGGAACTTTAAGTTATTCTGAGCCTTG
>seq_231
CCTCTCTGCCCGCGACTACGTGGAGTCCCTGCATCAGAAC
>seq_232
TGGAGTGCAGGTCCACCGGCTGGTACCCCCAACCCCAAAT
>seq_233
CTCGTGGACGGTCCCTGAGGGCGAATTCGACTCCTTCGTG
>seq_234
TGCCAATGTCGCTTATGTCACTGCAATGTCCCCCCAGGAG
>seq_235
AGCGCGCGGTTTGCCTCCGCCTCCGCCAGGGAAACTTGGA
>seq_236
CCATCAGATCTTTATGGGGATCTGAAGAGCCGGCGGAACT
>seq_237
AACAGCCATTTCCCCACCACCAGTTTTGTACCCAAACTTG
>seq_238
GTATTACTTCAAACCCATGATGAAGGAGTTCCGGTTTGAG
>seq_239
ACATCCGGCGAGTAGCTGGCGGTCCCGGGTGCTGCTGGTT
>seq_240
GGATCTCAGACCTGGGCTTGGCTGTGAAGATCCCCGAGGG
>seq_241
TTGCCCATAAGAAGGGACAAGTAATTAATTTGGATCAACT
>seq_242
CATCCCACCTCCCCCAGGCTTGGGCGGTGTTAAGGCTTCT
>seq_243
CCCAAGAATGACAAGAAGAGGAGGAAGCAACTCACCGAAG
>seq_244
ACCGGCGCCTCCACCTCTACCATCTCCTCTTTCTCCACCA
>seq_245
CAGGGAGTTGAGAAACTGTGGCACAAGGCGAGAGCTGGTT
>seq_246
ATGCGCACAATTGCCAGCTCAGGCTAAGGACTGCAGGAGG
>seq_247
ACTCAGTACCAGGTAGAGTTGGCCCCACAGAGTACCTTTC
>seq_248
CACACTGAAGAATATGTAAGAGCTTTCAGAAGTGAACTTC
>seq_249
TCCAGGTGCTGGCTGCAGGATTCAACCTCCCGGAGGAGGA
>seq_250
TGTGGGCATCTACGCCCTCTTTGTCTCCACCAACTACTGG
>seq_251
ATTTGAAAATTCTCCAGAAGGAATAATATAAACTGTGGAC
>seq_252
TTCTCAGACACTGAGTAGCATAAAAACCACATAGAACTGA
>seq_253
AGATCTTTGGTAGACCAAATTTTGGTACAATTGAATCACA
>seq_254
CCTTAGAAGCCATTTCTGGTGTCTGGTGGGTAGCAGGCAT
>seq_255
CAGGAGGGGCCTCTGAAATTTCCAACACCCCAGCGCCTGT
>seq_256
TCCTGGACCCCTTCTCCCCTGCTGTGTGGCTCTTCATGCT
>seq_257
CCTGCTTGTAGAGAGAAGGGAAAGTTAAAAGCCTTAAAGA
>seq_258
ATTCTCATGGCCCACAGGGAAATTGCATATAAAGATGGCG
>seq_259
AGCACCTGCGGACTCGTGACATCATCAATGTGTCCAACAG
>seq_260
CCAAACTGCACTGGGACCTTACCTGCTAGAGCCAGGTGAG
>seq_261
TGTACCGACCTTCTGAACAAGGCCAACACCTATGCAGGCA
>seq_262
GGGACTGGAACCTAATTCTCCTGAGGCTGAGGGAGGGTGG
>seq_263
GACGTCCTATGTACCAACGCCAGATGTCTGAGCCAAACAT
>seq_264
AGAGCCGCCTAGAACCAGGTCTCCAGAAATGCTTTGGGTT
>seq_265
TTCTTCGAAAATTGGAATTGGAGGCATATGCTGGAGTTAT
>seq_266
ACCCTAGACCAACTTGCTCATGCCTCCTCAAAGGAGCTTG
>seq_267
ACTGCCTCAAGTCCAGGCAAGTTACAATGCCTTGTTGTGC
>seq_268
AGTGCTTCAGAATGAGATTGAAGAAAACAAGCTCAAACTA
>seq_269
CCGCACCGTATCCCCCCCGAGATGCCCCAGTACGGGGAGG
>seq_270
TGCGCAACGCAAGCATCGGACTTCACACGAGGGAAGTCAG
>seq_271
CAGGTGTTGACCAAGGCCTGCAGCAGCTGGGCCTCCTGGG
>seq_272
GTTTATGAGACCTGGTTTATCACATGCTACAGTCTGGTCT
>seq_273
CTTTCTATCCGTGATTGGGATGATATGAAAGGAGACCATG
>seq_274
AAAGCACATCAGAAAAAGCAGTATTAACTTCACAGAAAAG
>seq_275
TGGCAGTGCTGGCTGGAGCTGACTCCGCCTTCCTGAACAG
>seq_276
TTCTAGGGAGGCTGAGGCAGGAGAATGTCGTGAACCCGGG
>seq_277
TGAAAACAGGAGTGCCCACAGCGTCTCCTGCCTCTTCAGC
>seq_278
CTAACGTACCGGCAGACACCATGCTGAGGCACCTGCGGGC
>seq_279
AGGGGCATCAAGGACCAATCACTGGCATCCATTGTCATGC
>seq_280
CACTAAGTTCATCTTTAAACATGCTATCTCAAATTCCCCG
>seq_281
ATGACCAGGGTTACCTCTTGAAAAAAGGCCCAAAAGTTTA
>seq_282
ATGTGTAAGGGAGGTCCATAGAATTTAGGTGGTCTGTCAA
>seq_283
TATAAGTGAATGTCTTACAGAACAAACTCAAAGTCAATGC
>seq_284
ATTATTATGATTCCCATACTCCAGATACAAACCATATCCC
>seq_285
AGTGCTGCATCATCAGTGGGGAATCTGGGGCCGGGAAGAC
>seq_286
GCCTAAAGGAAAGTACACTGGATGAATGCCTGAGCTACCT
>seq_287
GCAGGGCCCCCTCAGAAGAAGGAGAGGGAAATGATGTTAT
>seq_288
CCATGCTGCTACCCAACTGTGCAAAGTAGTTTAGGGTGGC
>seq_289
ACGCGTCCTCGCCCATGCACTCCCCTGAGCCGGACTGCTG
>seq_290
TGGCTTACACAACTGGGAAGCTAAGCTTTCACACTGATTA
>seq_291
AGAAGGCAAGCATGTGTGAGTGAAGATTAGAGGGTCACAT
>seq_292
CCCTACCAGCTATGCCCAGGAGGCCAATCCAAGCAGAACC
>seq_293
GTGGAAAAGGAAAAGGATGCCTTAGAAGGAGAGAAAAACA
>seq_294
ATCACAGTGGCAGTTTTCAGTGTTTCAGATGCAGACTCTG
>seq_295
GCCAGCGCCTCTGGCCTGAGTTGACGGAGCTCTTCCTGTG
>seq_296
CCACCCGCCTCGGCCTCCCAAAGTGCTGGGATTACAGGCG
>seq_297
GGGCTTTGTCTTCCACAAGGGCTCTTACCTGCGGAACGGC
>seq_298
AAAACACGTTGCTGACTCCATTGGTTTCACAGTGGAACTT
>seq_299
ATGTGAGACAGATGTTAAACAAATAAATGCATAATTACAA
>seq_300
CCCAAGAGGAAGAAGTCTTCACCCAAGGAGGAAACAGTTA
>seq_301
GCTTTCGCACCACGGCCAGCATGGTGTCTGTCCTGCCCCA
>seq_302
CAGGAGGAAGGTCAGAGGCCATCAGAGGGGGCAAGCCCGA
>seq_303
TGAGCCAGATGCTGAGGAAAAATGTAGAAAAGCGAGCACT
>seq_304
AGAGGAAAGAGAAGGACTTGCAAAGATATGTAGGCTTGCC
>seq_305
GAAACCTGAGGATTGGGATGAAGACATGGATGGAGAATGG
>seq_306
ACCCTCTGGGCCTTCCTGTCCCTTGTTACTGCTGTGACCA
>seq_307
CTACCCATATAGGCCCTAAATTTGGGAAAAATCACTATTA
>seq_308
ACATCTTAACTGTATATGAACATTTCACGAGGACAATAAA
>seq_309
ACTTGTAGAATTTGTAAAAGTTCTGTGCACCAACCAGGTT
>seq_310
GCAGGGAGGTGGCCCTGACCCTGCCCACCTGCTCCCCAGG
>seq_311
TCCGACACGTCCCCCGGGCGCCACTGCAGAGCCTGTCCGT
>seq_312
TGTACCACGTGCCAGGAACTGCTGGTTGACCTCATCTACT
>seq_313
CTCAGCACCACTGCAGAGGACAGCCTTGGGGGGGATGTCG
>seq_314
TGAGGGAGCCTGCGGCTGCCGCCGCTGCACTGCTGGGAGG
>seq_315
GGAGGCAGAGCGGCGGGGCCAGATCTACGACCGTCAGGGC
>seq_316
TGCATAGAATTCTGACAGCAGCTGGACCCTCAACTTCTTC
>seq_317
CAGTGGACAGAAACCCATGTTCGGGACTGGGTGATGTGGG
>seq_318
TGAGCAGAGTGGAATAGCAGGAGGTTTTTGTAAGGTGAAA
>seq_319
CAGCATAGTCATGGTGATGGGTATTACAGATGTAGATGAT
>seq_320
ATACTGCATCCCAGGCATGCCTACAGCACCCTGATGTCGC
>seq_321
GGTCACCGGGCCCGACCCCCCTGGGCCTGGGGCAGCCTCC
>seq_322
CGAATCTTCCTAAATACTATGACAATTGTTCATTTTTCTT
>seq_323
CAGAGCAGAAGCGGTCCTCACAGCACCCATTCTCTGCTTG
>seq_324
TATAGTGAACTTTTAAAATTAAATTTGTTTTATATTATAA
>seq_325
TGGTGCCTGGACTTACAACCCCAAAGTAAAGTCAGCTATC
>seq_326
CATCGCTGAATGTGCCCGGACCTGCGCCTTCTGGGTCTCT
>seq_327
GGTTTAAGATAGCTCCTTTCTGGACCTCAGTCCTTCACCT
>seq_328
CAAGGATGCCAAGAGCACACTGAGGGTGCTCTATGGTCTG
>seq_329
CCCCAGGAGGAGCACGTTTTGGAAAAGGAAATGGTCAGAT
>seq_330
CTGTCTGACGCTTCTGTACTGCTTGTGATGGGCTAATTGC
>seq_331
TTCCAGCAGATGTGGATTAGCAAGCAGGAGTACGACGAGT
>seq_332
GGAGCTGTGATCACACTGCTGCACTCCAGCCTGTGCAACA
>seq_333
TTTGCACAAGAAGTGATTTTGTGAATGTGAAGTGGAGAGG
>seq_334
TTTATGGCAGAGCCTCACTCTGTCACCCAGGCTGGAGTAG
>seq_335
CCCTGACGACTCTCTGGACCTGGACCCATCCATGCTGGAC
>seq_336
ATGCAGCAACTGCGGGAGAAGCTGTGCCAAGAGGAGGAAG
>seq_337
TCCCAGAAGAGAGTCCCCAAGTGAAGAGAGGCTGGAGCCC
>seq_338
CCTCCTGGAGTTATACAACTTGGCTTGTTTACCTCCACAT
>seq_339
CTCCTGAGAGCCTTCCACACTCCCCGAAGCCCCGCGATGG
>seq_340
AGGAGGAGGCCTGTGATCAGCAGCCTCAGGAGGAGGAGGA
>seq_341
CTCTTATGTGGGTATTACAGGAATCCTTCTACAGGAAACA
>seq_342
GGACTGGGGCCCTGCGTTCCAGCCCTGGTGTACCATGGGC
>seq_343
AGAGCCTCAAGAACCCAACAAGGTGCCCCTAGAAGACACA
>seq_344
CTGAGTCCTAACTAATCCTGGCTTCATCACCTACCTGTTT
>seq_345
CAGCAAGTATATATTGAGCACCCACTGTGTTCCAAGCACT
>seq_346
GCCCTCGCCGCGGCCCTGCTGCTCCTGGCCCTCTGCTTGC
>seq_347
TGGGTCTTCGTCATCTTCCACGCCATCCCTGAGATCCACT
>seq_348
GGGGACACCCCAGCCCTGCCTCAACACCTGGGGGTCTCCA
>seq_349
GACGATGCGAACAACATGGCGGCGGAAAGTGGTAGCGATT
>seq_350
GGCGGGCCCCGCTCGGAGCAGCTGCCGCTTCCTCCCAAAG
>seq_351
AAAAAGACAAGCGAAACCTGCCGCAGACGAAGGGTTTTGG
>seq_352
ACTCCGGAGACTGAGCCATGGGGGGAAAGCAGCGGGACGA
>seq_353
GTTGCTTGAACTTTATTGAGGAAAATGATGAAGTTCTGGT
>seq_354
CTTTTTAAGTCCCTTCATTTTCAAGATGATTTCAAGTGTA
>seq_355
CCCACGTTCAACATTCCCTTTGGCTCAAGCGCCAAGTCCC
>seq_356
AAGAAGAAGCACGACAGGAAATCCAAGCGCCTGGATGAGG
>seq_357
GCCAGTCCCTGCTGAACCGCTGGCGGGAGAAGGTGTTTGC
>seq_358
TCTTCAACTCAGATGACTTGGGGAGCCCTCTTCAGGCATG
>seq_359
ATGGGAGCCTCCAGACATTGTCCTGTGGGTTTGGAATTCT
>seq_360
TAACTCAGAAGACTCACGTGACTCTTCATGGAACAGAACT
>seq_361
ATGGTCCGCTGCCTGGGGCCTGCGCTGCTGCTGCTGCTGT
>seq_362
ACTGGGACCTACTTAAAAAGAAATTCTGTGATTGACTAGT
>seq_363
GAGATGCTGTATGGCCTGCCGCCTTTTTATAGCCGAAACA
>seq_364
CAACCCCCTCATCTATACTTTGAGAAACAAGGAGGTCAAA
>seq_365
GCCAGGAGCACGCATGGTATTGACTTAAAAGGTTCATTTT
>seq_366
GTACTTATTCTTCATGCAAAAGTTGCACAGAAGTCATATG
>seq_367
GTAAACTCGCCTTGGGTCCTGAAGTATTGCTTCTGGGGAA
>seq_368
GGTCAAGTCTGGATGATTACTGTCCTTCTGACCAAGTTGA
>seq_369
AAACTTAAGTTCAAGGACCAGTTAGTTGATTTGGAAGTTC
>seq_370
AATAAATCAGGAAGAGTTGGCCTCAGGGACTCCTCCTGCC
>seq_371
CTGCTCTCCCAGGGAGCCCAGCCAACAGCCATACCCAGAG
>seq_372
GGGAATTTTGCTGCATTGTTAAACTGTAGTGGAAACCATG
>seq_373
CAGTCCAAAGGAGTCAGACTCTCCAGCTGGTCCTGCCCGC
>seq_374
TATTACTACCACAAGACTATTTGATCTGGTAATTGGAGAC
>seq_375
GCTTCCAGACATCGCCCTGGATGTCTTCGCGCTCTGGCTG
>seq_376
AGTTCTGAGCAAAGACTCTTGTTGAGGCACTGCTCAGGAG
>seq_377
TTCTTTGCTGTTAACTTGCCTGCTGTGCTTAGGAATTAAG
>seq_378
AGATATAATCTCTCCTCTGCTATCTGTGAAGGAGCTAAGA
>seq_379
ACCCGTGTGAAGATGAAGGGGCTCTTCATCTGCCTGCGCT
>seq_380
GCAACGAACATTCACTCTCTCACAGTCTGTGTCAGTCGGG
>seq_381
TGACTACCAGTCTCGTGGGCTGGTAAAGGCCCCTGGCAAG
>seq_382
CAATGAGATTAAGCTTCAATCACTGCTCCTCAGCAATGTG
>seq_383
CTCGCTGGGGGGAGGATCCAGCATTTTGGCACAGATGGAG
>seq_384
GTACCTGGGTTCAGGTGAAGCGCCAGCCTGCTCCACCCAG
>seq_385
GAGAGTGGGAGGGGGCTGTAGTGGTAGCTGGGGCTCCCAA
>seq_386
AGAATGAGTATGTTCATGGAAATGTGACAGCTGAAAATAT
>seq_387
CTCTCCTTTGCTCCCTTTTTCCTCCCGTTTTGAAGAGACA
>seq_388
AATGAAGTTCTGAAAAAAACAAAGTACAAGTCTTATGAAA
>seq_389
AAGAAGATGGGCAACTACTTGACCAACCTCTGCAGGCTGG
>seq_390
TTGGGGTGGATGGGGGGAGCAAGCATAATTTTTAAGTGTG
>seq_391
ACATCAGGGCCACCTTTGCGTTCACCTTGGGCTCTGCCCA
>seq_392
CTACCGCAGGCAAACTAGGACCAACTCTTGGGGCTGGCAC
>seq_393
TTTTATAAGGAGGCTCCACCAGATATCAGCAAGGCCGAAG
>seq_394
TTTTAAATTACAGTTTTATGAAAGCATATTTTATTTACTT
>seq_395
TCATCCTTCAGCAGAAAGACTATGTCACCTTCTACAACTG
>seq_396
TTACGAGTGCCAAACAGGATGAGAATATGACTCGATTTCT
>seq_397
CCCGGGAACGGCGAACCGCAACATATAATGGCCCTCCTGC
>seq_398
AAACTCAGTGAAGCAAAATCAAGACACGACTCCATCACAG
>seq_399
TTATTTTTCATAGACACGGGGGTCTATGTTGCCCAGGTTG
>seq_400
GGACTTCCTTGAGGGCAGGCCTGTCTTGCATCTGTTTCTC
>seq_401
TTTTTTTTTTTTTTTGAGATGGAGTCTCACTCTGTAACCC
>seq_402
TGCCTTACTTTTGTAACTCCTACTCTACTGGCAGGCGACA
>seq_403
CCCAGGTGGATTCTGTGGGCCTCAGGGGGGCCACCCTGGC
>seq_404
CAGCCCCGAAGCCCCCACCCCCACCTCCTCTACCCCCTCC
>seq_405
ACTGAACCTCACCCTAGACAATAGGGTAGCTGACCAACTC
>seq_406
TAGCAACCGGGAGGCTTACCTTTGGAAGCTTGTTGCAGCT
>seq_407
TGCTCTAAAGGAGACCAAGGGATTTTTGGACAAACTCCAT
>seq_408
CTCCAAGACCTACAGCTATCTGATGCCTGACCTCTGGAAA
>seq_409
TTGAGATAAAAGTTGAGCACATTTTGAGACTTCTTCCAAA
>seq_410
ATGAAAGAGAACACACAATTGAAGAATGGAAAGAACTTAT
>seq_411
GCTCCCCCCTTTCGATTGCTTGTCTTACTCAGCTTTGCAA
>seq_412
AGTCAAGGATATGGAAAACCTGGAAGATGTTTTCTACCAA
>seq_413
ACCAAGAAGTAACTGCCACTTTTGCATAAATAAAACTCTA
>seq_414
TCTATATATTATTATGACCTATCCAACTGGTAACCCTATG
>seq_415
AAGCCAGAGGAGCAGCGCCAAGCCCTGCACAGCCTGGAGC
>seq_416
ACCACACAAGACCTGGTCTACATCGACCCCAGCCCTGACT
>seq_417
TGGAATCTGATTTCTGTAAGTTTCAGTCCTAAAGGGACCT
>seq_418
AGGATCCCGCCACTTAAAACTTTCCCCAGTCCCCAGCCCT
>seq_419
TCCAGGAGAAAATTAGAACAGAAAAATAATGGTTGTGGAT
>seq_420
AGGCTTGATCTGGGTTGTAGGTCCTGTCCTTGCAGTGGTC
>seq_421
TTTCTCCTACCCGATTCCCCAACACCACTAGTGCCTCTGG
>seq_422
GGAGAGGGTGGAGAGGTGCCCCCACCTCCCGTTCCAGTGT
>seq_423
AGCGAGACTTTTAATGACGGTCTTGCAAGATTGGGTGTCT
>seq_424
AGGCTCAACAAAGCTGTTTGGGCCAAAGGAATAAGGATTG
>seq_425
CAAGTGAGACTTGGCCACTGTAGCCTGGGCCTGCTGCAGG
>seq_426
AATCCCCATACTGAGGAGCCTCCGCGCCCGAGAGCAGCAG
>seq_427
GCCGCTGACGTGGAACCATCATCACCCGAACCCAAGAGGC
>seq_428
CAAGGTCCCAAACAGGAAACGGTTAACGACTTCTGGAGAA
>seq_429
AGGAGGGTGGGAGCCTGCCCGAGGTGCGGGCGCGGGTCAG
>seq_430
CAGCTCTTCCATAGGGCAGTTGTTGCTTCTTAATTCAGTT
>seq_431
CTCAAGTTGGTGCGCCTGAAGCTGTGGTTCCCTCGATTCA
>seq_432
CAGCAAATTCACACTGGTGAGAAACCTTATGATTGTAAGG
>seq_433
AATTCTCTGCAGATCAGAGCTATAGAGCTAAGAGTTTGAG
>seq_434
GATGGCCCCAAGGCCCCGACTGCCTGCCTGCCACCACCCA
>seq_435
TCGGCTTCTCCTAGGGTGACCTTGGACCCCTGGGCACTCC
>seq_436
GCGCGCGAGCAAGATGGCCACCACCAAGCGCGTCTTGTGG
>seq_437
CACCGCCGCGGTGGTGCTGCTGCTGAGCGGCGTGGGGCCG
>seq_438
AGTGCATTTATTGGCATAGGAAATAGTGACCAAGAAATGC
>seq_439
AGCAGCCCTTGGCTGGGTGAGGTGTGCCCCTCCCAGGGAG
>seq_440
ATAAGTTGATCTTCCCAAAATACCATCATTAGGACCTATC
>seq_441
CACGCGCCTGGGCAACGACTTCCACACGAACAAGCGCGTG
>seq_442
TTACAGTTTACAAAGCATTTATATCCACAGTTGCCTCATT
>seq_443
CTTTTGAGCTGTACCATGCAGGAGCTAATTGGCTTATATG
>seq_444
TGATGTCATCTGTGTAGACCTTGATACCAACACGCTCTTC
>seq_445
GATGCATACATAGGAGCACATACCAAAGTTTTAAGATTTA
>seq_446
AAGTAATTCACAGAAAAAGTTTTTTGGCTGCAGGATTAAG
>seq_447
CTCCCAACCGCGAGCTTCACCCCCAGCTGCTGAGCCCCAC
>seq_448
CACTATCCAGCTGTCTGCAAATACCTTAAAGCAAAATGGC
>seq_449
CAGAAGAAAGGGCCAACGTAATTGCATCAGCCCTGGCCCA
>seq_450
ACTTCTCATGTTCTAGAGAGTAGGACTTTTATTCCGTGTA
>seq_451
AATGCCGCCAGCAGGACTGTACGAGGAAATCATGGAGGCC
>seq_452
CCCCGGCATGCCTGGCTCAGACGGACCCCCGGGTCACCCA
>seq_453
GATGAATTTATGCCTAGCTTTTTTTTTCTAGGTGGTGATT
>seq_454
GCCCCCATCACCCTCTGGCCACCCAGACCAGACAGGCACA
>seq_455
CTCCTTCAACAGTAAGGTGGAGAAGAGATACTATCAGCCA
>seq_456
GGAGCCAGGATTTAGTCCTGGCCCAGCCCAGAGCTGGGAC
>seq_457
CGGCATTGTTCCACAAAGGAGAAAGGAGAGAAGAAGTTGT
>seq_458
ATCAAACCTGAATAACCAGGAGAGACGTAACCTCGGCATA
>seq_459
ATTTTTTAAAAGTCATGGCTTCTCCAGTCATTTCTTGCTT
>seq_460
TAGGCAAATTGTAGAGCAGTATGAAGTTATCTCTCAGTCT
>seq_461
TTTGACCCAGACACCTGTGATGAGTCCGTTGACCCCTTTA
>seq_462
AGTACCGGCAGAAGCACGGCGTCCCCCCACTGAAGCTCTG
>seq_463
TGCGCACATCGTGGCAGCGGAAGATGAAGGAACGACAGGA
>seq_464
CTGTTCCCTGAGCATTCCTTTCATTCCTCAGAACCCTGCC
>seq_465
GAATTTTGGTTTCTTGCTTTGGTTCTTAGAACATGTTGCT
>seq_466
TACACCCGCGTGGCCAACTATGTGGACTGGATCAACGACC
>seq_467
GTTTTGCAGGGCAGGGTGGGGCCAGCAGGTGACGAGGAGG
>seq_468
TCAAGAAGAGAAGACCTTCTTGCCAGGACATAAAATGATA
>seq_469
AGGCCCACGGTCTGCGGGGTGGAGGAGCTACGGCGCCGCC
>seq_470
TGGGCTCGTGTCCAACGCCCCTGGTGTCCAGATCCGCGTC
>seq_471
TGACCCAGCCTCCGCCTGAAAAAACGCCAGCCAAGAAGCA
>seq_472
CAGGACAGAGTGTGGCCTACAGCATCCGCAGCACAGCCAG
>seq_473
CTGAAGTGTTTGCCTTTGGCATCCCCCAAGTCCCTGAGGG
>seq_474
ACCACCGCTGCCTCAAGACCAGGACCCGCCGCGGGAAGAG
>seq_475
AGACCGCGCTCCAGCAGCTCCGCGCCCTCCCAGGCACCCG
>seq_476
GGTCCCGAACCCTCCCGTCCCTGGCCAGGCCTGCCAGCCA
>seq_477
ATGAAGAATGTGTATAACTCATGGACTTATAATGTGCAAT
>seq_478
GCTGCTAAGAAGTACATCGTCCCAGCATTGGCAAAAGCCT
>seq_479
ACCGCTGCCATCCCCCTCCTCCATCTTTGAGCCACTAGGC
>seq_480
CCGCCTCCAGCAACACTGAGACCGTGCACATCTTCAAACT
>seq_481
GGCGACTACAGCATTCTGGTCAAGTACAATGACAAGCACA
>seq_482
GTTTCTTTTACTGAAAAATGATTTTGAGAAACCAAAATCT
>seq_483
CTTAATAAATAGCATCTTATGCTAATTAGCCCTGCTAAAC
>seq_484
TCTCTGTGTAAACATCTCAAGAAGATGCAGCTCCATGGCA
>seq_485
CCGCTTTCATTGGCATGTTCTGGTGGACGTCAGGAGGTGG
>seq_486
ATCTGGCTGCGCCTAGTGGGCCGTTGCCTTACAGTTGCTG
>seq_487
TGGGTCCGGGGCCCCCTGGGCGGGGGTCCCGGGGCGCCCC
>seq_488
CTTACTGCTCAAGGAGGGAAGATCCAGCCACGTACAGCGC
>seq_489
TGGCCCAGGCCAAGATTGAGAAGATCAAGGGCAGCAAGAA
>seq_490
TCCTGGCTAGTAAGATCTGGACACCGGACACCTTCTTCCA
>seq_491
GTGGTGGAACGTGCAGAGGCGCTGCGCAGCCCAGGCGTGT
>seq_492
TTCATGGTCATGACACAGCCCCCGGATGAAGATACACATT
>seq_493
CCTGGGCGGCCCCAGTTCAGTGGACACAGCATTCAGCATC
>seq_494
GGATGCCACTTCCTCCAGTGCAGCCCAGCCGGAGGTAATA
>seq_495
CCTGCACCTCATTCTCTTTGCAGAAAACAAACAGTTAACC
>seq_496
GGAGTGAATGCCTTCCCGGAGGCTAAACATAAAGCAGGCA
>seq_497
CCAGACTGGAGTGCAGGGGGGCAATCACGGCTCACTGTAG
>seq_498
GCTGGAGTGCAGTGGCATGATCTCGGCTCACCGCAACCTC
>seq_499
CTACTACCAGAGGCAGCTGTCCAGCACATACCGGGACCTC
>seq_500
AGAGGTGAACATACCGCTGTCGCTGGGTGTCTGTCCACTG
>seq_501
GCCTGCTCTTGCCTCACCAGAGATTGTCATGGACCCAAAT
>seq_502
CCATGAGCAAGATGCAGTGGCAGAACGTGGAGCACGTTGG
>seq_503
ACCAGGATGACAAAGTAGTGACTTTTAAAGAGCAGCCAAC
>seq_504
TTTGGCACAATGGTGGAGGAGGTGCGCTGGCGTGAATGTG
>seq_505
CTGATACAAACTTGTACAGCCCATTTAAACCAAGAAATTA
>seq_506
TAATGCACTGAGTATGCAATGCTATCACTGTCTTTGACTG
>seq_507
GGAGTGGGTTCCAGCTTTTCTCGGCTGGGGAGGGCATTTA
>seq_508
ACTTTACCTGACTATGAAGGAGTTGATGCCTCTCTCAATG
>seq_509
AAGGGCTTCCTTCATCTGGGACACACCTCTCAGCCTGTTT
>seq_510
CCCTACAAATGTGAAGCATGCGGCAAAGCTTTTTAAGCAG
>seq_511
ACTCTCTGCTATTGTCTGCTGCATCCAAATCTTCTCCCTG
>seq_512
TCCAAGAACAGCTGGCTGAGGGGTGTAGACTGGCACAGCA
>seq_513
GCCACCTGGTGCTGATTGGGGGCCCTGATGATGGTGTTAT
>seq_514
GCTGGGAGCGTTTTCGTGGCGGGGAACGGAGGTTGAATTG
>seq_515
GTTTCACCTGTTTCTATACCAGCAGAGCAGAAGACTGGGA
>seq_516
CCACCGCTCCCCCACCGCCGGGCCCCATGCAGCCCCGCCT
>seq_517
TTTGGACGTGCTGAAGAGAGCGGCCACCAAGAAGAGCAGA
>seq_518
TCAGCAGCAGTCAGAGCTGGCGAGAGCCCTCTCCACCTCG
>seq_519
TATGGTGCTTTTATCAAAAAGAACCCACCAGGCATGGATG
>seq_520
GGTCAGGAAATTGAGACCATCCTGGCTAACACGGTGAAAC
>seq_521
CCTGGTTTGCGGCTTGCGACGTTGGACATCCCCGGATTGT
>seq_522
TAAAATAGGAAGGGATTCGGCTTTCAACTTTGCTACCATC
>seq_523
GGAATCTCCTGAAGATTGCTTGTAGCAAGGTCCGTGGTCC
>seq_524
GGTGATAATGTGCAGAACCAGGAAGAAGGCAGGTTCCGAC
>seq_525
GGGCTGTGCTCTGTCACTCAGGCTGGAGTGCAGTGGTGCA
>seq_526
CCGTCGGGGTCGGGGTCCGGCGCACCTGCTGGCGGGCCCG
>seq_527
GGTGGTGACAGACCAGTTCCTATGCAGTGGGACCCAGGAG
>seq_528
TGCCCCTGCCCGAGTACAGCGGTATCACCTCCCTCTGCAA
>seq_529
GTTTACTGCAGGAAGCAGACAGTATGAGCATGACCAGTGG
>seq_530
CAATGTATTATTATCACTGTCAGATGAGCATGCTTGAATG
>seq_531
TGCAGATCCATGACCTGTCTGTGGCGGATGCTGGGGAATA
>seq_532
CCATGGACCCCACTGTCTGCATGTGGGGAGCCTTCTGGAA
>seq_533
GTAGGCGGTCTGGCCTGACCCCCAACAAAGAAGCCTGGAG
>seq_534
GGGCCGGTGGAGGTGGAGTGGCCGTGACGTCTGCCGCCGG
>seq_535
GGAACAAAGAAGTGATGATGGCTCTGAAGAAAATCTTTGG
>seq_536
AGCCTGCACGAGGGCCGGACGCCGCCTCCCACCAAGACAC
>seq_537
TGATAAGTACGTGTCCTAGATGAGAACCCTGAAGAATGCA
>seq_538
ATAATTTTCTGTTGCATCTAGTCTTGGTCAAGACCCTAGA
>seq_539
CTTTCCCCTGCTGTCCCCTTCGACCCTCAGCCCTCTGGTG
>seq_540
TCCAATATGTTTTAAAAATGGAAACCCAAATGAAAGGGCT
>seq_541
CCTCCCCACCATCCCAGCTCTCAAGCTCTCGCCTTTCCTA
>seq_542
AAGAATGAGACTGAGAATGACTCTAAAGATGCTGAGAAAA
>seq_543
TCGCTGGAGCAGGCGGAAGCCCCGCGAGTTGTATCCCTGA
>seq_544
AAGACCAAGGAAGTGATCCAGGAGTGGAACCTCACCAACA
>seq_545
TCTCTACTAAAAAAAAAAAAAAATACAAAAATTAGCCAGG
>seq_546
GATAATATTAGAAATGATACCGCAAGCAAATGTATATCAC
>seq_547
GTTGGGTACGAATGTATCTATTTTCATTGTGGTAAAAGTT
>seq_548
CTGGACCATGGACCCCCAAGAGATGGTCGTCAAGAACCCA
>seq_549
TTATTTCTGAGACACACTGAATTCTAAAGTACCATTTCTT
>seq_550
ATATAAATTATCACCCCCATTTCCATTTATTTTCTTGATA
>seq_551
GAAACCTTTGAGGGAGCCAGCACCCTCTGAAGATGTGATT
>seq_552
TGAGAGTGGATGAAAATCGAATTGCTGTCATATCCGACAT
>seq_553
CATTCGCCATGCGCCGGGGGTGGGTGCCCGAAGGTTGCAT
>seq_554
GAGAAGGCCGGCCGAGCTGAGGCTGAGGGCCTGCGTGCTG
>seq_555
ATTAAAAAGTATAAAGGTAAAAAATGATAGTTGTCTGCAA
>seq_556
AGAAGAAGAAGAACAGAAAATTGGAAAAGTTGTTCATCAA
>seq_557
ATAAGGGGTGAGTCAGACAGGTCTGATTTGGTTAAGAATC
>seq_558
CAGTTTATGAGGTCATCTACTAAACAAGAACTCCAGCAGG
>seq_559
CAAAGCAGCCAATAAATCGAGGTCAGCCTAAACCCATACT
>seq_560
TTATTCTACCCTGAACTTTGAAGCCCAGCAACCCACACAA
>seq_561
TGACCTTCTCATCAAGAGAGCTGGGGTGCTTTGAAGATAA
>seq_562
AGGCTGGGGCAGCATCGAACCAGAGGAGTGAGTCTTCAGT
>seq_563
GACCTTCTTTTCTTTGAGAAGGCCCCAAGCAGACAGATTT
>seq_564
GTGGCAAAGTACAACACCAGTAACGGGGCTCCCAAGGATT
>seq_565
GGAAACTCTACAGGGAAGTGATGCTGGAAACTTTCAGGAA
>seq_566
CGCTGAGCTCATGAATCGCCCTGAGGTCACCTACCCCTGT
>seq_567
GGGACTCCCATGGTGACTGAGAACACAGCCACCAGCATCA
>seq_568
CTCCATGTCGCTGGCTGCTCTGCTGATCGGAGGCTTCGCA
>seq_569
CACCACTGTCCAAGAGTAAGGAGAGAGAAATGGACAAGAA
>seq_570
AAGTGAGCATTTTTTTTTTTTTTGTATTTCACTTTCATAC
>seq_571
GCCGTTTCCCTCCTGACCCCGCACTCACCCGCCCAGGTCT
>seq_572
GCGGCTCGCGCCCGGGCCGCCACGCTCTCGGGCTCTGCCT
>seq_573
CTGGGCTAAAACACCACACATCTCATAGATAATATTTGGT
>seq_574
CCTCTGCTGAACTGGCCAAGGAATGGCCCAAGAGGAAGGT
>seq_575
ATAAACGGCCCTCCACCTTAGGAAGCCAGTTCAAACAGTC
>seq_576
GTTAACAGCCATCTTCTTGATAAAAAGGAGCAAATATCTT
>seq_577
AGGACAATACGCTCTAGAAGAACTCTTTGACTTAAAGGTA
>seq_578
TTCAGAGAGCTACTGCAGAGTAAGAACATGTCCTCATCTC
>seq_579
ACGACATCCCTGACCTCAGGCACAGGGACTCCAGGAGCAG
>seq_580
GTCCAGGCTGCCCCTGGCCCTCCATGACACACCCCCGATT
>seq_581
TAAACCCCTCAGATACTGATGCAGTTCGTGGCCAGATAGT
>seq_582
AACAGTAGTTTTCACTCTCGATGTGCATTGAATTCATCTT
>seq_583
TACTGTGAGAACCAGCCAATGCTTCCCATTGGCCTTTCAG
>seq_584
CATGTCCAAGGCCCCTCTTCTAGCCAAGCAGAGAAGCTGG
>seq_585
AGCCCCTGCTGTGCCCCGAGTGTGGGGCTAGCTTCAAGCA
>seq_586
CTCTGCCGGAGCCCCATGACAGGCCCCTGGCCCTGCCTCT
>seq_587
GCCCACTTTTGTCTGGCACATTGGGGCTCGGTGGTCTGGT
>seq_588
ATCCTGAGGTCGGAGGGGAATTGGGGACCTGAAGTTTAAA
>seq_589
CTCGTCGTGCCCCACAAAAGTAAAGCTTGGGGACCTGGGG
>seq_590
AGGACACACAGTGGAAGTAGTGGAGGAAGTGGAAGTCGAG
>seq_591
TTTCAGATAAACTATTACAATAAAGAAAGGAGCAGAATGT
>seq_592
GATAATGGACCGGGCAGCTGACCCCGTGTCCCCACTACTG
>seq_593
GTACCAAGTACACCATTACACCAGTGAAGATGAGGAAGTC
>seq_594
GAGACCAGCTTGGCCAAAATGGTGAAACCCCATCTGTACT
>seq_595
ATAGCAAACTTTTGCAATTGAAGGAATCATTGTTCTCAGT
>seq_596
GCGTGAGCTATGTGAAAATGAAGACGACAACGTTGTCTTA
>seq_597
AATGTGATTCTTGCAGCCTGCCGACCTTTGACCATAACGG
>seq_598
CAGCAAAAGGCTCTGCAAGTGCAAAGACCTTGACAGGAAA
>seq_599
TATGGATTTTGCTAATGGTTGAGTGATACCTAAAGGCCTT
>seq_600
GAAAATGTGGAGGAGCCAAACCTGGATGAGCTGCTGGTCC
>seq_601
TCCGTAGCAGACAAACTGCAGTGGACGCTCGCACAGAGGA
>seq_602
GAGCGGCCAGGGCCAGGCGAGGCCGGGGGGGCGGGGGGTT
>seq_603
CAGCATACATGAATTGGCTGTCGATCTGCCTGATCCACAA
>seq_604
CAGGAGAGAGCGTGACCTTGTCCTGTAGCTCCCGGAGCTC
>seq_605
TTGGATCCATTGCCCCTGAGCTCCCAGAGTCACCCCTCCA
>seq_606
GTGCAGCGACAAAAGGATTCCTGGGTTCAAATTTGACAAT
>seq_607
CAAGAAAATTTGGAAAAAGAAGATCAAATTCTGGTTTCCC
>seq_608
AAGTCTATAAAGCTATTGAAAGGAACATGGCTTACCCTTG
>seq_609
TTGAATAGAGCTCTAGAAGAAGCAGAAAAGTATAAACTGG
>seq_610
GGAGCATCCAGGTTCTGAAGCACATGTCCGGCCGCGTTGG
>seq_611
GCAGTAATAATACTAGGTTGGTATTATGAAGCCATTTGCA
>seq_612
AAGGACTACCCCTGCTATGTCACCGGCTGGGGCCGCCTCT
>seq_613
GTAATGTGCCTTCAGACTTTAAACTTTGGAAATGGATTTG
>seq_614
CGGCAAAGAACTGAAGGCTTTAGCACAAAGGGGGATTGGA
>seq_615
CACGTCTGTTGCTATTTGCCCACCAATACCATATTACCTT
>seq_616
TCTCTGGAAGGACTTTGAAGCAGTGTTTCTAAAATAGATT
>seq_617
TGTTTGGGAAGCTGAACCACGCCAACGTGGTGCGGCTCCT
>seq_618
GATGACATTCCAAATATAAACAGCACCTGCTTTAAGTTAA
>seq_619
CCTCTTTAGACCCAGCTCCTGCCTCCCAGCCTTCTCTCCA
>seq_620
AATAAATAAATAAATAAATAAATAAATAAAAAATAATAAT
>seq_621
CCGTGACCTCACGGACTACCTCATGAAGATCCTCACAGAG
>seq_622
CTGGTCAGGTACTGGATCTCCGCCTTCCCAGCGGAGTTTG
>seq_623
GCCAACGCCTCGCGCTGCTCCTGGACGCTACGCAACCCGG
>seq_624
ATTGTGTATGCATGCTTTATAATAAATTTACACTTGATCA
>seq_625
CCACCACTGGCCCAGGAAAGCCTGCAGCCAGGCCAGGCTC
>seq_626
TGGGGAGGCAGATGGTGAACTGTGGGTACCTAGAACAGCA
>seq_627
CTTGCTTTAAGTGTGAAATATGCAAGCAGCCTTTGGAAAA
>seq_628
AACATGCCACCATCTGCCCTCAGTCAGTTGGGAGCTTGCA
>seq_629
CTAAAATCCGGCGTAGTCCTGAGGAGAACAGTGCCCCCCA
>seq_630
TTACTCTTAAGCCTCGAACAATTGAAGATTTTGAGTCTAT
>seq_631
AACGGGGTTCTGGGCAGGTCAGACTCTTCAGCAAGACAGT
>seq_632
GCCAGTTCTCGGTCCGAGATGGAGAAGTGGGTTGAGGACA
>seq_633
TGCTGGGTCCCCCTGCTCCAGACCCCAGCCCCCTGGCTCC
>seq_634
GGAGAGATGGGTGAGCCTGAAGATGGTCCCTTTGGTTTCT
>seq_635
GGCTGAATCACTGGAAAACCTGATTAGTCATGAATGTGGG
>seq_636
TCCCAGCACTTTGGGAGGCTGAGATGGGTGGATCAGTTGA
>seq_637
CTGACTGCTGGCAAAGCCACTAAAATACCCTGCGAATCTC
>seq_638
TGTAACTCATTACAGCTGGGCACTATTTACATAAACCAGA
>seq_639
TCTGTCAAGACCCCTGAATCAATTGTCCCTATAGCCCCTG
>seq_640
TGCCAAACCCTCGCTCTCAGCCCAGCCCGGCCCGGCGGTG
>seq_641
GAAGGTTTAAAACGGCAGCTTTTAAAGAAACGGATGAAGC
>seq_642
GGGCGTGAAACCGAAAGTCTGTCTTTAAACTACTTGGGAG
>seq_643
CCAAAGCTGTGTTCAGGTACCTGAATCTCTCTCATCCATG
>seq_644
TTCATGGTGTTATGGAGCAATTGGGCATTGCCAGGCCCCG
>seq_645
ACACACTCCCCATTCCAGTGAAGTTTAATAATAGCCAATC
>seq_646
CATTGTGGAGGGCTGTCAGAGACAGGGTGCAATTGTGGCT
>seq_647
GGTGCTGGGCATCCCACCGGCCGCCATGCTGGACCAGGCG
>seq_648
CCTGTATCATCTGCTGTGGTCCCAGTTACTCAGGAGGCTG
>seq_649
ACCCCAAAGCCCCTTGCTCTCCCCTGCCCTGCTGCCGCCT
>seq_650
CTATTTGAAAGGGGAATAGTGTTCTGTAAGATACGAATGG
>seq_651
GCCACCCACTAGACAGCCATATCCAGCAAAATAAGAGAAG
>seq_652
CCAAGGCCACTGGCCCCCAGGTCCCTTAGATTCTGGGGTC
>seq_653
CTGGGCCCGCGACGGGTGAAGGCATTTGGGAAGCCAGGGC
>seq_654
CATGCCTCAGCCCAGGAAACATTTAATAGGGAAAGCAGAG
>seq_655
TCCATCTCAGGACACTTCCTAAGAATACGCCAGACACCTT
>seq_656
AATGGCTCCAAGATCTTCTGCCTCCATGTCTTCTCCATTT
>seq_657
GAACTCAGGGAAAGAGCCCCTGGGCAAGGCACAAACGGGT
>seq_658
CCTACTGGAAGGATGTCCTTCTCCTGGAGGGTGTGACCTT
>seq_659
ACATTTGGAGATGCTCTCAGTCCTGTGGCATCTGGCACGA
>seq_660
AGACTTCGACTGGCTCTTGTGAGAATGCAGCAGCTGAAGG
>seq_661
CGAACGTTCTGCTGCAGAACCTGTGCTGCAGGATCCTGGG
>seq_662
CACTGGAGCAAAACTGGCTATTTCTGTGAATGATATAAAA
>seq_663
TCAACTATGTAGGTAAATTCTTAATGTTCACATAGTGAAA
>seq_664
GTTCACAGATAGCTGCTTTTTATTGACAAACAAGATCATA
>seq_665
CGTCCAACTTGACTCCTGATTCCCAGTCTGAGCCCAGCGT
>seq_666
ACATGACCTTCTGGGCACTGAGGCTTGGCTTGAAGCCTAC
>seq_667
GCTGGCCTGCTTCTCAGCCTACATTCATTTGCAAGCTTCA
>seq_668
CGGGCTCTGCTTTCTGTCATGGATGATCACAACGTGGATT
>seq_669
CGGCTGCTTAACATTGACAACCCTCACGTGTCATCCATCA
>seq_670
TGCATCAAGGCCATCAGCCCCGGGGAGGGCTGGACCACGG
>seq_671
GGGCCATCTCCAAAGCCTTTTACTCCAGCTTGCTGACGAC
>seq_672
GGGGAACCCGGCGAGGACAAGAGCAGGGCGGCCGCCTTCC
>seq_673
TAATAATAACAACATAATAATAAAGTATACTCGGTGCACT
>seq_674
AGGGACTGGAGACTCTGCGTGGGGAGCATCGTGCCCTGCT
>seq_675
AGGACATCTGCGACCCTGCCGAGGAACCCGCGGCCAGCCC
>seq_676
ATTTCTAAGATTCCCATTAGTTTTCCCTTTTTCCTTTTTA
>seq_677
AGTTGGAAAAGGAAGATGAAAATTACTACCAAAAAAACAT
>seq_678
CAAAGTTATGGGGATTCTTCTGTAACTCGAGTCAATTTTT
>seq_679
GCCATGATGGTTATCAGCATCAAGAAAAAATGAGACAGAA
>seq_680
TTTCTTCCGCACTCTCCTCTCACGACGGGTCTTCTTTGTT
>seq_681
TGGTGAATATACTTGATTCTCCACACAAGAGTCTAAAATG
>seq_682
GGAGGCTGTCCTCAAGGAGCCCAGTGTTGACACAGAAGCT
>seq_683
TTGAACAAAGCAATAGAAGATTTTGAGCTTGCATTAGAAA
>seq_684
GTGTGTGTGTGTCTGGAGTCATGGCAGGGTCCCTTTCTGT
>seq_685
AAATAATCTAACTCGAAGGCGCCTGAAAAGATCAAATTCT
>seq_686
GGCTGCTCTGGGCTCGGTCAGTGGAGAACCTGGCCACAGC
>seq_687
ACGACGAACAAGATGATGAAGCCGAGAAACATCCAGAAGT
>seq_688
GAGATCCGACAATGTGGTAGAAGGCAACTGTGCTGATGAA
>seq_689
AACATGCACTTCGAGATCTGCCCCTGGTCCAGCTACCTCA
>seq_690
TATCTGAAATCAGAGTTTTTACAAAGCCCCCAGATTTGGT
>seq_691
TGACAAAGACAGCCTGTCTCAGTTTTGGGAGTTCAGTGAG
>seq_692
ACAGTCACATTGCTGGTCTCAAGGCTGGCTGAGTAGCTGG
>seq_693
ACGATACAACGGAAACTTGAGCAACATAAGGATCTGCTTC
>seq_694
CCCCTGCATGAATGGGCTTTTAGAGAGGGGGAAGAGTGAG
>seq_695
ACTTAGATCATAACAACTTTTGGAGGACAATGGATGACAT
>seq_696
AACGAGTACGAGTTCATAGTAATGATTCTTATAAAAGAAG
>seq_697
CCACTGCTGAGCACCATAGATGACTTTTGGCAAATGGTGT
>seq_698
TTCTTTCTCTCGGTTCACACGCCACGTGTGCAACATCGGA
>seq_699
CTCCGCCTCCTCTCGCCGGCCAGCAACATGGGATGTAATA
>seq_700
GAAGGGCAAGAAGGCGCCAGCAGAGGGCGTCCTCACACTG
>seq_701
TCCGTGGGTGGCCACCTTGGGGAGCTGGCCCAGAGCAGCG
>seq_702
AAAAAGCTCCTCAAGTCACAGAGAGCATAGAGTCCAGTGA
>seq_703
GCGGTGGAAAAACAGGTGACACGACATCTTGAAGATGTGT
>seq_704
GAGAAGCAGAGGCTCTTGTACCAGCAAGCACGGCTGCACA
>seq_705
CACGGTGCCCCACAGCAGGAGGTGCTTCCCAAGGACCGTA
>seq_706
TAGCTGAAGCCAAAATCATCTGCAAGACATTTAAAATGAG
>seq_707
AGATTTAAGATTTACCCCGATTCCACTGCTGATCCCCTCC
>seq_708
GACCCCGCTGCTGGGACCCCCTCGGCGCCGGGCCCCCGCA
>seq_709
ATTCACAACGTCTGCAGCATTTATCTGTTTGATCTCCATT
>seq_710
ACTGTGAATTCATTTACATGTAACTTCTGACATTTCACTC
>seq_711
GCTCCTGTTACAAGACCAAAAAATTCCTGCTCTCCCTGGC
>seq_712
GTCCACAGTTGAGAGGTTGGAGCAGGATGAGGGAATCCTG
>seq_713
GGAAATGGGTTCGGAACTCTTCTGCCAAGTCCCAGTAGAT
>seq_714
GTACCCAGCCGAGCTTCCCTGGGCTGTCCGTCTTTACTGT
>seq_715
TTTTTTAAGCAAATGGATCATGGCACCCCAAAATGAAAGT
>seq_716
AGCCTGTGAAGATCGCTGAGAGCGACACTGACGTCAAACT
>seq_717
ATCCAGCAAACTTCCAAGGCAGCAACCCGGTTCTCTTAGA
>seq_718
GGAGCCGAGGGATCCTGACACCACCTCCACAGCACCGGCG
>seq_719
TAAAGTTCATCAGTTTAATTGACTGTAGTATTTAATTACC
>seq_720
ACCAGTTAAATTCAAAGCAGCACACGGTTTCAAAGGACCT
>seq_721
ACCAGCTCATTGAAGATTTTCTGGCCAAGGAGGAGAAGAA
>seq_722
TTTGCAGTTCTCCTGGAGTTCGCTGAGGAGCAGCTGCGAG
>seq_723
AGCTAATGAGGAGCAACGCGGCCCTGTTCCAGCTGGGCTC
>seq_724
ACAATTAAGCATTTTTTTCTCCAAATACAAAGTATATTCT
>seq_725
CCTTAGCCCTGCTAAAGGCCAGAAGCCTGCCCTGGACTGC
>seq_726
ACCCCCCTGGACCCAGCTTTCACTATCTTGTGTGTGTCTG
>seq_727
AGCCCTTCAAGTGCAACGAGTGCGGCAAAGCCTTCAGCTC
>seq_728
ACTACTTAGCACTTCAGGGCAGATTTTAGTTTTATTTTCT
>seq_729
CTGGGTGACAGAGCGAGACTCCGTCTCGAAAAAAAAAAAA
>seq_730
GCACTCTTCCCAGACACACAGTCTTGACTAAAGATTGTCA
>seq_731
GAAGACCTAGTAGAAGAGGTGGGCCGGGAAGAAGATCCAC
>seq_732
TGCGGAGATGAAGGTCTCGGGGCCATGGCTGAAGTGGGGA
>seq_733
CCACCTCTGCCTTGTGGCCCTGTGTGAGGCAGAAGAGGCC
>seq_734
TGCCAGGTACCACCTGCCCTGGGAGTCCAAAGATGAATCT
>seq_735
CTATGATACTCCGGGCTATGTGCCTGGCTACCATGGCCCC
>seq_736
TACTGCAAGTCAGAATTATACTGCTAAATACTCTAATTTG
>seq_737
GCGTTTAGCAACCCTATAAGGCCAAATTTCTGTCTGAGAC
>seq_738
AGAAAGAAGGTGGTGGACACCACCAAGGAGAGCAGCAGGA
>seq_739
ACTCAACACCTCCCTACAAGGACCTTCCTCCCAAGCCAGG
>seq_740
AGCCGATCTGGGGCTGCAGGTCCACTGGTGTGTCCTCCCC
>seq_741
TCTTGGAAGATGAACTGCAGCGTATCAAACTAAAAGGCAC
>seq_742
GATGTGAGTGGGACTGATAAACTGATACTTTTGGTTCGTA
>seq_743
TTCAAAAGGGCAAAATTATACAACGATTTAATGAGCATGG
>seq_744
ACACAGCACCACCAGAAAACAAAACATGGAAAAAGGTAAC
>seq_745
GCATGTATCAGAAACTTCACAGAAATTACATGGCAACTCT
>seq_746
CCCACCACACTCACTCACCAGCTCTGGGGAAAGCTACTGT
>seq_747
AGCACTCAAGGAGTTAGGTCTTCCCAGTGGAAAGAATGAT
>seq_748
GGCCCCTCAGGAAACCACCTTTCCAGGGCCTCTGCTCCCT
>seq_749
ATGATGCTGCTGGTTTGCTACCAGGTCAGTGGTTAGAAGC
>seq_750
AGAGTATCTACACTTTGGATGTTTTCATATATGACATGAA
>seq_751
TCGCATCTCAAGGATTTTAATGCCTTTTGTAAAGACCTGC
>seq_752
CTACCTGGTCAAGGCAGAACAGAAGCGTGGTAAGCGGCAG
>seq_753
TTCGGCGGTGGTGCCGGCGTGGAGACAGGTGGGAAACTGC
>seq_754
CGAGGATGCTGCCACTCGGCTCCAGCTTTTAAATCGCTCA
>seq_755
GGGCAAAGAAATGAAGGATTTATGGGAGGACTAAGGGTTT
>seq_756
CCAAGACCTGCCCCGACGGCCACTGCGATGTTGTGGAGAC
>seq_757
GTTCGTGCTGTTGACCGTGAAGGAGGAGAAGGAGCACCAG
>seq_758
CCCTGCCCAGCCCCGGAACTCTGCGCGATATCAATACTGG
>seq_759
CATCTCTGCCCCCTCTGCTGATGCCCCCATGTTTGTGATG
>seq_760
GAGAGAATTGCAAATTTTTATTGTAAAGACAACTGGGGAT
>seq_761
TCAGTTTCTGAGAGTGTGACTTTTCAAGGCGAATGATGGG
>seq_762
TGCAGGCCTTGCGCCAGTCCTTCCAGGGGCAGGGCGACCG
>seq_763
GATAGTGGGTCCCATGTTTCTGTATCTCTGTGAGAGGTTG
>seq_764
TCTTACAAGGATGCCAAGAAAGACCAAAAACAGTTATTGG
>seq_765
TGGGAGTAAGAATCCTACCAAAGGGAAAATAGAACAGACA
>seq_766
GGGGGAGCACCCTGAGGGCGGGGTGTCTGTCTTCCTTTGC
>seq_767
CGTTCGCCTTCAGCCACCATGGGGAATGGGATGAACAAGA
>seq_768
AAACTTTTAGAAACTTATCTTACAAAGTGTATTTTATAAA
>seq_769
GTGTGGTGACCGGGCCCGGGGTGCCGGCTGGGGACGCGGA
>seq_770
ACCTCCAACTGATCTTGCCCCTCAGGGTCACAGGGGTGGG
>seq_771
GGCGCCAGCGCTCTACTTTCCGCGCCGTGCTGCACTCCGT
>seq_772
ATTTTTACATAATAAAAATGCACTCATTTAAAGAGTAGAG
>seq_773
GGAGAGGTGGAGAGCACCCAGGGCGACAGCGTGAACATCA
>seq_774
CATCTCTACTAAAAATACAAACAATTAACTGAGCATAGTG
>seq_775
CCCTCAGCCTGGCACTTGGTTCATGATGTGGGATCTTATA
>seq_776
TCAAAAGGATGAACTGTCTGAAATGATCAAAAGGAAATTT
>seq_777
CTTCTATGCGATGTCATCTTTTCTAAAAGAGACAAATGAA
>seq_778
CAGCCTTATGAAAAGAAGGCTGCTAAGCTGAAGGAAATAT
>seq_779
GGAGCACACCCAGCAATACGAATGGCACCGAGTCTTACAT
>seq_780
CAGCGTGTCCACACGGGAGAGAAGCCCTTTGAATGCACTG
>seq_781
AATGTTCCCTGTAAAAGTCAGCCCATGACAAGGAAATTTA
>seq_782
AGCACCAGCGGCTGGCCCAGCTCCTCCTCATCCTCTCCCA
>seq_783
CATTTCCAGTGCCGGGCAGCTGACCCCCAGTCAGGGGGCG
>seq_784
GGTTACCCCACCCCAGGAGGAGAGAAGCTCCAGGGAGCCC
>seq_785
GAAACACAGGCTGGAAGCAAGACCTGACCTGAGGGAGTTC
>seq_786
AAAATCAGCTCCACATCCACAGATCGGCTCACAGTTCTCA
>seq_787
GCAAGGCAGCAGGATGGAGGGGTTTGTAAAAATGCCTTCC
>seq_788
AACTGCGGAAGCACCTAGCTAGAGATTTCCACGTCATTTA
>seq_789
GCGCCAGGTTGAAAGTGAAACTTTGAGCACTACCAGAAGA
>seq_790
TTCGAGAGACACAGGGTATTGAGAAGCTGGTGTTGATCAA
>seq_791
CAGTGTGCTTGTGGAGAGCATGGACAGACTTCGTGGTGTT
>seq_792
CAGCGGTACTACTTTGAGGGCATTAAACAGACCTTTGGCT
>seq_793
CAGACTGATCCAACTGCAGAGATGGCAGCTGAGTCATTGC
>seq_794
CATTGGGTGAATGACCTTCCTAGAGCACTTGAGCAGATTC
>seq_795
TCTCGACAGCGCTCGTGCCACCAAGGGCAGGATCCTCACC
>seq_796
CACAGTTCCCATGCCTACGAAGATGACCTTCTATCGGAGA
>seq_797
TTGTTTTTTAAACTGGAAATCATTTTGTTTTAAAAGTTAA
>seq_798
AGAAGCCCAGATGACTTACTATGCACAGTGTTACCAGTAT
>seq_799
TGACCGAGATGGGCTGTTTGACACAATCCAGCGCTCTAAG
>seq_800
CTGACGGGCAGAGTGGATCAGGGAGGGAGGGTCGAGACAC
>seq_801
GACTTCCCCTGGAGCGTGGGTAAGGAGCTCCTGGGGCAGG
>seq_802
TTTGGTCGTGACGGACCTCAAAGCTGAGAGTGTGGTTCTT
>seq_803
CCTGTGAGGAGGCCGGAGGTCGGACTCAGGAGGCTCCTTC
>seq_804
CTCAAAAGGCAAGTGCTGGAACGGCAAAATGGGCCTGGCT
>seq_805
GCCCGGGTCAGACTCAGCTCTGGACAGCACCCCAGCCCTG
>seq_806
GGGGCTGGAGGGGTCACAGGCCCTGAGCCAGCAGGCTGAG
>seq_807
GACGGAGTGTCTTACCGCAAAGCCATCTTCATCTTTCTCA
>seq_808
ATGTTTGCCATCCTCCCAAAATGTAGATTGTCAAATAAAT
>seq_809
GAGCTGAGAGTGTCGACTTCTGGCCAAAAAGAAGAAAGAA
>seq_810
ATCCGTGAAACCACTATCAGAGATACTGGAGAATACACAC
>seq_811
TTTATATCTCTATATATATTGATATAGACATATGTAGTGA
>seq_812
CATGTATTTTGGTAAATACTTGATTCAGAGAGCCAATGAA
>seq_813
GGAAATTACAATGTTTTACAATAAACAGAAAGCCAAGCGG
>seq_814
TGGACCTCCCCAGACTATACCATGTGGAAAAACGTGGGCA
>seq_815
AGGAAGAGCCTGACTCCCTCTTGGAAGTGCCTGTGAGCTT
>seq_816
ACCAGCCCCGTGTAGCCCCGGGCTGACCCAGTGTGTGCTC
>seq_817
AGGAGCAGAGTCTTCTCCAGACTCCCGCGGGGCAAGGGAG
>seq_818
AGGCTGGAGATGTCGGTTACTTCAACTGGGGTGTGAGCAG
>seq_819
ATTGATACATAATATTTTACATATTTATAGGGTACATGCG
>seq_820
GAAGCTCTCCACACAGAGATTTTGAAGCTTTTCCCACAGG
>seq_821
AAAGCAACTGAACAATGGAGCCAGACATCATTCGAATGTA
>seq_822
CACGCCCTGTATTGGGGGGCTCATTTCTGGGCCCACCTCT
>seq_823
GGTGGCCGAGCTAGAGTAGAGGAAGCAGTACCTTGAAGAG
>seq_824
GTTTTACCACTGATCCAAACATCCGAGTTGGCTACTGCTC
>seq_825
ACGTCTCCTGGCCCCACCCACCGAGGTTCATTTGATTGAT
>seq_826
AGGTGCTGGATGCCCCGGAACCCCATGCCCATCCGTTCCA
>seq_827
AGCACCAGTCACTTACTCCAAGAAGTCGTTTCCTGTGGCC
>seq_828
GACGTGCCTACCCAGCACCGGGGCCCCGTGGTCCTGAAGG
>seq_829
CGAAAGGCAGGAGGCTCAGCATACACGTCGTGACTTGGAA
>seq_830
CTGCCCCTGTCTGCCAGCAGAGGCAGTAGGGCACAGAGGG
>seq_831
ATGGCTGCCAGATGCCGTCCCTAACACTTTCCCATGCTTA
>seq_832
AATGGACCCTGGGGCTTTGCAAATGACTTAGTGACTATGA
>seq_833
GGCGTGAAGATTTCTTGTTTGTACCCTGCTTGGAAAAGTA
>seq_834
GGAGAGAGCCCGTGTATTTAATGAAACTCCCATCAACCCT
>seq_835
CGGACCCTAGTCCTGTTTCCAAATATTGACGCAGGGAGCA
>seq_836
TCACCAGGACAACCTGTGGCCCATGATCCTCACTCTGCTG
>seq_837
TATTTCTCTGTAGCCCTATGATGGCTACTGTGAGGCTCTT
>seq_838
TTCAGAATCCTTTAGTGCCTCAGAAGATGAAGGCCACAGG
>seq_839
TGCAGGCTACACACGGCAGTTGTGTCGACCCCTCCACGCT
>seq_840
GCTGAAAACACCAAGTGCCTATTTGAGGGTGTCTGTCTGG
>seq_841
AGAAACCTTCCTTTTTTCAACGTTTTTTTTTCTTTCAAAC
>seq_842
TTTGGCCAGGGAGGCAGGCGTACAAATCCATTTGGAGAAT
>seq_843
CAGAGTGAGATCACTGAGTGAAAAAGCTGCCTCTCAAGGG
>seq_844
CCCGGCTGGAGGACCTGCTGCAGGATGCCCAGGACGAGAA
>seq_845
CAGGAAGTGGAGTCTTGGGATAATGCCAGGCCTGCTCCTG
>seq_846
TGTTTGCTCCATGGGAGGCAAGGCCTGGCCCCTGCCAACC
>seq_847
CCAGGGCAGCCGCTCCTCGCGCATCTTCCCCAGCCTGCGG
>seq_848
CGGCAGGCCCGGGTCAGGGGCCTCGAGATCGGGCTTGGGC
>seq_849
TACAGGTCATCCTGTACAGTTCTACAGCATGAATAGGCCT
>seq_850
CTAATTGTACTGAATTGCAAATTGATAGTTGTTCTAGCAG
>seq_851
TTCCTTTTTCTTCTTTCTCTCTTTTTCTCTTCTCTCTGTC
>seq_852
TTTCATCACAGCTAAACCTGGTTCCCTCCAAACCTCCCAG
>seq_853
GAGCTGGCCAGCCAGCCTGACGTGGCTGCCTTCCTCATGA
>seq_854
TGAGTCAATTCTGAAAGCTCCGGTATTATTCTTTGATAGA
>seq_855
GTGCGCTCACCGGGAGGAAGCCTACTTCCTGCTGGCTGCC
>seq_856
ACATTTTATAAAATGTTGTAGTGAAGCCCACAATTGACCT
>seq_857
AAAACTGCTGGAGGGAGGTGGAGGGAGGAAGGTGGGAATT
>seq_858
AAAAAAAAAAAACCACATAGGCTCAGTCTTTTCAGTATCT
>seq_859
CAACAACAATGACAGCGGGGAGTACACGTGCCAGACTGGC
>seq_860
CCGGCTCCTTTGCCTCCCCGAGTCGCAGATGCTGCGGGCG
>seq_861
AGGATCAAGTCTTCCATACCAGGGACCAGGCCAAAACCAG
>seq_862
AAACAGGCCCGGATTCGCAGCAGTGGAACTGCGGCTGCGC
>seq_863
ACCAGGGAGTAAACGCTTTACCATCAAATTTCATTGGCCT
>seq_864
AAGTTGCTCTTACGGGAAAGAAGTGATAATATTCTTCCTA
>seq_865
GGATTTCCTCCACCTGTACCTCCAGGGACCCCAATGATTC
>seq_866
AGTAGGACCCAGAAGGATAAAGAGTTTGCTGAAAACACTG
>seq_867
GCCAGCTGTGGGTGGTGGAGGAGCAGAGTGTTAGCCAAAT
>seq_868
GGGCTGGGAGGAGGCCAGGGACTACGACGGCAAGGTCTTC
>seq_869
CACTTACAAGCCAAACCAACAACTTTATCTCTTCCTCTGA
>seq_870
ACAGAGATGCAAAAAAGAAACTGAGGCTTGCTCTTTGCTC
>seq_871
GCTGCCTCTACTGATCCTAATATAGTCAGGAAAAAAGAAA
>seq_872
CTACCGGCTCCTGCCCTCCAACGCCCTGCTCCTCACGGCC
>seq_873
CCAGTGCTGGGATTACAGGCGTGAGCCACCGCGCCTGGCC
>seq_874
TCTACCTGTTGACGTGTCAAGCACTAACTGATTTCTGTTG
>seq_875
TACTCACAGTATAAAACCAATCCAGAATGAAGAGAGTGTG
>seq_876
TTTTACGCGATCTCAGACATAAAGGTGCGAGGAAGGTGCA
>seq_877
CCAGCCCCTGACATGGCCCTCCCAAGGCTTGGCACACAGA
>seq_878
CCTGGGGCTGGTAGAGGGTATAACAGCATTGGCAGAGGAG
>seq_879
GCTGCGAGCAGGGTGGTGGTGGTTCTCAGACAGGACATGG
>seq_880
TGCAAGCTATATATAGTGAGTTTTTCTAAATTAAGGGAAC
>seq_881
TAACACTGGAAAAAGTTTTCCAAAACGTATATGGCAGAAA
>seq_882
GGCCTTCCGTGTCCCCACTGCCAACGTGTCAGTGGTGGAC
>seq_883
CAGCACTTCCTGAATGAGAAGGGGCAGTTTAAGAAGAGTG
>seq_884
TCAGAACTGCATATACCTCGAGTATGTGAATTCTGTCAAG
>seq_885
GCAGCAGTAATGCTAACGCTAGCAAGTAAACTGAAGCGTG
>seq_886
AGTATTTTAATTCACCCCACACTAGAAATGCAGCATCTTT
>seq_887
ATCCGTGTCCTGTCTTTTAAAACTGGCATCATTTCCCTGT
>seq_888
GACACAAATGCTGCAAACACAGGCGCACCCACTTGGCCCC
>seq_889
CTTCTAATCTGCTATGCTTGAATGCCACGCGGTACAAAGG
>seq_890
CCCTTGGCAACAACCAATATCCCCAGATTCCAAAGCATTA
>seq_891
ATGCTGCCAGTCATTAGGAGTACCGCTGGAGGAGACTCAG
>seq_892
GCCCAGAGGTCAGAAGTGAGATATAACCAGAGATCCCAGA
>seq_893
CGCAGCCTCAAGTCCTTCTTCCTGACTCGCTGATGGTGGT
>seq_894
TTATGTCCACCACTTCAGGGGATGGGTGTGGATGTAATTA
>seq_895
GCAGGCTAAGTGTGGAGCTGGACTACGGCGGCAGTATGGA
>seq_896
AATGCCCCAAACTGCCTGGGATATCATAGGTGCCTAGTAA
>seq_897
CATGAAGATCCTCACCGAGCATGGCTATAGGTTCACCACC
>seq_898
AGGCCATTGTCAGCGTGATTGCTGAGCGCAACAAGAAGAA
>seq_899
GGCTCTGGAGGTACACAGTTGAAAAACAGAGCAACAGGTA
>seq_900
TAAATGGTACGAGGCTGATATGGGAGCATCCATCACTGAC
>seq_901
CACAACCCCGTCCTCACTGAGGAGAAGGGGTCGGTCATCA
>seq_902
TTCCCATGGCTCTTTCTTTGCATATGTGTGAAGGAGTTTA
>seq_903
CTGCCTGGTAGATGGAAATATCCCACCAAGTTCTGGCCTC
>seq_904
CAACAACAGCTTAACAGACAGAAGACCAAGGAACAGAATT
>seq_905
AGCACTGTATATATTGTAAAACATTATTTCATCAACAAAT
>seq_906
TGCACCCACCCCAGAGTCATGGGGGGCCCCCCCAAGGCGC
>seq_907
ACTTTTTATCCAGAGAGGGAGACACGAAACTACTTGGACT
>seq_908
AAGACGCGGTTTCCAGCTTGCAGATTTGTTAAGTTTCTCA
>seq_909
ATGTCTGCATGTTCACCTCTTCTAGAATGTCAAGTTTTAA
>seq_910
GCCTCAGCACTGCTGGGGGTCACACCGTGCCACCGACTGG
>seq_911
CGACAAAGATCCAGAAGGGTTTCCGCTCTATCGTGGTCTA
>seq_912
GGAGGGGCAGGTGCGGGAGCAGGAGGGGCAGGTGCGGGAG
>seq_913
CAAGCCAGAAATAGGGCCTCAAGTGGTTGGGAATTTGTTT
>seq_914
ATAGCTGGCTATTCACTTTACCTGGAAAACCCCACAAAAT
>seq_915
GAGTCCTGGTTCCTTCAGTTTCATCCCCTTTCTCTCCTTC
>seq_916
AGCAGGGCTACGGCATGGCATACACTGTCCACAAGTGGTC
>seq_917
ACCTTTGCGGCTAGTCTTGTCAGCAGCCCGGCCATTGGAG
>seq_918
TACCAGCTCCGGGTCAGCCGCATGGACGATTTTGTGCTCA
>seq_919
GGTACTGGGAGTTACATAGCTAAGATGCCAGGACACCCCG
>seq_920
TCTATAAGAGCATTTTGGTGACAAGCCAGGACAAGGCTCC
>seq_921
AGCCCCAACATGACTGAGCGCGAGGCTGCAAATTTCATCA
>seq_922
ATGGTTTTCCTTGGCATTTTGTAAATGCTCTCACATCTGT
>seq_923
GTGCCATCAATTATGTCGCGACAGAGGTGTTCCGGGAGGA
>seq_924
CCCACAGGTCCCCCTGAGGACCGCCTGAGTTTAAAACTTC
>seq_925
GCAGGAAGCTCAAGGCGGGGTGAGTGGCTCCCTCAAGGGA
>seq_926
ACTTTGTCCACTCTCCAGGCTTACCTGTGTCATTCCACAT
>seq_927
GCATGAAGTTGTAAAGTGGGGATTAGGCACGTGACAGTAT
>seq_928
GCTGAGCGTCTCTGCTTAGCCGCGGTCATGAGCCGGCACA
>seq_929
AAGCCCAGAAAAATATATTCGTATTTCTGGTTTTGCTGGA
>seq_930
TGGGTCAGGGCAGCAAGTAGCCACGATGGAGGTGATGAAC
>seq_931
CTGTGCACATGGATTTAACTTTATAAGGGGTTCTCAGGTA
>seq_932
GGGCGCCGAGCACGCGTTGCTGCTGGACGCTGCTGGCCAG
>seq_933
TGAGCAGAGTTTCCGTTAATGTCTCTAAGGAACTTATGCT
>seq_934
TCCCAGGGCTTGGTGACATTTGGGGATGTGGCTGTAGATT
>seq_935
CCGGCTCATCCGCAACGAGAAAGGCGAGGTAGAGCAAGAA
>seq_936
AAATAATAGTGAATTGAATGAAATGGAGTATATAAGTGTC
>seq_937
TCTTTGGCGGTGACAGGGGTGCGCCCAAGCGGGGCTCTGG
>seq_938
AGCTCAGAATAATAAAGCTTTTATTAATGGTCTAGTGAAG
>seq_939
TTCAGTGGAGGAAGTAATGCTGAGCCTGCGAGGCCTGACA
>seq_940
AATCTGAGGAGTGTGGAAAAGGCTTCACTGATAGCCTAGA
>seq_941
TCGGAAATCCTTGCCTACAGCATAGACTTTGGAGATAAAC
>seq_942
GAACCTGTATCTGAAATCCAAGAGGAAAAGCCTGAGCCAG
>seq_943
TTCCAGTTTTAAAGAACTGGCAGAATGTGATGGATAACAG
>seq_944
ATGCAGTTGATAAGAGGAATTTGGTATAATTATGGTGGGT
>seq_945
CACGAACCCAGATATTTCCTACCACTATTAAAGTCATTGA
>seq_946
CCCAGAAGGGCACCAAAGTCAGGATGTCTGTCCAGCGGAG
>seq_947
CGGCGAGTGCCTCAACACTGACGGCTCCTTTGCCTGTACT
>seq_948
TGGAGGAGTGAATCAGCTTGGGGGGGTTTTTGTGAATGGA
>seq_949
CGCCCTGCCTCATACTGAGATCCAACCCTTTATTTTCTGG
>seq_950
AACAAGCTTAAAGCAGATGAGAAGTACTTCATCTCTCACA
>seq_951
TTTCCACAAGACTCTAAGGCGCTTGGTGCCAGACTCCGAT
>seq_952
GCATCTGTCTTCAAGTACTACATCCATGACCTATCTGACC
>seq_953
AGATGCTTGAGGAAAATACAAATATCCTTAAATTTGGATA
>seq_954
CTAAACTACGTTATTAAATAGAAATAGTTTACTCGCAACA
>seq_955
GGACCACTCGGGCCTGGGGCTGGGCCCTGCCTATGGATCT
>seq_956
ACCAGGAGCTGGGTCTGGACAAAGGAGTACCCTGCATTAC
>seq_957
GCTTTCTCTTTCCTTTTTCTGTCTGTCTCCTATACCTCCC
>seq_958
ACTCAGGTCGTACACAAACCACATCCAGAGCCAGATTCTA
>seq_959
TGCAAGTGGCTGGCGGCCGACGGCACCGCGACCCCGAGCC
>seq_960
CCTGTCTTCAGTCTTTTGTTTAACCCTCAATGAACTACCA
>seq_961
CCCCTCCATGGCATGTGTGACCGACACCCCCTCTATATGT
>seq_962
TGTTAAATATTGTTCAAGATTCAGCACTTTTGGAAGCCAT
>seq_963
CACAGTCTGTCCACGAGTACCTGAGGGGAGAACCATTCCA
>seq_964
ATTAAAGGTACACCTGAGAGCCTGGCAGAAAAAGAACGGC
>seq_965
ACTACATTACTGACTGGGTAACAAAGTTAAAGAGAAGTTC
>seq_966
TTAACCTAAATGCTATTTATCTCTGAGCCGTCCCCGTCCT
>seq_967
CCTGTACCTGTCTTCCCTGAGAGAGAGCTGCACCATCACT
>seq_968
TAAAGCATTTCACAGGGCCGGTCACATTTTCACCAGAATG
>seq_969
CCATGCACAATAATAGATGTTGTTCGGCTTTGTGGAGGAC
>seq_970
GCAGACCCCGGCCCGGCCCCTCCGAGAGCGTCCTGGGCGC
>seq_971
TGGAAAACGATGACACCGCAGTTCAGTATGCAATTGGTCG
>seq_972
ATAAATTAGATTTTTTAAAAAAGAAATTATGGTACTTCTT
>seq_973
ATGAATACGTGTGTAGCCGGCCTCTTGTGGGCAAGCAGAC
>seq_974
ACAGTATGATTTGCCTGTTCCAAATTACAACCTCTGCTGG
>seq_975
AGAGACCTGGAGGGACAGGAGTGACCACCTCCATTGACTC
>seq_976
TCTACAAAAGATCAGCAATACTTTAAGTTAAAAAAAATCT
>seq_977
CACAGCCACTCCATATGCCACAGGGATCTGAAACCTGAAA
>seq_978
ACCCTGGGCCTGGGAGAGGAGTGGCGAGGGGGTGATGTGG
>seq_979
ACGGAACCTCCGGGAGCAGCACAGCCTGCAGCTGCAGAGG
>seq_980
AAGTTCAAGAGAAATGTGAAAGGAAGCCAAGTGAAGCCAG
>seq_981
GAAGGTAGGAAGACCCAACCTCCAATTACAAATGGACATA
>seq_982
GATGTTGTAGACCCTGTTATCCAGTACACGCGGAGAACTG
>seq_983
CCACTGGCTTCGAGGGCTGGGGGAGAGAAATACTGCTGCC
>seq_984
GCTTTTGTTGTTTACTTTTTTCTATCTCCAATAAACAAAA
>seq_985
CAAGTACTCCGTCATGATCAACAAGGCCACGCCCTACAAC
>seq_986
GTTCCACCTACATAGAGGAATTGGGTAAAAGAGAAGTCAC
>seq_987
GTCAAGTCTAATGTCTTCTACTGGCTGGTGATTTTCCTGG
>seq_988
CTTCACCCACCGTAATGAGCACGTCCCTGGGCAGCAACCT
>seq_989
TCCTGCCTCAGCCTCCTGAGTAGCTGGGATTACAGGCATG
>seq_990
CTGGGGCCTGGCAGGGAGGTCAGGCCCTGGAACTCTATCT
>seq_991
AAACAGGGCTTTCATTTGGTCATCCTTGCAATCCATTGGG
>seq_992
AACCCCGAGTGACAAGCCTGTAGCCCATGTTGTAGCAAAC
>seq_993
TGCAGAGCTCCTGAAGTCTCCCAATACATATCAAGTCTAG
>seq_994
CCCAGTTCTGCTCCTCTCCAGGCACCCTTCTTTCCTCTTC
>seq_995
CCAGATTATGGATTGGATATGTCTACTTCTGGATGCAAAT
>seq_996
CGAGCTTTGAGGCTTCCTCCAACTACCACTTGCCAGCAAC
>seq_997
GCACACGCTCCTTCTTTAATGACGAGCGGGACGGGATTCG
>seq_998
GTCATTTTCCCTCTACTGCTGGAAAAGAAGGCTCAAGAGG
>seq_999
CCTCCTCTGCCATCGCAGGCATGGTGGCAGGAAGTGAATA
>seq_1000
CTGTGACATGAGCCATTGGCTTAATGTCAAGGTCATTCTA
