# Supplementary material for: HiMMe: using genetic patterns as a proxy for genome assembly reliability assessment
Source: BMC Genomics. 2017 Sep 5;18:694. doi: 10.1186/s12864-017-3965-2 (PMC5584555; doi:10.1186/s12864-017-3965-2)
Supplement: Supplementary file 2 — ’Supplementary_file2.zip’, Title: ’Data from simulations’. Description: contains all simulated data as well as the pertinent results. (ZIP 1187 kb) [file 12864_2017_3965_MOESM2_ESM.zip › Simulations/simulations/input/true_seq_60.fa]

>seq_1
TGCAAGGTTGTGGTTTGTGGATTGTTATCTGTGGGGAAAACTGCAATTTTGGAGCAGCTC
>seq_2
CTGCTGGTGGCCATCCTGGTGGAGGGCTTCCAGGCGGAGGGTGACGCCAATCGCTCCTAC
>seq_3
ATCTGGGGTTGGGTCTGTGCTGAGCTGGAGGGCCTCTAGGGAACCGTGGGGCAGGGTGGC
>seq_4
TAAAGGCTGTTTGAGCACTGGAGCAGAAAAATGCATTATTTGCAAACTGGTGGATAATTT
>seq_5
CCCCCAGCCTGCGGAGCGTGTGGACCCAGCCCTGCCCCTGGAGAAACAGCCGTGGTTTCA
>seq_6
TGATGCTGATGCTACAGTTACAGCCCCTGCTGGCGCAGCCTCTCTGATTCTCTCTCCCTC
>seq_7
GAAAGCCTATATTGGTGTTGGCAAATAAACAAGATAAAGAAGGAGCTTTAGGAGAAGCTG
>seq_8
CTGCCGCTTCTGCTGCTGCCTGTGGCTGGAGGGTCCCCCTGGGGCTGAATCTTTGGGACT
>seq_9
ATCTGGTCCTCAACCCTTACTGAGCATAAGAAAATTCATACTAGAAAGAAACCCTACAAG
>seq_10
TTGGAGAGTTTCCTGGGCACTGCTGTCTCTGGAGCCATCTTTTGCCTTTTTGCTGGTCAA
>seq_11
GTATGAGTACAATACTTCAGCAAATGCTAAACATTATATAAATTGCTTGGTGCAAAAGTG
>seq_12
CAAGTGGCTGCCAGGTTCTCCCACGTTCTGCAGAAGGATGCCTTCCTTGTGTTCCGCTCC
>seq_13
GGAAATCACATGACGATGAGTGTCCTGAGGAAAATCTTCGTGAAAGATCTTGACATGTGT
>seq_14
GTCAGTGAGACAAAACTCAGCCGTCACCTTGACCCTGTGCTCCTCCCGGCCCCTAGCTAA
>seq_15
TGTTGGCGGCCAGAGACGGCGAAAGAGGAGAGAGAGGGACCCAGGAGCGCGGCCCCCGGG
>seq_16
CTGTCTGTCAGCCGCTTTGGTACGCTGCATCGGGATCGAAGTGACGGACCGTGAAGGCGC
>seq_17
TTTGTGACTGGAGAAACCTACACACTGTGGCCTTCTATACTGGACTCCTTCTCCTTGCCT
>seq_18
GTGATTGGGTTACAGCATAACCATGAATATAGGGCCTATGAGGATTCTTCCCCTTCCCTG
>seq_19
GGCAGGACGGCGGCGTCGGGGGGCGCCATGGCCTCGGCGGCGGCGGGCGAAGCGGAGGAA
>seq_20
CTGGGGTAGGACCAGACCCCAGGCCTGAAAAGGATGCAAAGCCTGCTGTTTCAGGCTGTC
>seq_21
AGGCTGGAGGCGGGACCAGCCGCTGCCGTCTCCGTCTCGGTGTCCCGGCCCCTACAGCGC
>seq_22
CCCCAGCTCAAAGGGATTGTGACAAGGTTATTCAGCCAGCAGGGATACTTCCTGCAGATG
>seq_23
TTGAAGATGCTAGTGGATTGTCCTTTGGGGTGTTTCTGATGAACAGCAATGCCATGGAGG
>seq_24
TAACACGGTGAAACCCCACCTCTACTAAAATTAAAAAAGAAAAAAAATAGCCGGGCGTGG
>seq_25
CAGATGTGATGCTAGAGTACAAAACCTTCAAGCTGAGTGCAGAAAGCACCGTCTTTTACT
>seq_26
ACAGAAATTCTATGTCTGTAAAAACCAACAAAGGCATTGGACTTGTGTGAATGTACAGGG
>seq_27
GACCACCTTTGGGAGGACAGCAATCTCAACCCTCTGCTGGTGATGGGAACCAGAATGATG
>seq_28
AAAAGGCCATAAGATGTTTTATTGAAAGAAACTTTCAATATCAAGTAATCCAACCAACCT
>seq_29
AGCCGCTGCCATCGCCTCCTCCTCCTCCTACCTCTGGTGCTGGGGCTGAGCGCGGCCCCA
>seq_30
TACTAAAGGGTTCCTTTTTTTTTAATGTTTACATTTATCTCTATGTTTACCTTTTTAGTC
>seq_31
CTTAAATATCAAGCTGTTCTTTGAACAGGGAATGAACATGAGTTTTTGTAACGTGACTGA
>seq_32
GAATATTTTCGCATTTGATCACTGAGCCTCTGCAGCAACACAGAGGGAGTCTCCTCCTTT
>seq_33
ACCTGGGGAAGTAACAGAAACTGAAGTTATTGCTTTAGGCTTACCTTTTGGTAAGGTGAC
>seq_34
AGACTCATGTTAACCTTGAACATCTTCGAATTGATGTTGTCAAATATTTGATTGTTTGCA
>seq_35
CACCCAGCATGGGGGCCCATCTCTGCCTCCAGAGTCATCAGAAGAGGCTGGACCTTTACC
>seq_36
GGGAGCAAGAAGGTCTCTGCCAGTGGGGTCATTCAGGTCGTCAGGCCCCATACTCCCATT
>seq_37
GAGAGGACGCGTGCTGCCGCCTCCCGCCCCTCTTGACACGACGAACCTGGCCGGCCGCAG
>seq_38
GATGAAAGCAACGTTTCTCAGCAATGCATTTTAAAAAATATTTTAGCTGTAAATTAAAAA
>seq_39
ATAAAGTGGATTTACTTTTTTTCTTTAAGGATGGATGTTGTGTTCTCTTTATTTTTTTCC
>seq_40
CTGCGGCACGCTCATGAGCCTGCCCACCAAGATCTCCCGCTGTCCCCACCTCCTTGACTT
>seq_41
GGAACCCTGGGGCTTCTCTGGACGGCCGCCCTGGGGACCGGGTGAATCTCTCCTGCGGAG
>seq_42
GTCTTTCTCCCACCTACACCAAATATTTTAGTCTATTTAAAGTACAAAAAAAGTTCTGCT
>seq_43
CCCCTGTAGCCTCAGCACCCAGCACAGGCCTGTCAGACAGCAGGTCCTCAATAAATACTC
>seq_44
CTCCGCTGTCTCGGTGTGGATGCACGCATGCTGGGCAATGGTGAAGACCACCGCAGGGCG
>seq_45
CTGCTCACGCGTCCCGGAGACGGCGGCACTGGCCGCCCTGGGCCACCCCTCATCAGCCGC
>seq_46
TCTCCTAGTTTTCCAACAAGACACTCCAAAGCCAACTGGATTTCTCCCCTGTGCTCCAAA
>seq_47
TGAAGAGGCCCTTTGAGGCATTCCCTATGGCTTAGAGTTGTAGACTTACACTCAACCCTC
>seq_48
AGGCCAGGAGGAACTGGAAACCTTCTTAGGGAGCTTAGAGTTTACCCTGGGGCAATGGGG
>seq_49
CTTTCTTTCTTCCTTCCTTTCTTTCTCTCTCTCTCTCTTTCCTTCCTTCCTTCCTCCTTT
>seq_50
AGAAGTATGCCTTCAAATGTCACAGACTAAAAGAAAATAATATTGAGCAGATTTACCCAG
>seq_51
CCCCACCAGAGCCGACTGGCAAGGGCAGCCTAGACACCATGCTGGGGCTGCTGCAGTCCG
>seq_52
GTGGCCCCAGCACCTCGCCGGGCAGCTGCCAAGTCTCCTGATCTGTCAAACCAGAACTCA
>seq_53
CTGTGTAAAGAAATGGGAAAAGGGAAAAGGAGAGAGCAATTGAGGCAGTTGACCATATTC
>seq_54
CCTTGGAGGGGCTGCTGGACCTCAGCTACCCCCGCACCCACGCGGCCCTGCTGAAAGTGG
>seq_55
TAATGAGATGTATCAAGATATCCTAGAAATAAAAACCAGATGTCCACCTCCAGTGTTTCA
>seq_56
GCCACAATGTAGAGTGGCTCAAAGTACTTCAGGATTAGGAATTTGGGTTTGTCATAGATG
>seq_57
TTCTGCAACAAGATCTGGAATGCTCTTCGCTTTATCCTCAATGCTTTAGGGGAGAAATTT
>seq_58
GCTTAAAGAAATAGATTCCCACTGCCATCTCAGAAAAGTTAAGCACATGAGAAAAAGATA
>seq_59
CGGGCTACATGAGAAGCTCGACAGGGCCTGGGATCGGGTTCCTTTCCCCAGCAGTGGGCA
>seq_60
GGTTCGAGTTTTGGAGGATGAAGAGGGGTCGAAGGACATTGAATTGTCAGATGACCCTTA
>seq_61
AAACCAAGGAGCACGCACTCTCCAAGGAGCGAGCAGCCCAGAACAAAATCCTGGACCTTG
>seq_62
CCACAAGTACTTGCACCGTGTGATCTCCCTGGTGAGCCAGGAGCCCGTGCTGTTCGCCCG
>seq_63
AGAATGGCTTAAAACCGGGAGAGAGAGGTTGCAGTCCAGCCTGGGTGACAGAGTGAGACT
>seq_64
TCGCGCACAGAGACCTGAAATCCGACAACATCCTTGTGGAGCTGGACCCAGACGGCTGCC
>seq_65
GTCACTGAGCTCGGCCAGCTCCCTCGATCGCCACATGCTGGTGCACTCTGGCGAGAGGCC
>seq_66
TGATTTGGGTAATAATAAAACTCCAGTCTTCTGTTCAGCCAGCTCTGCATGAATTAAGCT
>seq_67
AACATTGTAATAGCTTTATCGGGAAACAAGGCCGACCTAGCAAATAAAAGAGCAGTAGAT
>seq_68
GACCTCCATCCTGCCCGAGAAAGGGGTGGCCGCGCTCCAGAACAATTTCTTCATCACAAA
>seq_69
CTAAGGAGCGTGGTGGTGTGTCGTTGGCAGCTCTTAAAAAGGCGCTGGCGGCCGCAGGCT
>seq_70
GCTACTTGGGAAGGCTGAGGCAGGAGAATCACTTGAACCTGGGAGACGGAGGTTGTGGTG
>seq_71
AAAAAATACTTTCTTAGGACATTTTGTATTAAATTGTGCAGGATAAAAAGGTATCCTTAC
>seq_72
ATCGTGCCCATCGGCGGCCAGATCGCGGACTTCCTGCGGAGCCGCCGCATCATGTCCACC
>seq_73
TGTTACTGATGAGCTTGAAGATTTGAATCTATGGTGGGCTGCGTGGAATACCTGGTATAG
>seq_74
TGCCAAAGGGATGCTGGAGTGGGCTATGGTATGATGGTGGTGTCCACCTACATCGGCATC
>seq_75
CGCAATTTCTACCTGACCTTCCTGGAGTACGATGGGAACCTGCTGCGGAGAGAGCTCTTT
>seq_76
GTGAGGGCTCCTGTACCCATAGTGTAGATATAGGGAATGCCACTTGTGTTTGATTATGTG
>seq_77
AGAAGAAGAAGAAGTAGAAGAAAATTCCACAAGACAGAGTGAAGATTTGGGAAGCCAATT
>seq_78
CGGCATGTTCCAGGGCATGCGAGGTGGGGGCGCCTTCCCGGGCGGCTCCCGCTTTGGTTT
>seq_79
CAGCAATGTGGAAGTTTTGCATGTCACCAAGCCAGACAAATACCAACTACATCTTCATGA
>seq_80
ACGTCAGAGTACTTCAGAGTCACACAGAGAGGAGGCCTACAGCTTGGAAGTCATGGATCT
>seq_81
GGGCAATTTGGCACTCAGATTCTACTCTACTTCACCTAACCACCCCTAGATCTGAGTTTT
>seq_82
GTCAAAGGGGCGGCCCGGCCCGGCCCGGAAGCTACAGCAGCGGCGCGGAGACTGCGGGGC
>seq_83
GTACCTATTGCAGAATGAAGAAACTGTAGCATGCTTTCCTCTAACGTAGTTATAACCAAG
>seq_84
CAACAATCCTCTCAGCAGTGAGCTAGATTTGAAGAACTACGTGACAGATGTGAAAAGCTG
>seq_85
GAGATTTTAAAAAGAGCTCAGCACCTTTAAAAAGTGAGGATCTAGGGAAACCTTCACGAT
>seq_86
ACTGAGCCCCTTGAGCTGGACAGTGCTGGATGCAGGCCGTCCAGGTGGGTCTGATCTCAC
>seq_87
TTTACTTCTGGATGCCAATCTGAATATCAAAATAGCAGATTTTGGTTTCAGTAACCTCTT
>seq_88
CTCTGTGCCTTCTTTTGATTATGTTTTTTAAAATATTTATCTGATTAAGTTGTCTAAACA
>seq_89
TGCTCAGTAGAGGGTCATGCAGACAAGGAAGAAAACTTAGGGGCTGCTCTGACGGTGGTA
>seq_90
CACTGAGGGCCTGTCAGTTCCTGCCAGGGTGGTTCGATGCTGTCCTTTTCTCCACTCCTT
>seq_91
CATCCAATCACAGCTAAAGCTATTGCCAAAGGTGTGGGCATCATCTCAGAAGGCAATGAG
>seq_92
GGGGAAGCGGGTGCTTTTCATCGAGCCTGCAAGAGGGGGGCCCAGGCATCGAGGCTGGGG
>seq_93
GAGACCCCCTGCCGGCAGCCCCTTTCCCTGCCACCCCAGGAGCCAGGCTTCCCCTCAGCT
>seq_94
GCAAGGCTTCTGGTGCCAGCCGGCCAGCCAGCTGCCCCGGGACCAGCTCTCAGCCCTAAT
>seq_95
CGTTGCTGTGTCGTGAGGTGCAGCGGGTCACCCTGTGGCCCGTCCTGTGACCCATATTTA
>seq_96
GACTGGCCTGAAACTGCATGAGCAACATCACTCGAAATAATTTTTTTTTTCAAAAGCACC
>seq_97
TTCCCCCTCCCACACCCACGTTTTTAAAAATTGTACTTTTCTTATAAGTGTTACAATTTA
>seq_98
ATCTAGGGGTGGTAAATGTGTTTCCACTATACTTGGGAAAAGGTCAGTAGGATGTGCATC
>seq_99
GAGCGGAACCTGAATCCCAAAGCAGCCTGTTTGAAACGGCGAGAAGAGGAAAAGGTGTCA
>seq_100
CCAGATGGAGCGCCATGTGATCCGGCCACCCCCCATCAGCCCCCCGCCTGACTCGCTACC
>seq_101
ACGGACACCTTCAGCTTTGGGGTGGTAGTGCTAGAGACCTTGGCTGGTCAGAGGGCTGTG
>seq_102
TGCTGTGAATGTAGCAGGAATGACTGACAAAAAATATGACTTAAGTGTCCATGCTCCTCC
>seq_103
CTCAGAGCTGACTTGGGCAATCCTCCCCAACAGGAAGGGGAGACATTGCCTGCCACTGAG
>seq_104
ACCTAATGAGGGAGTTCCAGGAGATTCAACCAGGAAATGCATGGATCTCAAAGGAAACAA
>seq_105
CGCGTGGGCACGGCCGCTGAGCGTGTCTTTCCTGCTGCTGCTTCTGCCGCTCCCGGGGAT
>seq_106
ACATCAATCAACTACAACCTCTTATAGCAACCCATGCAGACCTACTGCTTAATTCTGCAA
>seq_107
GCTTGGGCTGCCTCATTTGGGAAGTCTTCAATGGGCCCCTACCTCGGGCAGCAGCCCTAC
>seq_108
CGGCATCATCCCATCTCTAATTTCCCCTCTGTCCTCCATCCAGCGGCTTCTTCCGCTTCA
>seq_109
CACCTGTGGGACGGATGGGCAGCGATGCCCGCCCTGGGCCTAGAGGAACACCTGGGTCCC
>seq_110
TGCAGCTTTCGGATGGAGGACAAGGAGATGTCCCTGTTGATGAAAACAAACTCCATGGTA
>seq_111
GCACGATGCCAGGGGCCTGGCCACCCGCTCCCAGGTCAGAGGCCAGCCCCAGTCAGGGGC
>seq_112
AGTAGATATGAAGATTACAATGTAATTGTGACCACATATAACTGTGCGATCAGCAGTTCT
>seq_113
AAGCCAATTCACGAATGCTGTTATTGTGACATTAAAGTTGATGACCTTAATGACTTACTT
>seq_114
AAATGCAAAATGCAGAATCAGGACGTGGACAGGTGATGTCGAGCCTGGCAGAGCTGGAGG
>seq_115
CCCACTGTACCTGCCGACGGAAGGGCGGAGGTCAGACCTGCCTGGTGGCCTGGCTGGGCC
>seq_116
CAGATACCAAACAGCTGGTGCACAGCTTTGCTGAGGGCCAGGACCAGGGCAGCGCCTATG
>seq_117
CCCAGAAAACGAAGGCGAACAAACTCTTCCAGCTCCTCTCCTGTTGTTCTAAAGGAAGTT
>seq_118
ATATGTCTCAATAAGTTAAGGACAACTTATCCGTTGTTTATTCAAAGTCAGAGATAGATA
>seq_119
GCCGGAGCTGCGGCGGCAAGCGGGCTGGGACTGCTCGGCCGCCTCCTGCCCGGCGAGCAG
>seq_120
ACATCACTGCTTTAAAGAAGACTGAAGTACGCGGGCATGGTGGCTCACGCCTGGAATCCC
>seq_121
AAATAAAAGGATTTGATGCTCATCTGTTGGAGGACAGACTGTGCACCCCAGGGAGATGCT
>seq_122
TTTTCTTAATATATAGCATTTATGGTAATCATATTAGACTTCTGTTTTCAATCTCGTATA
>seq_123
ATGGGTTAAAGCATTTATCAATAGGAGGAGCTTTGCGTTATGTACTAAACAATCACCCGG
>seq_124
TCAGGGCCCTGCCTGCACGATTCACTCAAGATCTGAAGACCAAGGAGGCCTCAGAAGGGG
>seq_125
CTCCCTTGACAAGTACGCCGAGGAGCGATGGGAGGTGGTCTTGCACTTCATGGTGGGCTC
>seq_126
TAACCATGCCTGGGGGCGTGGCCAAGGCTGGCTACCTGCACAAGAAGGGCGGTACCCAGC
>seq_127
CAGAGTCCCTGCCCGAGCCGGGGCCGAGTGGAGGGTGGGGGGGTCAGCAGTCTGCTCCCC
>seq_128
TACCCTACTGGATTTATGGATGTCATCAGCATTGACAAGACGGGAGAGGGTTTCCGTCTG
>seq_129
TTGTCTGTTCACCAGTTGGCTGCTCAGGGAGAGATGCTCTATCTGGCTACTCGTATCGAA
>seq_130
GATTCCCGGAGCTCAGACAGCAGGGAGAGTGCCTGGAAAGATGGGGCAAGAATGCGGAGC
>seq_131
AAATCAAGTGCAGCTTCTCAGCACTCCTCTCAAATGTCTTCAGACTCCTCTCGATCTAGT
>seq_132
CTCACCCCCTAAGTTCACCTCCCAGGACTCGCCAGATGGGCAGTACGAGAACAGCGAGGG
>seq_133
TTTTTTAACTGCTGATGTAAATGGAATTTTAAAAGCAGAGTTCTTTATTGTATGGATGAC
>seq_134
GTGCCTCATCACTGCTCCTGTCACCATGATTCTGTCCAGCCAGCAGGATGCAGCCTTTGC
>seq_135
TTAAAGAAACAGTGGAGGCATATGAGGCAGCATTAGGGGTGGCTATGAGATGTGATATAG
>seq_136
CCTCATGAATATACTACCCAGTGAGCAGTTAGATTGTATCTATAAAATGTGTACTCTTGT
>seq_137
CACGCCACCTCTCTTCCTGTCACCGACACTTCCGCAGCATCCACAGGTCACGCCACCCCT
>seq_138
GTCTTGGCGGAGCCATCGAAATTCCTATGGATCTGACGCAGCCGCCAACCATCACCAAGC
>seq_139
TGGAGGCCCTGGCCAAGGCCACCTACGAGCGCCTCTTCCGCTGGCTGGTTCTGCGCCTCA
>seq_140
TCGCCGGGGACCCAGGGCCGTGCAGTCCAGGGGCCTGTGGGTCCACCAGGGGTCAAAGGA
>seq_141
CAAGAAGGATGTTCTTACTACTTCCGAGTCTTGGCTTCCAATGAATATGGGATTGGTTTG
>seq_142
CTGAGATGAGACATGTAGACTGCCAAAGTGTATGGGATGCTTTCAAGGGTGCATTTATTT
>seq_143
ACCTCCTGTTCCTGACGGGCATCAACAGAACTGAGCCTGAGGTGCTGTGCTCCATCATTG
>seq_144
GAGATACAGCAGGGTGCGTCCGGAGGGAGCTGTGGCCTTGCAACACCACTGGCAACAGGG
>seq_145
CCTCCTGCTTCCAGATGTTCCATTCTGAGGACTATGAGTTGCTGGTGCTTCAGCATGGCT
>seq_146
CTCTGATTTTTAAAATTATGCAGTATTTTCCAGTTCTCAGAGAGGTCATGGTTGTGCCCA
>seq_147
GCTTGCTGGGAGACGGGGAGCTGTCAGAGGGCTCTGTATGGGAGGCCATGGCCTTCGCCA
>seq_148
CTTGGTCACACTGCTCATCTATCGTATGAAGAAAAAGGATGAGGGCAGCTACACGCTGGA
>seq_149
CAGACGTTGATTCAAGACCACAAGCATCATGACAGATTTACCAACACTTATCAGGCCTTC
>seq_150
TGTGCCTGAAATGAATCTTGTTTTTTTTTATAAGTAGCCGCCTGGTTACTGTGTCCTGTA
>seq_151
CCCCAGGAGAAACTTCAGGAGTCTCATAGAAGGGAATGTCAATGAAATTAAAGAAGACAG
>seq_152
TCCATCTGCATGCCTCAGCTCCCCCCACCTTACTGTCTTTCTGACCACCTTTGCAGTCCT
>seq_153
TCCCCTTAATCCTGTTCCCTATGATGGGCATCGTGGATGCCTCTGAGGTTGCCGTCGAGT
>seq_154
CCGCAGCCCCAAACATTCCCAGAGGTCCACTTGGGCCAGTGGTACTTTATCGCAGGGGCA
>seq_155
AACTGAAGTGCCTGGCCTACGACTTCTACCCAGGGAAAATTGATGTGCACTGGACTCGGG
>seq_156
CAGTACAACTTCCTGCGGCGGCCACAGCGCATGCCTGTGTCTACCAAGCCTGTGGAGGAT
>seq_157
CCCACCTCAAACTCATCTCATTTGGCCTGTCCTCCCTCCCTTCACCCCTCCTTCCCTCCC
>seq_158
TGATTTTGACCTGGTCCCCCACGTGTGAAGTGTAGTGGCATCCATTTCTAATGTATGCAT
>seq_159
ATATGATAAATAGTACCTGGAGCGCCTACTTCACAAGAAAGCCTGAGAGAGTCCAGTTGT
>seq_160
CCAGGCTGGAGCGACCGTGTCTGGGGAGCCGAGCCCCGCTTCTCGCTGCGGTGAGCCCGG
>seq_161
ATACTAAACCAGCATACCCTTACTCTGCCAGAGTAGTGAAGCTAATTAAACACATTTGGT
>seq_162
AGGGGGCGTGGTTGTTTCTTGTGGTTGTGTGTGTTTGTTGTTCGGGTTTTAAAAAAGGGA
>seq_163
GCTTCCAGCAGGTGGCGAGCTGGTTCGTGCTGGAAATTTCTCCTGGGTTTCTTGGGGTCA
>seq_164
ATCGAAATTCATCCGACGAAACCTTCCTCAAAGATCTCCCCATTATGTTTGATGTCCTGA
>seq_165
ACAATTTAGAGGCTTAATCTGGAACATAATTAAACATCCTACACACTCAAACCAAGTAGT
>seq_166
CAGCCAGGACTCTTCCTACCACAAACTGAGTCCCCTCACCTGAACTCTGGGCTGGAGGCA
>seq_167
ATCCAGCTAGCAAAGTAATTGCACTGAAAGCTGGGAAAACTCTTCAGATTTTTAACATTG
>seq_168
CTGCCTCCTGCCTGCCCCTCTCCCGCCAGACTGTTAGAAAATGGACACTGTGCCCAGCCC
>seq_169
GGCACGGGGGCATGGGCAGAGAGGGCCACGGGGCAGGGCCCACTGAGGGAACATCAGTGG
>seq_170
CGTCCAGCCGCGCCCGCGGGCAGAGCCCAATCCCGTCCCGCGCCTCCTCACCCTCTTGCA
>seq_171
GGCCGCAGCGGACCGAGGGTTCGTTGAGAGCGTTGTGCGCACGCGCAGTTTGCCTTCCAG
>seq_172
TCCATGGGGCAGGCAAACTGCCTCGCCACATGAGGACCCACACAGGCGAGAAGCCCTTTG
>seq_173
AGTAATTCAATTGGTGATGGATTGCCTGGTGGCACCAAGGGTTACAGATCTTTTTGTCAG
>seq_174
CCGGAGCAAGCATTTGTTAAACCTCATCTTGTCAGTGAATATGATATTTATGGGTTCAGG
>seq_175
CCACAGACTGCTACCACGGCGCAGGGGAGCAGTACCGCGGCACGGTCAGCAAGACCCGCA
>seq_176
GGGAACATGGGCCACCTCACACGGATCGCCAACGCGGTGGTGCAGAACCTGGAGCGGGGC
>seq_177
TGGCAGTTGAAGCATTTCAGATTTGCTGCCTTCTCCTACCTCCTGAAAATAGGAGAAAGT
>seq_178
AGTGAAGACGTCAAACACATCCGCATTCCTTCTTGTCAGGACTGGAAAGATATTTCAGTA
>seq_179
TCTGACCAGGAGAGGACACCCTGGCATGTCACTATTAAGCCCAAGAGCCAAGAGACCTGC
>seq_180
ACTGTGGCTCACTGCTCTGGGGAATAATGCGACAAGGACTTCAGTGTAAAATATGTAAAA
>seq_181
GGCAAAACATTCCGACAGGCTCCTCACTGGAAGAGACATCAACTTACTCAATTTAAAGAA
>seq_182
AGACAGTCTTTAAAGCTGCTAGGGGAGCTGATCCTGGACCGTCACAACTTTGCCATCATG
>seq_183
ATGGGCGTCCCCATCTGCGGGGCCTGCCGCCGGCCCATCGAGGGCCGAGTGGTCAACGCG
>seq_184
TATCCACCAAGCAGATTGTCTTTCTTCAGAGACCTTGTCTACCTCAGAAAATCAAGAAGA
>seq_185
TGATCTGCTTTTCACTCTTGCCTTGTCTCCCAATTAATAAGCAGGGTGGCCACTGCAACA
>seq_186
GATGATGGATGAAGCATCGGCCAAGGTAATGTTGATTGGTGGGAGAAAGCTGAAAGCATG
>seq_187
ACCTGAACTTCCCTGAGATCAAACGAAGGAAGATGGCTGACAGGAAGGATGAGGACAGGA
>seq_188
CAATTATTTGTTACATAATCCGACCTCATAGCAGCATTACATTCTTTGCCGTGATAAACA
>seq_189
AGAAAGAGGGTAAGAGAAGAAAAAAGGGAAAGTGGTGAAGGCAGGGAGGAAAATTGCTTA
>seq_190
CCTCGAGGTGCACCAGTTCTACCCGCTGGTGAAGGTGCAGTGTTCTCCCGAACTCCGCTT
>seq_191
TCATGTATTTTGAGTTCCCTCAGCCGTTACCTGTGTGTGGTGATATCAAAGTAGAGTTCT
>seq_192
ATGGAGCTAGAGGCTCTGGCACGGGCGGAGAAGGCCGGCCGAGCTGAGGCTGAGGGCCTG
>seq_193
TTGGGCCACAAGGAAATTATTCTGCTGCCACAAGTAATTCCTAGTAAGATTGGCATTTTT
>seq_194
AGCTTTCCGAAGGTCAGCAATTTTGGTGACAGACAAGCGAGTTCAGACAATGAATGAGTT
>seq_195
TTGCAGTGAGCTGAGATGGTGCCACTGTACTCCAGCCTGGGTGATAGGATGAGACTCCAT
>seq_196
TTCGGCACAGCTGGTGGGCGTCTGTCTTTATATCTTTGTACGTCCATACCATGTCCCGTT
>seq_197
GGCAGGCCTTCCTACACCCTACTCTCTGTGCCTCCAGCCTCGACTAGTCCCTAGCACTCG
>seq_198
TCTCAGTCTCTTGCTGCAGATCAGTTGCTGAAGCTTATGAGTACTGTTGATCCCAAGTTG
>seq_199
CTTGCCTACCTCCCCACCGCGCCCCAGCCCTTCAGCAGCCGCCACAGCAGCTCCCCACTC
>seq_200
GGCCACCGGCTCAGCCAAGAGGAGATCCTGGGGAGCACACGGCTGGTCAGCCAAGGGCTA
>seq_201
GAAGCATATCCTCCCCCAGTTTAGCCTTTAGATGAGGACCACAGCCAAATAGCTTGACTG
>seq_202
GGCACTCTCCTGCTTGAAAACCCACTTGGGCAGAATGGACTCACCCACCAAGGTCTTCTG
>seq_203
AATTGGACTTACAGTTCCACATGGCTGGGGAGGTCTCAGAATCATGGTGGGAGGCGAAAG
>seq_204
AACAGAGATTGCGGAAACGAACAATTTCATCAACCTCAGCTTCCTCCGCCTCTTTCGAGC
>seq_205
AAACTCCTTGCTAAAGCCGAACAGCTAGGGGCTGAAGGTAATGTGGATGAATCCCAGAAG
>seq_206
GGACACCACCCCTTTCTCCCTGCCAGGGCTGTGGCATTCCTGACCTTCACCTTCAGGTAG
>seq_207
AGCTCGGTTTTATATAAAGAGGATGTCTCACCAGGAACGGCTATCGGAAAGACACCTGAG
>seq_208
TGCAGGTCCACTGTAACAACATGCACACGCTGGGAGCCCGTCTGCCTGGCGGGGTGGAAT
>seq_209
TCAATGACACCAAGTTGGACGCTATGCTGGAAGAATTTAAGAAAGAACACACAAACAAGA
>seq_210
TGGGGGCTCTGGCCATGAGCCTGCCCATGCTGGTTTCATAGGGAAGGGGATGCTGACTGG
>seq_211
TCACAGCCTGTGCTGTTATCATTTTGACCATCATCTGTTACCTGGGCCTGCCCCGCCTGG
>seq_212
ACCTACCGCCCTGCTGACAAGGACTATGGATTTATGATGGTGGATGAGCCCAACACTCCC
>seq_213
ACTGTGTGATTCTGCCCCACATTGGCAGTGCCACCCACAGAACCCGCAACACCATGTCCT
>seq_214
CAGCTTCACTTTCAGCAGTTCTCAGCCCTCTTAAGCTAGGGTCATTGTCAGTAGGGATAC
>seq_215
GGGATTTGTGGACAACAAACGAATTGCAATTTGGGGCTGGTCATATGGAGGGTACGTAAC
>seq_216
TTATATTAAGTAACAGGTAGTTAATCCATTTCTAATGAATAATTTTAAGGTTTTAATCCT
>seq_217
CTTTCCCTTGGACTCCCCATCTCGAGTGGTCCTTGGGCTTTGTCTCTTGCCCCAGAACTC
>seq_218
TCACCTACTCCACTCCCATCTTTATGACATTTCAAATGTTTATTTGGAAACAACAGCCTA
>seq_219
ATGACAGCCTCGCGGGTTAGAAGATCCACGAGATCTGCACAGACGGAATCCGGAGAGACT
>seq_220
TTGTATTGTTTAATAGTATAATTTAAAAAAAAGAACTTAGAAGTCAAAACAACTGATAAT
>seq_221
CCTTCCACATTTTCTTGTCTAGGGCAGGCATGACCCTGCTGTTCGCAGTGGGTTGCGTCT
>seq_222
AGAATAAGGTGAAAGTCCAGGGGTTTAAAAATGGTAAGAGGAAAGGGGAAACTCTCCTAA
>seq_223
AGGCCCCCTCCTCTCCCCAGTTTCCCTCTGCTGTGGGTTCTGGGCTGTCATGTCTCCACC
>seq_224
GTCATTGAGTCTCGAGTCACTAGAGCCCAACTCAGGCGCGAAACCAGCCAATTCTGCTGC
>seq_225
CTTGGTGATGAGGAAACGATTACGGCTTTACCGAAACACTCTTAAAGAGTCAAGTAGCAG
>seq_226
GTATGTTAATGATGTAGTAAAAATATTTATTGAAAGGTGAATTCGAGTATTTTAATGTTA
>seq_227
GCGGAATGAGGTGCAGATAAAGCATGAAGAGGACTACAGGGAAGCCCTGGTTACCATCAA
>seq_228
GAAGCCCATTAAAATAGTTACAAGCATTGAACTTCTTTAGTATTATATTAATATAAAAAC
>seq_229
CCACCCTGTTGCATTTTGCTGCGAAGTATGGACTGAAGAACCTCACTGCCTTGTTGCTCA
>seq_230
GCTCACACCGTTGTGCCACTGGACGATGCTACACAGGAGTACAAGGAAAAACTGCAGAAG
>seq_231
CCTACGGAAGAAAGAAATACACCCAGACAACCTTGGACCCAAGCACCTCAGCCGAGACAT
>seq_232
CTTTTTAGGAGCTGTATAGCCAGACGTATGATGAGATTGGAGTCATGTTTGCCTCCCTGC
>seq_233
CAGCAAGTGGCTGGAGAAGGCTCGGTCACAGGCTCCAGGCATCTCTCTCCCAGGTGTTTT
>seq_234
CCTCCTGGATTCTCAGCATCTTCAACCGTGGAAAAGCCTTCAAAAGTACATAGAGCTCTT
>seq_235
GCTGTGGATTTTGAGAGTCAGGGGAGGGGTGTGTGTGTGAGGGGGTGGCTTACTCCGGAG
>seq_236
AGCATGAGGCAGGAGATGGAATTGGCTATGAAGATGCTGGAGAAGGATGTCTGTGAGAAG
>seq_237
ACTATTGCCTTTGATTTTGACTATGGAAATTGTAAGTACAAGGTGGACTGTGCATGCCTC
>seq_238
CAACAGATGGAGCAGTACACCCTCGTCATTCAACTCTAACCTTGGCCATCAAGGTTTTGG
>seq_239
TCCAGCTGAACCGTTACTACCCACAGATCCTTACCAACAAGGAGGCGGAAAAGTTCCGGA
>seq_240
GTTGCTGCCGACCTGTCACTGTTTGGAGATTGATGGGAGTTGGAACTGTTCTCAGTCTTG
>seq_241
TGCTTCGGTAACTCTCACTCTGCGGGGGAAGACTCAGCCCTATCCAGGGAGCTCCCACAC
>seq_242
CTACAGTCTGTGTTCTTAGTTGGAAGAATGTATATGAAGGACTTAGCATATAGTACATAG
>seq_243
CTACTGCCGCCGTTGCAAGTCTCACAAGCCTGTGGCCATGGAGGACCCAGACCTCCTGGC
>seq_244
TCAATTGTATCTAGTTAAATAGCACAGTTTGGAAACTTGTCTGAGACTGACTTTATCAAT
>seq_245
GAGGACAAGAGGAGATAAGTGGCGCACTCCCGGTGGCATCACCTGCATCCTCGAGGACAG
>seq_246
ATTCTGCACGGGCTGCTCAGAAGATCCCATGAAGTTAAGAAGATTGACCACCAAATGTAT
>seq_247
GCCCGCCACTCTGGGGGTGCTGCTGGGCTCCGACTGCCCGCATCCCGCCGTCTGCGAGGG
>seq_248
CACCTCTCGGGCTCCGGCTCCCCGCGCGCAAGATGGCTGACCCGGCTGCGGGGCCGCCGC
>seq_249
GCCCTCGCGCTGTCGCCGCCACAGTCTGCGACGGGACCCGGCGTGCCCATGTGTCAGGTG
>seq_250
TAATAAGTAACATTAACAAAATGTTGATATTTGGATCATAACCGTAACATTTGAATTTAT
>seq_251
CAGCTTTACTGAGCACAGGATGCGGGGGCCAAGATGATGCTGAGGCCTGATGACATTTAT
>seq_252
ACAAATCTGAGTGTGTTCCACATTGGTGACATGTATTTTTGCAGTAACTTTTTGTTTTGT
>seq_253
CTGCCAACCCTGTTTGGAAATAACCACATGAAAATGGATGTTGCCTGCAAGGTCATGCTG
>seq_254
ACTCCGGCACAACTCACAAAATCCAATGCGCATGTCCACACTGATGTGGGCAGCCACATG
>seq_255
GCGGCCTCTTCCGGAGGGGCTCCCTTCTTGGAAGCATGAAACTTCGCAAGTCCGAATCCA
>seq_256
AGCCGAAGTGTTGGATATTCATATCCCTCCTTACCACCTGGTTATCAGAACACAACACCA
>seq_257
GAATGAAGATGAGACAGACCGGCCATCATTGGAATCAGCTAATGGTAAAAAGAAAACTAA
>seq_258
TACGAATCCTTACATGTCAGAAAACTGAGCTTCAGATGGCACTCTACTACAGCCAGCATG
>seq_259
CACCTCTCTCGCACCCCAGTATGACTGCCGAGCACTGAGGGGTCGCCCCGAGAGAAGAGC
>seq_260
TGGAAGACGAAGCTGCTGGTCACGTGACCCAAGCTCGCATGGTCAGTAAAAGCAAAGACG
>seq_261
TGACTCTACCCTGCTGTCATACCTGGGTGGGAAAAGTCAACAAACGAGTAACGGGAGAAG
>seq_262
AATGTGCTACAGAAGTTAGAGAGGTGGAGATAGGACTTCATTGTCACTGTAGTCTTTTCG
>seq_263
TCCAACCTCTCTGCTGACGGAGATGACTCCTTCATTAGCGTGGACTCAGCCATGCCAAGC
>seq_264
GTTATCTTCTTCACCTGTGAGTGTGTGCTCAAAATGTTTGCGTTGAGGCACTACTACTTC
>seq_265
TTTGAGCTGCCTCTTTGAATTATACTTGGAGCCACTTCAGAATGAGACCTTTCTTACCCA
>seq_266
GAAGGGATCTGAGCTCTCTTCCTCTGAAGACGGGCCAGTTCCTTGCTGTCTGGCAAGAGG
>seq_267
GAAAGTTGTAACTCTCTGGTCTTCATATGTCCCTGTGCTCCTTTTAACCAAATAAAGAGT
>seq_268
TGCACACTGTACTTTGTTAAATGTCGGTATTTTCCCAGTATAATGCGATGAAGCTTAATC
>seq_269
TCAGGTGTCTGCACAAGCGAGGCAACATAAGCTTTACAACAAGGAGTTGTATGCTGACTT
>seq_270
AGGCAGCATCTCAATCTAAACAACGCGGAGCAGCTGTGCAGATACCAGGGTCCTGTACTG
>seq_271
TGCATCGAGTGGGCTGCACGCATTTCGGAAGAATATTTTTCTCAGACTGATGAAGAGAAG
>seq_272
AACCAGATGCGGCTGGCCGGGACTTTGTGCGATGTGGTCATCATGGTGGACAGCCAGGAG
>seq_273
GGTCGGCCATGGTGCCGGGAGCAAAGAGATGATTAAGACACCATCCCAGGCCTCAAGCCC
>seq_274
AAACTTTGACCTGAGGCCTTAAATTCCACAACCTCATCATCTACCACCTTTGGTGCTTTC
>seq_275
AGGAGCTTGGCATCGCTCGTACTGCCTGAAGAGCCCGTCCACTTCCGCCCCATCTACAGG
>seq_276
TGTGATGTTGATTCTTTCTGATTTTTTTGCATCCATTATTGCTATTCAAGTCTGTGCCAG
>seq_277
GTCAAGAATAGCCTTCCCGCTGCTATTTGGAATCTTTAACTTAGTCTACTGGGCTACGTA
>seq_278
GCTGCCTGTGGCATCCAAAGCTGAACCAGATCATGGTTGGAACTGGAAATGGATTGGCTA
>seq_279
ACAGCTCCGTCTCCCCGCTGACACTTGCCTTTTAGAATTTGCCAGGCTCGTGCGGGGCCT
>seq_280
CTCTGGTGCCTGTTTGTTGGTGTTGGGGAGCTGGTCTGGGGACAGGTCATTGCCACCATC
>seq_281
GCCATGACGTCAGCGTCCACAAAGGTCGGAGAGATCTTCTCGGCGGCCGGCGCCGCCTTC
>seq_282
TGAGTGAGGCTAGTAAGTCTCTGAAAAACTGAATAATTTTATGACTTACTAGGCAATTTA
>seq_283
TTCACTATATTTGAGTGTTCCCTTACAGGTATGTTGGCATGTGTTGGAAAATTTACACAA
>seq_284
TCGCTCATTCAGTTGTATTCTGATATAATCCCAGAGGAAAAAGGGAAAAAGAAAAGAACA
>seq_285
AACAGCTGCAGCCGGCGCTGGGCCCGCCTGGAATGCGGGAACAGGCTGCACACCAGGACT
>seq_286
CATGTGTCAACATATGCGGAGTTTGTGCAGACGCACAGACCCTCTGGGGAGTATATGTTT
>seq_287
AGGAGCTATGGGACCAGAGGCCCTGTCATCTTTACTGCTGCTGCTCTTGGTGGCAAGTGG
>seq_288
CCATCCTCCAGAGCAGTGTGGGATGTTCACAGTCAGTGACCACCCACCAGAACAGCATGG
>seq_289
GTCTGATGAGCTGGCCTTTGTGCACACTTTTATTTTCATGGGATTGCATCTTAGCTGTTA
>seq_290
TTGATATTCCATGAATAATTGAGATCAGCCCTATGTAAGTTAAGATCATAATATGTGGAA
>seq_291
CAGCCACCACTTTGCAAGTGGGAGGAGGGGAGAAGGGGAGACAAAACCACTGCAGACCTA
>seq_292
GAAACCCAATTAATGTAAGCAATGTGGAAAAGCATTTAATTTTTTCAGTTGATTTTCTCA
>seq_293
TTCCGCGGCGCCCAAACTTCCTTATGATCTCTGGTTCAAGAGGTGCTTTGCGGGATGTTT
>seq_294
CAACAAAGAAACTGTACTGTAGAAATTAATTTCCTCCATGAATTTTATATATTGTGTACA
>seq_295
ATTCCGACATTCAGAGTTGTTTCCTCCATTTGCTAAAGGAATAGTGTTTGGGCGATTTGA
>seq_296
CCCTGGAACTGAACCAGAGGGATGCTGCAGCTGAAACTGAGCTCAGGGTGCACCCACCCT
>seq_297
CTGCCATACTTAGCATGTCATTGGTAATAACTGTTATGATGGTACATGACTTTTAATGTC
>seq_298
GGACGTCCGCCTCAAGATGGACCACCGCAGTGACCTGGTGTTCCTGGCCGACCTGCGGCC
>seq_299
ACAGTTATTTGTTTCTTCTGCATCTTGCTACTGAAAACAAAAACAATGAAAATATTCATA
>seq_300
GGGTGCTGGTGCACTGCCAGGCGGGTATCTCGCGCTCTGCCACCATCTGTCTGGCATACC
>seq_301
GCGCCTGGGAGAGCACAACCTGCGCAAGCGCGATGGCCCAGAGCAACTACGGACCACGTC
>seq_302
GGACCTGAGTGGGGATTCTCAGGTGTCATCAGGTCCCTGCAGCCAGCGAAGTTCCCCTGA
>seq_303
CGGGAAGACCCCTTCCTCTTCAGAGGTCCCGTGGACTACACAGCTCCTGAGCTTGATCTT
>seq_304
TCCAGGGAGCTCCCAGGGAAGTGGTCGACCCCTCCGGTGGCTGGGCCACTCTGCTAGAGT
>seq_305
GCTTATGGGATGAAGATGACATGACTGAAAGTGGCATGGCCAGGGAGGAATCAGATGATG
>seq_306
AGGGGACCTCGGTTCAAATCCTAGCAGCACCACTGACCTTGGGCAAGTCTCTTAGCCTCT
>seq_307
CAAGGCTTGCAAAACAACATTTCAAGCCTGTTCTCCATATCTGAAACTAAAGGAGGAATA
>seq_308
CTTGGTTGCATGTACAAGTTATTTAGTCGTGTGCCAAATGGTTTGAAAACAATGTGTGAG
>seq_309
GTGGTTGCCATCTTTTTCACTTTATGTAAAGGAGTGTTGCCCTCGGGCCCTTGGCAGATT
>seq_310
GGAAGGCATTCACCAACCGGTCAAATCTCATTACACATCAGAAAACTCATACAGGAGAGA
>seq_311
CCACCACGCCCAACTTACTTATTTATTTTTTCCCCCTGAGACGGAGTCTTGCTCGATTGC
>seq_312
CGGAGATCTCTCCAGCACCAGGAGCAGCTGGAGGACAGCAAGGAGCTGCAGCCTGTGGTC
>seq_313
AAGGACAGAACTGGGCGTTTACCTATGCATGCACATGTATTGCAGGCCCTGGCCAACGTC
>seq_314
TCACTACCCTTCATGCATGAAAGACAAAGCTACTCAGACACCTAGCTGTTGGGCAGAAGA
>seq_315
GATGTAATAGCCTTTACTTTAGTAGTCTCCATGTCAGTTGAACTGAAATTGCTACCAGTA
>seq_316
TACAAAGCAGTCAGTTCCTTTGACCCAGAAATAGATTTATCCAATCAGAGTGGAAGAGTT
>seq_317
TAAGCCACCCAATCTGTGGATTTTGTTATGGAAGCCCGAGCAAACTAATACAGGTGTTAT
>seq_318
TCCCACCTCTCCCTATTTAAACGGCGATTCTCCAGAAAGTGCTAACGGAGACATGGATAT
>seq_319
TGTGAACAAGTACTTTCCTTTTTTACATGTTACATGTCCTCATGTTTTCTGTTTTCTGTT
>seq_320
TGCATTCTGGTTCTGGCCGCGCCGCGTTGCTGGGGTAAGGGCAAGCACTGGGGTCAAGAG
>seq_321
AGGCCTGGCACGGAATGCAGTTTTTACATAAGTTAATTCTCAATCACAATCCTCTGACAA
>seq_322
TTCAACAGAAGACACACTTGTACGAATGTAGATTTATTTTTTTAAAAAAAAAAAAGCAAA
>seq_323
AGCTTGGGCTGAAGCACCCAGCCTGGTCAAGGACAGCAGCAAGCCACCCTTCTCGCTGGA
>seq_324
TTTGGGGTTCAAGATCACTGGGACCAGGCCGTGATCTCTATGCCCGAGTCTCAACCCTCA
>seq_325
AGGATGGGGGCTCCTGGCAGTGACCTTTTACAAAAGTTATTTTCCAACAGGGGCTGGAGG
>seq_326
GCTGCTGCGTCCCCAAAGAGCAGCTGCGTGGCTCCGTTACATTTCAGAACGTCTGCTTCA
>seq_327
TAAACTCTGTTACAGAAGAGAAAAAGGGCCGGGCACAGTGGCTTATTCCTGTAATCCCAA
>seq_328
TTGGCAGAACAAACATTTGAAAGTTTATTTCTCTCTTTGACCGAGTATTTGTTGAAAGAA
>seq_329
AAGTCAGAGGAGGAGATTGACTTTCTTCGTTCCAATCCCAAAATCTGGAATGTTCATAGT
>seq_330
ACTACCTGGACCAATTTCCTGACTTGAAGAATCACATCACCAAGTGCAGCAGGAAGCTTA
>seq_331
GACCGGGAGACAGAAATCCAGTGCAGACCACAGAAAGTCCTATGAGTTTGAAGATTTACT
>seq_332
GGGAGGTGCTCAAGGTGCAGACCCATCTGGAGAACCCAACGCGCTACCACCTGCAGCAGG
>seq_333
GCGTCTCCTACATCACCGGGGCCTCGGGCTCCACCTGGGCCTTGGCCAACCTTTATGAGG
>seq_334
CTTACAGTTACTGGCTTCATCTTCCTTGGGATATATGGTCATCCTCTAATGAGTGTAAAA
>seq_335
GTTGCAGACCCAGGTCTTCATTTCTCTGTTGCTCTGGATCTCTGGTGCCTACGGGGACAT
>seq_336
ATCATATCAATGGAAGACTTTCTCACCTCTGTGGTTGCAGTTAGCTTACAAAAACGAGCA
>seq_337
GTGATAGGGGCTCTTTTCAAACTGAAGTCTTCTCCTTCTTAGTGCCTCAGACTACCTCCT
>seq_338
GAATCTGCTTATTAATCAACATGCCTTGTTAATGTCCTCTGCCCTGAACAGCCCTTACTC
>seq_339
ACCCCACTTATCATCAGCAGTGGGGTCCTTGTTGCCATCTGCTCCATGATTGATCCAGTT
>seq_340
CAGAGCACATATATATATGGTTGAGAGCTAAAGCTCGCCTCTAGGGTGTAACGTGTGGCA
>seq_341
CGATAATGAATTGAATGCTGTGAATGATGGTCACCTTGTAAGCAGTCCAGCCATTTGTAG
>seq_342
TAGGTATATCCCGTGCCTTACCTGACTGGGGGCTCTGAGTCCAGTTGTGTTGTCTTCAAC
>seq_343
GTTTTGGTGGAACTGCAGGAATGGCATTTGTGGGAACAGTGTGTTCAAGGAGCCACGCAG
>seq_344
CACTGTTAAAGAACTGTGCAGGTAAGGGCTATATTTAGGATCCATTAAATTACCTCATTT
>seq_345
AGTGGGAAACCGCTTCCAGACGGCGCGTTTCTATCGGGACGTCCTGGGGATGAAGTCTGT
>seq_346
CCTCTTCCCCAGCCATTTAGAAACAAGTTCTAGGGTGGGTTGGAAAATCTCCAAGAGCCC
>seq_347
CATATGTTTGGGTGATTGCTGTATTTGTTTTCCTCCCTGTGGTAGAGTTATTTATTACAG
>seq_348
CCGCCCTCGTTTGTTCCGTTAGATCGCGCAGCCCCGACCGCTGCACCCGGATCCTAGCAA
>seq_349
CTTCCCCTGTCCCACTCTAGGCAACACAGTTGACCTAGACCAGTTCCAGTATTTCCAGTT
>seq_350
GATGAGTAGAGTAAGATTTGGGTGGGATGGGTAGGATGAAGTATATTGCCCAACTCTATG
>seq_351
AAGTGGCAGACGAGCTGGTTGCGGAGTTCAGTGCTGCCGACAACCACATCTTACCAAACG
>seq_352
GTCTTGGAACTCCTGATCTCGTGATCTGTGTGCCTTGGCCTCCCAAAGTGCTGGGATTAC
>seq_353
CTCTTTGTGGCCGTGGATGAGTATTCTGTTGGCTGTTGCAAAGAGATTCTTCGAACCGTG
>seq_354
CAGAGTGGTGTCCCCAGATGACTTCAGACCCCATAGCTGGGCAAGATGCGCTTGTTTTGG
>seq_355
GCTGCATGCACTGCATATGAAATAAAATCTGCTACACGCCAGGGAGAACAGGTGTCCTGT
>seq_356
AGGTGAATCAAGCCTGAGGGAGACAACAGCAAAACGATATGTGTCACAAAGATGTCTACA
>seq_357
AAGGAGCTACGGAAGGTCAAGAAGTTTGAACAGGGCTTCATCACGGACCCCACGGTGCTG
>seq_358
CATTGCTGCAGAAATTGAACATTTTATCCACATCATCACGGGTGTGGCTGTGTTCCTGGG
>seq_359
CCTCCGAGATCCCGGAAAGAAGGGATTCTGGGGTTGGGGCTTCCCTAACCAGGTCCAACA
>seq_360
TCTGATGGAAGCACGTCATCTGATACTACCTCAAATAGTTTTGTTCGCCAGGGTTCGGCA
>seq_361
TCAGCTCTTCTGGATGGCAAGAACGTCAATGCTGGTGGCCACAAGCTTGGTCTAGGACTG
>seq_362
GCTGGATTTATTCCCCATCCTGGAGAAAACCCTGCACTGGAAAGGAGATGGAGCTCGACC
>seq_363
GGTGAGCCGGGGTCCCTGGACAGGATGGATGGGGGGCCAGGCCCATGTCCAGCCCTCACC
>seq_364
TACAACCTCTTCTTCCCCACAACACTGGTAGAGCCTGTGTCTTCAGTGCCCAATATCACC
>seq_365
GAATCAACAACCTGACACTAACTTGGCTCATGTTGGAGCTCACAGTTTTGCTACAGAAAA
>seq_366
TACCCGAGAACTGGAAGAGATGGGAGCAAAATTTTGTGTTGGTCTTTTACGTTTGAAAAG
>seq_367
GGCCAGCACCCAGTCTTCATCAGCTGCAGCTAGCCAAGGCTGGGTGTTACCAGAAGGCAA
>seq_368
GCCCCCTGCCACGGCGCCCCCCACGGGCTGCCCGCTCCTATTCCTGCTCTGCCCCTGAAG
>seq_369
AACCAAATGACAAGGACAATGACATTAACTCATGAGCATCATTTTTGTTAAGTGAAAGTA
>seq_370
ATGAAACATGATGTTAACTTAGGCCGGGCGGTATTCTGGGACATCAAGAACCGCTTGCCA
>seq_371
CCTGGGTCCCTCCGGCAGTCTGACTCCCTGGTGGTGTGCGAGGTAGACCCAGAGCTAACA
>seq_372
CGGACCTGGAGCTGCTCAGGGACTTCCCTCGACAGAAGTCCTACTTCATTGTGGGCACAG
>seq_373
TGAGAGGGTCGCTATGGCAACTGCATCTTCTCAAGTTCTGATTCCAGACATCAATTTTAA
>seq_374
GCCAGCTCACAATTTCAACAATTTTGTCACATGTGGAACATCCAACATTCCACAGGCATC
>seq_375
TTGCCTTCTGAGCTTTGTACCAAAGACCTGGGAAAACTAACCATCTCAGTCTTTCCTGAG
>seq_376
GGGAGGAGAAAGGAGAGCAAGAAGGAGGCCAGGCTCGGCGGCTCACGCCCGTAATCCCAA
>seq_377
TGGTTCCTACAGGAAAGCGGTGGCCCAGTATTTCCCCCAGCTCTTGACGACTCTTATGTT
>seq_378
AGGACTGATGTCTGAATTAACTAAATGAACTTGTCTGGTTTGCAGAGTGCTGATGGCAGA
>seq_379
CTAGTTCCAATATATTTTGGGGCTCTGATTGATACAACGTGTATGAAGTGGTCCACCAAC
>seq_380
CCCCACCGCAGCTGGCGATGGACCCGCCGAGGCCCGCGCTGCTGGCGCTGCTGGCGCTGC
>seq_381
ATAGACCTACAGTACAGCTGTTTTCATGTTGCGTTAAGCACTGGAAGACATTAACAATGA
>seq_382
TCCGAATGCAAGAAAGATTGATTAAGTCTTTTATCCGAGACCTGTCTCTCTACCTCCAGC
>seq_383
GTGCGGGGAGCGAGCTGATTTTTGGAGGCTACGACCACTCCCATTTCTCTGGGAGCCTGA
>seq_384
CATCATCCACCCATTTCAGCCTTTTATGCTGAGTGTTTTAACAAGAAGATACAATTCAAT
>seq_385
CCCGAGTGCAGGCACTGCACACAGCCTACCATGTGCTGCGCCAGATGGAGAGCGGCAAGG
>seq_386
GCCGCTTCCGCTTTCCTACAGGCTTCTGGACGGGGAGGCAGCCCTCCCGGCCGTCGTCTT
>seq_387
CAGGGGATTCAGGTTCAGGCAAGCCATTTAAGATTAAAGGACAACCAGAAAGTGGAATTC
>seq_388
GAACTGAATCAGTCGGAGGAACCTGAGGCAGGCGAGAGTAGTACTGGAGGGCCTTGAGGG
>seq_389
TTGGTCATGAAAACACTGTCCTCTCATACATCATGCCCTAAGTAACCTGGTACATTCCAT
>seq_390
TGATCGCTGCAAATTTTGCTGCTCGCACAATGCCAAGCATGGCAAGACGATCCCGAGAGA
>seq_391
CCCAAGTGTGTGATGCTGAAATCCAGGGGAAGCCGGGGCCACGTGAGATTCCAGGATGCC
>seq_392
AGAGCTCATGACGGTGTGCTGTGCCGGACTCTGCAAGGCCACGGCCACTGGGTGAACACC
>seq_393
CCTTTGAAAAGAATATCAACACTGAACGAACCCTTAAAACACAGGCTGTTAACAAATTGG
>seq_394
CCTAAGGAACTTATTTTCTTTTTTGCAATTTCATTTATTCTGAGTCACTTTATTTGTAAT
>seq_395
CTCCTGGCCACTGGAGGGGCTGACCGCCTGATCCACCTCTGGAATGTTGTGGGAAGTCGC
>seq_396
GAGGAAGCCAAGGGGAACGGCCTGGGCTCAGAGGTGCAGGGAACATTCCCTCTGCCCTGC
>seq_397
CGGCCCCTCCCCGGCAGCAGCAGGGACCTGGGGGGAACCTGGGCCTTTCGCCCGGGGGGA
>seq_398
CTTTGCTGATCTCTGCATTGGAATCTACCTGCTGCTCATTGCATCAGTTGATATCCATAC
>seq_399
AAGCATATCTTTGCCCTCTTTAACACGGAGCAGAGGAATGTCTACAAGGATTATCGGCAG
>seq_400
GCTGCCATCTTGCGTCCCCGCGTGTGTGCGCCTAATCTCAGGTGGTCCACCCGAGACCCC
>seq_401
AGGTACATCCCCAAGAACCAGCACCAGTACAAAGTGTGGTACGTGGTCAACTCCACCTAC
>seq_402
TGTTTGGCTGTGGGTTAGTTGTGCCGTTCTGCTGGAACACCGTGGGAAGGCAGTAGACGC
>seq_403
AGTGTGCTGAGATTGCCCACAGTGTTTCCTCCAAGAACTGCAAAGACATTGTGGAAAGAG
>seq_404
GGTCATCCCTCAGCCCATCTTCCTGAGCCCAGGCATAACCCTCACGCTCCCCATCGTCTT
>seq_405
CCTCCGCCGTCCGGTCGCGCCCTCGCGGAAGCTCGGCAGTGCGCGTGCGCCCGCACCCGC
>seq_406
CCTAAGCCCACCAAACAGCCTCGAACACCAAGGCCACCCTCCACCTCCCAAGCTTTATAT
>seq_407
TGTCCACCTTTGCTTTCCTTTCAGAAGTGCCTAACTGCCAGTCATCCTACATGAGAGGGG
>seq_408
CTGTTCTCTATATTATGGCTGTGTGCCGTTGCTTCTCCCTCTGCTTTTATCTTTTCCACA
>seq_409
CAAGAAACAGATGAAGAAGATGAAGAAGAAGAAGATGATGATGATGACGACGAAGGAGAA
>seq_410
TGTTGGAAATGCAACTGCATCCCAGGAACTTGGTTATGGTTGTCTCAAGTTCGGCGGTCA
>seq_411
CTCTTCTTGGCTCTTATTCTGCAAAGGACATTTTTGCAGGCTTCCTACTATGTAACCATA
>seq_412
GGACACGCAGGCCACCCTCTGCCATCTCCCTGGTCAGTCCGCCGTCCTTATTTCCCACAG
>seq_413
ACTGCGCTTCTCCTTGGATGACAGAGTGGATGGGGTCATTGCAACCGCCATCCGTGCTCT
>seq_414
CAGAGAAGCTGCTCTGGAGGCAGCTGTCTTAAATAAAGAAGAGTAAACTTATTTTTTATA
>seq_415
TTCGTCCCCTGGGGGTACAGCAGCCGGGAGCCAGGCTCCCTGGGGAAGGGAATGCAGGGT
>seq_416
ACTGATGATGCCTCACTATTGATTGTCAACCGATACTGGAGTCAGTTTGATGAAAACATC
>seq_417
GGGGACGAAGGCCCCCGGAGGCTGCTGCGAGCTCCGCGCGTTCCTTCGCGCCCTTCCGCG
>seq_418
AGAAGAACTTGCCCGAAGGAAACAGGAAGAGGCTCTGCGTCGCCAGCGGGAGCAAGAAAT
>seq_419
AATCCACAAGAAATTCCATGAACTTGGACAAGATGTAGATTTAGAAGGAAGTTGGAGTGA
>seq_420
CTTTCTTTAGGACAGACCCTTTAACCTCACCTCTGTGCATCTGTTTTTAAAATGATTATA
>seq_421
GGAAGAAGAGCCAGAGGTGATCCCTGGGCCTCCATCAGAGAGCCCTGGCATGCTGACTAA
>seq_422
ACATCAAGTGAAAAATATTCCTCCTGTTGATATTGCTGCTTTTGGAAGTTCCAACAATGA
>seq_423
GGCTTGGCATCTTTGGGGACACGGAAGACGTGGCGGGCAAGGCCTACACGGGCCGCGAGT
>seq_424
CAGCAGATATGTCTATGACAACCTGATCACACCAGCCATGATCTGTGCCGGCTTCCTGCA
>seq_425
CCTCTCTGCTTGGAGGGGGCCCCCTCTGCTCACCCCCAGCGTGCCCCCCCCGGAACTGAT
>seq_426
CCCATGGCTGCTGCCCCTGAAGGCAATGTGAAGCAGGCAGAGCCTGAGAAGGAGGACATC
>seq_427
TGAACCTGGAGCTTTATTATCAATAGATGAGAATCCTCATCTTCCTGCCCCGCTTTCCTC
>seq_428
GGCGTGTGAACGATAACAAGACGGCCGCAGAGGAGGCACTAAGGAAGATTCCTGCCATCA
>seq_429
CCCACCCTTCCAGTCAAGTCCCTAGCACAGCGAGAGGCCGAGTACGCCGAGGCCCGGAAG
>seq_430
AGTCACCAAAAACCAGAGATGAACCCACTGACACGTGGGCACTGGTGTGGCTGCTCTGGG
>seq_431
ATTGGCACCGAGGAGGCCTATGACATCATTAACAGAGAGAAGCTTCTTCAGTATTTGTAC
>seq_432
TTAAGCCAAGTAATATATTCTTAGTAGATACAAAACAAGTAAAGATTGGAGACTTTGGAC
>seq_433
AAGACCCCACCTTTCCTGACACTTGGGGCACCTACCTTTTAACCACAGAGACGGGACTCC
>seq_434
GTCAGGGTCCTTGCGCTTGGGCAAAAGCGAAGCCCCGGAGACGCCCATGGAAGAAGAGGC
>seq_435
AAACCCAAGATAAATGGGAAAGTATGTGGACAGTGTGAGAACAAAGCTGCTCTACTGGTA
>seq_436
CTGGCTGTTTACCCTGCCGGGATGTAAGCCCCTCCAGGGCAGGGGCTTGTCTCGTGTTCA
>seq_437
TTGCTCCATTTTACTGCATGAAAGAAGATGTCCTTGCTTATGTGTTTGACAGTGTATGGT
>seq_438
GAGCCCCCAGATACTTATGAAGAAGATGGTGGTGTGTACTTCTCGGAAGGGCCTGAGCCT
>seq_439
TCTCCACGGCCCAGAAGTGGGCCGTACCTTCCGATTAGAGCTGGGGCACTCTAGGAAATG
>seq_440
AGAAAGATGGGCCTTCCATGAATGCTTCATTCCAGAGGGACCAGAGGGCCTCCCTGTGCA
>seq_441
GCAAGGGGGCTGAGTGTGCTTGCTGCATGTAGATGCTTTTAAAACTGTACTTTAATCATT
>seq_442
TTTTCCATTATTTCTTCCATACCATTTTTTTTCTTGCCGAAAAATCCAAATAAACCACAA
>seq_443
TAGTGAAAGTAGTTACCGTGGTCAAGAAGAATACGTCTTATCTTATGAACCAGTGAATCA
>seq_444
CATTAAGGGGACTAAGCCTCAACTCCAACAGGCTGACAGTTCTTTCTCACAATGATTTAC
>seq_445
TTTAATTCAAGATGCTGGACGTACTCAGATTGCACCAGGCTCTCAAACTGTCCTAGGGAT
>seq_446
AATTCACCATTAATATGCCATCGGAGAGTCCACACAGGAGAGAAGCCATACAAGTGTGAG
>seq_447
ACCCAGAAGAAGTTCCGCCGGCGACCACATGAGCTCCTACAGAAACTCACAGCCAAATGG
>seq_448
CAAAGACCTAAACCCAATTTGTCAAGGGCTGGGAAGAAATCAGTTCTTTCACAAGGCAAA
>seq_449
TCCGGGGACGTGTTCAGCCCTCGGGTCCTGAAGGGCGGGCCCCTAGGGGAGATGGTGCAG
>seq_450
AAAAATCCATTAACTTCTACCTAAATCACCTGGAAGGAGAGCATTACTCACCAAAATTGC
>seq_451
TAGTTCAAGTAGTCACTGCTGAGGCTGTAGCAGTCCTGAAAGGTGAACAAGAGAAAGAAG
>seq_452
TGGACACCCCCTCTTCCCTCTCTTAGCACTGATTTTTGAGAAATGTGAATTAGCTACTTG
>seq_453
CTCCCTACAGCTTGGGCCATCTGCACTTTTCCCAAGGCCCTAAGTCTCCGCCTCTGGGCT
>seq_454
GTCGGAGGTGCGCTGAGAACCTGGCCGCCGGTGGCTGACCTCAGACCTCGGGGGGAGTTG
>seq_455
TGCACATGAGGATCCCCCAGATCAACTGGAATCTGACAGATTTGGTCAACACTGGACTCA
>seq_456
TTGAATGCTGAACTCTACCATACCGACTTTCGCCCTGTACCGCTTTTGGAGTCAGTAAAA
>seq_457
ACATTTTAAAATTACTAGCATTACAGGCTGAAGAAAATCTTGGTATGGTGATGATTTTTA
>seq_458
AGAAGGAGAACTTGAAGAGTATAAGAGGACAATCGAACGTAAACAACAAGGCCTAGAAGA
>seq_459
ACAATCAAAGTCCATATTTTACAATGCCCAGTTATCAAGGCTATATCCTGGAATCTGCCC
>seq_460
CCTCGCCTCTTTCATCCTGGCCTTTGGCACCGGAGTGGAGTTCGTGCGCTTTACCTCCCT
>seq_461
TCAGTGGGACCAACACTCCAAACAACCTCGGTGTCTCCAGATCCCACAAGGGAGTCAGTC
>seq_462
TTGACCATCTGGCCATTCGGCTAGGAGATGGACTGGATCCCGACTCGGTGTCTCTAGCCT
>seq_463
TACTTTTGCCTGTAGCCCATATGCTAGAGGTTGGTGACCCTGACGACTTGGCTTTCCTCC
>seq_464
CTTGTCAGATACTCACCAGAGCCCCGCTGGGCCAGGATCCCCCGCAGAGGACAGTGCTAG
>seq_465
ATCAACAATTTGCTTAAAGAATAATGTTTCTTCAGTCTCTAAGGACTCAGCTCCTTACAT
>seq_466
TGACTTTGCCTGTAGCCTCATAGAACCCATCCCATGGCTGCAGTGGAAGCTTGCGGTGGC
>seq_467
CGAGCTTTGATTGACTCCGTTATTCCGAAAGGGGCACAGGCATGCCAAATTTGCATCACA
>seq_468
GCAAATATTGATTTCTACAACCATCTTGATAAGTTTAACATTGACAAAGAGGCTGGGGAA
>seq_469
CTTCATCTCCCGATGCTGCACCCAGGACATTGTTCTCCCAGATGGCCGAGTCATCCCCAA
>seq_470
TTTTTATTTTAAATATACTGTCACACTGAAGCACTGGTTGGGCATTTTAATTCATGTTAA
>seq_471
TGTCGGGCGGCACCACCATGTACCCGGGCATTGCCGACAGGATGCAGAAGGAGATCACCG
>seq_472
TGGCTAGCAAGTTCATCACGTTGACCTTTAAAGACCCAGATGTGTACAGTGCCAAACAGG
>seq_473
TGTTAGGGGAGCTTTTGGAAGAGTCCCAGATGGAAGCGACCAGGCTCCGGCAGAAGGCAG
>seq_474
ACCCTGAGAACATTAAGTCTGAGGGGGATGGTACCCAGGACATTGTAGATAAGTCCTCTG
>seq_475
CCTCAAAATATTTTTTTTAACTGCATTCTATAATAAATGGGCACAGTATGCTCCTTACAG
>seq_476
AATTGTCTACTTATCTAAATATTCATACCACAATTTCAAACCTACTCATGTCCCTGATAA
>seq_477
CTCATCATCCGCCACATGCCCCTGCTCTCCAAGCTCCACCTCAGTTACTGTAACCACGTC
>seq_478
CCAAACCAAATACGCGCGCTGCCCTTTCGAGGCCAGTGAGCTCAGCCTCCAAGGCTTTAA
>seq_479
GCACATTTTCCTTCATTTCCAGATCCTTTATTTCAGAGCAGCCCATTTTCCTCTGGATTC
>seq_480
TCAACTGACGTGCCAGCCTGCTCCACCCAGAGAAGCGCACTGTGTGAGAACCAATGGGAA
>seq_481
GGAAAAAGTGTGAAGATGTGGGTGGAGGTAAAGGCCAAAAAGAACGTTATAATGTGCATC
>seq_482
GAGTTATCAAATGGGACACATGAGACGCTAACTGCAGCTTTTGCCTTGGTTCTTCCTAGT
>seq_483
TGGGTAGGAGCTAGAACCCAAAAACAGTATCAGCCCTGGATGTCATAGGGGCCAAGAAAA
>seq_484
TGGACTTCACTATGACCCTGTACCTGCGGCATTACTGGAAGGATGAGAGGCTAGCTTTCT
>seq_485
TCAAATGGGGGACCTGTCCATTGTGCTCTATTAATCTTGTCAGAAAACTGTCACCAAAAC
>seq_486
AGCATACAAGTCACTGGGAGAAGGGCCCCCAGCCAACCCCCCAGTTCCAGTTCTGCAGAG
>seq_487
AACGTCTGCATGGGAGACCACAAGCCCGTGTTCCTGGCCTTCCGAATCATGCCCGGGGCA
>seq_488
AGAGCGAGGACCCCAAGGTAACTCCGGTGAGAAGGGCGACCAGGGATTTCAAGGCCAGCC
>seq_489
AGTGTATAATTTTTTGAAGTTTTATCTTCAGATCCTTCCCATAACAAAGGAAAACACGTT
>seq_490
GTCTTGTACAAGGAGAAGCTGTGCACTGTTGATGCCAGGGGGTCTCGGGGCCCCTGATCT
>seq_491
TCCTCAGCGCTCCCGGGACTTCTCGGCCATGACCAAGCACCTGCGGACACACGGGGCCGC
>seq_492
TATCAGCCACTTTCACATTTCATTTCATTTTATGCTAACATTTACTAATCATCTTTTCTG
>seq_493
TGGAGGAAGATGTCATCCGTGGAGCCAACCCCCGATTTACTTTTCCATTTAGCATCCTTT
>seq_494
CTCACACCTTCAGCCTCCAACATGAAGGTCTCCGCAGCACTTCTGTGGCTGCTGCTCATA
>seq_495
AGGTTTGGGGATGCTTGTCAGGCAAAGGGTAGGCTGATATTTCTTTGAGCCCATCCTGAC
>seq_496
CGAGGGGGACCTTGAGTTCATTAGCATGGACCTGCACAAGGGATGCGGGCCCTCCCGCCG
>seq_497
AAAGGAAAAGGACCCTTCTCTAAGATTAGCATACAAGAGGAAGAGAAGAAGCTCATTTTA
>seq_498
ACTAATTGAAGAAAAATGTAAACTACTTGAAAAGTTTAGCCTTATTCAAAAAGAGTATGA
>seq_499
ACCCTACCTTATCTCAGATCTGGACCAGCGAGGCCGGCGGAGATCCTTTGCAGAAAGATA
>seq_500
GCTAGGCAACAAGGTGAGTGGCTCCGGGGCAGGGTCAGCCCAGCCCTGCACTTCCTCAGC
>seq_501
TGGGATTACAGGTGCCCACCACCACACCCGGCTAATTTTTGTATTTTTAGTAGAGACGGA
>seq_502
TTCCAGCTTCCCCAGGCTCCGGCCTTGTCAGTCTCTTTGCATGTGTGGATTTTTCTGTGT
>seq_503
TGTGGGCCTCGTGCGACAGTGTCAAACAATCCATGGACGAGACCGGACGTGCATCCCTCC
>seq_504
GTGCCAAGTGTGAGAAGCCATTCCTGGGGCACCGGCACTATGAGAAGAAGGGCCTGGCCT
>seq_505
ACTGAGCGCCTGGTACACCGTGCTGTCTGCCAGATCAAGATCTTCTGTGACAAGGGAGCT
>seq_506
AACGAAATCACTTCTTCATTTTATTGTACTATGTGTGGCTGGGGTGGTTGTTCATGCACA
>seq_507
AGGGAGGCTGGTGGAGAAGCGGCAGGCCAAGTTCATGGAGCACAAACTCAAGTGCACAAA
>seq_508
GTTAATCCAAAGAAGCCTAAACCCAGCGAAAGTGTTTCTGGAGCAAATTCCTCAGCTGTA
>seq_509
GAGCAAGATCAGGAGCCCAGCGAGGCCACCGTTGGGAATGGTGAGGTCACTCTAACGTAT
>seq_510
GTGAGCTGGTGCCCAGCAGTGATCCTATTGTTTTTGTGGTAGGGGCCTTTGCCCATGGCA
>seq_511
CTGGCCTCAGGACTTAGCCATACTAGACCAGTCAGCTTGCCTGGAAGAGGGAGGTCCCAC
>seq_512
TTGCCCAAAGAACATGCTCAGTATTTGGGGCATTTCCTCCCACAAACCCTGACTGCTTCT
>seq_513
TTAATAATTATCTGGCCCAGAAAAAGAGATGCAGTGATTTTACCCTTCACAGGAATATTG
>seq_514
GTACCTTACAGGTGACCAGCTGCGGAGCGAGTCGTCCCCAGAAGCTTACATCCGCTGCCT
>seq_515
CTTTCACATTCATCCTGGCAGTGATACCTGTGATGGCTGTGAACCAGGGCAGGTTAGAGC
>seq_516
CCTTCAGGCAGCAGCCCCCACCTATGAAGGCCTGCTTGTCATGTCACCAGCAAATTCACC
>seq_517
GTAGTAGGAGTTATATGCAAGTACCCAAGTGGTATTCTTCCAATCTTATTAGAAGCATGA
>seq_518
AGCTAGCTGCCCGGGGACCAAGGTACAGGTGAAAGCAAGGTAGCAGCTTGCGGGAGGAGG
>seq_519
GCCAGTTTGCTGCTGCTGCAGCAGCAGCAGCAGCAGCAGCAGCAGCAGCAGCAGCAGCAG
>seq_520
TTGGGAGGAACCAGTTCCCTTTCGTCTGCCAGGCCCGCCTCTGGCTCCTGGGCCTGGGCT
>seq_521
CCCACTTCTGTTGGGCCCATCTCCTTTGCACTTTGCTCAGATTAAGACTCAGTTGGCGCT
>seq_522
AAACGGCTTCTACTCGCTCCACGTGCAGAGCTGGTTTGGCCTCCACAAGACCCTGCAGCC
>seq_523
CTAGATGAGAGTGTTAGAACACATGTAGCTACTGGATTAATGAATATGAAAGTATGGAGG
>seq_524
GCCCTGCCTGCCGCGGGGCCTCCCCACAAGCCCCTCCCAAAGCGCCGGCCGACTCGCTGT
>seq_525
GGTGCGGGGGCGATTCAACCTGTGTGCTGCGAAGGACGAGACTTCCTCTTGAACAGTGTG
>seq_526
GAAAAGATCATTACAAACTTTTTGTAAGTTTTTCATATATGCTTGCAAAGGGTTGTAAAA
>seq_527
CTTTTTGTGGTAGAACTTTAAGGAATCGTAGCATTGCGCATCCTGAAGAAATCTCTTCTA
>seq_528
AAGTGCATCACTGGTACAATTTTATGTAACTCAGTTGGACACTAGGTTGCCACAGACCTA
>seq_529
TGGTCAGGCCCTCGACGCTGGCCGGGGAGGCTCTGGAGCCACCCTTGAGGACCTGGACCG
>seq_530
AGTACTGTTTAATGGGGTATTCAGTGACTAAGGTCTGCTATTTATGCAAAATTCTGTTTA
>seq_531
CGAGGGCGAGGCCGCCTGCCGGGCCTTCCTAGAGCCCCTGGGCCTGGCCTACACGGGCCC
>seq_532
GAAATTACTACAAAATTTGAAATTTAGCTTGGGTTTTTGTTACCTTTATGGTTTCTCCAG
>seq_533
ATAACTCCTGCTCTCCGAGAAGCCCTTACTAAACAAGTCGATGCTCCGAGGGAGAGGAGC
>seq_534
ATTAAATGCACTATTAATAAAGCAGTACTTGGCACGGTGCCTGGCACATCATAATTTCTC
>seq_535
GCTCGTCCTGCTACAGACACCTTTGATGACTACCCACCTAGAAGAGGTGATGATAGCTTT
>seq_536
ACATGGAGACCCCACTCAAAGCTGGCCCTTTCTGGAGGCTCGGGGTCTATATTGACTTCC
>seq_537
CAAATGTGTTGTGGCCAACACCTGGGCACCTTTCTCCTTTAGTGGTCCATCGCCAGTTAT
>seq_538
GAGACCACCTGGTCCATAGGCCTTCAGGTGACCGTGCCCTTCATGTTTGCAGGCCTGGGA
>seq_539
ATGTGGCTCTGGAAGCTGTGGGCCACTTCTATGAATTGGACAAGGAGAAGCACGGAGCTC
>seq_540
AATGAGCGGTGTCTATCAAGTGGCAAGTCTGCCTGGTGGTGGACAGGAGCCCTCGAGGGC
>seq_541
TTTCATTGCATGTAAAATGGGACAGGAACACGCACCTCGGTTCATGTGCTTGAGGAGTGT
>seq_542
AGCACCATCCAGGAGGGCCCGGGAGCCTTCTATGGGGTCAGCTCTCAGTACAGCTCTGCT
>seq_543
GCTCACTTATAGCCCTGGATGAAAACTTTGACTACAGCAGCTTAGCTTTATTATTACAGA
>seq_544
CTCCCTTTCTGCTATCCATCACTTATAACCCCACAGGCCAGAGGAGAGGTCCTGAGAGAG
>seq_545
CTGGAAATAATGCAAAGAGAGCTGGACCATTCATCCTTGGTCCCCGTCTGGGCAACTCAC
>seq_546
CTCTCCCTTGTGCCTTAAGTTGCGATGGCTCTGAGTATACAATTAATCGGAGGTGAGGGG
>seq_547
CTGTCCCTACCTGAAGGACGCCGTTCAGAAGATATGATAGCTTGTCCTGAAACTGAGACT
>seq_548
GGGGCCCCATGGGGGTAAATGCCAATCCCTTTCCCAGGGGAGCGGGTTCATCTGCCTTCT
>seq_549
GCTCCCCCAGCAGCCCCGTAACCTCCACCTGGTCTCCCGCCAACCCACGGAGCTGGAGGT
>seq_550
GACCCGCCTCGCTCCTCGCAGGCCATCCTACGGGTCCTCATCACCGACGTGAACGACAAC
>seq_551
TCACACCGAGAACCACGGGGGCCCGTCCAAGACCTGGCCTCCCTTAAACCTGAACCCCCC
>seq_552
GGAGATTCAGGTTTTTTCAGGTGGGTCTGGTGAGCTGGGGTCTTTACAACCCCTGCCTTG
>seq_553
GAACCCATCCATCTAGCCAATATTCTTTTTACATCATATTGTTCACCCCTACACTGCCTT
>seq_554
ATGTGCAGCCCAAGCTCTGGGCCCGCTACGCCTCCAGGGTGCAGAATAGTTAAAGACACC
>seq_555
CTTTCTGACAGTGGAACGCATGGAATCCCCTATTGACTCTGCTGATGATTTAGCTAAACA
>seq_556
CGTGGACGGCACAGCCCTGGCGGACCTCAGCCATGTGGAGGAAGCAGCTGGTGGCCCCCA
>seq_557
AGATGGGTTCATATTGTTTGTGCCCTGTATGTTCCTGGAGTAGCCTTTGGAGATATTGAC
>seq_558
GGGACTTTTTATTTACCAGTCACTGGATGCTATTGATGGGAAACAAGCCAGAAGAACAAA
>seq_559
GGAGCGTTGTGTTCTCTTCAAGGAAGATTGCAGTTACTCTTGTCTTCTGAACAGTTCATT
>seq_560
ACAGACAGCTCCCACTAAGATCACGTTCTGGTATTTCTGAGGTTAACACTTGATTTAGCC
>seq_561
ATGAGGACGGGGAGCGTCGGCCTCTCCCACTCTGCGGTGGAGTCGGGGGCGCCGCCGCTC
>seq_562
CCAGTGAGGTTCATAAACTAAACTCTCAGGAATTAATTGCATCTGTTCTAGAAGTGCTTC
>seq_563
ACCCCCACCAATCAAACTTCCCTCAAGCTCAGGAAATAGTTCCTCAGGTAACTATTTTAC
>seq_564
GGACAGGAAGAGGGACGCCGAGAAGAAGGACCTGCCTGTCACCAAAAACACGCTCAAGTG
>seq_565
GCTGCGCCATGCTGGTGGTGAATTTCTCTCTATTGATCTCCTACTATGGGCTGGTCTTCG
>seq_566
TGTGGAGCAGAATGCCCAACCAGTTTTTGAAGGTAGATGTGTCTCGAATAAGTGAACGCC
>seq_567
TGCCCCTGCAACTGGCCATCACCCTCTACCTGCTGTACCAGCAGGTAGGCGTGGCCTTCG
>seq_568
GAAAATCCATTTCTGAAGCCAACGGGGAGAGCACCTCAGCAGACAGCCTTTAATCCATTC
>seq_569
TGCAAGAGAAGTCAAAGGAACTTTTGTTTCTCCTCAAGAGCCTGGACATCTCTGTCTGTC
>seq_570
GGCCTGCAAGGGTGTCTAAGTACAATAGAAATCGGAGGCATTTATCTCTCTTACTTTGAA
>seq_571
TGACTTGTCAAATATTTCTCTCAAAAATTGTTTGCAGCATTAGTGCCAGCAGTAGTTCCC
>seq_572
CCTCGTGTGGATCGTGGCTGGCGTTGCTTCAGATTCTTCTTTCCTCTGGGTCTGCAACCA
>seq_573
CCTTTTGCACATGGATTCCGTACCTTGCACTAGCAATGTCTACCTTCAGTAACGTCGTTC
>seq_574
CACCCGGACATCCAGTTCCATTTCCTGCCATCCCAAGTGATTGACCACGGGCGGGTCCCC
>seq_575
TCAGGCAGAGTTCAGGGAAGATATCTCTGTGCAGGGCCAGACATGGGGATGAGATTCTGA
>seq_576
AATTTTATATTTGGGGGCAATTCTGTGCACTGTAGAATGTTCGGCAGCATCCCTTGGCCT
>seq_577
GGCGACAGCAGCAGAGTCATTGCCGCATCCTATGATAAGACAGTGAGGGCCTGGGACCTG
>seq_578
GGATTTAAATCGCCCCGGCTCTTCAAAAATGTCTTCATTTGGGATTTCCTGGAAAAAGCA
>seq_579
CCCAGGGGCACTGGCATCGTCTCCGCACCTGTGCCTAAGAAGCTGCTCATGATGGCTGGT
>seq_580
ATGAGACGAAGTTGACGCTGCATGGGTTGCAGCAGTACTACGTGAAACTGAAGGACAACG
>seq_581
GCATCTCTGAGAATGCCAACCAGAGGCGGCAGCCCACCCTTCCTGCCTCCTGCCCCACTC
>seq_582
CACCAAATACAGACCTCTATTTGGCTACTGGGTTATAGGGTTACAGAATAAATGTAAGTA
>seq_583
ACACAGCAGTAGTAGCTCACATGGATGGCAAACCTAATCTTATCTTCCAAGTGGCCAACA
>seq_584
AACATGTGCTGAGCTGGTTCGAGAGGCTGCCAGACTGGGTGCCTGCCTGGCTTTCCTGCC
>seq_585
GGCACCAACTTGATTGGAGGAAGCGACGGACCAGAGGCCAGCTGAGCATTGAGGATTTCA
>seq_586
AAGCTACCGGGATCCTGTTATATGGCTTGGCCTCCCGACTCAGGGATACCCGGCGTCTCT
>seq_587
AGAAGAAAGTTGAGGAAGAAGAGGAAGATGGGGTGAATATGGAAAACTTTCAGGAGTTCA
>seq_588
CATCCACTGACGCCAACCTGCCATCTGGCGGTAAGGGCTTCAAACTCCGAAGACAGCCTT
>seq_589
TCCGCATGCTCTCTGGCTCCAAAGAAAAGGACAGGAATCTTCGAAGGATCACCAGGATGG
>seq_590
TTCCGCCGAGGGGAGAAACTGCGTGTGATTTCTGATGAAGGGGGCTGGTGGAAAGCTATT
>seq_591
ATGGGGTTGAAAACAAGCAGCTACTGTATGTATGTAGCTAACTGAATTTGTTCAGTGTTT
>seq_592
ATGCTAAGAGGCCAGATGCAGATCTGAAGACCTATTTTACTGATAAGAAAACACATCTTT
>seq_593
AAAGGCTCGCCGCTGTGACCCTGTTACCTGCAAGAACTTGGAGGTTCACAGCTAAGACGC
>seq_594
GCATCACTGGGAGGGCAGTTATTGCTCCTTTAACTTGGCTGGCGGTGACCCTGCTGACAG
>seq_595
GCGGTCGCGGGGCTGTCGTTGTCCCGCGAGCCGCCGACCAGGCCTCGAACGGGATGGCAG
>seq_596
CCCATAGAGTACGCCCTGCATGTATACAATGAAGTGATGAGTGTTGGCCAGAAATACGGA
>seq_597
AGGACTTTATACAGGGATGTGATGTTGGAGAACTACAGGAACCTGGTCTCCCTGGGTGAG
>seq_598
CTGCACGCTCTCCTCTTCAGCTGGAAAGCGCTCCCTGTGCGTAATGGACTGTTTTTGGGA
>seq_599
CCTGGGCCTCCCTTCTGGAGAAGGGCCAGAGAATGTCGTCCCAGCCAGCAGGGAACCAGA
>seq_600
GGGATGATATTCCACAAACTAATTATGCACACAGAAAATCTGTGGAGCCTATCAGACCCC
>seq_601
CTTTGCCCTTCACTGTTGCTTAATTGTGAACAGCCAAAAGCTATATGTTATGGCTTATTG
>seq_602
GGGAGGGGGGGACGGGGAAGGGGGGGAGGGAGGGAGGGAGGGAGGGAGGGAGGGAGGGAG
>seq_603
GAAGATTGACCCAAATATGTTTGCAGATGGACAGATGGATGACTTGGTGTGCTTTGAGGA
>seq_604
ATATTTCTAATGACTATTTTCTTCCATGTGTTCAGCTTTTTACTTTTTCTGAACTATTAT
>seq_605
CAGTGCCCCAGCAGCAGCTGCTCCTGGCCAGCCTCCCCGCTGGGAGCCTCCGGTGCATCA
>seq_606
TCCGGGCCGTGCTGCTGGGGCCTCCCGGGGCCGGTAAAGGGACCCAGTTGGAGAAACTGA
>seq_607
TCCCCCTGTTGAAGTCCCGGAGCTCATGGATACAGCCTCTTTGGAGCCAGGAGCTCTGGA
>seq_608
ATCCTGCACAGTAAGAGAGACTTCTCAGGGATCCCTCTGAGAAGTGCAGAGCCCCAGCTT
>seq_609
TACCATTTCAAATAAAAGTGAATGTTTTCTCTTTCAAAGCTACTATTAGAGGTAGTTGTG
>seq_610
GAGCCGGAGCCAGGTGCAGGCCATTGGAGAGAAGGTCTCCTTGGCCCAGGCCAAGATTGA
>seq_611
GAGCCATCGGGGCCCCCAGTCAGTGTCAAGGAGGAGACAGACATGCAAGGGTGACCAGAA
>seq_612
GAACCTAGAAGAAGAAAATTCCACAAACCAATTACCATGACCATTCCTGTCCCCAAAGCT
>seq_613
GAATCTGCAAGAACCTCCCCTTTCCCTTCCCCCAATAAGACCATTTAAGTGTGTGTTAAA
>seq_614
GAAGAAAGACCAGGAGGGGGATTCAGCAGCTGCCTTATCACTCTACTGCAAGGCTCTGGA
>seq_615
TATATTTGGACTTCTGCACCTCACGCTAATTTACCTCAAATGACACACTCTCCAGATATC
>seq_616
CACCCTGCCTCTAAGCAGCGATCAGAAGGAGAAAAAGTACGAGTTGGAGATGACCTCATC
>seq_617
TCACCCAGGGGGCCCGTAACTTTGGCTCTGTCCAGTTTGTGGCATCCTACAAGGTTGCCT
>seq_618
TGCCAAGCTCGCCAACAGGCGGATGAAGAGAATTCTGCAGCGAGGCTCGGGGACTGCTGC
>seq_619
GTGGTGGCCGTCCTGCTGACCAAGAAGTCCCTGGCCCGGCGGGTGTACGCCACCATCCTG
>seq_620
CGTCATGGCCCTCTATTATGACCACCAGATAGAAGCCCCGGATGCAGCAGGGTCACCCTC
>seq_621
GGCTGTGTGGACTGGTGATGGATTCAAATTGGCACTGCCTGTGTCTGCACACTCCTCAGC
>seq_622
CCGCAGGCTTAAGGAGGCTTCGGGCTCCTGGGATTTCTGTCCGCGCTCCTGGCCCTCGTC
>seq_623
CCCTACCCGCCGCTGCCGCCGCATCCCGACTCTGGGCCAGCGCTGGGAACATGCCCCTGG
>seq_624
TTTAATAAAAAAAACAGTTAAAGGGAGAAGAGTCAGAGAGACATTAAAAAATATTTAAGA
>seq_625
GGAAACTATAACCCTGCATGCTGTGTGGTTTGCATTGTTAACCCAAGTTTGCTTGTCTGT
>seq_626
ACAAGGATATGGAAGTTCTGTCCCAGGAAATTGTGCGGCTCAGCAAGGAGTGCGTGGGGC
>seq_627
GGATGTCAACATTAGTGAATGGAAGGACAAACCCACCCACGAAATTCTTCAAAAACTGAA
>seq_628
ACGTTGCTGCTGCCCTAAATCACAAGAAGGTGGCCAAAATCTTACTGGAAGCCGGAGCAG
>seq_629
AGGTCATCAACATCATCAAGCGGGAGGACCTGCTAAATAATGCAGCCCATGCCGGGAAGG
>seq_630
CATGTGAAGAGAGCTACTGATACCTATAATTTGGGAATTGCCCTTGAACACCGAAAAGAA
>seq_631
CCTCCCTCCCGCGGCCAGCCCTTCCCTCCCAGTCGGCCTCCTTCGTCGCCCCCGCCCCCG
>seq_632
AAGATAAACCAGACAGGGTCTATTTCAAGAGTCTCTTCCGTTCAGGAAGAATTTCTGAAA
>seq_633
TTCATTTTCTGGCAGGTTTATCATGACAGTGAGGAAGGTCAGAGATACATACAGTTTTAT
>seq_634
TGGAGACTGGAATAAAATCAAAAGAAGCTCGGAAGTACATTTTTAATTGCTTAGATGACA
>seq_635
TGCCGCCTGGCCCTCTCCCCCAACGCCCAGGTCTTGGCCTTGGCCAGTGGCAGTAGTATT
>seq_636
ACATGGCTTGCAGGCTGGCTCGTCTGCTGGTGACGCAGGCCAATCGCCTCACAGCCTGCA
>seq_637
AATGGTCAAGAAATTCGACCCAGTACCAAATACATCTTTGAACACAAAGGATGCCAGAGA
>seq_638
TCCTCATCCCCTTGCAGTCACTAGTCTACTTTCTGTCTCTATGGATTTGCATATTCTGGA
>seq_639
CCTTAGGTCAGTCTATTCACTGTTTAGATCTGGTAAATTACTTGTATGAATTGAATAAAT
>seq_640
TTGGAACTACTCTCAGAAATCGAACAGCTGATAAAGGACACTGAAGAGCTTAGATCTGAA
>seq_641
CCTGTACAACAACAGCACCCTGGTTAGTACAGGCTTATGGCTCATGCAGAAACTGAAGAA
>seq_642
TAGTCAGATGTATGATAAATTAAGTGAGAATTCAGTGGCCAAAGGAGTATTTTTGGAGTG
>seq_643
GGGCCCCGACGGCAAATCTGGCCGCTGGAGGAGGCTGCAGCCCCGCATGTGGGCCCTCTT
>seq_644
GATGAGACGATTCCAGCAAGATTATGGAAGAGCATAGCTACATACAAAAGGAGCTAGATT
>seq_645
ACCAACGCATTGGGAAGACAGAGTGCAGAAATAAGCATGAAGGAATAGCTGATAAACTTT
>seq_646
ACTCAGAAATTAGGCAGATTGAGTGTGACAGTGAAGACATGAAGATGAGAGCTAAGCAGC
>seq_647
TTTTCATTCTGTTCAGCGGCTATACTCAGACTTTACTCTAAAAGTCAAATCTTCTGACAT
>seq_648
AAAAAATCACATTTTATTAATGTAAATTTCTAATCGTATACTTGCTCACTGTTCTGATTT
>seq_649
CGAGTGTGCTGTATGGCCCAGGCAGCCTCAAGGCCCTCGGAGCTGGCTGTGCCTGCTTCT
>seq_650
AGACGGAGAAGGAGGACCCTGCGGGGCAGGCCAGGCACACCTGAGCCCGTCACCCATGCT
>seq_651
CTCCTGGTTCTCCAGCTAGCCCTCCTGGGAGTCTTGAGCCTAAGGCAGCACGGCTTCCCC
>seq_652
GGTCAAGTTTGCCCAGTATGCGGAGATCGTCCACTTCACCCTCCCAGATGGGACTCAGAG
>seq_653
CAGAAATCTAATTGTGCTTTTCACCACAGAGGGCATCATTTTTAGGTATTTGTATGTGAA
>seq_654
AAACAGATTTGTCAGCTGTCAGGGTGCAGTGGGACGTCAGAGACTATGTGGTCCATCGCC
>seq_655
GCAAAAGTAGAATTTAATATCCGAAAACCAAATGAAGGTGCTGATGGGCAGTGGAAGAAG
>seq_656
GCGGGGGCCCCGGGAGGTTGAAAACTAAGCATGGGGAAGAGCTGCAAGGTGGTCGTGTGT
>seq_657
TTTTATTTCTACTGATTTTATTTTGGATACTAAGGATGTGCCAAATGATTCGGATACTAA
>seq_658
CTGGCAGACCCTGTGTTCGGCCCGATCCTGGCCTCTCTTCTAGTGGGACCCTGTGCCTTG
>seq_659
TCAATCACAACGGGAACCTGCTGGTCACAGGGGCAGCTGATGGCGTCATCCGGCTGTTTG
>seq_660
TATAACCATAGACACAGAAAGAGGGGAAGATCAAGAAGTTCAGATTCACGTTCTCAGAGT
>seq_661
TGCTGTACATGGCCTTCATGACCATCATGATCAAGGTGCACACCTTCCCACTCTTTGCCA
>seq_662
TCCATCCATTAGGATGGCATTAGGACGGTTCTGGGGCTAAACTTAGGTGGGCCAGGGGCT
>seq_663
AAACGTGCCCCTTCACCGGAACCGAGCAACGGTAACTGTGCCCCTTCACCGGAACCGAGC
>seq_664
ATGCACTTTCTCCAGAGGCAGAATTTTTCTTCCATTCTAGGAGGTGGAGGAACACTTGGA
>seq_665
AGCAATAGCAGAACCATCTTCTTTAACATCAAGGCCTGTGGAAACCACTTTGGAAAATAA
>seq_666
AAAGTGGAAGCGAAGCCGAAAAAGGCAGCAGCGAAGATTCTTCAAACACCTAAATGAAAG
>seq_667
GTGCCACTGCATTCCAGGTGGAGGACAGAGCAAGACTTTTACACACACACACACACACAC
>seq_668
CAGGACGACAGCAGCAGCAGCGCATCTCCTTCAGTCCAGGGAGCTCCCAGAGAAGTGGTC
>seq_669
ACTGCAGCCTGGGGACTTGATTAGGTGCTATGCATCAGTAGCATTTTGAATGCAAGGGAT
>seq_670
CCGCACCCCCGAGGAGCTGACCATCCTTGGAGAAACACAGGAGGAGGAGGATGAGATTCT
>seq_671
TGGCATAGCCTGAGGAGGCCCCTGGTCTTCTCCTTGGGCCCCTTCCTCTGACCCTCGTTG
>seq_672
TCCTGGTGCTACGTACATTTGGAAGAAGGGTGGCAAAGTTACTGGAGATAGTCAACAAAA
>seq_673
AGAGACACAGAGTTTATCTATCCTTCTCCATGGCCAGAAAAGTTCCCTGCCATAGAACGA
>seq_674
CCAAAAGGCAATATTAAGGTAGACAGATGATTAGTAGTATATTGTTACACACTATTTTGG
>seq_675
TATTTGGTATTTTATTTGACTGTCTTGGCCATGTCATTTTATGGAAGCATTTTTAAATAG
>seq_676
GGTTCCCTGCGTTTTAACCAGAGCCAGCTAGAGGCCGAAGAGAACGAACAGATCACCATT
>seq_677
TGGGACCATTTGATGATATGTCCCACTTTGAAAGCCAAAGAGCAAAAGTCATTGGTGATT
>seq_678
GCCAAGGAGGTGACAGCATCAATGGCGCCCCCCACCATCCCCTCTGCTACTCCAGCTACG
>seq_679
GGAGCACGCGCGCGGAGGCGGGACTTGGGAAGCGCTCGCGAGATCTTCAGGGTCTATATA
>seq_680
CACTTGTGTAAGTTAAGTCTTGACTCTTTCAAATGCAAAAAACCTATTTTATGCTTTGTT
>seq_681
ACCTACATGAGCAAGATCAACATTGCCAAGAGGAGAGCCAACCAGCAGGAAACAGAAATG
>seq_682
ATCACTGCCCTGGCGCCCAGCACCACGAAGCTCAAGATCACTGCTCCTCCGAGCGCAAGT
>seq_683
AAGTTATGCTGTGGAGGAAGAACATGCATATTTGGGTCCAACTGTGAAGCCAGATGATAA
>seq_684
ACAAGTAAATCTGTACAGATGATGACACAGAGCCATTCCTTTAGCTTCACTTTCCTGGAG
>seq_685
AAAGAAGCTAAACCTTGCACATCCCAACACCCACCCCAGGGAGAGTTCCCGTGTGTGCCT
>seq_686
AAAGACCTTAGTTTGGATAAACGGGGTCTGAACTCGCCTCGGATTTGCCGGGGGTGGAGC
>seq_687
GTCCTGCCTATCTGCAAAATGAGAATGAGATCGATACCTTCATGAGGCTGTAAGATGGCA
>seq_688
TCATGGAACTCGCTCTTCAGCAAACATATCAGGACACCTGTAATTGCATCAAGTCGCGGA
>seq_689
AAGTTTATGGAAAATGAAGTTGGCACTTTTCTACCCTCTGAGCTTGGTTCTTAATAAGCA
>seq_690
TGCCATGGACTTGATCTTGATCAATTCCCTACCTCTTGTATCTGATGCTGAAACATCTCT
>seq_691
CTTCCGAGCTGCCCGCCTCATAAAGCTCCTGCGTCAGGGCTATACCATACGCATTTTGCT
>seq_692
TGAGATCCTGGCCTCTCGGACCAAGAACCAGCTGCGGGAGATAATGAAGGCGTATGAGGA
>seq_693
GTTCCACATTCTCTCTCTTTACCTTTGCCCTACCTTCTGTTTGTAAGGATGATTTTAATA
>seq_694
CATCATGATGGTCAATGCCACTAACCAGATGGGAAGCAGTTTCTCGGATGAACTTTATGT
>seq_695
AGTAATCTCGCCAGGTGTTTGAAACACCCAGTGCTATCTGAAAACTATCAGTACCCCAAC
>seq_696
GCTCACAAGGATCCCAATGCCATCTTCCTGAGCTTCCAACACCTGCTCCGAGGAAAGGAC
>seq_697
CTGGAGGGCACCTGCATGGAGTGGCTCCGCAGACACCTGGAGAACGGGAAGGAGACGCTG
>seq_698
GTTTTTGCACAACTTTGAAATAGAAATACCTGGTACTCTATCTTGTTTATTGTTGATGCC
>seq_699
AGCCTTCGGGGTCTCCCCTCAACCTCAACTCCATGGTAAGGATGGGGACCGGCAGGGCTG
>seq_700
AACCAGGTGTGTGTGTATATGGATGGAAACGTTTCACTCCAGCCTCGTCCCTTAGTAAAC
>seq_701
GCTTATTGCTAATTTAGAGATAGGAAACTGAAGCATAAAGAATTAATGACTTACTTTAAT
>seq_702
CTAAAGCCCTTCTTAACTTTTGAGTTGATGGAATTAGAATTCAAAGATTTGAATGAAATG
>seq_703
TAGATCATGGGAGACCTGACAACCACGTGTAAGTGAGTATAAGGTTCCCCTTCATCATTC
>seq_704
TGGGGACACCCCCCTGCACATCGCAGCTCGGGAGAGCTACCATGACTGCGTGCTGTTATT
>seq_705
GAGGGATGTGTCACCCTTCCCTGTGAACGCGGGCATGACTGTGAAGGATGAATCCCTGGC
>seq_706
AACATCCAAAGGGCTTCTGGACCCACTGGACTCCTCTGGAGTTGCTCCTTCACATGTTCC
>seq_707
CACTGAGACCAACAGGCTACAGTGTCCCTGATTCTTGGAAAAGCCTGGAGAAGCTGGGGA
>seq_708
CCGGGCGACAGCGGTGGCGGCTCCTCGGGGTGCTCGGCTCCCTCCCACCTAGGCCGGCCC
>seq_709
CTGCCTCAGGGTGAGAAAGTCCAGGCCATGTATATCTGGATCGATGGTACTGGAGAAGGA
>seq_710
CAGAGGGTGGTCGTCGTGGATGATCTGCTGGCCACTGGTGGAACCATGAACGCTGCCTGT
>seq_711
TATATGTTTATATCAGATAAAATGAAAATAGAAGTATTTAATATAAGGAGAAAAAAGGAA
>seq_712
CTCGCTCTGTCGCCCAGGCTGGAGTGCAGTAGCGCGATCTCGGCTCACTGCAACCTCCGC
>seq_713
ATTAAGTGGTTCTTCCACGTGATCATCTTTTCCTACGTTTGCTTTGCTCTGGTGAGTGAC
>seq_714
CGGCAGCTGCCAACCTGTGTCCTGGAGATGTCATCCTGGCTATTGACGGCTTTGGGACAG
>seq_715
TACCAGGAAGTGCAGTTAGGAGGGCAGGCCAGGGAGGATCCCACAGTGGCCCAGGGGTTT
>seq_716
TAGTATGCCATTAAAAATTGCACTTATATCATCTTACATGTTAATTTTTATGATTATACT
>seq_717
TCTGGCCCAATGTGTTAGAAGAGAGCATTAAGGAACTAGAACAAGAAGAAGAGGAGAGGA
>seq_718
AGTTCACATTGGAGAAAAGCCTTAGCTGTACTGAGAATATGCAATTTCCTTTTAGTGTAA
>seq_719
CAGAACCAGGCGAGGAGGGGCCAACTGCAGGTGAGGGGTTTGATAAAGTCAGGGAAGCAG
>seq_720
GTGTGCCAGGAGATGCTGCAGGAGCTGCGCCACGCCGTTTCTTGCCGCAAGACGTCGCGT
>seq_721
AGAAGAGAAACCATCCTCTCCCTTCTTACACCGTGAGGCCAAGATCCCCTCAGAAGGCAG
>seq_722
AAGTCCTGTGGTTAACGCCTTCATTTATAGATGAGGCAGCTGAGGCCTGGGGATGTGAAC
>seq_723
CGAATGCAGACCATCAAGGAAATTCACGAATATCTATCTCAAAGGCTGCGCATTAAAGAG
>seq_724
ACCATTGCAATAAAATAGAACTTCCAACTACTGTAAAGTCATCACCTGGCCTTGGTCCTG
>seq_725
TATCTTCCCAGGAGGAGGGGATAAAACCAATAAGAAGAAGGAGAAAGAGCGCCCAGAGAT
>seq_726
AGACTGTTCCTTCAGTAATGGATGGAAAAGAGTACCAAGCTGGCCGGTTTGCCCGAGGAC
>seq_727
TAGGCACTGACTCTGAACGGCTGCTTAACTTTGCTGGGAGCTTCCATGAAGCCTGGGGCC
>seq_728
GGAGGGTCCCCAGTGGCTCCACGTGCGGGACTTCGATCGGCTGCTGCGCGAGTCCCAGCG
>seq_729
AGACGGAGAAAGGGAAGAGGCTGGGATGGTCTCTGCTGCTCTTGCCTCTAGTTCATGGAG
>seq_730
ATGTCCGGAGCCCTTGATGTCCTGCAAATGAAGGAGGAGGATGTCCTTAAGTTCCTTACA
>seq_731
TGGGATGAGGAAGGAGATTTTGGAGATCCCTGGTCCAGAATTCCATTTACCTTCTGGGCC
>seq_732
CCCCGGGGCGCTGTGCGTCTCCAGTCCGGGACCGAAGCCGCCTGCCGTAGCGGGCGGCCA
>seq_733
CTACGTGCAACCCCAAACCCCCCAGAGCCAAATGTCGCTCCCAGCTTCTTCAGAGAAACA
>seq_734
AAAGAGAAATATATGGAACACAGACAGACCTATGGGAACACACGGGAACCTCTTTTAGAA
>seq_735
GCGGTCTTGTGAGTTTGACCAGCGTCGAGCGGCAGCAACATGGAGGAATTCGACTCCGAA
>seq_736
TGTAGTTGAAGATTATAATTCAGTGGATAAAACTACCACAGCTGGCAATCCTTTGGTCCA
>seq_737
AAGTGGCTTTTGGCAGAACAGTGCCTGAAATACTAAGATTAGAGAAACCCAATTGCTCCT
>seq_738
TGTTGCAGTCTCGTAGTGTGGATAAGCAACACGCTGTCATCAACTATGATGCGTCTACGG
>seq_739
ACGTAGTGTAGATTTGTTTTGTGTTGTTTGAAAATATTATCTTTGTAATTATTTTTAATA
>seq_740
TCTATGTCCTGTACACAATCTTCATGAAAGTTCCGCCAAGACGTCACCAAGTGTCTTTTC
>seq_741
CCCCTGTGGTTGGAACATCCTGGGGTGACCCCCGACCCAGCCTCGCTGGGCTGTCCCCTG
>seq_742
AATATGATGCCCTTAAAGAGGAAGCCAGTCCTGTTCCTCTAACCAGCAACGTGGGCAGCA
>seq_743
ATGCCCATGAAAATGTTAAGTTATAATAATAGTGGAGCATTGGGCACAACTGAAATGGCC
>seq_744
ACTTGTTTGTCTGTGGGGAAAGAAAAGCAGAATACTTGAGATGAAAGTTGGCATACAAAT
>seq_745
GACTTTTGTGTTTGTAATACTACCTCTTTTATCCCTGCACTACTGTTTTATTGCAAAAAT
>seq_746
TTAGTTTTTTTGAAAACTCTTGGTTTTGTTTTTTTGGAAATGAGTGGGCCACTAAGCCAC
>seq_747
CCCCTGTGGCCCTCTAATGACACCATTCTTCTGGAAAATGCTGGAGAAGCAATAAAGGTT
>seq_748
CATCTACCCCCAGAGCCCCAGGCAGTAGGGATGCTCGTTGGGAGCGCAGAGAGCCAGCCC
>seq_749
TACCTTTTTTTTCTAGTCGTGATCCCTGTGGCCCTTGTGGACCCATGCACATCTGCTCAG
>seq_750
GGATTCCAGAGAGCACAGTTAAAAACAGTGATGGTGTCCTATCCCCACCAAATGATGATT
>seq_751
GCAATTGAATTGGCTACAGGGGCGGCTCCTTATCATAAATATCCACCAATGAAGGTTTTA
>seq_752
AATTAGATGCGACGGCTTCAGCCTGGTCAAGGTGAAGGAAAGTTGCTTCCGCGCCTAGGA
>seq_753
AGATGTCAATGCTGCCATCACCACCATCAAGACCAAGCCTACCATCCAGTTTGTGGATTG
>seq_754
GAGAACCCACTTTTTTCTGCATGACTAGCTTGTAAGGAAGAATCTATGGACAGGATTTCC
>seq_755
CATACCCAGAACACCAGCCTCATCCACACCAAGAAGAAGCTGGAGACAGACCTCATGCAG
>seq_756
GCTAGCCTTCCTCAGGCACCATTGCCCTCAGCTCCATCCAGCTTCCTGCCTTTCAGCCCC
>seq_757
GACGTCACTTGTTCCATCAGCATCCCCTTTTTGGGCGAGGAGAAAATCGCAACTTTTTCT
>seq_758
AAAAGGAGTCTTGTATAACACAGTTGAAGAAAGAGTTATCTGAAAACATCAATGCTGTCA
>seq_759
GATGGAAGCTCTAGGTCGGGGTCTGAGAGACAGCTTGACACTTGGTAGAATACATAGACT
>seq_760
TAGACCTCCTGCAAACCAGGTTTGCCCGAATCTTGGCTGAGTATGAGTCCATGCAGCAGA
>seq_761
ATATTGAAGGCCCTGGGAATTGTGCCGAATTTGCCATGTACTGATAACGTAGCATTCGAT
>seq_762
CACCGTGACAACAATGCGCAGAGCAGGGAATGCAGGGAGCCATGGATAGTGCTGGGGTGC
>seq_763
TTCTGGCTTTTCTGGAAGTACCCCCAGGAGCAAGACAGGAACTACTGGCTCCTGCAAACC
>seq_764
ACCCCAAACCCGGGACTTGGGGGCGCTGAGCCGGGCCGGGAAGCAGAGCCTGGTCGTGAG
>seq_765
TGAAGTTTTTCAACATGAGTGGCCTCGGGGACAGTTCATCCGACCCTGCTAACCCAGACT
>seq_766
CGACACACGGTGCACTCTGAATAGGCTCTTATCCTTGCAGTGGAGTGTTTTGGTTGATCT
>seq_767
TCTTGTAGGGGACAAGTAATCTATTCCAGCAGGTAGATACTAATCTTTCTTTTCATTCTA
>seq_768
CCGTCTCCCCTCAAAGATGAGAAACATGTTCAGAAGGAAACGGTGTCTCTCGGCTGTGGC
>seq_769
AATTGACTCCTATATAGCAGTCAGTACTTCCTGATGGTATTGTCCTAAACTGGTGATGCT
>seq_770
GTGTCCCTCTTCACCGACGATGACAGGACGCACCACCTGTCCTGGGAGTGGGGTCTCTGC
>seq_771
CAAGTCAGTTATGTTATGGACCAAAAGCCAAATCTCCATCTGACCCTACATAATTTTAGC
>seq_772
TCTCCTAGGGAAAGATTGTGGAGTCCTGGGGTTTGTTTTGTTTTTCAATTTTTTGTTTTA
>seq_773
GGTGTCCATTACTGGCTTCTTCCAGAGGAAATAAACTGCCATCTCTGGTAGATCAGAGAC
>seq_774
GCAGCTCTCAGCTCCCTGTTCCCTGAGACCTGGCCTCAAAGGGCTGACCCAGCCATACGT
>seq_775
GCTAAATTCACAGATGGACTTAATGAGGGCTTAGGAAGAGCATCTCCAAGGGCTGCTCTG
>seq_776
TTGATTTACCCAATACTAATGGGAACCATTGAGCATTTGCCTTGTGGTGTCTCCTCAGCT
>seq_777
AGAGCTTCAGCAACATGACCCAGCTCCTCACCTTAATTCTTAGTTACAACCGTCTGAGAT
>seq_778
CAAGAAGTTACTGATGATGAGGTCTTAGATGCAAGCTGCTTGTTGGATGTCTTAAGAATG
>seq_779
ACCTGCACTGCCACAACACGTGCAGCCCCAATCAGAGCCTCTTCATCAATGTGACCCGCG
>seq_780
CGGCCCCCTGAAATACAGCATTTCCGCATGAGTGATGATGTCCACTCACTGGGAAAGGTG
>seq_781
TGCTGGCTCAATGCTTCCTGCAGAACTGTACAGATTTTAACCATACAAACCCAGAACTTC
>seq_782
AAACTGCCTACACCCACATCTTCTGTCCCTGCACAGAAAACAGAAAGAAAAGAATCTACA
>seq_783
AAAAAGGCAAGGAGCACCACCACCTGGCTGTGGCTTACAGCAGCGGGCGCCTGGACGGCT
>seq_784
AGAAAGTGCTTGTCAAAATTTTGTTCTTTGTGCTTGTGTATGAGTAAGTTGCCATGAATA
>seq_785
AGTGTGTTTGTGTGTGTGTGTGTGTGTGTGTGTGTGTGTGAGCGCGCGCGCGCGCGCGCG
>seq_786
TGGCTGTGGCCGCCTTCACCATCACAGCTGAGCGGGAGAAGGTCATCGACTTTTCCAAGC
>seq_787
GCAGCAAGTGACCTCAGAATGAATGCTTTGGAAGAAGCTGATTGAACGAATGGTACACGC
>seq_788
CGGCGTCTCGTTGGCCTGGAGCCCACACCCACCGGGTCCCTGACCCCGCGCCCCCCGCGC
>seq_789
AGGCCCAACTCCCAGATTCTGAGCTGCAACAAGTGTGCGACGTCCTTTAAAGATAACGAC
>seq_790
CCCCAGCTGCTGGCCCTGGATACCAGAAGGGCCTCTGGGGAAGCCTGGTGAACTGGAGGG
>seq_791
GACAGAAATGGCTGCAACCATGGAGACGTCCATATTTACAACAGAGTACCAGGTAGCAGT
>seq_792
TTAGATTTGGAAATTTATTATTAGAAATATATTTTTCCTTCTATATCTGCCGTAAAGCCA
>seq_793
TTCCAAGAACTAGAAAAAAGAGGAGTGGTTTGTGACAAGCGGAATCCAAATGGCATTCGA
>seq_794
TATTTTAGGCTTTGCAGGCCATACAGTCTCTGTCACAATTACTCAGCTCTCCCATTTTAG
>seq_795
GCGGTGCGCAAGCGCAACCGTCGGTGGGTCGGGGATCGGTCGCCTGAGAGATGACGTCTT
>seq_796
AGATCTACAAAATCACTTCTTTATAGACCAAGAGTATGTCTCAGAGCCATCATCTTTAAG
>seq_797
TAACCCAAATTACACCATTCCAGAAGAGGGAGATATTTTGAAATTTAACTCCAAATTTGA
>seq_798
AATCTGGAGTCCCGGACAATAATTCGGGGCAAGAGGACCCGCAAGGGTGGTACAGGCAGA
>seq_799
TGGGCTGAGGGATCCCCTCAGGCATCCATACCCCACATCCCCTCCTTTGCACTGATAAAT
>seq_800
AGGTATGGTAAGAGAGTGATTCAGAAGGCACTGGAAGAGATGGAAAGTAAGGAGTGGCTA
>seq_801
GAGACAATCCATGGAGTCCAGGTGATATGTTCTATTGCTTCTACAGAGAAAGGGAAACCT
>seq_802
AGCTCCGCGGCCGGGCGGCAGCGGCGCGGAGCGGGCACGGCGCCTGCAGCCGGGCCCCGG
>seq_803
CGAATCCAGTTCCCCATCGAGATGTCCATGCCCTGGATTCTAACGGACCATATCCTGGAA
>seq_804
ATTTTCAAAAAGAATTGAGAACTTCTGGATTAAATTGCCTTCTTCCTCGAAAACCCTGGG
>seq_805
AATGGGTGGTGCAAATAGGAGTTAACTCAACTCCCTGGGAGTCATATTTGGCAATAACCA
>seq_806
CTACTTCAAACAAGCTCAAGCCAAGGCCTTCCCCTAACTCTGACTGCTAGTCCCACAGTA
>seq_807
GAAGCAAATTGGAGGCGTTCTGGGTTGAACTGTATCCCCAGCAACAACAACAAAAAGATA
>seq_808
TTTAAAACCACCGACAGCCCTTGGGTTGGCAAGAAGGCAGGAGTATGTATGAGGTCCATC
>seq_809
AAGAAAGAAGTGATGCACTCAATTCTGCAATAGATAAAATGACCAAGAAGACCAGGGACT
>seq_810
AGAAGCAAAAAAGGCTGCCAAAATATTAAGAGAATTCACAGAAATAACTTCCAGAAATGG
>seq_811
ATCCTCTTCCTCACTGACCTGCACTGGGATCATGACTACCTGGAGGGCACGGACCCTGAC
>seq_812
TTGAAGAGCGGCTGCAGCCCTGCGGTTCAGATTAAAATCCGAGAATTGTATAGACGCCGA
>seq_813
TCATCCTCTTTGAGCCCTGGATTAAGTTCTGGAGAAGTGGTGCCCAGATGCCCAATAACA
>seq_814
TAGCATTTTCTGGACAAACCTCAGCCCTAACGGTGGTGGAGAACCCAAAGGGGAGTTGCT
>seq_815
CTGGAGAAAAACCGTTTGAGTGTAGTGAATGTGGGAAGTCATTTCCTCAAAGCTGTTCCC
>seq_816
TAATCAACACCCTCTTCAAATCCAAAATCAGCCGGAAGTCGGTGCAGCCCACCTCAGAGG
>seq_817
GGAGGGCAGTTAGCCTGCATTTAGGAGCGAGTTCCTCAAATCACCAGCAGTCTTCCAAAA
>seq_818
CGTCCTTTGCTGAAGCTGAGGCTCCAGAGGGGGAGTCACTGCCACGAAGGTTGCCCAGAA
>seq_819
CCCTGTGAGATAATGTACAGTGTGATTGGACACCACGAGACCCTGGAGGACGATGCCCCA
>seq_820
ACTCCTCCTGTGGGAGATAGGAATAGTTGTGAAGAGTCTGATGGAATAAAATGACTCCAG
>seq_821
CTTAAAGGCTGCTGGGGGCTAGCGGCCTCAGGACATAAGGTTTCCAGACAGGACGGGGCA
>seq_822
GGAGAATACGAATAGACCCGAGGTGCTTTCTCTTGGAGCTGGAGTCCAATCCCAATCCCT
>seq_823
GCTACTACGATCAAGGAAACTGGTGTGTGATTCTTCAAAAGGCCTGATTATTTACCTGAA
>seq_824
AGTTGGAACAAATCTTCATTTTGGTATCCAAACTTTTATTCATTTTGGTGTATTATTTGT
>seq_825
TAGTGCACATGTTCCGCTTTTGATGATGGGACCAGGAATTAAAGCCGGCCTACAAGTATC
>seq_826
CAAATGAAATTCTTACAGCCTGAAGGCAGACGTGTGCCCAGATGTGAAAGAGACCTTCAG
>seq_827
TTCAGGATGCCAACCCGCCCCTGAAGGTTATTCCCCAACACTTCAATGGCAACAGCAACA
>seq_828
GAGGGAGGAGGACTCCGAATGGATCTCCCCATTCCTGGCGGGAAGCAGACTGATATATAG
>seq_829
GAGCCTCAGATATCCACTGTTCACCCTCAACAAGAAGACCCAAATAAACCCTACTGGATT
>seq_830
GCCTGGGCTCCCGCCTCCACTGCAACATCTTCTCCTACGACTACTCCGGCTACGATGCCA
>seq_831
TTTGGCTCACTCTGTGTTGAAACCCAGAACCTGAATCCATCCCCCTCCTGACCTGTGACC
>seq_832
GCTCTCACTCTTTCTTGTATGACACTTTTCAAAGGGATGCTATTTAAACTGACCTGTTCT
>seq_833
CTGACCCCTCTGTTCCACACGGCCATGGTGGGTGGTGACCCCCGATGCTGCGAGCTGCTC
>seq_834
GAGGACGGGAACGGTGTTACGATTGCCTGCGTTTAGGAGGTGGCTGCGTTGTGGGAAAAG
>seq_835
CCCCAGGCCGGGACCTGGGGGCTCCTGCCGGATCCATGGGGGCGGCCAGCTGCGAGGATG
>seq_836
CTGAAAGAGCAAATGTGCCGAGCTTGAAGAAGAATTGAAAACTGTGACGAACAACTTGAA
>seq_837
AAGATGATAAAATAAGATTGCTGGAAGAGCAACTACAACATGAAATTTCAAACAAAATGG
>seq_838
CTATCCAGGGAGGGGGAAGCCCATGAACTTAGGCTCCCTGCAGTGCCCAGCATCAATGGA
>seq_839
CATGCTTTGATCTGGAAAGAGCAGCTGTCCGCAGGCCTCTGTCTCCAAGAGGCCTGTCAC
>seq_840
TCTTGCTAATCAGTGTCTCACACTGGCGTAGAAGTTTTTGTACTGTAAAGAGACCTACCT
>seq_841
GGGAAGCAGATGATCGAGACGTACTTTGACTTCCGGTTGTATCGCCTGTGGAAGAGCCGC
>seq_842
CTTAATACTTTAATTTGTGCATTTCATAAGCCCCCTGCTCTTGGACTGAATTTTGTGCTT
>seq_843
GGAACCTGCGTGGGGCCAGGCAGAGAAGAGTGCATTCACTGTGCGAAAAACTTCCACTTC
>seq_844
GTCCTATCACCTTCTGGAGAAGAGAGGAAGAGGCCAGCTCCTCCCCGTCCAGCCACCTTC
>seq_845
TGAAAGAATTCATACTGGAGAGAAACCTTACAAATGTAATGAATGTGACAAAGCCTTTGC
>seq_846
CACTTCCTCACCCAGCTCCACTCCACCTTCCAGACCCCGGACCGCCTGTATTTCGTGATG
>seq_847
GTAAACAGCGTTTAAAAAGTACCCCAACACAGAGTCAATCCACAAAGACTGGGAGAAGTG
>seq_848
TGCAGGAGGGTGCAGGAGGCCCCAACCAGCTGAAGAAAGCAGAGCAACCCAGGAGCTGGC
>seq_849
TCCCCACCCAAACTGCAACAAAAAGTACAAGCACATTAACGGCCTGAGGTACCACCAGGC
>seq_850
TGAATACAGAATTGGATTTGAGCAGTAAATTTGCTAACTGGTTATTTTCACAATTTTCTT
>seq_851
TGCCACACATACGTGCTTGGCGTTTCTCACGGGTGTTCTGCACAGAGTGCACCTGGCCAG
>seq_852
TGCTGTCCGAGAACGCCAGAGATTCTTCCTTTATACCCCTGGGACACATGCTCACCCAAA
>seq_853
CTTGGGTCCCACCAGTGTCACTTTTCTGCCGTTTTCTTTCCTGTTCTCCTCTGCTTCATT
>seq_854
CAGGTGACTAGAGCAGGCTGGTTTGGAACAGGGCTTGTGTCGGATGAGAATTGTGCCAGG
>seq_855
GGAACTGCTGCGGCACCTGGCAAAAGGCATGGCCTCCCTGATGATCACCACCAAGGGTAG
>seq_856
GGCAGCTCCCTGAGTTCTGAGTCATCCTGGTACGACTCCCCTTGGGGCAATGCTGGAGAG
>seq_857
AGAAGGAAAGGGTCTGACATTTCAGGAGGTGGAGAACTTCTTTACTTTCCTAAAGAACAT
>seq_858
GTGTGTGCTGACTCCTGGAAGCTGGACCTCTTTCAGTCCTGTTTGAATGCGGGCTTCTTG
>seq_859
TGGCAAATCTAGGCTTGCTGTTTGGGCTCTCTGAAAGTGACGCCAAGGCTGCGGTGTCCA
>seq_860
TCCCTGTTCCAGGCGGGACAGCATTTTAAGCGCCGGTTCAGAGGGTCAGGGAAGGAGAAC
>seq_861
TGGCTCAGAGTTCGTGCCAGTGGTGGTGAGCCGGCTGGTGCTGCGCTCCATGAGCCGCCG
>seq_862
ACAAGGCTTTTGAGTATAACATGCAGATATTCAATGAACTGGACCAGGCCGGCTCCACAC
>seq_863
AGCATGATGGAAGTATAACAGCTTCTTTGACAGAGAGCAAGTCTGCTCATGTGCAGACTC
>seq_864
TGGGCATTGCCTGGGCCCAGACCTACGCCACGGACTAATGCTGTTGGGCCCAGGCCAGTC
>seq_865
ACAAGAGCGTGCGCATCATCGACCCCCGTCGGGGCACCCTGGTGGCAGAGCGGGAGAAGG
>seq_866
CCACACCTATCTGGTGGTGGTAGTGGGCGTTTATATTTGCGTTCCTTTTCATTCATTTCT
>seq_867
AAAGAGAAAGAAAAGAAGAATAATGAAGGCACCAGCAGCAGAAGCAGTGGCAGAAGGAGC
>seq_868
CAGGCACATGCCACCACACCCAGCTAATTTTTGTGTTTTTAGTAGAGAAGGGGTTTCACC
>seq_869
TCTTGCCTTGCCTGCTTAGAAAGTGTTTTCAGCCGGTTCTATGGCTTGGGGGGCAGCTCC
>seq_870
TTGAAAGTTTTAACTTAATGCGTTGGTGAACAAAATCAGGAAGACACTTTCTCATTTATC
>seq_871
GAAGTGGAAGTTAAGATTGTGGATGACTTTTTCATTGGCCGCTATGTCCTGCTGGCTTTC
>seq_872
GCGGCTTCTGTTGTGACTCGGGCAGCCTATCCCGAGGGTGCGGAGCTGCCGAGGAGCCTG
>seq_873
GGGGACTCAGGTCCAATAGACTTAAGACATCAGAGGGTCCCTGACAGCTCAAGGGGCCCC
>seq_874
AAGCTGATTGCAGCCCAAACTGGTACCCGTTGGAACAAGATTGTCCTGAAGAAGTGGTGA
>seq_875
CCAGCAGGTGGGCGACTGCTGTATCATCCGCGTCAGCCTGGACGTGGACAATGGCAACAT
>seq_876
TAGGTTTTTAGAGTTCAGGATTTCATTTATTAATTTCTTCTTGCTTTTTTGGTGGAAATA
>seq_877
CCAACAGTACAGTCCTCACCCTGATGACCTTGACCCCAGAGGGGTCGGAGCTACACATCA
>seq_878
GGCGTCGCTGTTGCCCTTTTAAGCCGCGGGGCCGCCGCCTCCTGCCGCTGGAGTCGGTTA
>seq_879
CCACGAAAGGTTCTGATCCTGGGCTCAGGGGGCCTCTCCATTGGCCAAGCTGGAGAATTT
>seq_880
AGGAGATCGTGGAGAATGGAGTGAAGAAGTTGGTGCACAGTGTCTTTGACACCGCAGACT
>seq_881
AGGGCACGCGCACCAACTACCGCGCCGGCTACCAGGGCGCGCACGACCTGCTGCTGTACG
>seq_882
CCCCTTCTCTTCACGGTCCAATGTGACACTGCCAGCCCCCCGGCCCCCTCCCCAGCCAGG
>seq_883
CCCATCAACATCGTTGTGGTCAAGGTGCTGCTTCTTAGAGATCGTGACTCCGGGCCCAAG
>seq_884
CTCTCAATCCTGGGAAACCTGCTGCTGCTTTGCTCCCAAGACATGCTGACTTCTCTCACT
>seq_885
ATCAGGATTCTGTTACGTTAATGATATTGTGCTTGCCATCCTTGAATTACTAAAGTATCA
>seq_886
GAGCCCCTCATGCTGAGATGGAAGCAGTCTTCCCTGCCCACCATCCCCATCATGGGTATC
>seq_887
TTGGAAGATGTCCAGGTGTCTTGTTATAGAATTCTGACTAGCTTATATGCTTTGGGAACC
>seq_888
CTGTGAGCCACCGAGACTGAACCAAACCCAGGAAGCGGCGCCACCAACCAGCCTCGCAGA
>seq_889
ATCATCCTGGAACCAGGAGAAACGAGGTTAGGGCTACCACCTTAACCGCCCAGGTGCTGG
>seq_890
CGTGTCTTCTTTTTTTTAAAGAACTGAAATAGTCCCCAAGAGGCCTCATGGCCTGAAGAC
>seq_891
TGGCTGTCCCTGTACCCCAGTCCTGAAGCCCCTGCAGTGGCGGGACTCAAGCTCCTGACC
>seq_892
TCAGGCAATAATCTCAACATCCCAATCTTCAGTACCTTGATCCATAAGCTTGGGGGCTTC
>seq_893
ATGGTGAAGCATGCTAAGATCCTGGGAAAAGAAACAAAAATATCAGTTTCTTCTTGCAAG
>seq_894
CTTGCTCCTCCAAAGTCACACTTTTTCCTGCCTGACTTGTTCCTCTCCAGCTATTCTACC
>seq_895
CTGGCGACGGAGCCACCCACAGAGTCGCTGCTGCTGCGGAAGCCGTACGGCCGCGACAAG
>seq_896
TGGGAGCCCTCACGAGTCCCGTGGCTGCTTCAACCCCCAACTCCACTGCTGGTGCAGCCA
>seq_897
AGCTCCTCCAGCTTCAGGCTCTAACTGAAGGGGAAGTACAGGCTGCAGCTCCTTCCCACA
>seq_898
GTAAACAACTATATTTCAACTAACTTCATCTTCACTGCATAGCCTCAGGCTAGTGAGTTT
>seq_899
AGCTTCAGATAGGGCAGCAAACTAAAAGTTATCGACATCAATTACAACAGAAAGAGGTAG
>seq_900
TTGTAGAAAAAATTGGAGTCCATCTGATAAGAACCGGCAGCCAGCCACTAAGAGTAATTG
>seq_901
GGGAAGATGATGGCAGATTACGGCATCAGAAAGGGCAACTTACTCTTCCTGGCATCTTAT
>seq_902
TTAAAGAGACTATATCTACATGAAAACAAACTAGATGTCTTCAGAAATGACACCTTCCTT
>seq_903
GCCCCAGAGTGCTTTAAAAAATTCTCTTAAATAAAAATAATAGACTCGCTAGTCAGTAAA
>seq_904
CCCATTCCTGAGGAGCAGGAGCTGGACTTCCAAGGGTTGGAGGAGGAGGAGGAACCTTCC
>seq_905
ATTGGAGACAAGTCTTTGGTGATGAAAAGAAATATTGGCTACTTCCAATATTTTCAAGCT
>seq_906
CCACTTAGATGGCAACCTGTCCGACCCATGCGGTCCGAACCGCACCGACCTGGGCGGGAG
>seq_907
CAGCTGCAAGAAGGGAGCCATGAGCCAGAAGGAGGCCCCTTTCCACAGGCAGCGTCTCCA
>seq_908
TTGGAGAACTGTGCCAAATCTTCGCTGCCTATGTGCGGAAAACTGCCAGGCTGAGAGACA
>seq_909
TGTGCTCTCTGCAGTGCTGCCAGGCACATGCTGGTTCCTTCAGCGTTAGGTGCTTGGCAC
>seq_910
AAATGGGGCAAAGCGTGCTCCGGGCGGTCTTCTTTTTAGTCCTGGGGCTTTTGGGTCATT
>seq_911
AGAGCGAGATGCAGTAAAAGACCTTCTTCAGCAGCTGCTGCCCAAATTCAAGAGGAAAGC
>seq_912
GTTCCTCCCCCACCTCAGCCCTCTCCTGCATCCTCCTGTACCCGCAGCGAAGGCCTGGGC
>seq_913
GCCAGGCTGCAGACCTGGAGGCGAAGGGAGTGTGGAAGAGGAGGGTGTAAGGGTCGACGC
>seq_914
TGGCTACTAAAATTGTTAAGCCAAAACCCATTTATTTTGTTAAATTCTCCCACAGCTATA
>seq_915
TAATAATAATAAGATGGGGTGCACATTAAATTTTGACCAGCCCTAGTGGCTTTGTTTTGT
>seq_916
TGGCTGGTGGTCTTCGGGCATGTGAGACCTGCTCTTCACTGTTTCCACCCCACTTGGTGG
>seq_917
CTTTATAGCGAGGCCCTGGGAAGGGCCAGTGTGGTGCCACTGCCCTATGAGAGGCTGCTC
>seq_918
CAGTGAGCCAAGATCGCGCCATTCTACTCCAGCCTGGGCCACAAGGCAAGACTCTGTCTC
>seq_919
AAGTGATTAATGTATTTTATAAATTACCTTTTCACATATGCAAAATCTGTTTCTACTACA
>seq_920
TTTCTTTAGGATAGCTCTTAGATCTGAAATTAACTGTATATATACATTTATACAGTTAAT
>seq_921
TTCGTTGGAGTCCACTGTGAGACAGAGGTGGACGCCTGCGACTCCAGCCCCTGCCAGCAT
>seq_922
GACTGTTAGGTATCTATGCCAATTTGTTTTCATACTTCAGTTGGTTTTGGAATCTGCCTT
>seq_923
AAAATTTGCAAACCTGGACAGCAGTGTGAAAGAAAACCAGAAGCGTACCCAGAGGCGGCT
>seq_924
GCTGCAGCTCCTCCTGTGCGGAGTCCAGTCTAGGATCACACTTTGTGCCTCATCCTGTCT
>seq_925
CTTGAAGATCTATATAATGGAGTCACGAAGAAATTGGCCCTCCAGAAAAATGTAATTTGT
>seq_926
ACACAGCCTCTGTTTTCATTGGAATTGCTGCTGCTGTGCTTTGGACAGCACAAGGAAACT
>seq_927
TCCTCATCGGGAGCAGCTTCCCCAAGTCCGGTGGGCGGCAGATGGCCAGGGCAGTGCGGA
>seq_928
GGAGGAGCAACTGCCTGCCAGGCCCACCCACCAGTCTGAGCTGCTTCTGCTGAGGCTGGT
>seq_929
TACAAGTAAAGAGGTTTGTTTCTATGATCTGCTGTCCAAAGAAGAATTTGCTTGCCAATA
>seq_930
ACTTCGACTGAAGTTCGAGAGTGGAGTGCCCGTGGAGCTCGGGAAGGACGGTGATGTCTG
>seq_931
GGCCCGGGAGACCCGTCGTCAGGAGCTCCTGGAGAAGATTACGGAGGGCCAGGCTGCTAA
>seq_932
TTGGAAAATCTGCCCATTCTTCAAAGGCGTTGGCTATGCTGTCATCCTGATCGCCCTGTA
>seq_933
CTGCTGCAAACCTGTGTGCTGTGCGCCCACCTGCTCTGAGGATTCCTATTCATGCTGCCA
>seq_934
TAAAGAACAAGGAATAACAGTTGTAGGAATTTGCTGTGTGTATGAAGTGTTTATTGCCCA
>seq_935
TTCCCTCAAAATGCTACGGCCTGTGACAATGCTCCAGAAGCCTGGGACCTGCTGCACAGA
>seq_936
AAGGTTGAAAAGAAAAAGAAGGAGAAGGTTCTCGCAACTGTTACAAAACCAGTTGGTGGT
>seq_937
ATAAACTTATTTGCATATATTGGAGGAGCATCCACTATCAGTATTTCTGTGCTTTATAAA
>seq_938
AACAACAAAAAACACAAACAGGAAAGAGCAATTGGGTAAAGCTGTACACTGCTCTTTTAA
>seq_939
CATGAGCCGCAGCACGCAAGGCAAACACAGCCGGAGGATTTTAATGCCTTTTGTAAAGAC
>seq_940
CCTGGCTGTCCTTTTCCCCACCATGCCCTCCTCAGAGGCGTCTCCCTGGCTTCGCTGCCT
>seq_941
GTAGAAAATCAAATGGCAACCTGTGAAAAGCTGAACAGGTCCAATTCTGAACTTGAGGAT
>seq_942
AAATGTTGCCATAAAATAACACCTAAGCATATACTATTCTATGCTTTAAAATGAGGATGG
>seq_943
TTGACTTTTGGGGTGTCCAATCCTGCCTCTGCAGGTTTTGGAACAGGAGGACAACTCCTT
>seq_944
AACACTTTTTCTCGAGTCCAAAATCATTCCCCCCGTGAAGTCTGCTTACCAAAACATAAG
>seq_945
CCATTTTATAGATGAGGAAACCGAGGTGCAAAGAGCTGAAATCACGCCCAAGGTCATGGA
>seq_946
AATGACGAAGAGGACTTGTATGAATATGGCTGGGTAGGAGTGGTGAAGCTGGAACAGCCA
>seq_947
ACAGCATTCAGATGTGTTCATTTCTCCTGTGGCTGAAACTACTTCTCAGGTGGTTACCAG
>seq_948
AAGTTTATTTCTGATCGTGAAAGTAGAAGAAGTCTCACAAACAGCCATTTGGAAAAAAAG
>seq_949
GAGTTCATCTCGGAATGCATCATCCAGGTTCTGCAGAGCAAGCATCCCGGGGACTTTGGT
>seq_950
CAAACTGCAGGAACGGGTGGAACGCTGTGCCAAGGAGGCCGAGAAGACAAAAGCTCAGTA
>seq_951
CTGCGCCTTTTGTTTCCATCTGACCCTCCTGCACCTGCGGCACAGTCCTCCCGCCTACAG
>seq_952
AGCAGCTGCTGGAGTGTAATAAGTGCCGAAACAGCTATCACCCTGAGTGCCTGGGACCAA
>seq_953
AGAGCCACTGCAGCAGGAGTCGGGCCCTGCCTCCCTCCCAGCAGGGAAACCCCGCCCGCT
>seq_954
AGCACAAGCCCGCTGCATGACCCGTCTCTCCTTTCTGGGACTATTTCTGCTGCGTCCTGC
>seq_955
AACTGTGCCTTCCCACTCGTCTGTGCAGAGGCTGGGCCTGAGGTCTCAGTGTGGAGAGCA
>seq_956
GGTTGACAAGGGTGTGGTGCCTCTAGCTGGGACTGATGGAGAAACCACCACTCAAGGGCT
>seq_957
TGACAGTAGGTAGCATACATGTTTGCGGCATTTCTCCCAACTGTACAAAGGTCTGGCCTA
>seq_958
TGCCAGATGCTTGGTCCCCAGGAACTAAGGCGACAGAGTGCAGGGTGGGGGCAAGACTGG
>seq_959
TGGGAAAATTAATCTGGCAGCAGGGGTGTTCAGGGGCCTGTCTTGGCTCCACCAGGGGCA
>seq_960
AGGTGCTATGTATATCTTTCATCTGTAAATGTCAGTGTCTGAACAGACAACACAAATTCA
>seq_961
TGTGATGTCACTGACAATTCCATCTTCTCCAAGCTGCCCAAGTTCTGGGAGGGGGACTTC
>seq_962
CCGTCTGGGTCAGATGGTCTTGGAGTATGACCACCCTCTGAAGAAGCTGACAGAAGAGTT
>seq_963
CCAAGAACAGAGAAGAGTCTTATGGGGAAGGGGGAGGAAGGGAAGTATGAATATTTACCT
>seq_964
ACACAGCCTGGATGGAGAATCCAGAGGAAGCAATTTACGATGACGTTCCAAGGGAAAACT
>seq_965
AAAGCCGAGACTGGGGCTGGGTCAACAACCGAATTCCAGTTTAGAGGCGGATTTGGTCGT
>seq_966
ACCCTCAGCCGTCACCTCCAAGCCCAGGAAGCCCCCCACACCCCCGGAGAAGCCACAGCG
>seq_967
GAGCACAGATGTTCAAACTATGCTTTCATTTTTTCACTGATATATTAATTTTTGTGTAAT
>seq_968
TGATGAGAAGGGACCAAGTATTAAAACTTTGTGCCAATCACAGAATAACTCCAGACATGA
>seq_969
TCCAGCAGCTGGCCACGGCGCACTATGGCTTCCCCTGGGCCCACACGCACCTGTGGCTGG
>seq_970
TGCTGACAACAATAATCATTATAAAAAGTTCCCTCAGATGTCATCGTATCAGAGGATGCT
>seq_971
CCTGGAGGTCCTGTGGCCACGCGGGGCAAGTGCCTTTCCGACAAGACCCCCGGGGAATGC
>seq_972
CTCAAAAAAAAAAAAAAAAAAGCAAACCTGAGTTTTAACTTGGTGACTGTTGACTCCCTC
>seq_973
GGGAAAAGACAAAACTTCAGTCATGGCTCATTCTTAATCTCTTTAGTAATATAATACAGT
>seq_974
GTTGCTCACTGGTGCTGGGAAGACAACACTTCTGAACTATATTTTGACAGAGCAACATAG
>seq_975
CCAGGTTTCCCAGAGTGCTGGCAAGGGTGACACAAGTTCAGGACCTCACAGCAGGGAAAC
>seq_976
CATGCCCGAGGATATAATCATCAACTGTAGCAAAGATGCCAAGGTTCCTTCTCCTCCTCC
>seq_977
AAGACAGAGGCCAAGAGAGAAGCAATGACCCAGACCAAAGCTGAAACTCATATATTGGCT
>seq_978
GACATCAATGAGGTGGCAGAAGATGAAAGCCAAAGACACCAGCAGACGATGGGGAGCTTG
>seq_979
GCTGGGACTACAGGCGCCCCATACCAGGCCCGGCTAATTTTTTTTTTGTATTTTTAGTAC
>seq_980
AGGAAGAGGAAGAAAAAGGACCAGTGTCTCCCAGGAATCTGCAGGAGTCTGAAGAGGAGG
>seq_981
CTTCAGATCAGAAACTGGCAATGGGAAGAATGTGCACTTAAACTTGATCACTGTAGATCT
>seq_982
ATTGGATATAGTATGGAAAACAAATCTAGGTGAAAGGGGAAGGTTACAGACCAGCCAACT
>seq_983
CTTGAGTAGCACATCAACATACAGCATTGTACATTACAATGAAAATGTGTAACTTAAGGG
>seq_984
GTCGGCTGTGCAGGACCTACCTGGCTGAATACATCCGGACGGAGATGCTGGAGGGAGACG
>seq_985
GGCCAGCCGGGACCTGTCACTTTATTATTTAAGGAGTGTGTGTGTAGAGTCGCTGGCTTA
>seq_986
TTCCCACTGGCGTGGCCCCCACCCCAGTTTTGATGAACCAGCCACCCCAGATTGCTCCCA
>seq_987
AAATTAATTTTCAATATTAACATTTAAGCTAATATAAAAATTTTAAATTTCAATAAAAAT
>seq_988
GGTTGGTTGGAAGGCTGTGGCTGGTCTCAGTTTGGTTACTCAATGCCCAGGAGGGGCTGA
>seq_989
AACCTGATGGACAAATCCCACTGCGGTTATAGTTTAGACTGGTCACTGGTAGAAACCGTT
>seq_990
TACTAGGGTGACCTTCTCTGACACAGTCCTCACAGGGCAGGGATGGACTGCACCCCTGAG
>seq_991
GTGATTTGTATTAAGACAGCACTTATATTGTACAATACTTCAGACTGTTTTTTTTAAATA
>seq_992
TGAAAATGACTGTGCTGCTTTTTAGTGTCTGGCTGCATAATGTACAAGTCACAATTTGCT
>seq_993
TTTCTGGGCAGGTTTCCTGTGTCAGTATTCCCCCTCCTCTTTGCATTAATCAAGGTATTT
>seq_994
CATCACCACCGTGGACCCAGTGATTCCATCGCCAACAACTACTCCTTGATGGCCCAGGAC
>seq_995
TGGGGGACTGGGGGGCCATTTCCTTTTCTCTGCCCTTTTTTTGTTGTTCTATTTTGTACA
>seq_996
TGCAGGACTCACTGGATAGATTTTATTCAACTCCTTTTGAGTACCTGGAACTGCCTGACT
>seq_997
CCCATCCATGAAAGTATGTGGGAACTGGAGGTAGAAGATTTACACAGGAATATTCCTTAG
>seq_998
GTTTCAGTACATCCGCTCCAGATGACTGGATTGACTGATATTGCAGACATTATTGATGAC
>seq_999
GGAGGACCCGTGCTTGTAAGTGCTCCCATAAGCCCAGAAGAGCAAGATAAACTTGAAAAT
>seq_1000
AACCAAGGACACTCCCAGGCTGAGTCTCCTCTTGGTGATTCTGGGCGTCATCTTCATGAA
