# Supplementary material for: HiMMe: using genetic patterns as a proxy for genome assembly reliability assessment
Source: BMC Genomics. 2017 Sep 5;18:694. doi: 10.1186/s12864-017-3965-2 (PMC5584555; doi:10.1186/s12864-017-3965-2)
Supplement: Supplementary file 2 — ’Supplementary_file2.zip’, Title: ’Data from simulations’. Description: contains all simulated data as well as the pertinent results. (ZIP 1187 kb) [file 12864_2017_3965_MOESM2_ESM.zip › Simulations/simulations/input/true_seq_70.fa]

>seq_1
CAGCCTGCAGGTGGCCCAGCAGCAGGCCGAGGAGCTGCGGCAGGAGCGGGAGAAGCTGCACTGTGCTAAA
>seq_2
CTCCAAGTCTTCAGGCTCGTACTCAAGGTCAAGGTCGCGCTCCTGCTCCCGTTCCTACTCGCAGGCACCG
>seq_3
AGCAGGGCTAGTCCTGCATATTTTTTCTTAAATATTTCCCAATTGTGTTTTTCATTATTTATCGAGACTT
>seq_4
TTCACAGCATGCTTGGGCTCAGCTCACATTCTGGGAGGCCAGCCAGCTTTACCTGCTGTTCAGATTTGCA
>seq_5
CAGTGGATTAGCAGCGGGGCCTCCTGAGGCTGCTGGGGAGAACTTTGCCCCCTGCTCTGTCTATGTCCCC
>seq_6
ATTCATGAAAATCCACTACTCCAGACAGACGGCTTTGGAATCCACCAGCTACATCCAGCTCAACACTTGT
>seq_7
AGACATTTTCAGACATTTTTGGAAATTTCCATTAAAGGTGGAAAATCTATTTTTTTCCTCAGCGAGGATG
>seq_8
GCACACAATGAGATCCGCACGGTGGCCGCCGGAGCCCTGGCCTCTCTGAGCCATCTCAAGATAGCCAAAG
>seq_9
AGAAGCAGTGTGCCGATCTGGAGACGGCCATCGCCGACGCTGAACAGCGGGGGGACTGCGACTTCCTCAT
>seq_10
GGGGGCCATCCGGGCAACTCACCCTGGACAGTCAGCTTGCGGAATCGGCAAGCTAACAAGGATGAAGAGG
>seq_11
TGGGACGGGACTGACAGCCTCCCAGAGGCCCGTGGAGGAGCCCACCAGCCCCTTCTTCTTAGACTCCGAC
>seq_12
AGAGGAGGGTGGGTGACTGGGATTCACACAGAGAGCTGGCAAGACGAGACTAGAACCAAGAGCTCAGTTG
>seq_13
CTTTGCCCTCAGCCAAGATGGCGGCTGCCGTGGACCCTGTCCCGGCTCCGCCCCGCGGCCTCAGCGGTTT
>seq_14
GCATGTGAAGAAAGGGTGTTTTTCTGTTTTATATTCAACTCATAAGACTTTGGGATAGGACAAGCGATTC
>seq_15
CGCTGAGGCCCTGTCTACCTCGGAGGTGGCCGAGCGCATCTGGGCTGCAGCCCCCAACAGGACAGGAGGG
>seq_16
ATCGTGCACGAGGACGCGCCCGCGCCGCCCCCCGAGGACTTCCCCGAGCCTTCGCCCGCCAGGGTGAGGC
>seq_17
TGACCTACTGTCTGCCTATATTAAGGGTCCACACGGCGGCTGCTGCTTTTTTTTAAGGGGCTGGCAGCAG
>seq_18
ATGTGGGATAAGGCCATCTGTTGTCTTATGGTGATCTGAAGGTATTAGGGGGAAGTTCATCTTCATCCAA
>seq_19
GCTGGTTACCAGTGGCCTTCCAGGTTGTTATCTGCAGGTGTGGCAGGTTGCAGAGGACAGGTGGTTCACT
>seq_20
AGGAGGGCTGTCTGAGATTCGAGGGAAACAAGCTCTCAGGACTTCCGGTCGCCATGATGGCTGTGGAAAC
>seq_21
TAGTTAAAGAACTGTTGGTTTGATCTGTGATTAAGTTGAGCATGCTCCGCTCTACTGAACAACTGAAAAC
>seq_22
TGTGCCAGAGCGCAGAGGAGTGAGGGTGTCTGTGCCGTTGCGTGGAGGGGAGTGGGTGAGTAAATCTTAT
>seq_23
GAACCCCAGACCCTTCCAGAGACCCAGGATGGGGACCTCCACCTGCAAGAACAAGGCTCAGCAGCTAACG
>seq_24
TGAGAACAAGGCTGATCACTAATGTTGGCATTAGTGATCATGTTTGTGATTTGCTATAAATTAAATCAGA
>seq_25
TGCCTTTAGCAGCAGTTTAAAATCCTATCGTGAACAACCTATATTTTCGCCATTTTACAATAGTTCTTGG
>seq_26
CAGCCTGGGTGACAGAGCGAGACTCCGTCTCAAAACAAAACAAAACAACAACAAAAATAAATGCACAACT
>seq_27
TGCGGGAGCTGGGCTTCCCGTACATGACGCCGGTGCAGTCCGCAACCATCCCTCTGTTCAATTGGGGAAT
>seq_28
GGGCCTCCATAAATCTGCAATCTGCACCCTCCTCCTAGAGACAGGGAGATCGTGTTCTGCAAAAATTACA
>seq_29
GCCCGGGCCTTTGCCTCCACTGGGCTGGAGAGTGGAGCCTCAGGCCGTGGCAGCTACTACAACAGGAACA
>seq_30
TTTCCTGGGCCTTTAATGCTTTAAATTTATTATTTAACAACTAAAGCCATACTGAAAGCCCCACAGCCTC
>seq_31
GATAAGATATGTACATAGGTGAGTAAGTGAAAAAGTCATCAGCATTGACATTTTGGGTTAAGATACCAGC
>seq_32
CGCCTAGGCTGGACTGCAGTGGTGCAATCTCGGCTCACTGCAACCTCCACCTCCTGGGTTGGAGGGGAAC
>seq_33
TCCTGAAGAACCAGCCAGAAGAAGAAAAGTAGAGGTGGCTTTGCTGCCTCCTGGGAGCCCGGAGATAGAC
>seq_34
TTGAGTATGATGAAACTATATCATGTCTGTTTGATTTCATAACAACATAAGATAATGTTTCAGATAAAAG
>seq_35
TGTTCTGCCAAGCAACGCCACAGAGCCAGCCAGTCCTGGAGAAGGAAAGGAAGATGCATTCGCCGCCGCC
>seq_36
CAATCAGGGAGAACAGGGCCTGCCCTCACTTTCCCATAGACAGAAGTTCCCGGGAGGCTGCTTCTTCCAA
>seq_37
GGAGGCCGTGGCCAACCTCCAGTTCTGGCTGCTCAACATCGAGGCCAAGGCCCCAAACGCGAGCACACGG
>seq_38
CGCTTCATACTGGAGAGAAACCTTATGAATGTGAAGAATGTGACAAAGTTTTCAGTCGCAGGCAAGATGG
>seq_39
CTGCTGGAGCCCAGGAGGCCGAGGTCCGAGTCCGTGACCGTGAACAGCTTCTTCAGCAGTGGCTGAGGTG
>seq_40
GCGCCAGCAGCCTGCCTGTGACAGGCATCAGGTTAGCTGGCTCCCACTCGGGTGGCGCGCGAACATCAAG
>seq_41
GTAGCAACAGCTGCAGCCCTGGCTGTGGCCCTGAGGTCCCCCCAACCCCTCCTGGCTCTCACCCTGGCGA
>seq_42
AAGCCTTTATTTATATTTACCACTTTGCTCAACCTAAATGAATTCAAGGTAGAGAGAATCGGCTCAGGAC
>seq_43
GCTCGGAACTTGCTCAAATCTATAGCAAAGCAGAGAGAAGCTCAACAGCAGCAACTTCAAATGTAATAGT
>seq_44
GGACTACTTCAATGTTCCTTATCCTCTACCTAAAATTGATCTCATTGCTATTGCAGACTTTATCATGGAG
>seq_45
CAAACCAGCTTGCTGACAAAGGGAAGCTTTCTCCTCATGCTTTCAAAACCGAATCTGGGGCACTGCTGCG
>seq_46
AAGGACATGTTCTTCAGCTCGGGTTTCCAGGATGCTGGGCACCGGGAGCAGGCCTATCACCAGTGATTGG
>seq_47
GAAGCCCCAAAAAGCCCACCCTAGTGAGTCTGCCTCTAGGACCCGAAGTTCTCTCCCCAGTGTGACCCTC
>seq_48
ATTAATGCAGTTTTTCAGGTTAAGTACTGCACGACTACTCGCTTCTGAAACTGATAGACAAGAGCCTGGA
>seq_49
CCAGATGCTCAAGAAGCGAGAGGAGCAGGGCCGGCTGCTACCTACAGGGGCTGGGCTGGATGCCTGCTGT
>seq_50
TATTGGGGTGTTCTGAATGACTTCTGTGAAAAAAATAATTTGAATTTTTTAATGAGTTCTTGATTGTAAG
>seq_51
AAAATTTAACTACATCACTTGTCAGTCTCCTAAAAATGCAGTGTATGTGCTTTGAAACTTCACACAGGGT
>seq_52
CTGGAGTCAGAGACAGCAGGAAAATGGGTCCTGTGTAATTATGACTTCCAGGCCCGCAACGCTACGACAT
>seq_53
ATGACTATGAATATGAAGAGATACCAGATGACAATTTTAGCATCCCAGAAGGTGAAGAAGCAGAGCCTCT
>seq_54
CATCAAAGGAACAGCGCCAAACCCTTATGTTCAGTGCAACTTTTCCAGAGGAAATTCAAATTAATGTATA
>seq_55
TTTCCAAGAGTTTCAAGGTGAAGATATTCAAGTTACTGTTCCTTGGTATGCTTTTTCATACTGAGTGATG
>seq_56
GGGTTTCCTGGACCGAAAGGACCCCTGGGCCCCCCTGGGAAGGACGGGCTGCCGGGACACCCTGTGATGG
>seq_57
ACAATTCACAAATGAAGCTTTATGTAAGGCTTTACAGATTTTCTGCCGAGGAACTGAGAGAGTGCCTCCT
>seq_58
ACTGCCCACGGATTCCAGAGCCAATCCCAGATTTCGCAATTCTTCTTTCCACTTAAACTCTTCACAGGGG
>seq_59
TTGCACCTAGCCTGTGCTAATGGACATACAGATGTTGTACTTTTCCTAATTGAGCAACAAAGGAGCTGTC
>seq_60
TACAGTGTTGAAGACATGGATGAGGGTAGCGACGAAGTCGGGGAGGAAGAGATGGTTGAAGAAAAAGAGT
>seq_61
AAATTGATCGGAGAGAGACGCTGTCCTTTAATGAGCAAGAGACTAATAAGAGCCACCTCTAAGTTGTTAG
>seq_62
GATTTTGAAACTTAGCACTTCTGCTCCCAAGGGACTTACAAAAGTGAACATTTGTATGTCAAACATGATG
>seq_63
ACTGTTTTTGTAGTAAAATACATAACATCCAGTGTCATTCTTTTGCATGTGAATATCCAGCCTCTACTAA
>seq_64
TTTAAGAAATGCATCTATGTTGGCATGGCAACAGATTTGGTGCTGGATGACAGCAAGAGGAGATGTTTCA
>seq_65
TGGAGGAAACCACGGACTGGATCTATGGCTTCTTTTCTTTGTTATCTGACATCATCTCATGAAGAGGAAG
>seq_66
TGCCAAATTAAGCTTGCAATAAAAGAGGCAGAAATTCAAAAGCTTCATGCAAACCTGACTACAGAGAGTG
>seq_67
ACTACTTTATACTTCTCTTGCTCTTATAACTATTGAACTGGCTAATGAAGAAGTAGTTATTTTTTTTTAT
>seq_68
GCGTCTCCGGAGGAATCCTTAACTTCTGTGCCAACAACTACCTGGGCCTGAGCAGCCACCGTACAGTGGC
>seq_69
TTTTTTTTTTATCTATGGATAAATACTATTTGAGTCTGGGTTTAAGTTTGGTTGATCTGATTCACCTCTT
>seq_70
ATTATTTTACTAAACCTAACCTTAAGCACACTGATACTGCTAACAAAGAATGCATAAACACGAAAGCGAG
>seq_71
GAAGGGGAGCAAGAGCTTTTTGAACCAAATCAGTCCCCACAGGTGCCACCTATGGAAACCAGGGGCCCTT
>seq_72
ACAGCTATGAGCAGAAGGCCAAGGAGTCACTGCAGAAAGTGCTGGAGGAGAAAATGAATGAGGAGTCTGA
>seq_73
TGCAGTCACCCTCAGCTCCCCTTCCTTGCCCGCCTCTCCCCCCGCCGCCCCACCAGTTAATTGGGCTCAC
>seq_74
CCTTCATCTCTGCCCGCGACCATGTCTGGATTTTCTTCCACTCAGACGCCTCCAGCTCCGCCCAGTTGGC
>seq_75
GCCTTCGCCTGTCCCAGGAGATCTGCAGGCTCTGCGGGTGTGTCGGCGGGGACCTCCGGGTCATGAACAG
>seq_76
CAAGGCCTATTTCTTCTACTTAGGAAGAAAACCTGCTTTAAAATTAGTTAACAGAAGCCTCTCAAGCTAA
>seq_77
AAGCTACAAAGCCTAGACCTTTCAGCCGCTGCCGAAATGACCTGTGGAACACCCCCAGGGAAGATTTTCA
>seq_78
ATAATTTGCAAGAAAGAGAAAATGGTGGAATTTTTATTGAAAAAGAAAGCAAGTACACATTTTAAATCCT
>seq_79
GAGGAAGTGGGACCTCCCCTTTTGGGTCGGTAGTTCAGCGCCGGCGCCGGTGTGCGAGCCCCGTAACCCC
>seq_80
CCCGGCCCGAGAGGGTGCTCGGCGCCAGCAGCCCGGAGGCCCGGCCCGCGCAGGAGGCGCTAGTAAACCC
>seq_81
AAGCAGAGGCAACAAATGATGAAGGCAGGTTAATTAAAATAACACAGCCAACTTTGAAAATTCTCTGGTT
>seq_82
GCCACAGACGGGCCAGGCACTGAGGATGCAGCCCTGCGCATGGAGGTGGACCGGAGCCCAGGTCCATCAG
>seq_83
GATAAGAATATGGAAGCTGTATATAAAGTCAACATCTTTAGAAACTCAGGATGACGATAAGCTCTTCCGA
>seq_84
TAGTCAGTGGTTTCCCTTGGATTCATTCTCCTACTTGATTGAACCCATTTAAGTCATTTTCTGTGCGACC
>seq_85
GGAAGATGCTCGGTAACTCAGCTCCCCTTCCAGGCAGTGCAGACGAGGGGGCGGTTTTCACAGCCTTTCT
>seq_86
GGCACACTCGGGGGAGAAGCCAATTGTGTGCAGGGAGTGTGGACGAGGCTTTAACCGGAACATCTGAAGC
>seq_87
AGAAAGTGTAATTAATATAACTTAAATGCATGTTTGGCAGTTCCATGTTACAGTCCATTATCCTTTCCCT
>seq_88
TTGTTGATGGCCAGGAAGAGAAAGATACAGATGTTGAAGAAGGATCTGAAGTCGAAGATGTTTGCTTTAA
>seq_89
CCTTATCTGTCCGCCTGCCTCGACCACATTCACAACCTACGGCTGGAATTTGAGCCATCGAAGGCCTCAC
>seq_90
AAGGAAGCCAAGTGCGCTGGGATGATCGTCATTGGTCTCAGAAAAAGTTAGATGAGATGATGCCAAGTGA
>seq_91
CGACCTGAGGAAGGAGGATTTCAGCAGCATGAGCGCTCAGTTGTTATACAAAATGATCAACAGGCCCCGA
>seq_92
CTACTGGACTCAATGCCACGATCCTAGAGAGGAGCTTGGACCCTGACAGTGGAACCGAGCGCTGAAGCCT
>seq_93
TTCTGACAGGCGGTAGTGCTTTGCAAGCTTTGTGTTAAGAGCTGCTACTGGGGAATATGTGGCCCCCGAG
>seq_94
TTATTTTTAGTAGAGATGGGGTTTTACCATGTCTCTCACTCCTGACCTCAAGTGATCTGCAGTCCAGTGT
>seq_95
ATGCGGCGAGCCACCGTGGAGCGGGAGATGGAGCTGCGGCACAAGAATGAGATGCTGCGAGCCTGACCCA
>seq_96
ACTACCCAAGAATTAGCTCTTACCATCACCCTTTCTCTTCTCTCACTTTCCTAGGGGGTGCGCACAATAG
>seq_97
TATCTTTGGTGACGAAGAAGGAGATCTGTTCAAAGAAAAAGCCGTAGCATCGCCAGAAGCTGGGCCTTCC
>seq_98
GAAAATCACTGGTGCTTTGAACTCGGCGGTAACTGCTCCTGCATCTAACTTGGCTGTTGTGAAGTAAATG
>seq_99
GCATGAGCGATGACATCAGAGATTCCGACCTTCCTGATTGGAGGGACCGGACTCTGTCGGAGAATTGGAA
>seq_100
TGAGGCTTGCAGCGCTGGGCCCGGCCGGGTCGCTGCGGCTGGGCTGGAGGTCAAGGATGCAACAGCTGGA
>seq_101
CCCCGAGGCGCTCTCCTGTGAGGAGGTGGCTGGGCCACAGTGTGGCCTCTTCCGTTTGTGGCTCCCTTGT
>seq_102
GGGGCAGCAAGGCCTTGGTGGAGCAGCCAGAGCTGTGCCTGCTCAGCAGCCAGTCTCAGAACATGCCCCC
>seq_103
CTCCCCAACTTCAACGCCAGTTATCTACCTGTCATGCCCGATGGCTCTGTGCTGCTGGTGCACAGAATTA
>seq_104
GTAAGGGCTGTATCTCCGCGATTACTGGTACTGGTGCTCCACCCATAGGGGCCCTGTTCTGCCAACTCAG
>seq_105
TGGGACTGGCTGAGGAACTCCACAGACCTTCAAGAGCCTCGGCCCAGGGCCAAGAGAAGGTGACAAGGAC
>seq_106
TAAAAGCCTCGGAAGTGGAAGAGATTCTGGATGGCAACGATGAGAAGTACAAGGCTGTGTCTCCTGCCAC
>seq_107
TACTTCAATTTGAACCCATTTGAGGTTCTTCAGATAGATCCTGAAGTTACAGATGAAGAACACGTTCTTA
>seq_108
CAACGAGGCAGTTAAGTTGGCTCCAAATGACCACTTGCTTTATAGCAATCGGTCTCAGATTGCCTCCCGT
>seq_109
GCAGCTGCAGCAGCCAGCCTCACAGCCAAGCCCAAAAGAGGCTGATAAGCCGCTGGGGGACTGGTGCAGA
>seq_110
TCCGCTTCTTCAAGGCTGTCCGGGAACTGATGCTCTGGATGGATGAGGTCAACCTGCAGACCCTGGCAGG
>seq_111
GCGGAGAAGGTGGGCCGCTCCAACATCCGCAAGTCCTACGACAGCGTGATCCGAGAACTGAGACATCAAT
>seq_112
CCGCCTCAGTATTTGCACCTTGTGGCTAATGAATACTTCCATGACAAGCACTCCCTGACTTGCCTTTAGA
>seq_113
TGCTCCAACGCGAGTCACCTGCCGACTGGTCAAGCGCCACAGACTGGCAACAATGCCTCCGAGTCTCCAC
>seq_114
CTAGTGACTTGTGTCCCATGATCCCTGTGTTGTCTCTAGAGCAGGGATTAACCTCTGCACTGTGAAGCGA
>seq_115
GTGAAAACATTTGACAAACTCTAACACTACAATCATTTTTTCTAAATTACATAAATAAAGCAGAACGAGG
>seq_116
CCTTGCTGTGCAGACTCTGCATTCTGCGGGGCTCACGTTCTTTCTCCTTTCAGTCCCCTCTGGCCATTAA
>seq_117
AGAGTGAAGGTTGCTCAAGACCTCGTGAATGAAAGACTCTATAGGACACGTCCAGAAGCTGGCCACCATC
>seq_118
CAGCACCTCCCTGTCTGTAGTGTGCCTCCTCCAATGCTTCAGGCATGTTCAGTTCAGCACGTGCCATACA
>seq_119
CTCAAGAAGATTATAATGCCCCGGACTGTAGATTCATTAACGTTAAAAAAGGGCAGCAGAAGTACCTGCA
>seq_120
GTGCTTATTTAAGTGTTAATACTTTTAAGAGAACTGCGACGATTAATTGTGGATCTCCCCTACAATTGTA
>seq_121
AAGACCTTCTCACATGACATCACTGACTTCCTCTTCTTCCTCTCCCTTACATATTTAAGGACCGAGGACC
>seq_122
CTTCCACCCTTACCTATTGAATGTAGTGAATTAGATGGAGATCTCAATTCATTACCTATATGAGGAGCTC
>seq_123
GCCGAGAGCCGGGCACAAGACCTGGAGGCCGAGCTGGCCCGCGTGGAGGTGCAGCGGTGCGGAGAGGGGC
>seq_124
GGTAGAACTTTGATGACTATTATTTCATCTTTTGGAATATTTCTGAGGAATAATGGTTTATTCCTCAGTT
>seq_125
TTGTGATTTTATCTCAGAATATAACAACTCTGGATTACATTTTCCTCTCAACTGAAAACCTGATCCTGCT
>seq_126
GTTGCCTTGGAACCCACGCAGAAGTAAACTCAGCCACTTTGCTCAGAGAAGTGTTTGACACACCAGTTCT
>seq_127
CCGCAAACACTCGCTAACCAAAAACGACTCATCTCCCCAGCGATGCTCCCCGGCCCGAGATCTTTGAGGA
>seq_128
TTTCTTAAAAATTACAGTTCCTTCTTGTAGAAAAGGCTGTATTCTTTTGGGCCAAGTTGTCCATAGCTCC
>seq_129
AGAGAAACCTTGGTCACCCTCAATACCTCATACAGTAACAAACTTGGAATTACCTGTGAGTAGGGATGTG
>seq_130
GAGCAATCCAGGTCTGGGTTTGTGGCTGGGGGCAGGGGAAGCTTATTGGGGGAGGAGATGTTATTTTGTA
>seq_131
TCAGAGATGTTTGCAAAGTGAGTTTTATTTTTTTGTAATTCCTTTATCTTTACTTAAAGGTGCCAATCTG
>seq_132
GAGCAGCGTCATGTACCCCTGAGACGCAGGTCAGAATGGAAATGGGCTGCAGACCGGGCACTCACACCCT
>seq_133
AATGATAAAGCTGCCAAGATGTATGCTTTCACACTAGAAAGAAGGAGCTGCAAATGAACATCCTGGGGGT
>seq_134
ACCCAGCGCCGAGCCCGAGCCATGGCGTCCGAGCGGCTCCCTAACAGGCCCGCCTGTCTGTATCAGTATT
>seq_135
CAAGTAAAAAACCATTGCCTTCTGGCCCCAAATCAGATGTATGGTCTCTTGGAATCATTTAGGCTTGGAG
>seq_136
CGCACCGTGCAGGTCATCTTCATCACAGAGTACGTGTCATCAGGCAGCCTCAAGCAATTCGTTGAAATTC
>seq_137
AACACCAGTACAAGCCCAAGGGAGATTACAGGGAACTCTTGCAGCAGACAAGAATGAGATAAGAAGATTG
>seq_138
ACTGAGTGGGAAGGCACGTGGTGGAAGTCCCGAGTTGAGGAGGTGGATGGCAGCCTAGTCCACCATCACC
>seq_139
AAAGACCTGGAGCACCTGCTCAGGTGCCTCAAGAACCTCTTGGGGGCCTTTATATTCTGTATGTTGATTT
>seq_140
ATGGGCAGAGGGATTTGGGGATTACTTTTTACTTAGGCTTGGGATGGGGTCCTACAAGTTGGGGCTGCTG
>seq_141
GAGAGTCTCATCGCTGTCCTCGAATGTCCAGTCTCAGGTGATCTTGACCTGATCGGAGTCTTTAGGTGTC
>seq_142
ATGGGGGTCCCTGATGAATATCTGGAGACCTCGACAGCCTGCCCTAGGCCCTGGGTGGGTCGCCCCAGTC
>seq_143
ATGAACTACGGCAGTCTTCGGAGCGTGCTGGGCAGCTGGAGGCCACGCTGACCAGTTGCCTAAGGTTTCC
>seq_144
CGCGTCTGGGGGCTGCGGAATGCGCGAGGAGAACAAGGGCATGCCCAGTGGGGGCGGCAGGAGGACCGAA
>seq_145
CTATCTACAGATGCTTTCACTGGTGCAAAGCTGTAGTTAGTATCATGGAATGTCTTTGGGGGGAATCCCC
>seq_146
CTCCTATCTCCTGTTCTTCCGAGCCCTCAGCCTCCTGGGCCTGCCCACTCCCACGCCCTTAGAGAAAGAG
>seq_147
CTAAGCAGTGCAGTCTTGAAGTTAAAGTATTAGTGGCAGAGCCTTTACTGACCACAGCCCCGACAGCGGG
>seq_148
GTCATCGCGCTGGGGTCTGTAGTCTGAGCGCTACCCGGTTGCTGCTGCCCAAGGACCGCGGAGGGAGTGA
>seq_149
GTCGTACATGGTGGGGATGATCGCCAGCTTCTACAACACCGAGGCAGTCATCATGGCCGTGCTAGTGTAA
>seq_150
TCTACAATACTGAAGTGCTTGACATCACAGAGGAAATTCTGAATCCTCACTTCCTGGAGGAGGATGCCAC
>seq_151
AGTGAAAGATAGCTCTGCAGCCAGAAATGGTCTTCTCACGGAACATAACATCTGTGAAATGAGGGTGTGT
>seq_152
TGGACCCCAGATATTTTGGAGAGTTGCTTGCTGATCTGAGCCGTAAGAATACGGATCTATTCCTGATAAT
>seq_153
GAATTGCACTTGTGACTTACTTCCTCTCAAGGCCTGGCTAGACACCATAACTGTTTTTGTCTTGGATAAT
>seq_154
CATGGTCATTTTCATCATGGTATTTGTGGCCTTCATGATTGGGATGTTCAACCTGTACTCGGGCTGAGGA
>seq_155
CCAAAGACATGGTATGGTGTGCCATCTCATGCTGCAGAGCAACTGGAGGAGGTGATGAGATGACTCTAGG
>seq_156
ATCCACCGCAAGCGCATGGAGAAAGACCTGCTGGAGCTGCAGACACTCATCGATGTACATTGATGGCGGC
>seq_157
GAACTAGATTATCTGGCACTTTATGGCCATTATTTTTGGGTTGATGGACCTTCTCACCACGTGAAGTAGG
>seq_158
TGGAGACCAAGTGCGACTGGCAGTTCGTGTCCGAGTATTTACTTACCCTGAATCTGCATGACTACACCTC
>seq_159
AAGTTGCCAGTGGCAGTGTGGAAATTCACCTGAGAACAACAGGACAAGCTGGGGCACAAAATGTCCAAAA
>seq_160
TGTGTGTGTGCCCATGTGAAACCGTGTACTTGAGTGTGTGTCTGTGTGCAGCCTATGCCTATTTGCATAT
>seq_161
CAGTACAGCCTGGCTGCAGGGCAAGTTCCAAGGCAGACCGCAGCACACACAGGTCTACCAGCAAAGAGCT
>seq_162
TCGTTGCTCAACTAAGAACAGGATAATCCAACCTACGTGACCTCCCGGGGACAGTGGCTGTCCCAGCAGC
>seq_163
AGCCCCTTCCACCTGCTCGCTGGCCTGCAGGATGGGACCCTTGCTGCTTACCCTCGGACCCAGCTGCAGC
>seq_164
ACATAATTTGTACATATGTAAAATAAAATTATGCCATAGCAAGATTGCTTAAAATAGCAATTGCCAGTTA
>seq_165
ATTACTGGTTTATGACACCTCTGATGGCACCTTACTTCAGCCCCTCAAGGGACACAAAGACACCAAGATG
>seq_166
CCCAGGGGCATCCGAGCATGGGCGGCCCAATGCAGAGGGTGACGCCTCCTCGTGGCATGGAGTACACCTT
>seq_167
GGGGACTTCTTTAAGAAAACCAAAGGGCGGCCTGGATTCTACTTCGGTGAACTGCCCCTGTAATTATTTA
>seq_168
GGAGATCGAGACCATCTTGGCTAACACGGTGAAACCCCGTCTCTACTAAAAATACAAAAACCCCCAGGAG
>seq_169
AAATCACTGTGGGGAAACAATTTTTTGTGATGAAAAGGCAGCATTTGAATACTCCTGTTATCTTTCCTTC
>seq_170
CTTTTCCAATTAATGGGCTGCATTCTCATTCAGAAGTTTTAACTGCAAGACCACAGTCTAGGTTCGGCAG
>seq_171
ACTTTCAGTGGTTCCCACAGTGTGATCCTTGGACCAGCAGTATCAGCATCATCTGAGAACTTTTTTTTTT
>seq_172
ATGTCTAGGCATAATATATCAGCCTTTTGAGATATTTATTAAAAACTTGTTCTTATACACCCCAGTCGCC
>seq_173
CCCTGCCCTGCCGCACCCCCCGGCGCAGCCGCCGCCGCCGCCCCCGCAGCAGTTCCCGCACTCCAGGGCT
>seq_174
GAAGTATCTGATACCCCCCGGATACTTAGCATATACATGAAAAAGCAACTTGGGCTGGTTAGAATAGGGC
>seq_175
ACGCTGGTCCACCTGGCAGTGATTCATGAGGCCCCAGCGGTGCTGCTCTGTTGCCTGGCTACCCTCTGTC
>seq_176
GCTGGAGAGGGAGCCAGAACAGGGAAGAACGGATTCACACAGGATGGCTTGCAGAAGACGGCCCTCTCGG
>seq_177
AAAGTGTCAGCCTCATTAAGGTGAAATTTGGGGAGATCAAGGATTGGTCCGACCTAGTAAGATCAAGAAT
>seq_178
GCTACTATTATGCTAAATAATGCTAACCAACATTTAAAATGTGCAAAACTAATAAAGATTTTTGCTTTGC
>seq_179
GAATTCCCAAGCCAAAGCTTTCCAGGTGAGTTAATATGTACTGCACAGATTCACATCAGGCAGGGCTGAC
>seq_180
AGCACATCACCTGGAAGGGGCTCCTGCTCACAGCATCACTTTTAAACTTCTGGAACCTGCCCTTTAGAGA
>seq_181
TTGCTTCTGCCCGCCGCACCGGGGCCGGCCCTGGGCCTCCGCGGATGCCGAGCCTTGCACTGGCTCACTC
>seq_182
TGACCTACGACCTGCTCCCAACGGACAGCGCCCAGGACCTCGCCTCGGAGCTCGTGCACTCTACTATGAC
>seq_183
TCCCCCCCATGAACGTCCGCCTCCCCCGCCCTCCTGCCCAGAGGACCCGGGACTGACAGCAGTAACTGTA
>seq_184
GGAAAAACTGTAGTGTTTGAACTAGCTATAACAAGATTGTTAATGGAAGTACCATTGCCACTTACCTTTG
>seq_185
CCCGGGGAGCGCCCCAACTTCCTGGGTATCAGGGAACAGAGGCTGACAGGCCTGGTGGTGGGCGCCGTTT
>seq_186
CCTAAATGTTTATTAAAAGTTAGAAGAAATGAGTACCAACAGGAAGGAATGGAAGAGAGGGGGAATGATA
>seq_187
TGTGTGCTGCTTGCTTTGGAAACTGGGCCTGGGTCCAGGCCTAGGGTGAGCTCACTGTCCATCAAAGATA
>seq_188
TTCTCCTCTACTCTGAATGTGGGCACTCTAGAGGAGTTGCCTGCTGCTGAGTCACCAAGTGCCATGTTCC
>seq_189
TATTTTCTTGCTAATCCCAGAACCTTTCCTTTTGCTTTTTTTAAGGACATTTGGGAAGTTCACCTACCTG
>seq_190
ATGGTCCCTTTGGTCAAGACAAAAACATCGCCATGACTGGACAAATCACATCTACCAAACGAGAAAGATT
>seq_191
ACTGTACGGGCCTTTCTGGACTTGGACTCCTTGGGAGTCGTTTCTCGGCCATTTGACCCGGTCACTCTTA
>seq_192
TTATTTTCTTTCAAGAAGAAGAACATTTTTACTAAAAATAAGGTACAATTAAAAATTTCATTTTTGGTTT
>seq_193
GCTATAAATAAAGAGGAAGAAATCCTACTTAGCGACATGAACAAACAGTTGACTTCAATCAGGCGGAGGC
>seq_194
GGCACGGTGATGGCCACCACTGGGGCCCTGGGCAACTACTACGTGGACTCGTTCCTGCTGTTCATTAACT
>seq_195
GTTATAAAGGTTCTACGTTCCATCGTGTGGTTAAAAACTTTATGATTCAGGGTGGGGACTCCCCATCCTT
>seq_196
CAAACCTCTCATTTTTGTTTAATAGGTAGATCTCATTTGAAGTCTCCTATCTGAATCTCTTTCAAAGCCT
>seq_197
AGGCAAGCTGTAAAAGAATTACATAGTACATTGATACGTCTTTTAAATGAATTGCTGCCAGTGCATGATG
>seq_198
GTGTGAATTCCTGTTAAATAATGTTGTCATTTTTTTTTCTGAAGCACTTTTCATATGAGACTGTTCGCAG
>seq_199
CTATTTCTGGGAAGCTGGGAGTATGTGACATTTGTGTTTAATTAAATTCAATTTAAATATGAGGAGGAAG
>seq_200
TCGATGCCCATGCCACTACCAAGAGCCACAGCCTCTGGATGTGGCATGGGTATGTCCATGTGCTCCAGAG
>seq_201
CTGCCCCGAGCCACACCTGCCACAGCCCCGGGCACCAGCCCCCGTGCCAACGGGCTGTCCAGGACTGTTT
>seq_202
CTTTTTCCCCCAAGCAAGAGGAAAATGGAATCTTTGTATCAGTGTGGTTTTGATGACACTATCATCTAAA
>seq_203
TTTGTCAACTAGAGATTACTTTAATGGGTAAACAGGGCAGCAATAAAAAATCAAATGTGGACCGCCTCCT
>seq_204
GGATGACGTGATACTCAATGCCTTCAGCAAATCAGAGACTAGCAAGCTGGGAAAACAAAGGAAACCAGTG
>seq_205
GCGCCAAAGAACTGAGCGTCATGTTCATTGAGACCAGTGCGAAGACTGGCTACAACGTGAGTCATCAGCG
>seq_206
AGGGGGGCATGGCAGGGCAGATGAGGGATCACAGGGGCTGAGCCAGGCAAGCACCAGATGCCAACTCCGA
>seq_207
AAAAGAACATACAGTATTTGGTTTTCTGTTCCTGTCTTAGTTTGCTGAGGATAATGGCCTGGTCTCTTGG
>seq_208
GAGCCTGTGAGATTCCTACCTTTGTTCTGCTACCCACTGCCAGATGCTGCAAGCGAGGTCGGACCATGGC
>seq_209
TCAGAAGATCTTCTTGAGCCTTTTATTGCAGTCTCAGCTCAGGCTTGGAACCAGCACAGCCAGACCCCAC
>seq_210
GGCCAAATCGTCTTCAGAGTCCTCCAGTGAGGAAAGTAGCAGTGAGAGCTCCTCTGAGGATGGAATTGTC
>seq_211
TGGATGTTCATGGCCCAGACTGGCACCTGAAGATGCCCAAGGTGAAAATGCCCAAATTCAACAACAACAA
>seq_212
TGTGATGTGACCAGTTGCACATGTTTTCCCCTAAAAGCTTACTCTAGAAAGGATATTTTTACTAAGAAAT
>seq_213
GTTTTGAGTACTTTCTTACCTTCTGGCATAACAAGATGTTCCAGGCTCATCTTGAATGTTCCTCCAAGTG
>seq_214
CCCAGCTGGGCTTCCTTTGTTGGAGTCAACTGTTGATGCTTCCAGGCCAAACTGGCTTCCGGACAGTTTG
>seq_215
TTTACTAGAAATTTGCTCACATGGCCAAATGATGTATCCACAGAACAATTTGAAACTAGAATAGGAAAGT
>seq_216
CACGCTGGAGCTGAGCAGAGCCCTGGACTGTGAGGAGATCCTCATCTTCACGATGGAGACGGTGGCAGAA
>seq_217
CATTAGCCACTCCCTGCCTCTCACTCCAGACCTGTTCCCACAACTGGGGAGGTAGGCTGGTCCATGGCTG
>seq_218
TAAATATTGTATGGACTTTGTATATTAAGAGAGGAGCTCATTTCAGATTCCTAAAGAAATGGCAGAAGAA
>seq_219
TTGGGTTCCAGAGCCAATCCTGGGGATCCTCAGCCGCATTTCTCCCACGTCATCCTTCGAGTGTAAGCTC
>seq_220
CGGGACCACCCTGGTGGGGCCACTGGTGGGTGCCAGGGACAGGTTAGGGCCACTCTGGGGAACACATGTA
>seq_221
ATAGTGTTAAATGCGCCACAGAGAACAGTGTCTATGTCACTCTTACAAGAGATGCACAAACTGTCTGTAT
>seq_222
TCTTAGGAGTAATCCCTCAGTTTGTCCAGATGAAGTATGGCCTGACTGGCCCTTGGATTAACAAGGTCGT
>seq_223
GATGAGCCTGTGTCACAGACACTCCACACTTGTCAGCCACTTGGGATCCTCAGCTTCTCTCCCCTGCAGC
>seq_224
GAGACGGTGATTTTGGGCCTATTGAAGACACCTGCTCAGTATGACGCTTCTGAGCTAAAAGGTGCCAGTC
>seq_225
GAGGTGGCTGAGAAAGTGCAGAAATCGTCTTCCCCCAGGGAGATGCAGAAGGCTGAAGAAGAGGATGGTC
>seq_226
CTTACGGACTCCGAGGGATGAGGCCATTTATGAATGTGTGGCCTCAAATAATGTGGGAGAGAAGGTTCGT
>seq_227
TCAACAACCCCTACCTGACCATACAGGTGCCCATCGCCTCCGAGGAGTCCGACCTGGAGATGCCGACAGG
>seq_228
TCCAGAACCAGAAGTCGGCCAAGATCTGACCGTGATGGCGGCCCTTGGCTTGGGCTTCCTGCTGACCGAG
>seq_229
GTCCACCCCCCGTGCAGTTCCAAGCTCAGAATGGACCCAACACCAGCCTGGCCAGCCTCCTCCTTGTATG
>seq_230
GTGCAAATGACATTCCTGAAACTTCTGACTGCCTCTGCTCGGCAAAATTTCACCTACCACCACTAATTGC
>seq_231
CTGATTGTTACAATGAAATCTATAACTTCAAGGCAGAAGAAGTAGAGTTGTATTTGGAAACTCCAGCAAC
>seq_232
TCCGTGTTCCCTGGAGCATACATTCAGCAGAAGCCCAGACCCTGTGTCCTACATTCCCAGCCGGGCTCCG
>seq_233
TCAATGAGAGGCGGTGCTCGGCGTCCCTTGGTCTTGTTATGGCAGAGAACGATGTGGACATTCAGAGCCA
>seq_234
TCAGGGGAGGAGGATCCCCAGCCCCAGTGCCAGCACCTGTGTCACAACTACGTTGGAGGCCCCGCGCGGC
>seq_235
AAATGTATACTCTGTACGGTTCTGTAAACCGAAAAACTTTTGTAAATATATAAATATACACATGATTGCC
>seq_236
CAAGTAATGAACGGGTGCTAGATGAGGTGACCAATGGCACAGTGAGTGTGTCTAAGGATGAGTGTCCTCC
>seq_237
CTGCGGAGCAACCAGCATCTGGTGGAGTTGACTGAGTGGGTGAAACCTGAGATCAAGCTGCTACACCTGG
>seq_238
TTTCCTTATTCAGTGCAAGAGAGCCCTATAGAGAACGCAGGAAATGCCCGCGAGAAACTGGCGCCTGCTG
>seq_239
CTCCTGCCACAGACTGACCCTGTGGCCTCAGTGACCCACTGCCCCAAGTGGTGCTTTCAGTCGGGACCCC
>seq_240
CTAAGATTGACTTCTTCCTAGACATCTCTGCCTCTGTCCACAAAATGGAAACTTCCATCACCGACCTCCT
>seq_241
ACCTTGGAGATTCTCGACTTAAGAGGAAATGCCATTGGGGTGGCTGGAGCCAAAGCCCTGGGCCGGGCAC
>seq_242
GGTGCCGAGACCCACTTTGACCAGCTAGAGGATGTGTTCCTGCTGTGGCCCAAGGCCGGGCTAGTTGGCC
>seq_243
TCACCATTGTGGTGGGGAGCCGCTCCTTCCCGGCCCACAAGGCTGTGCTGGCCTGTGCAGGATTGGAATA
>seq_244
AGCCGGGATGTGATCCCCATGGATGCGCTGGGCCCAGACGGATACTCCACGGTGGACCGGACATGAGCAC
>seq_245
CCTCTTCCCCCAGCTGGAGAACGCTGAGTAGTCTCTAGAAGGAAGATCTGGGCTGGAGAAAGGAGCTTAC
>seq_246
ACCAGGACGACCGGCGCACGTGGGATGGGCGGCCCCTCACCATGGCCGCCACCTTCGACGAGGAGAAGGC
>seq_247
GCCTCTGACGCTGCCTGCTGTCTTTGTCTACATAGAAGTGAAAGACTATGTGCCAGACACCTGACCTTGC
>seq_248
ATGGCCCGGGGCGCCCGGCCCTCGGCGGCCGGTGGCGGCGGCGGCGGCGCGGAGCCCCCTAAGCAGCAAA
>seq_249
GGTTTCTCTCTTTCACACAGTGATCTTTCCATTGATGAATCCTATGATTTATACCCTTCGTTCAGAATGA
>seq_250
GAAGAGGGAGATCCTAGAACAAGAGCATCAGATCCACAATCTCCACCCCAAGTATCTCGTCGAGGGGCGG
>seq_251
CTCTACTGCTGCCCCGTCTGCCTGCAGTTCTTCACCTTGACGCTTATGAACCTCTACTTTGTGGCACCAG
>seq_252
GCTTTTAGATTTCCCAGTTCTATTAAAAATCATGAAAAGACTCACACTGGAGAGAAGCCCTCATAAACTA
>seq_253
TGTGTTTCTGTATAACATCGATGACGAGCTGAAGCTGTTGTCACTTCACTGCCCTCTTTGGTGGCGCCGT
>seq_254
CTGGGCCCTGTGCTGTTGCTGGATGCCACTGCCCTGAAGGCCTGCAAGGTTCCACGCTTTTGAATTATGG
>seq_255
CAATTCAAGATAATGCGCATATGGCAGAGGGCACAGGTTTCTATCCCTCAGAACCCATGCTAATTCAGTC
>seq_256
TCCCAGCGCCTTCCCACGGAGCAGCACTCTTCACCCTGCACAGCCTTGTTAGGAGAAGGGTGTATGGGAA
>seq_257
TGCTGTGGTTCCCCTGGATTTAGTGAAATGCCGTATGCAGGTGGACCCCCAAAAGTACAAAGGGTCTCCG
>seq_258
CGTTCAGTTTTAATGATTTTACCAGAAAAAATGAGGAAATATCAACAGACTGAAAATATGCTGAAGGACT
>seq_259
CCCCCGCTAGTCACGGAGACCAGGGGGCAGAATACAGCAGTTCCTGGATGCCGCCTTGTTGAAGGAAAAC
>seq_260
TACAGCGATGGATCCCAGGAGTTCTCTGCTGAGTTAACATTGCACTCTGAGGTTCTGTCTTTCCTTTGCT
>seq_261
AGGGACTGCATTCCAGAGTTCATCTCAGGATTGTTTCCAGGCCTTGGTGACCTGGAGAACGTAACTAGCT
>seq_262
GAAGAGTGAGGCAGCGCCTCCGGCCCCTCCTGTGACGCACAGCACTCCTGTAACTGTCTCGACACCTCTG
>seq_263
GTTGCGTTTAACTCTGTCCTCACCATTCCTCTCCTGGACCTGTCCTAAACTGGAAGCTGGAGCCGCGGGG
>seq_264
TGGCCAGTGAGTGGAAAATGATTCTTGTCGAATAGACAGAGTATTCCCACCCCAGGAATGGTAGTTGGGA
>seq_265
ACCGCAACTTCCGTCTCCCCGGTTCAAACAATTCTCCTGCTTCAGCCTCCTGAGTAGCTGTAACCAACCA
>seq_266
AGATTTTAGACTGGAGTCAGCAATCACGGGTGTTTAGTCTGCAGCCGAGCAGCTAAAGGGCAGTTCTTAT
>seq_267
CGGGGAGGCAGCCTGAGCCCCAGCCCACATGCCACTCAGGATGAGGGTCCGGCCCTGCCTCTTTTTTACC
>seq_268
CAGTGTGGGCGACACCCTCACCGTGCTGGTCTGTGACGGCTTTGAGGCCAGCACCGACGCACTGTGTTTT
>seq_269
AGAATTTATGAGAAGTAAAACCGATTGTGCCACTCCTGATTTTGTTCCTGAGCCTAGTCCACAGGCCACC
>seq_270
AACCTGGCCCGGGACCTGCAGTGCCCCAAGAAGCTGCCCAGAACCCCATGCTGACAGCACTGCCTTTCTT
>seq_271
CTGGACTGGCTGATGGTGAACCTGTAATCGGCAACCCCACTGCTTTCCCCTCTTCTGGCACGGATTTCGG
>seq_272
TTCTTTGCTGATAAAAACCTAAGGTTTGGACTCTTAGTGAGCAAAATACAAGTATCATATTCTTTGTCCC
>seq_273
TGGACACACAGTGCCCCATGCTCAGATGTCTCCCTGGACGTCTTCCTGTTGGTTGGGAGGGCTGAGTTGC
>seq_274
CTCACTATGAGGCCTTCTCTACCCTATTCCCTATTTCCAAAATTGCACTAATGGCCAAAATTTTCTCAAT
>seq_275
GGCAGTGTCCCCCTCCCATCACGCCCACCTCCTGGAGCCTGCCCCCGTGGAGGGCCTACGATGAACTGCT
>seq_276
TGTTGGAAGAGCCAGGGACGGTACCACCTTCCCTCTGAGCTTAAAGCTGAAATCCCAACCGTGTGAGCAA
>seq_277
TAAAGATCAATAAGAAATAGAGCACAACTAAAATAAATAAGATTTATAGCCACACCAATACCCGGGAGGC
>seq_278
ACTTAGATGTTGGATATGTACATAGCTGTTTCTTGTTCTGTATACATTTCTCAAATGTACGCACTGCCTT
>seq_279
TCCAGAATCACCAGACACCTCCATGGCTCCAGCTATGGGAACAGCTGCATTGGGGCTGCCGCGTAGAGGT
>seq_280
GACAGTGTTCGTCGGGGCTACAGGCAGTGGCCAGCATAGCAGGGTGGAGTCCATGTCCCTTCCAGGGCTT
>seq_281
TGAGGTCATGCTGGGAATTCCCTCTGCAGGGAACTGGCCTGACTGACATGCAGTTCCATATGCAGGCCGT
>seq_282
CTGCATCTAGTTCACTGCAGGGGCGTTGGAAAGACCCAAAATGGCCAGGATAAGACAAATGTTGCAGAGG
>seq_283
CCCCCCAGACCCTCCCAGTGGGCGAGCTGGACGCTGTCTCTCCAATCGTGAATGAGACCCGGGAAAAGGG
>seq_284
CTGGTATTTGTGGGTCTCACTGAAGAATGGCATCACCCCTTATCTTCGCTGTGCTGCATTCTGCCGGGCG
>seq_285
TGAAGGAGATGTGAATTTGACAAATCTAAATTTGGATGATATTGTGCATATCCGGAGGAACGGCAGCAGC
>seq_286
TAGGCAGTCATGATATGTCACCCATTCACTGGTACTGATAATTCTCTACAGGATGGAGTAGGGCAGATCG
>seq_287
CCTGGGACTGGGCGTCGTGCTCGTGCTCTCCAGCTTCTTTGCACTGGGGTTCGCTGGAACAGAAAGTGCA
>seq_288
ACTGTCCTTTCTACAACCTCATAACAATGAATTTATATAATTACCTAGATTTTCTTAGTGTTCTATGGAA
>seq_289
AATTAAGTTTGAGGGAGCGCTGTTCTAAGCGTGAATGGTTTCATATGCCCTCTAGTGGCTTGGTGATGTC
>seq_290
ATTAACATGCACCCAGGGGCGGGTCACCAGCCCAGCCTTGCAGCCCCAGCCCGCCGCGTCGAGTGTTGAG
>seq_291
CTCCCTGCTTTCCAGCCGCCCAGTGACCCAAGCTTAATCTTCAGCACCACTTGGGGCGACCAAAGTCCAC
>seq_292
GCAGCAAGAAAAGGAAGCTTAGACTGTAAAATAAATTATACATTTGATTTTTGCTTCTTTGATTGTGGGG
>seq_293
CGCTTACAGCCCGGCCGGGCCCCACGGTTCGCGCAGGAGAGAACGTGACCTTGTCCTGCATGCCTAGCCG
>seq_294
GCCATATTAGCTTTCATGTTGGGGTTGTTTCATATGCCCTTGGATGAATGTGAGGAACTTGAGTAAAAAG
>seq_295
ATAGCTTTGTTTTGTACCAACAGGAATTAGAAAATATAATGAAAAGATTTCGTTCCCAGCTTAGTAAACT
>seq_296
GAGGCGGCGGGAGAGGCAGTCCCGCCAGACGTTTTCCATCAGCAGCATGAGCGAGAATGGGTTCAACTTC
>seq_297
TCGGCGCCAGCAGCCTCTGCCAGAGTGGAAGCCAGAGCCCTGCAGGTGTCCGGCGCAGCCGTCATCTCTC
>seq_298
AACAAAATCTAAGGGTTCTTGGGGATCTGGAAAGGATCAGTATAGCAGGGAACTGCTTGTCGGCCCAAGA
>seq_299
TGTTGTAAAGACCTTATTAAGGTCAGGTAAATTGGTCTGCTTGCTGTTGAAATTTGCCTTTTTTATTTCT
>seq_300
TTATGTCGTTTTGTAATTTGAGAGATTTTCCCCCTCAACAAGAAAACATCGATTATTTTCGGAAACATCA
>seq_301
AGGCATGGCGGGTAATGATGTCCCTCAAGTCTGGTCTCCTGGCAGAGAGCACATGGGCATATAAATTTGT
>seq_302
TGAACAACTTTCTGAAACACAAATTAAATTCAATGCCTTAAAAGATAAGTTCCGTAAGATTTGATATTAA
>seq_303
TACAGGTTGCTTATAATGGTGATCCTGAAGGTGCCCTAATCCAATTTGCAACATACGAAGGGATTCTTGT
>seq_304
GAGCTGGTTACTGCGGAGGCTGTGCGGAGTGTTTGGCAGCGGATCCTCCCCAAAGTCCTGGGGGCCGTCG
>seq_305
GGCGGCGGCAGTGGCGGCACCGCCTCCTCCTCACATTCCCGGGGTGGCGGGGTTAGATGACTGGCCAGCC
>seq_306
GCTGGAAACAATAATTTAGGTGGCTCAGTCTCAGCACCAGCTAACTCAGGAATGGTGGGGAGACTGCCAG
>seq_307
AGAAGCAAGATTCAAATCTCTTGCTTTCTTTCTTAAAAAAAAGAAAAAGAAAAAGCAAGAAAGGAGATCA
>seq_308
ATAAAGAACAAGGAAAAACAGGTGAAGTTATTAAATTAACTGATGTAAAGGACTTCTCCTAACAACAAAC
>seq_309
GCAGTGGACAAGAAGGCTGCTGGAGCTGGCAAGGTCACCAACTCTGCCCAGAAAGCTCAGATAAGAAATC
>seq_310
GATCACAGACCTAAGGCCCAGGCCACCTCTCCAGACCTGGAATCTATGCGAAAGTCATTTCAGGGCCTCA
>seq_311
GGTTGAGGTGTCACAAATTGAAATGTCTCCTATATCACATATTATGGAGGTCATGTGAATTGTGGAGGTG
>seq_312
GTACACTGCACATTTCGGTACCTGACTTCCATCCCAGACAGCATCCCGCCCAATGTGGAATATGTCACAG
>seq_313
AGCTCTGGGCCCAAAACTCCTGCCTGGTGTCCTCGTCCCACCCTTCCACTTACTCTTCCTGGTCATGAGT
>seq_314
GATCCAGGAGATCATGGAGAAGGGCACCGAGTTCTTCCTCAAGGTGAGCTCCCCGAGCTGAATATTTCTC
>seq_315
CAGAAGAGGATGGTGGAAGAGACAGCCTGTGGAGGAGTGATCAGGCTGGGACTGCAGGGACTCGCAGATC
>seq_316
CATCAAGGCTGTTTTCATCCTAGATAATGACGGGCGCCGGCTGCTGGCCAAGTATTATGACTGAGGCAGC
>seq_317
CCCCTTGATGTACTAGAAAACATCTGATTGCTGGCTCCTCCTCCGTTTGCAGTAGGCAAGGGCTGGCTTC
>seq_318
CGGCCCCCCTGGCGGCGCGCTCTACAGCTGGGAGACCGGCGACGACCGCTTCCTCTTCAGTTCCTCCCCC
>seq_319
CCTCCTGCCGAAGGAGCAACGCAACAGGAGAGGGGTCTGCTGAGCCTGGCGAGGGTCTGGTCCCTGGTCT
>seq_320
AGATGCGGAAGCTCCAGGCCACGGTGCAGGAGCTCCAGAAGCGCTTGGACAGGCTGGAGGAGTACTATTT
>seq_321
TGAGTAGTTTGGACTATAGGTGCATGCCGCCACAGCTGGCTATTTTTTTTTTCATTTTTAGTTGACACCT
>seq_322
AACCAAGGAATAAAAAGTTTGAGTAAGGAGAGGAGAAAAACACTAGAAACATATCAGCAGGAATTCTGCA
>seq_323
GTTCTGCAGCGGCTGCTACAATGCCTTTTACGCCAAGAATAAATGTCCAGAGCCTAACTGATGCCCGCTG
>seq_324
GGGTCCCTCACACAGAGACACCATCAGCCGGAGTGGTATAATCTTACGGAGTCCCCGGCCGAATATTCTT
>seq_325
CAGTGCCGCCCCTGTGGAGGGCAGCCCCGACAGGAAGCAGTCCCGCTCCAGTCTGAGCATCAGTGCCCGC
>seq_326
TCAGCATCGCAAGGCCTCTCCTGGCTCTGGGGGAGCTCGGGAAGATAGCAGCACACGCTGCAAAAACAAG
>seq_327
GATGGCTGGCTCTGCACCTGTAGGATATTGGAATGCACAGGGCAATTGAGGGACTGAGCCCTCTTCTAAA
>seq_328
TGTTATTCCTCATTGTGGTGCTGCTGGGCCTATTTGCCTGGCATCGGCGGCGGCAGAAAGGCCGAGATGA
>seq_329
CTCCAAAAAAGATGTTGGAGTCGTTACCCTCAGAACCTCAGGTAATCATGTTAGTTAATCAGATAACGTG
>seq_330
CATGGCCGGACTCCCCTGCATCTTGCTGCCAATAAGGGCCATCTTCCTGTGGTCCAGATCAACCTTGGCT
>seq_331
CCTTGAGAGACATTGAAAGACTACGTGGGAGAGTGCCAGGGAGAACCCCTGCCCTCCAACGAAGGGGCAC
>seq_332
ATCTGATTTAGGACTTACCTGAATGTATGTACCAGAAAGTGTCCTGCCTCTGGCATAGGGCCCCCTCCCT
>seq_333
TAAGATGAAAAAAGTGCGCAGCTGGGAAGTTCACAGGTTTTGAAACTGACCTTTTTCTGCGTGGCTGTTA
>seq_334
GGAAATGGCCAATGCCAAGGAGATCGCTCGGACTGTGCAGATCCTGGGTGCAGACTTCATCTGAGGGTTC
>seq_335
CCTACAGAAGGATCTGAAGAGCTGGGTCCAAGGGAACCTCACTGCCTGTGGCCGCTCCCTTTATCGATGA
>seq_336
GACATACAAATCCTTGCTTTGTCAGCTTGCAAAGGAGGAGAGTTTAGGATTAGGGCCAGGCGCGCATTTG
>seq_337
TCATCTCCAGTGACTCAGCCTACACAAGGGAGGGGAACATTCCATCCCCAGTGGAGTCTCGGCTCAAGAT
>seq_338
CACCGCTCCGCTCCCACCACCGCTACCACAAGGACCCCCGGGGCTGCAGCCTCCTCTTTCTTGCTCCCAG
>seq_339
ATGGAGATCGGCACCGAGATCAGCCGCAAGATCCGGAGTGCCATTAAGGGGAAATTACAAAATGGTGACT
>seq_340
TTTGAGGACCGAGAGAGGCAGGAACTGGGGAGCCCCGAAGAGCGGCTGCAAGACAGCAGTAGGCCAAGAA
>seq_341
GCCCACCATGACTGGGTGGCTCTTATACACATGTACTCTTCCCATCTCCAGGTCCCAGATTTCCAGACAC
>seq_342
CCGGGCCACCTGGGCCCCCGGGTTCCGCCGGCACTCTCGCCACCACCGCGTGGGTCTGACTCTTACTGGA
>seq_343
GGGGGCAGGGCACAAGGCTACCACTTGGCTTGTCTTTCATTCCCTACACTTTCTTATAGTCAGTGTGCAT
>seq_344
GGCATTCAGTGAGCTGTGTCATCGCTTCAGATAAAGAAAATGTCACCGTGGCTGCAGAGAAGAGAAAAAC
>seq_345
TCCACGGAGTTGGTATCCTGGGGTTTAACTCTGCAGAGTGGTTTATCACTGCTGTTGGTGTCGGGAGAGC
>seq_346
CCTCCGGCAGCTCAGGGAGTGTTTTCCTGTGAGGCCTCCCCCATCAGTGGACCAGAGGGAACACAGACAG
>seq_347
GGTGGGCGGATCACAAGGTCAGGAGATCAAGACCATCCTGGCTAACACGGTGAAACCCCAGATGTAACAT
>seq_348
AGATCGAGACCGCGGTGAAACCCCGTCTCTACTAAAAATACGAAAAAAAAATTAGCCGGGTGTAGATGCT
>seq_349
CTTCTTCGAGTCGGAGAGCTACAAGGACAGCGTCCAGGGTAGGGTGAGAGGGGGACCATGAAAAGCTTAG
>seq_350
GGCACAGGGCTTGCTGGACACAGAAGGCAAGGACTCAGAGAATATCCACCAGATGAAAGACTTCAAGTGG
>seq_351
GTTTGGCTAATTCAGGTCAACAAAGATATATTTGCCCTTAATTCTGGAGTTAAGTAAAAATATGTGCTCT
>seq_352
GCGGCCCCCGCGCATATAAGTGGGCGCGTCCGCGCGTGCGCACCCCGCGCGCGCCTCTCTGAGCGCAAGG
>seq_353
CTGTTCTCGGTGGCCTTCCTGGGCCGGAGGCTGGTGCTGAGCCAGTGGCTGGGCATCCTAGCAGTGAGCG
>seq_354
CGCCTACCTCAAGCTGCGGAACTGGCAGTGGTGGAGGCTTTTCACCAAAGTGAAGCCACTGGTGACAGAG
>seq_355
AGGATGTTGAGGGCTGATTGAGTGAATTCATGGACCCGCTGTTGGTCAAATGGTTTGACTAAGGTGATGC
>seq_356
CGCCGCAGCTGGAGCTCATTGGACACAGCATCTTTGATTTCATCCACCCCTGTGACCAAGTAGAGGCCCA
>seq_357
AGTTGAAGAGCCTTTTGAACGCAGTAGCCCGCTCGTATCTATGGTTTCGCTTTCCACAGTTTGACTTTTT
>seq_358
ATCAGAGCATCTAGAGTGGCCTCTTGTTTATCCTGAAGATACTGATGGGTCTTGTTTTCTTCCTGTTTGT
>seq_359
GGAAGCCAAGAATAGTGTCGTCAGCAGCAGCCATTTGGTCCCAGGAGGAAAAGAGGCTGTTTCGGTGGCT
>seq_360
CTGTTGCCAGTAGCATCATCTGATTGTGATATTGAAGGTAAAGATGGCAAACAATATGAGAGTGCCGAGG
>seq_361
GAAATCTCTATATCACAAGATGTACATGATTCAAAAAATACTTTAACAACTGGAGTGGAAAGACAAAAGG
>seq_362
AAAAATCCCCTGCAAAGAGGATCATCATTTCCTTGAAGATCAATGACCCACTGGTCACTAGGTGTATCTG
>seq_363
GTGACAATGAGGACGACCTCCTGGAGTACCACCGGCGACAGCGCCAAGAGCGGCTCCGGGATTGATGTCC
>seq_364
CTGGCAATCTATATTATCCCTCCTAGTCTCAGTTCACATAGTAGACTGCTGGAATGACTGCAGCCATTCG
>seq_365
CTGTGACCTGGACGTGGCCTGCCGACGCATCGCCTGGGGGAAATTCATGAACAGTGGCCAACATTCCCCC
>seq_366
TTTCGAGTGTCAGGCTGCACACTGACCACATGGGGTTCCGGCTGAGAAGAACACCATTGCTCCCTTTATC
>seq_367
GAAGATTTTGATATTTTATCAGTTTACGATGGACAGCCTCAACAAGGGAATTTAAAAGTGTGGAGCACCG
>seq_368
TAGTGGACCTGAAGTGGAGATTCAACCTATTGATTTTTGTCATGGTTTACACAGTGACCTGGCCTAGGGC
>seq_369
TGCCTGGGAGACAGCGCAGTGGGCAAATCCAAACTCATGGAGAGATTTCTCATGGATGGCTGAAAGTCAG
>seq_370
TGGCCCCTTGGGCCTCACATATTTGTCCCTTCTGCTCATCCCTGCTGCAGCTGGAACCTAAAGCTACTGG
>seq_371
AAATGCATTCAGCATGTGAAGCGTCTTCGAGAAATGAGCCCTCTCTGGGAGATGGTTCAGGCTTCTACCA
>seq_372
ACCAGGAGAGGATGGATGTTTGCGAAACTCATCTTCACTGGCACACCGTCGCCAAAGAGAACACCTATTA
>seq_373
TGCAGGTTACGGCCTGACATCAGAGCCATGGAAAATGGAGAGATAGATCAAGCTAGTGAACCTCGAAGGC
>seq_374
AACAGGTTGTGCCAAGCTAGGAGCTTAATCTGTAAAATACTTGAGGCAGGGATAGGTTTGAGTTCCTGAG
>seq_375
GTGAATGGACCTTCAGCCCTGCCCACCCTCCCTCCCCACTGCTGCTGAGTCTGTCTGATGGGAGGCCCGC
>seq_376
AAATTAATCCTCGAGCACTGTTGTTTGGTCATACAGCATCAATCACTTGTTTGTCTAAAGGCAGGGCGCT
>seq_377
ACACATGCATACAACCCGAAATCACCACCTACACAAAACTCTTCAGCCAGCAGTGTGAACAGTGTGATTG
>seq_378
ATCCTTCTGCTGGATTCCCCCTCGTGGAGTTAGGGCATGTGTGTGCAGCTCCACTAAGGCCCCCTTAGAG
>seq_379
CTGTGCCTCTCCAGGGCTGTTTCTTCATCTGCAAAATGGGGAGGGTGTGGTGGCTCACTGCTTATGTTCC
>seq_380
GTTCCTGTTCAGTGGGCATGACACCAGAAAAGGGGACATTTCTTGGGGGAAAAGAAACCACTGCTGTGAT
>seq_381
AGTAGACTGTCTTTGCATTTTGCCATCTGAAGTTCATTAATCTTTAGATGACAAAAAAGCGAGGAAGAGG
>seq_382
ACTAGGGTGGTGAAGTCACTTGCCTCAAGATGAACAGCTGGTAGATCACATGCGTGGTGGACTGCTTAGC
>seq_383
AGGATCAACAAGGCTCACCCATATCAGCTGAAGAGTCGGTGGAGAAGGAATCCTGTTTGCCACGGTATCC
>seq_384
TTCCATTGTGTCCTACAGAAGAAGGTACGAAAAGAGTATGGGAAATGCCTGCGAACACATACACATAAAA
>seq_385
CCTCGTGACAGTGGTGTGTGGTGTCGTCTGTGAATGCTAAGTCCATCACCCTTTCCGGCAGATAATTAAG
>seq_386
CAGCACCCTGTGGTCTTCCTCGATAAAGGGAACCACTTTCTTATTTTTTTCTATTTTTTTAAGCTCTGGG
>seq_387
GCCAGTTACAGCAGGTGATTCAGCTACTTGAGGTCGGTAACAGACCTTCCATTCCTCACTCGGGGACCGC
>seq_388
ATTCTCATATTAGTGTGTGCTTGGCACTGGAGAAACAGGTTAGTACATAACTAGTTCACCACTCAACCCC
>seq_389
TGGAACATTTAACAGGGCAAAACTGTTGAACGTTGGGGTGCGAGAGGCCCTGCGTGATGATACATATCTT
>seq_390
GTCTCATTTAAGGAACCATTAACACCTTCACTGCTGAAAAGCAGGATTTATAAGCATAAGCCAGCTACAG
>seq_391
AGGCATGTTGATGTCCTCAATCTCTGCTTTGCCCAGTTTGAGCCAGATTCCACAGAGTATATCACCGGCC
>seq_392
CTGAGGGAGCGGAGGCGCCGGCACCACATGTCCGTGTGGGAGCAGCGTACCAGCCAGCTGTATGTTTAGT
>seq_393
GACATCTTCGCGCGGCCGGCCGCGGGCTTCGTGGCGGGGCTTGGGAAGGTGCGGCCCTACGCCGGCCCCA
>seq_394
AGAAGCGATTTCAGCAGAGCCGCCGAGCGGCTGTGCTCATCCAGCAGCACTACCGCTCCTGTTGAGAACA
>seq_395
CCCCCATCTCTACTAAAAATACAAAAATTAGCCTAGTGTGGTGTGTGCACCTGTAATCCCAAGCTATTGG
>seq_396
CCCTCCCCCCAACACAAAACCAGTGTCTGGGAGGTTCATTTTCCTTTAAACTGATCCAGCTTATTTTTTG
>seq_397
GCATTCAGCGATGCAAGACTTTGGACTGCTACGATCCAACATTAGACGTGTGGAACAGCACCTAAATGGT
>seq_398
TGGCAGACACTTGGCGTTCCACCTCTGGCTCTCGGGACCTGAGCAGCAGCAGCAGCCTCAACATGGATAA
>seq_399
TCTGCGGTCTGGATCTGGGGCAGCTCAGAGTTGACGGAAGGTGGATCAGCGCGGGGTGGGCGGTGGGGTT
>seq_400
CCAGAAATTCATCATGACTTCCTCTGCCCAGGTCTCCATGCATATGTTATTACTAACGTTGCGGGGTATT
>seq_401
TCTCCCACCAGAGCACGGAACATGAAGGACTTTGAAAATCAAATCACTGAATTGAAGAAAACCAGTCACC
>seq_402
AGACGACCCCGCATTGTGCACGTGGGGCTGGTTCAGAACAGAATCCCCCTCCCCGCAAATGAGTGTGAAG
>seq_403
TTTCAAATAGGCTCATTTGGGAGATTCTTTTGCCAGGAGAGATTCAACTTTCCAATCTAAGCCTTCCTTC
>seq_404
TTAGTACCATTTGCCCAGGTGACTTGAAAGTTGCGGCTAAGCTGGCCCCTAACATTCCTTAAATTGGCAG
>seq_405
CCTCATTGGTGTCCTTTTAAAAAATATTTACTGTAGTCCAATAAGATAGCAGCTGTACAAGCGGCGACAG
>seq_406
TCCTGGAGTCCCCTTCTTTGTGCTGAGTGTGTCCTGGGACTGTGGATCATATCAGAAGTGTTGCCTGAAG
>seq_407
AAGGGCTTCCTGGCCTACTACCAAGCTGTGGACCTTGATGAATGTGCTTCCCGGAGCAAAAGAGGGACTC
>seq_408
TTGGTTGCCTTGATCATCTGCTACAACTGGCTACATCGAAGACTAGCAGGGCAATTCCTTGGAGAACAAG
>seq_409
TCCTTGAATGACAGCGCCACAGAGGTCACAGGGCACCGCTGGCTGAAGGGGGGCGTGGTGTTAGTACACA
>seq_410
CCCCAAGGAGCAGTTCTGGGGTAGACAGGTTCTCAGGCGGTCTGCAGGGAGAGCTCCATAACCGAGCACC
>seq_411
CAGATGAAGGCTTACTTGAAGCATTTAAAGAAACAGCAGAAGGAGCTAAATTCTTTAAAGGGGGGCTGTG
>seq_412
GCATTTCCCTGCATCTCAACAGGCATTTATGGCTTTCCCAACGAGCCTGCTGCAGTCATTACAATGGCGC
>seq_413
TATCCAAATGTGAAACATTTTTCTTGGGATAAATACTTAGAAGAAACCAATTCTTTACCTTCCTGCCCAG
>seq_414
GATCAGTGTGTCCCGCCTCGAAACTGTCATCTCCTCCATCTACTATCAGTTGAACAAGCGAATGCAGCTG
>seq_415
TGAAAATAGAATTGATAGGGTATGTTTATAGATGGGTAGAAGGAGGAACTTGGAGACAAAATACGAGACA
>seq_416
TTGCTCATCTGAGTGGGTGCACTGTAGTTTCCATGCTTTGGGGTGACAGGGCAGACACATCCACTGCCTG
>seq_417
GTAATTGCAGAAGAAGAACCCCCCACGGTTACTGAACCTCTGCCAGAGAACAGAGAGGCCTTGTGTATTA
>seq_418
CCGCCATCTTGCTTGTGCCCCCGCTTCGCGCGCGCTCCGTTCTCCGTGACGCACACTTCCAGATTTTGAA
>seq_419
TTCTGGCAGAGGACTGGCACAGCCGGAGGAAGCGCCTGCGGCACAGGGGCAGGGCTGTGCAAGTGTTCAG
>seq_420
GCCCACTGGACACCCTGCGGGTGCCCCCTCCACTCACTCCACTCTCTACAATCCGTAACTTTGAAAGTTG
>seq_421
AAGAATATCTTGCACAACAGAAACAGGAACAAAAGAATCAGCTATTTCATGCAGTGCAAATCTGTATTAT
>seq_422
ACGGAGCATTAACTCTGCCACTGACCCCTGGCCTGCCTTCGCCTCCTCCTCTTCCTCCTCAGCAGCTCCA
>seq_423
GCCGTCTCCAAGCCAGAAGGTCAGTTTGAAAGATCGTGTCTTCTCCAGCCCCCGAGGCGTTAGAGAAGAA
>seq_424
ATCATAGGGATATAGATATAAGCACCTCTCTAAAGAATCTTTAGTTTCCGACGTTGAATTGATCATTTTT
>seq_425
GCCCCGCTCCTGGCCTCGCTGCTGTCGCCCGGCTCCGTGCTTGTCCTTAGCGCCCGCAACAACAGCAGAC
>seq_426
CCCTGTGCATCTTGAAGATACGTTAAAGAAAGCTCAAATTAATGATGCAAAATACCATGAACCTTAACTT
>seq_427
GGACTCTCGGAGCCTGGAGGGCAGCTCGGACACGGCCCTGCCCCTGAGGCGGGCAGGGAGATAAGACGCT
>seq_428
CTCGGGACCAGCGAAGGGGACTTTACGGCTGAGTATGAGCCAGGCTGCTAGGAGCCAGGTCTGATCATCT
>seq_429
CATTTTGACCTGTCCTTCGAACCTTGGAACAGGACTACGAGCTGGTGTCCACGTTAGGATATCACGCGAA
>seq_430
TTGAACAGGGGAATGTGGCCTCAAGTGCACAGACTAGCCTTAGTCATCTCCAGTTGAGGCTGTCTGAACC
>seq_431
GGAAAAAGACGTCTACCTGGTGGAGCACCGTGGCAGGTTGCCTCAGCGTGGGAAGTCCCAGAAACCAGGC
>seq_432
GCCGGCAAGCATCCAGAAGAGAAAGCATCATAATGCCGAGAACAAGCCGGGGTTACAGATGGCCAAACAC
>seq_433
ACTGCCCCTCCACCAGGCTTCCTGCTGGAGGAGTTTCCTTCCCAGCCAGGCCGGCCCAGACTGACTGTTT
>seq_434
AGCTGGAATCATCCAGAGCCAAGCTGCAGATCAGCCGGGACTTAGAGGATGAGACGCTTTTCTGCCCAGA
>seq_435
CTCCTTTTCTGCATCCATAGAAGACAGTGCTGCTGTCTTTCCCAGGAGATAAGATTTACTCTCATCCCTC
>seq_436
AATAATAAATAATAATAATTTTACCTTATTTTTGACTTGGGGAAATGGATTAAATCTAAGGAAAGAGATT
>seq_437
CAGCAAACTGAGGGACCAGATGAAAACTAAAAGGCATTATCCTGCACTGAAAACTCTGGAAAAAAACTAA
>seq_438
AGTAGAGAAAGTGCTGGAGGTCTTTCCCAAGGACACGGTTCTCCCAGTTCCCTTTCCAGGTCATAATAGC
>seq_439
CTGCAGGAGGAGGCCTTCATGTCACAGGTGCACAGCGTGGTGCTGTCAGAGCGGGACCTGGCTGGCGGCG
>seq_440
CTTCTCCTAGTGAAATTTCTGGAACGAGTTCATCAGGGTGTGCGTTAGAGTCCTTTGGTTGCATTTTGGG
>seq_441
AGACATAAATGGGGTAATAATCTATGCCTGTAGAACATAAACATTTTCCTGTAAATGTATCCCCGCCCCT
>seq_442
AAGATTCTCTGTCATCGTGGTGGGGTCCGGGCTGTGGCAGTAGATTCTACAGGCACGTACTCCATCTCCC
>seq_443
TGAAGATCGTTTAGAAAGACTGGATGATGCTATTCATGTTCTCCGGAACCATGCAGTGGGCCATCCCCCT
>seq_444
GACAGCCTGGAACACAGGAACACTGAGGAATGGTCCTAGCAAAGATACCCAAAGGACAATACGATTAACT
>seq_445
AAGAACCCCATTATTTATTTTTAGTTTTTAATATAAATTAACATGTGGGTCATTATATTTGTATAAATTC
>seq_446
CACCAGAAAATGATATGCTTTTAAAGGAAATTAGTGGATCTCTTATTCCTGAAGGAATTCCCATGTTGGG
>seq_447
GAGCTGGTTGATTCTGTCCTGGATGTGGTACGGAAGGAGGCAGAGAGCTGTGACTGCCTGGGAACTGAGC
>seq_448
GTCGGAGAATCAATGTTCTTTTTGTCTACCCATCTCCCTTCAGTCTTAATAAAAGGTCTTAGAGCAGCAC
>seq_449
GCAGCCATGTCCTACCCAGATGTTAGTGCCATGATCCTGGATGCCTCCTTTGATGACCTGAGGAAGGGCT
>seq_450
TTATGAATATACCTAAAAATGTTGAATTGTACATTTTAAGTAGATGAATTGTATCTAATTCCCGCACATG
>seq_451
TGGCCAAGATCGTTACAGACGCCGGTACTGGATTCTTCCCCAATGTGGGGGGATTTTTGTCGCGGTTCCT
>seq_452
CTCAGCCCCCAGTTGCTTATCCAGATGTGACAGAGCTCGACCCAAGCCAGGCTGCACACTTTCAAGATAA
>seq_453
TAGGCAGGCAGCCGCACCATGGCCAGCACGGCCGTGCAGCTTCTGGGCTTCCTGCTCAGCAAAACGTTCT
>seq_454
GATTCAGAAACAAAAGAAAATCACAGAATTAGGATGTGGCTGGCTGGTGTATGAAGCACCTCAGAAAGTC
>seq_455
AGGACCCAGCGGCTCCGGGGCTGGAGGGCGGGCGCCAGCCCCGTCGGGGGCCCGGAGGGGGCTACCCTCG
>seq_456
AACCCACGAGAAGCTGATCCCATGACTAAAGTGCAGGCCGAACTAGATGAGACCAAAATCAGGAGGACAT
>seq_457
GATCCAGGAGGTCATCCGGCAGAGCGACCAAACCATCAAGTCGGCCACGATCTCCTACTAAACACACCCA
>seq_458
GACAGCGGGCGGGACTCCCGAAGCCCAGACAGCTCCTCCCCAAATCCCCTTCCCCAGGGAAATCCAAAGC
>seq_459
TTTCGAGCATCTTGTGGGCTCTCCCAAGTCGCGGCCCCTCCTCTGAGAGCCACAGTCAGGATTATCTGGG
>seq_460
AGAAGCTATTGTTCTTGAGGCGTCTGGCCAGGTGGCGCTCCGGGCAGGCCTACTTGGGTGAGAAGCAAGG
>seq_461
GCGCCTGCGCCCTCGGCCTCGGCCTAGTCATGCTCCGTCCCGGCGCGCAGCTGCTGCGGGGCAGTTATAG
>seq_462
GACCAAGGTAGAATGGATATTTTCAGGACGGCGCGCAAAGGTAACAAGGAGGAAACATCATTGGATACTT
>seq_463
GTTAATGGAAATTATATTTCAGAAATACCTGTGGATATATCTTTCAGTAAACAACTGCTTAGCTCCCAGC
>seq_464
TGTTTCTAGCATGAATGTTCTATAGAGTACTCTAAATAACTTGAATTTATAGACAAATGCTTCTACCAAA
>seq_465
TCAATATTTTCTTTTCCCCCATTAATCAGTTCATTAGAAATATTTTAAAATCAGCTATTTCCTACCTGGG
>seq_466
GGAGAAAAAGGAGATTCTGGAATGCCGGGTCCACAGGGTCCTTCTATCATAGGCCCACCACCCACGCCTG
>seq_467
TTACAGAAGCCAAATGCTGCCATTCGAGACTGTGACAGAGCCATTGAAATAAATCCTGATGCGCGATCTC
>seq_468
TGGGACAGGCAGCTCCGGGGTCCGCGGTTTCACATCGGAAACAAAACAGCGGCTGGTCTGTGTGGAGATA
>seq_469
GGAGGCATAGGTTGCAGTGAGCCAAGGTCGCGCCACTGCACTCCAGCCTGGACGACGGAGAACCTGCTCA
>seq_470
AGCGGTTGCGGACCGAGCGAACTTGGCCCAGGAGCCCGGGCCTAGGGAGAGGCGCGGCGGATTAGGAAGT
>seq_471
CTTTTACTTTTCTTGCTCTATGGTGCTATCAAGAGTTTTTTGTAATACTCCTTTGTTACAGTCCACCCAG
>seq_472
TTCATGCAAGCAATAAAGGAGAATATCAAAAAAAGAGAAGCAGAGGAAAAAGAAAAACGTCAGGCCAGGG
>seq_473
TTTCAGGGTTAAAGTATATTTCAGTTTTCTTTAGGGCAACATATATTTGAATTTAAAAGCGGTAAGTAAT
>seq_474
TAAATCAAGATTGTGCATTATTAGAGTTCTCAGAGACAGATACTTCCATATGGACCCCTGAGAAGTGGCT
>seq_475
GCCATCGGCCCTCATGGAGAGAAGGGTCCTCAAGGGAAGCCAGGGCTCCCCGGCATGCCTTGCCATAGTA
>seq_476
TTAGAATATGATCTATTTTATGCATATTGTTTATAAAGACACATTTACAATTTACTTTTACCTTTACAAA
>seq_477
GAGAAGATATTCGAGGAGAAGCGGGAGCTGTATGACGTCTACGTGGATAACCAGAATGTGGTGCAGCCTT
>seq_478
CGCCACTCTCACATTTGGGCTCTTCGCTGGCCTTGGTGGAGCTGGTGCCAGCACCAGTGGAACCGAATTG
>seq_479
CCCGGCCGGCCGCTGGACTTGGCCGACTACACCTATGACCTGGCGGAGGAGGACGACTCGAGCTGGAGCT
>seq_480
ATTTGCTCTCTGCATTCCAGTTAGCAAATGGGGTAAGGCGTTAGGAATTTATCACCAAATCAGACTGCAG
>seq_481
TGTATGGACATCATTTATTAATTTTAAACTGAATGCCCTCAATAAGTAATACTGAAGCACAGTAGCACCA
>seq_482
TTGCTATTCTGGAAGCGGCATTTCTGCCGCTACAAGAAGACACTCAAGAATTGGGCTGGGCCTGTTACAC
>seq_483
GCTCAGGACAGTTTGGTTTTATTCATTTCAGAGAGACAGGAATTGCAGGGAAAATGATGGAGAAACAGGT
>seq_484
AAACCGCTCCAGCTGCAATCCCTGAGACCAAAAGAAACGCAGAGTTCCTCACCTGTAATACTCTTTATGC
>seq_485
ACAAGAGGATTCAATGGGCCCCCAGGACCCATTGGCCTACAGGGTTTGCCAGGCCCCTCTATGACAACTG
>seq_486
GCCTAAAAACTTAAACTCACCAAATGGTGTTTTGTTATCCAGACAGCCTAGTATGAACCGGTGGCCTACT
>seq_487
AAACTCCCCTCTCCCACGTAATGTCTCTCACACACCATGGACCCCTATTCCCCCAATTTGCGCGCGCTGT
>seq_488
GAGGCAGGTGGGCTGGCTCTGGGACGAGGGCCAGGTGTGAGCAAACTGCCAGGGTCCGCTAGGGGAAAGA
>seq_489
ATCATGACCACACCTCCTGGCCTGCCAAACAAGCATCCACATTTTCAAAAGATCCTAAGGCTGTCACAAA
>seq_490
TAATTATAAAACATGGTTTTGTTTTTTTTTTTTCCTTTTTTTCTTGATTAGGTCTGGAACCACCTGGACC
>seq_491
CAAATCCGCTTCAATTCTCAGAGCCAGGCTGAGGCGCACTACAAAGGTAATCGCCACGCCATAGCAAGTG
>seq_492
AAGCGCAGCGCGCGCGGACCCCGGGGGCAGTTTCCTAGCAACCGGCGGAGCGGCTACGTCGTGTGCTTGT
>seq_493
TAATTTTAGAAATTAAGAAACAACTTCGAGCTGGCTTCTTCGAGCACCTTGAGAAGTGGTCCGCAAGCAC
>seq_494
AAGACCTCACTTTCCCACCCCACCCTTCTTCCTTTCTCTTACTTTTCTTTGGATTAAAGGTGACCTAATT
>seq_495
GGGACAGCAGCGGCTTCCACTTCTGCGGTGGTTCTCTCATCAGCCAGTCCTGGGTGGTCAGGTACTTATA
>seq_496
TGCTATAAAGTCACCTACTGCCCAATCCAAGACACAGCTGGAAGTACGACCTGTAGTGGTGAGTCAACTG
>seq_497
TCCCTCGGCAAGGCCACAATGAACCGGGGAGTCCCTTTTAGGCACTTGCTTCTGGTGCTGGTCTTGAAGA
>seq_498
AACAAAACTGCCACAGACGACACAGGCGGAAAGGATCCCCGGAACGTATAACATGATGAACCTTTTCTCT
>seq_499
TTAAAACCAACTTCTGTGACCCAATCTTAAGGCTTAGTGACAATGGGTAAAATGTTCCATTTAAGCACAA
>seq_500
AGCTTCTATACAACTTCTGAGGTTTGGAAGAAGTACAACAGTACTCTCCTTCCAAGTATCCTGCGGACGC
>seq_501
CTACCAACATGGCTGTGAATTATGTGCAGCACAACAGATTTTATCATGAGGAGCTCAACGTGCTCATCCC
>seq_502
TGGATGGTTTCCTTGTCAACTATCAAGAATCCCAATCTGTGATTCATAATTTGTTGGACCATGGAAGGAG
>seq_503
AGCAGAGGAGAGAGGGGTGTACTGTCTGTGGCCCCCAGCATGGGCCACATACCAACCCACTTTAATAATG
>seq_504
GGCAGAAGCAGCTCTGCCGGAGGGAGCCCGGCCTGGCTGAGACCCTGAGGGATGCTGCGCGCTGACCAAA
>seq_505
TGAGCTTACACTAATTGGTCAGACATGCTGTCTGCCCTCATGAAATTGGCTCCAAATGAAAACAGATGAT
>seq_506
AAAGCCAGAGAAGAACAGCAGAATTGGGGAGAAGATGGAGACAGAGGCTGATGCCCCCAGCATATTTCTC
>seq_507
CATCGGTCAAGCCCTGTGGGGCCAGCACCGGGGTCCAGCCCGTCTGAGCTTCCAGCCTCCACTTTTGCTC
>seq_508
TCTTGGTGGATTCCTAACTATGATTATTTTAACACTTAAGAAAGGAGGGCATAATTCCACTGTTCTCTGG
>seq_509
TCTCTACTGAAAATACAGAATTAGCCAGGCATGGTGGCACATGCCTGTAACCCAGCTACTTTTTAGTTAA
>seq_510
AAAAAAACCAAGCTGTTAGAGCCAAGTGTTGGGAGCCTGTTTGGGGATGATGAAGATGATATCTCAGGAA
>seq_511
ATTTGGCTGATCCTGTGGTATTTACTGTTAAACATATCAAGCAGTCAGAGGAAAATTTCATGATCTGGCT
>seq_512
CGGAAGCGGAAGGCAGAGGAAGATGCGGCACTGCAAGCTAAGAAAACCCGTGTGTCAGACCCCGTCCGTG
>seq_513
CAAAGATATTCAACAGAAAATATTGACCCTGCATTGCAAAACACAGGTTCGGGTTCCCTAATCACGTTTG
>seq_514
CTAGACTCAGCTGAAGGATCTTCAAAGCAGGATGAAGACCTAGACTTACCTGAAGGCCTAGGGGCGGCCC
>seq_515
AGTTGTTGGACCAGAAGCACCTCTGGCTGCTGGGATTGTTGGGAACCTGAGGTCTGCAGGATCCCAGCAT
>seq_516
TATATCACACCCAGGTATCACTGTGCTGTCCTTTGCTGTCAGATTTAGAAATGTTTTTAAGTGACGTCAG
>seq_517
ACTTACTGGATGTTATGCAGATCAGCATTCAGTTCAAGTTTTTGCATCAGGAAAACCAAAACGGTCCTGA
>seq_518
CAGGCCTTCATGGACTTCCAGATGCAGCGCATGACCTCTGCCTTCATTGACCACTTCGGCCTGCGCCGCC
>seq_519
ACCCCTCTGGACGTCGGGACTGAATCAACCTGGGAAGTAGAAGTCGTGGCTCACATCCGCGAAACAGGCC
>seq_520
GATCTTGCCTAAATCCCAAGAAATGGAATCAGGTAGACTTTTAATATCACTAATTTCTTCGCTGCAGCCC
>seq_521
CGGCCACTGTGTACAAGATATGTGCCTGGATGCAGCTCACCTCCGGTGACTGCCTTGTGCGTCTCGCCAT
>seq_522
CGGCCAAGCAGCACCAGCGTGCCTTTGGGTGATAAGGGGTTGGACACGAGTTGCCGCTGGAAAATGCTGC
>seq_523
CTTTGTGCAGCTGTGCAGCGCCGTGGAGCACATGCATTCACGCCGGGTGATGCACCGAGACACCTCCATT
>seq_524
CTGGACTTTGTGTGAAAACACCAACCGGGACAAAACTTCAGTCAAGGCTGAGACGGGTGGTCATTCAGTT
>seq_525
CTACCGCAAGTTCACTTCAGCCAGCGACGTTTGGAGCTATGGGATCGTCATGTGGGAAGTATGTTATAAC
>seq_526
TCAAGAACCAGTGCAGGCTCAGAGTGGGGTATCCTGGGCCTGGAGACGCTGGGCAAGCTCGCCACCTTCG
>seq_527
CTGATGTGTCATGTGAAGCAGAAACTGTTTTGGATGTGTGGGGACTCTTGAGCCAGAGCTGGGCCTTGGA
>seq_528
CAATGACTTGGATTTCTATCTGAAGCAACACAAGTTAATGTCAGAGAAAGAAGCTCGGTCAAGTCTGCTC
>seq_529
GAGCGGCTTCGCTTCCAGCCCCGAGTGAGGCGGAGACCCAGGCGGGCGGGCAGAGCAGGCTTCAGGTAGC
>seq_530
GTCCCCTCTGGGGGCGGCGATCCTCCCTCCGGAGCCCCCCTTCAACCCTCCCGGAAGTGAATCCAGAACT
>seq_531
GGGCAAGATGCTGCTGCACACCGAGTACTCACTGCTGTCTCTCCTGCACACGCAGGATGGCCAGAATCTC
>seq_532
GACTGGTATAGGAAGGCAAAAACCATCACTCAGAGAGAAAAGGATTGTCCAGGAGTTCTCGTGAAGCCAG
>seq_533
TGCACCCTCCTTCCACCTGGCCAGGAATCAGAATCAGCAGAATCTGCCAAAATAGGAGGACAGAATTGTC
>seq_534
TATTGCATTTAATGTGGGATATAGGTGCATTTTGCTGAAGTAAGAGAACCCAAGACCAACGCTCCGGTTG
>seq_535
AGAGGCTCTGGGCCAGACCTCACCCCCAGTGACTTCCGATTGAGGCCAAAGACCCCAAGCTCCCGTGAGC
>seq_536
CTGGTCTTGGTACTGTTCTTTCCTACCATAACTTATTGGAAGAGGGTGGCATTCCTGCCTTGAGTGACGA
>seq_537
AAGAGCTCAGGGCATTTTCTTCCCACAGGTGGAAAAGGAGGGAGCTGCTCTCAGGCTGCGTTTCCAAAGT
>seq_538
ATTCCGGCAAGGATCCAAGCATGGAATGCTGCCGTCGGGCAACTCCTGGCACACTGCTCCTCTGCTTTCT
>seq_539
CTGCTCTAAAATACACAAGGAGCTTTCTTGTTTCTTATTAGGCCTCAGAAAGAAGTCAGTACTTAAAAAA
>seq_540
CAAGCTGTTCCAGTCAACCAAGACCCAGCGGGGGCCCCTGTCCGAGAACTGGATCGAGGAGACGCAGCTG
>seq_541
TTATTAAGAATCTCAATTTTGACACAACAGAAGAGAAGCTGAAGGAAGTGTTTTCAAAAGAGAAATGTAT
>seq_542
CGACAGCATTGCTTCCTCCTCCTCAGCAGCTCACCCACCAGGCGTTCAGCCACAGCAGCCAAACTTTCTT
>seq_543
GTGCACTACGGCCACAGTTGCCTGAGCTGAAGCCACTGCGCCTGGCTGCTCAGAGACCTGCCTGCAGATT
>seq_544
GGGCTTCACTCGCGGATCCTGGGGCTTCCTGCCTTTCAATCGGCCCATTACCACTGTTGTAGCAGAGCCC
>seq_545
ATGGCGCTGGACTTCTTGGCTGGATGCGCGGGGGGTGTGGCAGGCGTGCTTGTGGGACACTGAGGAAGTG
>seq_546
AGAGCTCCTGGCCAGAGCGTTTGACCGACAGACAATTCACATCCATATGCCAGGGCCCTGGCTGCTGATG
>seq_547
GCGGAGGCGGGGCAGCCCAGGCATCTTGCAGGGGCCGAATGTGTGCGGCTCCCGGTTCCACACATCGTCT
>seq_548
TCTACCCCTTTCCATTTTGGATTCTCGGCTGAGTTCTCACAGAAGCATTTTCCCCATGTGAATGCTGAGA
>seq_549
TGCCATCGAGGCTGGGGCATTCAGCAAACTTAACAAGCTCAAAGTGCTCATCCTGAATGAATGTTGCCTC
>seq_550
GGCTGGTCAGCGCTGCAGGTCCCGCCTGTTCCAGGGCAGGACCCGGGCCCGGCCCACCGGTTCCCTGCTC
>seq_551
TGGGCACCATGGACGCCTTCGACGTCCACGAGTTCGACCAGTACCTGCCCCTGGGCGGCCCCAGGCCTGT
>seq_552
AAGGGTTCCAAGTCCTTTAGTACCCGACGCTGTCTGGGAATTCCGGGCGTTTCGGCTCCTGTGATTGAAG
>seq_553
GCAGCAGACACAGGCGCTCAGCCCCCACCAGGCCCGTGCCCAGTTTCTGGGCCTCCTCAGAGGCTGGCAA
>seq_554
TTTTTGTGTTTTTAGTAGAGATGGGGTTTCGCCATGTTGGCCAAGCTGGTCTTGAACTCCCCACTCCCTG
>seq_555
ACCATTCCTAGCATATAATACATAATTTTAGGGTAGCCCTCCTGCCATTCCTTGTTAGCATGGATTGAGA
>seq_556
AGATTCTGCTTGATTGGTTACACTGGGACTGCCCAGACCCTGGAGTTCTTTCGAGAGTCCAGGACGCGTG
>seq_557
TCAGGGTTACCGAAGAGGGGCCAAGAAATTAGAGTCCTCAGAAGAGAACTTATCTAGTGAACTCGACTCA
>seq_558
TGCGGCCCGACCTGGCGGATAAAGTGGCCAGTGTGTACGAAGCCCCGGGCTTTTTCCTGGAACAACAATA
>seq_559
CACAGCTTCACAGACTAACATCAAGAAATCGCCAGGAAAGGTGAAAGAAGGTATGACTATTGGGATGTTG
>seq_560
GTTCAAGCGATTCTCCTGCTTCAGCCTTCTGAGTAGCTGGGATTATGAAGGGGTGGCCTGGTGGTGCACA
>seq_561
ATGCCGCAGGACCTGAGGAGCCCCGCGCGAACCCCGCCTTCCGAGGAGGACTCAGCAGAGCTTCTTGTCA
>seq_562
TGTCAAGGAAGAAGAAATCTTTCTCCCTCAACTGAAGGGGTGCACCCACCTGTTTTCTGAGAAATAGTTA
>seq_563
ATCTAATCATTCGGCTGTATTTCATGTACCTTCATGTTGTTGATATATTGTGACCACAGGCTTCACATTA
>seq_564
TTTTGTTATTGCCCTTTGTGAATTTCCTTGTCTATTTTGCTCGCTTGTTCTTTCAGGTGATGCTGGACCT
>seq_565
TTCCTAAAATTCAGTGTGATCACCCTGTTAATGGCCACACTAGCTCTGAAATTAATTTCCATTATCAAAA
>seq_566
ATCAAGTGCGCCAAGTGCCAGGTGGGCTTCAGCAGCAGCGACCTGGTGATGAGGGCGCGGTTAAAAAGTA
>seq_567
ATTTGGGACTGGCAATCAAACTTAATGGATGTACTGAGGCATTTATAGAACCAGTTGCTTTCTTCATGGG
>seq_568
CCCTTCCCTCCACCGAAGTCATCAACCAGATAGGGAAGGGAAAGATGAGGCCCAGAAAACCCCCAATCAG
>seq_569
CACGGAACAGTCTCCACGGCGCCTGGTTGTCTTCCCCACAGATGACATCAGCCTCAAGTGCGGATTATAA
>seq_570
TTTTCTTCTGCCCAGTATTTGCAGCAGTAACAGCACAGGTGTTTTAGAGGCAGCTAATAAAAAGGTGGCT
>seq_571
CAGGGACAGTTGGGTGTGAGAATAACACTGGCTTTGGGTAGTGCCATGGCCAGGAGTGGGGAGAGGACCT
>seq_572
ATTAGAGATCCTTTCATTGCATTCATGGTGTGGAGTGTGAACATCCACACCCATACTGTATCTTTGCTTC
>seq_573
GAAACATACTCTCCCTGGCGTCCTCCCTTCGCCCCAGCTAGCTTGAGCTTCTGCCCTATGTGACTTAGGG
>seq_574
TTCATTACCAACTTGATAAATGCTACTCATAAGAGCTGGTTTGGGGCTATAGCATATGCTAACAAGTGGC
>seq_575
AGGGTGCAGCGCCAGGTCCGGTGTTGGGGTGTCCGAGTTGCCGCCGGAGAGGAGTGGCCTTTTTATTTTT
>seq_576
CGTGGTGAGGCCCAGAGTTCATGGGCTGCCCTGGCCCATACCAGGCAGGGCCCTGGGGGGTTCGTGACCT
>seq_577
CCCTTTAGTATCTGTTCAAGCCTAACTACCCATCAGACAATCCATACTGGTGGGAAACCTCACTCCCCTC
>seq_578
GCTTGTGAACTTCTACTCATTTCCTAAATTAAAACATGCAGCTTTTTCACAAATTTATTCCTCGCAGGGC
>seq_579
GGCATTGGGTGGAGGAGCAGAATTTACTACAGCATGTGATTTCAGGTTAATGACTCCAGAAACAAATGAA
>seq_580
CCCTGGGTGAAGAGAAAAGCAGTCCTGAGAAAATCCTGGTGAACAAGATCATCACCTTATGACCTCTACT
>seq_581
AGTGGGTGTTACGGGCGGTGTGCCCTGGCGAGCAAGCTTTGATTCTTGGTTCTTTGAGCTCCGGACCCAC
>seq_582
AGGTGCTTGCCTTAGAGCAAGGGAAACAGCTCTCATTCAAAGGAACTAGAAGCCTCTCCCGGGAGTTTGG
>seq_583
AGCAAGGCCACCGAGCGCCCGGGCCAGGAGCCAGAGGGCCCCGGGGCCACCCCTGCCGGGTCTCATAGGG
>seq_584
TCTGAAAACACATGTCCCAGACTGCATACTGGGGTCGTCATGAGGTGTCTCCTTCCTTCTCTTCCTGTCA
>seq_585
CAGGCAGCCCGCCTGGGAAACATCATCCACGCCATGATCATGTATCGCCGTAAACTGGACGCCATCTGAT
>seq_586
ATTAAGTATTTTATTTTTATGCAATTTCAGAATCACAATGAGGTATGCCATTTCTTCATACCAGGACCAG
>seq_587
AAGACTGAAGGGGGCCAAGCCTGCAGGAAATGTCTGTCAGACTTGCCTCTTAGACCTAGAACATATGAAT
>seq_588
TTTGAGTGTACATGATTGATAGGACTTGAAGAATAAAAATAGAAACAATTGACCTCTCAGCTACAAATTC
>seq_589
CTACACTGATCTTAGTTCTCTTATGAAAAAAATAAGATGTTATCCCATCAAATAAACAATCATCATCCCC
>seq_590
ACTTTAGCTCAGCAAGTGGAAAGCTCATGATGGCATTATTTTAAAAGTAGATTGGAACTCCTCTGAGTAG
>seq_591
CGGTGGCCACCACCCCACCGCCCCCCAGGACCAAAACCAGGCTGGTGCCCGAGGGCAGGACAGGAAGCTC
>seq_592
CCGCCAGGAAAGACGCTCAGGCCTCGCTAGGAGCATCGGCTGTTTCAGGACCTGGAGAAATGGATTGTAA
>seq_593
GTAATCTAATCCAATTAAAGTGCAGACTTATATTTCTGTATCTTGAGTTGCAGATGCAAGTGACTACAGC
>seq_594
GTCTTCCTTCTCACTTCATTTCCTGTCCTCTGTTTATTTGGTTATTTTCTTTCATTAATAAAATGGAGTA
>seq_595
GGAAGTGTTCTACAGCTGTGAGCCCGGCTACGACCTCAGAGGGGCTGCGTCTATGCGCTGCTGCGACATC
>seq_596
CATCGTGTACACGGAACTTCCAAATGCTGAGCCCTGATCCAAAGTTGTCTCCTGCCCATGATGCTAAACA
>seq_597
CATCCTGAAAATGCACAAGAATTTATTTCCATTAAGAAGACTAAGAGTGAAAGTTGGAAAGTCTGAATTT
>seq_598
GTGGCCGGCCTAACTACTTCGGCGTCTACACCCGCATCACAGGTGTGATCAGCTGGATCCCCTGAGTCTC
>seq_599
TGAATTTATGGAGAAGGCTGTAAATGATGGAAGTCATTCAGAAGAACTCTTTTGCCATCTCTCCACCAAG
>seq_600
TTCTTAAGTCTTCCTCTGTAATCTGTTTGCTTTTCCTGTCTCACTACTGTCTCCCTGCCTTGCCATCTTT
>seq_601
ATTGATGAATTGTTGGAGTTAGAGAGTGAAGAGGAGAGAAGCCGGAAAATCCAGGGACTCAGCCAAGGTC
>seq_602
TAGAAAGATTTTATGATAAAATGCAAAATGCAGAATCAGGACGTGGACAGGTGATGTCGATGATGATGCA
>seq_603
AACAGTATTCAAAGCGCTTTTTGGACTTTATTGGCCACATCTTGACGTAACCTCCTGCGCGCTGGTTCCA
>seq_604
TCAGTAGTCACCTTGCTCACAGCAAAGCCAGAAATGCTCTCTCCAGGGAGTAGATGTAAAGAAGACATAG
>seq_605
CCGCAAAAACTACAGTTGTTGTGACCGCACAGAAAAGGAACTCAAGACGACAACTTCCAAAAGTCCCTAT
>seq_606
CTCTTCTGCTGCCTGGCGGCTGCCCGGGCCAACCTGCTGAACCTGAACTGGCTTTGGTTCATTGGATGTG
>seq_607
CGCTGGCTCCTTGACAATGTGAGAAAAGTTCAAAAGGCCGTTGAAGAAAAACGAGCTCTTAACAGTAACA
>seq_608
GGCCCTGGGAGACCCCGAAAAGAACTGCTCCCGAGCAGCTACCGTCATGATCAACTGCCTGTAGCTGGGA
>seq_609
GCTTCTCGTATTTGGATGTCTAGGTCTCTAGCAAGGCCGGGGAAGTTTTCCTCGATTATTGGCAGTTCAG
>seq_610
TGTCCGGTTTGGAGTAACTATAACTGTCCACCCAGAGCCTCATGTAACATGGTATAAATCCTCTGCCTCC
>seq_611
ACCAGCATGGTGTTACTCAACTATTGAGAAATTGTAAGCTATTTTTTTTTGTCCTGATGTGCCGGGTTTG
>seq_612
GCGCGCCCGGGGTGCGCAACCGGCCCAACAGGCAGGCCCGGGGCTCGTGTGAAGAACACACTCATTGCCT
>seq_613
TTTCCTGGTTGTGTGAACCAGTTGCTGCTGTCATACCCCTGGCAGGGCCAGGGGACCTCTTACCTAAAGG
>seq_614
AGGGTGGGGGGCGAGGGTGCTGAGGAGCAGCCCCCAGGGGCCGAGCGTACCTTCTGCCTCCATGACACCC
>seq_615
TCTCCGCTGGCTGCCACCCGTGCCCGCCGAGCGCAACGGGGCCATCGTCAAATACACGGTGACAGGTTAC
>seq_616
CCCCGAGGTTGGACCCTACTGTGACACACCTACCATGCGGACACTCTTCAACCTCCTCTGCTAACTTATG
>seq_617
TAACACCCACCTCTGCTTCGTGCACACGGTGCCCTGGGACCAGCTCTTTCGGAACCCGCATGCACCATCA
>seq_618
CTTCTGGAAGTGGCTGCTGGTGCCTGGAATCTTGTTTTTCCTGGAGAAGGCCATCGGACTGACTCCATTT
>seq_619
CTCATGGTGCACCGAAGGCTGCTGAAGGACGATGGACGCGGAGTATCGGAGCCACTAATGGCTGCAATTA
>seq_620
TCTGCATCAACTTCTAAATATAATTCACACTCCTTGGAGAATGAGTCTATTAAGAGGACGTCCAATACCA
>seq_621
GCGGGACCTCGCAGGGCGGATATAAAGAACCGCGGCCTTGGGAAGAGGCGGAGACCGGCTGAAAGGGATG
>seq_622
CCTCATTGCTGTGCCACTCCACGGGCAGTCCCCACTAGTGACGGGTGAACGTGTGGCCACTTTGCAACTT
>seq_623
GAGAGCAGAGGCCCTCTTTCTGTGGTGGAAGCAATTGAAAAGAGAATAATCAGTGAGACAGAAAGCCCTC
>seq_624
TGTGTGAACGTGTTCCCGACAGGATCAAGTGTGCCTTCCTCATCAAGGAGCAGAAAGTTGCCCTTTGCCC
>seq_625
CACTACCAGTGGAAGCGCGTGGGCACGCTGACGCAAGACGTTCAGAGGTTCTCTGAGGTGGCCCATGGTG
>seq_626
ACTCTCAGGCTAGGATGGAGAGGCAGATCTGGGCCTGGTGAGGTGACCTGCTTCTGGAGGCAATCGCCAC
>seq_627
CAGTGAGTTGAAACAAGATACACAAAATGCGCTGAAGAATTATAGGACCGCCTATAATCTGCCCTGAACC
>seq_628
CATTGTAACTACAAATTTTATTTATTGTTATGAAACTGTAAGGTCTACATATAAAGGGAAACCTCAAAGG
>seq_629
CGCCGCCAACGAGTCCCCGGGCGTGCGTGCCCTTGGAGGGAGCCAATCCGCGGCCGGCGTTCCTCCAAGT
>seq_630
TACACCTGGCCTTTATGCCATGGTTGGTGCTGCTGCATGCTTAGGTGGTGTGACAAGAATATAGCTCACA
>seq_631
ATCTTTTGAATCTATGACTGATGTGAAAGAACTTATCCCAGAGTTTTTCTATCTTCCAGAGTCCTGGGCC
>seq_632
AAGAGCAAGGACTAGAGTTCCTGACCTCCAGGCCAGTCCCTGATCCCTGACCTAATGTTAATGAATTAAA
>seq_633
GACGAGCGCGCAGCGAACCGGGTGCCGGGTCATGCGCCGCCGCCTGTGGCTGGGCCTGGCCAGACAGGGC
>seq_634
AGTTAATGCCAGTGAGGTCAGCTTCTGCCCTCCAGCAATACATGTGCAGGGGTTGCTGCTCTCTTCTTGC
>seq_635
AGATGGGTACAACATGTTTGTTTTTTTCTGTTGTTGGGTTTTTTTTTTTTTTAATCAAGGACGGGAATCC
>seq_636
AGCCGCCCGAGAGGACCATCAGAGGCCCTGCGGAGTTGTTCAGAACCCCAACTCTCTCTGACTAACATTT
>seq_637
AGCCCGCGGAGCCTCCCGCCCGCCCGGGCTGGGGTCGCGCTGGCTCGGACTCCGCTCCCCCAGAAGGAGA
>seq_638
CTGTATGGCCAGAATGTTACCATGGTAATGACTTCAGTTTCTGGACATTTACTGGCTCATTTGGAATCAT
>seq_639
GGCCTCCCCAGGCTCCCACAGCCACCGCCGCTTCCCTGGCTCTGAGCAGCAGTCACAGTGTAACTACCAC
>seq_640
GATTAAAGAAACAAAATGAAACCATTTTGTTTTTAAAAGTTTTTAGACCAAAACATTTTCTTTAAGGAGT
>seq_641
GTAGGAAAAAAGGATCTCAAATAGCATGAGTGTATGTCTATATCCTGAAATTTATTGTCTAGGCCCCCTG
>seq_642
ATTACCATGCAGTCCACTGTCCAGCTCCGCACGGAGTACGACCCCCACACGCACGTGTACAGGCGGCCCC
>seq_643
CTGTTTATCCCAGAAAGCCCTCTTTTTCGCACCTCATCAAATGGGACAAATAAGTTACATATTCGTGCCC
>seq_644
AAAACAGTTGCAGTTCACCAAGTGGCCAGACCATGGCACTCCTGCCTCAGCAGATAGCTTGGTCGGAACA
>seq_645
ATCTTGAGAAAACTCTTCAATGAATCCCATGGAATCTTTCTGGGCCTCCAGAGAATTGACTGGAAGACTG
>seq_646
GGCCTGGGCTGACGCCGACAACTACTGCCGGCTGGAGGACGCGCACCTGGTGGTGGTCACAAGTTGGCTA
>seq_647
AAGTGTTAGTAGGTATGAGGTGTTTGCTGCTCTGCCACGTAGAGAGCCAGCAAAGGGATCGAATGCATGT
>seq_648
GCCCCAAGTCTTTTAACCTGGGTGTTAGCATTTTAAAGAGACCCCACAGGAGTTCTGGCCTTGCCCATGC
>seq_649
GTCTCAGCGTGCGGAGGACGGCAAGACTGAGCTTTCTTTGATGCGGTTCTCCCTGGCGCAAGTTTAACAC
>seq_650
GTAAGTAAGGGAGGAAGCTGGGAGACCAGTTAAAAAGAGTATTAACAATAGGCCGGGGGCCCGCTCCCTA
>seq_651
ATAAGAGTAATATATGTTCATTGTAAAAATTTTTAAAACACAGAAACTATATGCAAAGAAATTGAAAGAG
>seq_652
TGGTCATCTTAAGCCTCATCCTACATCTGGCAGATTCTGTAGCTGGTTCTGTAAAGGTTGTCCCTGGCTC
>seq_653
TTAGAACTTGCATTCTGGTAGGAGAGAGAAAACAGATAGGGCTGGACACAGCGGTCATGCTGGTGGACAT
>seq_654
TGGAGGATGGCCGCACTCTCTCAGACTACAACATCCAGAAAGAGTCCACCCTGCACCTGGTGAAGGATTG
>seq_655
CAGGCACCAGTAGTTTGAGCCCCCCTCAAAAGACATGAAGGGGGTTGGGGTCTGTGTGAGAGTGACACTG
>seq_656
AGTGGCTGCTTGGTTGAAAGGAGGCATTGACTTCAGCAACACAATTATGTTTTTATTAGGTGCTGGAGAA
>seq_657
AAAAATAATTTTATGAACTGCATGTATAAATGAAGTTTATACAGTACAGTGGTTCTACAATTGGGCCTGG
>seq_658
CAAAACCTACAGAGAAATTGTTCAAGAAAAAGAGCGGAGAGAGAGAGAGCTGCATGAAGCAACAGCTCCA
>seq_659
AGCTATGCGCGCTCACCCACCGACCCGCCCTCGGCTTCCTGCACCCGGCCGCCGTCGGCGTGCCCTGGTG
>seq_660
TGAATCAGCGTGGCTGAGAAGGCTGCAAGAGTGGGAAGAAGTCAAGGAACCTCACAGAGTTCTGGTGTTT
>seq_661
CCAAGATCTCCTTCCCGTGGAATGAAATCCGAAACATCTCGTACAGTGACAAGGAGTTTAAGATTATCCC
>seq_662
TGCCAGAAAATATACCACCCCTATTGATTTGCTAGGATATGAATTTGAGGTTATCCCATCGATGCTCAGC
>seq_663
AGGCATCATCCATGAGGATGCTTCCCTTTGCTCCACATGGTACTGGCAGACCCCATTCATCAGGCGGGCT
>seq_664
AAAAAATTCCTTCAGTACGTTTCATCTTGACCTGAACTTTCCACATTCCTGAGCTGATCTAGCGTGTTCT
>seq_665
GTCAATCCTGAATAAGTATTCAGAAGCCATCAGGGGGAACTTGACCAAGATCATGCGGCTGGGCCAGGTG
>seq_666
GAGGTGGTCCTTGGGAATTTGGAAATTACCTATGTGCAGAGGAATTATGATCTTTCCTTCACACTGGGAC
>seq_667
GGTAGCCAATCACGCCAAGATCTCTTTCACTGGGCCTGCCTCAATGAACGTGCTGCCCAGGTAAGCCCAA
>seq_668
ACGGGCATCACGTGATGTAGCTCAGCTTAGCAGAACCTCAGAAGAGGAGAAAAAGCTATTCATCGCTGAG
>seq_669
CTTGCTTCGTGAACAGCTTGGCGACCGCCTCAGTGTGGAGCTGGACACTGCCCCCACCCTGGAGAAGCGA
>seq_670
ACACTGCAGATTAAGAATTTACGGATTTCTGATACTGGCACTTATACTTGTGTGGCTACATAAAAGGTTG
>seq_671
CTTGGAAAGTGATGAAGATGTGGAAGACAGTATGGGAGGTGAGGATGATGAAGTTGATGGGATAACGAAT
>seq_672
AGCTCTCATTTTGAGCACATCATTTATCGAATGGATGATGTCTACAAAGAGCCTCTGAAAACGGGGGATC
>seq_673
AGCTGACCTTGGAGGTGGCAGCTTGGTTTATCTTGCTTATTTTCATCCTGGAGATCCTTCAGCTTCAAAG
>seq_674
AGGGAAAAGAGCCCCAAGATGGATCCGAGATAATGAAGTGACAATGTGTATGAAATGTAAGAGAAATTTG
>seq_675
GTCACCACGAGCTTGGCTTACTTGTCTCATCCTTCCCTTGCCTGGTATCATTTTCTCAGTCCAACCCAAA
>seq_676
CTGTTCCCGGAGCTGCTGGCCATGATCTTCGGCTACCTGGACGTCCGGGACAAGGGGCGCCTGGCTGCAG
>seq_677
CTCCTTGGTCGCAGAGGCAGGAGGCGTGCGTGGCAGGAGGGTTCGGGTTATATACTCCTACCATAAACAT
>seq_678
ATTATTAATTAAATAAATTTATTAATTGGCATTGCATTGAATTTATAGGTTAATTTTGAACGCTGTGACC
>seq_679
CTTTCAGCCATGGGGTTGAGTTGGCCATTAAAAGAAACAGAGACTTCTCTCTGCCATGGCGGTTTATTGC
>seq_680
GAGCATTCACAGGGTCTTGGGAACAAAGGCCTGGGCCTCCCCGTTTGAATTTCAGCCCCAGGTTGGTAGT
>seq_681
GCTGTGGGCTGCTCACTGGCTTTAGCTGCTGTCTTCCCCCTGGGGCTCGATGGTTACCACATAAGAATGA
>seq_682
CAGTCTCTGATGACAAGCAGCCAATATCCTAAAGAAGCAGTAAGAAAACGTCAAAATTCAAAGTCTGCAG
>seq_683
GAAGAAGTGTCTTCCTATCAGAGGGATAGATGGCAATGGGAAAGCCCCCAGCAAATCAGATCTGGTTACC
>seq_684
TCCAAGGCGCCCACCTGGATGAGACGGTCTGGGAGAGGCCACATGAGTTCTGGCCTGATCTGAAAAAGAG
>seq_685
GGCTCCATCGTCTACTCCAGGAACCTCTTTAGCCTCAGCTTCACCGGTACCAGCTCCAACAGGAAGGCGC
>seq_686
GGATCCTGACCTCCCAGCCGATGTGCAGACACCATCCTCGGTGGAACTGGGGAGGTATCCTCAGTCGTAG
>seq_687
ACAAGTCAGCACTCAGCTCCTCAGTGTCTGTCCTGCAGCTGGACGGGGCGCCTTCAGGGGGGGGTCTGAG
>seq_688
CCTCTAGAGGACCACGTGCCTTAGGGACAGGCTGGGGGCGGCCTCCGTGCGAGTCGTGGTAGGGCTCCGG
>seq_689
GTGGGTTGTTTCTGCCGCTCTGTTTGCTGCAGTCCCCGTGGCCTGCTTGGGGACTGAGAACTGTCGGTGC
>seq_690
AGCAGCTGAGCAAGACCCAGGAAGACTTGGAGGCTCAGGTGACCCTGGTTGAGAATCTAACTTGGGTTAA
>seq_691
TTAGTGTATGTTTGAAATGTGAGAATTCAGATGGAATTTTTTATCTTGTTTTGGCATGTTACCCAAGACA
>seq_692
TAGCCTGAACGCTGGGCTGTAGAATCAAATTTATAAGTCATTTTGAAAATCTTTCTTTTGCCGAGAGTTC
>seq_693
GACCGTGGCTCGCACTGCTGAGGGCCGAAGCAAGAACAGCACCCAAAACAAACGAGAAAGAGCAGCACCA
>seq_694
CAGCCTCCCGTTACAACACTGCTGCGGATGCCCTGGCTGCTCTTGTGGATGCTGCAGCTTGATCATACTC
>seq_695
CCACTTAACTGTGAAAAAGATATTTGTTGGTGGCATTAAAGAAGACACTAAAGAACATCATGCTGGGGAC
>seq_696
GCTGGCACTACAGAGGCCAGAGCTGGTGGAACGTCTCATTGCTGTAGATATCAGCCCAGTCAACAGTTAT
>seq_697
GCACGGCTCCACGGAGTTGCTGCCCCTGTCCCGGGATCCATCGCCCCCGCTGGAGCCTCTCGCCGAGAAC
>seq_698
CCAGCTCCCCCCAGAGGCCACCTCGCCCCTCCCTCTGGGACCTCTCCGGATGGGGAGTCCACTGAAGATT
>seq_699
CTGGAGGACCTCTCCTATGTACGGATACCAGGATCCTTCAAGGGGGAACGCCTGAGCCGCACAAGAGATA
>seq_700
GAGTTTGAGACCAGCCTGGCCAACATGGTAAAACCCGCTCTCTATTAAAAATAGAAAAATAAAGAGATAG
>seq_701
GGCCGGAGCCCAGCGCTATGGGCCGCTCCCGAGACACTTCAGTTTGGCCACTTCAGCTCTGGGACACTTG
>seq_702
GTCCTGTGTCAGTTTATGTTTTGGTCCACTTTTCCAGTATTTTAGTGGACCCTGAAATGTGAAAGTCAGA
>seq_703
TGGAATCCTATTCTTCTTCTCCCTGTCCAGCTGTGGCTGGGCTGCCCTGTGAGCACGGCGCCAGTTGACT
>seq_704
TGACGCACACCCCTGAGATCTCAGTTCCCCCAAGCCTGCCCTGCCCCTCCTGGCCACAGCAAATCTCCCC
>seq_705
ATATAGTTTCTTGCACAAGGTGCATCTGGATTCCAAATATTGGATTTGAGTTGACTCTACACATACGGGT
>seq_706
AGTTGAGGCTATTGTATTAACTTATTTAATTTAGTTTATAAATCTCTAGCTGCATAAATGCTGAATGGGG
>seq_707
CCACACAGGCTGCGGCATCACCCTCAGACCTTGGAGCCCAAGGGGCCACTGCCCTTGAAGCTGAACCAGG
>seq_708
GCTCTGGTATGTTCTGGCTGAGATGAATGGTGATCTGGAACTAGATCATGATGCCCCACCGGGCGGCCCC
>seq_709
GGATCATCTGCTACTTTTCCTGCAGCAGTTGGCAGGGAAGGTGGTGCTGTGGAGCCGTGAGAGCATCAAC
>seq_710
AACTGAGACACATAATGTTTTCTACGTAAGGTTTTAAAATTATTGTTTTTATTTGGCTATAGCCGCTCAG
>seq_711
CTCTTGAGCTCAAGCAGTCTACCCACCTTGACCTCCCAAAGTGCTGGGATTACAGGCTTGGCGCCCCACA
>seq_712
CCTGTGACAGTGCTTTAAGAGCCTATGTGAAAGACCATTATTCCAACGGCTTCTGTACTGTGCCACCTGG
>seq_713
GTGCCCGCAGGGTTCACCCTGCCCACCCGGCTGATGTTTGAGGGAACACGGGGTAGCACTGAGCTGGGCA
>seq_714
CCAAGTCCATGCTTTAAAGGGTTTGCAAGAAGTTAGGGTTAAGGAGAGGTGATGCCAACAAAGTGCCCTC
>seq_715
CTCCAATCCAGTGGCTCCCAGGGCATGATCTCCAGTCCCTAAGCCAGGGAAACCCAGAAAACCTGTCGGT
>seq_716
GGTTCAACTTTGATAATAAGTATGGAAGAAATGCTTTAGAAATTGTCATGAAATCCATTGCTGGCCCAGC
>seq_717
CTGTGGCTGGTCGCTCAGCAGCCGGCCCTCATCCATGGCTACCGGAAGGCTGTGCTCACTCAGTCATGTT
>seq_718
CATCTGTCACTCCACTGAAAGGGACCTAGTCACTTTAAAGAGGCCTTTTATCTCAGCACGTTTGGGTTGT
>seq_719
AACTTTGGCTCAGCCTGTCTTCATCCACTGTATCCTGACACCTCTCCTACTCCTTCTCTTTGTGAACGTT
>seq_720
CGGCTGTCAGAATAACTTCTAAAAGGTATTTTTATAAGCAGTTCAAGTTACTGAAAACCTTGCATCATTG
>seq_721
TTAAAAGAACAGTGTGACACCAGAAGCCAAGAGATGGTTTTTACTAACAACAGCTTTGATCTGGCAGCAG
>seq_722
GCACCCTTCCTCCTCCTTTGCCTAGGAGGCCTTCTCGCATTTTCTCTAGCTGATCAGAATGCTTGAAAGC
>seq_723
GGCCAAGCGAGCAGTACAGCGGGGAGCTACTGCAGTCATCTTTGATGTGTCTGAAAACCCCAGTGCTGTG
>seq_724
ATCATAAATGCAACCTGCAGTACCTGAGGTTGGGAGGTCACTGTGCCACCCCGGAGCAGTTGCGGTGTTT
>seq_725
ACAGATCTCACTATGTTGACCGGGCTGGTCTCAAACTCCTGGCCTCAAGCAGTCCTCCTGTGTCTCTAGC
>seq_726
TGGCAGCTTTATTTCCCTCCTCGTCTGAAATAGGGTCTCACTCTGTGGCACAGGATGGAAACCTGTATGA
>seq_727
TCAAGTTATCATTCCCCAGGATGAGTCGGCAGCCTCTGTGAAGAAGATTTTATGTGAAGCAAACATATGT
>seq_728
AAAAAAGCCCTCTCTGCAATCTCGCTTCTCGTGTCCGCCCCGCTTCTCTTATTCGTGTTAATTCGGCCAT
>seq_729
TCATATTGATGTTCAAAATCTTTCAGATTTTGGAGTACTTCAGATTTTTGATTTTGGGATTACTCAGGGC
>seq_730
CTGCGCCGCCCGCGCAGGAAGAGGGCATGACGTGGTGGTACCGCTGGCTGTGTCGCCTGTAGAAAGAAAA
>seq_731
CAGAATTCATACTGGGGAGAAGCCATTCAAATGTGAAATATGTGGTAAGAGCTTCTGTCTGGCCCCAAAA
>seq_732
CAGGTAGCAGGGCCCCAGCCAGTACCCGTGGAGGACCCGGGAAATTGCACCTTACAGACAACTTTGTTAC
>seq_733
AAACTTTGTCTGGATAAGGCGCACGCTTGGCGACGTCGAAGGTCCGTCCGCAGTTAAGGATCGATGTGGA
>seq_734
CAGAGTACCCGCTACATAAAGCCATCAAAGTGGAGAGAGAAGACGTGGTCTTCCTGTATCCCAGAAGGCC
>seq_735
GGGATTACAGGCGTGAGCCACTGTGCCTGGCTGATTTTTATTCTTTTAGTTAAGGCTGGTCTGACGGACC
>seq_736
CTCCCCTAGCGCACGGGACTTCCTCCCCAGGTGGGTGGCTCATCGGGCACTTGTGGCCAGGGCTTCCTCA
>seq_737
AGAAAGCTCTTCTTCCTCTGGAATCGAGCCTGCCTTCCTCCGTCTGCCCCTCACCCCAGCTATCTGCGAA
>seq_738
GGAACATTCTTAGCCACCGAAGTATGGGCACCAAAAGCGATAAGGAGCATGTGTTCCTTAACCAGATAAG
>seq_739
AGTTCGTGAGCAACTACGCCAAGGCCCGCTTCCACCCGGGCGCGGGCGCGGGCCCCGGGCCGGCCAGCGC
>seq_740
GAACGGGCCCTGGGTGTCCACTGAGGTGCTGGCTGCGGCGATCGGCCTTGTGATCTACTATCCTCTTCGT
>seq_741
AAGGTATAACAACACGATAAGGATTGGCTCAAATTAAACATGGTAACAGTAAGGGCCGAAAGTGACAAGG
>seq_742
TGAAAATCCATGTCATAAAGAAGAACCCAGGTTCCAAAATGAACAGGACTCAAGCTGTTTCCTGAGACCC
>seq_743
ATCATCCTGACCTTCGCCGCCTTCTGGCTGCCCTACCACGTGGTGAACCTGGCTGAGGCGATGAACTCAG
>seq_744
GCAAAGATGATGAGAGGGTTCCTGCTTTGAATTTATTAATCTGCTTGGTTAGCAGGTATTGTAAAAGTTG
>seq_745
AAATCATTATCATGACATGGTAGAGTTGTTTATATTTCTTTTCCTTTTAGGTGAAACACCGATAGTTCTG
>seq_746
GCCGCCCCCGCCTGGGTACCACCCCTTCCTGTTCCTGGACAGCCTCCACAAGAAGGCAGGCTCGTCACTG
>seq_747
GAGAGATTCTAGGGAACAAGGAAGCTCGCTATGGCTTTCTTGCCAGGAGGGGTCGAAGGGGGGGGAGGGG
>seq_748
GCCGGGCGTGGTAGCTCACGCCTATAATCCCAGCACTTTGGGAGACTGAGGCAGGTAGATATTTTTTTTT
>seq_749
CTGGGATGAGAGCAGCAATTAATGCTGCTTGCTAGGAACAAAAAATAATTGATTGAAAATACAAAGTCTT
>seq_750
CATCCACAAGTATTTCCTGCCCCGAGCCTATGCTGTCGCCATCCCACTGGCTGCAGGCCTTACATTCCTA
>seq_751
GCTGTGACTTAGATCTTGATTCAGAGATGGAGAAATCAGGCCCATCTTCTACCATCTCTGCTACGGCAAT
>seq_752
TCCTCAGTTTCTCCTGTAAAAGCCACACAGAAATCAAAAGATAAGAATATAGTTTCAGCTTTAAAATATG
>seq_753
AGAGCCGTCTCAGCTCAGAGTCAGGAAGAACTTTCTACGTGTGCCATCCGCCTGGCCAAGATAAAGCAGT
>seq_754
TCATGACCACATGGATCATCTAACTAAATGGTACATGGGGACACAATGGTCCTTTAGAGATCTTACCAGT
>seq_755
TCTGGAAAGTTCAACAGATTATACAAAGCTGCAAGAAGAATTTTGTCTAATCGCACAGAAAAAGAGGTGC
>seq_756
TGCACACGCCGCCCTGCACAACCCCCACCCAGGCCCTCTGCTTGGGGCCCCTGCCCCGCCGCCACTGAGC
>seq_757
TCTCACCTTTATAGACATTGCCGGCGGCCAGTATTACACTGGAGTTTTAGGTTTCCCAATGCCTGTGTGT
>seq_758
CAGGACAAACTAATGTACCTAACTTGGTCAATACCATGATGGAGCTCAGGAAATGTTGTAGTGTGTGCTA
>seq_759
GGAGCATCCCACAAGTTCCCTAAAAGTTGCAGCCCCCAGGGGGATTTTGAGCTATCATCTAGCCATTCTA
>seq_760
GAAACATCAGACTTAAGGAACAAATGGCACCTGGTGATTGACCGCCTCACTGTGCTCTTCTCCGAGCCTT
>seq_761
GTGATTTTAAGAAATTCTGCTGTGCTCTCCAGCACTGCGAGCTTCTGCCTTCCCTGTAGTCTCCGCTTCG
>seq_762
ACCAGAATGAGTGTTACCTGCGACAGGCTGCATGCAAACAGCAGAGTGAGATACTTGTGGAGATCAGAGT
>seq_763
TGCCAGGCACCCTCAAGGCACAGAGGCTGGGGCTCATGTTGGGGGCACTTGGCCTCTCCACAGCACCAGG
>seq_764
CAGGAGGCAGGTGAGGTCCAGATGATGGAGGCCTGAGATTTCTCCAGAGTCCTCCTGCCCTTCATTACCT
>seq_765
TGCATTCTTAATTCGTGAGAGTAGCAAGAAAGGATGCTATGCTTGCTCTGTGGTGGCCGACGGGCGGGTG
>seq_766
CCGCCCAGCCTGCCGCCCTCACTCGAGCGGCTCCACCTGCAGAACAATCTCATCTCCAAGCTTAGTACCA
>seq_767
GGCTCTAGAAGCAAACAGCCAGTTAACCTGGAGGGACGTCCAGCACCTGCTAGTGAAGACAGATGCAGCT
>seq_768
ACTTCCAGAATGCACAGATGTCTGAGGACAACCACCTGAGCAATACTGTACGTAGCCAGATCAAGCAATT
>seq_769
ACCATTGATTTTTGAGAAGCAGAATAATAGGATTGCCTTTCATTGCCCTATAGTGCAAAGCGTGCACTTT
>seq_770
CCTTGGCCACCCCTTGCATATACTTTGATGCCCTAGGGCACACCCCCTTTATTTCCCTCATGCATGGTCA
>seq_771
TATTGACTTTGTACTGTAAATTTTTCTGCTTTTCTTGGATAATCTCAGGATTTTCATGAGCCATCGGTGG
>seq_772
GGAAGTACAGATCTATATCATAAATACAGCTGGGCAGGAGGACTACACTGCAATTAAAGAAGGCTTGCTT
>seq_773
GCCACGGAGCCCGGAGCTGGGCAAGGAGCGGCTGCGCTTCCAGTTCTTAGAGCAGAAATACTGCAGCAGC
>seq_774
GGCTTGCTGAAAATAAAATCAGGACTCCTAACCTGCTCCAGTCAGCCTGCTTCCACGAGGCTGACCCATT
>seq_775
ACGTTCAGCCCTGGGATTCTGGCCGACCCTCGCCTTCCTTCTCTGCAGCTTCCCCGCAGCACTTCCTGGA
>seq_776
TAAGGAGCAATGACATTGACTACTACCTGGGACAGAGCTTCCGGGAGCAACTGGCCCGGGAAAGGATTTG
>seq_777
AGGCCAGCAGCACCCGGACGTGGAAGGAGGTGTGCTTTGCCTGCATGGATGGACAAGAGTCAAGGACCGG
>seq_778
CAGCTGCCTGGAGGAGGAACAGACCCCTTTAGTCCTCATCCCTTAGATCCTGGAGGGCACCATGAAAAAC
>seq_779
GCCACCCTTTCAGGAACCCTGTATGGTTTTTAGTTTAAATTAAAGGAGTCGTTATTGTGGGGAACTGCCT
>seq_780
CACGGGGTGGCGGCCGGGCCAGCGTCAGGGACAGGTTCTTCGCAGGAAGGGCTACAGGAGTGGAGGGAAG
>seq_781
GCTTTGGTGGCCAGTATGGAATCCAGAAGGACCGAGTGGATAAGAGCGCTGTCGGCTTCAACTGAGCTCA
>seq_782
TGGAGGGCCCCACGGTGGGTACCACAGCCATTACCATGATGAGGGCTACGGGCCCCCCCCCAGAGTGCCT
>seq_783
CAAAATTCCACTCCCAAAGTCATTGAGTGCTTCAACGTGGAATCTCGCATCCTGTGCATGCTGCTGCGTT
>seq_784
AGCCTGCACTCCAGCACCCATGAGCCCAACTCCACCATCTCTCCACCCTCATGCATGACTTTTGTTTTAT
>seq_785
GCACCTTGATTGGCTATGTCTACAGCCTGGGCCAGTTCCTCCTGGCTGGTGTGGCCTACGAGTCTTTCGC
>seq_786
CTGTGCAGGAGAGGAAGGAACAGAAGCTGCGGGAGAAGCTTCCCTGCACCAGCGGATTACGTGCCCTGAG
>seq_787
ACCACTCCCAACCATCAGTGGGCACAGGGAGCTGGTCCTATCCTCACCAGAGGACCTCACGGAAGTCCTC
>seq_788
GATTCTTCCCCCATTACTGCCTTCATCTGCTAGTAGTTCTGAGATTCTTCCATCACCTATGGCGTCGCTC
>seq_789
ACAATCATATAGAATATATAGAGTTACATTTTAATAGCAACTGTGTACATGTCACGAAACTCGCCCTCAT
>seq_790
ACGCTTCCAGGGATGAACAGGCCGATCCAGGTCAAGCCAGCCGACAGCGAGAGCCGAGGAAGTGTTGGAC
>seq_791
TTCATATGCCTTTCCAAAGGAATTTCCTTATAGGATGAATCATATATTAGAATGTGAATTAAACACCCGA
>seq_792
ATAGCTGGGAAGTTTATTTTGTTTTGTCTCTGAAGACAGCAGTTTTATTGCATCACTAAAATTGTCATTC
>seq_793
GAGCTGGACAAGAACCAGCGACAGTGCGTGGAATACGCCCTCAAGGCCCGGCCCCTGCGGACTGCAGACT
>seq_794
TTGATATTCATAGCAGTAAGGATAACATCCATGTACACATTCTTTGTTGATTTTAATCCTTCCAAGTCAC
>seq_795
CCTCAGCTGTCGAGGAGGGGGCCGCCGCGGACCCTGGCAGCGATGGGTCTCCAGGCAAGTGGGGACTAGA
>seq_796
TGAGGGCTCTGTGCCTCCTGCCTCAGATGCGGCCTGTGCCAGAGAGGCTGCCTGTACAGCCACCCAAATC
>seq_797
TATTACCTCTATGGATCCAAGCCTCTCAACATTGCCTACAGCCACATCTACAGCTCCTACACCCACCACG
>seq_798
ATGGATCAGAGAAATTACACCAGAGTGAAAGAATTTACCTTCCTGGGAATTACTCAGTCCGAAATGAAAT
>seq_799
ACCTAATTGCATATGGTGGCAATAATTATGTGGTCATTGGCACGTGTACGTTTCAGGAAGGAGTAGCTGA
>seq_800
GATATCCATTCACTTTATAATTTTGACTGCAAAATATTTTGTAAATACACTTTTTTACTTAGGCTCCCCA
>seq_801
GCGCCACCCAAGACACGCTGCCCCCGCCCGCCGCGCGCCGCCCGCCCTCTGGGGGCCCGTCACTTAGCTG
>seq_802
ACCAGAGGTTCCAGAGGAGATGCAAAGAAAGGCAACTGAGGAGAAAGGGACAGAACTACCCAAGTGATGA
>seq_803
ATGAGGACTTCATAGGCTTTGCCAATGCTCAGCAGAGGAGCAACCAGATGAACAAGAAGATCGGGGGCTA
>seq_804
ATTTCTGGTGCCGTCACGGGACAGAGCAGTCGGTGACAGGACAGAGCAGTCGGTGACGGGACCAGAGTAC
>seq_805
ACACAGTGAATGTCTCTAGTCGTATGGACAGCACGGGGGTCCCCGACCGAATCCAGGTGACCACCCCTCC
>seq_806
GGCCAGGGGAGGGGTGAAGTGGTTGCCTGGACACCCCACGGGAGGAGTGGCATCTGGGGCGCAGCCTCCT
>seq_807
AAATACAGTCCGGAGTAGGACCGCGCCGAGAAGATGGCGCCTGTTTTTTCGGGTTCTTGCGCACCACTTC
>seq_808
AAAACTGTTCCAGGGCCAGTATCGGAGTTTGGACATGACCGATAATAGCAACAATCAACTGGGCAGGCAG
>seq_809
TGGCATCTTTGCTCAAAATAGACCTGAGTGGGTGATTATTGAACAAGGATGCTTTGCTTATCCCCTACTG
>seq_810
CCCGGCCTCGTGGGAATCCGCCCCACTCCGCTCCCTGTGTCCCCAATGGCTCTGCCTACACCTCAGTGCT
>seq_811
TGAAGTCATCCCTGAGAATACGGTGATCTATGGTGCAGACTGCCTTCGTCGGGTGCAGACGGCAAGGGGC
>seq_812
CCTTTGCGGTGTGCACCACTGGCTGGCTAGCAGATGGTACTCTTGGAACAACTGTGTGTATCCCATCTTG
>seq_813
GCAGTTGGACCAGCTGTCCACCATTGGGCGTTGTGAATATGAGAAGACGTGTGCACTCCTTGAAGGAGAC
>seq_814
GCCATCCTAATGAGATGCTCTAGAGAGAGTGTAATTTGCCTTAACTTGAACCTTGATTGCACAGGAGAAT
>seq_815
AAGTAGCACGGATTGCTCATCCGATCCGTGCCGCCGCAGGGAGTGTGTCAAGTTACAGAGGGAAGTTAGA
>seq_816
CCGACTTCGAGGAGAACGAGTTTCTCTACGATGACCTGGACCTCGAGGACATTCCACAGGTAGCACTTGT
>seq_817
CCTGCAGGCTGCCATTCCTCTCACCTCCTGTGGCTCCTCCCCAGTTCCAGGCACCACAGAACAAGTACAA
>seq_818
CCGCCAGCCCGCCCCGGCCCTTCTCCTGCCCGGATTGCGGGCGAGCCTTCCGCCGCAGCTTTTAGACCTG
>seq_819
ACAGGGTTTCTCCATGTTGGCCAGGCTGGTCTCGAACTCCTGACCTCGTGATCTGCCCACGGACAAGGCC
>seq_820
CCAGATTGCTACGCTTTACATATGGTCCTTCATTTCCTGCATTTAAAGTTCCCGATGAAGTTTATACCAA
>seq_821
GAGATGACAGTTTTCTGGAAAGATTTAACACACACTATGATGCCATAATGAGGTATATTAATGCCCAGTG
>seq_822
GTACAGTCTGAAACTAAAGGCAGGGCGAAAGGATCTTCTAAGGTTATAGAAGATGTGGCACCAGTCCCAG
>seq_823
GTGCTGATGGGGAAAGTATGGCATGATGAATCCAAAGCAACCAGTAATTCTTTTTGAAAGAGGAACAAGG
>seq_824
AAATAACCATAGAATATGTACTTGTTTTTGTCGTCTTCTGCATAATAATGCTTGTTTTATAGTGGATCAC
>seq_825
ATCATCCTGTTCCTTGGATTGGACTTCACTAAGCAATTTATCACTCACCTTCAGACTTACAAGAGGAAAG
>seq_826
AGACTGCCTCCCTGGCCCTCCCCATTCTTCTCCTGTTGGTTATTCTGAGTCTGACACAGAAATGCCTTCC
>seq_827
CCAGCCAAGGTGGAATACGTGCACTTCCGTCTACCGTCCCACTGGGAACGCTGAAAACTCGATCAGCAGC
>seq_828
TCAGGGGTGCTGGACACACTGACCAAGGTGTTGGTATGAAGAACCAGAGAAACCTAACAGCCAGAGTGGC
>seq_829
TTTAACGCCCTGGAGCAGATCCTACAGAGCACAGCGGGCATATACTGTGTAGGAGACGAGGGGGGAGATG
>seq_830
GATTACAGCATCGAGTAGATTTCTTTCAACAGATGATCGACTCCCAGAATTCCAAAGAAAAAGTGTTCTG
>seq_831
TATGAAATGATCTAGTTTCGTGGGTGAGGGGCTGAAGGGCCTATGATGCACGGAGGCGGGGACCGAGGCC
>seq_832
TTCTTAATACTGTGATAATGTTTATTAATTCAAATAACTTATGTGAGAGCTGCTATAACCGAGACTGATT
>seq_833
TTCAAGAATGAGAGCGAGAACACGTGTCAAGATGTGGACGAATGTCAGCAGAACCCAAGGGGGCTCCCCC
>seq_834
TACGGTGACCGCGGGCAGCTAATTAAGTCCAAGGAGCGTCGGGTCTTCCTGCTCAACGACGGTAAACGGA
>seq_835
TTCAGCCCCGTCCTGGCCCAGAGCCTGGAGCATGATGAGCACTCTAACTCTGACAGCGTCTGCGACGTGT
>seq_836
TACTGGGATTTTCAATTTCCTCACCCACTCTTACCAAATGTTGAGTTCGTTGGAGGACTCCACCACAGCC
>seq_837
GCGGGCTACTGGGCCTGCGCTGCCGGGCTTTGGGTTCTGGGCCTCTGCCGCTCTCTGGCCACTGAGCAAA
>seq_838
AACTTAGGGCAAGCTCAAATCCCACTGCTACCACCACAGCTGGTGCTCTTTTGCAAGTGCGTCAGTATTG
>seq_839
CAGTCCCATGGCCCACCCAAGGAGAGCGTCCCGTGGGCCCCAACGCAGAGGAGCGGAAACTTTGGCGCCT
>seq_840
TTGAGGTCCCTGCCTGCTAACCTGACGTGTGGATCCTCATCTGAGAGGAGGGAGATGAAAGGAAAAGCTG
>seq_841
GCAGGAGCTGGAGGAGGAGCAGCGGCGAGCTGTCATCGTGAAGCCTGTCCGCAGCTGCCCCCAAAACAGA
>seq_842
AACAGCAGTGCTCTTGTTAATACAGGTCTCTGGTTTATGCAGAAATGGAAAAAATCAGGTTTCGACGAGT
>seq_843
CTCTTCAGCAGAACTGCCTCCAAGGGCATATTTGGGGACCACCCTGGCCACTCCTACGGGAGTTACCAGC
>seq_844
AGGCACGATGGCAGTGATGACTTTGATGTATTCAACCTGAGAGTGAAAGTTAAAGCCACAGCTAAGAAAT
>seq_845
GTTAAGTAGTTAACAATGTTAAATGTTACAGAGATCAAGTAACATAAGAAATCAACCAAGAGCCTTGCTC
>seq_846
AATTTGAGAGCACAATTGGCTTTAAGCTCCCAAACCACCGGTCAGCCAAGAGACTGTGGAGTCTGTGGAG
>seq_847
AAGCAGGAGAAACCTCTGGTGGGAAAAAGGGCAGCAGCTACCAACCAAGACATCAGTAGCCGTCTGCCCG
>seq_848
TGGCCAACAATGAGACTGGCATTGTCATGCCTGTCCCTGAAATCAGTCAGCGCATTAAAGCCCCCCCGGA
>seq_849
GGGTTCTAGGGTGCTGCGCCCTGCTCCTCTCGCTGTGGGCGCTGTGCACAGCCTGCCGCAGCAAGTTGTG
>seq_850
CTGTCCGTCACCCCTGGACAGCCGGCCTCCATCTCCTGCAAGTCTAGTCAGAGCCTCCTGAAGAATCTGC
>seq_851
GAGTCCGCGGGAGCCATAAGTGTTTCTAGTCTTATACTGTCTCCCATGGCCAAAGGCTTATCTATTTTTT
>seq_852
AGACCTATTTACCAAAGAAACTGAAGAGCTTGAATGAACTACACTTGATTCATTCCATGGTGACTGACTC
>seq_853
CCACCATCGCCGAGGTGCTGCGCCTGCGGCCCGTTGTGCCCTTAGCCTTGCCCCACCGCAATTAAAATAG
>seq_854
GGAGGTGACATGGATATGGGCAACCCAGGAACCCTTTCGCCCACCAAACCTGGTTCCCAGTGGGGTGACA
>seq_855
GGACTTGCCCCAAGACTGAGCAGGTCTGCCCTTTCATTGGGGTGTATACATATCAGGGGATTTTTTTCCT
>seq_856
GGGGGCACCTAGTGGAACAGTGTGGATGCCAAGAGAGTAAAGCCCATGAAACTGCCAGAACAAGGAGGAT
>seq_857
GCTTCCAAAATGGCCTTTATCATTTCTCCAGTCTGTCACCCTCCTTTCCTGCTCCCATACACACTCCTCT
>seq_858
GCAGTGTCCAGGGAGCGGCAGCAGATACTCTGACCCATGGATCCCCTGGGCCCGGCCAAGTGTTCACCGC
>seq_859
GTTCAATGGTTTGGACTCTGAGGAAGAGAAAGATGGAGAGGAAAAAGTACACCCAAGTAAGCATCTGCCT
>seq_860
GATCATGGTATAAAGGAGAAAGGGGTGCCAGTCAGCGGGCAGGAGGCGAAAGAGCCAGAGTCACCAACAG
>seq_861
GAGCTGGAACCCACGAGGATGGCCTGGAACCCATGTCAGTCTCTCACCACCTCCAGCTTCCAATGCATTC
>seq_862
GATGGGAGTGTCACCCCAGCCACTGACAGGAGCGCTACTCCAGCCACTGATGGGAGAGCCTTCAAGGCAC
>seq_863
TGACCTGTTGACCACGGTGGAGGAGCTGTGTGACCAGAACGAGTTCCACGGGTCTCAGGATGCGTGTTTG
>seq_864
TAAAGCGGAACGAGGGCGTGGCCTCTCTTGTGAGCCCGCCCTCCCCGTGTCGCTCCCGCCCTACTCACAC
>seq_865
AAGATCCAAAATGGCACATCAGGTATTCGTTTCATCTACACCAGAGAAGGCAGACCAAGTAATAGGTTTT
>seq_866
CTTTTAATGTTTGCTGCTTTAGGTGGATGGAGAGTCCACCAGTCCCACTCAATGCTGCTCAAAGTTGGTA
>seq_867
GAGCTGCAGCATACAGACATGCTGGCTGCAGCTGGCTGAATTCCGGGAGATGGGAGACTAGATCCTCGCC
>seq_868
TTCGGGTGATTGAGATGGAGAGGGAGGGCAAAGGTCGTATTTCCACTTCAACAGGCATCTAAATGCCTCT
>seq_869
CATTGGCACGAAGGGCTTGAATGAGGAGTAGCTTTGCCACATCTTGATCTGCTCAGCCCTAAAGCTAGAG
>seq_870
CTAGAGTGCAGTGGCGCAAACATGGCTCACTGCAGCCTCAACCTCCCAGGCTCAAGTGATGCCGACGCCG
>seq_871
TTGAATGTTCTTCATCTTATTACTAATCCATGCAAAAAAAAAAAAAAAAGCAGCGACTAAACAATTAAAC
>seq_872
GCAAGACAGATCGGCTTGCCAAAGGATCAGAATGTTACCAAAAGAGCCTTAGTTTAAATCGCACTGGGCC
>seq_873
GGGCCCGTTTCTGGGGCTTTGGCTGACTTGACTCTTGGGAAATGTTCTTCCCTGGAGCAGTTGAGCTGGG
>seq_874
CCTAGATGAGGGGCAGAGCGTGGGCTTCGAAGAGGAGGACGGCGGTGGGGAGGAAGGCTCGGATGAATGC
>seq_875
CTACAACAACACGTACCAGATCAATGCCCGCACAGAGCTGGCGGTCCGCTACAATGACATAAAATAAAAA
>seq_876
TGAAGTTTTTCTTTTAACATGGTGTCAGAAGCGGGATCCAAAGTACAGCTTCTAGCGACCGGGCCCAGTC
>seq_877
TCCATCATGCTAACTTCCCACAATATGTAATGGATGTGTTGATGGATCAGCACTTTACAGCACCCCATTT
>seq_878
ATGAAATAACTTTTTGGGGGTGCTAGAGTGTTGTAAATCTTACAGTGGGGGAGGGACAGGGGCCCCCAGC
>seq_879
TTTTATTTGCAACTTTAGTTTGTGTTATTATTTTTTAATAAGAACATTAATTATATGTATTGACACCATG
>seq_880
GCTGACCACCACCGCCACCACACCTGCAGCCACCAGCAACACAGTGACTCCCTCCTCTGCCATAGATGAC
>seq_881
AATATTATAGGTGCCATGGATGTAGCTTTGGGATCAGGTGCCACTGGGGTCTTTACCAATAAAAGTGCTT
>seq_882
TCAGATTGCTTTGGAGACGCTGAGAGAACCTTTGCGAGAGCGCCGGTTGACGTGCGGAGTGGCAATCCTG
>seq_883
GTGACCCGCTACCGGAAGGCCATCGCCAAGGATCCAAACTACTGGATACAGGTGCATCGCAGAGCAAGAA
>seq_884
GGATGGTCTCCATCTCCTGACCTCGTGATTCGCCCGTCTCGGCCTCCCAAAGTGCTGGGAGCTGAATCAG
>seq_885
GGTATTTATTCTGGGGTACAAAAACTTCCCAGAATTTACAGTAGGAAAGGAAACCCCTTTTAATTAAGGA
>seq_886
AAACAAGCTTGGAGTAGGCTGACCCTGGCTGGTGGGGCAGTCCCATGGCTGGCAGAGGCCAGCACCCTGG
>seq_887
ACTCATCATATGCCTGAGAAAATGTCATGTCCCAATGCCAGGATATAAGTTGTCTAAGTTCTGTATGTGG
>seq_888
AAGCCTATCTGACTCTAGGCATTCAAGAACATGCTCTCCAACACCTCATTTTCAATCAGATGTTCTCACT
>seq_889
AATTTTACTTCATTGACGTGGATAAGCACTCTGTGAATTTTTACAGCAAGATTCTAACTATCACCAGAGC
>seq_890
AGGATCTGAATCCAGTTTGGCCCTGAGGCTGGTGAATGGAGGTGACAGGTGTCAGGGCCGCAGAGTGGGG
>seq_891
AAGGACTTGTCAGAATCAACTGTGTCATCAAAATTTAAGTAATGTGCATTGAAAATAAGGCATTCTCATG
>seq_892
CGGCTGCAGCCCTCGAGCGCCCGCCGCGCGCGCGCGCGCAACCCCGGCCGCCGCCCGCGCGAGATCTCCA
>seq_893
ACCCCTGTGCTGAGCCCCTCCAGCATCATGCTCATCAGCTTCCAATCAGATGAAAACGGGGCCCAGCGAT
>seq_894
TCCTGGAATGCAGTCTCAGTGACAAGTTGTGTGTCATCCAGGAGAAGCAGTATGAAGTGAATTCAGGCTC
>seq_895
GAACTTTTACCTGATGACCAATGGCTTCCACATGACATGGAGTGTGAAGCTGGATGAGCATTACATGCTA
>seq_896
ACCATGAACAGCAAAGGCAAGGACCGAGGGTGGCAGAGGCCGTCGGGGGGAGTACTGCTGATGTGAACCA
>seq_897
CCAATACTACCTACCGGCTCCAGTGGTGGGACTTCACTAAGTTTGACCTCCCTGAAATCATTCAGTAAGT
>seq_898
GCAAGGACCGAACACCCCCACCTCGATTTAGACCTGCGGGTGCTGCCCCACGTCCCCCACGTTTTTTTCT
>seq_899
AAGCTTTTCAGGACTGGAGAAAGAGAAATACAGTGACAGCTCAGTCCACAGAGAAAAGTTGTGGGTTCGG
>seq_900
GGCCAGGCCTGGCACAGCCTTGGCTTCCACGCCTGAGCGTGGAGAGCACGAGTTAGTTGTGGCCAGGATG
>seq_901
ACTCTGTGCTACAAGGCGCAGTGCTGGAATTCCTTTCTACATACAGGCACTGTTGGCATCCTAATGTCAC
>seq_902
TTTTGCCACCCTCCCTTTCACGAAATCATTTTACTCTGACTCCTCACCGTCTTCACCAACCTCCCCTCAG
>seq_903
ACATTGCCATGGGTGTTAAATAAGCTTTGAGTCAAAAGTCAAGAAAGTGACTGAATATACCCCGCTTCTT
>seq_904
CATCAAGTTTCCGCTGACCACTGAGTCTGCCATGAAGAAGATAGAAGACAACAACACACTGTCCTATAAA
>seq_905
AGAAAATGGAAATGAGGAGGAGAGAAACTCCGGTGTCCCCGAGGTGTCGGTGTGGTGAGGCCTGAAGCGG
>seq_906
GAAGCTTTGGACTCACCCAAACCCGAATGGGAACCCTGATGTGTGATCTTGAACACGTGAGCCAGCTTCA
>seq_907
ATCACAGGGCTGCGGCCGAGAAAGAAGCCTTAATAGAGCTTTCTCAACCTGCAGCCCTCAGCATCCACCG
>seq_908
GCGGCTGCCAGAGTGAGTGCCCGGCCCACCAGGGACTGCAGCTGCACCAGCAGGTGCCATCTGGAAGCGC
>seq_909
CACTGGGTCAGCCCAACATCCTCATCTGTCTTGTGGACAACATCTTTCCTCCTGTGGTCAAAGAGGCTGA
>seq_910
AGAACACTGATTCCCCATCCTATCCAGAGATTAGTTTTAGTTGCAGCATGGAACAATTACTCACTGCTAT
>seq_911
TGTCTCCAGTCATGTTCCATACCCTGTAGCGTTACATGTAAATATAGTCAATGTCCCTCAGCTTAGGAAT
>seq_912
TTCTAGTCCCCTTTCTAGCACCAGGAGCAAGAGGTCTACTCTGTTGCCTCCAGAGGCATCTTTGGTAAGT
>seq_913
GAGCACTGAAACCTCTCATAGGAAGCACAGTAGATAATTATCAAGCAAATCCAGAGCTGCCCGGATCCCG
>seq_914
GATAAATAAGGCCTATAATCCCAGTGCTAAGGAGGCTGAGGCAGGAGGATCACTTGAGCCGAACCATTAA
>seq_915
ATGAATAGACAAAGTTGATTTCAGGAAGTATAAATTATATTCTGCACCGAACAAGGAACAAAACTCGAAG
>seq_916
ATATTGGATGACATTTCCTGACATGTGGGAGGGAGAAACTCCCTAACTTTTTTTTTCTGCGCCGCAGCGA
>seq_917
GACTCCATCATCGACATGGATGCTGTGTGCAAGCGAGTCACCACGTTGGGCCTGGATGTGATCTGTGGGA
>seq_918
AGCACATTGAAAGGAACTGGCTATCTTTGATCTCTTCCTCCAGATCAGAGTCAAGGAATGGCCTGGGGTT
>seq_919
TTGAACAGTTCTTCAGTGATCCTTACAGAAAGACACCCTCTCCAAACAAACGCAGCATTTTCCAGGTGGT
>seq_920
ATTCACTTTTTACTCTCTGGCGTGGAACTTCTTCCTACCAAACTGTCATCCTCTGCACCTCAAGATCTCT
>seq_921
TGACCAATGGCTAGTGGGTCAGGCTGTCACTACAGATTAATAACTTGAATGTTGAAGAGATGAGGGTCTC
>seq_922
GTAAAAGAGAACCAAAACTTGAGTGCTCTGGATAACTATATGGAATGCTTTCTAAGAACATTACTGTGGC
>seq_923
GAATGTCCTCACGGTATATTGATGTTCAGGTGGAGCTGGGGTCCATGGGCTAATTTCTTAGGGACTCCAG
>seq_924
AGCCCCTTTGCCTGTCAAGTTGTACATTGGAGTCTCATTTGGGCTAGACTACCGGACACTCTCCTGCTCT
>seq_925
CACACTGGCGAGAAGCCCTATGAATGTAAGGAGTGTGGCAAGGCCTTTAGTACTGGCTCATGTGTAAATA
>seq_926
ACTGTAAGTATTAGGACTTCATATGCAACTTGAATTTTTGGTGCTGTCCGGAGTCTAGAGTTTGTGATTG
>seq_927
AGTCACCTGTGCTGAGCCATCATGGAGAGTGAGGGCCTGTAAGGGTGGACACAGTATGCAACCTTCAGGC
>seq_928
ATTTTCGACATTTGTATAAAAGAATTTGTGATAAATATATCCAGGTGCTCACCAAAGAAAGATATGAACA
>seq_929
GGTGGAGGCCGAGGGCAGCCACAGCAACTCCCCCACCAACATGGCGCCCTCCGCGCGCCTCAGGGGGGTG
>seq_930
AGGCAAAAGTTTCCAGTATAGCCCAAGAGATCCTAAAAGTCGTGGCAGAAAAGATCCAGTGCTGTACAGC
>seq_931
CTTGAAGTCCTGAGCGCTCAAGTTTGTCCGTAGGTCGAGAGAAGGCCATGGAGGTGCCGCCGAGTGGACG
>seq_932
GGTGCAGAGTTGCAGTCTGCCCATTCCTGCTCCTCACTCATCGCTGTTCCGAACAAGTCAGCTCCTACCC
>seq_933
GAGAAGTCTCGGGCCGGGAGGACCGGCCGTTCAGAATGATGCTGCACGCTTTCTACCTGCCCTGGGACAA
>seq_934
AAGTAATTCCGGTTGTTGCACCATGGCGTCCATGGGGACCCTCGCCTTCGATGAATATGGCAGCATACAG
>seq_935
CAACTGGCACAGGGACCAGGCGGTCTCTTGAGGTGGGCTGGACCTGCCAAACAACCTGGCGCTGCTGGCC
>seq_936
GAAGAATGTGGTAAAGCTTTTAAGTGGTCCTCACACCTTACTAGACATAAAGTAATTCATAAGAACATTT
>seq_937
CAGGCCAGCAGCACAGACAACGCTGTGGATAAGGAGAGTAGAGACTTCCTCTTCCTGCCTCGATTCAGCT
>seq_938
CAGCTCCTGGAACCGTCCAAATCGGCCTCGTCCAAAGGAGAGGGCTTTGATGTCATGAAGCATCCCATTT
>seq_939
ATCTAAATGAAGATGACCATCATCATGAATGTTTGAACGTCACTCAGTTATTAAAATACTAGCAGAATGG
>seq_940
GCTTACTTTAATGACTCTCAGCGTCAGGCTACCAAAGATGCTGGAACTATTGCTGGTCTCAGATCAGGCA
>seq_941
TTGCTAGAGGTAGATGCTATAGTCAATGCCGCAAATGCCAGTCTTCTTGGAGGAGGAGGTGCTAAGCTCC
>seq_942
ATGGCTGGTATCGATGACTGCTACACCTCAGCCCGGGGCTGCACTGCCACCCTGGGCAACTTTTCCAACT
>seq_943
CCAAACACTGATCACTGAACAGAACTGGTCAGTAACTTTTAACAATTCATAGGGAAATAATAGAAAATAA
>seq_944
TGGCTACGACCTAAATAAGACACAGATGGATGGGATGTCCTTATTGCCCATTTTGAGAGGTGTCATGGTT
>seq_945
TGTGGCCTTGACGCGCTCAGCTAGCTTCAGCAGGAAAGTGGTCTCCTCTTCCAAGACCAGCCAGAAAAAG
>seq_946
GACCAAAGGAGGCGTAGTAAGGAAGCCAGGACACCTGGAACCCGGGATACGTGCGGGTCCCTTTGGGGAT
>seq_947
GGGAATGTAAGACGGACTTAGATATTGCATACAAATTTGGAAAAACTGTGGTGAGCTGTGCCTGGCTCTA
>seq_948
AGGAAAGAGATTTTGCCTCTCTTTTACTTTTCACCTAAGTTTCTCTGAGAAATAGAGACACAGAGAGGGG
>seq_949
TTTAATAAAGGAATGGTTGGTATTCTAGTTAATCAAGTAATTCTTTTATTAGCAAGGCAGTGTGAAAGAC
>seq_950
ACCAAGAGGACAGGATATGAATCTGGAGAATATGAGATGCTTGGAGAGGGTCTGGGAGTGCACTGATGTT
>seq_951
CTGATTCACATGCAGGAGTTAGATATATTACAGAGGCCCTCATTAAAAAACTTACTAAACCTCGATTTCT
>seq_952
GCGGGCTACCGTAGGGCAACAGCGAATGGATATGGCTGGAGAGGCGGGATAGGGGCCGCGCGAGTACCTG
>seq_953
ATTCATATCATCCCCTTAACTTACTCCTCTCTCACACCAACATGCACCCCCCCAAGGCTGAGGCCCGTAA
>seq_954
GTCAACCCTACCCCAGGAGGGACCATCTCTCGAGGCTGAACGTTAACATTTCCAACATGGTGGCCCAAGG
>seq_955
ACAATGCAAGCTACAGAGCTGGGGAAGTTGCCGGCTGGAGGAGTTCTCTACCCTCCACCTTTAGACCTAA
>seq_956
GCCTGGGAGGGCCGCCGAACTACCCCCGGAGGGAGGAGCCAGTCCGAACCCAAGGCGCCAGGGCGGGAGA
>seq_957
GCCTTCATGTTTTTGTTTCTTGTTTGTTTTTCTCTCCTAAGACCTTGTCTTTTTTTTGTACACACTCCAA
>seq_958
CGGCCGGGATCGTGAGGATGCTGTGATGCATCATCTGCTCTGCGGAGGCCTCTACAAGCCAAAAGCCCCA
>seq_959
TTTTAATGGTCAGACTCTATTACACCCCACATTCTCTTTTCTTTTATTCTTGTCTGTTCTCCAGGCTGGG
>seq_960
CGACTTCATCAAGTCTGTCATCGGTCACCTGCAGACTAAAGGGAGCTAGAGCCCTTTATTTATGCTAGAG
>seq_961
TGTTAGGGATGCAGTCATAGAAATTCGCAATAAAAATTCCTATATGAAGCTCTGCCTACACCTAAAAGAG
>seq_962
CTATTACCTAAGCTTAGTAAGTAGTTTTCTTAATATTGTCCAATGTTTGGTGTTATCTGCGGTGTGGCCG
>seq_963
AGTTTCTGGAAGTGAAACAAAGCTTCCTGAGTGACTCTTCTGTGCGGATTCTTTGTGACCCTGGCTCTCC
>seq_964
TTGGAAGTTTTTCTCATATCTCTGTTGCCAGGGCTATTCAATCACTTAATATTTAATTGAGGCTGTGATA
>seq_965
GAGATAAAAATGCCGAGTTAGTTAAAGTGGGTCATGTGTAAAATACGACCACTTGATCGTAGAAAGACAT
>seq_966
GAAATCCAGTTAACAACCAAATCTTTCTTCAGGAATATGTGGCTAATCTCCTTAAGTCGGGCAGGTGGCA
>seq_967
GCCGGAGGAAGCCTGGGGACAGGCAGGCGGCGGCAGAGGCTCCCTGCCACCGGAGGCACAAAGGATTCCT
>seq_968
TTTTAAGAATTTTGGCCCCAACAATATCAGTTCTGATGTTTAAAACAAAGGAGTGAATTATATACTGTCA
>seq_969
CAGCAGGCGCCGAGCGCCGGGCACCGAGAAGGGCAGCCCGGGTGATCTCCGGCCGTCCATATGAAAGTAA
>seq_970
AAATACAACATAAACCGTCCTGACAAAAAAAAAAAAAAAAATCTTTTTTTAACTAATAATGTGGTGGCAT
>seq_971
ATCTGTTCCTCTGTTCCTTTTCCCACTTTCTGGGTGGCTTTTTGGGTCCACCCAGCCAGGCATCCATTTG
>seq_972
GGCAAGAGTGTTCAGCAAACCGTAGAGCTCCTTACCCGGAAATTGGAGATGCTTGGGGCACCCAATGCCT
>seq_973
AGTTCAGTTTAGAAACTGCCAGTCTTGGTATAGAACAACCTAGGCTTATCTGTTTAAGTCTTTAGATAAT
>seq_974
GCAGCGGCGGCGGCGCTCAGAGACCGAAGAGGATGCGGCACCGGCTCTCAGAGCCCGGGGTTTTCTTTGG
>seq_975
CTGCCCCTGGGTCCCCGGCCATCCAGCGGGGCTGCCAGAGAACCCCAGACCTGCCCTTACCACGCTCACT
>seq_976
TGCCGCCAGCCACAGGCCCACTGCCAAGGGGAGATGCCCCAGTGGACAAGGTGGAACTTTCAGCAGCGTG
>seq_977
CCACAAGCTGGCCCCTTGGCCTCCTAGAGACCCTGACATCTCCTCCAGCAGCATCTGTCCACAGGGCTGT
>seq_978
CCAAAGCTCAGCAGGCTCTGAATGCTCTTGAATCCATGGCATCAAGTAAGCAGTATGTTGTAAACCTCCT
>seq_979
ATAGAAGAATCGTAGGAGAATGATTAGGCAGATTTTATTACTACGTACTTGGCTATTTCTCACTTAGGCT
>seq_980
AAATTATTTTGGGGAGGAACTACACAGTCGTGATTAGAATTTAACTGATGGTTTTGTATTCGTCGGGTTA
>seq_981
GACGATGCCAACATCCTTTCGAGCCCCACAGACCGATCCATGAGCAGCTCCCTCTCAGCCCTTTCTCTCC
>seq_982
GAAAGAGGATTGCCCGGAAGTTCCTCATAAGGCCCAAGAGCTCCCAGCTCCCACTCCCAGGCTGGAACTA
>seq_983
TGCTGGAGGAAGGATCAGGCAGGAAACTGCGAAGGCGTACTTTGTTTATCCCAGAAAACACCCCGCAGGC
>seq_984
CCTCCCAGCTCCCTGGTACCTCGAGGCACCATTCCAGCCAGGGACGCTGCCGGGTAGACTATCGCGCCTG
>seq_985
TGTACATTGTATTTGGACACAAGCCTGCCTCGGTTAATATATTGAACTATTGGACCACTAGAAGCAGATG
>seq_986
ACCAGTGGCAGTTCGCAGCCTCCAGGACTTGGCTCGCATCGCCATCCGGGGCACCATTAACTGACTTCTC
>seq_987
GAGCAGCTGGAGCCCGCGGCCACCTCCACCTACAGGGCCTTTGCGTACGAGCGCCAGGCCGTGTGTACAG
>seq_988
CCATAGGAGCTGGGCCACTCCAGACATTAATCCCCACCCCAACAGAGCCACTGGCACAAGAAATTTAAAA
>seq_989
TCCATGGAGACTCAGTTCTCCTAGGACCATTTATTCAAAAGGACTGCCCTCTCTTGTTCTTCCTACAGAA
>seq_990
CTGATGCTCCGGGGTAGGACTGCAGGTTTCACATGAACCTGTTCTAGGCTGTGGACATTGCAGCGGACAC
>seq_991
CTGAACTGCCCAACCTACCACAACCCAGCAGATTTTGTCATGGAGGTTGCATCCGGCGAGGCCCGCGGAG
>seq_992
CTACCTCATTTGACTCCAGCCAATGGAGACAATTCCTGACCCCTGCTTTGATGGTGTTGAAGTGCGGAGG
>seq_993
GGTTCTTCCAGGGGACCCAGCCCCCTAACCATGGGAGCTCAGGACACTCTCCCTGTTGCAACAAGTTCAA
>seq_994
CCTGCTGGCTTCCGCTCCCGAGGGCCCGGGGCCCCCTGCCAAGATGTGGATGAGTGTGCCGCTGCTGGCA
>seq_995
GGTACCTTCTGGAGGAGGACGCTTTTCTGGATTTGGTAGTGGCGCTGGAGGGAAGCCTTTTGGCCATGTC
>seq_996
GGTTGTCCCCCCGGCTTCTGGAGGTGGCAGAGTGCAGAACTCACCCCCTGTCGGGAGGAAGAGCATGAGA
>seq_997
GAACCGCGTCTACTCCGACACGGTCCAGGGCCAGCTCAGAGAGTACCGAGCCTACTACTGGAATTAAAAT
>seq_998
CAGATTGCACAGCCACAAAGGTGCCAAAAACAGAAAGAAAGAAAAGAAGGAAAAAGGAAAAGCATGTCTG
>seq_999
GCTGTACACTGTGCTGCGGTGCTCGGCGATGCCCACCGAGGGCGAGTGCGCGCCTGGCAATGTAAAACTA
>seq_1000
AGAGCCCGGGCTGTCTCAGTGCCCCTTGGCGGCCGTGTGGCTCGCTTTCTGCAGTGCCGCCATTGTGGAC
