# Supplementary material for: HiMMe: using genetic patterns as a proxy for genome assembly reliability assessment
Source: BMC Genomics. 2017 Sep 5;18:694. doi: 10.1186/s12864-017-3965-2 (PMC5584555; doi:10.1186/s12864-017-3965-2)
Supplement: Supplementary file 2 — ’Supplementary_file2.zip’, Title: ’Data from simulations’. Description: contains all simulated data as well as the pertinent results. (ZIP 1187 kb) [file 12864_2017_3965_MOESM2_ESM.zip › Simulations/simulations/input/true_seq_30.fa]

>seq_1
AATTTCTTTTTGCCTGGGATTAAATGGAAT
>seq_2
TCCATCCTGAACCATTCGTTTTGACCCATA
>seq_3
ACTCTGAAGCAGAAGACTTGAATTTCAGGG
>seq_4
GAGGCATTGTCCACGCTGCCTATTCACTCG
>seq_5
GATTCTTCAACCTTGCAGCTGTTTTTTGAC
>seq_6
GGAGGAAGGCGTGAGCGAGAGCGATGGGGA
>seq_7
GGCGTCTAAAAACAGACAATGTGGATGTGG
>seq_8
TCTGACCTGTTTTTGTTGGACACCCGTGTA
>seq_9
CTCCTTCCTATGCTATGTAGCCTTGTTCCC
>seq_10
TGGCAAGAGTTGTCCCCGTGCAGACGTCAC
>seq_11
GACCAGTTGGATGCCAGCCGGGGCCGCGCC
>seq_12
TGTGATCCATCCTCATCTCCTAAAGATGCA
>seq_13
GTCACTCATGCCCTGCACCACTTCTGGCTT
>seq_14
TGGAGCCCGTCTCGGAGGATCTGGACCCCG
>seq_15
CTCATAGTGCAGGTGGACTCAGAGGAGCAG
>seq_16
TGTCTCCTCTGACTTTAAGAGTGGCACCTG
>seq_17
GGCCTTGAGTGAGTTGCCACCAGTCCTAAG
>seq_18
AGTGGTGCCATTATGAATTCTACTTTGCCC
>seq_19
ACCGATGTTTTGGCTCCTATAACAACCATG
>seq_20
ATGGAAATGGTGCTAAGATATTTGCCTATG
>seq_21
ATGAAGAACATGAGCAAGAGCTTCTGCCTG
>seq_22
CGTCTCTGTGATATTGTGGTCAATGTGCAA
>seq_23
TATGCTGGCACTGCTGGGACAGGAGCAGAC
>seq_24
ATTGGTAAAATATTTGTATATAACTTTAAA
>seq_25
GCCCAGGCAACAGAGTGAGACCCTGTCTCA
>seq_26
AAAATGGAAGAACTGGATTAGGCAGTTTGT
>seq_27
ATGTTGATTTTTTTTTCCTGATTGATTTTA
>seq_28
TGCCACCATGACCAAGAAGGTTCAAAAACT
>seq_29
CATGACTTACTTTATAAATAATGTTTACAT
>seq_30
GTGTAGAGGAAGGCTTGGCCTAAGGCCTCT
>seq_31
CACTGTACATCAAAGAACTCATACTGGAGA
>seq_32
ACTCAGGAGCCCAGCTGGCTTCCCCCAGTG
>seq_33
GCCATCGCCGGGCGACGACGAGGAGGAGGC
>seq_34
GGAGCTGGAAAGGGGGCGGAAACCTCTCCC
>seq_35
TTTCCTCTCCTTCCACATTAATTATTAGAA
>seq_36
AGGAGGAACTGAAAATAAGTAACCTTGCAT
>seq_37
GACATCACTCCAGCAGAAGAAAGGGAAGGA
>seq_38
GAGTACAGGTACCGCTGCGGCACTTGTGAG
>seq_39
TACTCTGCCTCCCTGAGAGCAGGCATGCAC
>seq_40
ATATTTATCATTTTAAAGATATTTTTGTCA
>seq_41
ATATAATAAAGCAGAGTGACTAAAGGCATA
>seq_42
AAGAGCAAAGACCATGAAGCCAGAGTCTCC
>seq_43
CATCTCCCCTGGGTCCGGTGTTCTGGAAGT
>seq_44
AAACTTGTCTTGTTTTGCCAGGAAAGGAAG
>seq_45
ACCCCGGGGTTGCCAGGGTCCACGGGGAAC
>seq_46
AATGTTGCATTGTATTGTACAGTATGCATA
>seq_47
CGGGTGAGGTGAGGAGCAGCCCCTCGCGGC
>seq_48
CTGCCGGAGAACTTCAATGAAGCCAAGTTC
>seq_49
GCTGGTGCTCCAACAAGAAAAATGCTGCTG
>seq_50
AGCTCTACGCCATGAAGGTCCTTAAGAAAG
>seq_51
AGCTGTCCACGTACGCCCTGACCCTGTACA
>seq_52
GCACTGATTCAGCCCTTAGGAGTGTGTGCA
>seq_53
TAAAAGACAATTCACTTTTATTGAAAATAA
>seq_54
TCAACACAGATACTTTGGACACAATTCCTT
>seq_55
GGCCACACATGTTCCACCCAATGGGACCAC
>seq_56
TACATTGGCCAAGCAGAAGAAACAGAATCT
>seq_57
GAGAAACCGTCATGTTTCTGGGGAGTCACC
>seq_58
TAAGACATATCCAATTGGAAAATAAGATGC
>seq_59
TATGTTTTTCTTTCCCTTAAGAATCAAAAG
>seq_60
TAGAAGATGCAGAAACAAAGGATCTCTTAG
>seq_61
AGTATTTTACTACCTTATGGAATGGAGTAT
>seq_62
TGAAAATGCCATGCGGTTTTTCAACTTCTC
>seq_63
AAGATGATCTAAGAAATGTAGGACCAGTAG
>seq_64
GTCCTTGGGGAGGCTGCCAAATTAAACATG
>seq_65
TCTATAATAAGTTTTGATATAATCTTGGCT
>seq_66
GCATGCCCTCACCCCACTTCTTTGACTACC
>seq_67
TGGCCAACTGTAACTTAAATGATGAGCATG
>seq_68
ATTGGAAAATGGTGCACACGTCAATGGAGT
>seq_69
AAAACAATTGTCTAATTGAGGAATCTGATC
>seq_70
AGTGGGGCCCAGCCAGGGCAGAGGAGGAGC
>seq_71
TGTAGTGAATGTGGAACAGCCTTTGGCCAG
>seq_72
TAAAACATTTGAGAGAAAGTTGCCTGTTAG
>seq_73
GTCAACATATTTAGAATGTAAATGGCATTA
>seq_74
AATTCAAGTCCATGGTCCCTCCACCCCCTG
>seq_75
CATTCCTGCCTTGTAAAAATTCAGCCAGCT
>seq_76
GAAAATTAAAACACAATTCAGAGATCCAAG
>seq_77
GTTCAATCGATAGTCCAGACACCATCCACC
>seq_78
AGTAACCTTGCTGTGTGTGTTAATCCAGAA
>seq_79
AATGTAGAAAAACTACAAGTCCTGTTAAAT
>seq_80
GCATGTTCCCAGAGTGGCCCAATGGAGGCT
>seq_81
CTTTCTACCCTCAATGCCGAGCACAGAACC
>seq_82
TACAGTGTTAGGACTGGGGGCTCCTGAGAT
>seq_83
GAAACAAGGAAACTAATGGAAGAGTGTAAA
>seq_84
TATGAAAGCAACCCTGTGACACCAGCGTCT
>seq_85
TGAGCATGTGGCCCCAGATGGGCGCATCTA
>seq_86
ATTCATGTTGTCATGTGTCTCTTAATAACT
>seq_87
ACTGAGTACAATTGTTATGATCTACTCATT
>seq_88
CCCACGTCCTTAGAGGCCAGAGCACATCTG
>seq_89
CCGGGGGCGCGGGGGGTGCAGGGCAGGCCC
>seq_90
ACCCTGAGCTCCAGCCTGCTGCAATCCGTG
>seq_91
GGCTCTCTGATTTAAATAAACCTTTCTTGT
>seq_92
CTTTGATTCAAAACCAGTTTCTCTTTTCTG
>seq_93
CCGCGGCCTGTGCGGGTGGTAAGTGGCGCC
>seq_94
AGGTTATATGTCCGGTCACCGTATGTTTTA
>seq_95
CTCTAGCCTCAGCTTCTCCTGGCTCGTCCG
>seq_96
AGAACTGGCTGTGATTTGTGCTAATTATGA
>seq_97
GAGAAGGCCAAGCTGCTCCGGGAGATGATG
>seq_98
ATCTTCCATGCTCCGTCACACTGCAGCCAG
>seq_99
TCCCCCCGTCCGAGGAGCCCCTGGTTGGTG
>seq_100
GGTGGAAGCCAGCACTTTGTGAGTGCACAT
>seq_101
GAGAAGGCCACATTATTACTGGAATCCAGG
>seq_102
TGTTAAAAAGGAGGAAAAAGTGCTTCATGA
>seq_103
TGAGTCAGACTGTCGAAAATATTGGCCTAA
>seq_104
AACACCTTTAAGTTGCCTTTCCTCTTTGTA
>seq_105
AGGAGAGAACAGAGCAAATGTTAGCTCAAA
>seq_106
TAATGTGAAGCTCTCCCGTATTTCATTTCT
>seq_107
GTGGTGAACATCCCGTCCTTCATTGTCCGC
>seq_108
AAGAGCTACGAGGAGCCATGAGGCAGCTCC
>seq_109
ACTCATAGCCTACCGTTGACCAGAAGCTTA
>seq_110
CCGCCCCTTCACGTACTCGGAGCTCGGATC
>seq_111
ACATGAAGAACTCAGTGGCGGACCGAGACA
>seq_112
GACAGCTGGAGACGGTTCTGGTTTCAACTA
>seq_113
CTCTTATTTGCTGGAGAAAAGTTTTTTGAC
>seq_114
GCTGGGCCACTTCGAGAAGCCACTCTTCCT
>seq_115
GCTGAGGAAAAGAAAGTGGAAACAAAGAAA
>seq_116
TGCTTACATTCTTGTTTAAGTGTTTACACA
>seq_117
AACACAGACACGAAGGTTGGAAATAATACC
>seq_118
CCCTGCGCCCTTAGGACCCGGACTGACCGT
>seq_119
CGACCTTTACCGGGTGCTGGGCGTGCGACG
>seq_120
AATATTCTAACATGACAATGACAGCAGACA
>seq_121
GGGCCGGCTGTCCCGGCCTCCTCCGCTCCA
>seq_122
GCTTCATGAAACGGGTGAAGAAAGATGATT
>seq_123
AACGTCAGGATGCAGATGGGCAAATGAAAG
>seq_124
TACTTGAGCATAAGAAAATGATATACTTAA
>seq_125
CCCCAAACCCCCTTTTGGTGAGAACATCCC
>seq_126
CTCCTGCACTGCTGGAAGACAGTGTGATAA
>seq_127
CCAGACCGCCGGCTAAAGTGCATAGTATGG
>seq_128
TTGTCTTGAACAGCCTGACTCCTGCCAGCC
>seq_129
CAGTGCACAGGACAACCCCCATAATAAATA
>seq_130
TTCTATGTGTGCATTACTTATGGCTTGATT
>seq_131
TAAGGAAGTGCTCTTTATGTATCTAACAGA
>seq_132
CAAGGCCTTCGACATGATCAGCCAGCGTTC
>seq_133
CTGGGCCCTTTGCTGGTGCTTTGGGGAGAG
>seq_134
ATGAAATACTAAATGCGGCACAAAAGTTTG
>seq_135
CTGATAAAACAGAAGTCCAGGGGATTCAAT
>seq_136
TGCAGCTATTCAATTGTTATTGCACCTTAC
>seq_137
GGAGTACACTAATTTGAACTGGACTGGTCT
>seq_138
GCATCAGAGGCCACCCAGGCGGTGGCATCG
>seq_139
CTGAAGGATGTCTGCATTGTAAAACTATGG
>seq_140
TGGACTTTTGGAGATGAAGTGTTGTGCAAA
>seq_141
TGAGGAGAGAGAACTGCTCGGAAGACATTG
>seq_142
CAGGCTGGGCCCCCAGGTCCTGTGGGACCC
>seq_143
GTGAGGAGCTTAGCCAGAAATGGGATGGAC
>seq_144
GTGTTCAAACAGCACTGCCAAATAGCAGAA
>seq_145
TACTTGCTAAAGTTCTCTTTCTTTGAGAAA
>seq_146
GAGACACTGCTTTGACTTTCTGTAATCTTG
>seq_147
AGTTCAGGGGAAACACAGCAAGGAAATGTG
>seq_148
ATCATTCCTTCCTTTTTAGAAGCTATGGAG
>seq_149
AGGCAGAGTTTACTGTTATCCCTCCCTCTT
>seq_150
AAATTCACAGGGAAGAAAACATTTCAAGGG
>seq_151
AATGTCGTGGCTATAACCTCCAACCTGACC
>seq_152
CAAGTAGCTGGGTTTATAGGTGCCCGCCAC
>seq_153
TTCCGCGAATTGGCCGAGGAGAAGCGCGAG
>seq_154
CCAGCTTTGGTTATAAAGCCCTGCTGTGGC
>seq_155
CTTCCCAGGCACTGTGCCCGTGTCTGCCTT
>seq_156
TTCAGGTTCAAGGGCAGACGGGGTTTTTGA
>seq_157
GGCTGAGTCTGGGCCTCAGGACCTGCGTAC
>seq_158
TATCGTTGGTGTAATTATTGGGAAGATTGC
>seq_159
CCTACTTTTCAGAGCCTTCCAGCTCTGGAA
>seq_160
TTTCAGAGAATGGCTACAGTTGTTCTTTGA
>seq_161
CTCCCTTCCATATGGGCTTAGCGTCTGGGT
>seq_162
TGCCAGGTGTGCTGATTCTCTTCCTTACTT
>seq_163
CTCTGAAGAGAACTTCCCCGATGGAAAAGT
>seq_164
GGCATAAAAGCATGTGATTTGGGACTTTCC
>seq_165
TGGGGAGAGCTACAGGAATCTCTTTGGATG
>seq_166
TGCAGACCAGTGATGTGGTCATTCACCGCA
>seq_167
TGAAGGCAAGCCACCTGATCCTGACTCCGA
>seq_168
ATTCTTCACCAAGCTTGAAAATACATCACC
>seq_169
AGGAATATGAAAAAGAGAATTCCCCAAGCC
>seq_170
GTTGCCCCAGTGCAAGGCACTGCATTCGAC
>seq_171
CTACCTTGCTGCATAATGGAGAAATCTCTA
>seq_172
CACGGCACCTTCGTGGGCCGCATCGCGCAG
>seq_173
TTGCTGAGGCGTTTGAAGCTATTCCCCGTG
>seq_174
AGCACCACCAGCAGCTCCCTTGTCTCTTAC
>seq_175
ACGGGCACCATGAAGACAAGTGAAGAAGAT
>seq_176
TGTGGGGAGCCCCGGAGCCTGGGCCCGGAG
>seq_177
CTGAACAGCCCTACAAGATTCCTGCTCGAC
>seq_178
ATCCTGGCCCTGGGGGTCTGGGCGTCCAGC
>seq_179
ACAAGGGTGTGACAGCCAAAGATAGCAAGT
>seq_180
ACATGACACAGGCAGAGCAGAGTGGCACCC
>seq_181
TATCGGGATGGAGTGGGAGATGGTCAGCTT
>seq_182
GAAAAAGGACACCCAGCTTGTGAGCCTGAG
>seq_183
TTGTCAGCCGGGAGCTGACACACCTGTGCT
>seq_184
CTGACCTCAAGTGATCCACCTGCCTCGGCC
>seq_185
GAGCCTGGAGCACCAGCCCTTCCTGCCCGG
>seq_186
CACAATCTCTTCTCCTGCTGATGGCCTTCA
>seq_187
CAACGTAGATGCAGTGCACCCTGGCTACGG
>seq_188
GCTGCAGGAGATCTACCAGGAGCTGACCCA
>seq_189
AAGCAAAGAAAAGGTAATGGTGAAAAAAGA
>seq_190
AGACTGTGTCCAGAACTATCTCACACTCTA
>seq_191
CTGAGCAGGTCTAAAAATGAACCAAGAAAA
>seq_192
GCTGACTTCAGTGACATGCAGATGCTGGAC
>seq_193
GATCCCCGACATCCATCGGTATTCTGTGTG
>seq_194
TTGACTGGTGAGTTCTTCCAGCAATCTCAG
>seq_195
AGGTACATCCGTGATTCTGCTGCAGCTGTA
>seq_196
ATTTCACTCCTAAAGAAATAGCAAATCTCC
>seq_197
CCTAATAAGAGAAGCTTCATTCTGACCCGT
>seq_198
GTTGTGGGCATTGTGTCGGGCCAGGGGCCC
>seq_199
TCTTCGACCTGAGCCAGGGAGGGCCCAAGG
>seq_200
GGCGTCTGGAGAGGACCCCCCGCGAATGCC
>seq_201
GTGTGCTCGCCCACTGATATCGGTGTACTC
>seq_202
TATTTTTCACTGATCAAAATGTTGTTCTGC
>seq_203
TAATTCCTGCACCAGCTGCGGCCTTTATCT
>seq_204
TTTTTTTTTTTTTTTTTGAGACCGAGTTTT
>seq_205
AGGAACTCTATCCCAAGAACCCTTATCTCC
>seq_206
GCTGCGCCCAGGAGACTTCTATCTGCAGGT
>seq_207
GATGCTTACAGTTCAGTATTCTTTTCATAA
>seq_208
TGCATCAGCGTTTCCTACGAGAAGGGAGAT
>seq_209
GGCCCAGCTGCAGGCAGTCCCGGCTGAGTT
>seq_210
CATCTTGCCAAGCAGATGCATGACCCAGGA
>seq_211
ACCAGTCTCGGTCCTCTCAAGGGATTTTAT
>seq_212
AATGAATACAGAGCCATCCTAAGAATATCA
>seq_213
CTTTGTGGCTGGTATACAATAACAAGGTAT
>seq_214
AACATGTACAAAACATTTGAGAAAATATTT
>seq_215
CAACTCTTAAAAGACAACAAGGTATAAACT
>seq_216
GAAGTGACTGAGGGTCAGGGGAATGGAGCC
>seq_217
CATGAGGAAAAGATGCTCTCCCACCTAAGG
>seq_218
CGCGGGGGGGGACCCGGCCCCGGGGGGTGC
>seq_219
CAATCATTCTGTTTAATCCAGATGCCAAGG
>seq_220
CTGAGCCGAGCCCGGAGCCAGCCCCGAACC
>seq_221
CTTCGCGCCAGAGCAGGTTCAAAATGAGCC
>seq_222
TTTGCTTTGGGGTTCTTCTATTTACTTTGT
>seq_223
AGGTCAAGCTCTGCGGGTTGCCTTCTCAGA
>seq_224
GCCTCAAGCCCAAGCTGAAGCCCCATCCCT
>seq_225
AGGATTGGTACTACAAGGCTGCAAGGTGTG
>seq_226
ACATGCAATTCCTTAAAAACTAAATCACAT
>seq_227
GGGCATGGTTGGGATGTCCTGAGCCCTGGG
>seq_228
ACAGAGATAGCCAATGGCTCCAAGGATGGC
>seq_229
AGGGCGCGGAAGCTCTGGCACGGAACCTGC
>seq_230
CCCCTCACAGATAACTGGGTAGTTAAAGTC
>seq_231
AGTTGAAGGCCAGAGTTCAAGAGCTGGTGA
>seq_232
CCGACAGCTGGGCCTGGAGCTGGGCCGACC
>seq_233
TTTGTGTCCCAGACACTTTAAATTCCTCTC
>seq_234
ATCAGGCAGCTCCAGCTGCTTCTGCTGAAG
>seq_235
TACCACTTCTGTGGGCATGGCCGCTTCTAG
>seq_236
AGTGAGCAGCGGCACGGTGCTTCCCCCCAG
>seq_237
ATGCACCTTATGATTCTGCAGATGACTGGT
>seq_238
ACAGGGGAGGACCTGGTGAACTTCACTCAG
>seq_239
GATTTAATTTAAAGTCTTCAACACTATGCG
>seq_240
AGAATCGCTTGAACCTGGGAGGCAGAGGTT
>seq_241
AAGAAATGTAATGAGAACGACATCAGGGTG
>seq_242
GCTTGCAGACCGCGGGCGCCGATGTCGCCC
>seq_243
GGAAAGGCCAGGACTTTTGCCTACCTCAAC
>seq_244
TGAGGACAAAGATTTGGAAGCTGATGAAGA
>seq_245
CCCGCCTCGGAGCCGGAGCCCCCGCGCGAA
>seq_246
GCAGCCGTGCCGGCTACTGCCTCAGCCTGG
>seq_247
ATTTTCTCTGGAGTCTCCTTCTTTCTAACC
>seq_248
GAGGTCGAGGTCGAGCCCGCCAAGCACCGA
>seq_249
TGGACGTACCACATTTGTCCATTCATTAGT
>seq_250
GTGTCTTTTATAAGGACAGCAATCCCATTC
>seq_251
AATATGAAAGAAACAATGAGTTTCCAGTTT
>seq_252
GTTTTAAGAAGTACTTCTGCATGGTCCCCG
>seq_253
TTGGGCACTCAGTCTCCCTGGCGAGCGACG
>seq_254
TTACCAAAATCAGGTGGAACATGAAAATGT
>seq_255
ACGAGTCGATGATGCTAAGGCACTGATAGC
>seq_256
AATCAGTTCAGGGGATGAGGCAGGTTATAA
>seq_257
TACTCTTGGAGTTTAGTTTGTTCCTTAACA
>seq_258
GAAAAGATACTGAACAAGTGAGTTGTAATT
>seq_259
GTAGTACGACCCTCTGGATTTGGAAGGCAA
>seq_260
GTATAGCCCATGGGTTGTGTCTAGAATTAA
>seq_261
AGAACCATGGGCTACTCCGTGACAGCGCCT
>seq_262
GTCAGAGATCTACCGATTTGGGACCCAATA
>seq_263
AAATGATGCACCACAGCTTGGTCATATGGC
>seq_264
GCCGAGCGCCGTTGCTGAGCCCTGCAAATA
>seq_265
TTAAATCGCAGAAAGTACCAGGCACTAGGT
>seq_266
CTGATTTTTTATCCCTGCGCCAGACTGAAC
>seq_267
GGGCGGCCTCTCTCCCTCGCAAGGGGGCCC
>seq_268
ATACAGAGGGTGGTGCAGCAGAAATTAATT
>seq_269
CACCAAGCAGAATGCCTGGCCTGTATTAGA
>seq_270
CTCTGGACCATCAAGAACAACGAGTGTGTG
>seq_271
CGCCCCCCGGACGTGGCTGGTTAGCGTCCC
>seq_272
AGTTCGAGACCAGCCTGACCAATATGATGA
>seq_273
AGACCCATGCGGACTGCCCGCAGCTCCTGG
>seq_274
CCAGGGAAGGACGCACATTCACCTGGCCCC
>seq_275
TGAAAACTTCCAAACATCTACAACTCCTCA
>seq_276
TGGTAGTGGCGCTGGAGGGAAGCCTTTGGA
>seq_277
CCCATCAGCATCACCAACCCTGACCTGCTG
>seq_278
CAGTGGCCGCCATCGTGGTGCCGGCCAACT
>seq_279
GGTTTGACCTCACCCTCCTCCTGCTTCCTG
>seq_280
GGAGCAGAGGCTGCCAACAAAATAATTACT
>seq_281
ATGGCCTTGGTTGTCCTGGCACCTGGCCCA
>seq_282
TGGCCTGCAGCGCTCCCACCCCCGGCGGCG
>seq_283
AAAAGTATAAGTTGAGATTAACATAGGTTA
>seq_284
ATGTACTCCATCCCCGAGGACGCCATGACC
>seq_285
GAGTCACGAGGTCTTTTCCCAAGGCTGGAG
>seq_286
AGATCTCATAGTAGAAATTCTTGGGGTGAA
>seq_287
CCCTCCTGGACCTCTGCTTCACCACCAGCA
>seq_288
AGCGCGTGCTGAGGTCACAGTGCGCTCACC
>seq_289
TATTTAAAAACACAGACAACAATAGCAGAC
>seq_290
GCGTTGGAAAAAGAATGTGCATTGGTCGCC
>seq_291
TTTCCATCTTAGTATTTGTGCACACTGCTA
>seq_292
TTGTTTGCACAAGATGGAACTGAGACATCT
>seq_293
ACTTAGTTGAAGCTGCAAAGTTTGCAGATA
>seq_294
GGCAGCGGCGCTGGCTGTGGAATTAGATCT
>seq_295
TGCCTTAGTGTCTACTTGCAGGACCCTTCC
>seq_296
CAGAGCAGAAGGCAGAGCGTGAGAAGGAGC
>seq_297
AAATACTCCTACGTTCTCTATTAAAACCTC
>seq_298
CACCCGGGGGCGCTCACCTGTGAAGCCATC
>seq_299
GAGTGTGGAGGGCCCGGCCAGGGCCGAATT
>seq_300
TACAAGGCACTTAAAGTGTTACAGATGTTT
>seq_301
TGGATACGAGTGCAGGAGTCAGTGATGGTG
>seq_302
GCCAGTAACCTTTGAGGATGTGGCTGTGTA
>seq_303
AGTAAGGATCCTGTGTGAACAAATAGCCTC
>seq_304
TGATCATTTGGTAACATGTTTACCTGATTA
>seq_305
GAAACTAAAAACAACAGGATTAGAGGAGGC
>seq_306
AGGAGGAGTTCAGGAAATTTAAAGAACATC
>seq_307
GGTGGCCCAGGAGAGGGATGAGCTCTGGAG
>seq_308
CCAAAGGGAAGATTCTCTGTTTCTTCCAAG
>seq_309
CCCCAGAACCGGTCGAAAACCGTGTATGAG
>seq_310
GGATAAGGCTGATTTGGACCCCAGGCTTCT
>seq_311
GAGGTGCTGTGGAGCCCACGGGCGCTGCTG
>seq_312
CCAACCCCGAGTCCGCCTGCCTTTTGTTCC
>seq_313
CAACTCCTCTTTCTTAATACCTTATGCTGA
>seq_314
CAGCAGCAGGGAGGCCCAGCAGCCCACTGG
>seq_315
AGGAAAAAGTTCCTTACGTTAACAGCCCCG
>seq_316
TCCAGCCACCAGCCACGTCCCCTCTGCTGC
>seq_317
GAGTCGTGTGCACTGTAGCTGCGTCCACAG
>seq_318
CCTTCAGCAGTTACCGAGGAGCTAAACATG
>seq_319
ACACAGTCGAGTCAGTTTAAATAAAATGAG
>seq_320
AGAGCGCGGCTGGAGCTTGTCCTTCGCGGG
>seq_321
TGAGGTAGAAAAGAAGCACTTTTTGGTGGT
>seq_322
GTCTTCAGGTGATAATCTAGACATAGAGGG
>seq_323
GTGCAGATGGCAGCTGGGCCTGGGTGGTGC
>seq_324
CGGGGCGCCTTCTGCAATGGCCAGCGGCTC
>seq_325
CACAAACTGAGCCGCAGAACCCCCCTTCTC
>seq_326
CTTGTGCCCAGCCCTGTGCTAGGCGCTGAC
>seq_327
TATCATCTTAATGACAAAGGGAATAATGAA
>seq_328
AGGTTCTCTGGCTTTTATTTTATTGCTGTG
>seq_329
AAACATCTCCAGCTTGCCAGGATCATAACA
>seq_330
TCATACTGTGAACATTTTTTTGATAGAATC
>seq_331
GCCTGTGGCAGGTGCCTCCCGCCAGGAGAA
>seq_332
GAGAGGATGGGAACAGGGCAGGAGAGAGAA
>seq_333
TTTTATATGCAATGGGAAACAAAAAAATGT
>seq_334
GACAGCCTTCCACTACCTGCACGAGTGTAT
>seq_335
ACTGGTGGAATCCTGCCCTGCGGAAACGCA
>seq_336
AACATGCAGAGATTGAAATCTTAGCCTGGG
>seq_337
TCCAGAACTCAGGGGATTTCTATGACCTGT
>seq_338
TGAAAAATCATTCTGGAGGTGGCATGTCCT
>seq_339
ATTAAATACAGATGAGATACACCTTATAGG
>seq_340
ACCTCACATGCACAGCCAGCAACCCTGTCA
>seq_341
ACCCGCTGGCGGCTTTCAAACAGCGGCAAA
>seq_342
CACCAAGGCTGATAGCACTTCTGATGTCAA
>seq_343
GGCACCACGTGCTAAAATGAACCAGCAGCG
>seq_344
TACCCCATCCACTCGGCCATGAAGTTCTCT
>seq_345
TTATGGAATTAAGCATATGAAGTTCATTTT
>seq_346
AGGGATATATGAAGATCTTATGAAAAAGGA
>seq_347
CCAACTTGGTAGTGGAAACTGGGCAGATGG
>seq_348
ATGTTGATCCAACCAGATTTTGCCTCTCTA
>seq_349
GCCCATCCAGAATCCTGGAGCAATAAAGTA
>seq_350
CCATTGAAAGAGCTGCTCGGAAGCAGAAGG
>seq_351
TCTCAGCAACAACACCAGAGCTCTAAGAAA
>seq_352
ATTGATCAGAACAGAGATGGTTTCATCAGC
>seq_353
CTGCTCTGCCAAAGAAATTGGCCAGAGCCC
>seq_354
CAAACAGAGTCACTTAGAAAATTGGAATTG
>seq_355
AGGAGCCGGAAAGCGCCGGGACCCCTCGCG
>seq_356
CTGACGCTGTTCATTGAGAAACCATGTCAG
>seq_357
GAGGCTGAGTGTCACAGGACTCGGGAGACC
>seq_358
GTGGTACAAAGGTTACATATTCAGTGATAT
>seq_359
TATCTTTTTTTTTCATTAAAATAAAAAGAA
>seq_360
TCCTCAATGCCTGGGAGAATGGGGTCCTGG
>seq_361
GAGGCTTGGGAAGATACACATGCAAAATGG
>seq_362
CACACTGAGAATCTTTGCAGAGAAAGGGCC
>seq_363
CAGCAGGACTGCCCAACCTCCCCAACCTCA
>seq_364
GTTCACATAAGCAAATCGTTGCAAGTGATA
>seq_365
TCTGTGACCCCTCTCAACTTCTCAAACTTG
>seq_366
GCCTCTGTCTTGTCGGCCTCCACCTGCAGC
>seq_367
CAATGCGCTGTGTGTGCCGTTTTGATAATA
>seq_368
ATGCTGACTTCTGTGTCTCTGTCACTGGGT
>seq_369
CCATTGGGAGGACTCCCAGGCCACCAGGCC
>seq_370
GTATTTTAGTGGGAAGTTGCCAACTTTTTA
>seq_371
TTTAGGTTACCATAAAGCTGCAGAGGTCAC
>seq_372
AGCTATGATGGAGTCGAAGACAAAAGGATC
>seq_373
AAAAGCAGGGCATCCCCCCTGGAAGCAGCG
>seq_374
AGAACTTGAATGTCACATCTCTGGGCTTCC
>seq_375
TGCCTCAGCCTCCTAAGTAGTGGAAATACA
>seq_376
CCATACCAATCAAAGCAGCAAAAGCCTCCC
>seq_377
GGCAAGAAGGAAATAGCCACCGTCTACAGA
>seq_378
CCACCCACAAGAGCAGCAGGGTGTCCAGCC
>seq_379
GAGATGACTAGGATGATCCCAGGCTCTCTG
>seq_380
CTATCTCCATGGGATATAAATTACAGGACC
>seq_381
TATACTCCAAGAAAAAAACCACAAATGTTT
>seq_382
TTACGAAGATGGAATCTTGGACATTGTAGT
>seq_383
TCTGGGAGCTCTGCTGCCGCTGGCTGCGGC
>seq_384
CCAACAAATCTAAGCCCTCCCTAGCTGCTT
>seq_385
GAAAAACATCACCCTGGACTGCGCCCGGGG
>seq_386
GAAAATATCAGGTTGAACTGCTTGAAGCAG
>seq_387
TGTCACTTTGGGAATGTCAGAAGGGGAAAC
>seq_388
ACCCGGAAGGGTCCCGGCCCCAGTGGGCTC
>seq_389
TGAACAATAAGGAGATGTCAGATGTGACCT
>seq_390
TGTGCCGTCACTAAGAAGTGGGTCTGGCTG
>seq_391
TGAACTGCATTGCGAGTAATATCAGCATAA
>seq_392
AATCTTCGTAAGCCCTTACTCTAAAAGTAT
>seq_393
TTGGGAGGCCGAGGCAGGCGGAGCACCTAA
>seq_394
GCGGCCACATCAACCTGGTGAAGATCCTCG
>seq_395
GAAAGAAATGTCGGGGTTTCATCAGAGCTA
>seq_396
CCGGCGGCCCCTGGATGAATTCAACAATGG
>seq_397
TAGCAGTATCTCAGGCAAAAGGTTGTCCCA
>seq_398
ATTATCATATCTGCCTTTGTATTAAACCTA
>seq_399
TGATGGTTCTTTTTTGCCTGCTGTTCCTGT
>seq_400
CAACACTCATATCCTGAGCCCGGTGTCCTC
>seq_401
GATCCTCCCACCTTAGCCTCCTAAGTAGCT
>seq_402
AGAGTCTCCTCTGGGGAAGCCAGCCATGCT
>seq_403
TTGTACTTTTGTGTTACTGCAGTGACCTGC
>seq_404
CACTTGCTCCTGTTGGTCCCTGTCCTTGCT
>seq_405
GCTGCATTGGAAAGGCTGGGAGCTAGGAAA
>seq_406
ATAATGGTTACAATTGACTACCTTGTAGGA
>seq_407
CTCGGCCGCGCACAAGCGCTACCGCCGCCT
>seq_408
TGGGGCTCCTGGGCGCGGGCAGCCCTCTGC
>seq_409
GAAAGAGAAACAACAGGCATACAAGTTTGG
>seq_410
TAAAATTCCAAAAGGAGAACCACAGTCCTG
>seq_411
AGTTCCTGGAGACGGAGTACAAAGTGAAGA
>seq_412
AGCCTGGCTGGACTGCCTCAGCCCCGCGCG
>seq_413
TTTGAACGTGCCCTTTCTTTGGCTGAAAAT
>seq_414
ATCCATCCCAAGAAAAAGCTCCCTGTGTTG
>seq_415
GGAACAGTTACAGGAGCAGCTGAGAAGGGT
>seq_416
GAAGACAGCCGGCGGTTCATCTCCCAGGAG
>seq_417
GCGCCGGCTCCCGGGACCCCGTGGGGCGGC
>seq_418
CCGCCCGCGTCGGAGCGGCCGCCGGCCCCG
>seq_419
CTCCCTGGTGTTGGCCTCACACCTTCAGCT
>seq_420
GAGCCGGGCTACCTGGTGACCAAGGTGGTG
>seq_421
GCCACCCTGCCCCAAGAGTTACCTGTCCCC
>seq_422
GACAGACAGAAGGGGATGTTTCCTCGTGGG
>seq_423
GCACTCTGCATCCTCTGTCATTTTAACCTC
>seq_424
TATCACCCCTAATCTGCAGTGGATTTGGCT
>seq_425
TTTTATTTTATCTAATAACAACAATGGAAT
>seq_426
ATAACTGTGAATAACTGCTTAAAAATACAC
>seq_427
CTGAGATGGCACCACTGAAGTCCAGTCTGG
>seq_428
CCTTGAGAGTCAGCCATGAACGGAATACCT
>seq_429
CAAAAAGCAGGCGATGCGTCTGCAACTACT
>seq_430
GGCCACCTCCGCGGATACAATGTGACGTAC
>seq_431
CATCTAGTGACTTTTTAAAGCCCTAACGTT
>seq_432
TACAGAATATGAATTTCAGATTTCCTCTAA
>seq_433
GAAGGATGGTGCAGAAATTGATAAGAATCA
>seq_434
AAAGAATATGCCATTAAATTACTGGCTGCA
>seq_435
AGTGCTTCAGAGGAAAACAACAACGAGCTT
>seq_436
AAAGGGTCAACCGAGTCGCCCTACTAAGAG
>seq_437
TGCTGCTGCTCAAAATGCCACAGCCCAGAA
>seq_438
ATCAGGACCGTGATAAAATTAAACAGTTTG
>seq_439
GAGTTCTGCAAGATGATAAGAAGCTTCAGG
>seq_440
ACGAGCTCATGGACTTCGGCTACCCCCAGA
>seq_441
TCCTGCGAACAAATTGCTGTCCAAGTGAAT
>seq_442
CAGCCAGGAATCAAGAATCCGGGCTTTGCC
>seq_443
ACAACCTTTTCCAAGAAATCAAGCCTTTGT
>seq_444
TCAGTTAAATCCACTGTCATCACAAAGAAA
>seq_445
CCCTAATCCCACTGCATCCAGCCAATAGGA
>seq_446
GAGTCAGTGATGGACGTTGTCAGAAAGGAG
>seq_447
CCACCTGGGTCAGGCCTAAAGACAAGAAGT
>seq_448
TTTTGCCACTTTCTTCCTTGCCTTTGCTAT
>seq_449
CCTACATCTGCAAGATCCCAGGCTGCACCA
>seq_450
TCCTCTGCTCCTGCTGATCTGTGCCACTGA
>seq_451
ACATTTGCTTTTTGTTTGTTTGTTTGTTTG
>seq_452
GACAAGTTCACCTTAACATCTGCTTCCAGA
>seq_453
AGATTCTTCTGTATTTTTTTCCTGAGCATC
>seq_454
CGATTTGATTTGTCTAATGGAACAAATTGA
>seq_455
CAACCCTAGGCCCCATCCAGCCTACTCGGG
>seq_456
GGCCTCGCTGGCGGCCGAGGGGAAAAGCCT
>seq_457
GCCGAGTCTCCATTCCTCCATTCCTGATGA
>seq_458
TCTTTAGGGATAAGGTGGTCGCTCTGGCCG
>seq_459
CCAGCGCCGGCCCCCGCTCCTGCTGCTGAC
>seq_460
CCATACCATCTGCCGCCAGTGCCTGGAGAA
>seq_461
TTCCCTGGTGGAGCTTATTGATAAATCCGA
>seq_462
GGGTCAGGAGGTGATCTCAGGCAATGAGGA
>seq_463
TCCAAGGGTGGCTGGGGCCCAGGGCATCGC
>seq_464
TCTACTGGGTTCCCTCTGCCTGTAAGCAAG
>seq_465
GCTACCTTTTGTGGGCCTGTCCGGCCCTAC
>seq_466
TGGTCCCCCTCGAAGCTTTGACTGGGGCTA
>seq_467
GGGGATGGGGATGTTGAATTTGGAAATTGG
>seq_468
AGACAGCCTCGCAGCCGCGCCAGTCGCCCA
>seq_469
TCTTGCGACCACAGCCAGAGCCTCAGCAGG
>seq_470
AAGACAACTTTATAATGTCATTTGTGTTGT
>seq_471
CTCGGAGTGTGCGCGGACTGGAGAAGGGGG
>seq_472
TGGATTTGTGGAACCTCATAAGAATATGGA
>seq_473
TGCAAAGGAGACAAAACAAAGGAGGCAGTG
>seq_474
AGCGAGACTCCTCCAGTACCTCCCCCACCA
>seq_475
ACAAACGAGGGTTCCCGGGATTGGACCGAC
>seq_476
CAGTTTGGCAAGTCAGTGCAAGAGGCTGAC
>seq_477
AACGCCTAGGAGAATTTCGAAATGAGGCAA
>seq_478
TTATGCCCAGGCTCCATGATGATTAAGGAA
>seq_479
AAGAAAAATATGCTTTTGTTAACTGGATAA
>seq_480
CTCATCGGTGCCGTCTCCAGCTACATCTCC
>seq_481
CGGCCCTTCCCTACCCTGCACAGGCCCGGC
>seq_482
AACAAGGAGCGTTCTGAGGCCCTACGGAGG
>seq_483
CCCTCCCTTTCTTCCGGCAAAAGGACCGAG
>seq_484
GATATAGTCAAGATGAGGTCACATTGGATT
>seq_485
TTGAATATCAAGTCGTTGAAATTTATTTGA
>seq_486
GCTCTGGAAGGGCTGGTGAGGACTCTGCCT
>seq_487
TAGAAGAAACACATCCAATGGATGGGAATG
>seq_488
AGCGGAAGCAAGAGAGTGAGCCACGTATTG
>seq_489
GAGTAGCATACAAAACGTTGGGGAAATTTG
>seq_490
ATTGCTGTTAATGATCTTGGAACTGAATAT
>seq_491
ATCCACCTCATTAAGAAGAAGTCTAAAAAC
>seq_492
CTTACCCAACCCCTTCTGCTCTTCAGACCA
>seq_493
ATCAAAGCTTCAGAAGATTTTCCGTACAAA
>seq_494
GATTTTCAGGTGCTGGAGAAAAATTATTCT
>seq_495
GACCGAGTCCTCTGGAAGTCTTATCCCCTG
>seq_496
CCAGATGGCCTCCAGGCTGACCCTGCTGAC
>seq_497
TAGGGGCAGGGTCTGGGTAGGAGGAGCAGT
>seq_498
TACTTGGCCGACCTCACATGCATCAACAGC
>seq_499
GGTGGCATGCCACGGGCCAGCTACGGGGAC
>seq_500
GGGCGCCCAGGGCCAGGGACGGGCCAGCGC
>seq_501
ACTGCGATGAGGGGACTTTAGAAGAGGTGT
>seq_502
TACACGGAGGCATCAGGCTACATCTCCAGC
>seq_503
CTCTTCATTATGCAAACAAATATAATATGA
>seq_504
GGGTAGGAGCGAGCGCGCCCGGGAACTCGG
>seq_505
GAAGATTATTACCCAGCTTTCCTGGACATG
>seq_506
AGGCCTTCTCTGGGGAGGTGCAGCTCATCC
>seq_507
ATCTGCGGGGACTGCTTGCCAGGATTTTAT
>seq_508
GGCACCGTCCTCATCATCATGGGCACATAT
>seq_509
TTCATCAGAATCATTCATTGGGATGGAATT
>seq_510
TTAAGGCTTAGCTGTATTGCCAGTACTGAA
>seq_511
GCTGAGAAGGAATCTTTGATAGGTAATGAA
>seq_512
GGAAAGAAGGAGGTGAGGAGAGGACGAGCA
>seq_513
CACACAGGGAGACCTGTCCTCGACATCACA
>seq_514
CCCTCCAGCCTGCCCAGCAAATTCAGGTGG
>seq_515
TGGCTGGTCTACAGATGACCCTGACTGAGC
>seq_516
GACCCCCTGGGTCTGGAAGCTGAGAAGGAT
>seq_517
GGCCTCCAACAAGCTGGGCCACACCAATGC
>seq_518
GCACTGGAAATGTACAAAGATGACTGGAAC
>seq_519
GGCCTCCGGGGCACCGACCGCTATAAGGCC
>seq_520
TGTGAGTCCATCGACATCTCCCTCAGCAGT
>seq_521
TGTGGGACTTCCTGAGCAAAGAGACCCCAG
>seq_522
AGTGAGGAGAGGCAGGTGGCAACGTCAGTC
>seq_523
GGGCGCACCCGGGCGCTGGAAGCTGCACCT
>seq_524
CTGATCTTCACTGCTGCCAAGGAGCTGAGC
>seq_525
GTGGAAACATCCTCCCTCAAGTGCTTTGCT
>seq_526
CAGTGGAAAACCAGATCTTCGAGTTGTCAT
>seq_527
AGTTCCTTGCATGTTGTAGCAGTGATTCAG
>seq_528
CTTGCGAGGTGGAAAACAGACCAAAGTATT
>seq_529
AGCCAAGTCAATTCATCCACTTGCCTTGCG
>seq_530
CTCAGCCACGTGGCCCCTCTGAAGGCAGCT
>seq_531
CGATTCTGAGGAGAATGTCTGTGAGGTGGA
>seq_532
AGGACGGTCTTCTGCAGAGCCTCGGCTGGG
>seq_533
TACAGTGCGGATAAAGGTGCGGATGCTGCT
>seq_534
TCTTGGGGGTGACTGTCCCTGGCCGGCTGT
>seq_535
TGGATTTCTGCTACCATCTACTTAAAGTCC
>seq_536
CCTGCAGAGCCCCCTTCCTCGCTGATGCCC
>seq_537
AGGGGAAGTTTTATTAGCTTAGTAGGAAAT
>seq_538
CACCGGCCGAGCTCCCTACGCCCCCCGAAA
>seq_539
AAGTATATAAAGCCAAGGACAAAGACACAG
>seq_540
GGGAGAAATGGTTTTGTTTTTGTTTTGTTT
>seq_541
AACATCTTTTCAGAACAAACAATTCCTCCG
>seq_542
AATGAAGTTCTTATGGAAAATAACCTATTT
>seq_543
CTGATGGAGCTGCGTTTCCTGTGCATGGAC
>seq_544
GGCGCAGTGCGGACAGGCTTCCGCTTTGGT
>seq_545
ACTGATCTCCCTGGATGCAGTCATTTCAGT
>seq_546
CTAGCTGAGTCAGGCAAGGAAAAGGTTTAA
>seq_547
CAAGCCCAGCAGGAGACCCCAATTCAGTTT
>seq_548
GGACGACTGGGACCGGGACCTGCTGCTGGA
>seq_549
CACTCGATTTGGTTCAGCAATTGCAGCTCT
>seq_550
CTGGCTCCATCCCCAGGCCACGCCACTCGG
>seq_551
ACATTAACATTATTGCCCCGATCACGATGC
>seq_552
TCGGGGACTGCCAGTGTGTGGAGGTGAGCT
>seq_553
TTTTGAAGTCTCCTTTTGTCTGATAGAGTT
>seq_554
ATCAGCAATCCACTGCATCGCTTAAAACTT
>seq_555
ACATGAGAAATACCAAGAAATTGGCTTTTA
>seq_556
TGCCCTGACTGTCGCCCTTTTCTGGTCTTA
>seq_557
CAGACATGATATGCGGCTATGCCTGCCTCA
>seq_558
CAGGCAAGAGCACTCATCAAGATAGATGTG
>seq_559
CCCAACAGTGACCATACAGCTTGGACAGAC
>seq_560
GAAGAACCACAAAACACTGCTGAAAGAAAT
>seq_561
AGCAGTGTAGATCATTCCAGATCAGTGGGG
>seq_562
ACCAGGACACAGGAATGAGGAAACCAGCGC
>seq_563
CCAGCCTGGCCAACTTGGTGAACCCCGTCT
>seq_564
GTGATCCCTGCACTTGCCTGTCTGGGACAA
>seq_565
TGGTTTTGAAGGCTTAAAGTTCAAAAATTA
>seq_566
TTTTTTCTATGGTGTATGACAGTTAGAGAT
>seq_567
ATTCTAGAAGAGGAAGCTCCTCAAAACTCT
>seq_568
CATGAAGAGTCAGGGGTGAGAAGCCCTGTC
>seq_569
GGCAGGGGTGAGAGGATGGAATTGTGTGCA
>seq_570
TCCCGGATGTTTCCTGTCAGGTTCCCATCC
>seq_571
TACATTTCTTTCTCTCAGCAATGGACAATG
>seq_572
CCAAGCTCTTCCGCTTGTCCCCGGGCCACG
>seq_573
TCCTCCCTGCTCCCAAGCCCACCATCCTCT
>seq_574
CTTTCTGCCCTGTAGCCGCGGGCGTCCAAA
>seq_575
GAGCAATATCTGTGATGAAGACAGTGCTAC
>seq_576
GATTTCCAACATCCTGCAGGGGCTGTGGGG
>seq_577
CGAATAGATATAGTGACACTGCTAGAAGGA
>seq_578
AGTAAAAGAGGGGGATGAAGAAATAAATCC
>seq_579
CTTTAACAAGATGCAACAAGACAGAATTAT
>seq_580
GAAATTCTTACCACAAAAGGAGAAATGCCA
>seq_581
AGCCAGGAGGGTGGACGTGCTGGGGTTCAT
>seq_582
TGGCTAATTTATTTTTCTTTTTAGAGATGG
>seq_583
AAAATGTGTATCTTCCTGAAGATGCTGAGT
>seq_584
TTAACTGTTTGATGCGAGCAATCGAGATCT
>seq_585
CGACTTATTGTGCATCAAAGAACTCATACT
>seq_586
CAGACTCCAAGCCTGGGACCATCCGTGGAG
>seq_587
CCTCCTTGGCGCCTCATTGCTGTAATTTTG
>seq_588
TTTGAGTAGCCTTGCTGTGAGTTTCTTTGA
>seq_589
CTGAATTGGAGGGCAGTGCCAGGGCATTTG
>seq_590
CAGAGATCTCCACAGCAGCAACCATCAAGA
>seq_591
GCTTCCCAAACCAGTTCAGAAGCCACCCAA
>seq_592
AAATCTTTGAAACAACAGAAGAAACAAGTG
>seq_593
CAAGAGTGACAAGCCCCAGACCAAGCTCCT
>seq_594
CAGAGCACACTGTGGCTGCTGGTGGGGCTG
>seq_595
GAGCCTGCTCCAACTACCCCTAAGGAGCCT
>seq_596
CAAGACCTCATGCCCTTTTAGTAAACGAAT
>seq_597
GATCTTCGAATTTCCACCAAGCCCAGAGAC
>seq_598
CGGTTCGGGGCCCGAGGTGTCCGCGAAGGT
>seq_599
TTTATCTCTGAAGAGCCCAATAACATGGTT
>seq_600
AAGCAAAAACGAAAGCTGGGCAACATGCCT
>seq_601
CCGACGCCCCCCTACCACCACCAGATGCCA
>seq_602
AGAGACTATGAAATGGTCCCAGAACCTGTG
>seq_603
ATGAGCTCTTGGCAGGAGTGGGCTCTGAGC
>seq_604
TCTTAAATGCCAGTGTAAAATAACCTTGCC
>seq_605
TTGTCAAACTCTCTAATGAGACATCATAAT
>seq_606
GGTCCACTTTTCCAGTATTTTAGTGGACCC
>seq_607
ACGTGTAAATGTTCCTGCAAAAACACAGAC
>seq_608
GAGGCTTCTGTTCAGTAATGAATCTGAGAA
>seq_609
CTAAACGTGGGTTTCTTACTAAGGACGAGC
>seq_610
GGAACGGGTTTGCACAGTTGAGTGTTGTCG
>seq_611
CCACCTCCTCCAGAAGGTCAGCCATGTCAT
>seq_612
AGTGACTTAACTGCCGAAGGAAAATGTCAC
>seq_613
GGATCAATCAAAATTTTCATCACTTAAAAG
>seq_614
CCTCAGGAGTTTTGGGAATGCACTTGGAAA
>seq_615
GGCATATAGGCACAAAGAGCCAAGGAAGCT
>seq_616
GAAAAAACTTGATGATTCATATTCTGAAGC
>seq_617
CGGCATTGTTCCACAAAGGAGAAAGGAGAG
>seq_618
TAGGTCTTTATACCATATTACCTTCTGAAC
>seq_619
AGTTGTGGGTCTGGGGGTGGTGGCATCTCC
>seq_620
GTGAAATAAACTATATACATTTTAAATGGA
>seq_621
ACGGCAGCCAACAAAAGTCCCTGTGAGACC
>seq_622
GCTTCCGGCATCTGGCTCAGTTCCGCCATG
>seq_623
TGATGGACCTGAGGAGGAAGCTAGACTGAA
>seq_624
CCTCATATACCTTCTACCTCCCTGCAACTG
>seq_625
AACTGAACACCTGACCCAAGGGCAGCAAGC
>seq_626
GGACAGGATGTTTTCCTCCAAGCGGGTCAT
>seq_627
GGACCGGCACCTACACAGCGCACAGCCCCC
>seq_628
AGAGGCTGGACTCCCTGGTTCAGTATTTAA
>seq_629
CTGTTAAGGGAATTCTCTCAAACAAAAGGA
>seq_630
CCTTGGCGGTAGGTAGAAAGTGGGTGTAAT
>seq_631
AAAAGAACAGTTCATTATTTTTCACTGTTC
>seq_632
CCTGTGCTCCCTCTCCAATCATCTTTCCTG
>seq_633
GAATTGCATTCTAGTCTAGTACTTCTGATT
>seq_634
TGGATGGCAGTGCTGGCCGGAACTTTGGGC
>seq_635
GGTTATTATTTGACATTACTGTTTTTATAT
>seq_636
AGCATATGGATTCTGTCATGCCTTCCCAAG
>seq_637
AAATGGCCAGTGGGCAGGGAATCCTGGAGC
>seq_638
TTGTAGCCTGTGATGGTAAAAATACTGGCT
>seq_639
CTGTGCCTGAGCCCAAAGCCACACCAGGAG
>seq_640
GGCGGTGGGAGATCCCGGCCAGCTCTGCCC
>seq_641
GCAGGATGCTGTGCGGCGGTCAGTGGCCAG
>seq_642
AACGTTAGGTATTTCCCTGAGTTCTGTGAG
>seq_643
ATTCCATGCTCACACAAATAGAGAGACAAT
>seq_644
ATAAAGAATGAAAATCTGAAAAACAAGAAG
>seq_645
AGTGGTGTAGAGTCTGCTCTCTCCTCCTTG
>seq_646
CCAGGCGGCTGCTTCGAGGGCGGCGCGGGC
>seq_647
ACATGAGAGCTGATATCTGTGTTCATCTAA
>seq_648
GGTGCCTATGCAGCGAGTTCTCAAATATCA
>seq_649
CTGGCATGCTCCAACCTGATTGGACAAAGG
>seq_650
GCTGCAATTCTACATCTAAAGTGATCCCAC
>seq_651
TTCCCAGGCTGCTTCAGTTAGAAGTGCAGT
>seq_652
TCATTGACTAGCATCACTGAATGTTATTTC
>seq_653
ACACACACCCCAGCTTTTTGAGTCCAGTGG
>seq_654
GTGGCTACCCTGCCACTCAATCCATGACCC
>seq_655
ATGGAGAATATTCTTCTAGATGAACGAGCT
>seq_656
TGCGCACCCTCACTTACCGCAACTCCATGT
>seq_657
CACCAGAGACTCCAAATTTCTCCTCCCCAA
>seq_658
ACCTACATTCCACCCTGTTACTTATGTAGA
>seq_659
TGCCACCATCTTCAATATAGGCTCCTAATG
>seq_660
GATTCTCCATGGGACGAGTTGGCTCTGGCC
>seq_661
GCTGAAGCTACCCTTTCTGGACTCCCCCCC
>seq_662
CTCTGGGGGCATTGAAGACCTGCTGGATGA
>seq_663
ATAATGACAATACCGCGCCAGCTGAAGATG
>seq_664
ACTTTGGTTCCATGTTTTCATTGTAAGAAA
>seq_665
ATCCAGTCAGATCAGGTAAAGGCTGCCAAG
>seq_666
AAACTCTGTTTATTCTGTGATGCATTCTTA
>seq_667
GAAAACAGTCTGGAAGCCATCAGGTCGAAA
>seq_668
ACATCACAGATCCCAAAAGAATAAAAAAAT
>seq_669
GGGGATGGCTTGGTACCAGACACAGCAGAA
>seq_670
GTACTCTGAGTCTGGGGAGAAGTGGAGTCT
>seq_671
CTCGGAAGATGGCAACACCTGGAGCAGTGC
>seq_672
AGTCGGATCGCAGCTTGGATGGCCACTTAC
>seq_673
CATCTTCCTCAAGGATAGGTGATAGCTCAC
>seq_674
CTGGATGCTGCCATGACCTACTGCAGAGCT
>seq_675
ACTACCCTCAGTCTACACTCACAATCATCT
>seq_676
GGAAGTATCTTGGGTACATACTTCCTGGTC
>seq_677
GGTTGGGTTTGGGGACATAAAGCCTCTGAC
>seq_678
TAGAGGCAGCAGGGGCACACTTCCCGCTGC
>seq_679
GGGCGACTGACAGCTCTGCAGGAGAGATTG
>seq_680
AGAAAGTGATTTAAGAGATGTGAAAAAGAC
>seq_681
GTCCCGGCCAACCCCGACTCCTTCTTCCCA
>seq_682
GCCACTACAGTGCGGTGGAGAGGAATGCAC
>seq_683
CTAGAATTATCTGTGAAGAAGGAACTAGAA
>seq_684
CCAACCCTGACCTCTGCCTCCTTCCTCTGA
>seq_685
GCGCCGCGCTGCTGGCGCTCCTGGCCTCGC
>seq_686
GCCATGCCCCCCGTCTCTGGCTGTTGTGGA
>seq_687
GCGGCGCACGCTTTTCTCTAACATTGTCCT
>seq_688
GGATTCGCTCCCTGCCCTTCCCATCTTAGG
>seq_689
AATGCAGGGGAGCAGAGCTTTGATAAGCTG
>seq_690
GAGGCTATGATGACCTTCAGACCATCGTCC
>seq_691
CAGTCTCACCAAACATGAAGAAAATGAAAA
>seq_692
AACATCCTGGTCTTTACTATAGAAGATCTG
>seq_693
TGATGCAAATTATACTATAGAATATTTATC
>seq_694
ATTCACACTGGAGAGAAACCACATGCTTGT
>seq_695
CCATGACCCCCATCGTCACAGTCCTGATCT
>seq_696
TACAGAAAATGGAAATAGTATTTCGCTGTC
>seq_697
GGGCTTCGAGGTCAGCTGGTCCGCAGGGAA
>seq_698
AGCCGTTTACGCGGCCCTGGAGCGCATGGG
>seq_699
TATCAGAACTTTTCCATCCAGACACATTTC
>seq_700
GCAGCTTTTACTCCTTGTCACCTAGGGCCC
>seq_701
CTGGTGGAGGTGGCCGACAACACGGCCGAC
>seq_702
CCCCGATCCTCGCCTCTGTCCCATCCTTGT
>seq_703
TTATTAGATTTTCCTCCTTTCCTATTTCCC
>seq_704
ACTTTACTTTCCAACATTTGTTGACATGTG
>seq_705
CCTAGGTTTCCTTCTCAGCAGCGGAGACTG
>seq_706
ATGGCCGCCTACGTGTCAGGGGAGCTGGAG
>seq_707
AACACGGTCATCATCGTCACTGTCTGTGTT
>seq_708
GGGATGCTATGGGAGGCCAGGGCCAGTCAG
>seq_709
CCCAGGTGTGGGCTTCAGATTCCTAGGCCT
>seq_710
CCTGGGCCGCCTGGCGGCCATCGTGGCTAA
>seq_711
TGATTCTCTTGGCTGGGGAGCACCAGACTG
>seq_712
TCGGCTGCTTTGCCATCTACTTCCTGAACC
>seq_713
AAGAAATAGATGCAAAGTAGAGACGGGGTT
>seq_714
ACAGCACTTTTGATATCAAGCAAGTGGCTT
>seq_715
GCGAACGACGGAAGCGGAGCCGGGAACGTG
>seq_716
AGGCAAAAATCTACAGTGTTTCTTCACTTC
>seq_717
GAGGCTTGGGGTGTGGCACCCTCAGCCAGA
>seq_718
CAATTATTAGTCGGACAGCAAAAGTTGCAG
>seq_719
AGCATGGTGTCTGCACCCTTAGAGACATTG
>seq_720
TGTGAGGCTGTGAGATGGGAGAATCAATCT
>seq_721
CTGAACTTCCCGACAACATTTGTTATGCAG
>seq_722
CAGGCCCTCAATCACAAGCCTCCACCAGTG
>seq_723
TCCTTCAAAGTGGGTGCTTGACACATATCC
>seq_724
TTTTGGGGCTCCGGGCTTATATCCGTAGGC
>seq_725
ACGTAGTCGAAGAAGACGGTAGCAGCCCTG
>seq_726
TGAAGGACTCCACTTTCAGTGCCTGGACTG
>seq_727
GCCTCTTCATATTGGCGATCCTGTTGTGCT
>seq_728
GAGATAAGGTGTGTGGCCCCTGACCCCTGG
>seq_729
TCATGAAGCAACTCTGCTTGGCCTTGCAGG
>seq_730
TCACCTCAACAGTCACGTCAGACAAGTGCA
>seq_731
CGTGGCCAAGACCAAGAACAACCTGGCCTC
>seq_732
AATTTGGAACGGGACTTTCGCATCATCAAC
>seq_733
GCGGCTATGGCAGTAGCCAGAGCTCCCAAT
>seq_734
CTCAGGTTGGTCTTGTTTTTTCTTTGTTAA
>seq_735
TGGCTGCTGGGTAGAGAAGAAAGCGAGGGT
>seq_736
GCTATCTGTCTGGTCACCTGCAAAAAATAC
>seq_737
GCAGTCTCCTCGCCCCGCGTCCGCGTCGTC
>seq_738
GTACGGCTCTCATCAACTCCACTGGGGAAG
>seq_739
AGACACCCCAGATCACAAGACCAGTTCCTC
>seq_740
TAGTGTGTGGTAAATGTGAGTGTTTCACAG
>seq_741
AGGCTGGAAACTCCTATCTGTTTCATTAAC
>seq_742
GTTGTGCCATAGTTGACGGGGTCTTTGCTG
>seq_743
CACAGACAGAAAGCCCATCATCAAAATATA
>seq_744
CGAGGTGGAGAGGCAGTGTCTGGATCACTG
>seq_745
CAATCTTACTGTACTGGAAACGTCACCGGA
>seq_746
CTTTCCATCCAGGGCACAGCCAGCGAGGCC
>seq_747
CCTGAGCTGGAGGAGAAGGCACTGGTGCTG
>seq_748
AATGATGCCAAACATCCAAATAGTATTTGC
>seq_749
AGAGGCCAGCCTGCGGGGACGGGCCGGCCG
>seq_750
AGCAGATAGGAAACGTCTTACAGATTGTGG
>seq_751
CCCCCCTCCTCTCACTCAGGGAAAACCGCG
>seq_752
GGGCCTGTACAACACGTGGAAGCACTAAAC
>seq_753
CATTTTCTGACCCCACCCCACCAGCCGACC
>seq_754
TACTTTCTGTCTCTATGAATGTGACTACCC
>seq_755
ACTACCTCCGGCGGCAGCGAGATCCCAGCT
>seq_756
GACATTATAAGCGAGTGCGTGTGACCTATA
>seq_757
CGGCCTGCCTGTCGCATGTTTGTGTCTGCC
>seq_758
GTGCCGTGACCAATGGCGTGCTGCCTTCTG
>seq_759
CAACAACGATGAGGCAACTGATGCATTTGT
>seq_760
TTGGGAGGCCAAGGTGGGTGGGTCACCTGA
>seq_761
GTGCATCAGAACTGAAGGAGCTTGATAAAT
>seq_762
GCAGCTGCTCTGGGTGAACCTGGTGACAGA
>seq_763
TCAAACAGAACATAGTAAATATATCTGTAA
>seq_764
GAGATCCTAGATCCTGACTTGGTTGTATCA
>seq_765
ACCAGGGACGAGTTCTGCAAGATGATAAGA
>seq_766
AGAACGGTGGCACAGAAAACACTGTATTAT
>seq_767
CCCAAAGAGACTGCTTTCGTGCCGGCCAGG
>seq_768
TCCTCTGATGGGAGTGGACCGGAGTCCGCT
>seq_769
CTGCCACTGCGAGGGCCCCTGGGCGGGACT
>seq_770
TTCTGAAACCTCAAAAGGAAAAAAGTTAAA
>seq_771
CATCTGAGATAGCGGTGATTCGGGATTGGT
>seq_772
TGTTTATCGGCCTCTCTTAGATCCTGAGTG
>seq_773
CAGTACAAGTATCTGGACGAGAGCTCCGGA
>seq_774
TAGCAAAATGCTTTAAGCCTGCCCTTCCAT
>seq_775
GCCATGGCCGTACCTGTACCGTGGGTGTAT
>seq_776
GAAAACGCGGATGAGACCTTCTGCATAGAT
>seq_777
TGTGTTACTTCGTTACGTGATAGGACTATG
>seq_778
GGCTGCTTTGGGCAGGTGGTGTTGGCAGAG
>seq_779
AATCCATGAGGAGAATGAGGTCGCATCTGG
>seq_780
TTTCAACATGTGGGGCTGGACTTCAGAGCC
>seq_781
AATTACTACTCGTTGGTGCTGGACAGTGCC
>seq_782
GAGGAGGCTGGGGGAACACCACTTCTGCCG
>seq_783
ATTTGAGAAAGACAGCCAAGCTCATGTTTT
>seq_784
CTGAAGTCTCGGCCAGCTCACCTGGGGGTT
>seq_785
AGAGAAGGAGAAGACTTTTAAAGAAGATAA
>seq_786
ATCCTCCCACCCTTCAATGTCTCCTTGTGA
>seq_787
TCTGGCCAGAGACCTGCTGGAAGCAATGTT
>seq_788
CCTGCACCTACACTCTGTCAACCACTGCAA
>seq_789
CTGGTAAAGCTCCCATCCTGCCCTGACCCT
>seq_790
CCTTGTACAAGGAGACCTGCTGCTGTGGGG
>seq_791
TCGACCAATTGCCTAATTATAAGAGGATAT
>seq_792
GGTGCTGATGTCCTTCGCTGGTGGGTAGCT
>seq_793
AATTTAGAGGTTTTTTTCCTGGCTTCATGA
>seq_794
CGATGGCCCGGTCCCTGGTGTGCCTTGGTG
>seq_795
AGGGGGTCATCTCGCTGAGCCTCAGTACAC
>seq_796
ATGATACTGGAGAATATGCTCTGCCAAAAT
>seq_797
TCGGAGGACCAGACCTGGAAGCGGATCCGG
>seq_798
CAAAGATATGCAGATCTGCCTGGAGAACTG
>seq_799
TCAAAGACACTTCGAGGCGCCCGCTGTCGA
>seq_800
CTGCCGGTGTTTCTGTGTGGAGTGCCTGGA
>seq_801
GTGACATCACTATGGCTCAAAGGAAACAAG
>seq_802
TTCTTCACCCATTTTTAATGAAGACATAAG
>seq_803
TATTTTTAGAAGTTGGGGGGAAATGTGAAT
>seq_804
CCTTCTCTTTCCCCATTCCTTGATAACTCT
>seq_805
CTTTACGCCAAAGTCCATATGAAAGATGGC
>seq_806
TGTGTTCTGTGCCTGAAAATGGCCTTAAAG
>seq_807
TTGTTGTTACATCAATGTTTGTGAAATGAT
>seq_808
CCCACTCCGTCCTCTCGAGGACAGAGAACA
>seq_809
TAACAAGAGTCAGGCAGAGCCTGAAGACTT
>seq_810
AAAAAAAGAAGGGGAAGAACAGCCCGTGCT
>seq_811
AGCCTGATCGAGCGCGGGAACCCCTCACGC
>seq_812
GTTCCGGAAAAACAAAAATCTCACGGACAC
>seq_813
TATGGCTGCCTCTGGAGGGATGGACTCCTG
>seq_814
TCATCTAGAAAATATAAAAATTCATTTTGT
>seq_815
AAATAGTGGACAAATCTGGTGTGGTTCGAG
>seq_816
TCAAACTTGAATGTAAATATGGATATGAAC
>seq_817
CAAGCAAAGTGTTCTCCCAGAAAGTGCTCT
>seq_818
ATCGAGTTGGCCGAGGATGGATGATTGTGG
>seq_819
GATCTGGCCCTCTTGCTCTGGGCTCCCTTT
>seq_820
GACCATCCAGCAATTTCAGTCACCATTGCC
>seq_821
CCTCACCCTCGGGGAGCAACATGGATAATC
>seq_822
CACAACTGTGAAACTCTGTATTGCTTCTTC
>seq_823
CTGCAGTCCCTCCCATGGATGACTCAGGCC
>seq_824
TTTGACATCGCCCCTTCCCACCATACTGCT
>seq_825
GACAGACAGTTCTTATTTTTATAGGGGGGA
>seq_826
CATCAAAGAACAAATATGTCAGTATGTTCA
>seq_827
GAGAGAGCAGCAAGAGAACCATTTGAGAAG
>seq_828
ATGATATTCTGATGCTGGGTGCAGTGGGAG
>seq_829
TCTGCTCCCTCCCAGCTCCTGAACCTGGAA
>seq_830
ATTCCAAAGAGAGTGAGAGTAGAAGCTGAA
>seq_831
ATCCTGATTTTAGAGATGAGGAAAAAAGCT
>seq_832
TGGTGGACAAGTTGGCAGAAAATGCACATA
>seq_833
GACAGAAGAGTCAGAATTGTCAGCACCAAC
>seq_834
TCTTCCTCGTCCCCTCCCCCACTCTCATCT
>seq_835
ACCAACAAAGGACGGGACATCAAGACCATC
>seq_836
CAGTGAGGAACGGTGCCGGCTCTGCACGGA
>seq_837
GGGAGGGAAATTTAAAAAGATATCCAACAC
>seq_838
AGAGAGACTTGAGGCTACTTTAAGCCTCCA
>seq_839
CATGACTTTACAGATAGAATTACAAACTAA
>seq_840
GAAAAGTCCAGAAAGCTGCCGCGTCTCCCT
>seq_841
TGGAGCACACCCTAGTAACCTCTTGAGATT
>seq_842
TAAAAGAGGAAGCCCCAGTTCAGCCAATAC
>seq_843
TGTATTTCTAGCAGAGATGAAGTTTCACTA
>seq_844
GAAACTGACACAGATTTACAAGAGCTGCAG
>seq_845
ACGTGGCCCCTATGGCCCGCTGCGCAGCGG
>seq_846
GCACACCATGGGAAGATCCTTCAAAGTGGG
>seq_847
CGCCTGTGCACAGCTTGCCACTGGCGCTGC
>seq_848
GCCTTCTCCACTATGATGAGAGAACAAGGC
>seq_849
CCAAGGCCACCCGAAGCCAGGTGGGGCCAT
>seq_850
TGGGGAGGCAGCTGAGGGTCTCAAGGGTGA
>seq_851
GGAAGACATCAAGAGAGAAGAGGTCTTGGT
>seq_852
GGATTCCCGTCTTACTGAATCTGTCGACGT
>seq_853
TCAGCTACTTAAAAATGGTCACAAAAAGCT
>seq_854
GGAAGGGCCCAGTGAGAGGTATCTCCATCA
>seq_855
GGCAGAACCACCCCAGTGCACCTCCCTGGC
>seq_856
TCCACTTGGAATGCTCTCTCTCCAAAGCTG
>seq_857
TGTGGTGGGAGGAGTGATGTTCATTTTGGG
>seq_858
GAGGACAAGCGACGCGTGGCCCACCTGGGC
>seq_859
GGCTCCCCTGCCGCCACCCCCGAGATCAGA
>seq_860
TCCGCGGTGAAGTTGGCCGCCAACCGGACA
>seq_861
TGAGCTTCTCGGGGATTCCCTGAGCTTGGT
>seq_862
TTGCAGCGCGTCTTCGGTTGTGTCCCCGTC
>seq_863
GATGTGTGAAGAGTTTCCCCTCTCTCTGGT
>seq_864
TATACAGCGCAGAACCCAGATGAGCTGGAC
>seq_865
TTAATTGTAAAGAAATTGTGCTTTTGGCAA
>seq_866
ATTCTCCTGCCTCAGCCTCCCGAGTTGCTG
>seq_867
GCAGCGCTCACTCATTTCTCCTGCGTCTGT
>seq_868
GTGGGAAAAGTTAACATTGGAACTGTTTCT
>seq_869
GGTCCTATCTATATCTGAAACTTACATTTG
>seq_870
CACTCTAGGAAGCGGCAGCGAACGTTCTCG
>seq_871
AACTTCCTGGAAAGCTGTCTTCACTAAGTA
>seq_872
AATCCAAGTCTGGATCTCGCTCTTCTCGCT
>seq_873
AAAAAAAAAAAGTGCCCTGCTAGAAGAGTG
>seq_874
TGACTGTCGCTGGGTTGTGGTCAGTACTCT
>seq_875
CTGTCCACCCAGCTACTGGTTCATTTGAGT
>seq_876
CTTCTTCGAATAACTGAAACCTGGAAAGCT
>seq_877
GGGGTGGGTCTCACTTGCGTGGTGGCCCCT
>seq_878
TGCTGATGACCCCCAGTGACCAGGGCGATG
>seq_879
ATGGTGGGAAGTACTCAGTCAAGACCCCTG
>seq_880
CGGAGCCCCACCTGTGCCTGCTGGATGTTG
>seq_881
TGAACTTGTACACCCTCTACACTGTGATTG
>seq_882
AGGCATGAGAATAGCTTGAAACCAGGAGGT
>seq_883
CCAGTGTCCTGAGCCTTGCCTGCCTCGTCC
>seq_884
TGGATGCATCAAAAGGAGGTCAGGACATCC
>seq_885
AAGAAACAACCTTCGAAAACAGGCCTTTTA
>seq_886
TGTGTAAAATGCATTATTTGTCGTACATTT
>seq_887
TATTGACGTAATAGAACTTCACGATTGCTT
>seq_888
ATTCTAACTGTCACAATATTCAGACAAATG
>seq_889
ACACCCATCCCTCAAAAAGGCCAAGGTCCC
>seq_890
TATGCAGAGTGCTGCTCAGGGGTGGCAGCT
>seq_891
GGCCGCCCTGAGTGCAGGCCGCTACCTGGG
>seq_892
GACTCCTGGGACCCCAGGGTCAACCTGGTG
>seq_893
GATCATCTGGCAGAACCGGCAGCAGATCCG
>seq_894
TGCAGGAATGCAATTCGACCATTTTTGTCA
>seq_895
TCTCTCCGGCTCGCCTTGCCCTCGGGTGAT
>seq_896
TGCGAGGGAGATGGATGCCACCCCGATGCC
>seq_897
GCAAACTGGGACTGCCTTTCCCTCTCCTCA
>seq_898
CTAGATAAAGTCAGTCTGGGCATTTATGAT
>seq_899
ATTTTTATGGCTCTGGTCATAACATCAATC
>seq_900
TAAGATGGTGTGAGAGCTGTGGCAAGGTCA
>seq_901
TCACCGGGTCCACAGTGGCGAGCGGCCTTA
>seq_902
GGTGGTGGAGGAGCAGAGTGTTAGCCAAAT
>seq_903
GATGAGGATGAGGACGACTATCACAACCCA
>seq_904
AAAGTGCTGGGGACCTTAAGTGATTTGCCT
>seq_905
CTGGGGAGCCGTCTTGGCCTGCGCGGGTGC
>seq_906
TACCCCACGCTGCAGGAAATCCATTCAGAA
>seq_907
ATGCATCCCCTGGCAGGGGCTTCTGCTCAC
>seq_908
AGCCAGAACACTCACAGAGACACCCCTGAG
>seq_909
CCACCATCATCAAAACCATCCCCATGTCGG
>seq_910
GATGGGGGAGGCATGGGGCGGAAAGGGCTG
>seq_911
AGGCAAACTCCACCCCGGGGAGCTGTTGTG
>seq_912
ATAGTAAGGTAGGATCTACAAGACACAAAC
>seq_913
CTGATTTAGCCATGTGAAACTCATCTCATT
>seq_914
CTCCCTGACCCAGTTCAGCGTGGTGAGCGT
>seq_915
TAGGCGATGCTCGAGAGAACAACATGTTCT
>seq_916
AGGGATTTCTTCTTGGTTTGGATCCACTGC
>seq_917
GTGCCCTTTGGCCTCTACACCCCCGCCTCC
>seq_918
GCTATTAGAAATATTCCCACTGGGGATGAG
>seq_919
TGGCCGGGACGTCCCAGTCCCGCTCCGTCC
>seq_920
AGATGAGCTCGGGGACGAAGAGGAAGGCGC
>seq_921
TAAGTATGTCCATTTCCCATCTCAGCTTCA
>seq_922
AAGCAACAGTGCAGAGCAGGGAAGGGGGGA
>seq_923
TCATGTCTGTTTTGACCCCTGTCAGAATTA
>seq_924
CAAACCCTATGTGTGTAAAAAATGTGGGAA
>seq_925
CTATGACTCAAGACTTAATTCACCACTTTC
>seq_926
GAACACAGATGGAGACAGAGATGGGAGGCA
>seq_927
TTTTAATGTGCAAATTAGCAATCTTCAAAT
>seq_928
GCGTTTCCAACTCCACGCAGACCAGCAGCA
>seq_929
ACGGAGGAGGGAGTCACTGCAGGGAAAGAG
>seq_930
CACGAGTAACCCGCATCTGTTACTTTAACT
>seq_931
GCGGTGTGCACATCAAATCATCAGGATATA
>seq_932
CCTCCCATCTGCCTCTGCACCCCATAATGC
>seq_933
GTCAGTTAGAAGGCATTGGGAAAGAGGGAC
>seq_934
GCTGTCCAGGGTTTCAGCCGGCCTCAGCTG
>seq_935
TTATGAATTGTATTGTCCAGGCACTTACCC
>seq_936
AGGCTTCGCCGTGGTCCGCCTCTCTGCCCG
>seq_937
CGCCGGTTCCTTGCGGTCAAGATGCTGCAA
>seq_938
GAATCATTTTCAACAACATACAATATCTTG
>seq_939
CTCACAAACTACCCCTTGATGATGCTGACC
>seq_940
ACCTGGAAATAGTAGTTTATAGCTTCCAAC
>seq_941
AGGGGGACAGCTTCAACACACAGTGCCTCA
>seq_942
CTTTTCCCAGAGACCTTGACCAAGCTGGGT
>seq_943
GGGACAGCTCTCAGAGCTGAGCCTGGACTC
>seq_944
AGTGATGGCACTGTAAATCCTCAGTATAAA
>seq_945
TTGACACCATCTCTAAGACCTACAGCTACC
>seq_946
CTGTTGATATGTATTTTTTGTGAAGTGTGT
>seq_947
CTGGATACAGCTCACTGAGAGTGTGGAGGT
>seq_948
TATGAGACCCTGTTGTCCCCGCCTGCAGCT
>seq_949
ATATAGGAATTCGGCACCGGTTGAGAGGTA
>seq_950
CCTCTCTGGCTAATAGCTAGTCTTCAACCA
>seq_951
CCTGAGGTGGGTACAGCAGCCTTGGTTCCT
>seq_952
GGAAATACCCCTCCATTTCTTGGTCAACAT
>seq_953
CAGATGACTTCAGACCCCATAGCTGGGCAA
>seq_954
GGTGGCGTCCAAAAGACACGGGGACCTTCT
>seq_955
CCTGTGGGCCCCGGGCTGGACATACAGCAG
>seq_956
ACTTCCGGCAGCTAGAGCAGCTACTGACTC
>seq_957
GCAAGGCACCATGGATACCCCCAAACCCCA
>seq_958
CCTGGAGAGTGGCTGACGCTGGACTCCCAG
>seq_959
ACCTGCCCATGCCGCGCCGCTACTACCACC
>seq_960
GCACCCCCTGGGATTGTGGGAAATGTAGTT
>seq_961
AGGAAATTCAGAAGTATCTTTAGTATGTGA
>seq_962
AACTTGAAATCAGGGAACAACCTGCTATGG
>seq_963
AATAAAGGAGAATCTCCCGGAGAATGTCAC
>seq_964
CAAACCCTCAGTGGGGCTTTGTTTTTGGAT
>seq_965
ATCAATTCACTGTTAAAGGAGTTCTCAGAT
>seq_966
ATGCAGGAGAGATCCAATTTGTAGCCGAAA
>seq_967
GACATATTGGACCGCATCGCCACCGAGGCT
>seq_968
CCACACCAGACCTCATGGAGACAGTGCACC
>seq_969
AAAAAATCTGGAATAGTGAGCAGTGAAGGT
>seq_970
TTGGGCAAAACTTTTGGGAAGCAATGCATC
>seq_971
GAAGAAGATCCTAACAGTGCAATGGATAAA
>seq_972
CGAACTATGCCAGTGACCTGAGAAGTATTC
>seq_973
GCCACTGGCCAAACGTGGCACTTTGAAGCC
>seq_974
TGATCGTTGTTCCAGCTTCAACTATAGATA
>seq_975
CCCGAAGACCAACTGGATGCACCTGAGCCA
>seq_976
TTACAATTTGTCAGAGGGATGCGTCAGGAT
>seq_977
CACCTGCTGCAGGTGGCAGACAACTTCTCC
>seq_978
GGTTTGGACCTCTCGTAGTAGACTGGCCTC
>seq_979
TGAATGCCCGGTGGTCTAAACTGCAGGAGG
>seq_980
TACAGGTGTGTATGGCTTTCTTAGAAATGG
>seq_981
CAGCTGTCTTCTGCCTGCAGTGCCCAGGAG
>seq_982
CAGCCAGCCTCCATGTGGAAGAAAAAGCAA
>seq_983
GCCATTGCCATGGCTCTGATGGGAGGTATT
>seq_984
GTTCCCATCTCCACCTCTCAACTGGTTTGG
>seq_985
TGCGGACTCGGGTGGGGTATGTGCGCCAGG
>seq_986
CCGTCTACAAACTGGTCACCAGCTGTACCG
>seq_987
AGATAACGCAGATCATCTCTGGAAAGGATA
>seq_988
AGCCCCCTGCACTGAGGGAGCAAGTTGCCC
>seq_989
CTCGTCTGCCTGCCCCCGGCCCCGCGCCCC
>seq_990
ACACTCCCTAGACAATAAAGATGGTCCTGT
>seq_991
AAGGCAACTCAGCTGGAGGGGCAGAGAGGC
>seq_992
GAAGCGAGCGGCGTGTAAGCGGGGTGAAGA
>seq_993
TAAAATATGACCGTTAAACTTCTGGGTAAG
>seq_994
ACATCAAAGTGGACAAATTTTGTTAAGATC
>seq_995
TGGTGCGGACCCTGCAGCACTTTGGGCCCC
>seq_996
GTGAATTGAAGCTTGAGGAATGACCCAACT
>seq_997
CTTTATTTCCTAAGCTGCTGGTTGCGCAGC
>seq_998
GACGTGGCAGCAGGCGCTCACGGGGCTGCT
>seq_999
GACGGGAGGCAACTGAGCCTCCTCCATCCC
>seq_1000
CGCTCCTCCAGCCGCTGCGCCCGCTCCAGC
