# Supplementary material for: HiMMe: using genetic patterns as a proxy for genome assembly reliability assessment
Source: BMC Genomics. 2017 Sep 5;18:694. doi: 10.1186/s12864-017-3965-2 (PMC5584555; doi:10.1186/s12864-017-3965-2)
Supplement: Supplementary file 2 — ’Supplementary_file2.zip’, Title: ’Data from simulations’. Description: contains all simulated data as well as the pertinent results. (ZIP 1187 kb) [file 12864_2017_3965_MOESM2_ESM.zip › Simulations/simulations/input/true_seq_20.fa]

>seq_1
AACTTCTCCGAGCAGTTCTG
>seq_2
CTGCTTCTCGGTGTCATTGC
>seq_3
CCCGATGCGCTGCGCGTGAG
>seq_4
GAGCTGCGTGTGCGCAGAAG
>seq_5
GCCAGATACACTGCATCATC
>seq_6
AACAAAGCCTGGGCAACCTT
>seq_7
ATGGCGGCGGCGGCCCTGCG
>seq_8
TAGTGAATTTTCCTGTGCAC
>seq_9
CCATCTCCTGGGCCGCCTGG
>seq_10
CTCATGAGGGGGCCCGGCCC
>seq_11
TGGTGCTGGAGAATCTGGTA
>seq_12
GCGCAGAGCCAGGCAGCGCA
>seq_13
TTGCAGGGTGTTCTGAGCAT
>seq_14
AAGGGTCTTTCCTGGTTTTA
>seq_15
GTTCTCCAGTCTCTGCAGCA
>seq_16
ACTATGGATTTATTTAAGGG
>seq_17
GCACCGGCAGCTGTGACCTC
>seq_18
AAACCCTCCAGCAGCAGTGA
>seq_19
CTTTTATAATGCCCTAAGAT
>seq_20
AGCTTTGGGGACAAGCCTTA
>seq_21
AGTGCTTTATCCACATTGTA
>seq_22
TACTACGAAAAAGCCATCCT
>seq_23
ATATAAATGCTGGGAAGAGC
>seq_24
ATTGTTGGATGAATTCTATA
>seq_25
ACAACTGAGGTTGCTCCAGC
>seq_26
GATCCTCTGGTAGCTCCAAA
>seq_27
GATGGCGGCCTCATGCTTGG
>seq_28
GCGGGTGGTTTGTGCGAGTT
>seq_29
TACTTATGTCTGTCCAGATG
>seq_30
GGCTGCGGAACCACTGTGAG
>seq_31
CAAGAGAACAATGCAAAACA
>seq_32
TCCCTGGGACTGAGGAGGCA
>seq_33
AGAGCCTTCCACCTCAGGAG
>seq_34
GATTGGAATCCACCATGAGA
>seq_35
CTGGGGATCTGGGCCAGCTG
>seq_36
CTTGCACATCAGAGCCCCTT
>seq_37
GAGGCAGCTGAGCCATCTGC
>seq_38
ACCACGAGAAATCCTGTGAT
>seq_39
TACAAAGAATTAGATGAACC
>seq_40
CGGGATGCTCATGCTCTGCT
>seq_41
CTTGAGTTTCTCCCCGCTTG
>seq_42
TCTCTTGAGTTTAGAGCATG
>seq_43
AGGTCCCCTGATATCCCCTG
>seq_44
AAATAAACACTAAAGGTAAG
>seq_45
GCTTCCATCTTTTCCAGCAA
>seq_46
CTGGAGGGTTTAATTTTGGG
>seq_47
GATGGGCAGCAAGATGGCGT
>seq_48
GAGTGTTGGAATCCTAGTGA
>seq_49
AGTTATGGGACTGAAGTGGA
>seq_50
ATGGCCGAAGACACCTATTC
>seq_51
CAGGGAAAATTAGTGTGCTA
>seq_52
GATGCATACATCCTCACTTG
>seq_53
CAACCTCCACCTCCTGGGTT
>seq_54
GAATGCTGTTCCTTGTGAGG
>seq_55
ACTGGGCAAAGGAAGATGGA
>seq_56
TTGGTAGTTGACAGAAGGCA
>seq_57
GCTGTGACCTTTGGAAGGCA
>seq_58
CTGGTGACTCTCGGCTACAG
>seq_59
AGACCAAGTACATGCTAGGA
>seq_60
GGGGAAGCTGGAGCAGAAGC
>seq_61
AGCCAGCAGGTTGGGTTTCT
>seq_62
TAGAGCAAAGCAACAAATAC
>seq_63
CTTCTCTTCAAAGAACTTCT
>seq_64
AATTCCTACATGGACAAAGA
>seq_65
CGGCAAAGAACTGAAGGCTT
>seq_66
GCAGCAGCATGTTCAGCTCT
>seq_67
GCATTCCTGTATTGGGAAGA
>seq_68
AGGAGAATGGTGTGAACCCG
>seq_69
TCCACTGCAGAGGAAGACCT
>seq_70
TGGGAATTCTCTTAAGAAAC
>seq_71
CTGACAGCAGCCTTGGGGCT
>seq_72
CCCCGGCCTCCTTTCCCCTT
>seq_73
TTGTCTTTTTTTTTTTTTAT
>seq_74
TTTGCAACTGGTTGCAGTTC
>seq_75
GTGGTCCTGGGCCAGTACGT
>seq_76
AAGAAAATAGCCTGGTGGAG
>seq_77
CCTTTCTTATTGAGAAGACT
>seq_78
CAGCGCTGGATACATCTAAT
>seq_79
TGAAAAGAGGTTATATTAAA
>seq_80
CTGAGCAGCATTGGCCGAAG
>seq_81
CGTTATCAGTCAAAGCTGAC
>seq_82
TTACCATTCCATAAGTGTAT
>seq_83
TGCCCTCATTCTGAAAATGG
>seq_84
GTTCTGATCTATCTCTGGAA
>seq_85
GCCTCACAGCCCCACCCTCC
>seq_86
GCTGGAGGAGCTGGATTTGG
>seq_87
ACCGTGACTCAGTTTACCCT
>seq_88
GAATGGCTGCCTCTTTGAAG
>seq_89
GACCAGGCGAGACAGAGGGC
>seq_90
GGAGTTGCGCTACCTGAGCG
>seq_91
ATCACTTGAGGTCAGGAGTT
>seq_92
TTCCTACGGCAAGGGGAGCT
>seq_93
GCCCAGAGTGGGACTGGTCA
>seq_94
TATTACATGCTGCAAAGCAG
>seq_95
AAAGACATCAACATCCCTGT
>seq_96
AGATATGTACCTCTTTTCTC
>seq_97
GACTCAGGACAGCCAGGCCC
>seq_98
CAAATCACAAGTAACAGACT
>seq_99
TTTGGCGTTAACCACCTGGG
>seq_100
AGCCCGGATGGCTCTCCTCC
>seq_101
GGTGAGGCTGCGCGGGGCCG
>seq_102
ATTCAGACCATGTTTCAATG
>seq_103
GTCACTTCTGTGCTCACTCT
>seq_104
GGAGTCCAGCTGGGGCCGGC
>seq_105
AGCATCAGCAAAAATTACAG
>seq_106
GGGCATCCACGGCCGCCAAG
>seq_107
CTCCTAAGGGACCACAAATA
>seq_108
CAAGAGGAAGAGACTTGTAA
>seq_109
ACATTAAGAACTGACACTCC
>seq_110
ACAGATGGGTCTGCTGGGTA
>seq_111
TTCCCAGCAAGGCCGGCCCC
>seq_112
ATTATTCTGGCTGGAGCAAT
>seq_113
CTTAAATAGTACCCCTGCAA
>seq_114
TGAGGATGTGCTGCTCAAAG
>seq_115
CTCAACAGCTCTATGGACAT
>seq_116
AGTCTTTGGAGCCATTGCTG
>seq_117
CTCAAACCATAGCCTCCCAG
>seq_118
CAGGGATCGCGCCTAGTCTC
>seq_119
TGGGGACCCTAAGAGTTTTC
>seq_120
AGGAAAGATCCCGAAAGGAG
>seq_121
GGTCACCTGTGGGGGAAACT
>seq_122
TCATGTGGAGCCTGGTGTTC
>seq_123
GGCAGGCAGCAGCCGGGCAG
>seq_124
TGGTCATTGGATTGAAACCA
>seq_125
GCTCTCAGGAATACAAAGTT
>seq_126
ACGGTTTGGTCAGACTATAA
>seq_127
TTACAGCTTCCACAAGTTCC
>seq_128
ATCCCAGACGAGCTGGCACC
>seq_129
AAAACAAGAAAGTGCATCTT
>seq_130
TGGAAAGGGAGCCAATGAAT
>seq_131
AGGGCGCTGAGGGAGCGTTG
>seq_132
TCTTGCTGACTATACATGGG
>seq_133
ACAACAGATGCCATAGAGCA
>seq_134
CTACAACCTGCTGGAGATGT
>seq_135
TTGATAGAGAACTCCAAAGT
>seq_136
GATTTTGTTTTCCTTTTAAA
>seq_137
GAAGCTGCGCCGGGCTGTGT
>seq_138
AAAGCCACCCCTCTTTAAAA
>seq_139
TTCTAAAAAGATCCCACTGG
>seq_140
AACAAAATCTGCTACAAGTC
>seq_141
CCTGGGAGAACAGCAGCTGG
>seq_142
GGTAGGGATGATCCCAGTAT
>seq_143
AGCAAAGGCTCCCAGTCACA
>seq_144
TTAAGTGGGCGGGGGCGCCT
>seq_145
TTACAGAGGCATAGTGGTAA
>seq_146
ACGGGATCGCCGGCCCCTAA
>seq_147
AGCGGGCGTCGCTCGGACCC
>seq_148
CTCCTGTCGGCCCTGGCTGG
>seq_149
GTCGTCCTCTACCTTTTCAG
>seq_150
ACAACATGCAAGAAGTACTG
>seq_151
ATCTTCTCCAAACTCCCGTC
>seq_152
CGCTGCGGGCCCGCTCCGAC
>seq_153
TGATTGGGTTTCTGCTGGCC
>seq_154
AGCTCTTGAATTGTCAGGGA
>seq_155
GCAATTTTTGATAAAATAAG
>seq_156
CTCTGTACCCCCGATCTTGA
>seq_157
TTCTTTCAGCTAGTTTGAGT
>seq_158
AGTCACACAGCTGCCTGGTA
>seq_159
TGACAAGAAGTGTGCAATAT
>seq_160
CAGCCTCCCTGACAACACAA
>seq_161
CCGTGTATGCGACCATTGCT
>seq_162
TTAGTTACGAATTCCAATAT
>seq_163
CCCATGAACTTTGTGAATGG
>seq_164
TCATGAGTCGGGCCACGCCT
>seq_165
AGCTCTTGGTTTTCGGCTAT
>seq_166
AGGGCTGGTTCACTACCATC
>seq_167
CGCCAGAAGGTATCTGGAAT
>seq_168
AAACAACTGGTATAATCATT
>seq_169
TCGAACGCCTGACCTCAGGT
>seq_170
CCTTTTATGAAGAATGCAAA
>seq_171
GGAGGAAGAGAATTTGTCCA
>seq_172
AATGTGGAAGTTAAACATGG
>seq_173
ATAAGAAGCCCTTTGATGCA
>seq_174
GTGAACGGCCTGGCCCTGCA
>seq_175
TTCATGGCGTTGTAAAATAA
>seq_176
GCCTGGCCATGGTGGGCTGC
>seq_177
ACCAATTAAGATGCACTGCT
>seq_178
TTCGTCAAGCACTTTCTGTC
>seq_179
GGGCTTGGGGGGGCTCCCCG
>seq_180
TTCAAGCGATTTTCCTGCTT
>seq_181
CTCCCTTCCTCCCAACTCCT
>seq_182
TGGGAGCTGCTTCCCAGTGC
>seq_183
TTCTGAGTCATCTTAAGCAT
>seq_184
ACTTCACAGCAGGGGGTGAG
>seq_185
GGAGGAATTTTGTTGTCAGA
>seq_186
CAACCCTCGCCACCCCCCAA
>seq_187
TCTTCCAGGGGAACTTCAAC
>seq_188
TTTAGGGAGAGAACAATACC
>seq_189
ACAACTGAATATGAGAATTT
>seq_190
ATGCAGCTGCCAGATCCACT
>seq_191
TGGCAGCTGTCACTCCTCAT
>seq_192
ACAGCTGTAATAAAGAGGAG
>seq_193
TGGGATGGTTGCCCTCTCTG
>seq_194
GGGCAAATTATCTTCTATGC
>seq_195
TCTGCCTCCTGAATAGAGAT
>seq_196
TTCTATAGAAGTAAATATAC
>seq_197
GAATTTATACCATCATGTCA
>seq_198
TGCCTACGTAAGAAACCCCG
>seq_199
AAGCTGCACAAGGTTGTAAA
>seq_200
TGAAATCCAAAGAGCAAGAA
>seq_201
AAACCATATGTAGCCATGGT
>seq_202
AATAATACTATTCAAAATGG
>seq_203
GGCGCGCTCTGCTACGCGGA
>seq_204
TATGCAGCCAGTTATGCAGT
>seq_205
CCCGTGGAGCCGGCGCGGGC
>seq_206
TCTAATTCTCCAAGGCCTGG
>seq_207
ATGTCTCAGTATTTTTATAA
>seq_208
TAGGAAGGAGCCGGGGCTGT
>seq_209
CAGCCGCTGGGTCCCGGCCT
>seq_210
AAGGATTCCTGTTACAGTGC
>seq_211
TCTGACCGCCTGCGCCGGAA
>seq_212
ATGGTGAAACAGCAGAGGAG
>seq_213
CCGACCCCACCTGGGTGCTC
>seq_214
TTTGAGGAGCGGCTTCGGCA
>seq_215
GAATAAGGTCATCATCAAGA
>seq_216
TATGGGCAAGGGATCTGCAT
>seq_217
AGCTCAAAAATACTCTTGAT
>seq_218
ATCTGAAAAACTGGAAGGCC
>seq_219
AGAGGAATGGAACCTGGAGC
>seq_220
TCAACATTCACCACCTTATG
>seq_221
TCACCATCCATCCTTCACAT
>seq_222
GTGGGAGTCCAGGCTGCCCG
>seq_223
AGGCACCTCTGGGGTGGCAC
>seq_224
GCTGCAGGGCCGGAGGCAAA
>seq_225
GCTACAGAAGGAAAAAGAGA
>seq_226
GAGGAGCGGCGGAATCTGGA
>seq_227
ATTTCCCCTGCCCGTCGCCA
>seq_228
AAGCTCATCATTGTCGAGGG
>seq_229
CACAGGTCTCAGACTGACAG
>seq_230
CATGGGGCATGGTTCGAACA
>seq_231
CCGCCACGCGCGCACACGCC
>seq_232
GTGGACTGGTGGGCCATGGG
>seq_233
AGCTCTCTAGAGCGAGGGCG
>seq_234
GGACCGCACCAGGTGCCTGG
>seq_235
CATGTCTCCCTCCTCTTGGT
>seq_236
CCCTACCATACGGCCTGTCT
>seq_237
TACCCCGAGTCTTGCTGACC
>seq_238
ATACTGTTCTTTGGTAGATA
>seq_239
CTCGAGACAGGAGCTATGCC
>seq_240
AAATGACAATAATGACTCTC
>seq_241
GCTCCCGCGGCGCCGCGATG
>seq_242
GCCATGATCTTGGCGTCCGC
>seq_243
CCTGGACAGCAAGAGACAGA
>seq_244
ATAATTAGTGGTGTGGAAAG
>seq_245
TTGAGACTGTGTCGGAAGAG
>seq_246
TGGAGGGGGCCGCGTGGGGC
>seq_247
CGCTGGACTGCGAGACGGCC
>seq_248
TGAGCCACCACACCCGGCCA
>seq_249
AGGCGGCCTCGGTGCGAAGG
>seq_250
GCACACTCAATTAACTTAGA
>seq_251
CATTTTAAACAATGCTTCAG
>seq_252
AACAAACACCCTTCAGAGCC
>seq_253
AAAGTAGGATTTCAAGATTA
>seq_254
GGCTTACCAAGGAGGATATC
>seq_255
CTGGTCCTTGTCCCCTCAGA
>seq_256
GAAAATTACTGGAAAAAGCT
>seq_257
TCACTAGCAAGGACGAGGGC
>seq_258
GGAGGTGCAGCTGAGCTCTG
>seq_259
TATGTTTTAGGAGTTATCTG
>seq_260
ATGACCTCCAGCAGTGGATT
>seq_261
CTCAGCCTGGCCGTGACCCA
>seq_262
AACAAAGTAACTATTTGTAG
>seq_263
GAATCTCTCATTTGGAAAAC
>seq_264
AAGAGAAGAGTGAAGAAATT
>seq_265
GGCTTCCGGGGTGGCGGGCG
>seq_266
GTGAGCCCCCACCCGCGAGA
>seq_267
GTCAGCAAGGCGCCTGAAAA
>seq_268
TGTCATCATCGGCAAGCAGG
>seq_269
GGAGGCCGCGGCGGAGCCGT
>seq_270
ACTAAAAGCTTCAGGGTTAT
>seq_271
TTATCTACCATTCAAAAACT
>seq_272
GGACGCTGGGACCCCCAAAA
>seq_273
GGATCTGCTTACCAAAAGGT
>seq_274
GCCGGGGCTAAGGTGGCTGA
>seq_275
CTCCGGGCCATTGTCGACTG
>seq_276
TTGAGGCTGAGGGCGGGTGG
>seq_277
AACCAGGCCCTGCGATTTTT
>seq_278
GGACGCTGGTCTCGCTGCTG
>seq_279
CATCACAAAAGATCAATTCC
>seq_280
GATAAAACCAAGAAAATCTC
>seq_281
TATAAACGGAAACCTGGAAA
>seq_282
AATGTCTCCAGAGCTAAAAG
>seq_283
CCTGCAGCCGTGAAAGGAAG
>seq_284
AGGCTAATCTATCACTTGTT
>seq_285
TATTCCTCTACAACCCCAGC
>seq_286
TGTGGCCTCCAGGACCACAG
>seq_287
ACTGGATAATGGATATTTTA
>seq_288
CGTGCTGACGGCCGCGCACT
>seq_289
AGGCGGCCAAGAAGTACATG
>seq_290
CGCTTCTCTTTGCAGGTTAA
>seq_291
ATTGGAAAGGCCATCAAGGA
>seq_292
CCGCCCCCGTGCCGCCGCCG
>seq_293
TGAGACGCCACCATTCCTGG
>seq_294
CTGCATCCTCAGCGCCTAGA
>seq_295
AATTCTGTGGCTCCAGCAGC
>seq_296
CTCCTTAGGGATCTCTTCAA
>seq_297
TTGGAACAACAAAAACATTC
>seq_298
CAAGAAAGACATTGATGACC
>seq_299
TCTGTGGACTTGCCAGCCTG
>seq_300
TGCAAAACCCGGGACCGGCA
>seq_301
AGACCCTCATGCCATGTTTG
>seq_302
GCCGCTGGCTCGGTGCGCGG
>seq_303
TCTTGGAAAGAATGCAGCGT
>seq_304
CTGAAGATGCACCTAATCTT
>seq_305
GTGTGAGGAAGGGGCTGGTG
>seq_306
CAAGTCACAAGGACTCCAGA
>seq_307
GATGAGAAGGGGAGAGGTAA
>seq_308
CTCAGTTTCTCTTTCTCTAA
>seq_309
TTTTTAAAAATTTTTTTTCT
>seq_310
ATGTGTCAGGGTGGTGACTT
>seq_311
TATAGAAAATCTCATGTCAG
>seq_312
AAGAGTGAAGGCATGGACAT
>seq_313
AGATGTTGGGTATCCCCCAT
>seq_314
CTGGAAGAGCCGGCTGTGGA
>seq_315
GATGAAGGAGGTTTCACCTG
>seq_316
TTGCCAAGGACAGGTGGGGC
>seq_317
TGAATAACTGATTAGTAAGT
>seq_318
TCCCAAAATAATCTTTTGAT
>seq_319
GAACCTATCGAATGGGAGTT
>seq_320
GCCCGTGCACCGCCCACAGG
>seq_321
GGGATCCTGCTTGGGCCCCC
>seq_322
CGCAGACTTTGTTAAGATTT
>seq_323
CACCATTTATGAAGCCCTCC
>seq_324
GACAGCCCGGAGCTCAGGAC
>seq_325
GTGATCGCTGAGCTGAAGGT
>seq_326
AACTTGGAGGGACGGAGGTG
>seq_327
CTCCTAATAGGAAGGAGCAT
>seq_328
AGTGTGCTCCTCCCCCAGCG
>seq_329
TCAATTCTGGATGACCACAT
>seq_330
CCCGAACTCACAAATCCTGA
>seq_331
AAATGTAAGGAATGTAAAAA
>seq_332
AGACGGGGTTTCACCACGTT
>seq_333
AGAGCTGGGCCTACCTTCCC
>seq_334
AATCTTCTTAGAAATAAACT
>seq_335
CACCTATTCCTAATACAGTT
>seq_336
TTTCCCGAGGATACTGTAAT
>seq_337
CGCGAAGACACCTGCAACGG
>seq_338
GGGAAACATTACTGGGAGGT
>seq_339
TGTGAACCCCAGCTCTGTCA
>seq_340
ACAGAAGTAGCTCAGGGTCC
>seq_341
AGAATGTCACTGCGTCTGAA
>seq_342
GCCAATGCTGGAAAGACTTT
>seq_343
ACACTGATTGGTGCAAATGC
>seq_344
AGCCCTGGGACACAGTCGGG
>seq_345
CCAGCCAGACAGCCAGCTCC
>seq_346
CGCTACGGAGCGTCACTCCG
>seq_347
GCCTGGTGACAGACTTTCCG
>seq_348
ATCAGTGATCATCAATACTT
>seq_349
TCGCATCTTCCGGATCTTTG
>seq_350
AGGAAAATGGCTTTGCCGGC
>seq_351
TAGGAAACATTCAAAGTGTA
>seq_352
AGACAGCAACATGTAGAAGA
>seq_353
TTGAACCTGGGAGGCGGAGG
>seq_354
CTGCCTCAAGGTGGCCGTGG
>seq_355
GCGGCGCCGACCAAGATGGA
>seq_356
CTCTTACCCCCTCTGTGTCT
>seq_357
AGTATTTGAGGGCCTAGAGG
>seq_358
AGAGAGCAGCCCGGGAGCAA
>seq_359
GGAGGAATTGCCTCGGGTGG
>seq_360
GAATCAGCGATGCACACTTG
>seq_361
CCACCTACCCGGCCTACGTG
>seq_362
ATCTGTGGATCGCCAGAGGT
>seq_363
TCTTCAATCCTGCCATCCAG
>seq_364
CCAGGAGTGTACTTTGAGGA
>seq_365
ATTTTGTATAATTATTTGAA
>seq_366
TGAGTGCAGCTTATCGACTT
>seq_367
CTAAGGATCCTCAGTCATAT
>seq_368
ACCTTCAACAAAAACTTAAG
>seq_369
TTACTCCTGGTGTTGCATCC
>seq_370
TGAGAAGAAAGAGGAATCAT
>seq_371
TCTAGTTTCAGAATGTTTCT
>seq_372
GCTCCTGCTGCCCCATGGGC
>seq_373
ATGACACAGCTTTGTGAACT
>seq_374
TGGGAAACTTTCAGCGACAA
>seq_375
ACAGAGTGAGACTCCGTCTC
>seq_376
AAGAACCAAACCCTCTGGGG
>seq_377
CAGGCGTGCAGCTCATGACC
>seq_378
AGTAGGGTGGGGGGATGGGT
>seq_379
CATTACAGTTCTCTTAGAGA
>seq_380
GTTATTCCTGATTTCCTGAC
>seq_381
GTGAATAAATGCAACTTATG
>seq_382
GGACAAATAAGTCATATACC
>seq_383
TTCTTCCTCAGCCACTTGGC
>seq_384
TTCAGAGTCATATTTAAAAC
>seq_385
GCCACAGGTAAGAACCCGGG
>seq_386
GTGCCGGTGGCCTCTGGGCT
>seq_387
CAGCCAGTCCTTGTGGCTCA
>seq_388
AAATGCAGAACTTGTGTTCT
>seq_389
GACAGAGTCCATGACTCATG
>seq_390
TGCATACCGAAATAAAAGCA
>seq_391
CCAGATTGACACCTATTTAT
>seq_392
ATTAATAGAGGCTATCTAAT
>seq_393
GAGACGCCATTAGAGGGAGG
>seq_394
AAATGTTTTCTGGGTTGAAT
>seq_395
AAGGCCCTTCTGACCATTGG
>seq_396
CCATTGATGCACCATCCAAC
>seq_397
GGACTCCCTCCTGCCATCTA
>seq_398
TGGACAAGGTGTGCAGACAC
>seq_399
CCGCCCTCATCTCCATTCTC
>seq_400
GAATGTGGAAACTAAAGAGA
>seq_401
AACTCCCTAGCACACCCGGG
>seq_402
GTCATGACCAGCGAGTTCAC
>seq_403
TATCCCCTGGAACCATCTCC
>seq_404
ATTAGCAACAATAGTCATCG
>seq_405
GTGAAGAAAATTTTAGCCAG
>seq_406
AAGTAAACACTTTGTTTTAA
>seq_407
ATGGCAGCCATCAGTCTGGG
>seq_408
TGAGTGTTCCACTTTTGAAG
>seq_409
TCACCGTCTGTGGAAATGAG
>seq_410
TGACTGGACATTTTCTTTAA
>seq_411
AAATCCGTTTGTTTAGATGG
>seq_412
TTGTATATGAAGAACGGCCA
>seq_413
CAAGAAACTTTGGTACCTTC
>seq_414
ACAACTTCCCTAGGAGGAAG
>seq_415
AAGAAGCCCTTGGACCCCAC
>seq_416
CGCTGTTAAAACGGTAGTGG
>seq_417
GACCCAAGTGCATGCAGGCT
>seq_418
AGGAGGGAATATATACATTG
>seq_419
AAGCATCACTCCTTGAATCT
>seq_420
TCTGTAGTTTTGGTTTTTGG
>seq_421
TTTTATTAAGATTTTCTCAG
>seq_422
TCAGGTGACTGGAGCCCGAG
>seq_423
AGCCTAGCTTGGAGTCCTGG
>seq_424
ACACAGGAGAAAAGCCATAT
>seq_425
GAGCCCGGAACATTGAAGAT
>seq_426
TCTACTCTCCGGCTTTCTGC
>seq_427
GAGTAGAAATGGGAGCTGAG
>seq_428
GAGAAGAAAAACTGAGGAAT
>seq_429
TCAGTCATGGTCAACCCCAC
>seq_430
CGTCCCTGAGGCCTCATGCC
>seq_431
GGGAAAAGAAGCGTGAAGAT
>seq_432
AGAAGATGGCTGTTAAGGAA
>seq_433
TGAGAATTGTTTGAGGTTTG
>seq_434
GCGATGCATAAAAGAAAGGA
>seq_435
ACATAGTAGAGAAGAGGCTC
>seq_436
CTAAAAGAGTTCAAGCTCGT
>seq_437
CTTTGTCTAGGTTTCTGCCT
>seq_438
TGTCCCAGAGAATGGGACGT
>seq_439
CAAAGTTCGATGAAGAAACA
>seq_440
GGTAGACTCTTCCCAGCATA
>seq_441
GCTGCACCCGAGGCAAGTGA
>seq_442
GTGGCCTGCAGCGGGGCAGC
>seq_443
TGGGCACCGCCGCCTTCCTG
>seq_444
ATATATGGTTATACAAGCAG
>seq_445
TGGAAAGAAGAACCAAAGAA
>seq_446
AACTCTGGCAAATAAAAATG
>seq_447
CGATCCTCTCCAAGCTGGAG
>seq_448
AGCTGGGCTGGGTGCGGTGG
>seq_449
CAACAAGGACAGCACATCCC
>seq_450
GGTAGCTCCACAGTAGTTGA
>seq_451
TGTTCTCTTTGCTGTTAACA
>seq_452
TGCAGATCGACGTGGACCCC
>seq_453
CCCATCTCCACGGCCACCCT
>seq_454
TGCCTTGGCTCTTGCCTACT
>seq_455
AGAAGCACTCCGGGCGTGCT
>seq_456
AGAGGCGCCCCTCACCTCCC
>seq_457
TCCCCAAGTGGCCCGTTGCG
>seq_458
CAGTGTATCCTACTCAGTAC
>seq_459
TTCTCTGTAAAGTGTATTCT
>seq_460
TTTTTAATTGTAAAGGCTAA
>seq_461
CTGCCAATAGGAACTCGTCC
>seq_462
GAGTCTCCAGGGACAGCAGC
>seq_463
CTTAGTAAAACAGCAGAAAC
>seq_464
TGGACTCTAGTCTCGAGGGC
>seq_465
AAGGCAGCTTGCCGCGGTTC
>seq_466
AGGTTCTTGGAGACTTTCTT
>seq_467
ATGCCTCCTGCTCTCTTTCC
>seq_468
TTCCCACCTCCACACCCCCA
>seq_469
TCTTGGAAAGCCTAAGAGAG
>seq_470
CACCCTGCTCGGCCAGAAGA
>seq_471
CCTTGTCATCCTCTTTTCAG
>seq_472
AACGATTCCAAGTTACGAAG
>seq_473
CCTCAGCGCCTCCTGCAGGC
>seq_474
CTGGCTGATAGATTGTCGAC
>seq_475
TTCCCCACCTTCACGTCACC
>seq_476
AATTAGTTCCGAATTCAGGC
>seq_477
GCGGTGGAGAAGCATACCCT
>seq_478
GGAGCAGCAGCAGCAGCAAC
>seq_479
GACCTCGAGGGACACCCCCA
>seq_480
GATGATTCCGTGGACCGGGA
>seq_481
CCACATCTGAGATCGGAGAC
>seq_482
TTGTAATTACAGTTTTTGTA
>seq_483
TGCCCGTCTTATTGATCCTG
>seq_484
AGGCTGGACACTTCGTGGAG
>seq_485
TCTGTGACGGCTTTGAGGCC
>seq_486
GGCGGCTGCGGGAGCCCTGG
>seq_487
TAACTGTTCAGTCCTCACCT
>seq_488
TTTCAGGGAAGTTATCTTTT
>seq_489
AGAAGACGCTGGTCCCAGGG
>seq_490
ACCATTACACGCCGGGCGGC
>seq_491
GCAGGCGGATCACCTGAGGT
>seq_492
CAGCCCTGGACCTGGATGCT
>seq_493
CTTGGCTGGGCCTGGTGGCT
>seq_494
CAAAATATATTTTACCAAAA
>seq_495
TAAGGGACACCCTTTGCTGG
>seq_496
AAATGGAAAAAATATTGGTT
>seq_497
AGCAGCAAGGGCAGCTCAGC
>seq_498
GTTTTCTGAGCGTTCCTACT
>seq_499
AAAAGAAGACAGTGTGCCTA
>seq_500
GCGGGAGGTTCAGCAGACCC
>seq_501
GGCCACAGCCGCCCTCCAGG
>seq_502
AAAGCCAATCCCCAGTACAC
>seq_503
GGACTATGAAGATGATGAGG
>seq_504
ACCTCAGGGAATCTTCCAGC
>seq_505
GAGACACGCTTTTCCTACAC
>seq_506
AAGAGAAAAATTCAGAATGT
>seq_507
ACCATGTGATGTCGGCTGGG
>seq_508
CCTTTTCTAGCTCTGACAGC
>seq_509
ATGAAAACAAAGCAGATTTG
>seq_510
CCAGATGCCAGGAAAGGTGG
>seq_511
AACTGGATGATCTTTTTTTG
>seq_512
CCCAGGCCTATATGGATCTC
>seq_513
AACCGGGTGTCACTCGAGAA
>seq_514
GCGTCCCATACTGGCCCGAG
>seq_515
AAAACCAAAAGTCCTGAAGA
>seq_516
GCCCTCTGGACAAGTGGCGG
>seq_517
AAAGGGAAAGCCAGCGAACA
>seq_518
ACCCTGGAGCTCCAGCACTA
>seq_519
CCAGCTGGAGGATGAGGACG
>seq_520
CAATTCAGTTAGTGGCCATG
>seq_521
GGCAAGACACAAGCCTTGGC
>seq_522
CGCCCTCACGTGAAGCTGGG
>seq_523
GACTTCCTCTCCTGCAGGCC
>seq_524
CAGGAACATGGGGGGACCAT
>seq_525
GTTATTAGATGTTCTATAGT
>seq_526
ACTTGAGCACAGGAGTTCAA
>seq_527
AGCGCCCGGAAGGACCACGA
>seq_528
CAGCATTCAGTTGCTTCACA
>seq_529
AACTCTTAAGCCATGTGCGA
>seq_530
CAGTATACTCAGAATCCCCA
>seq_531
GACTCACACTGGAGAGAAAC
>seq_532
TTTCTAACAGATTTGGATAT
>seq_533
GCCACTGAAACCGTAAATGA
>seq_534
TGGTACTCTGTTTGTGGCCA
>seq_535
GCCCTAGATCTTCCCCCATG
>seq_536
AATTTCGTTCAATATTATCC
>seq_537
CGTGATCGGCCCAGGACCGC
>seq_538
TTCATGAAATTCAGAGCTTA
>seq_539
GGAGCTCCAGGAAGTGATAC
>seq_540
AGCCCCTTTCCCCCACAGGT
>seq_541
GAGCTCACAAGGGACCGAGA
>seq_542
TTTTAGGAGACTGGTTGGTT
>seq_543
AGACACCATTTGATGAATTT
>seq_544
GGAAAATCCTGGTGATACAC
>seq_545
ACCAGCAGAACTCACCTACT
>seq_546
AAGAATATATGAAAGTTCAA
>seq_547
GTATATATAGTAATGTTGTG
>seq_548
CCTTCCCCGTGGATGGAGAG
>seq_549
ACGCGGTCACAGCAGAGCTC
>seq_550
TGTTGCAGAGCAAAGGACTT
>seq_551
CCAGACAAAACCTATGAAAA
>seq_552
TGAGAAAATCCTCTTCCTCT
>seq_553
AACCTTGGGGCACCCTTTTA
>seq_554
GTTTGAGGGAAGTGCCCCCA
>seq_555
AGCAAGCATTATATCTCAGT
>seq_556
CAACCCCTGCTGCAATGCCT
>seq_557
TTTAGATTGTCCAAATGGTT
>seq_558
CTGTTCTTTTTTCGATCGGG
>seq_559
CGTCCTGATCCTGGAGAGGC
>seq_560
CAAGAAGGCTCACTTTGTGC
>seq_561
TCCGTGCCTTCTGCGCGCCT
>seq_562
TGAAATTTAATAAAGTGTGT
>seq_563
GTGTACATGATTTCATTCTG
>seq_564
AAACTTGGCAAAATTGAGAC
>seq_565
ACACCATGTAAAGCCCTTTA
>seq_566
GACTTCCTGCGGGGAGGGGA
>seq_567
CGCCTCAGCTCCTGGCAATT
>seq_568
CCTGGTACCCACCTGGCATG
>seq_569
TAAGTCCAGCTTTGCATCCA
>seq_570
CAGTCCTCACTTTAAATCTG
>seq_571
CGAGTGATGACTCAGTTGAC
>seq_572
AGTAAACTCCCCAGGGCCTG
>seq_573
CGGGGAGAGCGGGCTGTGCT
>seq_574
TGAACCTAATGCTGAGCTTA
>seq_575
CCAGGACCCCTAGAATGCCC
>seq_576
CCGAAAGCCTCCCGCTCCAA
>seq_577
CACGGAGCCCCTCACCCACA
>seq_578
AGTCAGGCCTTGATGGGATC
>seq_579
GCCCTCACCATCAGGGGTGT
>seq_580
AAAATAACTAAACATGGGCA
>seq_581
TCCCGGCGCCCATCCAGCAG
>seq_582
ACCAGCGCCTGTCCTACCTG
>seq_583
GAACTGGATCCTATTGTTAC
>seq_584
CATGTTTTAGGATACTAATT
>seq_585
AGTTCTTCTGAGATCTATGG
>seq_586
AGTCACATCGGCTGCATCAT
>seq_587
CTGAGGCCAATATAGCTACG
>seq_588
ACCTCAGGACAGATGGGGCC
>seq_589
TCCCTTTCCCAGGTGGATGA
>seq_590
CTGCTCCGGGTGCGCGAAGG
>seq_591
TTCCAGACAGACTTAAGGGC
>seq_592
CTGGGATCCGGGAAGCTAAA
>seq_593
CCATTGGTCCTGGAGGTCCC
>seq_594
ATTTCACTTTTTGTTATTGA
>seq_595
GACCCTCAGAGTCTTCTCCC
>seq_596
TCGTGAACATCCCCTCCCAT
>seq_597
TGTCTATGCCGTAGCATGTA
>seq_598
GACTCTCTTGTAGGGAAGAA
>seq_599
CCTCGGAGCCCCAAGGTGCT
>seq_600
CCACACCCACCCCACACACT
>seq_601
CTGAGTACTGTAGTTAAGCA
>seq_602
CCTGAATTCCACAGTGCAAA
>seq_603
GGTTCATAATCAATGAGACC
>seq_604
CGTTAATTCCCCAATAACCA
>seq_605
GAGCCACCTCCTGGCAACTC
>seq_606
ATGGAGAAGAATCCTTTGGC
>seq_607
CGCAGGGACCTGTACTTCTC
>seq_608
GCAGGAGTGGAGAGAGCGAG
>seq_609
TCGGAACCCCGAGGAGATGA
>seq_610
CTATCCATATGACAAAATCC
>seq_611
CCCCAGCGTGGTGAGGCGGG
>seq_612
TTATATCTTTAGTCTCTCAT
>seq_613
GGCGGCGGCGCGGCCCCTCC
>seq_614
GAAGCTATTGGACATGCAGG
>seq_615
TCAAAAAGAATGTGGTAGGT
>seq_616
TGTTGGCTTTGACCTGGAGG
>seq_617
TGGAGTGTGCAGATGCTGCT
>seq_618
GAGGAGGCCAAGGAGATGTG
>seq_619
TTGCTCTGTCAACTTGCAGA
>seq_620
ACATGAAGAAATGCCTGAAG
>seq_621
CCTAAGGCCTGTCTCTACTT
>seq_622
CGGTTCTGCCTCTGTGGCTC
>seq_623
GCCCACCAAGGCTGAGGCAG
>seq_624
GACCTGGACCACAGCATGGA
>seq_625
AAAAGAAATTCACATAATTT
>seq_626
GATAATGGACCGGGCAGCTG
>seq_627
AGACAATGAGACGAGAACAC
>seq_628
TCTGCATCCCTCACTGAATT
>seq_629
GTTACACCAACCAGGACAGA
>seq_630
TCCATCTTAATCTACTTGGA
>seq_631
TTATTTTGAGATTGTAAACG
>seq_632
AGGAATTAGTGGATCCCCTA
>seq_633
TAAGACAGTCTCAAAAAATT
>seq_634
CAGAGCCCCAAAGCTCAGGC
>seq_635
CTGAGACTGATGTGGAGGAG
>seq_636
CCATAAGGGCGGCAGGCACA
>seq_637
ATTCATACTGGAGAGAAACC
>seq_638
TTTGAGGTTGATGTTCTATC
>seq_639
TCTTAGCAATGGAATCGCTC
>seq_640
TGTGCCAATGACCCTGGGAT
>seq_641
GGGAGCCTCCATTAGACAAT
>seq_642
GCTCATATGAATCGTCACAG
>seq_643
CGAGGCCCATCGCATCCTGC
>seq_644
CATATGTCCTTTCTAGTTTC
>seq_645
GGGACCCAGAGGTGAGATTC
>seq_646
CCAGACAGGCCCATTGGCTG
>seq_647
TGTATTGGCACATATCACCA
>seq_648
CACTTAAATCCCTCAGCAGA
>seq_649
GCGACCCCGTGCCACACTTC
>seq_650
TACTCATTCAGAGCCTAGAC
>seq_651
AATGGAAGTGATGATGAGAA
>seq_652
CCAGTCTTCCAGTCGCTGCC
>seq_653
CGCTGGGAACTGTCACAGCC
>seq_654
TGTAGCCATGAAATGGCAGC
>seq_655
CTGAGACCACCACAGCCTCT
>seq_656
GAAAAAACCAAAAGCATAAA
>seq_657
CTCCCTGTCCATTTGTCTTA
>seq_658
CCTGCAAGTCCCTGCCCTGT
>seq_659
CCAGGGCCCCAGGGTGCTTC
>seq_660
GCAATATCTGTTACTAGAGA
>seq_661
CTCGCACTAGAAACCATCCA
>seq_662
ACTCAAATTTGCTATAGTTT
>seq_663
AATCACTGGCAGCGTCCTTG
>seq_664
CTATGTGGCCTGTCTGCGGG
>seq_665
AAAACCACAGCAGCAGGTGG
>seq_666
TTACCTCTCTCAGGGAGGCA
>seq_667
ACGGGCCCGAGTCGCGAGGC
>seq_668
GGATCTCCGTGCACACCAGA
>seq_669
GCAGCAAGACGGCCAGCGAT
>seq_670
GCTCCCGCTGCTCCTCTCCC
>seq_671
GCTGAGCATGGTGGAGAAGA
>seq_672
CGCTGGGTGAGGCAAGCTGG
>seq_673
TTCGAGGAGTGACCAGCCTG
>seq_674
CACAGATGACTTGCACAAGT
>seq_675
CATGATCCAGATGTTCCAGG
>seq_676
GAAGGACATGTGATATCCAA
>seq_677
GTGTCTCATTGGCCTGGGAT
>seq_678
ACAGACATGGTCATAAAAGG
>seq_679
GCTCACCCATGAGATCATGT
>seq_680
TAATGAATGTCTGAATAATG
>seq_681
TCTCTTTTGAATCAAAAACC
>seq_682
TGCTCTACAAGAACAAACCC
>seq_683
CTCACTATATTATTCCAAAA
>seq_684
AGATTGCAACCACTCCTGCT
>seq_685
AGATTTAATCATACTCAAAC
>seq_686
CTAGTAATGTAGAAACGGTC
>seq_687
CTTAGTTTTTGTTTTGTTTT
>seq_688
AGAGGAGGAGGATCTGGAAC
>seq_689
CACAGCTCAGCCGCCTCCTC
>seq_690
TTCCTCCCTGATGACGAGGC
>seq_691
AGCACTTAGTGAAGTTCCTC
>seq_692
GGCTCAGATTGAGGCTCAAA
>seq_693
TGGTAAAAAGCTGGAAGATG
>seq_694
CATGATGAAAATAAAGATTA
>seq_695
TCAGGAGTTTGAGACCAGCC
>seq_696
GAGGAGGTTGCCGCGCCCTG
>seq_697
AGCCTGGGGGCCAGAGGTCG
>seq_698
TCTTAAGGAGCGATTAGGCA
>seq_699
CAGGAAGGGATTGCCAAGGC
>seq_700
GCAGTACTTCTTACAACTTC
>seq_701
AAGTTTTATGGTTTGCTTTT
>seq_702
CCAGCAGACCTGGACCCCTG
>seq_703
TGAACAGGAGCCGCGCTATC
>seq_704
AGTCACCTGCTGTTGGATGC
>seq_705
CAGAGCGGGCAGCACGCTTT
>seq_706
ATCACGGGCAGTCAAATCCA
>seq_707
AGCGCAAGAGGGAAGCAGAG
>seq_708
TCCTGCAGATGATTAGGGTC
>seq_709
ATCTGTTTGAGAAAACCTTC
>seq_710
AAGCAGCCAAATCCTTCATG
>seq_711
TGGTGTCTCGGGGCGGCGAC
>seq_712
GAGAGGCAGAAGAGCAAACC
>seq_713
CACTGGCTTCAGAAATCCAT
>seq_714
AAACCCTGGTCATGTGCTTT
>seq_715
CCAGGCCTTCCTGTCCAGCC
>seq_716
GAGCATGTTACTTGATCTCT
>seq_717
AATTTGAGGGGAAGGCTGGG
>seq_718
CCCCGTTAGTCCCTGATCCC
>seq_719
CACAGGGCCCAAATGGCAGA
>seq_720
CTTGCTGAATGGCACCTTCT
>seq_721
AGCACTTCTCAGCCAAGGCA
>seq_722
GATTACAGGCTTGGGCCACC
>seq_723
AGTGTTCGGGACCGAGAAGA
>seq_724
ACTTGTGCCTCGTCCCTTAT
>seq_725
AGCCCAGGGCAGCTGGGCAG
>seq_726
CCAAATTGACCCAGATCAGA
>seq_727
CTACTAGGGAAATTAAAGGA
>seq_728
GGTGGAGGTGGATGGCAGGT
>seq_729
TGGCTACTGCCTTCTCCTCT
>seq_730
GCAGCCAGGCCCGATCCCGC
>seq_731
AGACTTGGTCCTAGTCTTTA
>seq_732
AGAAGAGGCTGCACCCTTAT
>seq_733
GGGGGCTCCCCCCGCAGCAG
>seq_734
AAAGTCCCCCCCTTGACACA
>seq_735
AAAATAATAAAATGCTGAGC
>seq_736
TTTAGTTTGGGGCGGGACGG
>seq_737
ATTTTCCTTGGGAATGGCAT
>seq_738
GAGCAGGAAGTACAGAAGAT
>seq_739
GACGGGCACCCCTTAACTCT
>seq_740
TGCCGAAGCTTATATCCCAC
>seq_741
GAGTGATGGCGGCTCCCCAG
>seq_742
GGGCTTTTGTTTTTGGCTTT
>seq_743
AAGAATTTTTGGTTCTAATG
>seq_744
GTGTCATGGGTGTCCCCACC
>seq_745
CTGGTGGTGACATAACATTG
>seq_746
GGGCGCGCTCCGAACCCGGC
>seq_747
GGGATAAGGAAATTTGAGGC
>seq_748
TTGGAATAAAGTGAGAATGG
>seq_749
GAGATGCCAGATCCCAGATT
>seq_750
GGAGTGAAGGAGCCTCTCTG
>seq_751
TGACATGCTGAAGGACATGT
>seq_752
AAAACCAAGAAGGAGGAGTA
>seq_753
ATCTCAGGAATAAAATATGT
>seq_754
TGATGCAGCTTGTAAAACAT
>seq_755
CACGCTGGTGGAGGAGCTGA
>seq_756
GCATGCCTGCAGAAGGACTG
>seq_757
TCCCACCTCAGCCTCCTGAG
>seq_758
TATGTGTTTATTCATGAAAT
>seq_759
ATTGGTCCAGCAACTATACA
>seq_760
GCAGCAAGCCTTAGCCTTGG
>seq_761
CATGCTGAAGTCATTATTAA
>seq_762
CCTTAAAGAAGAAATACCCT
>seq_763
GGGTTGGCCTGTCATACTGC
>seq_764
ATTCCTACCCCTTCCCCGGT
>seq_765
GCCCAGGCTTTTCTTTCCAT
>seq_766
CCGAAAGCCGCTGGGAAAAG
>seq_767
CTCCCAACTATAAGCTGTGG
>seq_768
CCATAGCAATGCAAAGGTGT
>seq_769
AGAAATAGATAATCCTGAGC
>seq_770
CGTCTCCTGTATCCTTACTA
>seq_771
GATCTCTGGTGAGACATTTT
>seq_772
GTGCTGGTATTTATTCACTT
>seq_773
AAGAGTCAAGTTTTTAAAAA
>seq_774
TGTCCACTAAAAGATATGTA
>seq_775
CCCCCACCACACGTCGGCCC
>seq_776
AGCATCTTTTTTGTTATTTG
>seq_777
CCTCACCTCTTAATAAAGGT
>seq_778
TTTCAAGATCTTCTGTCTGA
>seq_779
AGCCTTCGGTCTTCGTCGAT
>seq_780
GATGTTATAGTTGCACCACC
>seq_781
AAACCAAAAGACAGAGCTAC
>seq_782
AACCCTTATATTCACCTTCA
>seq_783
ACTGAGGAGCGCGGCCAGCC
>seq_784
TACAGTAGCCATTTAACAGA
>seq_785
TATTCCCATCAGGTTAAAGA
>seq_786
ACCCTATATCTTCAAAGCAC
>seq_787
AGACCTGAACTCAAATCACG
>seq_788
ATTGAAAAAAAACTCGCCAT
>seq_789
CGGGAATGAACAGCTCTCTG
>seq_790
TCAGCTGGAATATACCTGGA
>seq_791
AAGCTACTTAGGGGCATACA
>seq_792
CAAAGTGCACCTGGAGCTGC
>seq_793
ATGGACGCTGCACCTGGCGT
>seq_794
TAGGAAGATGGCAGTGGATG
>seq_795
CTAGGGGGCACATTTCCCAC
>seq_796
CTTTCTGCTCCCGGAATGCT
>seq_797
CACCACGGCCGATCTCCCCT
>seq_798
CTGGCTCTCCTCGCCTCCCA
>seq_799
TGATGTCTGATGCTCAATTA
>seq_800
AGGATCTAAAACCACTAGTG
>seq_801
TAATGATGAAGACATCTACA
>seq_802
CACCCCAGACTTACCACACA
>seq_803
CAGCTGTCCAACTGGGACAC
>seq_804
CAGACGGGCAGGCCACCCTG
>seq_805
GAATCCCGTGCTCTCCTCTC
>seq_806
CCAAATTTACCATTGTACCA
>seq_807
GGCTTTATATTTCCACAGAG
>seq_808
GCGCCACACCCCATGGACGG
>seq_809
CACAGAGAAGATCTGCAAGG
>seq_810
TACAGAGATGTGTTACAAGA
>seq_811
AGTCCTTGCCGCACGCGTAG
>seq_812
AAGAGGTTTTACCTAGACGT
>seq_813
CCGAGGGGTTGCTGACATCC
>seq_814
GCAAACTTCAAGAGGTAACA
>seq_815
CTACCTGGGAAACACCCCTT
>seq_816
CCTCGCATGCGGAGGCAGCC
>seq_817
GACGTCTGCCCCGCGCTGCC
>seq_818
CCTCTCCTAATTCATTATGT
>seq_819
ACTGAATCTCACTTTGGAAG
>seq_820
CTCTGGCCACACCGCCAGCC
>seq_821
TGTCGCATGCCGGCATGATC
>seq_822
GTTGCAGGAGAAGATGCAGA
>seq_823
CCCACTGTCCCCAGCCAGAA
>seq_824
ATAAATACACTTGCAAACAT
>seq_825
TCAGGGCCTCGAAACAGGGC
>seq_826
CACTGCTTTTAACTCTGGTA
>seq_827
CTCTCCTCTACCTCCAGGCA
>seq_828
CCTGGTACAGACAGAGGAGC
>seq_829
ATGGGCAGCTTACAAAGGAA
>seq_830
GCATATAATTCATACCTGGC
>seq_831
ATTGAAGAGGAAAAGAAAAG
>seq_832
GCCCATTAACAAGCAGCTCT
>seq_833
GACCTCAACCGGCCAGGATT
>seq_834
AGATGGTCCTGTGAAAAGTG
>seq_835
GAAAATCTGTTCACACACCT
>seq_836
GATTGGGCTTTATGCCCTTG
>seq_837
CGGATCCGAGGGGTCCTGAG
>seq_838
GCAAAAGCCTTCTCCACCTG
>seq_839
AATGTCACGTGGACAGAGCT
>seq_840
AGTACAAAAGTCCTGATCCA
>seq_841
GCTCTCCAACTGCATAGACA
>seq_842
CCCATGCCAGGCTTGCCCAG
>seq_843
AAAGATGCCTTGGATCTGAT
>seq_844
GGAGCAGCTCTATCAGCAGG
>seq_845
CTTACTTAGCTCTTAATCTC
>seq_846
CCCACCATAGGGCATGATTA
>seq_847
ACTAACGATGGCGGCGCCGG
>seq_848
GGAAATGTAAATTTAGACAA
>seq_849
GCGGATGGTCTGGGTGGACC
>seq_850
GAGTCTGAGCGGGACCGCCG
>seq_851
GGAGGGAACTTTGGGGATTG
>seq_852
TTGATTTAAAGCTAGGTTTC
>seq_853
CTCTTCACAAGTAACGTGTA
>seq_854
CAGCCGTCTGCTTCACCGTC
>seq_855
CAATCTCTTGCTGTTAAATC
>seq_856
ACCTTTCCCAAACATTAAAA
>seq_857
CTCTGCGCGTGCCAGGCTCC
>seq_858
ACATCCATATTTACCTTACC
>seq_859
TGGCCTTTTACAAGGGCCTC
>seq_860
GGAGGCGCCCGGCCCGGCCA
>seq_861
CAGCCTCCACCAAGACGGGA
>seq_862
AATGGCCTGGGGGCCCAGCA
>seq_863
AGATGCTGAGAATGGCAACA
>seq_864
CTATAAACATACAAAGGGCC
>seq_865
CATGAGCATCGGGAACTAGA
>seq_866
GCAGCCTCTGGCGACGTCCA
>seq_867
GGGTCGTATCAGTTCTCCGT
>seq_868
AGCACACCTGTCACGCCTGG
>seq_869
TCAGCGCCGAGGAGGGGGGT
>seq_870
ATTAGCTGGGCGTGATGGTG
>seq_871
AGGATCAGAACCGGTACCTG
>seq_872
CCAGGTGTTCTCCCTGCACT
>seq_873
TAACAGCTGTTATACTAATA
>seq_874
CAGCTGACATTTGTTCAAGC
>seq_875
TGGAGGGGAAGGGAAACCGG
>seq_876
AACTAGCTGGCTATGAGGCT
>seq_877
GCAGAGATTCAGAGTAGGAT
>seq_878
GCGACCTGCTCTTCCTGTGC
>seq_879
GTCTGCATGTATGCAAATCC
>seq_880
GACAACATACCCTGTAAAAA
>seq_881
CTGTGCACTGGGGCGATGTG
>seq_882
AGGAGTCCCAGTGCAAGTGG
>seq_883
GTGCCCGCCCTGCCCCTGTC
>seq_884
CTTGAACCCAGGAGGTGGAG
>seq_885
TGAAGCGGTTGCACCGGAGC
>seq_886
GCACCGACCTCTTCGTCGAG
>seq_887
CGAGAGTAACAAGAAGAACT
>seq_888
TGATTAACATTGCACTAACA
>seq_889
GACGCGGGGCGTTCAGCGAG
>seq_890
CCGTCTGCTTAACTCCTTCC
>seq_891
AGGCCCACCCCTGAAGTGTG
>seq_892
AATGTGAAGGGTGAGAGATC
>seq_893
GAGTCCTTCCAGGCGGCCCT
>seq_894
TTACCACCATGTATTTTCCT
>seq_895
TCCCTTAAATAGAGGTGCAA
>seq_896
ACACACACACACACAGCCCG
>seq_897
GCTGCTGAAAGTATTCAGTT
>seq_898
AGCTTGGGGAAAAGACCCAG
>seq_899
AGCAAGCAGATGAGAGGTTT
>seq_900
GTCCTCTGTGCGGGGGCTCC
>seq_901
GGCACTTCAGTCCTTGTGCT
>seq_902
TGCCATTCTCTAAAAAGGGA
>seq_903
TTTATGTTAGTAATCGAAAA
>seq_904
GCAGGACGAGCAGGATTGGA
>seq_905
CAGCTGCAAGAAGGGAGCCA
>seq_906
ACAGGTACAGAGATGCCCAT
>seq_907
TTCTGACGAGTAAACAAAAG
>seq_908
TTGAGGCGAATGGCCGAATC
>seq_909
GCAGCCCTGGGCGTCCCCAG
>seq_910
GTGATGGCTGGCTGCTTGGA
>seq_911
TCCTAAGTCTAGAGCTAGGA
>seq_912
GGAAGAACGTTGCTTGGGCA
>seq_913
ACGTGCAAACAAATCCAAAT
>seq_914
GGACTCTTTCTGTTTGGCTA
>seq_915
AAGAACAAGCCCCAGAAAGA
>seq_916
AGAAGATGAGGCTAGAGGCC
>seq_917
TGTGGTCGGGCACGGTGGCT
>seq_918
CCTTTTCTCCTCTCCCCAAT
>seq_919
ATTTGATATGCTAGTTATTG
>seq_920
CACAACGACAGAGGTGACAG
>seq_921
AGAAAGGAGTTACCCCTTGG
>seq_922
CTACCGTACAACGAGGACTC
>seq_923
CAGAATCCTCAAGGATTACA
>seq_924
AAGTGAGGGATGCTACTGGA
>seq_925
GGGCCCCCCCACCACGCGGT
>seq_926
TCCAACCTTCAACCGTTTGC
>seq_927
CTGAGCCGCCTGACGGTGGT
>seq_928
CCATTCACTCTACGAGTTGT
>seq_929
CCTGACATGTCCAGCGAGGT
>seq_930
ACTGGTGGATGATCGAGCAC
>seq_931
GAGCCAAAGCGTGTCTGGCC
>seq_932
TTGCTGTTCTCTGTGTCTGT
>seq_933
TTGCTGGCCCAGCACAGCCC
>seq_934
GAAGACTATCTTCTGGTCTC
>seq_935
TCTTTCAGTGGAAGAACGCA
>seq_936
ATGCCTCCTGTTCCCATCAC
>seq_937
GACATAGAGTAAAAACCTGA
>seq_938
CGCCCGAAGGCCCCAGCCAC
>seq_939
AGTTTTATTTGACTTGTACT
>seq_940
GAGCCCATGTCATCTTCCAG
>seq_941
GTGAGTGAGCTGCTCATGCA
>seq_942
GCGCCGACGTGAGCTACACC
>seq_943
AGCAACCCTCGACATGGCGC
>seq_944
AGAGCTGAGCCGGAGGGGAA
>seq_945
CTGCCTTGCGGGATGATCTT
>seq_946
CTGGACCTGTGCCACATGGA
>seq_947
GATGATGAAGATGCATGTAG
>seq_948
TGGGGGAGTGGCCCAGGATC
>seq_949
CAGTGGTAGCTATTATGGCC
>seq_950
CTGCCACCCCAGAGTCGTCG
>seq_951
GGCCTCTTCCCTCTCCACAG
>seq_952
CCTGGACCACGAGGAGCGGG
>seq_953
CCGGGCGCCGCCACAGTAGC
>seq_954
TCCCTGGCCGGGAGCGGAAG
>seq_955
AAACGCAGTAATGCATGAAG
>seq_956
GGAATGGAAGGGACATAAGG
>seq_957
CGGGATCGGTCGCCTGCCCA
>seq_958
TCATCTGGAAGAATAAATGA
>seq_959
CCATCCTGGCCCAGCGGCGA
>seq_960
GACTTGACTTGGGTGGTGGT
>seq_961
CTTCCCTCCCCCACCCCTCC
>seq_962
ATAATATTACTACTGACTTC
>seq_963
GAAGTTTGAAGGAGCCAATC
>seq_964
ATAACAAATGTTACCATCAT
>seq_965
AAGATTCACAGTAGAAACCA
>seq_966
TTAAAATCCTCCCCTACTGA
>seq_967
CCTCCGCCTCCGCGCGGCAG
>seq_968
ACGCTTTCTTCTGGACACTT
>seq_969
AGCTCCTGCAGCATCGGTAT
>seq_970
TGGACCCTGAGCTGCTGGGG
>seq_971
ATTCCTGAATTCCCAATTGC
>seq_972
TTGAAACTCCAGCAGCGCCG
>seq_973
CTGTTACTCTCCATGACTAA
>seq_974
AGCAGAGACAAAGAGTTACC
>seq_975
CTTATAAAGGGCAATGATTA
>seq_976
GAAGGCCACGAAGCTGTAGA
>seq_977
CGAGGGGGCAGCGAGAGGAG
>seq_978
CGGACCCACCGCCCCCCACC
>seq_979
CGGGCCCAGGAGAGAGGAAG
>seq_980
CCTACATCCATGGGCCAGGC
>seq_981
TTTAATTATAGAGTTATACA
>seq_982
GACTTCAATGACTACGACCC
>seq_983
GATCGGACGAGAGAAAAAGC
>seq_984
GCAAATTTACAGAATGTGGC
>seq_985
CCATTGCAATATATTTAGCG
>seq_986
TCACAACTACCGAGAGGCTG
>seq_987
ACCGGCTCCGGCCTCGGCCC
>seq_988
CCCCAGGATTCTCCGGGCCT
>seq_989
CAACCACAGCCACAGCAGAC
>seq_990
GGATCTTGCAGCCATTGTTC
>seq_991
GCCACACCAAAAAGGATTAT
>seq_992
AGACGGGCAAGGAGATGTCA
>seq_993
GCATGTCTCTGCAGACAGAT
>seq_994
CAATTTTAGGCAATCTTCTT
>seq_995
TTGCTTAAAGGTTCTACCAG
>seq_996
GGGGCACCTCTACTGCCCCA
>seq_997
TGATTTCCTTCTGATACACT
>seq_998
AAGAAGGCCGTGGAGGGGGC
>seq_999
CCCAGGCCAACTTCACCCTG
>seq_1000
GCAAGAGTAGCAAGATGCTG
