# Supplementary material for: HiMMe: using genetic patterns as a proxy for genome assembly reliability assessment
Source: BMC Genomics. 2017 Sep 5;18:694. doi: 10.1186/s12864-017-3965-2 (PMC5584555; doi:10.1186/s12864-017-3965-2)
Supplement: Supplementary file 2 — ’Supplementary_file2.zip’, Title: ’Data from simulations’. Description: contains all simulated data as well as the pertinent results. (ZIP 1187 kb) [file 12864_2017_3965_MOESM2_ESM.zip › Simulations/simulations/input/true_seq_10.fa]

>seq_1
TGATGGGCCC
>seq_2
TCTTAGGGTT
>seq_3
TATGGGCTGA
>seq_4
CCATTGTGGG
>seq_5
GCAGAGTGCT
>seq_6
AGGAGGCCTG
>seq_7
ATTGGAATGA
>seq_8
CAGGGAGGAT
>seq_9
GTATTTCTGC
>seq_10
TTAAAGACCA
>seq_11
CCAGATGCAT
>seq_12
TGAGAGGAGA
>seq_13
GAACCAGGCC
>seq_14
TGTGCCCAGC
>seq_15
CAGTAAGCGT
>seq_16
TTACAATCCT
>seq_17
AGGCTGCAGC
>seq_18
CCCGAGTGTG
>seq_19
ATCCACCTCC
>seq_20
CTCTAGGGGA
>seq_21
ATCATCCGAA
>seq_22
TTCCTTGTGT
>seq_23
ACATAGCCCC
>seq_24
TGTGTAGCCG
>seq_25
GCACCCTGGG
>seq_26
GCTGAGGACA
>seq_27
AGTGCCCTGG
>seq_28
GGATGACTCC
>seq_29
AGCCGGAATG
>seq_30
GAAGGGCTGC
>seq_31
CCCTGGGCTA
>seq_32
GCTGGAACTT
>seq_33
TTCACTGTGA
>seq_34
ACCTGAGGCC
>seq_35
ACACGGCCCC
>seq_36
GACGCACCCC
>seq_37
CACGTTTTTG
>seq_38
TACAGGTTGG
>seq_39
CATGCCTCCC
>seq_40
GGACAGGCTG
>seq_41
CCTCACTTTT
>seq_42
AGAAGTATCA
>seq_43
CTGCTGCTGC
>seq_44
ACAAGAGGAT
>seq_45
CTTGTACCTG
>seq_46
TGTCTAAACA
>seq_47
GACAGAAGAG
>seq_48
CTAAATTACT
>seq_49
ACCTGCCCAC
>seq_50
CAGCACCTCC
>seq_51
AGGAGGAGGG
>seq_52
CTCCAACCTG
>seq_53
CAGGGCAGGG
>seq_54
GGGCCCGCCC
>seq_55
CGCACTGGGA
>seq_56
TTCCTGACCT
>seq_57
GTTCACCAGG
>seq_58
TGTGTCCACT
>seq_59
CACGATTCCG
>seq_60
CACAAGGTGC
>seq_61
GTCGCGCCCC
>seq_62
TCATTTGTGA
>seq_63
TGTGCAATAG
>seq_64
TAAAAGAAAC
>seq_65
ATGCCAGGAA
>seq_66
GTTATTTGTT
>seq_67
AAAATTGGCA
>seq_68
ACAACACTTA
>seq_69
ACATCCAACA
>seq_70
CTGGGTGGGC
>seq_71
GAACTCCTGG
>seq_72
CAAAAAATGA
>seq_73
TGACAGAGCG
>seq_74
TAGCAGTACC
>seq_75
TGTCCTGATG
>seq_76
GGTCATTTTT
>seq_77
AGCAGGGCCC
>seq_78
TGCTGGCCAT
>seq_79
TGGCTCTTTC
>seq_80
ACTGGATAAA
>seq_81
CCCTTGCAGT
>seq_82
AAGCCAAACT
>seq_83
CCACCGAAGA
>seq_84
TGACCATGCC
>seq_85
AAGCTTGCCT
>seq_86
GCACCAGCCT
>seq_87
CCTCACAGGG
>seq_88
GGATGACCTG
>seq_89
GCGGTCAAGA
>seq_90
CCCAGACCCC
>seq_91
TGGATTCTTT
>seq_92
ACACCCCAGA
>seq_93
CCGATTTCAA
>seq_94
AACAAGCTGG
>seq_95
TGTTTGCTGG
>seq_96
TAATGTAGAG
>seq_97
AAAAAAATGC
>seq_98
CTAAGGTGGA
>seq_99
GCCTACCAAT
>seq_100
CAGAGGTGGA
>seq_101
GATTACTCTT
>seq_102
GAGGAGCGAA
>seq_103
AATTCTCCCC
>seq_104
AAACCACTGG
>seq_105
CCTTAGTTAC
>seq_106
AAGAAATATG
>seq_107
CTGGAGATAT
>seq_108
AAGTGACTAT
>seq_109
ATAAATGGGA
>seq_110
GAAGACTCAA
>seq_111
GGCCCTGCTC
>seq_112
CTGTGACCGA
>seq_113
GTTTCTGGAG
>seq_114
CCCCAGATCT
>seq_115
ATGATTTTGC
>seq_116
ACCTCTACCA
>seq_117
TGTACTCAGA
>seq_118
GTCTGTACAC
>seq_119
CAAGGAGAGA
>seq_120
TCGGAAAAAC
>seq_121
ACAATCTTTG
>seq_122
GGCATGTACG
>seq_123
CATCTCCCTG
>seq_124
ACGAGCCCTG
>seq_125
TGGACAAGGC
>seq_126
ACAAAGGAAA
>seq_127
GGCCGCTTTC
>seq_128
TATCCATGGC
>seq_129
TGCTAGAGAT
>seq_130
TTCCAAAGGA
>seq_131
AGAGGAGGAA
>seq_132
GGAGTGAAGT
>seq_133
CCTGGACTGC
>seq_134
GAATTTGGAA
>seq_135
TTTGGGAAAT
>seq_136
AGTGAAGCAC
>seq_137
TCCATACTGG
>seq_138
AAGGAGGTGC
>seq_139
GTAATATAAA
>seq_140
AAAGATGTGG
>seq_141
GCCACGCGCC
>seq_142
CATCTACAAC
>seq_143
GATTTCTCCA
>seq_144
TCCAGTGTCA
>seq_145
ATAGTGCTGA
>seq_146
TTCCAGTGTC
>seq_147
TCAGATAACT
>seq_148
AATGGAAACC
>seq_149
AACCCTGCTG
>seq_150
CAGCTGCAGA
>seq_151
TGTGATGACC
>seq_152
ACACTCTGCC
>seq_153
CGTGCCCCTC
>seq_154
GTGTCATGAA
>seq_155
AAAATGAAAT
>seq_156
GGCGCGGCAG
>seq_157
ATTCCTGAGC
>seq_158
GCGGAGCTTG
>seq_159
CAAAGGAGTC
>seq_160
ATTGAGGAGT
>seq_161
TGGCTGCACT
>seq_162
TACCTACTAA
>seq_163
CAACCTTCTC
>seq_164
GTGGCTTCCT
>seq_165
AAAGGGGAGA
>seq_166
ATGTCCCCAT
>seq_167
TACGTGCTCT
>seq_168
ACTTTACACT
>seq_169
CGCCGGAAAC
>seq_170
TTGTTTAACA
>seq_171
CTCTTTCAAC
>seq_172
AATTCAGCTT
>seq_173
CCTGGAGAAA
>seq_174
GCGACGCGGC
>seq_175
AAGAACTAGA
>seq_176
ACCCACTGGA
>seq_177
ACTGCCGAAG
>seq_178
CTCTACTAAA
>seq_179
AGTGAAAGAA
>seq_180
GGCCTCCTCA
>seq_181
GGCCACAGGG
>seq_182
GGAGAGTTTG
>seq_183
AGTAAGATGG
>seq_184
GCTGCAGCAC
>seq_185
GCACCATCCT
>seq_186
GTTTTGGTTA
>seq_187
GTCCTGCTGG
>seq_188
GCTCGGTTTC
>seq_189
ATGTTTTCTT
>seq_190
TACCCCACCC
>seq_191
CTGTAGGGTC
>seq_192
TTTCCAAATT
>seq_193
TTACAAAGAG
>seq_194
TATGAGGCCC
>seq_195
CATATCACGG
>seq_196
TTGTGAAGTT
>seq_197
CTGCCCAGGC
>seq_198
GCTCATCCAG
>seq_199
AGCAGAACAC
>seq_200
AGGCAACAAA
>seq_201
GCTACATGTT
>seq_202
TCTTATGGTA
>seq_203
GTGGTGGAGA
>seq_204
GCAGTGTTAA
>seq_205
ACACCGGCGG
>seq_206
TGGCCCTGGG
>seq_207
AACTACTGAA
>seq_208
TCTTGCTCTG
>seq_209
TATATCTGGA
>seq_210
TCCTGACAGC
>seq_211
CTTAATTTGG
>seq_212
ACCGGACTGG
>seq_213
ACAGGTAACA
>seq_214
CACAGGCCGG
>seq_215
GCAGCAGCAA
>seq_216
CATCGTCAGG
>seq_217
AGCGGGGTGC
>seq_218
TGATGCCCGA
>seq_219
TCGACTGTGC
>seq_220
CCATGTTGCC
>seq_221
CTGCTTTCTT
>seq_222
GTTGCTTCTG
>seq_223
GCAGGAAAAT
>seq_224
TGTATAGAAA
>seq_225
GGATCACAAG
>seq_226
CATGACCCTC
>seq_227
AAAGATCATC
>seq_228
TACACAGGAT
>seq_229
CTGGCTCTTG
>seq_230
TGCCAGGTAT
>seq_231
TCCAAAAAGA
>seq_232
TTAAACCAGA
>seq_233
CGGTCTCATC
>seq_234
CTTAATAAAT
>seq_235
CATGAACAAC
>seq_236
CTTCAAGATC
>seq_237
AGAAAAGCTG
>seq_238
CACATGTAAG
>seq_239
TTTGCTCAAA
>seq_240
ATGCTCAAGA
>seq_241
CAGCTCCGAC
>seq_242
GTAATGGTAA
>seq_243
TCGCTGACCC
>seq_244
GAGAAACCAC
>seq_245
AGCGCCAAAC
>seq_246
GATAATCTGA
>seq_247
ATCTGAGGAA
>seq_248
AGCTGTGGGC
>seq_249
ATAGCACAGT
>seq_250
CAGAAAATGA
>seq_251
ATGATGACCT
>seq_252
TGCCGGGAGG
>seq_253
TGATTTAGAG
>seq_254
AGGGAAAGAT
>seq_255
TCTGGACTCC
>seq_256
TCCCCAGATT
>seq_257
ATCGACTTAA
>seq_258
GCAAGTATTT
>seq_259
ACAGAACCAA
>seq_260
TGGTCCCTAA
>seq_261
CCTGGGTGCG
>seq_262
CTGGGCAGGC
>seq_263
AACAGCAGCT
>seq_264
TACCTGCGCC
>seq_265
GGCTTCCCAA
>seq_266
CGGATCAAGA
>seq_267
GTACCTCATC
>seq_268
GAAAGAAGGG
>seq_269
CCCCTGTCAC
>seq_270
ACCGCCTTCT
>seq_271
TGTTGGTCAC
>seq_272
GGGCCTTTAA
>seq_273
AGTTAAAGCT
>seq_274
CCTGCTGGAC
>seq_275
TGTGCTATAC
>seq_276
TGGGCGTGGT
>seq_277
AAAGGCAGAG
>seq_278
AAGAATAACT
>seq_279
CCCCTCACAA
>seq_280
CTGGTGCAGC
>seq_281
TAAATTTTAA
>seq_282
AGATGGGCCC
>seq_283
CTGATCCCTG
>seq_284
ATTTTTAATT
>seq_285
GAAGCAGTAG
>seq_286
TGTCCTCACC
>seq_287
CTCTCTAGAC
>seq_288
CAGTAGCCTT
>seq_289
ATGTCTACAG
>seq_290
TGAAGCCGGG
>seq_291
TCTCAGGCAT
>seq_292
GGGGACACCC
>seq_293
ATTTAATTGA
>seq_294
GGAGGAGGTC
>seq_295
TTCCTGGTCA
>seq_296
AATCTCACAG
>seq_297
AGTCTGGATA
>seq_298
CACAGCACTC
>seq_299
CTTGCATTAA
>seq_300
GTCTACGAAT
>seq_301
GTGGGTATGA
>seq_302
CTTCAGACAA
>seq_303
GAAACCAGAA
>seq_304
TTCTGGAGTT
>seq_305
ACCAGCAAAG
>seq_306
GCAAGTGAAA
>seq_307
ACCAGGATTC
>seq_308
ATAATAGTGA
>seq_309
AGGATGGCAA
>seq_310
CGACCCACAC
>seq_311
ATAAAGACCA
>seq_312
AGAGAGTATC
>seq_313
CCTTGTGCAT
>seq_314
TAGATATCAA
>seq_315
TAGTAACATC
>seq_316
AAAACCAGTG
>seq_317
ATGTGAGGTA
>seq_318
CATCATGGAG
>seq_319
TTTACTGGGA
>seq_320
AATAGTTTAA
>seq_321
CGGGTATTTG
>seq_322
GAACGCATTG
>seq_323
TGGAACCTTT
>seq_324
AGAGGGCAGT
>seq_325
AAGTCTTCAC
>seq_326
TCCAAGCATC
>seq_327
TAATTGACTG
>seq_328
CCTCAAAGTA
>seq_329
CTTGAACATG
>seq_330
TGAGCCAAAA
>seq_331
TTTCTTCTTT
>seq_332
TGAGCTGGTC
>seq_333
TCCCGTGAGA
>seq_334
GGTCCAGACA
>seq_335
CTATTTTACA
>seq_336
GTTCAACATG
>seq_337
GTGGTGGCTC
>seq_338
ATCTCATGGA
>seq_339
GCGCACTCTT
>seq_340
GCCCCCGAGG
>seq_341
GACCACCTGT
>seq_342
CATGATATTT
>seq_343
TGGATCTGTT
>seq_344
ACCATGAACA
>seq_345
AGCCAGGCAG
>seq_346
ATGGTTACGG
>seq_347
GAACCGACAA
>seq_348
CTTCTGTAAT
>seq_349
GTGGAGGGGG
>seq_350
AACCACATAG
>seq_351
AGGATGCAGC
>seq_352
GCTTCGCTCT
>seq_353
GACTTTGTAT
>seq_354
CCAGGCCTAG
>seq_355
ACACAAAGGA
>seq_356
GCTCTTGCAC
>seq_357
CAGTCACGCG
>seq_358
ATGAGTCTTA
>seq_359
CCGCGCTTGG
>seq_360
TTCAGTTACC
>seq_361
GCCACGCTCA
>seq_362
CCAGGGACCT
>seq_363
CTGGTGAATA
>seq_364
GCCGTTTATT
>seq_365
GGGGCCCTCA
>seq_366
GAAAAAGAAG
>seq_367
GGAAAGCAGG
>seq_368
ACTTAGATTT
>seq_369
GGCCGCTTGA
>seq_370
GGAGAAATTC
>seq_371
TCCATGGATG
>seq_372
GAGAGGTGGG
>seq_373
GCGGCGGAAC
>seq_374
TCATACTCAC
>seq_375
AGCCTAGGTC
>seq_376
GACTTGGTGA
>seq_377
CTACCCACGG
>seq_378
AGCCCTTTAC
>seq_379
TGCTATACTT
>seq_380
CCAGTGCCTG
>seq_381
TGAGGCGGAC
>seq_382
GTCAGTGACC
>seq_383
AGTATTTGAG
>seq_384
CAAATTCAAG
>seq_385
TGGCAGTGTC
>seq_386
CGGACCCGGA
>seq_387
TTACAGCTCA
>seq_388
CCAGAAGGAG
>seq_389
AGATACCCAC
>seq_390
GGGATCCAAG
>seq_391
AAGGATGAAG
>seq_392
CCTGCTTGGA
>seq_393
GACCTCACAG
>seq_394
AAACGGCTCC
>seq_395
CTCAGGACAG
>seq_396
CCCATTTCCT
>seq_397
CATGGCTTCC
>seq_398
AAAAATGCAC
>seq_399
CAGATTCAGT
>seq_400
TTCCCAGTGC
>seq_401
GGCGTTCTCA
>seq_402
TTTATGTTCG
>seq_403
TTCTTCGATC
>seq_404
ACCAAGGACA
>seq_405
GCATTATTGT
>seq_406
TAACTATGAA
>seq_407
GACTTTTGTG
>seq_408
TACTGCAGCA
>seq_409
ATCCAGAGTC
>seq_410
GGCGGAAGTG
>seq_411
ATGTCTGGGT
>seq_412
GAATGCAACT
>seq_413
GAGAACTGTG
>seq_414
GCCTGTAGTG
>seq_415
TACTCTGGCT
>seq_416
GTTCTGCCTC
>seq_417
AAGACCAGCA
>seq_418
GTGTGTCGGC
>seq_419
TGCGGTATAT
>seq_420
CCCCCTGCTG
>seq_421
TTACATGATT
>seq_422
AGACCCGGAA
>seq_423
CTACCTCGCC
>seq_424
AAAGTGGTTT
>seq_425
TTGTGTTACT
>seq_426
AACTTTCCAA
>seq_427
GAGGCCTTCC
>seq_428
ACCTGGCTGC
>seq_429
GCGGACCCGC
>seq_430
ATCCCCAGGC
>seq_431
CCGCTCTCCG
>seq_432
TTAATTCTGG
>seq_433
AATGAATAAA
>seq_434
AGGGCACTTC
>seq_435
ACTTACAGCG
>seq_436
CTGCTGGGGG
>seq_437
CACAATCCCT
>seq_438
TAACTTCTGT
>seq_439
CAGAGACCAG
>seq_440
GAAAGAAAAG
>seq_441
ATTAAATCCA
>seq_442
CTTGACAATG
>seq_443
CCAGCTCAGC
>seq_444
CTTTTTAGGC
>seq_445
TGCACCGAGC
>seq_446
GTGTACCAGC
>seq_447
ATTCTAGAAT
>seq_448
ACAGAACCCA
>seq_449
CCCTTGCCTT
>seq_450
ACCTTTTTAC
>seq_451
CAGAGATATG
>seq_452
AAGATGTTGG
>seq_453
TGAGCTGAGA
>seq_454
GACAGTGGGA
>seq_455
CTCCCACAAA
>seq_456
TCTGTTGGAC
>seq_457
ATGGGTGCAA
>seq_458
CAAGGCTCCT
>seq_459
TGGAATTATC
>seq_460
GGGAAGGAAG
>seq_461
ACTGCGTCTG
>seq_462
TTATTTCTGT
>seq_463
GACAAACTGT
>seq_464
TTTCAGGGCT
>seq_465
AATGCCATTG
>seq_466
CAAGGCAAGC
>seq_467
GGAGGAGCCG
>seq_468
AGCTCTTCCA
>seq_469
CCTGCGGTAC
>seq_470
GAACTGAAAT
>seq_471
ACAACTCCAG
>seq_472
TCCAGGACTT
>seq_473
CACTCAGAGG
>seq_474
GACTTAGACT
>seq_475
CGCCTTTTAT
>seq_476
ATCACTGCTC
>seq_477
TACTAACTCA
>seq_478
GCAGCTCTGC
>seq_479
TTCCTGTGGG
>seq_480
AGGCCTCCCT
>seq_481
GGAGTGCAGT
>seq_482
AGAGTCACTT
>seq_483
AGCCAAACCG
>seq_484
CAGCAGGTTG
>seq_485
TCCCGGCGCC
>seq_486
GTCTGTGTTG
>seq_487
CCCGAGGCCG
>seq_488
ATGAACCTGA
>seq_489
GGTTTACAGG
>seq_490
CTACCTTGCT
>seq_491
TTAATCCTAC
>seq_492
AGTTTGATGT
>seq_493
GGAGGCGGGA
>seq_494
TATCAGAATC
>seq_495
CCGGTTGGGC
>seq_496
AGAGCCCCCG
>seq_497
ATTTTTGGAT
>seq_498
GACTTTTTGT
>seq_499
GAAGTTGGCC
>seq_500
ACGTTCCTAA
>seq_501
GACAACCTCC
>seq_502
CGCGAGGTGA
>seq_503
GAGGGTGACG
>seq_504
CTGTGTCTGT
>seq_505
TCTTTTCTAT
>seq_506
TGCCTGCCGC
>seq_507
CTGTCCTCAT
>seq_508
ATCATAGTGA
>seq_509
AAAGCTCTAA
>seq_510
CTTATTATTC
>seq_511
ATTAGCAAAG
>seq_512
CCTCAAGAAA
>seq_513
AAGATTATCA
>seq_514
AGTGATTTAC
>seq_515
GGAAGGTTAG
>seq_516
ACTGACCCCA
>seq_517
CTGTCTTGAT
>seq_518
CTTGTTCCAG
>seq_519
CTGGGAACTG
>seq_520
ATTTGGTACT
>seq_521
TGGCCACGGA
>seq_522
TGTAAACTCT
>seq_523
CTACCCAGGT
>seq_524
ATTCCAATAT
>seq_525
ATCCTCATCC
>seq_526
GTTTGAAGAA
>seq_527
GGTGGAGACC
>seq_528
GAGAAGCACC
>seq_529
TCTGTGGACT
>seq_530
CGACTTGCTA
>seq_531
CTCTTCATTA
>seq_532
GCACTGGACC
>seq_533
TTCAATGTAA
>seq_534
ATGGCAGCAG
>seq_535
GCTCATCATC
>seq_536
GTTATGCACC
>seq_537
CTCAGTTTCC
>seq_538
ATGGTTTAAG
>seq_539
GCGCCAGCTT
>seq_540
GCTGGCCTCG
>seq_541
TCCATTGATC
>seq_542
CAAGATATTA
>seq_543
GTTGTCTCAC
>seq_544
GCCATTTTTC
>seq_545
CAGGAGTAAA
>seq_546
CAAACAGAAG
>seq_547
CCAATGTGAG
>seq_548
AAGACAGGAG
>seq_549
AGATGGCGCG
>seq_550
GCGTTATGGA
>seq_551
GTTGGTGAAT
>seq_552
TCAGGAAGAA
>seq_553
GTGACCTTCA
>seq_554
TGGGGTCCCT
>seq_555
CATCCTCAGT
>seq_556
GACATCCTCA
>seq_557
CAAAGTTGGA
>seq_558
TGGGCTTCTG
>seq_559
TTGTTATGAA
>seq_560
GCACTGACCA
>seq_561
CACCGGAGCC
>seq_562
ACTATAGCAC
>seq_563
GACATCACCA
>seq_564
ATGAACCTTT
>seq_565
AGAGTGCAGT
>seq_566
GTGGATGATG
>seq_567
CGAGCAGGAG
>seq_568
CTTGGGAGGC
>seq_569
CAGAATTATT
>seq_570
ACGCCTTACA
>seq_571
AGAAGAACTG
>seq_572
ATTTGGCCTT
>seq_573
TCCGTTAGAG
>seq_574
AGACAGCAGA
>seq_575
ATCTCGTGGA
>seq_576
GCATGCCAAT
>seq_577
ACCCACCCCA
>seq_578
AGGTTGGGGA
>seq_579
GTCATATTTA
>seq_580
CGTAACTTAG
>seq_581
TCTGACACTG
>seq_582
CTGCTTAAAA
>seq_583
TACTTTGAAA
>seq_584
TGCTCAAGGG
>seq_585
ACTTGACCAA
>seq_586
ACCTTCCTCT
>seq_587
AATTTTTTGG
>seq_588
GTGCAGAACA
>seq_589
TCCTTGGACT
>seq_590
CCCCATGCTG
>seq_591
TTTGAAACCA
>seq_592
AAGGAAAACC
>seq_593
TTCCTTGGTA
>seq_594
CCCCGCGATA
>seq_595
AATAATTAAG
>seq_596
GCTGGGAGGG
>seq_597
AAATTCAGTC
>seq_598
GGCGACAGAG
>seq_599
GTTCATCCTT
>seq_600
TCTTGTCCCT
>seq_601
AAAAACTACA
>seq_602
ATATTCCCAC
>seq_603
CGGCCGACCT
>seq_604
GTGCTGGGAT
>seq_605
ATCCCGATTG
>seq_606
TAATGATGCT
>seq_607
CCTGAAGAAC
>seq_608
GCTGATTCTG
>seq_609
CTTAAGGGCA
>seq_610
TAATAGTGAA
>seq_611
GACTTGGAAA
>seq_612
ATGATTAGAA
>seq_613
TACACACGCA
>seq_614
AATTGGAAGC
>seq_615
TCAACCCATA
>seq_616
CTGACCATCG
>seq_617
ATGGCCGCCA
>seq_618
CTGACCTACA
>seq_619
CTAGTGTCCG
>seq_620
GCTTTATCCA
>seq_621
AGCCGGCACG
>seq_622
ATGTCCTACA
>seq_623
TCTAGATTGT
>seq_624
CCTACATAGT
>seq_625
CTGGAGAGAA
>seq_626
AGCCTTTTGT
>seq_627
AGCAGAAACA
>seq_628
AGTGGTTTTA
>seq_629
AACACTATGC
>seq_630
TTCTCCCCTC
>seq_631
TGCCCTATGT
>seq_632
GAAACCATGA
>seq_633
CTTGTTTGGT
>seq_634
AGTATGATCC
>seq_635
AGCCTTGGAC
>seq_636
AATCAAAGGG
>seq_637
GGCCTACATA
>seq_638
CAAGGCTGTG
>seq_639
GCCCCAGTGC
>seq_640
TGCCTATCCA
>seq_641
ATGCACATGC
>seq_642
GGGCCCTCTG
>seq_643
GTGGTCCACC
>seq_644
CAAACCTTAC
>seq_645
CTCGGGCAGA
>seq_646
TCCTCATTTT
>seq_647
TGGGGCGCCT
>seq_648
ATGTGTTTGT
>seq_649
ACATCGACTT
>seq_650
GATGCTCCAG
>seq_651
ATCTCTTTGG
>seq_652
GATGAGGAGG
>seq_653
TCGTGGGCCG
>seq_654
GTCCCGGATG
>seq_655
CTGCATACCT
>seq_656
TTGGCCCCCA
>seq_657
GGGCAGTGTC
>seq_658
ATGGGCTTTT
>seq_659
AGCTGGATGC
>seq_660
CAAACAACCC
>seq_661
CCAATCAGAG
>seq_662
TTCTGACCTG
>seq_663
TCATCTGAAG
>seq_664
GAACGCAAGG
>seq_665
AACGTCACAG
>seq_666
CAGCAGAGCC
>seq_667
TACGTGCGCT
>seq_668
GTCATATAAA
>seq_669
TGACTCTTGG
>seq_670
TCTTGACTGC
>seq_671
CCAGCTGCCA
>seq_672
GAAGAAGCCA
>seq_673
TCCCAGATGG
>seq_674
CTGAGCCAGG
>seq_675
GGCTAGTTAA
>seq_676
CTTCATTTGG
>seq_677
GGTGAACTTT
>seq_678
GAAAACAAGA
>seq_679
TTCCGCCCCA
>seq_680
TCTGGCCCCT
>seq_681
CGGGCCCCTC
>seq_682
TCCGCCTGGA
>seq_683
GTAATGAAAA
>seq_684
GGTTCTGCTC
>seq_685
TCATCTTTCC
>seq_686
CGTCGGCTTA
>seq_687
GCACTTACAT
>seq_688
ATGCCTCTTT
>seq_689
ACCTTGTTTA
>seq_690
CAATCATCTG
>seq_691
CTCAGCATCT
>seq_692
ACTGCAGTAC
>seq_693
ACTACAGGAG
>seq_694
CAAGGAGCAG
>seq_695
TAACTCCATC
>seq_696
GTCTGTTCTC
>seq_697
ACCTTGCTTC
>seq_698
ACTATGTGAA
>seq_699
AACTAAGGTA
>seq_700
GCCCAGATTC
>seq_701
CAGCTTGGAA
>seq_702
GTATCTGAAG
>seq_703
GGGAGTATCA
>seq_704
ACAGGTGGCA
>seq_705
GATGGAGGTC
>seq_706
AATGCCTCCT
>seq_707
GACGCGGACG
>seq_708
CCAAAAGCAG
>seq_709
CACATCAGAG
>seq_710
CTCTACCGCT
>seq_711
GTACTATCCC
>seq_712
CGGAGGGCAA
>seq_713
AAGCCAGTAC
>seq_714
AACATTGGAA
>seq_715
TAGGCGCACA
>seq_716
GGCCCCCTAA
>seq_717
AGTGAATCAG
>seq_718
ATCTCTAGGC
>seq_719
TGGAACCAGG
>seq_720
TCCTTCAAAA
>seq_721
CTGTACTTTT
>seq_722
AGGTGCGGTT
>seq_723
GGTCTCACTG
>seq_724
GCATCCACAG
>seq_725
ATGATCTGCA
>seq_726
CCATGAGTGC
>seq_727
CAGCTTTTCC
>seq_728
AGTAAGTCAT
>seq_729
AGCACACTCC
>seq_730
AAGAACAGAA
>seq_731
GAGAAAACAC
>seq_732
CTACCAATTA
>seq_733
TACGAGAAGT
>seq_734
GGGATTGACA
>seq_735
TTGGCTGAAT
>seq_736
TGAGTAATTC
>seq_737
TGAAAGTCTG
>seq_738
AGGTGTACAC
>seq_739
GATATTAAAC
>seq_740
AGTTATGAAA
>seq_741
CATGAAGCAG
>seq_742
GAACAGAGAA
>seq_743
TGGTCACAGA
>seq_744
AGAGTGCCAC
>seq_745
AATGGTGGGG
>seq_746
ATGAAGTTTT
>seq_747
TCAGATTCCT
>seq_748
GTTTGCCCTG
>seq_749
GGGCCTGGCA
>seq_750
CCCAATTGGA
>seq_751
TCCGACACCC
>seq_752
ATGCTAAAAC
>seq_753
CTGTATTTTG
>seq_754
GGCTCCAGTT
>seq_755
GACTACGAGC
>seq_756
TACTTGAGGA
>seq_757
CACCCTGAGC
>seq_758
CATCGTGTAC
>seq_759
CCCCCCAGCA
>seq_760
TATTATATAG
>seq_761
GTAGAGCGAG
>seq_762
GGAGCTCATC
>seq_763
AAATACAAGT
>seq_764
TATTGCTTTA
>seq_765
GTTTTCCCGG
>seq_766
CATAGGAGAG
>seq_767
CTAGTTTCAT
>seq_768
GCTGGAGTGA
>seq_769
TTACCAAGAG
>seq_770
CTTTGACCCA
>seq_771
GCACGAAATG
>seq_772
CGGCATCCCC
>seq_773
GCGGCGTGGG
>seq_774
ATCAAGCCCT
>seq_775
TGTGATATCT
>seq_776
CAGCAATGGT
>seq_777
GCGGAGACCC
>seq_778
GGACCTGCAC
>seq_779
AGAACATGTG
>seq_780
AGCATCTGCA
>seq_781
GAAATCAAGA
>seq_782
TTTCTCCTCA
>seq_783
CTGAAGGAGC
>seq_784
GTCACCCTTT
>seq_785
TGCTAGGGCA
>seq_786
GGGGGAGGCC
>seq_787
TTAAGATTAT
>seq_788
GTCAAATTAT
>seq_789
GCAAAGTTTT
>seq_790
TTCGGTAAGA
>seq_791
AGCAGCAGGT
>seq_792
CAATGGTCCA
>seq_793
AGAAAATAAA
>seq_794
CCCAAACAAT
>seq_795
AAGGAAGTAA
>seq_796
TGGAGCTGAG
>seq_797
CAGAAGGAGG
>seq_798
AGCTATTTTT
>seq_799
TGAAGGGGTC
>seq_800
TCCTACTCTG
>seq_801
AGAAACGCTA
>seq_802
ACTTTGACTG
>seq_803
TGGAGTTTCT
>seq_804
ATGTGAGGAA
>seq_805
ACAGCTGCGC
>seq_806
TACTAAGTAC
>seq_807
AAGTGTAATG
>seq_808
TGTGACCACA
>seq_809
GAATGGGAGG
>seq_810
TGATAAGACT
>seq_811
CTTGTCCCTC
>seq_812
ATGTCTAAAT
>seq_813
ATCGGGTTTG
>seq_814
GAGAAGATGA
>seq_815
GTTGCAGTGA
>seq_816
AGGGAATAGT
>seq_817
AGCTGCTGCG
>seq_818
AGTGACAAGG
>seq_819
TAGCTACACA
>seq_820
CTATGCCATG
>seq_821
AAGATGAATT
>seq_822
TGGTGCGCCA
>seq_823
AGACAAACTT
>seq_824
ATGATTTTGC
>seq_825
AGGGAGCTAC
>seq_826
AGAACTCTTG
>seq_827
ATATGAAAAC
>seq_828
CCCAGAGTGG
>seq_829
GTTCTGGAGA
>seq_830
AGTATTTGGG
>seq_831
GGAGCTGATC
>seq_832
GCTTCGTACG
>seq_833
TTAAGGTACA
>seq_834
TGGACAATGA
>seq_835
GCAGCTGCCA
>seq_836
GGAGCCCTGC
>seq_837
CATATTGTAC
>seq_838
ACGCCGCTGC
>seq_839
CGCGCTTCGC
>seq_840
ACCAGTCCGA
>seq_841
AGAACAGTGC
>seq_842
TAGGAGTGGT
>seq_843
TACTGGTGAA
>seq_844
CCAAGCTGGG
>seq_845
TTGGACTCCA
>seq_846
CCCTACAGGC
>seq_847
GGTGTTTGTA
>seq_848
TTAGAAGAAT
>seq_849
GCCCTGTACC
>seq_850
GGTTGTTAAC
>seq_851
CCACGATCTC
>seq_852
GGGTCTAGAC
>seq_853
TACAGGTCAC
>seq_854
ACTCAGATAT
>seq_855
CGTGCCATGA
>seq_856
GCCCCTGAGC
>seq_857
TTTTTGCTTC
>seq_858
TACTGATAGT
>seq_859
GATGAAGTTC
>seq_860
TTCAAAAGGA
>seq_861
GATGCGGGGA
>seq_862
GACGGGAAGT
>seq_863
TATAGTTCCT
>seq_864
GTCTTCAGAG
>seq_865
AAGAGCAGAG
>seq_866
GCGTTCCAAC
>seq_867
ACCAGAGTAT
>seq_868
GACGGGGGGC
>seq_869
TTGGCTTTGA
>seq_870
GGCCGGACGG
>seq_871
ATCTACTCCT
>seq_872
AGGAAGTATC
>seq_873
TATCTGCAAA
>seq_874
TGAGACAACT
>seq_875
AGACTTGATA
>seq_876
GTTGGGTGTC
>seq_877
AACTGAAACA
>seq_878
ACTTATAGGT
>seq_879
CCTCGCTCTC
>seq_880
GAACAATAAC
>seq_881
GCATTCAATG
>seq_882
TCTTTTATTA
>seq_883
GTGGCGACGC
>seq_884
CCATTGAGCT
>seq_885
CGAGTCTTTC
>seq_886
TGTTAGATGT
>seq_887
GAATTAAATT
>seq_888
CCAAAGGCGG
>seq_889
AGCGATTCTC
>seq_890
TGAGACAGAG
>seq_891
AGAGATGGTG
>seq_892
GGCTTCATGC
>seq_893
GAAGCCGCTG
>seq_894
TTCTAGTTTA
>seq_895
ACAGGCTGCC
>seq_896
TGCACACACA
>seq_897
GTTTATCCCT
>seq_898
GGAAGTGAGG
>seq_899
TCCAAAAAAC
>seq_900
AACAGACTTA
>seq_901
AAAACAATAT
>seq_902
TTCTTCCTTC
>seq_903
AGAGCAAGTG
>seq_904
TCTGAACTGC
>seq_905
GGCGGACCGT
>seq_906
AGTGATAGAG
>seq_907
TCGCAACAAC
>seq_908
CAAATACCAG
>seq_909
CAGCTGCTAA
>seq_910
CTGCCCTGCT
>seq_911
AATTCCCCAT
>seq_912
GTGCCTGCCA
>seq_913
AAACCTGGAA
>seq_914
AAATTGCTTT
>seq_915
GGACTGACAA
>seq_916
GGCTTTACTT
>seq_917
AGCGGTGGCA
>seq_918
GCTCCCCTTC
>seq_919
GTACATTTTT
>seq_920
AGAAAAGTCA
>seq_921
TGTCCACTTT
>seq_922
CAGGCCGTGC
>seq_923
TGTTTCCCTG
>seq_924
CCTGGTTCAT
>seq_925
GCACCCTGCA
>seq_926
CCAGGGCCGA
>seq_927
TCCAGTTCCC
>seq_928
GCATGACTTG
>seq_929
ACAAACTATA
>seq_930
AAATTTGGCA
>seq_931
TTTTCCCACT
>seq_932
AAAAACATTA
>seq_933
AAAAGTTCAG
>seq_934
TTTGTGCGGA
>seq_935
GTGATCCACC
>seq_936
TATCTTCTTT
>seq_937
TCAAGAACCA
>seq_938
AGTTAAGTCT
>seq_939
TTTCTGGTCA
>seq_940
AATAACGTCA
>seq_941
AGTATGCCTA
>seq_942
GCGCGGCGGC
>seq_943
ACTAAGCATT
>seq_944
CCTTGGAGTG
>seq_945
GCTTTTACAT
>seq_946
ATTGACAGAG
>seq_947
CAAAGAGGAG
>seq_948
CTTCTACCTT
>seq_949
GGGTGGGATA
>seq_950
AGTGCCAGCT
>seq_951
AATTCCACAG
>seq_952
AGCCTTGCCC
>seq_953
CTAAAGGACA
>seq_954
CAGCACCGGC
>seq_955
TCCAGCCCCA
>seq_956
CTGCCGGGCG
>seq_957
AATGACCGCA
>seq_958
CGCTTCCTGC
>seq_959
AGAGCTGCTG
>seq_960
AGCCAAAGCA
>seq_961
GGCGCCCAGA
>seq_962
GGAGGGAGCT
>seq_963
CCGTGGCGGT
>seq_964
CCGGGCGGGA
>seq_965
ACTCCAGAGC
>seq_966
AGCAGCCTCA
>seq_967
GGCATCTCTG
>seq_968
TGATACTTTC
>seq_969
TTCTGGCCTG
>seq_970
AAGTGGAGAG
>seq_971
TATTTGGAAA
>seq_972
GGGCCAAAGG
>seq_973
GGCCGAAATT
>seq_974
TATACTTGAG
>seq_975
GTAGCCTCAC
>seq_976
GAACCAGCTG
>seq_977
GAGCTGCAGG
>seq_978
CAGATAAGCA
>seq_979
AAGCCAGCTT
>seq_980
GCGCCGGCCT
>seq_981
GATAAACTAT
>seq_982
CCTGGACAGC
>seq_983
AGGAAGCCTT
>seq_984
ACTCACGTTT
>seq_985
GTTCTCGATG
>seq_986
GCTGGACTCC
>seq_987
GAGCAAAGAA
>seq_988
ACTGGATTCG
>seq_989
TGGGCCATGG
>seq_990
AGTTGGACAG
>seq_991
AATCACTCCG
>seq_992
CGCCTGCCTG
>seq_993
ATAGGGAAAG
>seq_994
GTCCTTATGG
>seq_995
ACTGAGCAGC
>seq_996
AACCAGCAGC
>seq_997
CACTTCCTCC
>seq_998
TGACGTTGGC
>seq_999
AATTTAGATG
>seq_1000
ACAAAGACAA
