# Supplementary material for: HiMMe: using genetic patterns as a proxy for genome assembly reliability assessment
Source: BMC Genomics. 2017 Sep 5;18:694. doi: 10.1186/s12864-017-3965-2 (PMC5584555; doi:10.1186/s12864-017-3965-2)
Supplement: Supplementary file 2 — ’Supplementary_file2.zip’, Title: ’Data from simulations’. Description: contains all simulated data as well as the pertinent results. (ZIP 1187 kb) [file 12864_2017_3965_MOESM2_ESM.zip › Simulations/simulations/input/random_seq_30.fa]

>random_seq_1
TTCCGCGTACACATTATCTCGATACTTCGC
>random_seq_2
CTCTAGTACACCCATGAGATGGCTCACTTC
>random_seq_3
CGATGAAGAGTTGAGCAAGAGATGAACCTG
>random_seq_4
TACGGGACAATGATGATCGTACGCGTACAT
>random_seq_5
GTTGCATACAAGAAGGCGGTAGGTTCGACG
>random_seq_6
TTCGCATACCAGGAGAACTAGAGCCTTTTT
>random_seq_7
CCAAGGGGGTCCGCCCCGGATCCCACACAT
>random_seq_8
TGGACCCGAAGATGGGAAGTTGGTGTGAGA
>random_seq_9
ATGAGTGCCGTCAGTTACGACATAGTTATT
>random_seq_10
TCGATTATCGATATGATATGCAGTGTAGTA
>random_seq_11
TTCACAGTAATGCCAACATGGCTTACTGTA
>random_seq_12
TTGACAAATATGGTTGCTCAGAATATCACG
>random_seq_13
TCGTATGTAATAGCTAACAGGTAAACTCGC
>random_seq_14
TGTGACCTTTCCTGAGTAATTCCAAGTAAG
>random_seq_15
CTCGCTTGGCTCAGGCGATTCCCTCATTAC
>random_seq_16
GGGGGCGTTAGTAGGCGTCACGCATGACAA
>random_seq_17
CTTAATGACTCCGAGGAGAATCGGGCACCG
>random_seq_18
TTGTTATACCAAACAGATGCACTGCTCACC
>random_seq_19
AAATGAGCGATGTGATTTCTGTGGCTATAG
>random_seq_20
AGCGCATCGATGGTGCTTCCTATAAGCTTG
>random_seq_21
CGATAAAAGGTTTTGACCATGTGTGGCGAG
>random_seq_22
CGATTGGGGAAACGGCGCGGTGGCAGCGTG
>random_seq_23
GGCAGCGACTCTTCTAAACTCTCATGACTG
>random_seq_24
ATCTTATGCGCACCCCCGTAGTCTATGGCC
>random_seq_25
CGAGTTTTTGGATAGCACAGTTCGGGGATT
>random_seq_26
AGTCAACAAGGAGAGAGCCCGAATCAAGCA
>random_seq_27
CACCGATACTGTCTTTTGGGCCGAAGGGAC
>random_seq_28
TACTCCTTAGGCAATCTTTTAGAGGACTGT
>random_seq_29
CAGTGTACGATAGTCAAACATTCCACGAAC
>random_seq_30
TTGACGAGCTATAACTAGATGAGGTACAAA
>random_seq_31
CAAATCGTGGAGTGACCGAAAAGGCTACGA
>random_seq_32
GATACTCTCCTACTATTGGCGGGAGTTTGA
>random_seq_33
CAGGCTGGATCTATAGAACCCACGTGTCTG
>random_seq_34
TTTTACTTAATTGATTCTCGATTCTAACCT
>random_seq_35
TGTGTATGGTTAGAGAATTTAAGCTGAAAG
>random_seq_36
CTGACCACCACTCGGCAGACCCTTCGTGAT
>random_seq_37
TGCCCGCAATCGCTCTAGGTTGATCGATAG
>random_seq_38
CTATTTTGGATGGCCCAGGTCAGTCGTTTT
>random_seq_39
TCACAGGCCACTTCTAAAGCGATTCCCAAG
>random_seq_40
TCAAGACACCTGCCGTGGCTAACTAATAGT
>random_seq_41
ACCCAACACAGGCATGTACCGCTATGATGT
>random_seq_42
GCCTACTGGTCGATCAGTCGTAACCACCGT
>random_seq_43
AAGATCATTTCACTGAGCCGACTAAAGCAG
>random_seq_44
TAGTGTGTGCCGAATGTACGGTCGATCTCA
>random_seq_45
GTATAGATTTTAAGGTTATCTACCCATTAA
>random_seq_46
ATTCACCTGAAGATGTTAGCATCAGACAAG
>random_seq_47
CTCAAATGTCAGGGTCCTCGTATCGGAGGC
>random_seq_48
GGGTATGCGATAGCGTTATATCTATCCTTG
>random_seq_49
GACTGTCTACTTGCAGAAGAATGCGGTGAG
>random_seq_50
AAACTGAGGACGAACGCAATTGTCCGTGCG
>random_seq_51
TTAGCCAGGAACGGTCGTACCGTTACTTCA
>random_seq_52
ATTTCGATATGCCAGACCCAAACTTAATAT
>random_seq_53
TTGCTAACTGTTTTATTAAGCCCGTGTTAA
>random_seq_54
CCAAAGCGCGGCACGAGGGTTGGGGCCTAT
>random_seq_55
GTGAAGTGGGTACGAGGTTAGCTCACTCAA
>random_seq_56
TTCACCTGAGGTCCCCAAATGGTCTGTTAG
>random_seq_57
TATCCACACTACTGTTTTGTTGGAATTTAA
>random_seq_58
AAGTCCGCGTTATGGCAACTGAAGTACGGC
>random_seq_59
GTCCGTTGAGGGAGTTGCCCGTTGATCGAG
>random_seq_60
GGACGCCAGACATAAGTATTAATGTAATTT
>random_seq_61
TTCGATCTCACCGAGACTGACGATATACGA
>random_seq_62
AAGGTTGCATTACCTCCCTTTCACATGAGT
>random_seq_63
ATCAGATGCTTAAATCTGTGTGCCTCATTT
>random_seq_64
GGTAATTCGCTAGGATATTTGTCAAGTCGC
>random_seq_65
AGTGCGGATATGTTTGATAGAAGTGAAACC
>random_seq_66
CATATGAATTCGTTGCCTACGAACCCAGCC
>random_seq_67
CACCGGGTCGTTGCGTTGAGCATTGAACTA
>random_seq_68
GGGGCGTTTTTGCCGCTATGCCGATGATGC
>random_seq_69
TGCAAGCGCAACGATAGTCTTCTGGCTCAC
>random_seq_70
AAATCTTCACGTGCCCCCTGGGTAGGGGAA
>random_seq_71
AACTATACCACTGATTGCTTGATTAGCCAA
>random_seq_72
AGAAGTGTCTCTATTAAGGCCGCGGTTTCC
>random_seq_73
TCAAAGATAACAGACAGCCTTTCCCGGCTA
>random_seq_74
GTGGGGTCCCGCGAAGAGTCGATTTTGATG
>random_seq_75
CAAACATGCGATGTGCGTTCTGCTCAATTG
>random_seq_76
CTGAGGGTTGTGCGGGGAGGCTGCGACTTA
>random_seq_77
GACATAAGCAATCTTAGCGTCTGCGACGCC
>random_seq_78
GCTTCCGCGCACTTTTGTTGTCGTTGCCGA
>random_seq_79
GTAAACTCTGGATGGGTGTGGGCCTAAACT
>random_seq_80
CAATTGTTGAACATGAGGTGTTATGACGTA
>random_seq_81
TACCGGGTTCAACAGCACTCGGACTGACGT
>random_seq_82
TACGGGATTTTGTCATCCGCAAGACTGCGA
>random_seq_83
AGGAGCTCAGCTAAGAAAGCCTTGGTAGGT
>random_seq_84
ACAGCTCTAAAACCGACAATAGTTGCGTCA
>random_seq_85
TCGTCTCGCAACTTAGATCTTTAAAGGATA
>random_seq_86
CAACCCCTAAGGAAGAGGTTTTCAGCCACG
>random_seq_87
GCCCTCATACCGCCGATTTCGACTGAACAC
>random_seq_88
TGTAAACCAGAGTTAATCTGGCATGTGTCG
>random_seq_89
CCACACTCTGTCAGCGTCTACGTAGTAACG
>random_seq_90
CGTGACCCTCACGTTTAAGCAGGTGTGGGT
>random_seq_91
TACGAACATGAAACAGGTGTAGACCCCTAA
>random_seq_92
GGCTTCATAGTAAAGAGTTATATAGGGCGT
>random_seq_93
GCGGAGTCGCTGCACTGATCCTCTGAGTCA
>random_seq_94
GTCGCTCCCCTCACTGAGCCTCGCCGGTAG
>random_seq_95
CCATGGGACTCACGCTTCTCGACCTGAGTG
>random_seq_96
ATCTGGGTTACTGCCTAAAAGCTCCTGGCA
>random_seq_97
GACATGAGCCACCGTAAACCGCACTCTAAT
>random_seq_98
TTGCACCTGTACGGGTTGAGCTTTTATATT
>random_seq_99
ACTCGTAGGCTACCGCACGTTCGAAGTCCT
>random_seq_100
TAACGCCCACTGTTTTGTCGATTCGCTGCA
>random_seq_101
CCATTACATAGTATCGTCGTGTCATCTCCA
>random_seq_102
GAATACAATTGTTAAGTACCTACATCGCGG
>random_seq_103
GTCGAGAGACCAATTGTGTTCAATACTTAG
>random_seq_104
GAGCGTATATCCTATCCCGACATTTTCACA
>random_seq_105
TATGACGTTCTTGCGCCGGATGACAAACTG
>random_seq_106
CGTTGGTCACTCCTCCTGGAATAATTCGAC
>random_seq_107
CCGGGTCTTTCCAATCCCGACCACGCCAAG
>random_seq_108
CCTGGACACGCCACGTGTGGAGCCAAGGAA
>random_seq_109
TAACACACATTCAGATTTTGTAGCGTTACT
>random_seq_110
TCTCGTGCACGTCGCGTGTTAGCGACGCTG
>random_seq_111
ACCCCCGACGCGTTAAGTCTTCTGTGGCTA
>random_seq_112
GGATTAGCAGGCGTGAACCCTCGAGTGGCG
>random_seq_113
GTGCATATGAATAGAGATTGCCCAGCCCAG
>random_seq_114
CGACCGCGCCCGGCAGTCGACAACGGAGTT
>random_seq_115
TGGCTGATGTAGGAGATGTATACGGGCGAC
>random_seq_116
CTGCGTGAACTTATCCCTATGCCACAGTTC
>random_seq_117
GCTAGCTAGTTACAAATGCTCCTGGCTGCA
>random_seq_118
TATGCGTTACGAATATAACCTTAAACGGAT
>random_seq_119
TCCGGACGAGCGCAGTACCTAGTGTGGACA
>random_seq_120
TATTACTAATTGCTCAATCACGCGGAAACG
>random_seq_121
ATTAGTCACTTTTGAAGCACAGGATATCTT
>random_seq_122
ATAAAGATAACCGTTATGGCGTACCAGGAT
>random_seq_123
CTAGGCCAATGAGTGAGTTCTCGTACCTCT
>random_seq_124
TGAGGTTTGCGGTCCCCTTGGACCACACAT
>random_seq_125
CTCCTTCACCGTACCGAAGCATAAATCTGA
>random_seq_126
GTACAATTCCTCCCGCATTCAAACTGGGTC
>random_seq_127
TTATTGGTTACAGATGGTGTGGACGAGCGG
>random_seq_128
AGATCGCCATGTGGCGCGGACCACAAGGCT
>random_seq_129
GGAAAAGGGAGCGTGGAGGCCCGCACATTA
>random_seq_130
TGGAATGCGATAGGTCTACAGATACTCGAA
>random_seq_131
TCTAGTGAAAGCCTCTTTAGTATGAGGTGA
>random_seq_132
TATAGGCGCGCGGGGAACTATAGAACGGTA
>random_seq_133
AGAGAGACTGGAGAACTTTGTTGCCTTCAG
>random_seq_134
TGTGAGTTCAAGTTGGGAAACTTTTTCTTT
>random_seq_135
TCAACAATTGGTGGTTGGAGTACCGAGACC
>random_seq_136
TTTAAAGTTTCATAGAAGAACGCCAGTGCA
>random_seq_137
CTATTAGGCCTCATGGTCGATGTAACACGA
>random_seq_138
GTGCCCCTTGATAGGCGTGGACGGGTCCCT
>random_seq_139
TTCATCTCTTATTGAATGGTGCTAATTCCA
>random_seq_140
CTTCGACTTTTATGGCGTAGCTCATATTCT
>random_seq_141
CTGGTATCTTCGTCGCTACGGACTGAGGAC
>random_seq_142
AGCTTCCGCGCCTTCGACCATCTATGTAAA
>random_seq_143
CTTAGTAAGCGCCCTGGAACCCGAAATATT
>random_seq_144
GTTACACTTCGACCATTGGGGCCCCTGTAT
>random_seq_145
AAGCCGCTCTGACAATGCCCGTCGGTACGG
>random_seq_146
GAGTCGTGACTCATCCCGGGGAGCGACACC
>random_seq_147
TTTTGATGAGTCCTCGTCTAAAGTTGATTC
>random_seq_148
ATAGTTACGCAGTCGTGACAGCAATCGGAC
>random_seq_149
AATGTTGTACGAGCAGGCGGCCGTTATCAT
>random_seq_150
TGGGAATATGCCAGGGAAGGGGCCATGCTG
>random_seq_151
TCACCGAAGACACTAGAGTACGTCTTTACA
>random_seq_152
AGTGCCTACTATCCGTTCAATGATCCACCA
>random_seq_153
TGCCTAAAGATCCCTGCAGTGCATTACATT
>random_seq_154
CCACTAAGAGAGTGAGGTTCGGCCAACCCT
>random_seq_155
CTTTTCCAGGCGTTAGTCTTCTGCTAGCCG
>random_seq_156
GCGTGAAACCGTATCTCCGTCATAAACTCC
>random_seq_157
CGTGACATCTAGTATGAACTAACCTGATCT
>random_seq_158
CCAACTCCGAAGTCTCCATGGTATTTCTAG
>random_seq_159
GCCGCTTAAGTCTCCGGGCCGCTTCAAAGT
>random_seq_160
GTCTTGTAGTTAGCCTCGTTGCTCCGTGAA
>random_seq_161
TAACAGTGATGAGTTATATGAGACCCACTC
>random_seq_162
TTTGCCACAGACTATGTAAGCGTTATCCTA
>random_seq_163
TTCCGACCGTAAGTGCCATACGGCTCGTGA
>random_seq_164
CCCTTTCTTGTATTTTCGAAATGTGTGTCT
>random_seq_165
TGGGCGCTGGGAGTCTCTTTGTATCCGGCC
>random_seq_166
TTCCGATCATCCTGATGAGTAGATCACCAA
>random_seq_167
AACTGGAGTTAATATCAACCAAAGGTTGCA
>random_seq_168
AGAAGCAGTCCGGAATTACAAGGTACCTTC
>random_seq_169
ATGGTCTCTGAGTACGAAGCCGCGATGCTT
>random_seq_170
TTAACTTGGCCAACTGGCCTTTACAAGTTG
>random_seq_171
CCCTTCAGGCTGGTAAAATACTTGCAGTTA
>random_seq_172
CGTGGTAAGTACCCCGTCGTGTACGAGCCG
>random_seq_173
AGGGGACGAGTCACGATGGTCTAGAGAAAA
>random_seq_174
GTTGTTACAACACTTTTTCGTTTCCTAGAG
>random_seq_175
GACCTCCGATACAACGGATCACGCTGACAG
>random_seq_176
ACCTACCCCGATAACAATGCAGCCGCCGTG
>random_seq_177
CTGTGACGGATTACACAATGAAATCCCCGC
>random_seq_178
GTCTTGCCAGCAGGAAATACTTTCTCGGAA
>random_seq_179
CTACTGATGGCGAGCCCTTGTAGGTTCTTA
>random_seq_180
TTTAAGAAATTAGCCTCATTGGGATTAATC
>random_seq_181
TAGACTTAAGACGCGACGTTACACTCGCTT
>random_seq_182
AACCCATGTCGTCCCGATTATCGCGGAGAT
>random_seq_183
GTGCTTACTCATCGTTCGTGTGTAGCGGCC
>random_seq_184
CCATTTCGGATATCACCTGGAAGCCATTCT
>random_seq_185
CCTGACGGGAGCGGGCAGGCGTTTGTAAGA
>random_seq_186
AAGCATCACCAATTTACCTTAGCCCCCGTC
>random_seq_187
ATACGTTCACTGTAAGATGCTTATCTTAGC
>random_seq_188
TTCATAGGCAAGAATTTTCCGTCTAAAACA
>random_seq_189
TTCGCGTGCTAACCCTGGCCTCGACGATAG
>random_seq_190
CCAGGGCGGTTTGTCAGGCGTGCTCGTCTG
>random_seq_191
GGTATGCCCAGCAGAACAGGGCTGCGCTGC
>random_seq_192
CGCTAGTTGCGTTGAACTTCTCTCTTAACG
>random_seq_193
AGTCTAGATCCGTTCCGATGGAACCTCCAC
>random_seq_194
CCAGCCACTTAAGGCCTGATCACAACCGGG
>random_seq_195
CTGTTGCCAAATCATTTTGGGAACTAGAAC
>random_seq_196
CTTCTCGCGAGCACATGCTGATGCTTATTC
>random_seq_197
GCGCCGCGCCCATCTGTTTATCCTAAACGT
>random_seq_198
GGATGACAGTAATAACGGTAGTACTTAACG
>random_seq_199
GCGAATCGAGGCTGGCGTTATAGGAGCACA
>random_seq_200
GGAATTTCTCTGTAACGTCCTACGGACTGG
>random_seq_201
ACACTGCTAGTAACTTGACAGTTACGGCTT
>random_seq_202
GGACACCGCCCTGAAAGACCTTGATTCTGA
>random_seq_203
AGGTACGATGGGCTGGCCTTCGGATCCCGA
>random_seq_204
TATGCTAAAAACTACGGGCTAAGGGCGTAA
>random_seq_205
GCACCCGCGATGTACTGCAGTAATTCGGGT
>random_seq_206
AGGAACAATTTTGAGCCTAGTGAAGATTCC
>random_seq_207
AAACCCCCGTCCACTATAGTGTACCATCAC
>random_seq_208
TTCGCGTCTTACCAGGTAGCGAAGGACTAC
>random_seq_209
GTTGGTCGGCGGGACGACCGGTAACGAAAG
>random_seq_210
TGGACGTATTATGTTAGTAGAGGATTTCGG
>random_seq_211
TATTGGATGCTAATGATACGTGCAACATCC
>random_seq_212
GGCATGTCCAGCCATGGGTGGTCGGGAGAG
>random_seq_213
CAGCTAATTGCCAAATAGGCTATATCACCA
>random_seq_214
CCTGCTGAGGGGCAGAGACTTGAGATCCCG
>random_seq_215
TGGGCTTACGCCGTTTTCGTCGCTAGCCAT
>random_seq_216
GCCATCATATGTTATGCATCGTATCGTCAC
>random_seq_217
GTGGGTTGAACCAATAATCTCCAACGAGGC
>random_seq_218
TTTCTATTAGCCTAGCCAGAGCTGGGAGAC
>random_seq_219
ATTCGCGCGTCCTTCGTAGCAAGCTCTGAA
>random_seq_220
TAGAGTCTGCGTCGCCTCTCGGCTAAGGGA
>random_seq_221
AAGTAGCCTCGTCCCTTCTTGTGACTCTTG
>random_seq_222
TGATCACCCTAACTGGTCGCCTGAGCTGAC
>random_seq_223
TAAGGACGCCTCCTCGAAGGTCACTAATGG
>random_seq_224
TGGCCTTGCTCCTCTCGCTCCGTGGCAAAA
>random_seq_225
CTCAGCGGCTGTTTCAAGTTAATAGCCGGA
>random_seq_226
GGTCGAGGACGATTGTGCCTATTCTGCTCT
>random_seq_227
TCGGGCACGCAGTGGTACCAGAGCGCTCAC
>random_seq_228
TGTACGTCTCTGAACTCGCGGCACAACAGC
>random_seq_229
ACTGGGAAAAGTATTTAGATACACACGCCC
>random_seq_230
GCGACCCTCTATGCGAGATCGATGACGCTT
>random_seq_231
AGGGGTGCATTGGTAGATCGTGCCTCTACG
>random_seq_232
CCCTTTGGCCCAATCATTGGCTTTACCGGT
>random_seq_233
AAAGGAAAATTGGCTGATGATAGAAGACGA
>random_seq_234
GTGGCCCAACATATACATAGAAATCTAAAG
>random_seq_235
CCGTGTAACCGTTGCCAAGCAGCCGTTAGC
>random_seq_236
GTGCAGCCTGTAAGCGTGGTTGCAGATACC
>random_seq_237
GCCGTCTTAAAATCTCAGGCCGACGGTAAT
>random_seq_238
GCAACATCCAGCTTATGACTCGCCATCGAG
>random_seq_239
GCATTAGTTCACGGGACCCGATTCCCGAAG
>random_seq_240
ACCTTGGAAGCGGGCACGCAAAACGCGTGT
>random_seq_241
GGCTCCACCTGGGGTATAGGGTCGCAGTAG
>random_seq_242
CGCCGCGTTGAAAGCCGGTGACAATCAGCA
>random_seq_243
CCGTCACTTCTTGAATCATTGCGAATGGAG
>random_seq_244
CTGTTAGCTAACATGCATTTCGGGTACCCT
>random_seq_245
ACACTTGTTTATCGTCCTACCGTCATGACA
>random_seq_246
ATATGAAAGAGGAAGAAAACTATACAATGT
>random_seq_247
CTCGGTGGGAGACAGGTGTCCCTATGGCCG
>random_seq_248
TATTTACCAACTTCAACAGCAGCAACGCCT
>random_seq_249
CGGCGTATTTTTTTGTTCGATGAGCGATTT
>random_seq_250
CCCGCTGCGGCCAGATAACGTGATCGCAAA
>random_seq_251
TAACACGCTCCGCCAGGCTTAATATTGCTC
>random_seq_252
ATGCTGGTCTACGGCGTGAAGAGGGGCTGG
>random_seq_253
GAATGTCGGTTTAATGTGTCGTTCGCTCCT
>random_seq_254
ACGACACTATGCTTATGGATAGTGGGCTTT
>random_seq_255
TCAAACGTATTATACAATGGAGGATTCCAT
>random_seq_256
TCCGGGGGGAAGGTGATGTTTCTGCCCGAG
>random_seq_257
ATTGGATATCCGACCGTTGGGTTGCGTCGC
>random_seq_258
ATGGTACCTTCTTACGCCTGCGCCCCTATC
>random_seq_259
AGCGTGTCGGGATCATGCCCTTGATGTCTG
>random_seq_260
CTGAGGACGTTCTTTAAGGAAGAGTCCTTC
>random_seq_261
AAGTGGCCTGTAACACCTGAGAGCACTAGA
>random_seq_262
AGTGGTGACGCGCAAGGTACCCTCTGCAGC
>random_seq_263
ATCTCCCCCCTGTCGTCTTTGGTAATTCTT
>random_seq_264
CTGTGAGACTTATGTTAGTTGTTGATTTCC
>random_seq_265
CTTTCCACCAGGCTCGAAGAAATCGGATGT
>random_seq_266
GTCTTTAACGAATAAAAAGCGCCAGAAGTG
>random_seq_267
GGTAAGCTGTCCCAGTTTTTATATCGTATT
>random_seq_268
ACACGTAAGTACAAATGCGTTCACGCTGCC
>random_seq_269
ACGATACGGGCGATATGAAAGTGGGTAGGA
>random_seq_270
GGGCGATAAAGGAGCTTAGAGTGACGGGAA
>random_seq_271
TTAGCTGCAACACCCCGATAGAATGAAGAG
>random_seq_272
AAAATATCAAGCTGCACGTAACGGTAGAAG
>random_seq_273
ATCTACGATGGAATAGTAGCGGTTCCAAGC
>random_seq_274
GAGCTGGCCACGCGATAACAAGTCCATCTC
>random_seq_275
CGCTTTACGATTCCGGGATGGCGACAAGAC
>random_seq_276
TGCAACGTGTATACAATAAAGCATGCTGCT
>random_seq_277
AGCGCATTCCCGAGTTCGGCCCTTCCATGG
>random_seq_278
GCGAACCCCTGATTTGTTCTGTTCTGACTA
>random_seq_279
GTCGTAACTAGAGATATGTAGTTGCCAAGG
>random_seq_280
GCTATGACGATCCGATCAGACGCCCCTGAG
>random_seq_281
AGATTTAACGTAGTCTAATGTACACAAGTT
>random_seq_282
CACGCAATGACAAAACAAGATGACCATATT
>random_seq_283
TCGGCGTAAACAAGACGGACAATTTTTCTT
>random_seq_284
ATAGGTTGAGGTGGAGTCGCGCGTAAGGTT
>random_seq_285
AACAGCAGTTAAGCATATCGTTGTTTAATC
>random_seq_286
CCGGCGACATCTAGTCTGGGTTACACCCAA
>random_seq_287
CCTAGTAGCGCATGAATGGGTTGTGCGGCT
>random_seq_288
CACTACTCCAACGTGTGACGGACCATGCGG
>random_seq_289
TCGGGTGTGGATAGTGATACCGGTCAAAGC
>random_seq_290
TTCCGCAGACTAAACGTAATATTCTAACTG
>random_seq_291
TATGGATTGGGTCATTGTCCCATGCCACAG
>random_seq_292
AATAAGGCTTATTCCGGAGAGGATCCCATT
>random_seq_293
TCTATTTCTCACAATCCATACTCTTGAGTG
>random_seq_294
CAAGTGGCGAGTAGTTTCTCTTATCCGCCT
>random_seq_295
GGATGGTTGCGTCTACTTGCAACGAAGTCC
>random_seq_296
ACTGTAAACAGGCCGTGCAGTGAAGGGAGT
>random_seq_297
CAGTTGGGTTGTGTAGAATCCAGCGGAGCC
>random_seq_298
GTGCAACAACCCGAGAATAACCGTTAGTTC
>random_seq_299
AACCAACCATTGACAGACTAGGCCCGGAAA
>random_seq_300
GCTTATTAAGATTTTCGCAAGATCGTCCTT
>random_seq_301
CCAAGACTCGGGGCCTTACAAAGATGGGAC
>random_seq_302
CAGTACAACATGGTGCAGTATTCTGATCAT
>random_seq_303
GTGCGACAAGATGTGTTAACGCTAGTACTG
>random_seq_304
ATCTACCAAGAGCTGTCTAGGAGATAACCG
>random_seq_305
TTGGTACGATTCTAACACGCTGCCTACCAC
>random_seq_306
CTTTGGCCAGTCCCAGGAATAGCTAGAGAT
>random_seq_307
AGAGCAATCACCCCTGTTGCGAGGTCAGTA
>random_seq_308
GCTCTACAATGGTCGATGTATACGCGTGCC
>random_seq_309
CTCTTAGTTGATGGTAATCGGCGAAGAAAT
>random_seq_310
AAATGCGAGAGCATATAACCAGTGATGGAT
>random_seq_311
GCGACTTCTACTTTTCCAGAAAGTAAGAAT
>random_seq_312
CGTTCAGCCAGAACAGGCCTGCGAAGTAGG
>random_seq_313
CTCCCCATTGACCGCCCCTGAACATGCTTA
>random_seq_314
CTCGGCTAAAAAGGACTGCGTGGTTGTCCT
>random_seq_315
CGAGTGTCGGTGGTTTTCAGGTATATATAG
>random_seq_316
GAATTGCCTAGCTTTTGATGTTTCTACCTC
>random_seq_317
GTCGAAATACTACTAACGGCGGATTTTGTA
>random_seq_318
GCTTATCATCCTGGCGATGCGTAGCCTAAA
>random_seq_319
CTGACCCATTCCCGGGTCGATGGAATGCGG
>random_seq_320
GACTCGTGAATTATAGTGATTGCTCACCGT
>random_seq_321
TCGAGAGGGTAACCCCAGAGCGCACTGCGT
>random_seq_322
CAACGAACCGTAAGCGCCTTCTTCCCGACT
>random_seq_323
CTATTTTCTCAGTTTCTCGAGCTCAAAGTC
>random_seq_324
GAGCTTGGCGCTTACACCCTTTTTCGCGTC
>random_seq_325
CGACAGTCCACCCGCCACCCCGCCAGTTGA
>random_seq_326
AAGGCTTCAATTAAGAGACGGCCGACAGCC
>random_seq_327
GCAGCCTGCGCAGCTTAGATAGGCGAGACT
>random_seq_328
AGGAGAGGTCGGTTTGGTTGGTTGTCACTC
>random_seq_329
TTACAATTACGAGGCAAGAGGTTTTATCAA
>random_seq_330
AGCAAAATAGACTATCAGTTCCAAGTGTTA
>random_seq_331
GCGCTGTTTAAGTTACATTCTTGGGTGCTG
>random_seq_332
AGCATCTTCTGCTCGCTATGATTCTCCGGT
>random_seq_333
CCACGGACAGATATGTGCGAGGCGCCTGAT
>random_seq_334
ATACTCGATGATCATAATTTCGCGCCTAAA
>random_seq_335
GCATTTGCGTCGGGCAGATGTATATCGCTG
>random_seq_336
TCAACTCAATTGGGTGCCCTATCCGTTATC
>random_seq_337
CTCGGTTTTGAGTGTTGGGAGTCTCAGCTA
>random_seq_338
ATTAGACACTCATTGATGTAGAATTTTTCT
>random_seq_339
GAGATCACTTAAACCCAGTAACAGGTCACT
>random_seq_340
TAAGAACCTTTTCAGGTATGTAGAAAGACG
>random_seq_341
GCCGAGACTCTCCCTAGTAAACTCCGAAGG
>random_seq_342
TGTAAGTGGACCGGCAACCTTCCGTCAGTT
>random_seq_343
GGTATGCTTATCAAATTACCCTTGTTCGGG
>random_seq_344
ATCGTGTGTTAATAATATATTGATGTTCCC
>random_seq_345
CTGTTGCACCCGGCAGTCATTGTATATCCG
>random_seq_346
TGGACGGACCGATGTGACGCGCCACTCATC
>random_seq_347
CGCACACCTTAGTCTGTTACGGACTTGGTT
>random_seq_348
ACTCTCCCGCCCATGCCTTTAGAAGCATCG
>random_seq_349
AAACGGTGTTTAGCACGCATGGGCGAATTT
>random_seq_350
CGCATCTTATGATCATCCCACGGGCTCCGC
>random_seq_351
CAAGGCGACAAGCTCCAATGTGTCCGGTAA
>random_seq_352
AATTAGATACTTTTCATCCATGGTTAATGT
>random_seq_353
ACCGTGCTCTCACGCTTTTAGGAGTTATTC
>random_seq_354
CGGGCAGTATTTTACGCTGCATACTAGTCA
>random_seq_355
GGAGACTTCACCATCCGTGGTTTTCGTGGA
>random_seq_356
TCAGCCAACAACATTGGGCTTGTCGCCATG
>random_seq_357
CACGTTAATAGACTTACGGTTCACAGCGCG
>random_seq_358
TGTGTCGTTCGTTGGAAGCGTGGCGGCGAG
>random_seq_359
CGGCTACAGACGAGCGTTCGACGAGTGGGA
>random_seq_360
GAGTAAACACCCGTGACATTCTACCAAGCT
>random_seq_361
GACTCGTTCCGGGCTAAAAAGGCGCCTGTG
>random_seq_362
GCCCTTCTCACTCTTCCAACGGGCTACAAT
>random_seq_363
AGGCGTCTATGCTGTAGCGAGCGCGGTTCA
>random_seq_364
ACTTTCTAAAATGCTGACGTGGCGGCGGGG
>random_seq_365
GGTATGTCTAAATGGACAATTCTACGTCTT
>random_seq_366
TTCGGATTCATGAGCTTGATTAGAGTGTCA
>random_seq_367
CATCCGTGTGTCCCTGTGAATAACTAAAAC
>random_seq_368
TGAGTCTGACTTCTCCAGATCGGTATTCTA
>random_seq_369
CCCTCAATCGTAAGGGTAATTCGCTGGAGG
>random_seq_370
AAATAATAGTTGTGGTAGCGGGACGAAACT
>random_seq_371
GTGGACGCCCCCCAGAGTGATCGGGGTCGG
>random_seq_372
GGTCCGCTCCAATCCGGCTTCGCACCTTGG
>random_seq_373
GTACTATCTCCTCTGTTAAGTAGTCTTACC
>random_seq_374
TTACTTATATTCTGAGCTCAACATACTGTC
>random_seq_375
TTCGCCCTATGGAGCTACCAACACGTGAGG
>random_seq_376
TATCAATTCACCTACAACTGTCATGACTGC
>random_seq_377
GCGGGTTACACTGTACGAGATATTTTAGGT
>random_seq_378
GTGCTCCTTAGGGGCTTGAGGAGCACTACG
>random_seq_379
CATCTCAGACAGCCCGGGGTCGATGATTCA
>random_seq_380
GCGCCGTATTAGTTTGTGGATATAATGCGG
>random_seq_381
CGGCAACCCAATGAAGATTATTTCAGTACG
>random_seq_382
CGGTGTAAACACTCGTTCGGATGAGCTTAG
>random_seq_383
CTCTGGAACGGCACTTGCTGACTTGAGGCA
>random_seq_384
CTCGCAGATCAGGGGAAGGCAATCTGTTCT
>random_seq_385
TCGGCGATCTGAGCACTTGTTTGTGCCGAC
>random_seq_386
ACAAACTACCGCTAGAACCGTGAGGGCCTC
>random_seq_387
CTCTATGTCTTATCACAACCCCGGCATCTA
>random_seq_388
CTGAAAATAACATTTACCGCATTTGCACAT
>random_seq_389
CGCAGTGTGAACACGTGTGCTAAGGAAAAT
>random_seq_390
GGGCCGTGACCAACAGGTCTCACACCTAAA
>random_seq_391
CTCGTTCATAAGTAGTAAATTTGTACCGCA
>random_seq_392
GGTCGTAATCTAAATTTCGTGCAGCCTCTT
>random_seq_393
AGAGAGCGTATCCTAACCACTTCAGGCAAC
>random_seq_394
AGATCTGTCGCGGTTACAAGAAAAATATCG
>random_seq_395
GTAAGCGCCTTGTACTAGTTAGCGAAGGAC
>random_seq_396
TGAGGGAACGACGAAGGGGGGACCAAGAAC
>random_seq_397
AAAGTTGCTTGAACTGAACATTGGGCACAT
>random_seq_398
AGCTCCAATGCGAAGACTAATTTTCGCTGA
>random_seq_399
CTAAACTTGGAGGGTCACTCGTTTACTAGG
>random_seq_400
TAATCAGTCCATCGCCAGGACCACAGCATT
>random_seq_401
ATTCAAGGGTTATGACCGGACACTATGCAA
>random_seq_402
CTTGCGGGGTTTCGGATCCTACGAAGAGCG
>random_seq_403
TGGATCGTGCATCAAATGATCATTGTAGCG
>random_seq_404
TTCCTACGGGGATTGCCCTCCGCGCGTTTG
>random_seq_405
GAATGCCACTCAATTAAGGGTTCGGCGCCG
>random_seq_406
ACCCTGTAGACGGTTAATACCTATAGTACT
>random_seq_407
CTACTGCACGGGCATCCCCAGGTCCTTGCG
>random_seq_408
CACCTGTATATTGTAGGTTTCGTCGACAAA
>random_seq_409
ACAACTTTCCACGAATATCAATACCGATCC
>random_seq_410
ACACGTAGCTGTTCGCACTCGGAAACTTCC
>random_seq_411
GCAAGGTTCTACAGCCTAAAGAGGCGACCT
>random_seq_412
TTCCTTATCCATGGTCGGGACCATACTATG
>random_seq_413
AGCTGGCGGCAAAGCGTTTCATGCGAGATC
>random_seq_414
ACGTCTGGTTAAACGTACCCGTGTATGTAA
>random_seq_415
AGGATTGTTGCACTTTTCGCGAGTATGAGC
>random_seq_416
GACGGTGCCAGAGCGGCTCTAGGTTACTGT
>random_seq_417
TGCGCAGGTTCAGTCGGTGATATAACGATG
>random_seq_418
AGCTAATAGATCACAGTGAATCGGTCTGTG
>random_seq_419
TAAATGTGTAGTCTCAGGAAATAGAGCTAA
>random_seq_420
CTAAGTAGCTACTAGGTACTTTTTCCATCT
>random_seq_421
TGCTAATCGGTGAGCATACGAAAGTGATGG
>random_seq_422
CAATGTGGCATACTGCCAACCATGCTATTC
>random_seq_423
GCCCTACCGAAATTGGGAAGGGCACTATTT
>random_seq_424
CCTTTCTGTCGGCCCGAATAAGTGGCGACC
>random_seq_425
CCCATAAAACCGGTATTTGGTCTACATTGG
>random_seq_426
AACGGTAGGTGATTTAAAATCAGCGAACCG
>random_seq_427
TGCTTCTAGTTTTGCCGTCTTTGCTCTTGT
>random_seq_428
GAGTCCTTGCATTCTCGTTAAAACCCTCTG
>random_seq_429
CGTCGATCCGTAAAGTATCGGGCTATTCCA
>random_seq_430
CGATGAACTTGCTACAAATGGGCGTGGTCT
>random_seq_431
ATTTTCTAATTATTTAGAAGGTGTTAATTG
>random_seq_432
AGGCAGTCCCATCGTGAGCGTCAGGATATC
>random_seq_433
GGCGATCATTATCCGTTACCACGTTATCGC
>random_seq_434
ATCCTCGGGCGGGCAACAAGACTGGCAGTA
>random_seq_435
GTAGTACTGCGAAGCGTACGGAAACTGCAT
>random_seq_436
GATTAGAAACACAATTATTGGAGTAAGTGA
>random_seq_437
TGACACCTGGTCAAAGAGCCGTGAGGGTCT
>random_seq_438
TACATCTGAAGCTCCCGGCCTCTTTTATTA
>random_seq_439
TTGCGCTCACGACTCAGTCGCGTTAAAAAT
>random_seq_440
CCTAATTCACTAAGCAGCCAGATCTTTAAT
>random_seq_441
TAGGAGGCTGGAACCTCAGACACAGCTGGT
>random_seq_442
TTGCTGATCGTGGAAGAACGTCTTACACAG
>random_seq_443
GCCTCTGTTTATGGAAGTTATGGTGATCCT
>random_seq_444
TTTAGATGTTGTGCGGCTCCGTTCATTAAT
>random_seq_445
AGAAAAATCCTCAGTCGCTCTGTTGCGCGA
>random_seq_446
CTCTTGCTATAATCACATAGGATCTGGAGG
>random_seq_447
TAACACTCTATGGTCCAAGATGTGTCGAAT
>random_seq_448
ATTGAATGACAGACAATGGTGACCTGCGCC
>random_seq_449
GCAGGTCCCCATCAGGCATTGATATAATCG
>random_seq_450
GCCCAGGTACCGCGCAATATTTTTGTCGAA
>random_seq_451
TACGGCAAACATATACGAAGCTTTACCAGC
>random_seq_452
TGCGCAAAGTATTCACTACCAGCCGCTAAG
>random_seq_453
CCGCCTGGCCCTAGCGTTAGGAGAAGTACG
>random_seq_454
CCTTCCCGACCATTGCCTTGCTCCGCGCCT
>random_seq_455
TATGAGAGCTCCCGGGGTGGCGCAGATAGA
>random_seq_456
GACTGGGTTCCTCATAGCTCAAAACCGCGC
>random_seq_457
CTTACTCCCAGTACCTCCACTGGTCCAGAA
>random_seq_458
TGAAAGTGGCAGATGTTCCGCGTTCGGATT
>random_seq_459
GGCAGCACAATAGAGGGGTTTTGTTTGACC
>random_seq_460
GGTACTAAGCCTGACGGGTCGTAATACTCT
>random_seq_461
CTACAGATAAGGATAAACCTCAAGACTGAT
>random_seq_462
CAAGACGCGCCAAGATTTCATAACTTAAGG
>random_seq_463
GCGATGGGTTCCATCCCTGGGTTGGAGCCC
>random_seq_464
CATCGTCCCTTCCGCCTAGCACACTGAATT
>random_seq_465
TGCCCATAGAATACTCTAACAAGCCGTGCT
>random_seq_466
ATGACCCGCCAACGCTCGAGATCAAGGATA
>random_seq_467
TCCTACTCAGCAGTAAGCCACTACACTTTT
>random_seq_468
AAATATGGAGAGCCGAGTTATGAACTATTG
>random_seq_469
ACCGAAGTTTGGGCTTCTCGGATCCTCGAT
>random_seq_470
TCTTTGGTAGGCCACGACCGGTAGTGGCTA
>random_seq_471
TCCAGGGGCCTCAGTCTGTGCCACCATATT
>random_seq_472
CGGCAGTCGCAACGGGTCGGGAGCCAGTCC
>random_seq_473
GTAAGCTCGCACGGCACAGGTCCTGTTTTA
>random_seq_474
AGATACATTACCGTCTGCGCGTCATCAAAT
>random_seq_475
ACCCTTGGTAAGTGGGAGGGTGAATAGAGG
>random_seq_476
TGCTAGCAACATTGCTAACGAGACCGACGT
>random_seq_477
CCTTTACCGATCTCAGCTCAAGAGGGCGCC
>random_seq_478
TCACTACGTTGCAGACATACACTCATTGGA
>random_seq_479
TCTCGAGTGGACGAAGTCTCTGATGTCAGC
>random_seq_480
GGTGGATGCCGACACATTTCCCTTTCGTGG
>random_seq_481
CCCCTTGGTAGCTCTGCTCTTCTGTCACGC
>random_seq_482
ATGGATATCGTACTAATCTGCCGTGTGTGG
>random_seq_483
ACACCTGCGAATCGGTAAAACTTGGCTCTT
>random_seq_484
CTAGGATTGCTGAGACTTTGTTGGTTGGTC
>random_seq_485
TCCATGAAGCCCGAGGGTCTAGTTCTACTC
>random_seq_486
CCCAGGCGTCGCTTTCTTTGTAGCATGATG
>random_seq_487
CAAGCGCGGAGGTCCATTGCGTATACTAGT
>random_seq_488
AAGGCGGGAGCCATGATTATAGAGTAGAAA
>random_seq_489
TGCCGCGATAACGATCTGCTAGCACGTTGG
>random_seq_490
TCGATAGGACTAGGCAGAGCGTTTCGGTAA
>random_seq_491
AAAAGTTGTTCCGAGTGCGGATGAAGAGGG
>random_seq_492
AATCTAACGTGGAGAGTGGTTGTTGTGCCC
>random_seq_493
TCATTTATTCCGTTTCCTTTAATAAATAAT
>random_seq_494
TAGATCTGCACTACAAGAGCATCTTCACAC
>random_seq_495
GCCCGTGGACACATCTAGGTCACCTGCGGT
>random_seq_496
TCCTGCGAGTGCTGTGACTCCCACTCTTAC
>random_seq_497
ATCTCGCCACGGACAAATAACTGTGCCAGG
>random_seq_498
CAGCATGAATACCGGTGTATCAGAATCGTC
>random_seq_499
GTTGCCTTTCAGTGGTGGGACGTAGACGTG
>random_seq_500
CAGTGATTGAGCATTGCCACGACGGAGTCC
>random_seq_501
CCATGTTCTGGAGTTGCCATACCCTTAGGG
>random_seq_502
CTATGCTATGGTCTGTTGCAAAGTGAAGTG
>random_seq_503
TGTGCAATAGCGGTCGTCTGATCTGGCGTC
>random_seq_504
ACATGTCGGGGTAACGTACAGTTCTATATT
>random_seq_505
GTGCCCCCGTTAGTTACTCTATTGGTGCTT
>random_seq_506
CTCCATGTCTGCAATCTTAAAGTCTAGATT
>random_seq_507
CTTGCATGCAGTTGCCGTATGTTGCTGAAG
>random_seq_508
TCCCCTTAGCGGCACCCCGCAAAGCCCACA
>random_seq_509
TGTATGATTTGGCTTGGTTGACGCCTGGCT
>random_seq_510
ACCAGTTCTATTAATTATTGTTAAACTGTT
>random_seq_511
GCGAGTCGACACGCAACCCTGCTTATTTCG
>random_seq_512
TAAACCCACGAAACAGAGTCTAGGCCTTAT
>random_seq_513
AAATCTAGTCGAAGGTCCAGAGGTTCGCTC
>random_seq_514
GACTTCGCTGCTTTCTCTATGTAGCCCGTC
>random_seq_515
CGATACTTTATGCGGCATCCTAAGGGGCGT
>random_seq_516
GCACGTTCTTCTGACTTCCGATGGGGCCCG
>random_seq_517
CAACTGTTCAGGATGAAACAGGGGGCATTG
>random_seq_518
GCTCTGGGCATCTTACTGTAAAGCAGTGTT
>random_seq_519
TATAGACGCGTATTGAGGCTGAGCAGCGAG
>random_seq_520
ACCTTAGAGGGCGTGAGCACATCCTGACTG
>random_seq_521
TGTTGTTTCAAGTTGACTTGGGAACCAACC
>random_seq_522
AGCAACAAAGAATCGACTCACTGCCCAGGG
>random_seq_523
GGAGGTCTACACTTCCTGTCGGTCCATAAG
>random_seq_524
ATGTAGGGAACATTCATTCAGCATGGCACG
>random_seq_525
CGGAATGGTGGATGTTATGGGTCGGTATAC
>random_seq_526
GCTAGTCGGTTACTAACTGTGCCTGGATAT
>random_seq_527
TCTTAATCTTTGGCCTAATGGTCTCGTAGA
>random_seq_528
TCATTTAGAGCCTTAACCTTCAACCAAGCG
>random_seq_529
TCGCCTAGCCCCGGAACAAGGCTAAAGCAT
>random_seq_530
GCACTCTTCACGTGCTTACATCGTTCTTCC
>random_seq_531
TGGTACCATTTTGTTGCAATCCTTTTCAAG
>random_seq_532
CAGACGCACACTAATATTCAATCGCCACAG
>random_seq_533
ATCGACGACCGCTACATCCAGTGAGGATGC
>random_seq_534
ATCTAGCTGTTTCTCGGCGACATTGGGCTA
>random_seq_535
CTCCACGTGGAAGGATGCCACCCAATATAC
>random_seq_536
GGCGTATGGGGGGGACAGACGATGAAGGAC
>random_seq_537
GAGGCGCCATTTCCAAGTCTAGATCGATAT
>random_seq_538
CGTGAAAGTTTTCCTCTCCAAAAGTTCGGG
>random_seq_539
GTTAGACCTCTAGGGTGAATGATCGGGATT
>random_seq_540
TATTAGCGAATTAATGACTTTTCCGGTTAA
>random_seq_541
TAGCACACTTACTATATAGTAAGGGAACAC
>random_seq_542
GGTCGATCAATGGAAGAGGCTCGGCGTCGT
>random_seq_543
AAAATAGGCCCATAGAACTTGTTACGCCAA
>random_seq_544
TCTCGCTGCAATCAAAGCCTGACGAGGTGT
>random_seq_545
AGCGAGGTCACCCTCTATACCGTCGGAACG
>random_seq_546
TCTAACGTCTAAAGTCCTATTAGTTGTTCG
>random_seq_547
GGAGGGAAAGTCACGGTCCTTAAATTCCCT
>random_seq_548
GCCTCCTCACTATCTACTCCAGATGTGACA
>random_seq_549
GTCCCGGCATTCCTGGACCAAAGAGCGGAC
>random_seq_550
CCGCGCGAACCAAAATGACTATACACCCGT
>random_seq_551
ACAGGTCGTGATATGATTTCACTGGACGTA
>random_seq_552
CCATATCACCATCCGAGAAGGCAATTGCCG
>random_seq_553
TGATATCGCAGCAGGATCCGAATGGAATAG
>random_seq_554
GTAACTCAAACTGTAGTCTTAGTCCAGATC
>random_seq_555
CAACACCACGCCAGTTGGACATGCGTGCGG
>random_seq_556
TAGGCTATCCAGATGTCCATTAGACATGTG
>random_seq_557
CCCGGCCTCTCATTCACATCGTTAGCCTCC
>random_seq_558
GAGCATAATCGGCGTTTCCTGTACGTTGGT
>random_seq_559
TTATTGGCCAATAGGCTCGCTCCTTACTCC
>random_seq_560
TTTCATGAGGGATGAAGGTCCGCCTTTTTC
>random_seq_561
TTAAACGTCCAATAGAAATACCGGGCGATC
>random_seq_562
TGAAGCCAACGCGTTCGTTGGTTTGCTCGA
>random_seq_563
ACCTGCGCCACCGTCTGGTACTGCCTGATG
>random_seq_564
GAGGCACGCCTTTGGCTATGAGACACATCG
>random_seq_565
CCAACCTATCCTTTTGTAAGATCGTACGAT
>random_seq_566
CTTTATCCGTTGTTACTGTGAGACAGTAAT
>random_seq_567
TTTGATGTATGTTTATCATGAGCTCGGGGA
>random_seq_568
ATGTAAGTCGTCAGGAGGGATGGCCATTTC
>random_seq_569
GGATTCATGGAAGAGCAAGTTAGAGACACG
>random_seq_570
AAACGATTAGCCTTGTATAACAAGCGGGTG
>random_seq_571
AAATGTACCAAGTAGTATGGAGATTGTTCG
>random_seq_572
ACTTCACAAATTGGTTTCCTGCAGGGGGCG
>random_seq_573
ATGGTTTTAGAGATGCGAGAGTTGAGGTGG
>random_seq_574
CTATGGGTAACGCGGGAGACCGGCTTCATA
>random_seq_575
GGGCCCATGACGCGCTTGGGGTTATCAAAC
>random_seq_576
TGAATGTCTCAGTCCTGTGACGTAAGTCCT
>random_seq_577
TGATTTCGAGTGGCATACCAAACCTCAGTA
>random_seq_578
TGTTCCCCCGGTGAAGACCATGTCTGGCAG
>random_seq_579
TACAGCATAATATATTCTTATCTATGCGTG
>random_seq_580
TTCGCAGTAGCTTATAGTAGGTGTTGATTA
>random_seq_581
TTGCGCTTGAACTCGTATTCTTAATGGCGC
>random_seq_582
GACCCTTATGAACTGGTGGCCGCTTAGTCA
>random_seq_583
GCGTATTCTAAAACTAGGATGTCTGGTTGA
>random_seq_584
CTCCACTACGTGAACCCAGCTTGCCTCGGC
>random_seq_585
CACACACGGGAGGGTTGAGAGGGAAAGTGG
>random_seq_586
ACTAGATTTCAGTTACTCCTCGATGTTCGA
>random_seq_587
TTCAGAAACGGGAGAACTCATGGCACTCCA
>random_seq_588
AGACTGCTTTCCGCTTAATACACTCAGCTG
>random_seq_589
GCCTCAGATAGGGTCCCTGAAGAATATGAC
>random_seq_590
ATCCCAGGACCGGATGGAACGAAATGGTTT
>random_seq_591
AGCTGGGCGGCGTCCTCTTAACTTGGGCGC
>random_seq_592
TCCTGGTTTGTAAGATCGTGTTATATTCGC
>random_seq_593
TCGGTCGACCCCCGGATTTCTTAGGATGGA
>random_seq_594
AATTCCTGTCCGTGCCGCCCAACATCTAAA
>random_seq_595
CATGGTGGTCCACAACTACCGAGGAGTACC
>random_seq_596
TGTATCTGGCGAACCTTCCCTGTCCCGTAC
>random_seq_597
TCAGCGGACAAGCCAACCGGGCAGACGTCT
>random_seq_598
GCCCCTGAGGCGTGACTTTTCTTGCCGTAA
>random_seq_599
AGCCTATCCGGCCGAACAACATGACTACTG
>random_seq_600
CCTGGGATCTGTCGAGCGTGAAACGCTTGG
>random_seq_601
CTCACGAGTGACGTCGGTGAATTAGGTCAG
>random_seq_602
TCAAGACCGGGCCTAAGTGACGGTGTCAAC
>random_seq_603
GTAATTCTGCACTACTATATTACATGCGCT
>random_seq_604
AAGCAAGGAACTTCACACATATCCGGACTA
>random_seq_605
ATAATGACATGATCACAGTCCGTGTTTATG
>random_seq_606
GTGAGATTAGCAGGATTGCCGTAAGAGTCC
>random_seq_607
TCATTGGCCGCAGCATGTAGTGCTCACTCG
>random_seq_608
TCTTAAATCATCGGTCAAGAGTGCTCGGAG
>random_seq_609
CCAGGTAAGAACTCGGCTAATAAGGCGGGG
>random_seq_610
GGAGGCACGCTCTCGTTGAGAGTGCAGAGC
>random_seq_611
GATAGACATATGCAGGTGACGGGCCTATCC
>random_seq_612
GAACATTCGGGAGGGGTATGCGTCTCTAAT
>random_seq_613
ACTTTGCACCCTCCTGTAATGCCCTATGTT
>random_seq_614
AACAATTATGTGGACAGCTAGTCCGTTCAT
>random_seq_615
TCAAAAGCGTCATCCAAGCAGACACTAAGA
>random_seq_616
CCTAGTACACATTGATGTAGTTCGAATCAA
>random_seq_617
AGCCTGTCAAGAATGAATAGCCTAAGAGCT
>random_seq_618
ATTGCCTTTAAGCCGAGATAGGGAACCCAA
>random_seq_619
GGAGAATTGATGCTCCATAAAGTCATAGGG
>random_seq_620
TACTTAATCACGTCTCGCCACAGGAGGTCC
>random_seq_621
AGAGGGGTCTCGTATCATTCTTGCCGGACG
>random_seq_622
CATATGCCATATGATTGCTCGAGTGGCGAC
>random_seq_623
TTAACTACCAATACGAGTGCTCGCTCTCTT
>random_seq_624
CACAATTTATGTTCGGGTAGGCAGGGTAAT
>random_seq_625
CTATGGTCAATTACTATACTTCGGGCCCGA
>random_seq_626
ACTTTCCTGTGATAACCACGCGTTAGCCCG
>random_seq_627
GGTAGGTCCATCAGCCGGAGGCAGAGACTT
>random_seq_628
GTCCACCCTTACTACCGGAAACGGTTAAGT
>random_seq_629
TCGCGACGTAGTGCAGCTACTCTAGGGGCT
>random_seq_630
CTACGAATGGGACATACGTACACCCAGGCA
>random_seq_631
ACAATTGGACTATACCCAGAAGTTCGCGCC
>random_seq_632
TTCCTAGCTATCTCCCACTCCTACAACCTG
>random_seq_633
ATGCGGATGACACATTCTCGATTGGCTTAT
>random_seq_634
GTGTAAAAGCCTCGAGTATTGCCGTACATG
>random_seq_635
CTCTGGGGAGTACCAGTCGAGCGTAGCGTA
>random_seq_636
GTACTTCGGCAAACATTTTTTCTTAACTAA
>random_seq_637
GGGGTTCATATACTTGTTTCGGCGATATCA
>random_seq_638
CCTTTTCAGCGTGGGTCCCTAACAGCGCGA
>random_seq_639
ACGCATCTGCTTGAGAGCACTCGTTACAGG
>random_seq_640
TACAATTAGTGAAGTGCACGTTTGACTTCT
>random_seq_641
CGTTATTGGTCTCATCTGACAAGATGGCCC
>random_seq_642
GTCCGAACGTCTTTCCTGACTGCTATGTAG
>random_seq_643
GCTATGACATGAATGGCATCCGGGCAGGGC
>random_seq_644
TCTTCCCGAACACTAAGAGGGACGTCCACT
>random_seq_645
TGTAGAGAAACGTTCCAAGACGCCGATAAT
>random_seq_646
AGGTCTACTGGCAGGCCAACGCAATAGTCC
>random_seq_647
CCTCTTTCATAGTGAACTACTCGCCCGCAG
>random_seq_648
AGTGGCGATGTAATAATGGTGGTGTTCGTT
>random_seq_649
AGACCTTGCGCCTCATTGGTATTAACAAAG
>random_seq_650
TGAACGGTACTACTACTCGCAGTAATCGGA
>random_seq_651
AATAGCTGGCCGGTTGCATCATTTTCTACG
>random_seq_652
GCCGACTTCGATGTTGGGGCAGTACCCATT
>random_seq_653
CATATGTGTATGTTCTGGCCCTTGCTTTCG
>random_seq_654
TCGGACGAGAGACCACTTTGCAAAGGCGCC
>random_seq_655
ACGATTCCAAACATGCAGACCGCTCGGTGT
>random_seq_656
TACAGTACGTACTGCAAGGCGATAAGCCAC
>random_seq_657
CGTATTTAGCACCCCTGGGCTCAGCGTAAT
>random_seq_658
ACGCCTGCGGTCTTGTGGCGCCGTGAATCT
>random_seq_659
GCCCTTTATGTTAGTTGCAGTGAGTACTGG
>random_seq_660
GGTTAATGTGGACGAGGATTAATTGAGAAC
>random_seq_661
TCCTCGAGCTCTAGGTTACGAATCAACTCA
>random_seq_662
TTTGGAGAATAGATTTGCTCCATTTTGCTA
>random_seq_663
AAGCAGTCGAGTGCAAAAGTGCTCTCTGCA
>random_seq_664
CTTCTGAACAAAGAGACATCAAAAGCGACG
>random_seq_665
GCGGTGGTGACGAAATACTTGGCAAGAGAC
>random_seq_666
TTCCGTCGGGGGGCGCCCGGGCGGCTCCAT
>random_seq_667
CGCAACCTATTGGTGTCAAAATAATGTTTT
>random_seq_668
TTCCATGGCGGCCAGCGGGACAGCACAACT
>random_seq_669
TTTTAATAGTCCGAATAGTAGGTTTGCCGC
>random_seq_670
CGCCAATTAGCTCAAAAAAAATGGCGAGTG
>random_seq_671
GACCTTGCATCCCCGCTAACTTTCCGGTAT
>random_seq_672
GGTAACCTTACATGTTCCCTCCGACAGAGA
>random_seq_673
ACTTCAAAATACGTACGGGTCTTCTCATTG
>random_seq_674
GTTGTCACTTGGACGGAGTACCTGTAAAGT
>random_seq_675
CGGCCATTACCTCTGGTTTAGAAGACTAAA
>random_seq_676
GTACATACGCAGTGGGTTTCAACTCAAGAA
>random_seq_677
GATTCGAAGGAGTCTGAGTGATTGCCCATA
>random_seq_678
GCTGAAAATCTCTCCCTCTACCCTTCAAGC
>random_seq_679
ATCTCCGAACCACACTTGCCTATGGATATA
>random_seq_680
TGTTAAGCGGTCACTTGCCGCTCTTGCAAG
>random_seq_681
AGAGGTGGCGCCGCAGTCATGCGTGAACTA
>random_seq_682
CAAAGGACTGGGACGTCGGACCGTATGTTT
>random_seq_683
GGTAATTGGGAGGCGCTCATACTTTGCCAT
>random_seq_684
GTACCGGCGGGATCTAATCGAGACGCAGAA
>random_seq_685
TTTTAGGTGGTAGATTGCCTTAAACTGAAC
>random_seq_686
CGGACTTCCGCCCCCCAACTACAAGCGGCC
>random_seq_687
TCCGCATATTTAGAATGGAGGCATCCGTTT
>random_seq_688
CGTAAGATAGACCACCAGACTTCGAGGAAA
>random_seq_689
AGCTAAGCGTTGCGCTAAAAGACTGTTAAG
>random_seq_690
CTCGCACTGTAGGGCGCAGTGCGTGTCTCG
>random_seq_691
AGGGGGCTTGGGATGCGTGGGTACATCATC
>random_seq_692
GACCTGTCAGCCAGCATGTGGTATGGGAGT
>random_seq_693
GCGCCGGCTGCCCCACGGTCTTAGATTATG
>random_seq_694
AGCACGTAGTAAAAATATTTGTTGCAGGTT
>random_seq_695
TTGCGTGCTCGTCTGACTATACAACTGTTG
>random_seq_696
ATATATCATTGGAAACGAAGGGGGAGATGC
>random_seq_697
CACTATGAGAGTAACATTATATATAAAGCG
>random_seq_698
TAAGCATACCCCCCGGGTCTAGCGCCATGA
>random_seq_699
GCCTCTAAACTTACTCTACTGGATCCGGCA
>random_seq_700
AAGATCCATCGCTTCGTGTAAATGCAATGA
>random_seq_701
TTCCCACGTACCCCACCGCACATCAGTTAT
>random_seq_702
AGCACCGATCGTAGATGCTGCACATATGGC
>random_seq_703
ATAATACTTATCCATGCTGTGTAAAATGAG
>random_seq_704
TCAACTCGACTTCGCCGGCCATAGATCACG
>random_seq_705
CCCTTATCGTCCACTTGCATTTACCTGGCT
>random_seq_706
TGTCGGATGCTACTTCGACGAATGTGGGAG
>random_seq_707
TAGGCATCACTGGCATATTCATTTTAGCTT
>random_seq_708
ACATCGACGCTAGCAGCCAAGTACGGAACC
>random_seq_709
GGTTCTAGTAGGTCCCCGACGGTGCCACAA
>random_seq_710
GATGGAGCAAAGTTCCTCACGCCAGATCCA
>random_seq_711
ATAACAAGCTGGAGTCATGCTTCTGCCAGG
>random_seq_712
AGGTCAGGTTGGTTTTAAATGTTCTTGTCC
>random_seq_713
GAATTTCATTGGTTCACGGCATACTGCAAG
>random_seq_714
CGACGACGTCAGCTATTTCGATACACCAGG
>random_seq_715
TTTCTAAAGAATGAAGATGATCAGGACGAA
>random_seq_716
AATCCCAGGATCCCGATTCCAGGGTGAGAC
>random_seq_717
GCTTAATAGTACTTTCCAACAACACAACTC
>random_seq_718
CACGACTAAGCCCCTGGGTCACTTACATTA
>random_seq_719
TATGCTACATTACGGGGGTCTGCCTCATGC
>random_seq_720
GTTCTCTGGCTGATATCAAATCTATCTACC
>random_seq_721
GAGACGTTGTTCACGAGAGGGATTGAACCG
>random_seq_722
AACGGAAATCTTCGTTCACATCGGAGGAGG
>random_seq_723
CGCTTCATGACCACCCAGACTAGCGTCTCG
>random_seq_724
GTTTCGGAGTCCCTAGAAGATTCTCTGCAC
>random_seq_725
AATTGGGACGTCTACGCAGGCGCAAAACCC
>random_seq_726
GGTCTGTATTAACGTATCACTGCGCTTGAG
>random_seq_727
TCGCTGCGATAGGCAATTGTTTACAGGCAA
>random_seq_728
AGTTAAGGGTTCGCGGTGCGTTTAAGGACC
>random_seq_729
CTGAGGACCGCTAGCTGGATCTAGCGACGT
>random_seq_730
CTGAATCGTATCACTTCCCAAACACTGACG
>random_seq_731
AGTGTGCTACGGGTTAGCTGCTCTCAACCC
>random_seq_732
TCAATAGGAATCCATCGGAAAGTGCTGGCG
>random_seq_733
GATGATCGTGGGACATTCCTAGCGTGTGAG
>random_seq_734
CGGTTTTCGCTGGCAACACGCCTACCGCGC
>random_seq_735
CCAAGTTTAATTTGAATTTGATTGTGCAGG
>random_seq_736
ACGTGTCCAGTTCACCCGGCAACGATCATC
>random_seq_737
ATGGCCTCAGGGGAAAGATTTAAATCAAGT
>random_seq_738
AAATAACGCAAGGGAGCGGTGTGGCATAGG
>random_seq_739
GCATTCAGCCCGCTATGAGTCTGACGCTGA
>random_seq_740
GAATGAGGGGCTGCGGTGCAGGTGGGCCTC
>random_seq_741
TCTATGCTCTCGAATGACTAGTCGAAGATT
>random_seq_742
GCCGAACATACGAGATGCCATGTAAGATTA
>random_seq_743
ATAATGCAACCATTTGGTCAGCTGAGCTCT
>random_seq_744
CTTCTAGGCCTGTTGCTGGACTGTTCTAGA
>random_seq_745
CTGGCGCGGGGCGAGTGTTCATCACAGGAC
>random_seq_746
GGGTGAATGGATCTGTATGGGGGAACTCAA
>random_seq_747
ATCTTGGGAGGCAATTCAACGTATCACACG
>random_seq_748
AAGCGCTGACGTAGTTTCATTTCAGTCGTA
>random_seq_749
AGAGCCTACGCGCTTCGCTAGCTCTGCGCT
>random_seq_750
CATGTCTTATGAGTCACGCGAGGGAACCGG
>random_seq_751
CTGCTATTGTAAGTAGTGGAATCGAAACGT
>random_seq_752
AAGGGCAAATAGATGCCGTCATAAGTTTAT
>random_seq_753
ATCAGGCCTTGCATGGACTACTACTCTTGT
>random_seq_754
AGTGACTGTAAGAAGAGATTAGGGTGTCAA
>random_seq_755
TATCACTAGGCTTGACAATCATGTCAGGGA
>random_seq_756
TAAGAACACGCCAGGGCCGGAAGGCCGACG
>random_seq_757
CCGAACACCTACGGCATTGTCCGAGGTTTG
>random_seq_758
GATTCGTATTCATCAGTTCGATACAGCAGT
>random_seq_759
CCTACAAGCACCAGGACCATCTGCCTGACC
>random_seq_760
TAGCAGCTTTTTGAAACGTGGTACTTAAAG
>random_seq_761
CGCCTCGCGAGGTTACTTAACCTGACTCAA
>random_seq_762
ACAGTACTCCTACATGGCAACAAGTTGGTA
>random_seq_763
AGCATCGCGTTGAACAACCTTAGCGCGACC
>random_seq_764
CATTATGGATTGCTGTGGAGCCGAGCTAGT
>random_seq_765
TGGTCAAATGCCAGCTGAGGTCGAGACATA
>random_seq_766
AGCGTCACGCTCCCTCACTCTCGTCGTGCT
>random_seq_767
TCGAGTCAGCTGTTATTCGAAAAGCGTGAT
>random_seq_768
AGCGCATCCTATGGGATTTCTTCGTATCAG
>random_seq_769
GTCTGCAGTATGCGATACATCGATTTGCAG
>random_seq_770
CGTGCGAGAGCGCTGTTGAGATTAAAGATG
>random_seq_771
TTCTGTGGATCGCATATGCCAACAGTCTGC
>random_seq_772
TCCCTGATATAAACAACACCTTCCGCATCC
>random_seq_773
TGGCGCTGGATTAAACGCCACCTAAGAGAT
>random_seq_774
GAGATGTGAATTTGTAGGTGCACCAAAGGA
>random_seq_775
CTATGTGGGCTGGGGTCTGCCGACATGTTG
>random_seq_776
TCGCTGACGTTTCCCTCCGGATATGGGACG
>random_seq_777
CACCGCAAGGGAACTCAATCCGCATTGCGG
>random_seq_778
CCGTACGGCTTGAAAGGTAGGGAGTCGGAA
>random_seq_779
AGGACGGCAGACTGCCCAGAACGCGTATCC
>random_seq_780
TTAGATCCTTGGTGTGGTGACCATGGCTAT
>random_seq_781
GTCTACTCTCTTGGAATCCTAGGCCTAGCA
>random_seq_782
TGGCCACGCATGATTCCCCGAGGACTCTGG
>random_seq_783
AGTAATGGCCTTTGCACACCCTGCTCCGGC
>random_seq_784
TTACATACTGTGGTAAGCCGTACGGTAATA
>random_seq_785
TGGGCACAGCCCATTTCTTATCCTGCGTCG
>random_seq_786
TGACACCTTCACGAACTTGTAGATACTCGC
>random_seq_787
GGTTCCACCCACTCTCTATTCAATATACTA
>random_seq_788
TGATGTGAAGCCCACCCAACCAATAAACAA
>random_seq_789
GGCCGTGTCCAGATTTACGAGCATGTGGTG
>random_seq_790
ACTTTCATCGTAGGCAATGATACGGCTTTT
>random_seq_791
TGAATAGGCGCATTAGCAGAATACTACACT
>random_seq_792
GGTATGTTTGAAGCCTAAAACAACGAGGTG
>random_seq_793
CGGGAGGCTGCGGAACACCCCTTAAGTTAG
>random_seq_794
TATCGTCGGAACGAACTATGGACTAGAAAC
>random_seq_795
GGTGCCGTCTGTGCACAATAACGGCGCGCA
>random_seq_796
GAAATTTTTCGCGCAATTTGGCAGGAACTC
>random_seq_797
ATCTAATAATCTCATAGGATGCATAGCTTG
>random_seq_798
AGTGTTCCCGGCGCCGCTCTGTGACACTCG
>random_seq_799
ATATCATGTCCCCTGAAAGCCTAACAAACA
>random_seq_800
GCTAAGTCCGGCATGATGAAGTCTAATCTG
>random_seq_801
CAGACTTACGATCCTACGGGTGATTAGCTG
>random_seq_802
ATTCGAGAGAGTCGCCCGTTGAGAACGAGC
>random_seq_803
GAGAATTAGATCCGTGAGAATCCCGTCCCA
>random_seq_804
GGGAGACTTCTACGGGTCACGTGCCACGCG
>random_seq_805
CGGTTGCGAAAGCATCGAGTCATCAGAGTG
>random_seq_806
GTCTTTGGCGCATCAAGTGTTCTGTACTGT
>random_seq_807
CAAATAACCGACTGGATCGTAGTACGCTGA
>random_seq_808
CTGCCTTGGTCACGTTAGGATGGCATGAAC
>random_seq_809
GGAATCCCAGCGGCATTGTGATCCACGTAT
>random_seq_810
AAGTACGACCCTGTTCCCGCTTTATCCCGA
>random_seq_811
AAAGCCCTTTATGCCTAAAACCGTTCAAGT
>random_seq_812
GATCACGTTACTTCGCAAGAGCCCCAGGGA
>random_seq_813
CGTATAAGTCTGTGTAGTGAGTCGCAAACC
>random_seq_814
ATCTTATAGCTCACATCCGACTCACACGTA
>random_seq_815
GGATCGATAGCTTAGAACAGGACTTTTTGT
>random_seq_816
CGGTAACTGCACTCGCAATTAACCGAGTAC
>random_seq_817
CCCGCAGTTACCGTAGCCCTATGCCGTGAA
>random_seq_818
TTCCAACCCCCCCCACATGCCTGCCACCTG
>random_seq_819
CGAGTCCGGTTTTAGTGGTCGGAGAACATT
>random_seq_820
TGTCGTCTGTGAAGTCAAACCAGGACTCAC
>random_seq_821
GTAAAATTTAGAAGACGCGTGGGTTTCTCC
>random_seq_822
ATAAGCCAAGGTAAGTGAAGGCCGCAAATA
>random_seq_823
TACGAGGCTGATAACCCTCTAAATAGGCTT
>random_seq_824
TCTCGCCGCTGGTCGCGGATCTTGTGATTC
>random_seq_825
GAAAATGGTTTTATCTGCCTGATATTACGT
>random_seq_826
TACTTATACTCCCCTAGGGGGCATCACGAC
>random_seq_827
GTCGCTTAATACGATCGGATTAACGCTAAA
>random_seq_828
ATCACAGCCCCGACCCTTGAGTCTTGGGTA
>random_seq_829
GATCTTCCCTTGTCATTCGTAGATGTATCA
>random_seq_830
TAAGTTGTTCGGGATGGATACAACAGATGA
>random_seq_831
CCGAAACCCCATCAAGCTCACCCGACTCTG
>random_seq_832
TCTGCTTGAAATACGAGCATTGTACATCGC
>random_seq_833
TTTGGGAAAGAAGCATGTATTGTAACGGAG
>random_seq_834
GAACGGATAGATGCCCGACGAAGCAGGACC
>random_seq_835
CTGGACCAACACCCGGTGGAGCCCAGCGCG
>random_seq_836
GTCAAAGTTAACGGGCTACCGGGCTACGAC
>random_seq_837
CGCCTTGGCTAGCACCAGGTACCCGCGTCT
>random_seq_838
TGACCGATGTGGTATGACCAGACTAAACTA
>random_seq_839
TGAGGCGAGGACTCCACAAGTGTTTCTAGT
>random_seq_840
GCTTTCGCAAAGAGATTGGATTACTGTGAG
>random_seq_841
TGCGACAGGTGACATTGATCGAGGGGACGT
>random_seq_842
GGCCGCCCTTTGAACACTGATCCCATCAAA
>random_seq_843
AATGTCGGTGGTCCACGTTTGCCAGGGGTT
>random_seq_844
TTGGTAGGGCGAGAAGATGGCACTGGTGAA
>random_seq_845
CGGGAGGTATGTTACGAACAGAGGTGAATG
>random_seq_846
ACTGTTTAGAAAACCAGGCAAAAGGCGGAG
>random_seq_847
TTTGTCCAACGCATTAATTGGCATGCTTAC
>random_seq_848
CGACTTAAACTCCTAACCTCAGAATACGAT
>random_seq_849
ATAGCTTGCGATTACCGATTGAATGTGAGA
>random_seq_850
ACTCAAGATGTATGGTGCTTAAATCTAATT
>random_seq_851
AACTTCATCTTCGGCCCCAATTTGAGCTCT
>random_seq_852
ACGTGCGCGCCAATGGCGCGGTAGTGAAGA
>random_seq_853
GGCGGAGTAACTACGTCATGGCCGTGCATT
>random_seq_854
TCGAAAGTCAAATCAGAACAGTGCGATCGG
>random_seq_855
CTCGGAATGGATGTGTAGGGGCACAACTCG
>random_seq_856
TTATGCGCGGAGTGCGCAACTGTTTGCGGC
>random_seq_857
GGAGGCTCGAGAGAAAAAGTAAACCAGCTA
>random_seq_858
GGATCCGGACCAAAACCCTTGATCGCTTAC
>random_seq_859
TTAGGCGCTTCCCTTCGTGGGTCCTAATAA
>random_seq_860
ATAAACACACACGTGGTCGTCGGGCTGTGG
>random_seq_861
AACTCCTTCTACAAGCACCACTAGGGACTA
>random_seq_862
TATCCATGCTACCTCTTCACCCCGGTTGGG
>random_seq_863
ATCCCCGACCTGCGAGACTCTTGGACAGTT
>random_seq_864
CTACGGGAAACAACAGTGATCAGTCAGAAT
>random_seq_865
AACTGCTACAGCTGTAATGGGTATGGTAAT
>random_seq_866
TTCCTAGCGGGGTGAGCTAAGAAACTAACC
>random_seq_867
TGCCTCCGCTAACGACGCACGCGGAGGGTC
>random_seq_868
CATTAGGTGGCAAGTAGACGCCTCTTATCG
>random_seq_869
GGTGACCCTGGGCAGAATCAAAGAGCGATT
>random_seq_870
AACGCTCCCGCCACCTAACATTCCCCTGGG
>random_seq_871
TGTTGGTCGGAACTCCACCAACCAACGGAC
>random_seq_872
TCTATAAAACGGGATGAGCCACAGGGACTC
>random_seq_873
GACAGACTGGAATACCTTCGGGCTTACACT
>random_seq_874
ATCTCATAACGCGGGTTCGTGAAACTACGC
>random_seq_875
TACTGTGGAGGTGATCGGTGTCGCCAATTA
>random_seq_876
GACTGTCATCTCATTATCTCGTCCACTGCA
>random_seq_877
TGAAAAGCCCATGTGACTTAGTAAGGTAAA
>random_seq_878
GGGTGCCCAGCTTTGGCCATTAATCATAGC
>random_seq_879
ATGTCCTCAGACTGAGCCCCGGCCTCACGG
>random_seq_880
CGTGGTTGTGGGTTGCTCTCTCGTGTGGCA
>random_seq_881
GGTCATTAGTAGGGGATAATACCGTGACGC
>random_seq_882
TTAGGGTTCTAATTAGTACATCTGACGCGT
>random_seq_883
TCATCGCGTTCACCGGGCTAGAATCCCAAA
>random_seq_884
CTTCAGCCAACCGTACAGGCATGCCGGCAA
>random_seq_885
CTTCTTTCTCATCTAGTTTAGAATTTCACG
>random_seq_886
TCCCTCAGAGGATGCCAGTCAGTCCAGACG
>random_seq_887
GTTATCTACCAGCTCCGGGCGTAGTGATGG
>random_seq_888
GTTTGCTAATAGCAAGCCTGCTCCCAATTC
>random_seq_889
GGGCGGCCTCCTGGAAAATGATAGCATATA
>random_seq_890
ACCTGCGGTACCAGTAGACTAAGCTTTGGA
>random_seq_891
GAAGGATGTGAACTTATTAAGACCCCTGCG
>random_seq_892
GAACAGGATTGCGGTTGGTCTTTCGAAACC
>random_seq_893
GGAGGTAATCCATCTTCTCTAACAGGACTT
>random_seq_894
ACCTACCAACAGTTCTAATGGCAAATCGCC
>random_seq_895
ATGGCTCTCTGAAAATGTATGCGTTTACAG
>random_seq_896
GGGATAGCAGCGAACAAGCTATAACCGGGC
>random_seq_897
AGTTGAAGCATCGCGTATGGGGGAGCTAGA
>random_seq_898
GCTCCTAGCTGGCACCCCGACTAACAGCTC
>random_seq_899
GATAGACCGCCATGTACGCACTGGTATGAT
>random_seq_900
ACGCCAAGAGGACCCCTGGTAACTCTAGGT
>random_seq_901
ATCAACCTTTTCATACAATCCAATTCCACA
>random_seq_902
ACCTAGCTACCACCTCGTTACATATCTAGC
>random_seq_903
GCTTGCGGTGCACCGCTCACCGAAAAAAGC
>random_seq_904
AACCCGTGCCGGAGCAATAACTAAGGCCCG
>random_seq_905
GCAACGCGTACACCACCGTCCCCGAGTTGA
>random_seq_906
GCGCTAGGTGATGCTATTTAGGCATGGTCT
>random_seq_907
CTTGAGCTAGCTCTGGACGTCGGCGTCAGC
>random_seq_908
GGAACCTGGCGGCCCTAGTGGATAACAAAG
>random_seq_909
TCTTTCTTACAGCTGCGCGGGCCCTGTGTA
>random_seq_910
TGCCCTTTTTGAGTCCTCGTTGCTTCCCAC
>random_seq_911
TGGCTCTCATGCAGGGGGTGAACGCTGGCA
>random_seq_912
AACAATTACTTATACTTTGTTCCCCCATAT
>random_seq_913
CGCGTCTAAGTTCACCACACGGGACATGAG
>random_seq_914
CGGACTCTGTGATGCACCCCATTCATAGCC
>random_seq_915
AGATCGTCTTGATTTGGGCGCCGATGTAAC
>random_seq_916
TTGAACCCGGGAAAACTGCGCCATAGTAAT
>random_seq_917
CAGTTGATTTTTGCACATGCGGGGGCTGCC
>random_seq_918
CTCCGCAGAAATATAGGGTGTTTCTCGTGC
>random_seq_919
TCCATCGCGGTTTCCTTCCCTGCGGACTTA
>random_seq_920
CCGGTGCCATGCAGAAGTATTCACGGACTG
>random_seq_921
AACTAACGTTAAATCCTGAAGAGTGACATG
>random_seq_922
GAAGACGATAGAGCCTAGATCAAGCCTGTT
>random_seq_923
CGTACAGTAGCCCATCCCTCGGATAGTCCC
>random_seq_924
CACCATCGGCATCCAGCGAGTCCATACCCG
>random_seq_925
ACGTACCTCAGTCACACCGAGGTATGAGAA
>random_seq_926
CACTTAGTGGTTATCAAAATCCCTCAAACC
>random_seq_927
CGGCGCTATAATTAGTCCATGTTTTACCTT
>random_seq_928
AATGCTCGACAATCTACAAATTAGAAACAG
>random_seq_929
CACACCCCCGCAAGCCAACAGCTTTAGTTC
>random_seq_930
TGGCATAATTTAGCGATCGTGAGGTATTGC
>random_seq_931
TGGCAACCAAGCTTCTACTCGTGGGGAGCT
>random_seq_932
CGCCAGCCCCGCAGTTGGCAAGGCGTTGTA
>random_seq_933
TTGTATGGGCAGGACTTAACTCCGTGGCAG
>random_seq_934
TGCACGTTGTCTCGTAGCCGGAACCGTTTC
>random_seq_935
TGAGTTCCAGCTTAGCCGGGTCTGGTGGGA
>random_seq_936
TTATTACTCTTTATAAAACTTAGCCACATT
>random_seq_937
CAGTTGATCTCGTAAATAGCCTAAGATCTG
>random_seq_938
GAGACAACCGGTGTGTACAATAAATGGCCA
>random_seq_939
GCTCAAAGTAGTGACAATGCTAACGTGCTG
>random_seq_940
TGACGCGTACCGAACATTACATATACAAAG
>random_seq_941
TGAAAGTAAGAGGACCGGCACATAAGGATT
>random_seq_942
CGCTAACGAAGCAGTGCTCACTCACCAGCC
>random_seq_943
TATGCTGTGTACCCCAAGACAAAAAGATCC
>random_seq_944
CGAACCAGGCCGTATTGAGTGCATGTAGGG
>random_seq_945
TTTGGGTACCCTCGGACGTACTCTGGTTCT
>random_seq_946
ATTCGTCTGCGTCACCCAATCCTTATGGGA
>random_seq_947
GCCAGCGTGTCTACAACTACTGACTTACAG
>random_seq_948
CCGTCTCACAGATCACGGTCAAACAACCGA
>random_seq_949
TTAGTTTCTTAAGGGCCTCACAATGGCTTT
>random_seq_950
GGGCTATATATGCCACGCGAGTGCGCGAAG
>random_seq_951
AAAAAATGGTAGTTAACGCGAGTACCCTTC
>random_seq_952
CTGGCGCAGTTAATGTCTGACGTTAACCGG
>random_seq_953
CAATTACGGGTACAGTTCGCTGCTTTACTG
>random_seq_954
TGATCCTCCGTGGATGTAATTTATTCTGAT
>random_seq_955
TGTACGCCCGTATATTATGACACCTTCGAA
>random_seq_956
ACGCGAACCCGGGACCTTTTGTAGCAACAT
>random_seq_957
GCTTGACAATCGGGAATTATGCGTAAAAAA
>random_seq_958
CATTAATCGTCAAAAGCGCTTCATAACCTG
>random_seq_959
GCTAAAACTAGAACACAATTATTTTTTATG
>random_seq_960
AGCGGAGTATACCTACGGATGTGTGTAGGA
>random_seq_961
CTACCTTCTGGGCCAGAAACTCCAATGATG
>random_seq_962
CCCCAGAGTGAGTCTATAAATGTAGAAGCC
>random_seq_963
ACCTGGGCCCACGGTTACATCCCTCCGATT
>random_seq_964
CACATCGGACCCTCCCCACTGTATCGACCC
>random_seq_965
GCGTCATGAACTTGGCGTCCACACGAACTA
>random_seq_966
GTATTACATTAAACAAGGTCATGCTGGAGT
>random_seq_967
AGCTGCAATTATGCCCCGCCCTGATAGGGC
>random_seq_968
AGTGGTAACTTCCACCTCTTTTTGGAGGCG
>random_seq_969
GATCTTCGCAGTGCCCCCTGTAGTGTACTG
>random_seq_970
GACAACCTGAGTGTTCAAGTATTCTACCTA
>random_seq_971
CATCCAGGAGTAGGCAGCGGGGGCTCTTCA
>random_seq_972
GTGAGTATAACTTATATTGCCGTCCTTTAC
>random_seq_973
AACAGTGCCGGTTGTCCGCTTTTCCGCGAA
>random_seq_974
TATACTTCCCACCGGAAACTGCGGGGGGAA
>random_seq_975
AAAACCCCCAGTTGTTAGCCGCTCGCCATT
>random_seq_976
CTCAAAGTACAGAAAAGGCATGATTAAAGC
>random_seq_977
CCACTAACTCCGCAAACATAACGACATCGA
>random_seq_978
AAGGGGACGCACATTGTTGGCATACTTCCA
>random_seq_979
GGAGACTATGACCAACACTAACTTCCGCGT
>random_seq_980
GTGTTTAACCCGACTAATTACCCTGAACGC
>random_seq_981
ATCGCCTCATAAGGACTGGGTTCTTTGACG
>random_seq_982
AGCTGAACTAAACAACGGAATCCACCCATT
>random_seq_983
AGATCCGTGACCCGGTCCTAGGGTTGCTTG
>random_seq_984
TTACCCATCATTAGCACGACTTCTCGGAAG
>random_seq_985
GGGAAGTGCCGGCCTGAGTGAAGCTGGTTG
>random_seq_986
CAGCTATGTCTTGTCTGTAGAAACGTTGCA
>random_seq_987
AGGCATAGAGCGACGTCGTTGCGCGACATA
>random_seq_988
CGACTCCCCTCACCGCGCGAGGCCATCCGG
>random_seq_989
GTCCACCAGCACAAGCATCCTGTAATTTTG
>random_seq_990
CACGGCACCCGTGAAGTGAGCAGGTCTTTC
>random_seq_991
CTTAGATCAATCGTGACACTCGTGTGATTC
>random_seq_992
ATGAGTCACGATCGACGATCATTGTACAAG
>random_seq_993
TTGACTAGTGAATGGCCGTACGTAATATGC
>random_seq_994
CGGTAAGCTGTTCACACCAGCAGATCTATC
>random_seq_995
ACAGTGTGAATAAGACGGAGAGCTTGCCGC
>random_seq_996
TGTAAGCTATACTGGAAAAAAGAAACGCCA
>random_seq_997
TGAAGCAGTGAGGATAGAGGCTCCTAAGTC
>random_seq_998
TAAGCAAAAACGAATCTCACTAGCACGACT
>random_seq_999
GACAAGAGGCTGGGAGATGAGAGACTCCTC
>random_seq_1000
GTTGCCTTGTTCCCGCGCGTTAACACCAGA
