# Supplementary material for: HiMMe: using genetic patterns as a proxy for genome assembly reliability assessment
Source: BMC Genomics. 2017 Sep 5;18:694. doi: 10.1186/s12864-017-3965-2 (PMC5584555; doi:10.1186/s12864-017-3965-2)
Supplement: Supplementary file 2 — ’Supplementary_file2.zip’, Title: ’Data from simulations’. Description: contains all simulated data as well as the pertinent results. (ZIP 1187 kb) [file 12864_2017_3965_MOESM2_ESM.zip › Simulations/simulations/input/random_seq_20.fa]

>random_seq_1
GACGGTTTAAGGGTACTCTA
>random_seq_2
CCAAACAATTGCTGACTCTC
>random_seq_3
TTACGCCGCTGAGCACGACG
>random_seq_4
TCCCTCGTTAAGTGTCTGTC
>random_seq_5
CAAAGCTAGTGTTGCGTTTG
>random_seq_6
ATCTACTGAAAGTACATTGC
>random_seq_7
CGTAATCCTAAATGCTTAGC
>random_seq_8
AAAGCAGCCAACTACGCCAC
>random_seq_9
TTACAAGGTTCCTATTTTAC
>random_seq_10
AGCAGGTCTGTTCCACGGAC
>random_seq_11
AACATCCGAAGTGCTTCGTA
>random_seq_12
ACAACAGTCTCAGTCTCGGA
>random_seq_13
CGCTTTCCCGCGTGCATTTA
>random_seq_14
GAACAAGCCAGTGGTGTACT
>random_seq_15
CTCATTCGCGCGATGGAGCC
>random_seq_16
CGCTTCCCTCTGCGTGCGTT
>random_seq_17
AAACTCTGTAGGCTTATCCG
>random_seq_18
GAAGTACACCATCCCCAGGC
>random_seq_19
GCTTGCGGGGTTCGGAACCG
>random_seq_20
GCAACGGGGTTCATCTGCCG
>random_seq_21
AATATTTCATAGAACTTGGT
>random_seq_22
TTGTGATGTTTATCGGGATC
>random_seq_23
GGTCTACGAATACGTCAATA
>random_seq_24
TTCTATCCAATCTAAGAATA
>random_seq_25
CGTATGAATGGGCCACCCCG
>random_seq_26
GGAAGGGAGTGCAAACCTGG
>random_seq_27
ACTATCATAGTTAGTTCGAC
>random_seq_28
GGCTGCGATACTTTCACGAA
>random_seq_29
GATGCTGCACATACTTCTGC
>random_seq_30
CTTAACCAATGAGATCTGGC
>random_seq_31
TCATCGGAACATAAAATAGG
>random_seq_32
ATGACAGAAGGCTGCGGCGA
>random_seq_33
GTCAAAAATGTTACAAAAAG
>random_seq_34
TCATTGGCGGGTCAACAAGT
>random_seq_35
GAGGCTGGCCAGTCACCTTT
>random_seq_36
TAAGTATTTACGCTCGTGTG
>random_seq_37
TACCTAGTTCCCAATAAGTG
>random_seq_38
TTCCGCGAAAGTGCTGTCGA
>random_seq_39
GGGATCTGTGATGCATAGGA
>random_seq_40
CCGATAAGCGGGCCTTCGCG
>random_seq_41
AGAACATTGAGGGATTTCGG
>random_seq_42
GCGTTCAATCAAGCGAGTGA
>random_seq_43
CCACCGTCGATTTGGTTGAG
>random_seq_44
GGTCCCCGGGTGCAGGGTAC
>random_seq_45
CGCCTCATAGCGGGGTGTCT
>random_seq_46
AGCTCTGTATACCAGTGTAG
>random_seq_47
TTCAAGGTTGGCCGTGCAGG
>random_seq_48
TTCATAAACGACGCTAACAG
>random_seq_49
TTATCCTTGCATAGCTTTAT
>random_seq_50
CCCTGGTTTGACTGGGACCC
>random_seq_51
GTAGGCATGGGGGTTGTTTC
>random_seq_52
ACTATAGCAGTATATCCCCC
>random_seq_53
CCGAGACCCTCTGATAGCCG
>random_seq_54
TTCTTAATTGCGATGGTTCA
>random_seq_55
CGATTTGAGGGTTGCAGAAA
>random_seq_56
ACGACACTGGTATTTCACCT
>random_seq_57
AAACAACGAAGGAGCTTTCG
>random_seq_58
GCGGCGGGAGTCCCTACGTG
>random_seq_59
ATACTTCGGACGAAACCTCA
>random_seq_60
TGAAGCCGTACTGTCAGACG
>random_seq_61
TGCAAGTAGAGTGTATACGG
>random_seq_62
TCTTATAAATGGCCCACCGA
>random_seq_63
GCACGGTAGATGTAAATGGC
>random_seq_64
TCACGGTCAGATGTGCCTGA
>random_seq_65
TCTGTACACGGCCACATTCC
>random_seq_66
TTGTCTCTACGCACGGTGAT
>random_seq_67
GACAGGTACACGCAATAAGA
>random_seq_68
TGGAGGAATACTCGGGTATA
>random_seq_69
TTCCGTTTACGTCGTTCGTG
>random_seq_70
ACGATCTAATTACTTTGTGA
>random_seq_71
TCGAGGCCACGTCTTGTGCT
>random_seq_72
CTCGACTACCTTACAATCGA
>random_seq_73
GGATTGAGCCGAAAATGCGG
>random_seq_74
AGAAAGCAGGAAATCTGAAT
>random_seq_75
TACTCATGAGGGCGGTCAGT
>random_seq_76
TCTGGACTAGCGGAGGCTCT
>random_seq_77
GCGCTAAGATGACTACCCAA
>random_seq_78
AAATTAAGCGGGTGCGGGCA
>random_seq_79
AAGTGAGAGCATAACCATGC
>random_seq_80
GCAGAGCACAAGCCCAACCA
>random_seq_81
AGATGAGTCTCGCATCTGTT
>random_seq_82
CTCCGGCTTCCAAAGATGTG
>random_seq_83
ACACGATGGCACGTCTGGTC
>random_seq_84
ACGTACGCAGTTGGAAGCCG
>random_seq_85
GTGCGGTTACTCGATTCACG
>random_seq_86
AAGGATTGAGAAATCCCAAT
>random_seq_87
CGGAGCCAGTTGACACAGTG
>random_seq_88
TGATAGTTGTAGTGCCTCGA
>random_seq_89
CGTTTTAAGCCATCGACTGG
>random_seq_90
CGGTCATTGATGCACATGAA
>random_seq_91
GAGTTAATTAGAACCTAGCA
>random_seq_92
GGGTGCACTGTGCGTCAGGC
>random_seq_93
GACCTTGACCGAGCAAACTC
>random_seq_94
TGCCTCTCAAGGCGCTAGCC
>random_seq_95
AGAGTGGGGAGACACCGTAT
>random_seq_96
ACGCCATCCATAGCAGAGGT
>random_seq_97
GTTGGCCCAAGGGATTAACA
>random_seq_98
TGGAGGTGCATCAGCATCGG
>random_seq_99
CAGGTCGTCCTATATGTGCA
>random_seq_100
TCCAGTTAACTACGATGTTG
>random_seq_101
TCAGCGTGTGACCGTTGTGA
>random_seq_102
ACATTAATTGAGGGTTCGAA
>random_seq_103
AAACCTCGTCGGAGCCCAAC
>random_seq_104
ATAGCTCCGATCGAAGCATC
>random_seq_105
AAAGACGTGGAATGGACTCT
>random_seq_106
CTCCCATCATAGAAAGATGT
>random_seq_107
GAGGGGAGTGTGACCCTAGA
>random_seq_108
ACGGCGAAGTACTGAGGCTG
>random_seq_109
ATGTTGCTTCCTCACGTCCA
>random_seq_110
GAACCTTACGTGTCATAGGC
>random_seq_111
TAAGTGGCTGGCCAGGGCAT
>random_seq_112
GAACTGCTATTTTACAGAGA
>random_seq_113
CATGGAAGAATTACTTGTAC
>random_seq_114
TTTTCGAAATTAGTGACCCT
>random_seq_115
AGATGAGATACATCTAGTGT
>random_seq_116
ACACATTCGTGTATATTGAT
>random_seq_117
TCCAGTTCCTTTAGTGTTTG
>random_seq_118
ATGAGCGGACGCGACGATCC
>random_seq_119
TGGTGAGACATGGCTGGGTC
>random_seq_120
GCCAAAAGCCGGGCTTTGGT
>random_seq_121
TTTTCTGGTCGAACTCCAAA
>random_seq_122
TTCTCTTATGTCCGTGTGCT
>random_seq_123
TCGCAGGTCTCTCGCAAGTT
>random_seq_124
ACGTCGAAAACAACCCTGGT
>random_seq_125
GCTCTGGAAGCCATAAATCG
>random_seq_126
CCACTGAAGCCGGCCGTAGC
>random_seq_127
CAGGGGGTCACGTGTCTGTA
>random_seq_128
TTATATTTGGACGGGTGCGG
>random_seq_129
GAGTGCTCGAGCTATATGGA
>random_seq_130
TATCGATGCACGCTACTAAC
>random_seq_131
ATAAGGCAGGAGACAGGTAA
>random_seq_132
AAAGAGTATTTATCAGCGAA
>random_seq_133
TTGCCGGGAGTAGAGGGAAA
>random_seq_134
AACAAGGCCATTAATTCAAG
>random_seq_135
CTTAGACGAGCACGGCGGAT
>random_seq_136
CTGGGGCTTCGGCTGTCGGT
>random_seq_137
CAGGTCGTCTCCCAAATCAA
>random_seq_138
CATGACTCTAGCCATGTGAG
>random_seq_139
TTGAGGCAATGGGCGCTTAG
>random_seq_140
CCTGCAAAGCTAAATTCATA
>random_seq_141
GGCAACTTGTCCCGATCCGA
>random_seq_142
GTAATAAGGACACGGTTGCA
>random_seq_143
GTTAAGACCTGATACGGACT
>random_seq_144
ATAGTGTGAGTCGCTCTGGC
>random_seq_145
GTATATCCTACCCTATGGAT
>random_seq_146
AGGACATTGCAATCTGCGCT
>random_seq_147
TAAAATGAATTTTAAAGCTA
>random_seq_148
ATAGCTGTCAATTGTTTGTG
>random_seq_149
CTATGGAAATTAATGGTTTG
>random_seq_150
ATGTGTGTGAAAATCAATGA
>random_seq_151
AGAGCCCTCTGTCCCTAAAG
>random_seq_152
AGGCTAAACGCGTAACCACC
>random_seq_153
TCTACACTTGACTCTGCCGA
>random_seq_154
CGGAGCTGCGTCACAAGTGT
>random_seq_155
AGCATAGACGCGGAGGAACG
>random_seq_156
ACTCTAACGCAAGACGCCTC
>random_seq_157
ACACTTAGGTAAATGCGTAT
>random_seq_158
GTGCTACGGTCCTCTGTGCC
>random_seq_159
GGGTCCCAAAAGCGCCCTCG
>random_seq_160
TTCGCTGGGTGTAATTAACG
>random_seq_161
CAAGGGAGTGCCAGTGGATG
>random_seq_162
GCACATTAATCGCCGAAGCG
>random_seq_163
TAGGGGTTGACGTGTACGGA
>random_seq_164
ACTGTTATCGCTGGTTCTGG
>random_seq_165
TCTGCGCGACGGAACAAGGG
>random_seq_166
TTACATTGTAGACTGTGCGG
>random_seq_167
GCGTGAAGAGACTGTCGAGT
>random_seq_168
CGTCCGACGTGTGAACTCAC
>random_seq_169
AGGTGGTCTAGTAGATTAGA
>random_seq_170
CTATATCTAGGCGCGCATGC
>random_seq_171
GCTCTCGACAGCACGTTGAG
>random_seq_172
TGTTAGCCGTGGTGATACCC
>random_seq_173
CGTTCTCATAATCTCCTGAA
>random_seq_174
CTGGGATTTCCAAGCCCAGG
>random_seq_175
TATCCCTGGGTCTGGCCCTG
>random_seq_176
TGTGCACGCAGACCACGTTT
>random_seq_177
CGGGTCTGTGAGTTTGGGCA
>random_seq_178
GCCAGCTTTGTACATTTCGA
>random_seq_179
GAAACAAACCCGGTCTTGCA
>random_seq_180
CCCTCGGGAGTTACTGGATG
>random_seq_181
TCACTTGTCCCAGCCCAAAT
>random_seq_182
CGGCGGCTTTTTAGCCCTGG
>random_seq_183
GACACCGAAAATCTACCATG
>random_seq_184
ATGTCCGATCAGGCGGGGCA
>random_seq_185
GATTTGAGAAAATGCGGACA
>random_seq_186
TAGCTGGCGGCTGAGGCGTC
>random_seq_187
GTGACCAGTAGCGTTTTATA
>random_seq_188
GGCACTGGATATTCCGCTTG
>random_seq_189
GCGGCGGATACTTCCCTACT
>random_seq_190
CGTCACTGCCGGATTTGTTT
>random_seq_191
TATGGCTCGCACCGGTGACA
>random_seq_192
TTTAGATGCGCGGTGGGACT
>random_seq_193
CCGAAGAGGTATAAAACCCT
>random_seq_194
TTACCAGGTCGATACCCAAA
>random_seq_195
AAACCCTCATTCCGAGGACT
>random_seq_196
TTCCATAACGAAATACGATA
>random_seq_197
GCCCCGCATTCGACAGACGC
>random_seq_198
GTATTCGGAAGTAGAAAAGT
>random_seq_199
GTGCTGAAGATCTGCCACAT
>random_seq_200
TGCCAATTAGTCGTTGGTAA
>random_seq_201
TGCATCTGTACGTGAGGTAC
>random_seq_202
AACGCCTACAATACCCCGGC
>random_seq_203
GACTGCTCTTAGATATGGGG
>random_seq_204
ATATTGGTGTGTCCGTCGGG
>random_seq_205
TCGCGCGAGATCTCTTACCA
>random_seq_206
ATTATTTCGGTTTCAGTCCC
>random_seq_207
GGGGAAGGTCTGATTTCTTC
>random_seq_208
AAAAAAAGCGGTTGCCAGCG
>random_seq_209
CTGATGACCCTAGCGCAGGT
>random_seq_210
ACATCTACCTTAGTAACGTG
>random_seq_211
CCGATAGGCCAAACTTTGCC
>random_seq_212
TGGCGGACGACTCTCAGTGG
>random_seq_213
GCTGGCCGGTATCGAAGCGT
>random_seq_214
AATTTGTTTTAGACACATGT
>random_seq_215
GATGCACCGGGGGTTGACAG
>random_seq_216
ATAAATCCTCAGGCACGGCC
>random_seq_217
CTGCTTCGGTACGCGCACAA
>random_seq_218
ATTCGCTTTCCTCTTGGTCC
>random_seq_219
ATCAGTCACATCTTACTACA
>random_seq_220
GCGTCGTTTTCACTCATGGA
>random_seq_221
ACACGACATGTCTTATGCTA
>random_seq_222
TCGTTAGCCCTATCCATGTA
>random_seq_223
AGGCCTTCCGACTAACTACA
>random_seq_224
GGTCCGTCTCTGTAGGATGT
>random_seq_225
TGCAGACAAATCACCCTGTC
>random_seq_226
ATAAAAGAACGGTCGCTATG
>random_seq_227
CGCTCACTTTCTGAAGAGGA
>random_seq_228
AGACAACTGCTGTTCGGCCG
>random_seq_229
ATGTCTTAATGGCTTTTATC
>random_seq_230
GCGTGCCGGTATGGTTATAT
>random_seq_231
TGACTTATACTGGCCTAGAT
>random_seq_232
CGAAGACGGTCGGAGCTGCA
>random_seq_233
GATAAACACATTAGTCAAGT
>random_seq_234
TTGGAATGATGGGCAGTTAC
>random_seq_235
TTCTGTTAGTTTCCAAATAG
>random_seq_236
TTCAGGACACCGCACCGGAG
>random_seq_237
ATAGATTGTAGGGGTCAGCA
>random_seq_238
TGATAGCTTCATTACGCTTG
>random_seq_239
GATTAAGAGGCCGGGGCTCC
>random_seq_240
CAAGGCGGAGATATCGAGGT
>random_seq_241
GTTTATACGGGATCAAGGCA
>random_seq_242
AGATTTTGGGATACGGGCAC
>random_seq_243
GACGCTGCCGGGTCCGCGCC
>random_seq_244
GCCTTATCTTGCAGGTCCAG
>random_seq_245
CGTGCTGGCCACGCTGTTAG
>random_seq_246
GTGTTGTCAGTTAATCTCGA
>random_seq_247
GTCCCCAGCTTGAAATGTGA
>random_seq_248
ATTCCATCGCATGGCGCAGC
>random_seq_249
CACGTTTCTTCCGGCGGTGT
>random_seq_250
GTGGACAGCGTGCCAGGTGG
>random_seq_251
AACACCACCTGCTCTGATTT
>random_seq_252
TCTTCGCGACCATGGCCTAT
>random_seq_253
GCGTGGCACCGTCGAGCAAG
>random_seq_254
TACTGGAATAGTCTTAGGCT
>random_seq_255
CGGATTACGGCCAGAAGGTG
>random_seq_256
ATGCGCTGCCTTGCAGCCTG
>random_seq_257
CGTCTCAGCGGGTTGCACCC
>random_seq_258
TTGAACGCCCCTAGCAGAGC
>random_seq_259
GACGATTGACAAGAAGACTA
>random_seq_260
TCAAAGCCGGTTGATAGAAA
>random_seq_261
ACGCCAGTTTACAATGTTAT
>random_seq_262
CTCGTGTTATCCCAATGGTG
>random_seq_263
CAGTCATACCTGCTGGTACG
>random_seq_264
GTTACGTGTCTCAATGCCCT
>random_seq_265
TACCGTAAGACGGGGGAAGG
>random_seq_266
TACACGTATTTACATCGAAA
>random_seq_267
GAACCTTACGCACAGCCAGA
>random_seq_268
CGCTCTGGAGAGTGTGTACT
>random_seq_269
TCCATAACCCGCAGAAACGG
>random_seq_270
TCAATAATAATTTGTTCTAT
>random_seq_271
CCTGTCCCTCGGACTCAATT
>random_seq_272
CGTCAGGTCGTCCGTGCTGC
>random_seq_273
GTGAGAACATCGTAAAGGTT
>random_seq_274
TACAGCCTGATTGATCTGAA
>random_seq_275
CAGGATACCTTGTTGCGAAC
>random_seq_276
GTAGGCGGGAGGCTTTATTC
>random_seq_277
ATCCTCCGGGGTTCCACGCA
>random_seq_278
TCATCGTTATAAGCCCCGTG
>random_seq_279
CCTAGACGGGCACTTAGTCA
>random_seq_280
TACTCTCTCTCTCGGAATTC
>random_seq_281
TGCGGTTTAACAGCGATCCG
>random_seq_282
TCGTCCCGCCTCGTCGGAGC
>random_seq_283
GGCTTCACCGACATCTTCGG
>random_seq_284
CAAGTTCAACACTGTACCTT
>random_seq_285
GATTTACTAGTGCCATAATC
>random_seq_286
TGCAAGATCCTGGTAGTGGA
>random_seq_287
CACCAGCTATGTGCCACAGA
>random_seq_288
AGGTGCAAGACAAAGTGGCC
>random_seq_289
TACCGCATCGTGGGCAGACA
>random_seq_290
TTACCTTCCTTGTCATGAGA
>random_seq_291
CCGACGGATTAATTGGCGGA
>random_seq_292
GTTTACAGGGTCTAATTTGT
>random_seq_293
TGCCCTCTTAGCACGCGTAC
>random_seq_294
CCGTCCCGATTACCATCTAG
>random_seq_295
TTCGACTACTAACAAGACCA
>random_seq_296
TGTTTCCCGGCAAGCTGCAT
>random_seq_297
CTATTAGGGCAAGAAAACCG
>random_seq_298
GCGCAGCAAGACTGCTGTGC
>random_seq_299
GAGCTTAGAAGCTGATACTC
>random_seq_300
AGTGAGGTCATCAAACGCAC
>random_seq_301
ACTGATTTAAGTAGCGCGAC
>random_seq_302
AGGGAGGACACTGACTGGCG
>random_seq_303
ACCAGTTACGGGTTATCGGC
>random_seq_304
TGTCCACGTATTCCTTAGTG
>random_seq_305
GCACATCAAACGCCCAGCGC
>random_seq_306
CGTGATCATCACTTGAAGAG
>random_seq_307
TCTCGGGCGCTAGAGCAATG
>random_seq_308
TGAATTTGGTGATGTGTATT
>random_seq_309
CTGTGTTTCATGCAGACCCC
>random_seq_310
TTGCTCACAGTCCTACCAGA
>random_seq_311
ACCATGGGTTCCAGTCTCGG
>random_seq_312
GAATTCTTTATCCCTCATGA
>random_seq_313
CGCCATCGGTCGGCTGAATC
>random_seq_314
CCACTAGCCCGAGAGTGGAC
>random_seq_315
CTATGCCAGGCCATGACGCA
>random_seq_316
GCCCCCGGAGCAGTTTATGG
>random_seq_317
AACTGGAAATGAAAAGTGCG
>random_seq_318
AACAGGGCAACGTTCCAAAT
>random_seq_319
TAAGGACATGAGATTAATTA
>random_seq_320
AGGAAGTGTAAGAGCTGAAT
>random_seq_321
AAAGACAACTTAGTCCGCGG
>random_seq_322
GATAAATTGTCTTTCACATC
>random_seq_323
GACGCTGAACTTCGCCATTA
>random_seq_324
AAAGAACCGCGTCAACGTCC
>random_seq_325
ATTTAGGGGACAAAACTACA
>random_seq_326
GCTCTGTAAATCGCCTCCCT
>random_seq_327
TATGAAGCGTGCCCAGGTGT
>random_seq_328
CACAACGTCGCTTCGAGCGA
>random_seq_329
CCGAACGACTATGGTCGGTT
>random_seq_330
GAGACGGATTACTCTAATAA
>random_seq_331
TTCTTGAGTCTACCGATGTC
>random_seq_332
GCCGTTCATCAACTTATACG
>random_seq_333
CAATACGACCACAAACTCAG
>random_seq_334
AAGAGCGCATATCTCTTCGC
>random_seq_335
ACTTAACGGCACTATACACG
>random_seq_336
TACGATTTGAAATTAGATTC
>random_seq_337
TCCGACGGGTAAGTATGCAC
>random_seq_338
ACACGTTAGCTACATCCGGC
>random_seq_339
AGCGCAACGAATCAGCGCCT
>random_seq_340
ACCTGGTCTGGTGGTCTCTC
>random_seq_341
ACGGAGACGGCGCACATACG
>random_seq_342
AATTTCGAGTACAAAGTTGT
>random_seq_343
CTATTAGTGTCCCCTCCTCG
>random_seq_344
CACGCGTCTTCGAGCCTTAG
>random_seq_345
GCCGGGGCGTACTTGCTGAA
>random_seq_346
TGCGAATGATATGAATCTGT
>random_seq_347
GGCGAAGTCAAGAAAACTTC
>random_seq_348
TGCATTTGGTCAGTCCTGCT
>random_seq_349
GCAGAAGCTGTAGCCAGGAG
>random_seq_350
ACACCCCCCCACGGATATCA
>random_seq_351
TGCAACAGGACTACGCGTTA
>random_seq_352
CGCACCTTTGTTCCTTGACT
>random_seq_353
GTAGGGGAGCTTTGTGTGAT
>random_seq_354
AATCTGTGATCCCTCCTAAA
>random_seq_355
CAAATGCCTAGCTCTGCGAA
>random_seq_356
TTCTGGCGCAAGCTTTGTCA
>random_seq_357
TATCGCGAGCCCCGGTCGGT
>random_seq_358
TATAGACTTGCGGGTTGCGT
>random_seq_359
CTGCAACCTTCTGAAAGTGT
>random_seq_360
CAACCGAAACAGACCGGGAA
>random_seq_361
GGATTAGTGACTCGAACGAG
>random_seq_362
TACAAATCATCTACCAGCGA
>random_seq_363
GAATGTGCAGAATTTGTGGC
>random_seq_364
TCAGCCTGAGTTGGCCGTCA
>random_seq_365
ATGGAGGTGACTACTGGGGA
>random_seq_366
AATATAGCCCGACCTTGCGC
>random_seq_367
GTTCACTATCCCTGAACACC
>random_seq_368
GTGCAGAACCAGACATTCTT
>random_seq_369
CAAACTGCGAAAACCGGTTC
>random_seq_370
GCCGCTCGACTAATACAGCC
>random_seq_371
GGGAACGTCTCATGCCGGAA
>random_seq_372
CCCGACCGGTGATCAACAAT
>random_seq_373
GTCTTTCAAAAGGTTGTGTT
>random_seq_374
ATGACCCCCGCTGGGCCATT
>random_seq_375
ACAGAATATGCCTGAAAGGG
>random_seq_376
TAATGCAAAAGGTGATAAGT
>random_seq_377
GACTATGAAACGAGTTTGGC
>random_seq_378
TCTGCCGTTTATCGGGTGCG
>random_seq_379
GACCGCTTGAGGACCTAGAC
>random_seq_380
GCGGACCGCAGCTAAAGGGT
>random_seq_381
AACGAAGCTCATGACTACGA
>random_seq_382
GAACAACAATTACGAATAGG
>random_seq_383
TGGCGGCCCAGCCCTTATCA
>random_seq_384
GGCTGCCCCAAGATTGACGA
>random_seq_385
CGCCAGCCACGGGTGCTATG
>random_seq_386
GGCAGTCCGGTCTTAACTTT
>random_seq_387
ATACCTTGGCCTTTTCAAAC
>random_seq_388
ATAATTGCCCATCGGTTCCA
>random_seq_389
CCCGAACCCGAAAACCAAGT
>random_seq_390
GATATGTTTCGTCACCCGCA
>random_seq_391
GTGAATGTACAGGATGACAG
>random_seq_392
TGTTACACCAAGAGGAAGCA
>random_seq_393
AGTCACCGAGATCAATTGGG
>random_seq_394
GTGGGTACGTCATGATACGC
>random_seq_395
CGTTTTGGGCGCCCTTCGCG
>random_seq_396
TAAGGCGACCACAATTTATT
>random_seq_397
CTTATGGTCGTAGCTTTCTA
>random_seq_398
AATAACCGAGAAAAAATTTG
>random_seq_399
TTGCGTCGCTTTGGTTCACT
>random_seq_400
CGCCCCGAGGCCTAGGACTG
>random_seq_401
TCGGGAGGGGCTCTACGTAG
>random_seq_402
CCAATACTTCCTCGCCGCTG
>random_seq_403
ATACCAGCTTGTTCAACCCG
>random_seq_404
AGGCCCACCGAGACATCAGA
>random_seq_405
AGAGCCCGTTTTCTGCTTTG
>random_seq_406
GTTGTTAAAGTACCTCAGTT
>random_seq_407
TGGCCTGGTCCCCGCGCTTA
>random_seq_408
ACATTTTTACTCTGCAGGAT
>random_seq_409
GTCGTTCATAGGGAAAGAAG
>random_seq_410
CTCTCGACATCCCCCGGGAC
>random_seq_411
ACGAGTTTGTAAGTCAATAC
>random_seq_412
CTGACAATTGTTAGTTGGAC
>random_seq_413
GAATCGCAAACTAGTTCCGC
>random_seq_414
CAAGAGCAGTAAGCGAACCG
>random_seq_415
GAACTAACGAGCCGAAAGAC
>random_seq_416
CATAGAGGAGTTGCCCGCTT
>random_seq_417
AGAATCCGGGAACCTGGCCA
>random_seq_418
GAGGAGCGTACTGCACGTGG
>random_seq_419
TCATGCGCCCGGGTCTGCCC
>random_seq_420
ACGACTTGTTTATTCCCATA
>random_seq_421
GGGTTGATAGCTACGGCGAA
>random_seq_422
AAGTTATGACCATACTTGTA
>random_seq_423
TTCTATGCAGTTAGATGTTT
>random_seq_424
ATTCTGCGTCTGTGGTTCTC
>random_seq_425
CGAAAACGTGATAGACCGAT
>random_seq_426
GACAACCATAGTGCTAGTAG
>random_seq_427
AGTGAAGGCGGGCGATAATC
>random_seq_428
TGTTGCCGAGGTCGTCTGCT
>random_seq_429
CTCTGTATATAGGGCAATCT
>random_seq_430
TTCCTGGCAACTCGATGTAG
>random_seq_431
GGCCGATGCTTGAGCTGCGG
>random_seq_432
AGGATTCGCCGGCGCTCTCC
>random_seq_433
TGAACCCGCGCTGAGTTAAC
>random_seq_434
GGTGTGTACTGAGACCAGGA
>random_seq_435
GAGGCCACAGCCAGGAACTA
>random_seq_436
CACGGGACTGCTTGTCGATC
>random_seq_437
ACCACGTCTGGATCAGAGAT
>random_seq_438
CCCGCGTGACCCGAGTGGAC
>random_seq_439
TAGCGCGTCAGGGCCGATTC
>random_seq_440
GCCAGCAAACTCCGAGGACC
>random_seq_441
CCGCAGACTTGCTGTTTTAT
>random_seq_442
TTCGAGCCTGTTGGCTCGTT
>random_seq_443
TGTACGTGGCCTGCTGCGTG
>random_seq_444
TTCGCAAGCTAATGATCACG
>random_seq_445
TCCCACTCCGTCTTTAACGA
>random_seq_446
GCTGACTGGATCCTTCACTC
>random_seq_447
CGGCACGACAAGAACAGATG
>random_seq_448
GTCCTAATAGTCTCCATTAG
>random_seq_449
CTCTACTATATAGGAGGTTC
>random_seq_450
CCTCATGATTATACTCGCCC
>random_seq_451
CGCGCCACAATTGTAGTACT
>random_seq_452
ACGAAAATTTGCCACAGCAC
>random_seq_453
GGGCCATAACCCTTCACGCT
>random_seq_454
CCGAACCGTCTGACAATGCA
>random_seq_455
GGTCCCCCCATAATTGGACA
>random_seq_456
ATTCAGGATGCCAAGCTAAC
>random_seq_457
GGTGACCGATGGTGTTCACC
>random_seq_458
TGTACATATGCGACAATCCT
>random_seq_459
CCTCATCAGGACGTTTTTAT
>random_seq_460
ACTAGAGGCCGGGCGGTTCG
>random_seq_461
CGCCTAACGGTGGCAGGAGG
>random_seq_462
TGAATTTGAAACACCTGAGC
>random_seq_463
CTCCCATTCTTTCCCATCGG
>random_seq_464
GTAAATCCGAGTAATAACAC
>random_seq_465
ACCGCGTGTCTTGTTAGTTG
>random_seq_466
GGGCCATTTTGGCAGTTCTA
>random_seq_467
CTCTCAGTAACAACTTACGC
>random_seq_468
CAGCACACTTCATAGGGTCG
>random_seq_469
AGTTTGGTATGACCTCTATG
>random_seq_470
CATGAGACGCCTGGGATTGT
>random_seq_471
TAGTCCATCCAACAGTGTAG
>random_seq_472
CGTGCTTCCCGAATCCGGGC
>random_seq_473
ACCTTGGAGCGAGAAGAACG
>random_seq_474
GCGTCAAAGTGCAGCGAGGA
>random_seq_475
CACATGCTCGGCTAAAGAAT
>random_seq_476
GTCGTCGAAACGTGTCCTCG
>random_seq_477
ACGACATTCCCCGGAATATT
>random_seq_478
CCAATCCGGCGGAAACTCAA
>random_seq_479
GGCCGCCGAATGTCCAAAAA
>random_seq_480
ATTGGCCTTCTATGCACCGC
>random_seq_481
AATCAGCTGCACGAATCAAT
>random_seq_482
TGTGTCCGCTACAATCTCCG
>random_seq_483
TTCGTACGTTTTCGTCTGGT
>random_seq_484
TTTATCCTCGGCGCAAAGGT
>random_seq_485
CGTACGGGGAAACAAAGTAG
>random_seq_486
ACAATCCTAATTGCCGATAA
>random_seq_487
TTAGTGAAGGGTGCATTAAC
>random_seq_488
GCCTTGACTCGAACGAATTT
>random_seq_489
CGTATACCGGGGCCTGGTTT
>random_seq_490
TCACGGGCCTTATAAATCGG
>random_seq_491
AATGCGCGTAGGAGGACGCG
>random_seq_492
AGCACATCGAGCCAGATACC
>random_seq_493
TACCGGGAACGCACAGCTGA
>random_seq_494
ACTTATTATCACTGGTGACA
>random_seq_495
TCTGTAGACAACGCCTCTCA
>random_seq_496
CGAGCCTAAGCTAGCCCCTC
>random_seq_497
CCGAATCTAGTGTGTGAATA
>random_seq_498
AGTTGTAACAAGCAACAGAC
>random_seq_499
AGTCCGTCGAGGTTGGAAGC
>random_seq_500
ACTAATTCTGCTCAACTGGG
>random_seq_501
GGAGTAAATAGGAACCTCGG
>random_seq_502
AAGCGAGCGTTATATAGGTA
>random_seq_503
ATAAATGGTAGTTTACCGAA
>random_seq_504
CTGAAGAGACGCTGCTTAAG
>random_seq_505
CTGAGAGGGGCCCTTACAAA
>random_seq_506
AGTCACATCCGACCCACCAT
>random_seq_507
GTACGGGTTCAGGCCGCCTC
>random_seq_508
GACGAAACCCGTGACGCGGA
>random_seq_509
GATATCGAAATCACTTACCC
>random_seq_510
AAGACGCTGGACTAGTATCT
>random_seq_511
CGTACTCGTACTGACCACCA
>random_seq_512
GGCCGTTGAGCGTTATGCGT
>random_seq_513
TAATCACCCCTCATTTCGGT
>random_seq_514
AGTTAGTCAAGATCGGGTTC
>random_seq_515
GGCTAAGGTTTCATCCTTAA
>random_seq_516
GGGGCGTCTCATTCCTGTAC
>random_seq_517
TTGGCAAATCCCTCTGCGAG
>random_seq_518
GTCTATTACGACGAGTGGCC
>random_seq_519
CACTTACACTCGGACTTTGC
>random_seq_520
TTCCAGCGGGGATGCGTAAA
>random_seq_521
CGTTGGCAGTTATCCGCTCG
>random_seq_522
GGAAGTTGTGTGCTACTATT
>random_seq_523
CAGATGATCCCCGTTGTTGG
>random_seq_524
ATCACGTTTTCAAGTAGCTA
>random_seq_525
GCGAATATAGGAACCCGACG
>random_seq_526
GCCGGAAAGCTAATCCCTGT
>random_seq_527
GTACCGCTATTGTGTTTGCC
>random_seq_528
CCAATGTATATCTAAGCCTA
>random_seq_529
ACTGAGACGGCCTAGCCAGC
>random_seq_530
TAATTACTGTGTCCGCCTAA
>random_seq_531
CTCAATAGTCTCACTTGGAA
>random_seq_532
TGGTGTTCTTTTGTAACGTA
>random_seq_533
GGTTTAGGTACCTTTTGAGA
>random_seq_534
ACATATTCCGAGCTCTGAAT
>random_seq_535
TAGAAGATTGAGCGAAGTCC
>random_seq_536
TTTCAGGCTTGAAATGTCGG
>random_seq_537
GGGAGGCATTTCAACGGCTT
>random_seq_538
AACAGCGGCGACTTTTCCGA
>random_seq_539
CGATTAAATCCACGCCTTGC
>random_seq_540
CCAACACTTACAACACCTGT
>random_seq_541
ACCGACCTTAATCCAATCCC
>random_seq_542
TCCTCTTCCCACACGCTATA
>random_seq_543
CCTATCGATTTACCTGCCCA
>random_seq_544
GTACAAACGGCGTCTCTATT
>random_seq_545
TGACGTCCACATAATTTGCT
>random_seq_546
TAGTAATTTTTTTGCTGCGC
>random_seq_547
CAGCAAAACGGCTTGGCTAG
>random_seq_548
CGGATGACTTTATAAGTGGT
>random_seq_549
GTAAACATATATAGGTAACG
>random_seq_550
GTGAGACTATGATGCAGCAC
>random_seq_551
TTAGCCATAATTCCCTTTAT
>random_seq_552
CTATTTTATGAATGTATAGA
>random_seq_553
ACGCCACAAAAGTAAATAGC
>random_seq_554
GCTAAGGCCCTTTAGTAATA
>random_seq_555
TGGAAACAGGACGACTCCGT
>random_seq_556
TACCCTGGACATTGGTCCGT
>random_seq_557
TGACCAGGCACAGGCTTAGT
>random_seq_558
CCTCTAAGTTAACGCCTGAG
>random_seq_559
AGAACAGTTTTATTAAGGCT
>random_seq_560
GTTCGACGGCTCGGCAGAGT
>random_seq_561
CCAACAGAATGTAGATCTTC
>random_seq_562
CAGTATTGCGATATAACTTG
>random_seq_563
GAATAGAAGTGCTTGTCTCA
>random_seq_564
CTCAACCTGTCGATTTGTCA
>random_seq_565
AGTTAGGAACACGGGGCCAA
>random_seq_566
GCTCAGATTTCGGCTTTGAA
>random_seq_567
CGCGGCTAAATGGCCAGGAT
>random_seq_568
TTACCTTAAGCGCTTATTGA
>random_seq_569
AATATGAATGGGACAGGCGT
>random_seq_570
ACGCCGCACGTTGGCGGGCT
>random_seq_571
TATACAATAGAGTAAGGAGG
>random_seq_572
GAGAGCGTAGGTCGGCGTGC
>random_seq_573
CGCCCGGAGTCCCTCCGTAG
>random_seq_574
TGGAAGAACCAATATATACG
>random_seq_575
AGGGCTCAATCTCAAACGCT
>random_seq_576
CAGGAATTGGTACTCAAAGA
>random_seq_577
ACTCTGCCCTTAAGTTCACG
>random_seq_578
TACGCGAGGTTACCCAAGGT
>random_seq_579
TTCTCCAGAGTAATACGCGG
>random_seq_580
TCCTACGAGTGTGGCGGAGT
>random_seq_581
CAGGTCTCACATGGAGCAAC
>random_seq_582
TGTCAATGGTTACGCTATCC
>random_seq_583
AGAATCTAAGAGCCGAATCC
>random_seq_584
AGTACGCGATATCAATTAGC
>random_seq_585
TTGTATCAAACGATTCGTCT
>random_seq_586
AGTCCGACTTTAAGGTCTGT
>random_seq_587
ACAAGGACAGTCGTTACAAC
>random_seq_588
TTCGATGGAAGTTCAGTGAC
>random_seq_589
TAAGCGCCAAATAGATTCCA
>random_seq_590
CCGCAATCAAGGACCGTAGA
>random_seq_591
TGTCACCTCTCACGGGGGAG
>random_seq_592
CGCACAACCAGAAACTTCGC
>random_seq_593
TTAATACTGATATGAGCGTG
>random_seq_594
GCATGTGGGCTAGTGAAGGT
>random_seq_595
CACGGTGCAGACGTTCTTCG
>random_seq_596
ATACCCCCCAGTGACCTATA
>random_seq_597
GGTGGACGTTGCTCGCAAGG
>random_seq_598
TATAGCACGCACGTGCGAAA
>random_seq_599
TTTGCGGCCTCGTCTTACGG
>random_seq_600
AATGCGCATGGATGCGTTCA
>random_seq_601
TAACCCTACTCTAATTACAT
>random_seq_602
TGTGCAGGATTACGCTAGCG
>random_seq_603
CGTATCGCCGGGATCCGCAG
>random_seq_604
AAAATTGGATAAGTTTCCCA
>random_seq_605
CTAACTAACAGTACTATTCC
>random_seq_606
GGCCGTTAGGCCGCTGTTGG
>random_seq_607
TGCTGGGAAGCGGCCCCAGG
>random_seq_608
CGACCCGACTGATGCCGTGG
>random_seq_609
TGCTGGACTCAGACCCGTCG
>random_seq_610
GGATGGTACAGGGGCGAGTA
>random_seq_611
GAATAGCCGTGGATGTCTAA
>random_seq_612
CCTATAATGTCGTGCAGTAT
>random_seq_613
AGTTAATAGTATGTCGCGGA
>random_seq_614
ATCTGGGCGTACACTTTAGT
>random_seq_615
AATGGGTAGTAATTACCGCC
>random_seq_616
TTAGACTTGGCCGCCGCAAA
>random_seq_617
CTCTCTACATAGTTCAACTG
>random_seq_618
TTCCAATCCTTACATTATGG
>random_seq_619
CAGCGCGTACAACTGTCATT
>random_seq_620
TAGTGGCGCATAGCGAAAAT
>random_seq_621
CGATCCGTATCGAATCACGA
>random_seq_622
AATCCGCAGATATACTTATG
>random_seq_623
TAACCTATAGTTGAAGAGTT
>random_seq_624
GATTCCATGTGGGTCCACGA
>random_seq_625
ACCCTCCGAAGCCCCAATGG
>random_seq_626
CTACGAAAAATACTAGTATG
>random_seq_627
TGTGATACTTACTACGTCTT
>random_seq_628
ATGGGAGGAAAGAGCGAGCT
>random_seq_629
AAAAGCAGGCCGGCATGTGA
>random_seq_630
CTGTAGATGTGTAAACCAAT
>random_seq_631
CCGGAAACGATGTAGGCAGA
>random_seq_632
CTATGAGCCCTTTCCAGCAA
>random_seq_633
TACTTGTTGGACGACCTTTA
>random_seq_634
GTCGACCCTGATCAGTTATT
>random_seq_635
TTTTAACAAATAATACCCGT
>random_seq_636
CAAAGGGGGTGTCATCACGT
>random_seq_637
GTCATTTTTCTAGCGTGGAC
>random_seq_638
GCACATTCCTCGAGGAGGCA
>random_seq_639
TCTAAACTTGAATCTGGCGA
>random_seq_640
CGGGAGCGGCCATATACCCA
>random_seq_641
CCCCTGCACCATACGCTCCA
>random_seq_642
AGAGAACCCCGGGGTTAATC
>random_seq_643
CATAACCTACTTCGCATCGA
>random_seq_644
GCCATTAACAATCTCCTAGT
>random_seq_645
CGTAGCCTGGCAAACGTGAT
>random_seq_646
TAATCGCGCGCTTGCACTTA
>random_seq_647
GATCTTAAATTTGTACATCC
>random_seq_648
AGGGAACTGCGCTCATAATA
>random_seq_649
CACCGTGCTTTTAAAATAAT
>random_seq_650
TTACCAGATTTAGTATTGCC
>random_seq_651
AGTGGTGCGTACGAGACGCC
>random_seq_652
CGACTGAAATAAGGCCAGCC
>random_seq_653
AGTGCCGGTATCGTAAACTA
>random_seq_654
TTAAACTCCCCCGGAAGTTA
>random_seq_655
GCGGACGTTGTAACGAGTGT
>random_seq_656
GTCGACTATGACTATGTCAG
>random_seq_657
TCGAGCCTGCTGAAATCGGC
>random_seq_658
GATTGGCCATCACACTTCGT
>random_seq_659
GTAATATCCATGTAAGCGCA
>random_seq_660
CAAGGATCTAAGATACCAAA
>random_seq_661
GGCACTACTTGCATCCCACT
>random_seq_662
CAGCGCATTAGTAGATGTGC
>random_seq_663
GTACTAGCCCCGAACTGATA
>random_seq_664
TTATCGAGACTGGTACGGCG
>random_seq_665
TGCAGGTCAGGTTCCAAGGG
>random_seq_666
GGCACTCGCGCTATGGTAGG
>random_seq_667
CTCTTACGAACCCCCCTCTG
>random_seq_668
AAATAAGGTGATGATGACTG
>random_seq_669
TTTTCAAATTCTATGTGAGT
>random_seq_670
TTCTCAAAGTCTATAATCAA
>random_seq_671
TGCGAATAAACAAGGGTCCA
>random_seq_672
GGCAAACCTCGAAATCCGTC
>random_seq_673
CACGTTCCCTGTAATGTAAT
>random_seq_674
CTTACGTGGGTCGACTACGG
>random_seq_675
ATTTCTGGCCCCCGGTCTGA
>random_seq_676
AGTAACACGACATAGCAAGA
>random_seq_677
CGGTACTATGATCACTAGTA
>random_seq_678
GGTGGACTGGTAAGCGGAAC
>random_seq_679
TAAAGGGTGTCGAGATCTCA
>random_seq_680
CCGCCTATTGACAGCTAGAG
>random_seq_681
TTGGAATCGGTAGGGCAGTA
>random_seq_682
GTGGTTTGACATCTACACCA
>random_seq_683
CGTCACCAGCCGCGGTCCAC
>random_seq_684
GACGACAAGAGGGAAGCGAA
>random_seq_685
GGGGATTTATCCGATGCGTA
>random_seq_686
TCCAGCGTTGTATCGAGAGT
>random_seq_687
GTGCACTGAGATGTTATCCG
>random_seq_688
TCTGAACCGTCTGCTTGTTT
>random_seq_689
AAGGGACTCTCCCCCCACTT
>random_seq_690
GTGTGGCACCTTATGCTTGC
>random_seq_691
CCGATACATTTGCACATGCC
>random_seq_692
GGGTCTGATAAGGCGTAAGG
>random_seq_693
AGCGTTCCGCAAGGTTAACA
>random_seq_694
AGTAGGTGTGCTAATCTTCT
>random_seq_695
ACCTCATCAGCCACAGTTGA
>random_seq_696
TGAAGACTGGCACCACATCG
>random_seq_697
AAACGGTGCGGAGTATATCG
>random_seq_698
CATACGACCGCAATACGACT
>random_seq_699
ATAACTGCGAGCTGATGGTG
>random_seq_700
AGAGTAACGACTGGGACGGA
>random_seq_701
CTCTCGTACTGTACTGATTT
>random_seq_702
AAATAAACGGACCTATACCA
>random_seq_703
CATAAAGTAAATTAGGTAAA
>random_seq_704
TATTTTTCTGATGATAAGAG
>random_seq_705
GCAAGATTATGTGCAAGAGA
>random_seq_706
ATCCACTACGTACTGATTGA
>random_seq_707
CCTCCGGGCAGACTAGCAGT
>random_seq_708
TTCAACGTGCTCACTAGAAA
>random_seq_709
TACGTTCCGACACCCAGCCT
>random_seq_710
GTCGGACGGGCATGGCGCGT
>random_seq_711
GATCGTACCGTAGAAACATT
>random_seq_712
ATCAGAGGATCCATGGCAAG
>random_seq_713
CACGTTGCTCAGGGTAGCCA
>random_seq_714
AGACAAGTTGCGGTAAGACT
>random_seq_715
CTGACCTACAGGCAACCGAC
>random_seq_716
TTTCCTGGAGTTAGAAATCG
>random_seq_717
AGAGGTAGGAAGGTGCTGAA
>random_seq_718
GTTTCAAAGGAAGACGTACA
>random_seq_719
TTCCCACACTTGGGATGCAG
>random_seq_720
TGGCCGATGAAGCCGTCTCG
>random_seq_721
TCCAGTAGTCTACTAACGCC
>random_seq_722
AAACTCACTAAGGGATCCAC
>random_seq_723
TGACAGGGTCAGGACATTGT
>random_seq_724
CCAAATTTATAGATAAAGCT
>random_seq_725
CATCGCTAGAAAAGCTGAGC
>random_seq_726
TTATCGTCCAAGCGTCAAGG
>random_seq_727
CGGGGGAAAGACTGGGATTT
>random_seq_728
TCATCTGAGTGCTTCGTCGG
>random_seq_729
CGATGCGTGCAACCCCCCAA
>random_seq_730
CTGCTTTTGTGTATTAGTCC
>random_seq_731
GTAGGTAATAAGGAGAAGAT
>random_seq_732
CTCCACCGTTCACCCTGAAC
>random_seq_733
CAAACCCACATGCCGAGGCC
>random_seq_734
CTAACAGTATACCTAGGTAG
>random_seq_735
AGGTTAGAAGATCGTCGGTG
>random_seq_736
CCAATCGGTAGCGGTATGGA
>random_seq_737
GACGGGGCCGCCCTTAAACT
>random_seq_738
CCATCACGAGGCGCTTCCAG
>random_seq_739
GCTAACGATGAGCCATACTC
>random_seq_740
ATACTACATTTCTGCGGATA
>random_seq_741
GGACGGTATAAAATGTTTAG
>random_seq_742
TAAAATTACAGCGCGTATTA
>random_seq_743
CGCCGGGGGTAACCGTCTCG
>random_seq_744
CGTAAATAATAAAAGTACAA
>random_seq_745
TCTTCGAACGTAAGCCTAAC
>random_seq_746
GTTTCAAGCCAACCGTTCGA
>random_seq_747
TGCGGCTGGAACACTAACCT
>random_seq_748
TTGAGAGGGACTGAATTACA
>random_seq_749
CGACTCATATAATAAAATCG
>random_seq_750
GGCGTGCATTGCATTATCCA
>random_seq_751
TGCATTGAAACCTGACTGAT
>random_seq_752
AACACTCCTGTAACTAATCT
>random_seq_753
AGGCAACCCTGGGACATCCG
>random_seq_754
CCAACCGCAATTGCGAAAGC
>random_seq_755
TGGATAGGAGTACGTATGCT
>random_seq_756
GGCGGGAAAGAGCGCTAGTA
>random_seq_757
CCCCGCGAGGGTGTTTCCTA
>random_seq_758
GACGTCCGATAGCTCTCTTG
>random_seq_759
CCTTTTAACCGCCCACCCCG
>random_seq_760
CTTAGTGTAAGACATACCGT
>random_seq_761
TGCCATGAACGCGGTCCGGT
>random_seq_762
GAGTATTGGGACACCCCCTT
>random_seq_763
GCCTGGGTGACTGTGGGGCA
>random_seq_764
CCATCCTATAGTTATGGAGT
>random_seq_765
GGCTCGTCGACGCCTCGCCA
>random_seq_766
ACCGGCTATTAGAATGTTAT
>random_seq_767
ATAGTTGGAGTACGGAGAGA
>random_seq_768
GCATAGACAATTTTCTTCCC
>random_seq_769
TCTAGGTGCCTAAAGGCACG
>random_seq_770
CTGCAGATCGGGAGGAGCCA
>random_seq_771
CGATATGTCCCGGATTCGTG
>random_seq_772
ATAGAATAAGCAGATATCTT
>random_seq_773
ATCGCCTACCCCAATTTTCA
>random_seq_774
CTTACCCAATCACGCAGATA
>random_seq_775
CTGGATATCAATAGCCAGCC
>random_seq_776
TACAGTCAAGGACGGCCGAA
>random_seq_777
CCGGAGTGACACCCCCGGTC
>random_seq_778
TCCAACCGCGGAGAGTAAAC
>random_seq_779
ATAACCAACTACTCACATTA
>random_seq_780
TCGAATCAGGGGGACATGGT
>random_seq_781
ATGACAGATCCCAGCAGCGA
>random_seq_782
ACGGATTTCATAGGGGTATC
>random_seq_783
GGGCGCTGCACGAGCTATTC
>random_seq_784
AGGGTAAGCCGAATAAATGG
>random_seq_785
CCCGTAGATAGGTTCATTTC
>random_seq_786
GGCAATGACCTAACTGGGTT
>random_seq_787
GCTTTCTGACCAGAGGCAGG
>random_seq_788
CGAGGTAACCCGTCACCCGG
>random_seq_789
GCTCGCAGATACCTCAATAG
>random_seq_790
GCTTACCTTAGATAGTCCTA
>random_seq_791
GACGAGTGTATTGCATACTA
>random_seq_792
CTCGGTATTTCTCCTTTACT
>random_seq_793
GTGCAGTAACATACTGCCCT
>random_seq_794
TGACAATGACAAGTAACATT
>random_seq_795
GGTTGTTAACTGTGTCGTTG
>random_seq_796
GCCGGCTAAAAGTGCAAGAC
>random_seq_797
AGGTGATACTAAATCGGCCG
>random_seq_798
GTAAATCGGCATTTGAGCAG
>random_seq_799
CGTGACCTGTGGCCCGCTGC
>random_seq_800
AAAGACAACCACGTCTACCT
>random_seq_801
CCAATCTGCCGACTCCCAGA
>random_seq_802
GTATTACGAACGCCTTATCC
>random_seq_803
CACAGTTACGAATGCATGGG
>random_seq_804
CGGAGTTCAGTTTAGGGCAA
>random_seq_805
AACATCGACCACCTAGTTAT
>random_seq_806
AATGTAGCAGACGAGGAGAA
>random_seq_807
GAGTCTGTCGTGTCGGATAG
>random_seq_808
TTTATTGTTCCAGGTTCTAA
>random_seq_809
TTTTAGAACGATCTCGCCGG
>random_seq_810
CCTGAGAAAGAACGCAGAGA
>random_seq_811
GGAATGATCGTCCGCCTCAT
>random_seq_812
CCATACGTTCGCACATGTAA
>random_seq_813
ATGCCGCGTGTTCCCATACG
>random_seq_814
CACACAACATATAACACTAA
>random_seq_815
ATATAAAAACCTCCAGTCCG
>random_seq_816
CGATTGTTTTATTGGGCACT
>random_seq_817
TATATAAATGGGCCCGTTCG
>random_seq_818
AAGCTTTGTGTTTCAGCACG
>random_seq_819
ACGCGGCTGCCCTAACATAA
>random_seq_820
CCTACTTATCCACTGCGCTG
>random_seq_821
TCCGGACTGGGGGTGCGAAA
>random_seq_822
TACTCTAAACCGGGGCGCGG
>random_seq_823
ACGCAGGATCGAGTATTTGT
>random_seq_824
ATGAGGTGTATTCTGCGTTC
>random_seq_825
GATACTTTATACGGGAGTCT
>random_seq_826
TTTATGGTGTGTTTATCGAC
>random_seq_827
GCGAAAAGAGTCCATTTCCA
>random_seq_828
AGCGGACTCTGCCTTCTCCA
>random_seq_829
TCGCCGCTGGCGTCCTAAGA
>random_seq_830
GGGGTATAGCTCAGTCTGAC
>random_seq_831
GTCGGGGTGTAGCGCAGCAG
>random_seq_832
TACTTCTCGGTAAATATTTG
>random_seq_833
GAGCTTGGAAGTTGAGTAAA
>random_seq_834
TCAGCTTCCCTGGTACTGAA
>random_seq_835
GGCATTAAACAAAGTCTCAA
>random_seq_836
TAGGGCCAGTGTTTAGACGG
>random_seq_837
GGCATCTATTAAATATATTC
>random_seq_838
ATAACCGTGTGAGACACGCT
>random_seq_839
TTACATCTTAGCGGAGCACT
>random_seq_840
TCAGTTTCCCCATCCCGGCC
>random_seq_841
ACGCTTGTCGAGATCCGAGA
>random_seq_842
AAGATCCGCCCGATTCGGGG
>random_seq_843
GTCTCGGTGAAGGTGCGGAC
>random_seq_844
ATTTACGGATGGTTACTTTT
>random_seq_845
ATTCAGCAACCTAAAGGGCA
>random_seq_846
TGGAGAGTCATGAGTAGGTT
>random_seq_847
AAATATATAGCGACGTGCGA
>random_seq_848
CATGTATGCGGCAACGCTCT
>random_seq_849
TCGAATACGGTCTGGCAGGG
>random_seq_850
GTTGCTCAGGCGGTATCTTT
>random_seq_851
TTAGGATGTTGTTTAGCGTG
>random_seq_852
TTACCTCGTAGACGTGGACA
>random_seq_853
TTTGCTTTTTTTCGGGGGTG
>random_seq_854
TGCAGGTTGTAAAGCACTTA
>random_seq_855
AACTGATTAGCTCCGTTTGG
>random_seq_856
TTCGGCCACACATAAGGACA
>random_seq_857
AAGTCCATTCAAGGATTATG
>random_seq_858
CTCGTGTCTCTGTTTCCGGT
>random_seq_859
AAAGGCAAATTGCATAAATG
>random_seq_860
AGGAAGACGTCGGTTTCAGT
>random_seq_861
AGCGGGCGACTCGTCTCCGG
>random_seq_862
AGCATGCAACAGAGGTTCTT
>random_seq_863
GCCACTATCCGAGGTTAATG
>random_seq_864
CAGGCTCGAGTTTGAGATCG
>random_seq_865
GACAAAGGGCCGTCTTGGGA
>random_seq_866
TCGCTTTACCCTAAGATTGG
>random_seq_867
TAAAACGACAGCAATTGAGT
>random_seq_868
GTTAACAGGTCAGTCGTAGA
>random_seq_869
CACCCCGATGTGTCTACAAC
>random_seq_870
CCGTTTAGTGCGACTAGCAG
>random_seq_871
TAACAGATGCTTTCGAATAT
>random_seq_872
TCCAAGCACAATACGCTGGT
>random_seq_873
GTGGCGGGTGGCCAGTTCCT
>random_seq_874
AAAGTGTGTGCGATTCATTA
>random_seq_875
CGAGGCAACAAATCTGTGTT
>random_seq_876
AGATATCTCACATGCGTCAA
>random_seq_877
AACAGAAGGTGCGACCATGT
>random_seq_878
CCTGAGCGCTGAAAATAAGC
>random_seq_879
CGGAAATGACCGGGATATGT
>random_seq_880
GTAACGGGCATTCCTTATCG
>random_seq_881
ACGAGGGCAAGACGAACGGA
>random_seq_882
AGTGCTTCCCTGTCTCGAAT
>random_seq_883
TGGCCCTGAAAAGTAAAGCA
>random_seq_884
AGCCACCCATAGCGGAGGGA
>random_seq_885
GCTTACGGCCTCCTCCACTG
>random_seq_886
GCCTCCGGATTAACTCTTTC
>random_seq_887
GACCTTGGTTAAACGGGTTT
>random_seq_888
GTTCCATTTAGGTACCGAAT
>random_seq_889
GTCGGTAACAATTTTGTTCG
>random_seq_890
TCTTCACTTCTCTAACTACG
>random_seq_891
AGCACTCCGCCCAGCACAGA
>random_seq_892
ACTTCTCGGTCCCATCCATC
>random_seq_893
CGGGGACTTTAAGCATATGA
>random_seq_894
AAAGATCAGACTGTAATTAC
>random_seq_895
ATGATGGTCTCTTAGAGGTA
>random_seq_896
AAGCAAACAATACCGTCCAG
>random_seq_897
TCAGGGGGTTCGGCTCACGA
>random_seq_898
CCGCGCCTCAACCCCTTAGG
>random_seq_899
TACCAAGTAAGTGATAATTA
>random_seq_900
GCAATTTTGCTACGTCAGGT
>random_seq_901
GCAGGAGGTTTAGGACAGGT
>random_seq_902
TTACGGTCCCCTACCGCAGC
>random_seq_903
GACATGGTTGACAAGAGAAA
>random_seq_904
CTTGTGGGGCGAACGTCCCG
>random_seq_905
TTGCCGATGTCATGAGATGC
>random_seq_906
TTGCAGAGGCCTCAATTTTT
>random_seq_907
TTCTATAATTTCTGATTAAA
>random_seq_908
TTCTCGCTCCCCCGAAGTGA
>random_seq_909
GGTCATTTAGGAATATGTCA
>random_seq_910
CCGGTCGTGGTTATGTTAGC
>random_seq_911
AAAGGGTCCGTACTATGACC
>random_seq_912
TCTGGCAGACACCCGCCATC
>random_seq_913
CTAGGTGGCTGGGATTTCAT
>random_seq_914
GATTACTGATGGCTCCAGAG
>random_seq_915
TTGAACATATTAGCGCTATG
>random_seq_916
ACAAACCATGTTCAATCGCA
>random_seq_917
CGATACTGCCATAATGTTTA
>random_seq_918
ACCTCAGTGCGAAACCCTGT
>random_seq_919
TTGTACACCAACAGATAAAG
>random_seq_920
GTTCAGTGCGTAATGGGATA
>random_seq_921
CCGGGAGAGATAACGATTGT
>random_seq_922
GCCGCCTTGAGCAAGAGAAG
>random_seq_923
CACGACCCGAGCCCCGAGGA
>random_seq_924
CTTAAACAATCTTATAATCA
>random_seq_925
AGATATGCGATAGATCTAGG
>random_seq_926
ACTAGCCAATAGGTCGTACG
>random_seq_927
CGGAAATCCTTTCCTCGAGG
>random_seq_928
CAAATTTCAGTGATGTCATG
>random_seq_929
AATGCCTCGCCCTATTCTGC
>random_seq_930
TAAGGCAGTACGGTTCGCTT
>random_seq_931
GGCTAAAGGATGGTTCTAAT
>random_seq_932
TAGGATCAACTTCCCTCAGA
>random_seq_933
GTGGGGCTAGTCAAGTCGAA
>random_seq_934
AATCGCCTCTACCCACAGGC
>random_seq_935
CAATGGGATTCCAGGCGGCT
>random_seq_936
CGAACCCAAACGAGACAATG
>random_seq_937
CCGTGTGTGGACCATAATAT
>random_seq_938
AAATAGACCGGGCTGCCAAG
>random_seq_939
GGCTTCTGCTTCTGCGATCT
>random_seq_940
AGTTACATAAGATAATGAGA
>random_seq_941
TAGTACAGGTTTATCGTCAC
>random_seq_942
CTAGACCCGAATGGTAGTTC
>random_seq_943
GTGGTTGGGATAACGGCGTT
>random_seq_944
TGCGTACTTCTACAGTAACT
>random_seq_945
CAACCTTCACGACTAGTCGA
>random_seq_946
GGTTACTTCCCGCGTCACCA
>random_seq_947
GATGGGGGAAAACGTGATTA
>random_seq_948
TTTCTAACGTTACGTCTCGG
>random_seq_949
ATGCGGCGAAGACAGGGGGC
>random_seq_950
CCAGGGGCATTGACGTCCAC
>random_seq_951
TCGCTCGAACTTTGTTAGTT
>random_seq_952
GTCGCGGGGCTAATACGTCA
>random_seq_953
GGAGGCTATGTTTTAACTGC
>random_seq_954
CGCGTAGGGTTACAGCGTGA
>random_seq_955
TGTTCTTTTCATTCGCTTCT
>random_seq_956
ACCTTACCGCTCTTCGTCAC
>random_seq_957
TATTTACCTGTGCAGACGCA
>random_seq_958
TGTATGCTAAGACTAGAGAA
>random_seq_959
GTTCGTTTCGCGCCCCATGA
>random_seq_960
AGACTCGCACCGCCATAAAT
>random_seq_961
TCCGGCAAAATATAAATCCG
>random_seq_962
AGTTAAAATCCATCCACCTG
>random_seq_963
CGGGGTAGTATGCGTCCAGG
>random_seq_964
AGGTCTTACGTTTACCTACT
>random_seq_965
CGTTAATTAAGCATCTTGAA
>random_seq_966
GACTGACGTTGCTACCTCAT
>random_seq_967
GCATATGCGACAAGCTCGAC
>random_seq_968
GCGCCGGTGTTGTCTGACAC
>random_seq_969
GTTTATGAGCTCTAGTATGT
>random_seq_970
CCCTACCGGAAGACTCTTAG
>random_seq_971
CCTCAAAAACTTAATGCAGA
>random_seq_972
AAAAAAACCAAGAACTTGTT
>random_seq_973
TGATTAGACAGTATATTCCG
>random_seq_974
GACTAAAATCGTGCGGTAGG
>random_seq_975
TACGGCTAACTAGTCATTGT
>random_seq_976
TAAGGTCCTTGTAGGCCAAT
>random_seq_977
CTCGTATCCGGGCGCGAAGA
>random_seq_978
AGTCCTTAATCACCCGGCTC
>random_seq_979
TAGAATCCAGTGTTACAAAG
>random_seq_980
TAAGTGTCTTTAGGTCTACT
>random_seq_981
CCTGGGCGTCTCGAAACCAG
>random_seq_982
TGCAAGTTGATATCCTCCAC
>random_seq_983
CGAGGCCAGATTGACGACAT
>random_seq_984
GAGCAGTGGCCCAGCAAAGT
>random_seq_985
TGGCGCCGCCGGCTAGCTCC
>random_seq_986
AGACCCGACCCAGGCAAGTC
>random_seq_987
GTGTGGGTACGTGGCTTCGC
>random_seq_988
GACTTAATGCTAACGGCCTG
>random_seq_989
GCTTATGATAGATTAAATGT
>random_seq_990
TCCGAGGCCACGAAAGACTG
>random_seq_991
TGTCATTCCCTTAACCAATT
>random_seq_992
GGAATCTGCACGTAGCATGG
>random_seq_993
CTCCGAGAACGAAGGAGAAA
>random_seq_994
AGTGCCCTAGCATGGGTGAC
>random_seq_995
GTTACGTCTTTCCTGCTGTC
>random_seq_996
ATCAACCGTAAGTTTATGTG
>random_seq_997
TTTATTAATGCGTGGAGGGC
>random_seq_998
GAGATCCATTCTCTGTGCGG
>random_seq_999
GTTTGACGTCTAACTGAAAG
>random_seq_1000
GACGGACAACGATATCACTA
