# Supplementary material for: HiMMe: using genetic patterns as a proxy for genome assembly reliability assessment
Source: BMC Genomics. 2017 Sep 5;18:694. doi: 10.1186/s12864-017-3965-2 (PMC5584555; doi:10.1186/s12864-017-3965-2)
Supplement: Supplementary file 2 — ’Supplementary_file2.zip’, Title: ’Data from simulations’. Description: contains all simulated data as well as the pertinent results. (ZIP 1187 kb) [file 12864_2017_3965_MOESM2_ESM.zip › Simulations/simulations/input/true_seq_100.fa]

>seq_1
TAAAGTGATCAAGGAGATGGCAGCTCAGATCCGTGAGGTGGAGCAGAGCCGACAGGAGGTGCCTTTTCCGACCCCATGGAGCTGTATGAGACATCCCCCT
>seq_2
TTTCATTAATTTTTTTGTACATATCTTAGCTGAATGCTTAAAATTTACAATTATTTGTAATTCAGGAGGAGCTGCAGCAGCTGCGGCAGAGCTCGGAGGC
>seq_3
GAAGCAACAGGAACTTCTGCAACTGGTTTTTATCGGAAAGATCATCCTGCCTGCAGATGCAGTTAGTATTAATGAGGATGGTACCTTGTTTGATGGTCGA
>seq_4
CCTGCTTACGAGCCACTGAATAGCCTGGATCACAGGCGGGATAGTTGTTGGTCTTTGGACAACATCCCCCTCAGTGCCTGGAGTTTTTCTACTTCCTGCC
>seq_5
TTCTGTAGTGCCATGGTAGAAGAATTGAGGATGTCCCTGAAGTGCCAGCGTCGGTTAAAACTCAGAAGACAGCAGCCCAAGCCAAAGGGACAAAAAAGAC
>seq_6
GACCTAATCTGGGAGCCTGCAAGTGACAACAGCCTTTGCGGTCCTTAGACAGCTTGGCCTTATTTATGTTATAATGGCCAACATTTGGTCAGCCCTTGTC
>seq_7
AACCTGATCCAGCAGAACAGCAAAATGTGACCCAGGTGGCACATTCTCCACAAGGTTACAGAGCTGTTTGTTTCAGACTTGTTTCTCCCTCTCTCTGTAA
>seq_8
TCTGTGGAGCCACCCCTGGATGACCTGTCTCTGGATGAGGCACAGTTTGTCTTGGCCCCCTGGATTAAGGATTCAGACGTGGGCCCTCAGATGGCTATGG
>seq_9
GGCAGCCAATCTACTTCCTGGGATTCACATGCTGAACGACATTCATCCTCAAATCATCCTAAAGCACAGATTCAGCAATCAACACACACTCATCTGGATA
>seq_10
AGGCGAGCTGACAAAAGGGCGGCGCGCGTCTGAACCGCCATTGGGGCCCACAGCTCCCTTGACAGTTGCTTTGAGGCAGTACCGGAGGAGAAAGATGGCG
>seq_11
GAAAGAATGGTGATTTGGGCCACATGAACATCACACTTTTCTCAGATTTAATTAAACACACCATCCTGAGGATCCACTCTACCCAGGGCCGCATCAAAGT
>seq_12
TTCTACGGCTGTTACTGCGGCTGGGGCGGCCGAGGAACCCCCAAGGATGGCACCGATTGGACCTCTACTCAGATCAGGACAGAAGAGAGATGGGAAGGGA
>seq_13
CTGGGGTTAGTTGAACTTGTATAGCATTTAATATACTCCTTTTAAATATATTTCTGCCAGTGTGCCTTCTGGGTTCAAGCGATTCTCCCACCTCAGTCAC
>seq_14
TCACCCTAAAAATCTTACCAAGTTATAGAGATACCATTACTCCTCAACAGGTATTTGTGAAATCGAGGACATGGCCATGCTGACCTTCCTGCATGAGCCC
>seq_15
CAGAGGTTGTAGTGAGCTGAGATCACACCATTGCACTTCAACCTGGGTGGACAGAGTGAGTCAGCTTAGTGAAACGCTGTTTTCATTTTTTTTTTTTTTT
>seq_16
GTGGTGGGCCAGCCCCCTGCCAGCCAGGTTACAAGTATAGGTCAGCAGGTGGCCGAGTCCTCTTGGATGCAGCAGCAAGGCAAACAGGAAGAGGGGGTAT
>seq_17
TCCCCACCTACCAGGGTCGGATCCGGAGCCCTTCCCCGCGGGGCGGGGACCTCCAAACAAACAATGAAGGCTGCTGGCTAATGTGGAAGGAGGCACTTTC
>seq_18
CTCACCAGAGCCTGAGAGCTATGAGGACACCCTAGACCTGGAGGAAGACCCCTACTTCACACTCAAGAAAGTAAATTGAAAATTGGTGGTGTGTCTTCAG
>seq_19
TACTTTCTTGCTCATGTTTTAGTAGAAGTGAGGACTGACTAGTTTTAGATTCTTAAATGTAGGGACTCTCGTCTGTGGGACGGGATCCAAGAGTTTGGGG
>seq_20
GCTCTCACACTTCCTGGCTCTTCAGAAAATGAATATATTATGAAAGCTATCATGAGAAGTAGTGACCGCCCCTGGCCACACCATTGTTCCCAGCACGGCC
>seq_21
TAGCCAGGTGTGGCGGCATGCACCTGTAGTCCCAGCTACTCGAGAGGCTGAGGCAGGAGACTCCATTTCCAGTCTGAAGGCTGTGGCCAGGGAACACCTT
>seq_22
GAAAAACCTTTGAAAAAGAAAAGAAGATAAAACATGAGCATAAGTCAGAAAAAGACAAATGGAGGGGGAAGCTGCCATGCTAGGCCGCTCCCAGGGTGAC
>seq_23
AGCTCCACTCTTTAGCAATGACAGGTTGAAAGATGGTTTGTGCTTGTCGGAATCAGAAACAAGTTTCTAAATAGCATGCTTGGATTTTTATTTGAATTGG
>seq_24
GAACATTGCTGAATTGGACCACTTTTTATTTTTAAATATTGAGTTTAAATATTTTATAACGGGCAAGTGGTGACGGCTCTGGGCCGCGCCTGGCACCCCG
>seq_25
AAAAAACATCTAAAACAGCTCCTTAGAAGGCCAATAATAAAGTTGGAAAAAAGGGAGTTTTCCGTGTACAGGACCAGTAACCAGGCTTACGGGAGCAGAG
>seq_26
TGTGCCAGCGCACGGCCATCGAAAGTTTCGCCCTCATGGTGAAGCAGACGGCTCAGATGCCCCACACCCGGCCTGCACTTGGTCACCATGACGGCAGGGA
>seq_27
CGACACGCCTGCTGTTAAATACAAGTATTCAGCTCTTATTGAGGTCCCAGATGGCTTCACAAACGGTCATCACTTCAGCAGGGTTTTTTGAAGAATCAAA
>seq_28
TTGAAATTCAACATGCTTCATATTATAACCAACCTGCAAGAATATTGTGGTCAATTGTGTGCCTCCTCTTTCCTTTCAAGGACTTCCTGGCAGGTAGAGT
>seq_29
GTTCCCGAGAAACTAGGGAGTATGCTCCACCATCTAGAGGCCATGGATACCGTGATTATGAGATTGTGCTTTGGACTTTGTTGAGAAATTTTCCTAGGAT
>seq_30
CATGGCTTCTTAAGGCCAGCAAAATGCTGGCAGTTTTCTTTATCTTTGTGAAGAACAGGCTGACCCGGCACAAGGACATAGACATCCTCATTGTCCGGGA
>seq_31
AGTTGGCTGAAATGGTTTCTGAAAATGATGTTATCAGACTCATTAAACAAATACTTGAAGTCATAATTATTTTCAAGCCTTGATTTTTTTTTTAAATAAT
>seq_32
CCCCTCTACGGTCTCAGCAGCTGGCCCCACAGTACACCTACGCCCAGGGCGGCCAGCAGAGGAAGCAGCTGAAAAAAAAAAGAAAGAGGATGAAGACAGG
>seq_33
TTGCCAAGCTCATTCTTAGAACTTACACATCTAGAACAGCTTCCACTTTGGCAGTGAGGTGGATAAAATGATTGATGAGGCAGGCAGAAGGAATGTAGGT
>seq_34
TGGGGCTGTCCTGGGAAGGCGGACGGCGAGCGCCCGGTGTCCGCACTCGGCCGCCTGCCGCAGCTACTCGCGCCCTCTGGCAGCGTGTGCTTCTCCTACA
>seq_35
GGATGTATTATCCTAAAAAAATTATTTGTTTATCTGAAATTCAAATTTAACTGGGTGTCCAGCCCTATTTTATCCAGCCCAGCTGTCCCCAGCCCCGCGC
>seq_36
AGCCACACTAAATACCTTAGAGTTCGGAGAAGATAATTCTTGTGAGAAAGTCTTTGAATGTGCAAGAAGAGCTCTTGATTCTTGGCCCTCAAGTAGAACA
>seq_37
GGGCGCTGTGATTTCGAATTTGATCTTTGTTCCTGGAAGCAGGAGAAAGATGAGGACTTTCTTCTTCACTGACCCCAATGACCAGAGTGCCTGGTTTTAT
>seq_38
GGACTCGGCAGTGCCCGTGGCCATGACCCAGGCTGCCGTGCGGCCCTGGGCACCCTGCCTTGCATGAGGCACAGAAGCATTGAAGCCAAGCTGAGGCAGT
>seq_39
ACCACTGGACTTCTGTCATCGCTGCCTCCAACTCTTCCCCCATCTTTCCGGAGCTCCCCCGTCGGCAGCTACCTGGAGGCTTGCAGGCAAGACCTCTGCT
>seq_40
TAGCATGGGAACCATCAACCAGCAGGCCATGGACCAACTTCAGTATCCTTTTTTGTGGTCATCTCATGTTGCTGTGGGAAAAGGATTGGGCCTCTAAAAT
>seq_41
GATCTGCAGCGAGTGGCAGATCCGGACCGACTGGACCTCGTGCTCGGTGCCCTGCGGCGTGGGGACAGAGGCGGCGGCTATGGTGGGGACAGAGGAGGCG
>seq_42
TTCAGTTGGGGAGCTGAGCAGCAGTGGGCTGGGGGACCCCCGCCTCCAGAAGGGACACCCTTTGGCACTGAAGAGCTATTCAAGGATGAAAACGAGGGGG
>seq_43
TGCACTTTGGATGATTCTGAATGAGAGACGCTTGCTCTCCCAGAAGACAGACAATGAGATGTAGCCTCAGATCTGGTGCCTTGTTTGACTGATTCAGCTT
>seq_44
ACTGAGTGAGGGAGAGGAGATCACTGCGGCCCCAGAGAGAGAGGGCACAGGCCACGGCGGGCAAAGCTGGGGATTGGCCAGCTGACTGCTCAGGAAGTAA
>seq_45
GTGGGTGTGGTCCAGCTCACCTTCCTGCGGCTGCTCAGCGTCTCAGCCCACCAGGACGTCAGTGAAAAACACAGAGAACTTCTTAAAAGAGAATGGTGAA
>seq_46
ATTTTAATATCCAAATTTAAAGGTTTGGAAAATTTTGAATAGTTAATATTAGAACTTATGGTAGTCCCAGCTATTTGGGAGGCTGAGACTGAAGGACTGC
>seq_47
CCTGGATATTAGCCGCCCCAAGATGCAGGAGGTGGTGGCAAACCTACAGTATGACGATGGGGTTTTTTGTGTCTTTCAGAGTGGCTGGTGCTCCAGACCC
>seq_48
ATTCTTTGAGCAATATTTATTGAGTGCCTACTATGTGTTAGGTACTGTGCCAGGCACTGATTGAAAAACTGGTCCCTCAAAAAGAAAGCAAAGGCAGCCA
>seq_49
TGGGCACTCTCAGCCCTGGTTTTTCAATCCCCAGGGTCGGGTAGGACCCCTACTGGCAGCAGGGAGATTTTAAGAGGAACGTATGCGGAGCTGATGAAAA
>seq_50
TATGAAAATTGGAGTCTCGGCTGGGCGCAGTGGCTCATGCCTGTAATCCCAGCACTTTGGTTGCTTCACTACAGGTTAAAAGACCATAAGCAAACTGGTT
>seq_51
GGCTGGAGTGCAGTGGCCTGGTCATGGCATCAAGGCTCACTGCAGCCTGGACCTCCTGGTGGGCCCCGTTACAATGTAAACCCCAAGATACTGAGGACTG
>seq_52
CAACCATGTGAAGTAGGTGCAATTATTACCCCCATTTTAGGGATGGGGAAACTGAGGCACGCCTTTGACAACACTAACAGATCCCATACTCCAACATCAT
>seq_53
TTCATTCTACTTGGTTTTTTCCTTTGGTTTTTTGTTTTGTTTTGCCCCACAGAATAATCCTGAAGGACCTACTAGAGGCAGGTGGGGGGAGCCACCATCA
>seq_54
AAAGGACGGTCCTCGGGGGTTCTGAAGTCTGACCCGGCCAGTGGGAAAGCCACCTGCATCAAGGCCTAGCACCACCTTAGGGGCTGCAATAAACACTTAA
>seq_55
CCACCCATCCTGGGGGCCCAGCTCCAGGACCCTGAGGCTCAGAGGGGCAGCTTCAGGGGAGTGGATGAACTTCGAGAACTAGCCAGAGTTGTGACTTTAC
>seq_56
TCTTATAATATTTGCAAGTGACAAGTTTGAAAACAAAGCAAGATCAGTGCAGAGAAGCCAACTAGGGCTACTTCTGGAAGCCAAAATAGAATAGCATTTC
>seq_57
GCCCTTAGCTTCATGTTGGGAACAAGTGGTTCTGTTTCTTTTTGTTCCTGTGGAGAAGCATACTCGGGTGTTGCCCCTGGGAGGCTGTGGTCCCGGGCAC
>seq_58
ATTCTCCTGCCTCAGCCTCCCAAGTAGCTGGGATTACAGGCGCACGCCACCATGCCCAGCGAAACAAAACGAGAAGAAGAAGATGATGTGTTCAAAAGAA
>seq_59
TGGTACGCGGCTGGGATCCTAAGCTTTGATAAGAGCTGTGCTGTGGCTGAGTATGGTGTGTGCTATGCTGCCATCTGCCACCCTCTGCTCTCTACCATGG
>seq_60
GCTCCGGGATAGTCTTCAAGGTCTCAACGAAGGCGTTGGCCAAGGCATTTGGTTCCGCGGTCGGCATTGCCTGTGTGCAGGTCTTTGGCATGATCTTCAC
>seq_61
CTTAGTCATCAAAGTGGTATTTAGTTGAGCAAAAGTGCAATATCTGCTTCTCTGTGTCAGAGTTATTAAATGATGTAGCACAAATGTAATGTTTAGCTTA
>seq_62
CCCCAGCGGAGCACCTCGGGGTACCCCCTCCAGGAGGTGGTGGATGATGAAGTGTTGGGACCTGAGTGGCGAGATTTTCCCCTACCTTGTGGTGGTTATT
>seq_63
AAGGCCTTCGGGGTCCTAAAGGAGACAAGGGCTTCGGGATGCCAGGTGCGCCAGGTGTAAAGAAATTAAATTACTAAAATTAAAATATGATGAAAAAATA
>seq_64
GCTCCAGCAGGGGTGGGGGCCGGGCTGAGGGTGGGGGTGCGAGGTGGTCACTCCCATCGTGAACGTACAGCTGTATCCACTGCAGAGCACACCTGGCCAA
>seq_65
CTAAATATTTTGATGACCAAGTTTTCTGGAAGTTTCCTCATTTGGCTGTTGGATTTTAAGTGTAAGGAAGGGGTGTATGCTCAGTTTCCTATGTGCTGGA
>seq_66
TCCTGGGAATTAGAGGAAAACGCTTATCAAGAGCTTCTGCAGCACTATGAGCGTTGTGATCTGTGGACCCAACAGACTTGTCTCGAGGAGGGGACAGCTA
>seq_67
CCTTTGGGAGAGTTGTGTCCACCAGGATCTCATAGATCAGAACATCCTGGAGCCTGTAACAAACATCTAAACCCATCAGGTACCATGAATCCCACAGAGC
>seq_68
CAGTGTTCTCTGTGCTGAGCGGCGGGACTGAGCTGTTGAGTTAGAGCCAACATGAGTGAGGCTCCGGCTCCGGTGTCCTCCTTCTCTCGCACTTCTATCA
>seq_69
GTAAGTTGGCAACCTAGGCTCCTGACGCGACCCTGGTCCTGATGGCGGCGGCGACGGCCGTCAAATGCTTCGTTTTTAATAGGAACTTACACAGTCTTTT
>seq_70
CGGAAGCCAAGGCTCCCTGCAACCAAGCCATCACCTCCACCCTGCTGAGTGCTCTTCAGACCCAGCTACTCGGGAGGCTAAGGTGTGAACCTGGGAGGCG
>seq_71
CAAGGGACCAGCTCTGTGAACACGGCAAGTAACAACAGAGAGAAAACGTGAGGAGAAAAGAGTGTGGAAACTGCTTTGGGCGGCAGTCAACCCTGAAGCT
>seq_72
TAATATAAGTCGTTACTTTTAGAAACTAAAGGAAATAATAGCTGGAAAACCCTCTGTAGTCAGCTGGGCAACATGGTAAAACCTTGTCCATACAAAAAAA
>seq_73
TGGATCCTCCCGTACCCGCACTCCCACTTCCCAGGCACCCTGGAGCCTGCCACTACTGGATTTCTGAACTGGACAGAGGGTCAGAAGAGCGGCTTCCTCA
>seq_74
AAACAAGTATCTTCGGAAAGTCAAATGGGTTTTTTTTCTCTAAGCAGTGAGAGAAATGAAACTGTGTGTATATCGAGAGTCGGAGGCCAAACACACCGTA
>seq_75
GGGATGTCCACATGCTCCTGGTGGATCTGGAGCTGCTGCTGGGCATAGCCAAGGGCCTCGGAACTTTTCAGAAAGAGACCTACTCTGGGTCATTTAATTT
>seq_76
GACTCACGCTGGCAGTAAAACAATCAACATGTTATAGTTCATCCCTCTCTATTCCTTGGCGGAGGACATTAGCTGAGCCCTGGCCCACAGGTTCCACCAG
>seq_77
AGGATTTTGATACCAGGATACTTGAGGTAAGAAACGTTTTCACTATGACTGCGAAAGAGGTGCTTTTCACATCCATTTCCCCTCCTTCCCATGGGCAGAG
>seq_78
AGTCAAATTGACCCAGGACCTCTTCGGGACAGGAGGCAACACTACAGGCAAAGGCATCTCGAGAGCCACTGTGGTCTGAAGAGATGCTACTGCCTGGAGA
>seq_79
GATACCAGCACTGTACCCCAGGATGCTGCCACCATCCCCAGCTCAGCCATGCAGGCCCCAGACTCGAGAACAGGAAGAACTGGAAGAAGCTTTAGAAGTG
>seq_80
GGGGCTTTCCTGGCCTGTGCCCACCTCCGAGCCCACATCGCCTGCAGGGACCTCTTCCAGGGTGTGAAGTTCAAGATCAGGTGGATAAAAGGCCTTTTCT
>seq_81
CAAACAGTTCCCATCTGGGTTTGGAGGAAGGACCCAGGGGCCCTTGTGGCTCACTCCCCCCGCTGACGGGCGTCCCGTTTGTGCCCAGGTGATGACGGCG
>seq_82
TACTGTCGGATCAGTCATTGCTGCTGCTTCCTGAGTACCATCAGCGAGTAGAGGTGCTCCGAAGGAAGGGAATAGTTAATAATAGTTTTCACCTCTTCTC
>seq_83
GTCCATCTCCATTCGGGGTCACCTACGTCATCTATGGGTTCTGGTAGTCCTGGGAGAGGCCAAGACTGCCATGACAGATGCCTGGCCTTCACCGATGTGG
>seq_84
ATGACGTTTCCAGTGTGAGAAGTGAGGGTGGTAATATCCGAGGTTCCTTTAGAGGTCGAGTTCAGCTCATCCCTGGCAAGCCCCAGCCTACCCCTGGCTT
>seq_85
CAGCACTTAGTAAACATTCATATCCCCTGCCTCCAGAGTTCCTTAAGGTTCAATTGATGGAAAAACTGATGCATCAAGCAGCTTTGTTAGGACAAGCCCT
>seq_86
CCCTATTATTCTTGTCCAGTTATACAAGCCTTGAGGTAATGCACTGTCTTTTATTAGTTTCCTCCCGCGGAGGGGTGGCCGCCGCCGACCAAAGAAGAGA
>seq_87
GAGGAGCAGGTTGGCTTTTTGGAGCAAAGGTCACAAATGAGTTTGTTCATATCAACAACTAAACACTGCCAAGTGCATGTTGGGACTGTTATTAGGAAAA
>seq_88
ACGCTGCGGCAAGTGTGACGTCATTCGAACAAACCATAGGCCCCGCCCCCGGACTAGCCATTCCCCCACTGTGAACACACTTCTTGTGGTTCTCTTCCAA
>seq_89
ACAGATTCTTATTGCCAAGTCCCCTCTGGCTCCCTTCACCTCATTTGTCTACACCATCAAGGATATCGTTAAAAAAGAAAAAAGAAACAAGAGCTCCTCA
>seq_90
GATAAGTACTCAAAGAGATTCCCTGAACTGGAGTCCTTGGTCCCCAATGCACTGGATTACCATTCACCCAGAATGAACCATCTCAGAATTGCCATCCTGC
>seq_91
AAAAGGAGCTGCAGGTTTTGCTGTTGGGAAAACCACTGAACGGGTGGACGCTTTTAGGAAATGCGACCTCACTGCAGAGTGATGTGAATTACAAGAAAGG
>seq_92
TTCACTGTGAAGGAGGATCTATACACTTGCTACGAACACGTGTGGACCTTGTCCTGGTCCAATATGCTCAGTGCAGCCGCGTGCATGAATGAAAACGCCG
>seq_93
TCAGCTTCCCACGTTGCCAGCTGGGACAGGGGAGATGGAGTAATTTTGCTGTGGAAAGACGCCCCATACATCGGGATGGACAGGAGCATGCACTCTTCAA
>seq_94
ATTGTGGTCCAGATAGTAGATGCTCGAAACCCACTCCTGTTTAGATGTGAGGATTTGGAACCCAACCTCACTTCCCCAGCCAGCATCACCTTCACCACAG
>seq_95
GGGGCCAGCACCCCGTCCAGGGCCCCATGGGTGAGTGGGGTGGCTGCTGCTTTGCTGAGATTCTCCTTCCTGATGACCGAGGCACTACTGGTGTTTTCTC
>seq_96
TCCGCCTTCGGGAGCGGCAAAAATTCTTCGAGGACATTTTACAGCCAGAGACAGAGTTTGACAATAGCAGCAACCCCAATTCAGACACTTCCACAGAGCC
>seq_97
CTGAGCCCAGGCATGGTTCGTGCCAACCTCCCTCAGTCCTTCCAGGTGGACACAAGCAAGTGCGGGAGCAGGAGGAGCAGATGCAGGAGCAGGAGGAGAA
>seq_98
GGGCATGCGCAAGCTGATGGCCTCCATCGTCCTAGATGAGCTCCAGCCCCAGGCACCCATAACTCCAAATCACTGTGCAGGACTGGCTCATGTTCAGAAC
>seq_99
ATCACTGTACAAAAGCATGGCAAAATGAGGAAACCACTGACAGGTGAAGAATTTGCACAAGAAGGAGGAGATAGCTGTTCTGTCTGCTGAGAAAAGTGCA
>seq_100
GCATCTACAGGTCACACCACCCCTCTTCCTGTCACCGACACTTCCTCAGCATCCAAAGGTTAGAGCCAGAAGGGATGAAGCCGGGGGATCTATGGAACAG
>seq_101
CTTGGTCCTTCTCATTATTTCTATTTTAGTACAAGTGAAACAGCCTCGAAAAAAGGTCATCACCTGGGACAAGGTAGCCTTCCCCCTTGGATTAGAACAA
>seq_102
TTCCCTGAAGAACCAATCCCAGGAAGGGGCCTTGATCCCTCCGCCTTGCTGAGAGTGAACACCACATCTCACAGAAGCACCCTTGGTATTACAGGCCTGC
>seq_103
CAGTGGTCATCATCCTCTTCATCCTCCTCTTCTTTCTCCTTCATCGCTGGTGCTCCAACACAGAATATGTAGTGAGTGTCTCCAGTGTCTACGAACAACA
>seq_104
AGCACCTCAATGGGATCCTGCTGCACCTGTAGTCAGAGTTGGCACAGGTCCAGGCCCAGGTTAATAAAAACTGTTACTCATTAACTTTGCTTATAATGCT
>seq_105
TCCTGAGTGCCTGTGTGGTGGCCTCCTAGGGCTACCTTAACAAAGCCTACCATAAACTGAATTAATCTTTATTTTTTCATATTTTGGCTAGACAAATTCA
>seq_106
CTCCACTCTGATGGCCCTCTTGCTCAGCCAGGACAGGTCATTAATAGCATCTGGGCTCTATCCCTACGTCACCAAGGATCTGCTCCAGGCCAAGCGATTC
>seq_107
CTAAAAATAGCAAATCAGTGCATGGACCCCTCTCTACAAGTGCAGCTTTTTATAGAAATTCCTCAAGGATGAGCTGCAGACGGCACTGCGGGACAAGAAG
>seq_108
GCAGGGGCCATCAGCCTAGAGCATGGACCAGGGGCCGCCCAGGGGTGGATCCTGGCCCCTCATTTCCTTGAGCTGATTCACAGTCTATATGATGAGCAGA
>seq_109
GATATTTTTTGGTGTGCCCTGTGTGTGTGTGTGTACAAATACATGTGTATATTCCTTTTATGGGCAGAGTATGACCCTGAAGCCAAGGGTCGTATCAAAC
>seq_110
GTTTCCCACTGTACTGATTAGGTTTCCTTGGGCACTATGCTACCCAGAACTAAGGGAAAGTCGAAGACCTCCGCCTAGTTCTGTTAATACAGGAGGCATC
>seq_111
GAGAAGAAGCAGTGACCTCTCTCCCCACACCCTCACCTGCACCCTAGGACCTCACTGGCCGCCCACACCGCCGCCCACACTGCAGCCACCAGCGCTCCAG
>seq_112
AAACATAAACATAAGCATAAACATAAGAAACACAAAAGAAAAGAGATTATTGATGCTTCTGGAGCACACCTGTGTGGAGAACTGCTCGCTGCTTCGCTGT
>seq_113
CAGCCTACCTGATCCAGAAGCTGTCCAATGCTAGAAGACACCTGGAGAATATCATGCGCACACTGAGGAATCTGCAGCCTGCATCTGAGTACACCGTATC
>seq_114
TGTGTGTGCCTGTGTGTGTGGGTGCACATTTGTGTGTGTGGGTGCACATTTGTGTGTGTGGTGCATGTGTACACATATGTACATATATAAAAACAGTTGA
>seq_115
CCATCTGCTGTCCACCCTGGAGGAGCTGGTGCCCTATGACTTCGAGAAGTTCAAGTTCAATGGGCGACCCCGCGGCGCAGCCCGAGGTCTACGCCCTGGG
>seq_116
CCTGAGAGGCTCTACATAATCCAGGAGGGCAGGATCCTCTACAAGGGTAAATCTGGCCCTTGAAATTTTTCAAAAAATATTTTTATGATGCAGCTTCTGA
>seq_117
GCTGTCCTCCCTGCGCGGACACCGCCGGGCCTCGTCGGGAGACCGGCTCAAGGACTCGGGTGTTTTTCAATATCTTGCACATACCTATGCTTCAAGAAAT
>seq_118
GGAGGAATTCTCCCAGTCCTTGGCTACATCAGCCCACCCCTGTGACCTCAGCAGATGGTACAAAGAATTTGGGAGGATTTCAGTGTTGTATAATAATACC
>seq_119
CTAGGCTACATGAGAGCAAGGGCTTGCTGGGTAATTCACTATTTCTGTGAAGTGAAGTTCCATGAAACAGGGTCAGAAAGATGCTCTGGAACGCTGTCTG
>seq_120
AAAAAAATATATATATATAGACAGGACTAGAGAAAACCTATTTTTGTAATGATGTTTCTTACATCAAGCCCGAGAACATCTTGCTGTGTGTGGGGGACGC
>seq_121
GGTCAAGAGGTAGGGTTACTTCGACAGAAATTGGACAGTCTGGAAAAATGTAATTTAGCAGTCTGATGGCCGGGAGGACAGGAAGAAGGAACCCACAATG
>seq_122
AAGAAAGAATACCTCAACAACTGAATTGAGCTAGCTGAAATTTTGCTCATTATGTTTTGTAGATTCTTTTTTAAATTGTCAGAAAATATGAACTGGTAGA
>seq_123
GCCAGCCTGCTTTGTGGAATGGCTGGGGACTTCACCATCACAGTTAGGCGTGGTGATGGTCGCAGATAACGTGAAGGACTGGAGCAAGGTCGTCCTGGCC
>seq_124
GCCGCAGCATGCCGGTGGACGAGCGCGACCTGCAGGCGGCGCTGACCCCGGGTGCCCTGACTTTCTCCTGGACCCCCTACACCCGCTTCCCCCGGGAACA
>seq_125
CCAGGTATTTCAGCCATGTCCCGCGGAGATCTGAGCCAGAGAGCCAAGGATTTGAGTAAACCACTGACCCAGAAGCATGGACTGGGATACTCACTGCTGG
>seq_126
AGTTTCTGCCATTGAGAGCTTAACATTGAGTTGCAGTGAGAGATGAAGCTCCTGAGTGGCAGGAAGCCTAAGTTTGTATTTGTAAATTTCTTATGCCATC
>seq_127
AGTTCACTTAGGAACAGATAAGTAACTATTAAGTTTGGCACTCAGCTGTTCCATGCAATATTTGTCTTCAAATATTGGACAACATGATTTGGACACAAAG
>seq_128
CTGCTGCTGAAAAAGCTGTGATCAAGGAGAAATTAATGGACTGCTTCCGTTCTGAGTTCATTTAATTTAGCATCGGGGTTGGCATATATGTTGTTTGCTA
>seq_129
TTAAGGCTGATAAGAATGGACCTAGTTTTCAAACTGCTTTTGGAAAAACTGAACAAACAGTCTTCTCTCCATCCTTGGACCTTCACAAATGCCCTGAGAC
>seq_130
GGGGCTGGCTTCCTCCTCACCTATGGCCTCACCTGGATCTACTATACCAGGTGTGGAGGCATCAGAAGGGGCAAGGCTCTGACCAGTGACAGTCAGACCT
>seq_131
TCCACCTGTCCCCTACTTTTGCCAGCCTGGACAATCAGGAAAAACTAGAACAGTTCATCCCGCCGCCGCCCCCGCCGGGCCGCGCCTACGACACGGTGCG
>seq_132
AACAGGGCTCACCAAGCTCATCGATGCCTCCAGAGTCTCAGAGACGGAGTACTCTGCCTTATGTGGACCATGATGGGGACTTTGAGATCGTCGTGGCGGG
>seq_133
AAGCAATTAAGTTTATCCTGCCAAAAGAAATAGCAGTTCAGATGCTTGTCAAGTGGTACAAGTTCTCCCCATCTATTTTAGGGGCTGTCTGCTTTTCTAG
>seq_134
TCCTACCCTCCACCCTCCACACCCACCAGGCATTTAGCAGTCTGTCCTATGCAAGACAGAGCACCTGCAGGCTCAACATCATGTGGAAGCTGCCAAGGCT
>seq_135
CTCAGGAGGAGGAGCTGGCGAAGGTGGTGGTGGCCCCGTTCAAGGAAATTTCTATTCACCCCAGGTTGGCAAGGAGAAAAGTGTGAATTTGACATAAATG
>seq_136
ACGAACTCCAAACATTTGTGGCCAACCGGCAGAAGGATAACCTCAATAACTATGTATTCCCCTAGGAAGATAAATAAGATAATGTGCATCAAGCATTTAG
>seq_137
AGAGTTGCTGAAACTGTACCTGCTGTTACTGGCACCTCTTCCTCCAGCACAATTTCACTGGTTTTCAGTGGAGGAAAGAAATTTCTGTCAATGGTAAGCT
>seq_138
CATGGACTTATGAGAGCAGTCTGGGTGTATAGCTCTTTAAAGGAAGGTGTTTTTTCAGGATGCAGTCAGATTTATACCCACTTTTAATTACATGTAGATT
>seq_139
GGAAGAAAATGAGTTTTTTGGTGCCCACACCCAAGAGCACACACATGCTGCACTGTCTCGCAGACCACTCAGACTTAGCAGAAGATGTTATCCACAGCCT
>seq_140
AGGCCGAGCAAGAGGCGGCGCGGCGGGCACAGGCGGAGCAGGCGGCCCTGCGGCAGAAGCTATAAAACTAAAGAGAGAATGCTTCTTACAGGAACAGTTA
>seq_141
GCCATCTTACAGCAAGGTTATGCAGACAACTCTTGCGATAAACAACAGAGGGCAAGAAAAATGGCTACTTATACTCCATAGAAGATATAGTAAATAATAG
>seq_142
TGCAGTGGATTGATCAGAATGTTAAGACTGACATTTCCAAGGTTGGCTACTATGTAAAATTAAAACCCTATTCCTAACCTCTCTATTTTTATGAATCCGA
>seq_143
CGCTTCCTGCTGATTGCCGCCGGCCGGACCATCAAGGTGTGGGACTACGCCACACAGGCCAGTTCAGCATCCCCAAGCAGGGGGAGGAGAGTAGATCTGG
>seq_144
AAATCACAAACCTTGAAAAATTTTACATCAGAAAATGGGATAAACATACATTTCACAGAACAGTGTCTTCTGGGGTCCTTTTCATGCCTCTAGGACCAGG
>seq_145
AAATGTGAAGAATGTGACAAAGCTTTTAAGTGGTCCTCAAGTCTTGCTAATCATAAGAGTATGCCGCCACCTCCACGCCGGCCCCTTCCCCCTCCTCCCA
>seq_146
ACGCGCTGGCGGGACCCTCAGGGCTTTACCAGCAACTACCCCAGTGCCGGGGAGGGTTCTATTGGATGACTTAGAATATATATATGACCTCTTCTCAGTT
>seq_147
ATCGAGAAAAAGAGACGTGACCGGATTAACGAGTGCATCGCCCAGCTGAAGGATCTCCTATCAAGTGTGATAACTACTGAGGATAATAAAATCCACATTC
>seq_148
AACATGTAGAAGATGTTCAGCGTGCAGGGCTTGCTTTCACAAACAGTGCTTCCAGTCCTCTATTGGCCATGCAAGTAGAGGAAATGCACAGTACAAATGT
>seq_149
CCTGAGATTGATGTTCCATCCTACCTGCCTGACCTGCCCGGCATTGCCAACGACCTCATGCCCTGGGCCTTGGGATCCCAGCCAGTGCAACAGTTGCCTA
>seq_150
GGAGACAATTCCTGTGGTATAGAGATAGTGTGCAAGGATATGAGGAACTTGCGGCTTGCTATCGTGGCGGCCAGCGAGGCGCTGCTGGCCGCCGACGGCG
>seq_151
TCGGGAGCCGTGAGCCGGGAAGAGGGAGACGGGCAGGGCGGCGCCAGCAGGCCCTGGTGGGCACAAGCAGCCTGGCTTCCAGCAGTCTCATTACTTTGTG
>seq_152
GTAAAAAGAAACATGACTTCCCTTAAAACAGGCTGGATAATCTATATCAGCCTTGTGGGTATCGCAATGTGGGCATTGATCAAGCCAGCTGCCAGGGCAG
>seq_153
CCAGATGGACAGAAGTTAATTTTAACAACTTTGGGCAAGTCTGGTTCACCAATTGTTTTATCCGAGGCCTGGGCATGACCCTGAGCTACCTGTTCCGGGA
>seq_154
ATTCAAAAAGGGAGATTTTATTTAGACACACATTTTCTTTTCACCCTAATCTATTTAGATAGTGACGATGGCCCCTGGGTCCAGGTCCAGCAATGCCCTA
>seq_155
GACCCCATATCCACTGGTAGCCACCTCCCCATTGCTGTGGCCCCCTGAAATCTCACTCAGATTTGTGGGGCTTACAGCCTCGCCCACCTGCTTCACTTCT
>seq_156
CAAGAACTGGACATCAAGTCAGAGGTTTTGTGACTCACAAGATGCTGATCTTGCTCAGGTGGACTTCCTAAAGCAGCGACAGGTGAAACTAGTGAATATT
>seq_157
CCGAAGCCACAGCTCCTCCTGCCGCATTTCTTTCCTGCTTGCGAATTCCAAGCTGTTAAAACCCTTGCCATGATGCCCAGGCAGTATGTCGGGTATACCG
>seq_158
CCCGATCCCGAGGTCCCTGATGGCCTACCCCCTGTGGCCTACAACCCCTGGATGGACATCGTACGAGAAGATCGCCTTCCAGTATGGAATCACCGACCTG
>seq_159
TTCCACAAAGAAACTAAGTGAAACTAAGCAGCCTATGAAAAGGTGAAAGTTGGAGAGATTAGATTGGTTAGTCCAAACTTGCTAACATACGAAAATTCAC
>seq_160
AGATGGGCATCACGGGTCCCGAGGGCCATGCCCTGAGCAGACCTGAAGAGCTGGAGGCCGTGGAGAAAGGCCTTAGACTGTCGCTGAATCAATATGACCT
>seq_161
ATTGATAGAACAAAGAAGAAGCGAGGAGAAAAAGATGAGACAGAGTATGAGTACAGTGGAGCGACGTCCTGTTTCTGGCTGTGAAGCCACATATCATCCC
>seq_162
CTAGCTCAAGGAGTCTAGCTGCTCCTCCAAGTCCCTCTTCTATCTCTGCAGGACTAAGAGAGGAGGTGATAACCACCCTCCCAGAGTTTCTCTCGGCTCT
>seq_163
CAGAAGCACTCACATGTTCTTTCTTTTCCTGAGTGAAAAGCAAAGGTCCCACGGTGTGTGAGTAGCTTCTGAGAGTAACAACAGAGTGTCAGATATGTCA
>seq_164
GACAGCAACAACCGACATCTGAACACCTACATTTCCTTTGCAGACAAATTGAAGAACTGGAGAAGCTAGGCAAGGAGCGTCTGGAAGCTGCGAGCCAGCA
>seq_165
TCAACAACAACAACAACAACAACAACAGAGCAACCAAAGCCAATGGTTCAAACAAAAGGCACCGGCTGGGCTGCCCCAAAGCTTTCTGTGTGATCCACGG
>seq_166
CCATACGGCGCAGGTTTCGAGACAAGGAGTGGATCAGGCCAGATAAGTATGGCCATTTCTCTCCGCCACATCTTCCGCCGCCGCTCGGCCGGGGAGCTGC
>seq_167
ATGGCCCCGAGGTCCCAGATACCCTCAAGGCACGTACTGTGCCTGCCCCCCCGCAACGTGAGAGAAGTCTGAGTCCGCCAGGCTCTGCAGGCCCGCGGAA
>seq_168
GCCTAGCTCGGTAACCATTTGAAGTGTGCCTACACTTCTCCCACTGTGTGATGGCGACAAGCAACATAGTGAGACCCTGTCTCCACTAAAATTTTAAAAA
>seq_169
TTACAGATCACAGCCCCTATACCTACCCCCCGGCCCAGCCCCTCCCTCAGCACTGCTCTCGTCTTATTAAGGATTTTGAAAGGCGACCTTCCGTCACACA
>seq_170
TTGCTGTTTGCCTGCAGTAGTAGAACGATCAGACAATTTTTGTAGAGCAGGACTTGCTGTCTTTTGAAAGTAGGAACTCTTAAGCAATGGTAATTGTGAA
>seq_171
TGTGAATTAATCCCCTTCCCATGTGTTTGAATTCCCCACTATGTAAGGCTTAGTGGTGTTGGACGCCTCCATTGTTTGACCACAACAAGGGCCGGATTCT
>seq_172
CAAGGAACCGCTGAGCACCCTTGAAGCATGTCATTGTCAGTGATACCTTTTTATTCTATGTCCTTATCAGTTGCAGCAGGAATTAGAACAACAAAAGGTC
>seq_173
TCTCCAGGGGTCTTGCAAAATTCCTGACGAGATAAGCAGTTATGTGACCTCACGTGCAAAAGCAACTGGAAATCTCACTTTTTAAAATGCAAGATGTTCC
>seq_174
CAGTCAAATGGGTTGGTGTTGGCAAGTCAAGAGAGTCGATGATCCAGCTGTTTTAGTCACTGTAGAACATTTCAAACATACATAAAAGAGAAGAGCACAG
>seq_175
CGCAGACCCTGCCGGAGCCGCTGCCGCTATGGATGATCGAGAGGATCTGGTGTACCAGGCCGCACTCGGCCCCACACCCAGGTCCTGCAGAATGTCTCCT
>seq_176
GGAATGGTTTACCAGACCACACAGACCCAGAAGACAATGAAATTGTATGCTTCTTAAAAGCTTACATCTCAGTTACTACAGAAATCCAAAGCTTGTGGTG
>seq_177
TGAGAGACCATTGTCTCGTTGGCTGGCGCTCACGGACATGCAGTCACGGTAGCGGGAGCACAATGGCTCCCTTGGGCTGGAGCTGCAGCAGCCGTACCTG
>seq_178
ACTCTTTCCTAAAAGTTTTAGGGCCCAAGATTATCACGTCCATCCAGAATAACTATGGCGATTGAAGCCATAGAAAGGAAAGCCAAGATGACAGATTTTG
>seq_179
GGAAGAAATACGACTTTCACTACGACAATGTGCTCTGGGCTCTGCTGACGCTGTTCACAGGCTGTCTATTTCAGAGGAAACTGGGATGAACAGTTTGACA
>seq_180
GCAGAAATTCCTGCTGTGGATCCCAACTTTCCTAACAAACCACCCCTTACATTTGACATAGACATTAAAAGATAATTCTAAGTATGGTACCTTTGTTAAT
>seq_181
CTGAGCCCACATAGCCCCGAGCACCCGAAGCACACACAGCAGAGTCCTCTGGACTTTGAGTCTCTGAAGTGGTGGTTGTGAAAGACAGGGAGACCCAGAG
>seq_182
ACTATGACCTCAGTCGGGACCTGGAGTCTGCAATGTCCAGAGCTCTGCCCTCTGAGGATGAAAGCAAGAGTGAAATGCACCCCTCCAGAGAAACACTTTG
>seq_183
TTTTGTGACCGTTAGTCTCTAAGCTTTACCAGGAGCAGCCTGGGTTCAGCCAGTCAGTGACTGACCCGCCTGGCTGCCATTCTCGCCAAACACTTTGCCG
>seq_184
AGTCCCTCTCCAGGCATGTGTCAGTGCGTACCTCTGTGGTGACCCAGCAGCTGCTGTCGGCGGGGGTCCCCGCACTCCCGGTGAAGAACTTGAATGGTAC
>seq_185
TTGACCACAGGAACAGACAAACCGGAGGCAGCAAGTCCCTTTGGCCCTGATCTGGTCCCTATACTTTTTAAAACTACTCTTTAAAAAAAAAATACGTTCC
>seq_186
CCTGCCTCAGACCACAAGGTTCGGAGCGCCCGCCCACCCCTGCCCCTCCTGGGCACCCTGGCATTCTGCCTCAAGCAGCAACGCCCACCCCAGGCTCAGG
>seq_187
GACATCCGTTCCCATGGCAATACACTGCTCAGCGCTGCAGCCGCAGCCCTGTGTGCTGGGCATGCCAGCGCAGCGCCAGGGCTCAGATGGGGCCTGGGCT
>seq_188
TCTGGAACCCTGACTGCTTGGATACCCCCTCAGCTCTGGAACCCTGACTGCCTGGAACCGACAGGGACATTCAAAGCGCCCTGTGGAGGCTGCGCAGCAG
>seq_189
ACCTTAAGGAAATAGGATTTACACTGTGGACAGAGATGTGTCCTTTACACTTCATTTGAAGAGCCACTCTCAGATGAGGACCTACCTCTGGATCCTGACC
>seq_190
CGCGGCATGCTCAAGCGACTCAAGCGCATGCGCAGAGAGGAGAAGAAGAGCGCAGCTTTTTGGCACCTTTATGTCAACATTTTTGATTCTAGCTACCTGT
>seq_191
ATGTTGATCGTTAATTTACACAGAGGATTCAGCTATTCGGCGGTACAGATTTGAACCTAGTTTAGTGCCTATACTGTTGGTGTTTTCTTCACTGGCATTC
>seq_192
CACTTTATTTATAGGCTCTATGTTTTGGCTTCTGCAGTACTTTTATTATCTATACATAATCGTTTGCATTTTCTTGCACCATGTTTGAGCTCATCATCTT
>seq_193
TAGAGAATAAGTATCCATTTACATTGCCATAAATGTCACGATGAAGAACGTGCCAGAGATTGGCTACTATCCCTCGGGAGGCGCCTGGCCAGAGCCTGGT
>seq_194
GGGCGCTGGGCGTCGACGGCCAGCCCCAGCCTTCCCCGCCCCGTCGCGCCCCGCCCCGTCCTGTGGAGAGGCCCTATGGATGCCATGAATGTGGAAAAAC
>seq_195
TTGATCATCCAGAACTGGTACCGAGGTTACAAAGCTCGACTGAAGGCCAGACAACACTATAATGACTTTTGAATTACAGAGATATAAATGAAGTATTATC
>seq_196
TGGTACTCTGACCAGAACCACGGCTTATCCGGCCTGTCCACGAACCACTTATACACCCACCTGATTGCGCAAAACTGAAAGGCATGTGAAGGGAAGGAAG
>seq_197
ACTCCCAGCTCACCCTCACCCCAGCCTCTTCCCCACATTAGGGGTTTCTTGGAAGCTGGCAGCAGTTTTTAATACAACAACAATATGCACAGGTTTTGGC
>seq_198
CTGGCCTCCTCCCTGCGCCTCCTGCGGGCCGACTGCCTCAGCACGGGCATGGAGCTGCTCCCAGCCCACTCCTCGCCAGCCCACTCCTCGCCAGTCCAGT
>seq_199
TGTTTGAGGACACCCTAGACCCAACCTGAGCCCCAGACTCTGCCTCTGCACTTTTAACCTCTCTTTGTGCCTGGTGTTCTCCTAGATCCAATTCTGGTAC
>seq_200
TCAGCGGGAACACAACGTTGTTCAGTTGCTCACACAATTTCTGGCTGGCCATAGACATGTTGTGTGCCACCTTGGATGAAAATCCCGGAGTAAGATATAA
>seq_201
AAATTCAGTCCTGAAGTCTGGGATGAAACCTGCAACTGTATGTTGGATATTTTCAAAACATGGTCCTCTGGTGAACTTGGATGGTGATGTGATTGGCGTC
>seq_202
AACTCTAATTACATATGTGAATGTTATTACTCTCAGTGAATTGTTATTGTTTGCAAAAATACCCTGATTACTGGCATAGCAGGCTTTTCCCCAAGGCTAA
>seq_203
GTCTAGAGACTCTAAAAACTAACCAAACTTGGTGAGTGTATTCTTATATTAAGAATATCTAACAGAGAAGGCAAAATCAGAAGAAAATCAAGGGGACAAT
>seq_204
TACCCCTCCTCAGCAAAGTGGATGATATCCATGCTATCTGTAGCCTTCTAAAAGACTTTCAAGCTCTCCAGACAAATAATCATCTGCAAACAAAGCTAGA
>seq_205
AGCGGTGGCAGCAGTGGCTATGAGAGCCTGCGGCGCGACAGCGAGGCCACCGGCAGCGCCTAATTTTAACTTTTGTGGAAAATAGAAATACCTTCATTTT
>seq_206
TCTGGCTACTCCTGCAGAAATGAAGGAGTGGGGTTATTTTAGTATATAAAAATTCAGGCACAGGGCAGGGGGTTCTGTGTCTTCCATGGAAGGGGGACAA
>seq_207
AAAGATGGTCGCACTGGACATCCTGGTACAGTTGGACCTGCTGGCATTCGAGGCCCTCAGCAAAGACTCAAGAAGGAGCTAAAGATCTTGAAGTAGACAT
>seq_208
GAACGGCAACTCAAGGCTTTAGGAGTAGATTAGTCAAAAGAAGTCATACTATTTTGCTTACCCATTGACCCTGAGGATCTGGACCTCACACTCTATCTTG
>seq_209
GCTTACCCGGTCCCCACATGGGGTCTTGCCTGAATCTTTCTTCACCATCATGTGCCAGGTAATTGCCCATTGGCATTTGAAGGTAGTTGAGTATGTGTTC
>seq_210
ATGAAAACAGGCCAGTTCGTTGGATGGCTCTTGAAAGTCTGGTTAATAACGAGTTCTCTAATGCCGTTTCTAAGTACCAGGAAGTCACAAATAATTTGGA
>seq_211
TGATTGACGCAGTCTATGCTATGGCTCACGCCCTTCACCACATGAACAAGGATCTCTGTGACAGTTAAAACTTCATGAAGTTCTAATGTCTGTGTTCCAA
>seq_212
AGGATCCAGTTTATGGAAAAGGAAAACTTGGAGAAATCCAGGGACTTATCTTGGGAATGTCCAGCCAGCCAGCCAGCTGCAGGGCCTCTTGCTGCTTAAG
>seq_213
ACAGCTTCTGACAGGTCCTTCAGGAAGTACTCCAGAAGAAGGCATTGTTATCATAGAAGGAGGCCCCAAGCCACGGGGCATCCCCCTCTCCCAGGAAGCA
>seq_214
CAGGAGGCCCCCCAGCTACCTGTGGACCCACATCGGGACACCATCCTCAACGCCATTGAGCACATATTGCTATAACTGCAGGAAACAAAAAGTTCCTGAT
>seq_215
TGCGACTGCCACTTGAAGTGGCTGGCCGACTACCTCCAGGACAACCCCATCGAGACAAGCCCTCCAGATTTCATTAGTATTTCTGCTAGCAAGAACATTT
>seq_216
TTTATTTGATAGGAAAATTTAAAATGCTAAAGGAAAAATTTTCTTAGCAATTTCACAGGACAGTCAGGGTTGCTGAGCGCAACTTTCCGCATAAGACGGT
>seq_217
AAAATATGCTGCTTGGATTGAAATTCAAATGGGATTGATTAGTCAAGTAACTTGAGACCTCGCCGAGGCGCGGGGCAACCTCACGCGCCCTCCAGGGTCT
>seq_218
CTGAGGCCGAGGCCTGGGGCCTGGCGGACGTGCGCGAGCTGCACCCGGGGCTCTTGGCGCATGGGGAACACTACCTCGTGCTGCGTGTCGTCCAGTCCCA
>seq_219
TGATTATTCTATGTTAATCTAATTGACAATTCAGTTAGCTCCGCATCCTAAGACTTAAAAATGAAGTTTCATCGTCTGTAAAACGGGCTGACGGCCAAAT
>seq_220
CTTTGAAGAGGGAGAAACACATCTCATCTTTCCTAAAAAAGCTTCAGTGGAGCAGCTGCACCTGGTCAGTGTACCTGCCTCACGCCTCACTTATGCCCGC
>seq_221
CACACTCTCCTGTTGGATCACCAGGATGCCATTGCTCCGGAGCACAATGATCCAATCCACACATCGACAAGTTAGAAAATACGTAATGAGCTGGATCAAG
>seq_222
TGCAACAAGAAAACATTAACGGATCTGCGGCTCAGGGTAACTGGTCTTACCGAAGGCCATGATAATGCCAGTGTCCTCAAAGGCACAGGAGATATACACA
>seq_223
ATATATGGATTGATATGGTTTGGATGTATCCCCACCCAAGTCTCATCTTGAATTTTAATCGCCACCTCATCGCACACAAGAGAACGCACACCGGAGAGAG
>seq_224
ACTTTACCAATTTTTAATGGTAATCAACTCTGCTACTGGCATGATGAAATAGTACATAACTCGCTCCCACCTCAGACCTTGCTGGGGATGCTCTACTGAG
>seq_225
TCCCCTTCTCCCTGGAGGAAAAAAAAAAAGCCATCCAATGAGGCAACCCCTTCAAAATAATATCCGGGATTACAGGCGCCCGCCACTACACTAGCTAATT
>seq_226
AGTGGGCTCATCCTAGAGGAGCGGAGTTTTCCGAGAGGACCATCTCCTGGTTTCCTGAAGGACGGGGGAATTTCTCCTGTGGCTCAGAGTGTTGTACTGG
>seq_227
GAGCATATTATTCACTTGGAAAGGAACAAAGACCTTTTGCCTGAAGATTTTGTGGTTTATTTTTTAGAGGGAAATCAGTAATAAAGCTGTAAAATAAGGA
>seq_228
CACAGCGAAAAGCCATTCAGGAACTGCAATTTGGAAATGAAAAAGTAAGTTTGAAATTAGTGTGCTGCTATTGTGGAATATACGTGTGTAGAGTTTTTGA
>seq_229
TGGACACCTCTTCCCCTGTGAGAAAACCCCCCAACAGCACAGGCGTCCGCTGGGTGGATGGTGTGTATTTATTAATCCTTCACAAAGTCTTTGAGATATA
>seq_230
GCACACCCCCCATTCTGGGTCCCCCAGGCCCAGACCCCCACTCTGCCACAGGTTGCATCTCTGACTTTGACCCCGTGGGGGAGGAGGAAACTGCAGACTT
>seq_231
TGGAAGAATGGAAGCTGATGCATCTGTTGACATGTTTTCCAAAGTCCTGGAGCATCAGCTGGCCGGGCGTGGTGGCTCACGCCTGTAATCCCAGCACTTT
>seq_232
CTGCCCTCCCACCAGACCCGAGCAGTACCTGCAAGAGGCAGCTGGGCGTGGGTGCCTTCCCAAGCTCCTGCAGCAGCCCGGCACAGACACCCCCCAGGGC
>seq_233
ATGGCGGCTAACACTAGTACCAGCTCCTTACAGCTGCTACTGCTAGAGCTTGTAGACAAAGTCCCGAGCAGCTGCGACCTGGCGATCTGATCCTGGACCA
>seq_234
GAGGAGTATAAAAATGCCACCTACGGCTACGTTTTAGATGATCCAGATCCTGATGATGGATTTCGCGCTTCTGCCCTGGCCCTCTGCGGGCCGCTCCGCC
>seq_235
CAGGAGCTCAAGGAGCAGGGCAATCGTCTGTTCGTGGGCCGAAAGTACCCGGAGGCGGCGGAGACTATAGATTACAAGGACCCGTGTAAAGCCGCTGTAT
>seq_236
TGGGCTAGCTCTGTGTGCCCTGGTGTACCGGCTGCAGCCTGGCCTGCTGGAACCCTCAGACATCTATACTAAGCATTCCTTGGGGCATAAAACAGGCTGG
>seq_237
GGAGAATCCATCTTCAGACCTTTGGACTATTTTCTTTCAACTGCAGTGTATAGAAAAACCACCTCAAGATCATCAGCAATGTCACCTGCACCACTAACTG
>seq_238
GGAAGCCGAATGGAGGCTGAGAAGGCCTCCACCTCAGGACTAGGCATCAAGGATGAGGGATCCATTCCTGCGTGAGTCTGCAGAAGGCACACACTTTGTA
>seq_239
ACCTGCGGGTGCACACCGGCGAGAAGCCCTACCGGTGCGGCGAGTGCGGCAAGGCCTTCAAGAAGCAGCAGAGCAGTTGGCTCAGACGGGGGAATGTGAC
>seq_240
CCATTAATACCAACCAAAACATCAGCATCAAGTCCGAACCGATTTCACCTCCTCGGGATCCCGCGCGCGGCTACAACCCGGACTGGGCGCGCCCCCGGCA
>seq_241
AGAAGTTAACTGAAAATGCATCCAGATTGCTCTTCTGAGCTGAACCACTCTCAGACTCATCGGGCACTGAACTTTGACCCCTGCTGCATCAGCTACTTTA
>seq_242
GCAGAGTTTTTAGTTTCTCTAGAAATTTTGTTTCATATTAGGAATAAAGTTTATTTTGAAATCCCCAACGAGGATGTGAGAAAGTTCATGTCTCATGTTA
>seq_243
CCGACCATGGTGCCCTGCTGCTGCTCCCAGGCAGGCCTCACCCCCATGGCCAGTCTGTCATGCCCTGTGCTATGGTGTGGCCATTTTCACTTACATCCAG
>seq_244
TGAGTGGTCCCGGAGATGTGCTATATGAAACATTCTTTCTGAGATATATCAACCACACGTAGGGTGGTCGCGGGGTTGGCGGCCGCAGCGCTGGTGGCCA
>seq_245
CATGAATCAACTGATGAGACAGCTGCAGAGAAAAGATCCAAGTGCTCTTTTCGTTTTCTGGCCAAGCTGTCGAGTTATCTCGTGTGGAAGCCTTTCCTTT
>seq_246
CTGCCTTCGGTGATTTTAATTTCACTTTTCTACTTCTCTCAATAACAAAATCCGCGTTTCCTCAAGGGCCAGTTTCTGGATTTCTCCACAATGCAAGCTA
>seq_247
AGTCGCTGGGGGCATTTTCACCCACAATTCTGGCCATACTTAAGCAATGGGAGGGAGAGGGCAGAATGTCCAAACAATCCCCTCTTGGCTATCAGGAACT
>seq_248
CAAAAGATGAATTTCTATAAACAATCCCATTTTTATATTTTATTATTAAAACAAAAATACCCCAGGGTCCAGATTTGGTTTCAGAATGAGAGGTCACGCC
>seq_249
GCCTGAAGAATGGACGTATCTAGTGGTTCTTCTTATCTCCATCCCCATCGGCTTCCTCTTGCCGGACCGCATCGCCTGGTCCTGGAAGGAGAACGTTCTG
>seq_250
CCCAGCTGGTACCTGTCTAGGAAGAAGGACTTTGGGATGAAGAGGTTCTCTGTCATTTTTGGCCATCAGCCCTTCTATTAGACTAGTGAAGCCTCAGTCC
>seq_251
GCAGCAAAATATGATGTGATCTCTGTACAGGGCACAGAGAAACTGATAGAGGCTACTCATGGCAGAAGCAAGAAGAGATTGTTTTGAAGCCAAAATGGTA
>seq_252
TAGGAGTAGAAAGTCCTAAGCAGAGTAGAATAATAGCGGCAGCAGGGAGGGAAGTGTGAAAAGCAGCCACGCCAGTACTTCATAGGAGTCCTGGACATCG
>seq_253
GGAGAATGTGGACAATGATCCCTGCAAGTTTGCACTCATGAACAGAGAGACTTCTGAGAGCGACTACGCACGCGCGCTGCGCTACCTGCAGGAGGCCCGC
>seq_254
GCCTGGAGGACAAGTGGAACTCACGGAGCCGCTTCCTGAGCGGGGGCATGAGGCGCAAGCTGTGTTACTCATGCCTCCCGTGCTGAGAGAGCTTTACTGA
>seq_255
GAAGTCTTGAAAATGGCTGGCAATTCTTTCCAGGAAAACTTCCTTCCAGATATCTTCACATATAGAACATAAATTCATCCATTCCTGTGCTAAGAGAGGA
>seq_256
TAGGGCGGGAACTCCCCAACTGGGGTGCGCTGGCGCTCGGAGGGGGCGGGGCCACAGGCCACCATGACATCGGCATGAACCACAAAACCTGCTACAACCC
>seq_257
TCACAGGGAGGCTGATGGAAAAAGGAAGCAAGCTGGACCCATCCTCCCTGCTCACAGAGGGTGCTATGCCGGCTGGCTGGCCGACGGCAGCCTCCGCTAC
>seq_258
GCAAGAAAATTCTTCCTCTTTTATCGCCAGCAGAAGTGGGCATCAGGTGTGATTGCCATTAAGTGTGGCTTTGAGTAATAACTGAGCTGTTTCCCCGCAT
>seq_259
ATGCTTGAACACATAAACCTTAGAAAACTGGAAAATACGTGTCCACAGAAAGAGTTATTACTCTGGAAACTTCCCCACCCCAACCATAAATTCTTACTTA
>seq_260
TGAATGTTTAATAAAACTCTTTTTAAGATAAACTTTTATATTGACTGCAAAAAATAAAAAAAGCCTTTAGTCGGTTCACAACCCTTAATGAACATAAGAG
>seq_261
GAACACCATGGCCGTCTGGCTTGCCCAGTGGCTGGGCCCTCTGCTCTTGGTTTCCCTCTGTCAGTCTCTGCCTCACTCACGCACCCTCTTCTCCTTTTCA
>seq_262
CATCCCTCTGGCCTAGTTCCCCGAGAGCGTTCAGACAGTGGGGGCTCAAGCTCAGAGCCACAACACCCACCCCTGCCCTTCTTGGCCCATGCCAGGACTC
>seq_263
ACATTCCTGGTGTTTATGTCACATAGCATCCTGAATGGAATCTGTGGGACCAAGCACTGGAGCCAAGGTCGCGACACTGCACTCCAGCCTGGGTGACAGA
>seq_264
TCCGAAAACTCCAGAGATGAAAACCGAGCTCTAGTTCATCAGCTTTCTAATGAAAGTAGACCTTCCGAGAAGGTACCATCAATGTCCACGACGTGGAGAC
>seq_265
TGTGGAAATCTCAGACTGTGCTTCTTGTGCAAGTAATCAGTCTTTGACAAGTGATGAGAATGGAAAGGTTTTCTTAGTTAAAAAAATCTCAGGCTCTGAT
>seq_266
GACACAGCCACGCTGCGCTCTGAGCTGTCGCGCATTGATAGCCAGTGGACTGACCTGCTACGGCTGCGCAACCGCATCGCCGCCTCCAAGTGCCGCAAGC
>seq_267
AATGGCAGCTGCCTGCAGCTCGAGCCAGATCTGACGAATGTGATGGCCACGTCCCGGAAAGGCCCCCCAGAACAAGCGCCGCCTGTCCCTCGTCTCCAAC
>seq_268
CGTGTACCAGCGGAAGATCGGCAGCCAGGAGGACACCTGCTTGTTCCTCACGCGCCCCGGGATAAATACCCCCCTTCCCTTCCCTCCCCAAGAGGGAATG
>seq_269
AAGGAGCCAGAGTGTGCGCATTTCAGAGCATGGGATTGATCGGCAGCAAGAGTAAAGACAACCTGCTCCTCCCACCTAACAGCTGTCACCCTCTTCTATG
>seq_270
CGGACATTAGTATTGAAGAAATGATTGAAAAGTTACAGAAGGACTGCATGGAAGAAATAAAAGTCTTCCACTTTATTGAGTAAATAGTTAGAGCCAAAGG
>seq_271
GGTGAAATGGAATCCACTACAACTTCTTTTCCAAATGAAACGGCAACGATTATCAGCCAGTTCAGGATCAGACAACCGGAAATGATCCCTCGGATTAATG
>seq_272
AGAGCTGGCAGTAGAAGATAAACAGGCTGGGGAAGAAGAGAAAGTGCTCAAGGAGAAGGAGCCTCCGCCCCGGGCGCTGACCCTGGCCGCAGTGACGCCC
>seq_273
GCAAGGCCCGCTTCATCCACGATGGCCCTGAGGACACCTCTGACCAGCTGGTGCTGGAGGCATGTGGATAATCAGAAATGTGACTGGAAAAAGGACAGAG
>seq_274
TTGAGCATTTATGGCAGCAACAGAGGAGCCACAAAATGTTCTTTGTTCTTTGGCTCCAAATATACTGGTAGGAGGAGAGTGTGTATGTGTTTGCATGCAA
>seq_275
CGGGCAGCAGCCAAAGACAAGTATCAGCTAGCATCAGGACAGAAAGGTGTCCAAGTACCTATAAAATGGACTTGCCAGATGCCCAAGATAAGTTCCATGA
>seq_276
CGCGCCTCAGGCGTCTCCTCCTCCTCCCTCCTTCCCCCTCCTCTCTCCTCCCCTCCTCCCCCCCGCCAACTGCGACTACGTGATCGTGAGTGGCGCCCAG
>seq_277
TGAAGTAAGTCAATTGTATTTCATCCTCCTAAGACCCTTAAATAATAACGTTTTCCATTTTGCTGGCCTTGTACTTCCTCTTTGCTGATGCCATGCAGCT
>seq_278
CTTGGCTTCCCGCTGTCTGCACGTGGACCTGCTGCACAGCATCCTGCGGTCACCCATGAGGGTCTGCACACTGCTGAAGTGCAAAACTACTAATTTGACA
>seq_279
GAAAGGGCCAAGCACAAACCTGTGGCATTTGCGGTGAGGACCAATGTCAGCTACTGTGGCCCACCCAGCCAAACATGCCTTTCCGGGTCTAGTGCTGGGT
>seq_280
GGTCCACCCCGTTGTTGTCCCTGCAGGGCAGAAAAACGTCTAACTTCATGCTGTCTGTGTCATGGGAATTAATGTGACAGATTTCACCAGATCCATCCTC
>seq_281
TCGGCGCAGATGGGCTTCAACCTGCAGGCTCTCCTGGAGCAGCTCAGCCAGGATGAGTTGGGAGTGGACAATCACCTACTGAGGAGCCCCACCCCCGCCT
>seq_282
CAGAGGACTGCTTGGCCAGGGGAGACTGCTGTACCAATTACCAAGTGGTTTGCAAAGGAGTATTAATATATCTATATGTTTACATATAGAAATACATAGT
>seq_283
TGTGCCAGCATCATCACTCAGGTGAAACAAAGGTAGTGAGCCATCGTGGGAAGACTTTACGTTGAAAGCTAGACCCATCAGCACAGTCTCTTCTGGTGAT
>seq_284
ACAATCCCATTATTCAGAGCGCGTATGGAGTGGAAACGCTTGTAGGGTTTCACCAGGATCCAGATGTCTCCAAATCATGCTGGATAAAGGAAAACTGTGG
>seq_285
TTTCACTGGTCAGTGCACTACCAATACTAGTTTTGGCATGGCGGATAATAAATAACAAACATTTCTACAATTATCTAAGAACACATCCTCTTTTGCTGAG
>seq_286
ATGAGAACGAGAGGCAGAATGGGGCTGCCAACCACGTGGAAAAAATTGAGCTTCCAAACACCTTACGCCACAATTAAGGACCCACCCATCCTCACCTGCA
>seq_287
TGGGCCCCCAGCGCATCTCCTGGAAGAGCCCACTCACCCTGGACGAGCTCTTCGGTAGCCGACCCATCTCGATTCACCCTAGTGGATTTCCCACTGCACC
>seq_288
GGTTGACCTTTATCTTATGCCAGACTCTTTGGGTAAACTTATTCAAGCATTCGTTAATTTACTTCAGCAAACTGGTGGCTGGGGAGTACCTCAAGTTCTT
>seq_289
TCTCAGCTTGATGAAAAGAGAGTGCGTTCCCACCTCCAGCTCTGGTGCAGTTCCCACGGACCCTCACCTGCCAATTTCATCCAGCCAGGGAAGCAGCCGC
>seq_290
GGGACGTACAGAAGCTGCTTTCCGGAGAAGAAAGACTCAAGAACCCCGACCTGATTCAAGCAGCATGAAACAGCAGCAGTGGTGTGGGATGACTGCCAAA
>seq_291
AGAATGGTGAGGAAAAGTGAAGTGTTAAGTGAAAGGGAAAATTTGGAAGTTTTCATTTGACTCATAAGTGCCGGGCCTTCTAGTGACGAGATTCGCTACG
>seq_292
GGCCCTCCAGAGAGGACACCCTCACTGCCCCCACACAGCCCCCGCATTGCGTCACCAGGGCCAGGCACCCCCAAATCAAGCAGTCAGTTTGCACAACAAG
>seq_293
CCCAAGCAGTCCTTCACCATGGTGGCGGACACCCCGGAAAACCTTCGCCTCAAGCAACAGAATAGCTGTTGAAGCTGTTGGTTGGGCACATCCAGATACA
>seq_294
ATTATCAGGCATTTCCTGCTTATCCAAGTTCACCATTTCAGGTCACCACTGGATATCAGTTTTCAGAGCTGGAGTGGACCAGAGAAATTGCTTGCTTTAG
>seq_295
ATTCCCAAGTACTATTATTCCATACTACTATATTCTTCCAAATATTTGGAACACTCTTAGTTTACTTCCTTTTACAAAAATGAAAATAATAAACATGTTT
>seq_296
TTCTTGAAAGTCCTTTGGATGTTGGGATCAAACTATTGGAATGGTTTAAGATCGACAGCTTCGGAAGAGTCCAAATAAGCCTTCCCAGCTCACTGGGCAG
>seq_297
CACTACGCGCGTCTGGGCTCCCACCTGGTGCTCACTGCCCACACTGAGGCTCTCCTGCAGAAGCCGAGCCACAGCAAGACCTGCCAAGCCTGAAGACCTC
>seq_298
TTAACAGTTTGTTTGGTAAAACAGGAACATATAATGTTTCCACCCCAGAAGCAACCAGCTGTTTCCACATGGTCCCTATTCTGGGCCTGGCTACTGGCTT
>seq_299
CCTGGAACATGGGTGGGACCAGAAATCTTTATGAATAAATGAAAAGATAAGGGATTTGGACCCTCCTCCCAGCCTCCCGTCACGCACTTGCCGGCCCAGC
>seq_300
CGGCCCCAGGGAGGTCGGTTGATGAGCAGTCGGGAAGTGGGTCTGCGCGCACCCCGCTGCTGAGAGTGATCTGGCTCCTTCAGACAAGGAGGCTCCCACA
>seq_301
TTCAGCTCAACTCACAGCTTCTCCAAGCATCACCCTGGGAGTTTCCTGAGGGTTTTCTCAAGACATTCACAAAGAACTGACAAGGAAAGAAGAGAGATTC
>seq_302
TCTGTCCTTCGATTTTCCATTTTATGGCCACTTCCTACGTGAAATCACTGTGGCAACCGGGCAACACGTGCCCTGAAAAGTGGATCAATTTCCAACGGAA
>seq_303
CACCATCCTCGGGACCTGGGCCCTCATTCAGGCCCAGCCCTGCTCCTGCCACGCCCTGGCTCCAAACTCGCTCATGTGGCCCACAAAGCCTACCTTGCCT
>seq_304
TAAATAGCAGCATTCAGAAAGTTAATGAGTGGTTTTCCAGAAGTGATGAACTGTTAGGTTCCACCACCACAGCCCCCCACCCATCAAGCTTCAGTCGGGC
>seq_305
GCATCAAACGTGGTAGTGACAGAGAGAGTGGTCGGCCCAATCTCTGGCGCTGATTTGCATGCTGACGTGATTGCTTCAGACTTAGAGGTGAATAAATTGA
>seq_306
GCAATGATTTTTTGGATATCACACCAAAAGCTCAGTCAACAAAAACAAAAACAAATGTGATGCCAAATTAAAGAGCCAAGATATTTTAAACACTTCCAGA
>seq_307
TGTGTGCCGGGCAGGCTTCTCAGGCCCCGACTGCAGCCAGCGCTCCTGCCCTCGAGGTTGCACCATGCCAAGTGAAATAATATATTTACTCTCTCTATTA
>seq_308
AAAAGGTACGAATTGAGATTAGCAGAAAAGCTGAGAAGAGGACCACTTTGGTGCTATGGGCAAGAGTGAAACTCCACCTCAAAAAAAAAAAAAGATTTTA
>seq_309
ACTGGGACAACTCTTTTCCAAAGAAAGACCCAAAAATCGTACAAATAAGTCCAAATGAAGCTGCCTTAGAGTCATCTCTAGTTCCCCACCTCAATCCCGG
>seq_310
TCGAAAAAGAAACGATGGAGTCTCGCTCTGTCACCCAGGCTGGAGTATAGTGGTGTGATCCCGGAGATCATGAGCACCATCTCAGGTACACGGAGCACGA
>seq_311
CGCTTCCGGCAGCTCACCTGGGAAGCGCTCACCTGGGACGCGCTCACCTGGGACGCGCTAGTGTAATGAATGTGGAAAAGCTTTCATTCAGATGTCAAAC
>seq_312
CTTGTGTGCCTCCCTGAACAGGCTTTCATGGTGCAAGCTGGTACGAACTGCTGGGTGACCTCAGCCAACTGGCCCTATGGTCACCGGCGTCTGCTCCGAT
>seq_313
TGCAAATTTAAATTCATTTTCCCCTTTTAGTTTTTCAGTTATGGGACAAAAATATTATATCAATGAGTCCTTTGTCATCCCTGAGGACATGCAGATGGCA
>seq_314
CGCTCAGTGGCACCATCAGATCCCACCGCCCATGTCTGTCCGGCCCAGTGGCAGTCGCTATCAAATTTATTTTTCTGGAATTAACACTCTGTGACTCAAA
>seq_315
CCAAGGGATTGAGAAAGGGGACAATGTGGCAGAAGAATCAGACCTCTCTGGCAGACTTCACTGTGCTCTGGGTGGTGAGGCGAGCGTCTGCCCTCCGCAG
>seq_316
AAGAGCCGGCGCATCCTGGCCGCGCTGTGCCAGGACTACCAGGGCGGCACGCTGGCCGGGGCCTCCAAATCCCTGGATGGCCACAGCCCATCTCCCACCT
>seq_317
ACAAGCGTCATGAAGAGGGGCACATGCTGAACTGTACATGCTTCGGTCAGGGTCGGGGCAGTCTTTGTGGTGCTGTTGGGTGTGGTCTGGTACTTCCGAA
>seq_318
GGGGCCAGACTGTGTTGCTGCTCCATGCTCTGGCCAATAAGATGGGTCTGAAATTTCAGACTCCAAAACCAGGCAAGAGAAAGAGAGACCAGGCAGAGGA
>seq_319
TTCAGCATGTTTTTGGAGACTCTAGTGGATTTCATACAAGTCCACAAAGATGATCTTCAAGAGACAACCACGACCTCAGGCCCTCCGGACCCGGGCGCCT
>seq_320
AATGTTTGCAAGGCATTTCACCAGAATACAGCTATAAACGGCCGCTCCCAACAACTGGGCAGAGCACCTGAAGGCCCACTCACGCCGGGTAGCAGGCGGT
>seq_321
ATATTTGTGTTGTCTTGACCAAGCTCCTACTAAGTATAGGACACAAATGTTTTTTATCTTGGGATGAATAAACCAGTATGACTAGTCGTGGAGATGTCTT
>seq_322
TTATCTGGTCACTATAGAGATTTGTATATAAAAAAACTACTTTTTTGAGGATTTTGTATATCTTACTTGCCAAATTTTTCTGAATGTGACCTTTTTTTGC
>seq_323
CAGATAGCGGCCAAAAACTTCACAGACACCTCTCTCATGTACCCAGAGGACACTTGTAAACTGTATTCTCAACTTTTTTCCTTTTGTAAATTTTTTTTTT
>seq_324
CCGCTACCTGCTCCTGCTTATGGGCCTGTTCTCCATCTACACCGGCTTCATCTACAACGAACTCGCACCGGCCCCCTCCCTTCCGCCTGCCGCCTTCCAC
>seq_325
CTTTTGTCTGTTTACTGAAAAATGAGTTTAGAAAGGCTAGCCCACTGACATTGGAAAAAGCCATAAAAACCTTCCAATGTGGGGAGAAAGGAAGCTTTCC
>seq_326
CCCTATCAGGAATTCACTGACCACCCCATCAAGACCCACTCCAGAGTCTCCATGCAGAGGGCAACACAGATCAGGCTGGGCGCCCCAAATGCCCATTGGA
>seq_327
CTTTGCAAACTGATCTCTCCCCCGTGAAGGAGTTGAGCACATTAGCAACAATGTACATTATGGTTTGGCCATCTCTGATGCAGTTAAAAGCGCACTTCCC
>seq_328
GCAAGACAAAAAGACAGACAAGGCTTCAGAAGAAGTGTCTAAATCACTGCAAGCAATGAACAAATGCAAATTAATAAGACCAATCCTGGCTGGGTGCAAT
>seq_329
ATCGTTTCCGGAAGCCGGTAGCCGCCTCAGTCGTCAGACCGGTGCTAGCGACACGGGAGTTGTTGAAATTTCTAACATTAAATCTAGTCTCTATCCTGTT
>seq_330
GACATTGTCAGCACAATGGAGCACTACTACACAGCGTTCTGAGCAGAGACACGCAGACCAACTCTTAAATTTGATATTCAGGTTAAAGTCTTAAACAGGG
>seq_331
GACAAGGGGATGAGGAGCGAGACTCCTCCAGTACCTCCCCCACCACCCTATCTGGCCAGTTGTATTGAGACACATAATCCAGAAATCCTATGAAGCAGAC
>seq_332
ACGATGCCACTGACAAGGACCTGTCGGACCTGGTGTCTGAGATGGAGATGATGAAGATGAACTAGACGCTTGAAGCAAAGCTGCCATCCCAGAAGACGAC
>seq_333
GAACGTCTGATTAAAGAAGACCAGCTCGAGTATCAGGAAGAAATGAAAGCCAACTACAGGGAGCTATAGGAAAGCCTGATGCAGCAAAAAAGGGAGCCAT
>seq_334
ATAATGTTTTTGAATGTTCATTCTTAAAACATATATTTATCATACAATGTTAAAGTGTCAAGAGCCCCCACGGATTTCTGCACACTCTGGGTCTGTGCTG
>seq_335
TGCCCGGGGGCCCAACGGGCATGGCGCGGCCGGGGGGCGCGAGGCCCTGCAGCCCGGGGCCCACACTCAGCAGAAGGAGACTCAGGACTGCTGAAGGCAC
>seq_336
CATTTCATTTTCCAACATGTTATTGAAGCAAACCTAGATGGAGAATTGAATTTGAAAATATTTTACCTTCTTGGTCTCCTCATCTCCCAGGTGGTAACAA
>seq_337
GTTAGGTAATTTCTGGTTAAGTAACCATAGTGTGTGGAAGGGTGTGCATGAATGTTATAAGCTGGGCCTTCACAGACATCAGTGCCATTGCGTAGACATT
>seq_338
ACTTGGCTCAAGAACCCACTGATTGGACCACATCGAATACCGAGATGTGCGAGGTGGGGCGTGGTGCAGAGGGGGCACCGCCCATGCTGCCCTGCTTCCA
>seq_339
AGGCAGTGAGCTGCAGAACGAGCACCAGCAGCTGGAGGAGCGGGACCGGCGGCTGGCGTCCAGGAGTCCAACATTGCTCGCACTTTGGCCAGGGAGCTGG
>seq_340
ATGAAGGCAGCAGCAAAAGTAGTAGAAAGTAAAAGAACAAGAACAATAACTTCTCAAGATGTGGGCTTCTGGGGGATGCCACCGACAATTATCAGGGAGT
>seq_341
ATCAGAGAACGAAAGAAAACCCGGGAATATGAGAAAGAAGCTGAAAGAGAAGAAGAAAGACTAAAAACACCAACAATAATCAAAGTCCTTCAGCTCCTCC
>seq_342
CAACTGATCCAACTATGATCAAGACACTGAAGCTTGAAATTTTGACAAACTTGGCAAATGCGTCAGCCCTTATTCAACATCAAAGAATTCATAGTGGTGA
>seq_343
GGACTCCTGTCTTACACCGCCCCTGTGGGGCAGACAATGTATTTATCTGAGGCCGTGTACTGCCGCCCTCCACGCCCTTCAGGAGGAGCAGGCCAGACTC
>seq_344
TTAAGACTGGCGAGGACGGTTCGAATCTGGATGATGCTAAAGGTCTGGCTGAGAGTTTGGTTGGACCTCAAGATCAGAGGTTCCAGCTTCCTGGGAACAT
>seq_345
CGGGGAAAGAGCTGGCGGCTCTGTGCTGCCATCCTGCCCTTGTACTGCGCCATGATGATTCTAAGTCACAGTGCCCTGACAGGTGAGAAGCAAACTCCCG
>seq_346
ACCCAGCCCCAGGAGCCAGACCACTCCTGCCTCCACCTCTGACTCTTCAGCAGCTGAAGATGAACACACAGAGACAGACTATTCTCTAAGAATGTGAGAA
>seq_347
CGAACGACCACGCTCAATGAGGAACTGGGGCAGATTGAGTACATTTTCTCCGACAAAACGATGCTATGCCCAGAATATGAAGTATCTGTTTTTGAAATTC
>seq_348
ACGTGAACAGTCAGAAGGAAGTGGGACGGATGATGAGTGATCAGTATGGACCTTTTTCCTACGCCACCGCCATCTGCTCTGATAAGACAGGCACGTTGAC
>seq_349
GGCCAAAAAACTTTTTTGTATAACGAGCTCTATGTCTACAATACCAGAAAGGACACCTGGTCAGATTGGAGGTCAAAGTCAAAAGTATAATAAGTGTTAA
>seq_350
TTTTATCCATGGGTTCCTACGCCTTGTCATTGGAAACACTGCCTTTGTCTTACTGGCAAGGAAGCTATGTGATGCTAGCCGGTGGCTTTCTGGGCTAGGC
>seq_351
CGAGGGATGAGAAGGGTGTGGGTTTGGCCCCATGTCACTGGCCGGAAGGATGTGTCTCAGCCTGATATTTTAAAATGTCCTCCTCGGCATCTCCAGCAAG
>seq_352
CACACCGTCCGCGTCCAGGGAGTGGATCCGGGCTGCATGAGCCCAGATGTGAAGAATTCCTTTACGTATGTTTGAAACGACCATCCTGGATGGTGGACAA
>seq_353
GCGGAACCAGGACAACGAAGATGAGTGGCCCCTGGCCGAGATCCTGAGCGTGAAGGACATTATTATTATTTTTTGAGACAGTTTCTGCTCCGTTGCCCAG
>seq_354
ATGTGGCCATTCTTGTGGGCTCCATGCCAAGAAGGGAAGGCATGGAGAGAAAAGATTTACGGGGTCTGCCTCAGCCACTCATGGTGGGGGATCCCCCCCT
>seq_355
TGTCACTATGCAAAGTGTGGTGAAACCCTTCAGCATCTTCGGGCAGATGGCAGTTTCCAGGTCAAGCTCATCTCCCCCCAGGACTGCACGAAGGTTTACA
>seq_356
ACCCTGGTGAGTGCTCTAAGTTTTCATTTTACTCATGTCATCCTCAATGCATCATAAATGCATAGCTTCACCCTCCACACTCTGCTCACCTATGCCACTC
>seq_357
ATTATTTTTCTTTTAACTCTTTGGGGATTCCATACCAAATTAAATGACTGCCATAAAGTACTCTGAAAGTGAGGGTGGGGTAGGTTGAATGGGCTCCAGG
>seq_358
CCCTCCCCTTCCTCCCCACCCCCTCCCCTCCCCAACCCTGCCCTCCCCCTTGTCCCGGGAAGGCCCATTCCCAGCTGCTGCAGTACGTGGAGCGATACGG
>seq_359
AGATTCCTCATGCACCTATAGTTGTATGGTCTGCAGTGAGGTAGCCGATGCCAGAGCTGTCTTAACTTTGTGGAGAAGGAAAGAGATTTCAGAAAAATTA
>seq_360
CCTTCCGAGTAGGATGTCACTGAGATCCCTCAAATGGAGCCTCCTGCTGCTGTCACTCCTGAAAGACTCTCAGTCTTGCAGAGATAAGCCACAGCCAATG
>seq_361
TGTCGGCATGCCTGTTGATTCTTTCAATAGCATGTTAAGTAGATATTATCTGACAGACCTCTGCAGGAGCTGCAGAATCTTTACAAACAGAACAGTACAC
>seq_362
CACAGAATGAGCTTGAAGTGCTCCCCTCTGCTCGGTTCTAGTTCTGCCTCTGACAGTTTTGGCAGCAAGACAGAGAGAAGGGCTGGGCAGAGGCCACCTG
>seq_363
CCCTCTGTCACCCAGGCTGGAGTGCAATGGTGTGATCTTGGCTCACTGCAACCCCTACCTTGCCCAGCGTGCCCTGGCTCTCCAGAACCTTCTATCCCAC
>seq_364
AACTTTGAGAGCTTCCAGACCCACCTGAAGCTGCACCTGGAGCTGCTGCTGCGGAAGCAAAAAACAGTGATGGCTCCAGAACTTTTATATGAATGAACTT
>seq_365
TGGGAGGACCTAGAGAGGGACTTCCCTTGTCCTGTCTGTCGAAAGACATCCCGCTACCGCGTCTGAGGCCGGGCCTGGGACTCAGCGGCCCGGGACCGGG
>seq_366
ACGGGTTCACCATGTTGCCCAGGAGGGTCTCGAACTCCTGGCCTCAAGTGATCCACCGGCAAAATTCAGTTTTTAAAGACATAAGGAAAGCTTAGTGAGC
>seq_367
ATGTGCTCACCATTATTTTGCTGCCTGTCCACTTGTTAATAACAATATACAGTGCCCTTAATACTTCCTTGGGACTGACTTGGCTGAGAACGTGTTCTGT
>seq_368
ACTGAAGCCCGGAAAGTTTTTTGTGAGGTGTACAAGGAGCGTCTCTTTGGGAAGAAGTACAGCGTGAAAGGGCCTGTGGAATCCAAGAGGGCGCTCTCCC
>seq_369
TTTCCTAATTGAGCAACAATGCAAAATAAATGTCCGGGATAGTGAAAACAAATCCCCATTCCAGGCCAGTCTTCAGAGACCTGAGATTAAACTTGAATCA
>seq_370
CGAAGACCGAGGAAAAGCTGCGGCCTACCAGGACATCCTCGGAAAGTATTTATTCTAGGCGTGACTTTTCTGCAGGATGTTGTGCCACAGGCTTCCAGGA
>seq_371
CCCACTGCGATGTACCGGGGCTCCCCGCGACCCGGCCGGGACACGGCGGTGCTGAACTACCTTGCGGGCCGTGGGGGCCGTGGTAGTGGACCCGGCCTCG
>seq_372
TGGAGCAGTTAACAAGGAAGAGAAGGATGTTAATTTACGCATCTCAGGAAACTATTTGATGGCGTCCCTCGGGTGGTCGCATGCAATGAGTGCATCTTTC
>seq_373
ATGAAGAAGGTGCACCTGAGGCCGGATGAGGACCTGACAGAGTTTCACTCTTATTGCTTATAGCCAGAGTTCCACAGTAACAAATAATTTGACAATTTTT
>seq_374
CGGCGGGCAGCGGCGGCAGCTGAGACTCCGGGGGATGTGACAGCCGCCGGGGAGGGGACGTCCAGGAGCACCAACTGGGAAATCCCCTGACAGGTAAAGT
>seq_375
CATGAAGAGGAAGAGAGGCAGGCCTAAGGGGTCCACGAAGAAGTCCAGCACAGAAGAGGACTACCCTGCTTGGGGAGGTGGCATTTGGGGGAAACGGACA
>seq_376
TGCCCCAGGCAGGACTGATCAACCAGATGAAAGAGGCCTGCTGCTACGTGGCCATGGATGTCTTGAAGCTGGTTTCTTCCTGGCCGACCCCGTCCGCGAT
>seq_377
GTCAGCTCACCTGCTTGGGGAGGTAAATATATGAATGCACTCTCGAGTAATTTAATGGAGCAACATGAGTTCAAACCAAGACCCCCCACCTGCTGCCAGC
>seq_378
GACTTGATGAAACCTGATGTCACCAACCTTGGCTAAACACAAATGAGAGCTTCCCTCAGGCTCTCTGCTGCTAGTGGATGCCTCGGTTGGGACCATTCAG
>seq_379
GGCGGATCTACCCTGGGCCTGACACAGAGAAGTATGCCCGCTTCTTCAAGCACAATGGCTTTCTTCGAGTAACTTGCAGTTCAAGGCGGAACGCATTAAA
>seq_380
CAAGTATGTTCCACATAATGAAGCACAATCATTACAGCTCTCGATTCGGCAGCAAACTTGGCAGGAGGGGGACCGCTCGCGCCCCGGCCCCGCCGCCGCC
>seq_381
TGGATGTCATCTTCATATTAATAGTTGGACTCAGAACCCATTCTGGTGGTGGTTAAACAATATGTGCATCCTCTTCACTATCTACTGGATGCAGTACTGG
>seq_382
TCCATCCTTGGAAAGGTGTCCCCCAGGAGGCAGAAAGAAGTCTCAGCCCTCCTAAAAAGGCTACTTGGGAGGCTGAAGCAGGAGAATTGCCTGAACCCAG
>seq_383
AAGTCAAGCAGGAAATGATTGAGGAACTCCAGAAACGTTGCATCCACCTGGAGTACCCTCAGGGGTAGAGCCCAGCCCCTCCCCAATCAAGCCTGGAGAT
>seq_384
GACAACCATGGCATCAAGCCCCCGACCCCGGAGCAGTACCTGACCCCCCTGCAGCAGAAGTCAGGTGTTTTTTATTTACGCGTCAGGGCTTTTCTTGTTT
>seq_385
TTGAAACAGGAAACTAAATTGCTTTCTCAGTGGAAGCACTACATTCAATGTGATGGGAGTAAAATCGGCTTGTTATCTCCGTGGCCTGAATTCTACGCAT
>seq_386
CTCATCCATATAACCCACTTTGGGCACAACTGGGAGACTTGTATGGCGCTATTGGCTCTCGTCATCCTTAATGTGCAATAACTACCCCTGGCTCACCAAC
>seq_387
TGATTACAAGAATCCTATAGACCAGTGTAATACCCTGAATCCCCTTGTACTCCCAGAGTACTATGACTTTGGTCATGTCAATCTGTAAGACACATCAGTA
>seq_388
CACGTCGCCCTCCCCCGAGAGGGTCCCAGGCTGCCCAGGGAGGACCAGCCAAGCAGCTGCACAACCTCTCCCGGGTCATCAACTCTTACAAAACAATTAT
>seq_389
CAACGACATGAAGGTGCGTAAGTCTTCAACGCCAGAGGAGGTGAAGAAGCGCAAGAAGGCCCCTCCCGCTGCCGCCGCCGGAGGAGGCGCCCTTAAAAGG
>seq_390
GATCTAAAAGTGTCGTGGTACAGCAAAGACAAGAAAATCAAGCCATCTCGGTTCTTTAGAGTGGCGAAAGCAGTGAACAATGCCACTGCACAGTCGCTGG
>seq_391
GTCCCTGGGCTACACCTGCTACAGCCGGGGTGTCATCAAGGTGAAAGGCAAAGGGCAGCTAGTAGCTGCCGGCAATGAAATAGGGGTGCTGTTTGCACCT
>seq_392
TGTGGGCTGCATCATGGCGGAGATGATCACAGGCAAGACGCTGTTCAAGGGCAGCGACCGGGTGAACAGAAACTGAAACATTTTGTCCACAACTTCACGG
>seq_393
ACTTACATTTTGACAGGGTCTTCATTGAGTCTTGATGCACTTTAAACCCAGCTGGCTACCTGAGTCAGCTTGAAGCCATGGTCTAGAGCCAGACTGGCTG
>seq_394
TGAAGGCAAATGTCATGTGGAGCTGGTGCCTCCAGAGAGCCCTTTGATCCAGCTCTTCTTGAGGACGTCCTGAGATTTGCCACAGCCTGGAGGCGATTGC
>seq_395
CCCACAGCCCCTGAGCTCCAGCCTTCCACCTCCACAGACCAGCCTGTCACTTCTGAGCCCTAAACCAACTAGATGGGAGCTTGTTCCTCTGCTGCATTGT
>seq_396
TGAGGGACCAGGCTGGGGTCGCTGCGTTGCTGTGCCGCAGAGATCCACTCTGTCCGTGGACCAGTCTCAGGTGTGGGATCTGTCTTATGAATCCATCAAC
>seq_397
ACGGACCCAGAGTGTCCCGTCTGCCACATCACAGCCACGCAAGCCATCCGAATATTCTCCAGAAAAAAGTTACAAATTGAAATGAACATGCCAGAAGTAT
>seq_398
CGCCTGGTCCCTATGTATTTGGGTCTTATTTACATCCTTCTTTAAGCCCAGTGGCTCCTCCAGTGAGCAGGAGAAATGTTTACGTTCACAAAGACCAGAG
>seq_399
TCACGCTGCTCAATGAGCTGAAGCGCCGTGGGAAGAGGGCATACGGAGTGGTGTCCATGTGCGGATGATGAGCTCCCGGCTCCAGCCCTGGACAGGTCCT
>seq_400
TACTTTTTATACTGTAGTGAAAATTTTCTATTCTTCCCAAGAATGTTGTCCCAAATCTGAAATCATCTATCCTCATTGCTCGGAGGAGGAGGGCAGACAG
>seq_401
AGCGGAAGAACTGGTTACGCAGCTCCTTCAAGCAAGCTTTCGGGAAGAAGAAGTCCCCAACTGACCGACCTCCAGCAGCACTCGGACGTCCCCGGACCAG
>seq_402
TTGGGACTTCCAGGAGGCTCTTGGACAAGACTTCTCGTGCTGCAGGCCGTGAACGTGCAGATAAAAGGCAGCCACTTCAAAAATTTGGCAGCAAACAGAC
>seq_403
TGCGGCCCCGGGGGGCGAGGGCGGGGAGCAGGGCCCCGGGAACCCGGCGGGGTGTGTCTCTTTGGGGAGAAAATTCACAACTTTGGGCTGATCCAGGAGA
>seq_404
CTCATGGGTCTTGCACCCTTTCCACCTCTCGGTGGCCCATCATGCTACCAAGAATAGAGTTGGAGCCAGGGCGTGTGATGGGAGCACGGGGCCTGAGCTG
>seq_405
ATAAAATTCTTTTGTAAGGAGAAGATTAATCCTGGTTTGCATGATTTTTTTAAAAACAACTGAGGAACATTCAATGTCACCTGAAAGAGAAATGGGAAAT
>seq_406
CTGCCCCTGCTGCAGCAGAGGAGAAGAAAGATGAGAAGAAGGAGGAGTCTGAAGAGTCAGCTGTTTCACCCAGCCACAGGGAGTCCTAAGCAGGAATGAC
>seq_407
GGAGGACGCCCTGCTGGAGAACGGGAGCCAGAGCAACGAAAGTGACGACGTCAGCACAGAACTTAACTGGAGCTTTGGGACGCACCCTCCACAGTGGGAG
>seq_408
ATCGGGCTGGCCTATGGCCTCACCTACTGCTATTCCATCGACCTCTCAGAGCGAGTGGCAATATTTAGATTCTTGCTGCTCTATCGTAAATATAAAATAA
>seq_409
AGTCCCACTTCCAGAATTGTGGCGTTATCGTTTCTCGTGCTGTTCTCTCTGTCCTTGGGACTGGGGAGTCACCTGAACAAAGAAGACAGTGTCTAGAGCT
>seq_410
CAGGTTGAAGAGGTTCTCCTGCCTCAGCCTCCTTAGTAGTGGGATTACAGGTGCCCGCTACTCCCTGCTTCCTCTTCAGCCTACGGAGCTCAGCAGGTGA
>seq_411
TCCCGCTCTGTCACCCAGGCTGGAGTGCAGTGGCACGATCTTGGCTCACTGCAGCCTCAACGAGTCCCTCACCTGGAAGAGGTGATGAGCCCGGTCACCA
>seq_412
TCAGCTGCTGTAAGTAAAGATGATTCCATTATTTCAAGTCTTGATGTCACTGATATTGCATATTACAGCCGCGCTCGGTGGTCTGAGCTCAGTGACCCCC
>seq_413
CCTTCCGCAGAGCTCTACTCCTGCTTCTGAAGAAGCCACCTGGGGCCTGGCCTTCTTCCTCTTATATGAGGGGTTAGAATACTGTGAAGAAAGATACACC
>seq_414
CCCCTCAACAGGGATGACTCAGCAGGGATGACTCAGCACCGCCCCTCAACAGGCATGACTCTCTGAGGGCCCCTCCCTGGAGGACCTGTGAGGGTGGCTG
>seq_415
TCCCTGTTGGACAATCCAGCCCCATCCCACTTGGTGGAGAAGATTGTCTACCACAGCAAGGTTACACAGCCCACTCACTGCTGCTTACTACTTTATACTT
>seq_416
TCCAAGCCCAAGAGGAAAAGAGAGAAAAAAGAGAAAAAGAAGAAACGGAAGGCAGAGAAGTTTTGCCCTTGAAAGTCACCTGAGGAAGTTTCCCCACTTT
>seq_417
GTTGGTAATGTAAAACAAACTCAGTACAGTAGTATTCAGTACAGTATTTAAGCCCCTGTATAAATATGAACATCAGAATTACTTTGAAGGCTACTATTAA
>seq_418
CTAATTTGTTAATACAGAAAACAACATTAACACAAATCTAAGAGTACCTTTCCTAAAATAGATCGCAGGCTCCTCTGGGGGCCCCGGAGTTGGGAAGCGG
>seq_419
CCTGAAGCAGCAGCTGGTTGCTTCCCACCTGGAGAAGCTGCTGGGACCAGATGCTGCAATAGCCTCTCCTCTTCTCATACTTCCACCTCCTGTTCCCAAT
>seq_420
CTGCATGTTGTATGACATAAGAGGAGGAAGAATGGTACAAAGTTATCATCCTCATTCCAGAGCTTCTGTGAGTTGTTGTGTGTGGCTTGTATACATGCTG
>seq_421
CTAGCCAGCAAGGAGTCAAAGTGAAATTTCCTCCTAACATAGTCAATATCCATGTGAAACAGCCTCAAGCAGGAAGAACAAAAAATCAAGAACTTGGCAA
>seq_422
ACTGTGGAATTTTTCTGTCTGAACTCGCTCATGGCCACAGAATGGTCACCCAGCTTATTTCTGGGCACCGAGGCGCCCTGTAGGATACTGCTTGTTACTT
>seq_423
CCTTGCGTACCTCATGAAATACCACTCCATGTCGCTGCTGGACGCCCATACATGGACCAATGGCCCCAAGCGGAACTCTCTGGTGGCCCAGAGGTCGTCA
>seq_424
GATCGCTATGTGGCCATCTGCAGACCTCTTCACTACACCCTCATCATGAATCAGCGCGTCATACAGCATTGTGCCCGAGATGTTTTGGAGGCCCTTGCTT
>seq_425
CATCTTTCGCGGTTTGCGAGAGAACAGGAGACACCCTGCCTCCTACCTGGTCCATGGTGGGCGGGGCAGTGCCGGGGGCCGTCCTGGAGCCAGTGGCTCG
>seq_426
TTGGCATTGATACATAGGCACTCTACAGAATTTAAGTTTTCAGAGGTAAGTCTGTTGTTCAATCTGGCTGAGGCCATGGGGGGGAATGAGGGGAAATTAT
>seq_427
CAGCGACCCCTGTGCCTGTCGCCCCCAGCAGCAGGGCTGCCAGGAGCAGCCACATCGCTCGAATTACTGCACACCTGGTTCACGAATTAAGGCGTCGAGG
>seq_428
AGTAATTCTGAGAAATTCAGAAGAGACCCAGTTCAGCACAAGAGTTTTCAAAAAGCAAATGCCGCCCCGTCCGGGAGGTGAGGGGCGCCTCTGCCCGGCC
>seq_429
GTCGCCAGCTTTTCCACCTCATCTACGGACAGCCAGATGTAGTGCGGCTTCTGGCCCGACTGACAAGAATGGTGAGATTGACCACCACCGGGAACAGTAT
>seq_430
CGTCTCAGTCCAGCACTCAGGTGTCTATGTCTGCGCCGCCAATCGGCCAGGCACCCATGTATTGTTGGGAAGTGGTTATGGTGGACTTACTGGGGGCTCC
>seq_431
GCAACCAAGGATAACCAGATTGATGTGGACCTGTCTCTGGAGGGTCCGGCCTGGAAGATACCCTTGTTCTCCAGTACAACCTTCAAAACAACTGGAATAT
>seq_432
CTGGAAAAAGCTCTGGAAACTATCCCAATTACACCAGTTGAAAGGAATTATACAGCTGTCCGTGTACTTGGGCAAGCGGGACTTCGTAGATCACCTGGAC
>seq_433
TGGTGTCTGCCTCCTCCCCCTGCCCCCAGGCCTGGGGCCCCCCAGGGGTCCAGTATGGGCTTATTCAGATGAATAAGTGTACAGATGAGGAGCAAATGTT
>seq_434
CTTTGGCCGCCGCCTCATGGAGGGCCTGGAGGTCTTTGCTCGGGCCCGGGGCTTCCGCAAGCTTAAACAGAAGACCTGAGTCCAGTCACAATCTAGGAGA
>seq_435
TGTGTAAGGCAGCTCAGCACCATGCTTCTCGTAAAAGCAGCTTCAAATATCCACTGGGGTCGGACAGCAGAGTCCCAGAACCCCATGCAGGTGTTTCAGG
>seq_436
TCATGTTCTCCACGGACAAGCAGATGGGCTACCAGTGCTTTGTGAGCTTTTTTGACCTGCAACAAGCAATTGAAGAATTAGAATCAATGTGTAAAAGAGA
>seq_437
CTTTTAGAAAAAAATTAATCTCAAGGGTTTTTTGTACCACTATAATCTCTAATACTTACTATGGAGAACCTGGGGGTCGGCGAAGGGGCAGAGGCTTGCA
>seq_438
AATCTCCAGCCGGTGGCCGTGGGGCACCTTACCACCCCTGAACGCCAGTTACAGCTGGACTCAGTGATCAACTCAGAGGAACTGTCTAGTATCTTAAAAT
>seq_439
TGGATATGTCCTTTACATGTCTTCTAGACGAAAGAAGAAGCTGAGACCCGCTGAAATAATCAGAGGGAGGCCCACTTCCTGCTGGAAGCACTCAGGAAGA
>seq_440
ACAGGCAGCTCTAAGTGTACGACGAGGGAGGTCTCATCGGCGGTGAGGAAGCCCAGGCGGACATTTCTTAGTAACTTGTTTGCTGTCATCAGGAAGATAT
>seq_441
ACAAGAGGGATGGCAGCTGCTCCTGCAAGGCTGGCTTCCGGGGCGAGCGCTGTCAGGCAGGGCCCCTGCAGAGCTTCCAGGCCCGGCCTGATGACCTGCT
>seq_442
TTGAAAAGTCAAGTGTACATTTAAACATCCCAGATGGGAGAAAAATCAATTCTACATCAAAGAGACCTGGGACTCCCCCAAACCAATGTGGAATACATTC
>seq_443
TGACAACATGAAACTTGAGGCTGCTTTGGTTCATGAATCCAGGTGTTCCCCCGGCAGTCGAGCTACTATGAAGAGCTCTTAATGAAGAGGAAGTGGCAGT
>seq_444
GTCACCAATGTTCTGTCTCAGCCTCTGACTCAGGCCACTGTTAAACTAGAACATGCTAAATCCACATGAACGTTTGAGCTATCCATCACACTCCTCAGCA
>seq_445
TGTTGTTGACCAAAATCACACACATGGAAACATGTAATTCAACAGAGTGGGAAAGCTAGCTTCCAAAGTGCAGCAGTGTCTCTTTCAGTCTACAATAAGA
>seq_446
GATTGTAACCCTACACACTATTCAATAAGTAGTAGAAGGAGCATCACACAGATTTCAGTCAATTATCTTCTTCTTCAGAGCCATATGAGGAAGATGAATT
>seq_447
GGGATCGAGATTGCGGGCTATGGCGCCGAAGGTTTTTCGTCAGTACTGGGATATCCCCGACCGTGCTCTGCAGGTCCGAGGGGCGAGAGGTCACCACTGC
>seq_448
CCTTTGATTTCAACATTATTTCCCGTTTACTAGACAGAATATAATGGAAATTTTTAGAACCTGCTTCCCGACACCAGCCTCATGGAATATGCAACAACTC
>seq_449
GGGTGGCCTGACCCGGCCCGTGGTCCTGTGGAGTCAGCAGGACGTCTGCAAGTGGCTCAAGGATGTTAAAGCCAACAAGCACCAGATCAAACAGGCTGTG
>seq_450
CGCACACCGGCGGGGCTGCTGCGGGCTCCCACACTGAAGCAACTGGAGGCCCAGCGGCAGCTGGACAAGGAGCTGTACGGGCCTGACAATCACCTGGTGG
>seq_451
TAAATGCCATCACCATTTCCATTGAGAATTTAAAACTCACCAGTGTTTAATATGCAGGCTCCAGCAGTTTCTCTGGAGATGACCTAGAATGCAGAGAAAC
>seq_452
TCTTGCTGACTTCAAGAATGAAGCCGTGGACCTTCGCGCTTCAGGCTGAAGATAGTGAAACAGGAAAGTCTTGATCTCCTGACCTCGTGATCCTGACCTC
>seq_453
GCACAGACCTGGTGTGGAAGCCCCACTCCCGCCTCTGCCCCCAACCACAAGCTCATGGCTATGCCAGCTTTGGCTGTGCCGTCAGCACCAGTGCCAGCTT
>seq_454
ATACAGGACCAGCCTGGAAGTGCCTGAGATCAACGCTTTGCTGCTGGTCCCCAAGGAGAACTTTTTCCAGCGTATGTATCGTGTTCCTCTTTCCTCATCT
>seq_455
AAACTGAAGCAGGGAGATGTTTTAAAGATGAATCCGAATTTGGAAGACTTCCATTATGATACCGCCATTTTGGCCGGTGGCCGTGAGAACACGCTGTGTG
>seq_456
CACACTGGATGGCAGCCTGCAGATTAGCCTCCAAAGGCAAGACCATGGCGGACAGTTCTTCCACACCGATGACTTCCTGGGGTGCCTCAACATACCTGTC
>seq_457
ACAGCCAGGGCGGCAGGGAGGGCCCCTGGCCGGGAGCCGCAGCGCTCACTCATTTCTCCTCACCTCGATTTAAAGATTTCCAGCAACAGGACAGTCAGGA
>seq_458
TATAGGTCCTCCTCTGCTATGCTAAGCCTGGGAGGAAGGTCGGAGCAGGCATGGATAGTCCTTCCCATGTCTGCCTTAGTCTTCTTCCCACCCTCTTCTC
>seq_459
GTAGGAAGGAGCCAGTGAACTTGGCTTTCCTGTTTCTATCTTTCATTAAAAAGAATAGAATGTCCATGGCCTGAACATTTTCCGAAAATCATTTTGAGCA
>seq_460
GCACGCAACCTAGATCCCTCGCATGCGCAGTTCACAATACGGTTCTAAGGGCTTTAGAGTCCTGTTCCAGCTGGGCTCGGCCCCCGCGGTGTGCTGGATT
>seq_461
AGTAAAAACCCACATGACATCACTGTTAGGGTATGGTGGAGTGTGTGAGTGTGTCATAAATGCTGATGTGGCCGTTGGTGGTCAGGTAAGAGGCTCGGCA
>seq_462
CCCCCTCCCCGAACCTGCTAGGCTCCCCTCCCCGAGACGCCAAGTCACAGACTGAGCAGAGGCTGCAGAGGAGCTCATTACTAGGATATGTGACGCAGCC
>seq_463
TGAGGTCACCGACTGGGCCGGCCCGCGGGGGGCGGAGGGACGGAGGGAAGATGGCGGCAGCCGTGGAAGCTGTCAAGGAGATGGCCAGCCTACAAAACAC
>seq_464
TCTCCCTGCTTCACCCCTGTGGCCCACCAGCTCCTGCTGGAGGAAGAGGATTCCAGCCTGCTTTAGACTTGCAGTTAAAATAATCGATGGGGATGTGTAG
>seq_465
GGGAAACCATACACTTCCTGCTTGAAAAACAGTCATTTTTACACCCACATTTCCTGGTGTATTGTGAAGAGCCCACAGAAAAGTTACCTTTTCCCATCAT
>seq_466
TACAGGATGAAACTTTCTTGGAGAGCAATAAAATGCATGCAATCAATGGGAAACTCTATGGCGGGCGCTTACCTGCCCCCCCTGCAGCAGGTGTTCCAGG
>seq_467
CAGGAGGAGAGGCTGTGGGAGCAGGAGAAGCAGATGCGGGAGCAGGAGCAGAAGATGCGGATTCATCTCTACAAGGAGAACGAGGGGCTGCATCAGTTTG
>seq_468
TGGCCTTCAGCTTGTACCAGGCCATGGCCAAGGACCAGGCAGTGGAGAACATCCTGGTGTATGTATGGCACCATCTTCTTCATGCTGTTCTCCAACTTCT
>seq_469
TAAAATACTACAGAGAATATGGGAACACAGACCTTGAAATTTAGCTGAGTTGTAACAGCTGTTACATTATATGCCACTCTAGGAGGTCCAGCCATTGTTC
>seq_470
TGGAACCAGCAACACCTGAAGAAGGGGAACCAGCAACTCAACGTCAGGATCCTGCAGCTGTTCACCACCAGGGAGCTCCTGCGGCCCTTCCAGCCCGTCC
>seq_471
AACTTTTTATTATGTAATTAATATTTATTTTATTTTATTTTATTTTACTTTTTATTTATTCCACATCCGCCTCGTGTTCCAGTGCGGCCACGGCGCATGC
>seq_472
GATTTGGAATGCCCTGACAGATAATTATGGGAATGTGATGCCTGTAGACTGGAAGTCATCGCCCGCAGCCCGCCGGCCGCACACGTCCCCGGAGCCGGGC
>seq_473
GACACTGAGCGGCATGGCTGCGTGTGTGCCTGTGCGTGCGTCTGTCTGTCTCTGGCCCCCGACCCGCAGAGCATGTTTGGCATGAGAGACCCTCCAATGT
>seq_474
AGGGAGAGATCACCGATTACAGAACCCGGGTCAGCGGGGTCACCCCTCAGCACATGGTGGTCCCATATCAGGAAGGGCTTTGGGATGGCACCTATATTGG
>seq_475
CTTTTCGGCATCGGGCCATCTCAGATACTTGGCTGACGGTGAACCGCATGGAACAGTGCAGGCCCAGGTCAGCATCAACAATGACTACAGCGAGTGGGAC
>seq_476
CCATCGGTGGGCGTTGGGAGCATCAGCGGAGATGCACGCAATGATAAACAGCAGACAGGGAGCAAGTTGACAGTGTGCTTTGTATTCTCTAAGATGTGGA
>seq_477
CGCAGGTCCCAGCCGCCGCACTAAACCCGGCCCGTGCGGTGATTGGACGCAGGCCCCGGGTTCAAAATTTGACTAGATTTGTATTTTCACAGTTCAAAAT
>seq_478
AGCTGGCTCCCCTGGAAAAGGTACGAATTGAGATTAGCAGAAAAGCTGAGAAGAGGACCACGGCAGCGGCGGCTGCGCCTCGCTTCAGCGATGGCCGCGG
>seq_479
TTCCCCTTGCTGCTATTGTATGGCTGGGGACTGGTCTCTCTCTGCCCCAGCCAGTTTGGGACCGCGATGGTGAACTCCAGTCGCGTGCAGCCTCAGCAGC
>seq_480
AATATGAGAAGGCCGACAAATACTACTACACAAGAAAAATCCTTGGGTCAACATTGGCCTAGATATGCCTGTTGTTACTGCAGAACCTGAACCGAAGATT
>seq_481
AACAGAGAAGACTTCCAGATCAGTTCTCCAAATTAGCTGATAGAATTCAACTCAATGGAAATATTTTGTAGTTTGGAGATCCTTGTGGGCATTATTCTAA
>seq_482
TCAAAAAAGCAGTTTGTTTGTATTAATATCCTAGAAGACACACAAGCTGTTAGAGCAGTGCCTACACATAACATGCATCAGCATCACAGAAGAATGCACA
>seq_483
GTACTTGCTTGCCAGGGATGAAGAGCAGAGTGAGGCAGATGCAGGCAGTGGGCCTCCTACTCTCAGCCACCCCTGGTTACAGGAGTACCAGACGTGGCTG
>seq_484
AGGTGCTTTAGAAAGCCCACCAGCAGTTGCTGGGCCACCCCGCTGGCTGGGTCCTGTTCTGCAGACGCTTGCATCTGTTCCTTTTGAATGAAGGTCGCTT
>seq_485
AAGAAGATGTCCTTGCCAAGGAACTAGAAGATGTGAACAAATGGGGTCTTCATGTTTTCAGAATGTGCCCCGGCGGGAGAGGGAAGCTGCAGCGAGAGCG
>seq_486
TAACACTCACTGTGTCGGCCAACAATTGTCCCCATGGAATGGCATATGACAAACGGCTGACAGAGTGCAGTGGCCGCCCACATCCATGGCCTAGGAGCTA
>seq_487
TACTTAAGCTGCAGAAGATGGAAGAGGCTTGTGGAACTATTGCAGTCTATCAAGGACCACGGAGGAAATTCTGAATATAGGGACACCACAAGACGGTGCC
>seq_488
ACTCCCCTACGAGTACGGCCCAGACTTAGGTCCACCTTACCAGGGCCTCCCATATGGGCCATTTTCAAAGAGTCAATTTTGGAGATCTTGGATGAGGAAG
>seq_489
CTCCCCACTACTCCTTCTCCTTCTAGATGGTAACCACAGCCTCGACCATGCCTGCTCCCTCTGTGGCAAACGACTGCTACATTGTGCTGCTCGACCAGGA
>seq_490
TTTCTTGGCATTAGAAGAAAGATATTTTTAATCCATATCGTGGTTTTAGAGTTGAAGTGAAAATACAACATTCTCCATCTGCTTTCAGAGTTATTATTTT
>seq_491
CATCAACAAGCTGGCACTGTTCCCAGATAAGAGTGCCTGGTGCGAAGCCAAGAACATCACAATGCTGGATGGAACAGGAAACCAATCACCTGGCACCACT
>seq_492
CCTCAAGTGGCCTTCTGACTGCACGAGAATGTGCTACTACCCTCTGTAGTCTCCCCTAACCACACATCTGGCTTTTTGTTAGAGGTCTTCATGGAAAGAG
>seq_493
GAAGGGGTTTTGTTTTTTTACTAATGATGGTTTTGTGGGTTTTTTTTAAGGGATGAGTGGGACAGGGACCCTACAGTCTTCGCCCCCATCCTCAACTTCC
>seq_494
GCAAGTGAACAGAAAAAATCAAGAGAGCTCCAGTGGGCTTTGGAGAAAGAGAAAGCCAAGGCAGGCAAGGGGTGCGGGGACCAGGTGAGGGCTTCAAAGG
>seq_495
TGGGCTGGAGGAGGTGGGACGCTCTGGAAAGAACTCGGGTGCGAGTGGGAAAGAAAATCGTGGTGCAGATGGTGGTGGACGGAGTGAAGCTGCTCATCGA
>seq_496
CAATTCAAACAATACAGCAGACATGTGACCACAAGGGCAGCTCTGACCTATACCTCCCTGCGACACTTTTGTGGGGCACGATGTGGTGGAGCCAGGCAGC
>seq_497
ACCTAACCTCATTCTTCGTGTCTTCAGTGTTGGCTTGTTTTAGCTGATCCATCTGTAACATCGTCAAAACTTTATGTTCACTTTGCTGTTGTAGATAGCC
>seq_498
ACTGAATTGTGGCTAGGTGTTGATGCTTTGGGTCTGAATATTTATGAGCATGACGACAAGGTGGCGGGGAAAATGCGTGTGCCCTCGCAGCTGCTGAACA
>seq_499
GGGAGAGGACTGTGCCGAGCTGCATGACTACTTCAATGTCCTGAGTTACAGAAGCCTGGGGTCTGGGCAGCAGCCACAGCCACTGATGTCACAACAGTTT
>seq_500
GAAGCTTGGGGCCAACCCTGGCTCCTCTTTCCCCAGCTTCTGTCTGTCTCACTGTCTTCCAAACAATATTTTCCTCTAACAGTAAACTGCAAGAAGCTTC
>seq_501
GGGTGCACTCTTCGCCGCGCTGCTTGTGCTCACCGTCTACGACGAGGACGTGCTAGCCGTCCTGAGAAGCCACTCAACTTGGCTCACATCGTTGATACTT
>seq_502
TTTTCTCTTTTTTTTTTTTTTTTTTTTTTCTCATTGATTAATGGACATGATGCTGAGATTCCACATTGCCAGCCACCAGGAAAGCTTTTCTTTTTCTTTT
>seq_503
CAGAGAAGCTCAAGGTGCTCTACAAGCTACACCTTCCCCCAGCTCTGAGCCCAGAGGAAGTTTTCTTTACTTTAAAGACAAGATCTTTAATGTTGCCATT
>seq_504
TGGACCAAAGAGATTTAAACTATTGTTTTTACTCTAGAATGAAAGTATAATTGAACGGTTCTCTTGTTTATTTTTTTGCTGTGTTTACAGCTTGTTAATG
>seq_505
TGCAGAAAATAGCAGAGAGATTCTTTCCCGATGCTGTGCTCTGGAGCCCTCCCTCCACGGCTGGAGAGCCACTTCCTCAAGTGCCCCAAGCCCTCCGCGC
>seq_506
TTTAAGCCCTGGGAGAAAATAGGATTTCCCCAAGAGAAAGCAAAAAGAAAAGGCCCGGACAGTGTAAAACATGAACACATCATACATCTGGAACAAGTAT
>seq_507
TCTGAGCAGCAATGCCGTTTGCTGAAGACAAGACCTATAAGTATATCTGCCGCAATTTCAAACAGACCTGCCGATCACCCCCGTCGGGCCCGCGTTTCTC
>seq_508
AGGAGCGCCAGGCAGCTGAGGCGGGGGGCAAGCCCTCCCTCGGAGGAGCCGCGCCCCCGGTCAAGCTGGAGGACTTGGTGCCCCCTCCACCCATCATTGA
>seq_509
GCTGCCAGTCAGACCAACTGCTGTAAAGAACTTATATCAAAGTGAGAAGCCACAGAAATGTGTGCAGATGCTGGAACCAAACTAGCTGAGTCAACAATCC
>seq_510
CGCTCCCTACTCGAAGCCCAGCATGACCCTGGAGCCCAACAAGGACCTGCGGCCAGGGGATGCGAAGATAGCGGCGGCCGGACAGGAAGCTCGAGGAAAG
>seq_511
TCCCAACTTGTACCGCTACATACAGCCATGGGAGAGCGAGTTCATTGATTCTCAGCGGGTTTTTACACAATATTGTTGTAGTCAGTAACTGTTTCTATTT
>seq_512
TACGGCAGCTACATGGAGGAGAAGCACATGCCACCCCCAAACATGACCACGAACGAGCGCTGCGCACCCACGGCTGCCAGTCCTGAGCCTCTTCTGCTTT
>seq_513
AAGTGCTAGGATTACAGGAGTGAGCCACTGCGCCCGGCCTGCTGCTTCCTCCTCCTCAGGCCTGCAGCTCCTCTGCCTTTGTGCTCTGTTCCTGTCCAGC
>seq_514
TGAAGCTGTTGATAGTGAATATCAACTTGCAAGGCCTTCTGATGCAAACAGAAAGGAAATTGGAGGTCACCTCTGAAGTGATTTTTTTTGAGTAAAAGGA
>seq_515
GATTAAGAAGGATGTTGAGCCTGAAAGTATAATTATCCTGATTAAATCATTACCATCCTCTCACAACCCTGTCAATACATTGCAGTGGAGAAGTACAGGG
>seq_516
ACCTGCTGTCTGCTGTCAGCCCCTCCTGGTGCTGGTGCCCTGATGCTGTGCCTTGTCACCTTGGAGTGGCTGACCAAGTACACATTTCCTGCAGAACACA
>seq_517
TGGCTGGCCAGACTGATTCCCGCATCCCCCATCTGTGTTTTGAGGGGAAATCTCAGGTTTGAAGTGAAACAACAACTTGAACAGGCTCTCAGAATACAAG
>seq_518
AGCCTGAGTTTGTCAATGTGTGTTTCTGGTTCGTACCCCCCAGCCTGCGAGGGAAGCAGGGGATATTCCTGCTGGAATTAAAATAACTCTAAGTGATCTT
>seq_519
GATCTTGCTAAACATATAAGACTTAGAACTAGAGGAAAACACTATGTTTGTAATGAATGTATAACACTGATAATTTGTCATGGCTTGGCAACTCTTGTGA
>seq_520
TTCTGAGAATCTGGGCACTAAGAAATCAGTAAGTACATTGTAGTGCTCCTGCATCCCAGAAGAGATATAATCATATTTGCACTGTTTCTTTTGGTCATTG
>seq_521
GATTGTTGCAAAAGACAAAAGGATGCTGAGAATGAGTTCAATGAAACCTTGAGACCAGGATTGGTAGTAACAAACGGCGGAGTGGAACATGATCTGGATC
>seq_522
CTAGCAGTTTGTCCAGCCTCTAACATTGTCCAGCACTTTCCAGAGCAAACTCACTGTTTATTGATCATAGCTTTGTCCTTTTGATTTTCTTTATCTGTCA
>seq_523
GAAAATCATTTTATGAATAGCCAAATTTGGGGTTGATGTGAACATTTTATGTTACTCATTCGCCCCGTGTCTGCGGTGGGCGGAGGTGCCACCCTTCCTG
>seq_524
TGACCTCAAGGTCAGTGAAAAGTCAGAAGCAGCAGTGAAGCTGAGGAACACAGAAGCATCGACCCGCGACAGCCTGAGCAACGCCACCCCCTGCGCTGTG
>seq_525
CTGTACCAAAGATCTGGAATGGGGGCCACCTTTATATTTTAATACTCAAGTCCTGTGCTCAGGCAAAATTAACTACTATAACTTTGTTCGTGCTTTCTCA
>seq_526
AGAGATTCCCAAGCCCAGAAAAGTCCAGTAAAAAGCAAAAGCACCCATCGTATTCAACACTCCTACTGTGAGTGGAGTGATGTTTGTGTGTGTGTTGGCA
>seq_527
GAAGGAGACTCCAGCTCCCTGTTGGGGTCGGGGCTTCCTCCCTGAGGGCTCTGCCCAGCTAGAAAAATTAAATGTTACATGAAAAACATATTTGAAACTG
>seq_528
CTGGAGATAGCTCTGGTTGATCAAGGTGATGCAGACAAGGAGATAATTTCAAATACATATAAGTAGTATCTTCAGTAAAATTTATAGATAATATAACCTT
>seq_529
AGCCTTTTATGTGCAGGGAGTGTGGCAGAAGGTTTCGGCAGAAGCCTAACCTGTTTAGGCACATTACAGCAATCCGATGCTTTGGGGTTTATGCGGGGAC
>seq_530
GGAACCCAAGCACCGGCACCTGGGCCTGCGCCTGTGTGACAAGCTGGGGAAGAATCTGCTTTTTAAATTTAACTGAAAGAAAGGGTACCCAGTGTGTTGA
>seq_531
GACTTGGCTGCAAGAAACTGTATGCTGGATGAAAAATTCACAGTCAAGGTTGCTGATTTTATTCTCTCATATTACTTTCTTCTTATTCTTTCTCTCCTCA
>seq_532
GGGCCATGCCACCTACCCTTGGCTAAACAGGGACAGTGAACACATTTTGGTTCCTATCCCCGGTGCACTTTGTCTTCCATGACACCAAGTTGGATGCCAT
>seq_533
AGATTTGCAAGGAAAACAGCCGGGAGGATGCCTTGTTTTGCAAGAGCTTGATGAACTTGCTTCAAAGTTGGAAGACTTGCCTGCGGAGCAGTGGAACCAT
>seq_534
TTTAACAATTTGTATAGTGCCTGGATCATTACTAGTGCCATAACCCTGCTTCTTCAACATTGCCACTGCTTCTGCCAGTGCTGGCACCACCAACACAGCT
>seq_535
GTTGGCTTGGCTCCATCAAGCTACTGCTTCTGAAAAGGAACACCTTGAAGCTCTCTTAAATGAGCTGGAGGAGGGCGGCTCCTTCAGCACCCGCATCCGC
>seq_536
AGTACTATGGATTTAATGAAATTATATGTCATTTCACATTGTATGCCAGAAATTAGGCTAAAGGAACTCAGTGACCACAGACGGATGAGAACAGCGGACG
>seq_537
AACGTTCACTGCCCTGTCCAGCGAGAAGAGAGAGAAGCAGGAGGCGTCTGAGTCTCCAGTTGTCTTTTTTTTTTATTTCTTACTTTCCCATATTAGGGGT
>seq_538
AAGCTGAGCTTGGAGCCAAAGCCAAGGAATTCACCAATGTTTATATCAAAAACTTTGGGGAAACAATGGAGGAATCACCGACTTTACACAGTATTTAATT
>seq_539
ATCAAGAAAGGTGGGAGGGGTCGGGCGCGGTGGCTCACGCCTGTCATCCCAGCACTTTGGGCAGTATGACGTGGAGCTGATTGCACTAATCCGAGCCAAC
>seq_540
TAGAACTCCCAAATGTTATCATATCTCGTCGCTGAATGAAAATGCCGCCAAACGTCTGTGAGGCATTGCTATTAAAGAGTTGTCGCCTGGACTTTGACGT
>seq_541
TTTTTGGCATTATTGCAAGAGCTTGACTCCTGGTTGCCTTTTCCCAGCCAGTTTTCAGTTCCGAAGTCCCTGATCTCCTCCAGGAAAGCCACAAGGACCA
>seq_542
TCTTCACTAAAAGACCTTAATAAGAAGACAGAAGTTAAACCAGAGAAAATAAGCACTAAGGTCCTCTCTTGCATCCTGCACCTCTTAGGCCAGGGCTACG
>seq_543
GCAGAATGGGCCGAGAACCCAGCAGCCTTCACTCACAGGTGACCTCGGGGCGCAGGGCAGGTTGTAGTAGCGGAGCAGGGTCCGCAGGTTCACTCGGTCA
>seq_544
CCGAGGAAAGTATTATAACTGGAAACCCTATACTGGAGGTGGGGTAAAACCTTGTGCATTCGGGAGAATGCCGCAAGGGGGTCTGAGGGCAAGCCCTCCC
>seq_545
TGATGGTGGAAGTGGTGAAACCCAAACAACATCTCCTGCTATTCCTTGGGCTGCCTTTCCGTGACTTGGGCCTATCACCAAACCTCTCCGGGCCTCTTCT
>seq_546
AAGTTGTAGACATTCTGGAGAGAAGGTTTGAGAGGGTGGCCCAGGTCCATGGCTGTCGGGCCATGACCCCAGGCTCCACCAAGCATCTTCATGTCCCCCT
>seq_547
GGGAGGTGGTCTCACTCTTGGGAAAACTGCTGGGCACCGTCGTCGCGCTGAAGGTGGTTCTGAAGAGGATATCCGTGCAGCCACCCAGGCCAAGGCTGAA
>seq_548
AATTGGTAAATGTGAAATGTCTGTCCAGCCTCTTGTTAAGAAGTAGTATTAATGCAGTATGAACTGCAGTTTTTATTCTGAGTCTTAATTTAACTTTTCA
>seq_549
TCAACACTTTGCACATGATGTATCACGAAGCTACAGCTTGCCATGTGACTGGAGATTTAGGAGAACGAGGTCCTCTTCACCATGTGCTTCATCCCCCTGG
>seq_550
TGGATAAAGTAATTGAGAGAAAAGAAACACTGGAAAATAGCTTAATTCAATGGGTAGAGCGGGTTGGACTTGAAGGAATGCCAAGAGATGCTGCCCCCAC
>seq_551
GCAGAGCCATGGGCAGCAGGAAGAAGGAAATTGCCCTGCAGGTCAACATCAGCACCCAAGTCACTGCCACGTGGGCAGCCATGTCCTACCCAGATGTTAG
>seq_552
GTGAATATCTGCAACATGACCACCCACCTCCCCGCAGCCGCCTCTGCAAGCCCCAAGTTGGTCATGTCTACTCTGCTGCCATCTCTCAGAGAAAAAGCTC
>seq_553
TTAGGGCACTCTTGCTGGGATGCTTTCTCCAGAGCTTATATATTTCTTCTTACTAGAACTATGGTCCTCTCTGAGCCTTGGTTTCTTCAGCAGTGAGATG
>seq_554
TGCCAGAGGAGAAACTGAGGAGAGAGCCAGAGGAGCACCCAAGCAGGCTTGGAACAGTTCAAAGATTGCAGAATCCTCTAGAACAAGTTAATGATGGAAA
>seq_555
AAAAAACAAAACAAAAAGAACAAGTGCTTGATTTTTCACTGTGAAGAACTAGCAGGCACATGTCTTGGTGGTTTGAGTCCCTTCTACTTGGCATTCAGCC
>seq_556
AGGGACTTCACAGTACCCCGAGCGCACAGCCCAGGCTCCCTCCCAACGGGCTCCGGCTCTATTCTGCAATTTGTTAACATTTCATTTTGTTTAGGTTGAG
>seq_557
ATGAGAACCTCACGTACAGGCAGCTGCTGGAGCGGTGCGTGGAGGACCCCGAGACGGGCTTGTAAAAAAAAAAAACCCACACACAAACAAACCCATACGA
>seq_558
GCTTCAATGACTTCAACTCCTCCCCCTCCAGTACCTCCCCCACCTCCACCTCCAGCCACTGCCAACACAAATGATTTGAGTACGACTAAAATAATGTGCA
>seq_559
GCAATAAAAACTCCATTTTAGCAACTGAACAGGAAATAACCTATGCGGAATTAAACCTTCACTGCTGGAGACCCCGCAGCGTTTGTTTGCCCTAGTTCTT
>seq_560
CTTCTTGGAGCCTCTGGGGAGCAGAGTAGGTCACTGCCCTCTGGGAGTGTTTTGCAGTAGGTGAGTCGAATGATGCTAGCCTTCTTGGTTCTCAGCACTG
>seq_561
ATAGCAAGCGCTTTGCTTCTGGATCAGCTGACAAAAGCGTTATTATCTGGACATCAAAACGGACGTGGTGGAGGTCGTAGAGAAGAGCGAGAGCGGTTGG
>seq_562
TCAACAGTTTAGATATTCTTTTTATTTTTTTTCTTTTCCCTCAATCCTTTTTTATTTTTAGGGGTGTGTGTGGTGTATGCTTGTTTCCTATTTCTGCTCT
>seq_563
ATTTGCATTATAAACTTTTTCCATTCATAAATACATAAGTGAACCAAAGGTTTTTGTCCTGGCCTTCCCTCCTTTAAGAAAGGGCTTGCCGATTCAAACC
>seq_564
GCCCTGGTCCTCAACACCCCCAACAACCCCCTGGGCAAGGTGTTCTCCAGGGAAGAGCTGGCAGGAGGGAGACTGGAGCCAGCAGGAGCTGCACTGTGAG
>seq_565
GGTGGGGAGCGGTTGATGCTCACTCTCCAGAAACTCCACCATGGTAGGGGAGGGAAGGGGGATCACCTGTTAAGACTTCTTGGCGTTAAGTTATGACATG
>seq_566
GACATGGGTAAGGAAAACCAAGGCAATGAACCCAGGGTCAGCAGACACTTCAGCCTCGGGCAGCTTCATCCCACCTTCTCTGCCCTCTTCCTCCCCATCT
>seq_567
GGGAGGCGGAGGTTGCAGTGAGCCAAGATCACGTCATTGCACTCCAGCCTGGTCAACAAGATCACCATTGCTGACTGTGGACAATTCTAATGAGTTTGAC
>seq_568
GTCTGATGTGCAGGAGGCAGAATGCCAAACTGACTCTTCAAGGGGCAACTGCAGGGGCTCGGACTCTCTACAGAAAATGTCCTTCTCACGCCTTGTCTGT
>seq_569
GACAGTTTTGAAGTTTTCAAAGACTGGCTCTGCTGTTAAGAAGTTGTACTTAAAGCGGAGGCTGAAGACCGCCATGAGCTCTGAGACTCCCACCAGCCGA
>seq_570
GCCTTTGCAAAACTCTACATCAGGGATATCCTGGACATGAAGGAGTCCCGCCAGGTGCCAGCATCCGCCTTTATTATTAGCCTCCTCCCCACAACAATAT
>seq_571
ATAACCAAATGGGGTTATAAAGATTGCATGAACTCGAATGAAGGAATATATTCTCCTGGAAGAGCGTTGTGGACTTCAGCAAGCGGTACATGGACTATTC
>seq_572
GATTTGGGCCACGTGATAGATAAAACTTCACACATGCCCTCTTCTCCCTTGAAGTCCTCTATTCAAACAAAGCCCCAGCAGGCCTTTGCGTTTTTATCCT
>seq_573
CAAGCCATGATCTTGGCGTCCGCCAGTGAAGCTGCTGATGGGAGCTCCACCCTGGGAGGGATCATAGATGCACTTTGCTGGCGCTCTGCACTCCTGGCCG
>seq_574
CCCCTGCCTCTCGGACTCGGGCTGCGGCGTCAGCCTTCTTCGGGCCTCGGCAGCGGTAGCGCAAAGGGCTCTGTGTGGATGAGGAACGCACCTTAGAGGA
>seq_575
GATTTGTGTTATGAAAGATTGAGAAACTAAATTTTCTGTTGATTTAATTTTTTTGTGCCTAACCCTCAGACCCAGAGTCTGCTGGCCGAATGCGGGGAGT
>seq_576
CATCCACCGGATACCGGGCATGGGGCCTGCAGGCACACAGTCGCAGCCAAGGCAGCCTGGAGGGAACAGATTTTGGATCAGCTGAAAAATGAAATTCTTA
>seq_577
TGGGTCCGTGTAAATAAAGTACCTGTGACAATGACACGGTACCGCTCCACTGGCCTTACTTCCTCATTCGCCATCTGTCTCCGTGGGTTTGACTGCTCAT
>seq_578
GTGCTGAGGCTGAGCCCTCTTGGCCCTGAGGCCTGGCATTGGGTGGATGCGGGCTGGCCGCGAATGGCTTTTAAAAGGTTTGCAGACAGTAGGTTGCATG
>seq_579
CATCTCTGAAGGGAGGAGGAATATCTGATATCAGTATCGATGTTAATATATCCAGCAGCAACAGATTGCTGTGGCCATTCTGGATAGCTTAGAAAAACAC
>seq_580
CCCCCCGGGGCCGGCGTAGCTGTGCATGGCGGGGAACTCGCGGCAGCAATGACCTTCAAGGGGTAGAGGCAGCAGAGGTTAACAGAAATCTCAGGTCCCT
>seq_581
CCGGGCAGAAAGTTCTTCTTCTATCTCATCATCTGCTTCATTGAGTGCTGCCAATACTCCACCATGGAGGTGACTTCAGTATCCATAGAGCTGGAAAAGA
>seq_582
CAGGAAAGGGAAGAGGAGCTGAAGAGGCAGAGACAAGTCTTGCAGAGTACGCAGAGCCCCGGTGCTGGAGCTGTTCCGGGCCGCGCAGCTGCCGAACGAC
>seq_583
GAATTCCTTAGTAAAGTCTCTATTTTAGAGTCTCTGGACAAGTGGGAACGTCTTACGGTACTTCCTCTCACCAGCCTTTCCTCAGTATCCACAGGTGACA
>seq_584
CCAGGAGAAGTCCATGGCCACCTACATCCTGAAAGATTTCAATGCCTGCAAGTGTCAGAGCGTCAACACTATCACCAAAAAAAAAGCAACGGAATGGAGG
>seq_585
CCTGGGTCCCGAGGGGACAAGGAGCCTGGGTTGCCCCCACCCCGCTGAGGGAGTTCCTCTCATTAATTTATTTTTCTGAGTAAAAAAACGAAACCCAAAT
>seq_586
TGTGAAAGGAAGCCAAATTGGCAGAGAATGCTTGTACCCTGGCTGACCTGACAGAGGGTCTCCTGGATCTTGATGCTTAGGAAAGATTTTATATCATTAA
>seq_587
GGCCCCCGCCCCCGCCATGGGCGCCCCTGCCTGCGCCCTCGCGCTCTGCGTGGCCGTGGCCTTCTCCTGGCACCGCTATGAGCATGGGCGCTTCTGGCCT
>seq_588
GGCGGCGGCGGCGGCGGCGGCGGCTCGGGTGGCTGCGCTGGGAGGCGGCGGTGAGAGGCTCCCTTCCCTTTCCCAGGGCCTTCTCACAGCCCACCACTGC
>seq_589
TCGGTTCTGGTTCTACATGATTGATCCCAGGAGTATGGGAATATTAAAGGTGTATACCATTGTAAATTTGGTTAGAAAATAATAATAAATGGTTAGTGCT
>seq_590
GCAGTGTTTCGGCGATGGCTTGAACTGGGCTGGTTGCTCCATCATTGTCCTGCTGGGCCACCTTTGGTGTCACAGGCGCAAGCTCTCCCTGGACAAATGT
>seq_591
TTTCTGGTTGATGGAGCTCACAGCAGGGCTGCTTGGTAGGGGTTGCTGAGAGGAGGCCCTGCTGGCAGGAGGAGCAGGCCATCACCTGGGCAAGTGGGCT
>seq_592
GAAAAATTAGACACTATGTGTCCATTATCAGAGTGTGCAATGGCAACAATAAGGCTGAGACACCTCTCAAGCCCGACAAAAGCAGGAACCAGGACCAGGG
>seq_593
AGTAAACCCCAAGCACAGCAATGAGGGGACGGGATGGAGGAACAGAGAAAGCTAAGGGTACTGGGTTCTTCCCCACTGATCACTGTGGAGGGGCAAGAAG
>seq_594
TATCTTCTGCTTCCAGAGATACAGCCTGAGATTGTGAACTTCCGTGCTGTTCACACCCTAAATGCAAATAATAGTTCTTTATTTTATTATGACAGTTAAT
>seq_595
CCAAGCTGTGCTGTCCCTCTACACCTCTGGGCGCACCACTGGCATTGCCATGGATTCTGGGAGCAGCAGACTGATTCAGCAATGGAGCCAACTGGCCCAA
>seq_596
GCCCAGCCTGTGTCGGGGGCTTTCAGGGTTTCGTGGGGTTTGCCCGGAAGGCGGCTTTCCGCAGCGCGAGGGAGGAGCTGCGCCGCCGGCTCCGCCCAAC
>seq_597
CAACTGAGTGTTTCCTACTGGCTGCCATGGCCTATGATCGTTATGTGGCCATTTGTATGCAGCTAGCAGGGAGATGCTGGGGGATAGACAGGGCTGCTGG
>seq_598
ACAGATTGCCTTCCTTGGGAACAAGTATTTTTTTGTATGATCTGTCTAAAAACCTCTCACGCTGAAAGACTCCTTCATTTCAAATAGTCTACCTACTTTT
>seq_599
TTCATCATCACTTGGGCCCCATACAATGTCATGGTGCTCATTAACACCTTTTGTGCACCTGCACCATCTGTGGGCTCTGGAAGTGTGCTACATCTCAGCC
>seq_600
TGCTGAGCCGCTGGACAGAAGCAAGTTTGAGGAGAATGAGGACATTGTGGTGATGGAGACGAGCCCATAGGCAGCATGTCATCCATGGAAGTGAACGTGG
>seq_601
AGTATGTACTGGAACAGAACCTAAGAATATAATCATACTAATACAGTAATATGCTTAATATTCACCTCCCCACTCTTCAAGCCGGCGACTGGCTTCCCCC
>seq_602
CCACATGAATTCCAGGGTGGCACTTTTACGATCTCCAATTTAGGAATGTTTGGAATTAAGGATCAGAGTCACGCCCTTGGGTGCCTGCCCTGTGCTGTCC
>seq_603
TAAAGCTAATGAGAAATATGGAAGAGATGACATTGATAACATAGCTCGAGAGGTAGAGGGAGAGAAAGGTGGTCCTGAGAGCCAGTGGGAGGATCCCTCC
>seq_604
TCATGAATGATAAATTCTCTTCAATGTGCATGTCAGGTTTTTGTACTTGTATATCAAATCAAATCCCTTCTGAGTGATGTCACATCTTGGCAGGGGTGGA
>seq_605
CCGACGTGCCCTCCCTGATGGAGACACTCAGCTACAGCTACTGCTACGTGGGAATCATGAGAGGTAAGTGCACATTCTAAGAACTGGTGATTCTATCAAA
>seq_606
CCCTCCCCTCACACACAAATTGACTCTTATTTATAGAATTTAATATATATATATATATATTATTTGAATTAATTGAATATAATTTGAGTTACATATAATT
>seq_607
CACAGGGCCATTCTGCTCAAATGAGATTTCTGCATATTTTGGATCTGGCTCATCCGTGATAGAATTCTAGTGAGATGCCCAAATTAACAGAACAATTAGC
>seq_608
GCACAGCATCACTTCTTGGGAAGAAATATGTACTAAAGGATGACAGTCCATACTGTGTTATTATAGTAAGGTTAAGCACTAACCATTTCCGGCTGACATC
>seq_609
TGCAGCTTCCCCGAGCTGATGCCATTCGTTCACGTCTCATCGATACTTTCTCTCTCATTGAGAAGGAACTCAATTCATTCTTCCTGGATTTTCTCTGTTG
>seq_610
TTCCAAGCATCCTAGCCCAAGCACAGAGAATCCTGTTCGTGGTCGATGGCCTTGATGAGCCTATTCACATGTACATCGTAGAGATTTTAGAGAACGAATG
>seq_611
CAGAGCCGTGCCACCCACCCTCCCACACAGCCGGCCACAGGGAGAACTGGTGCTAACCAGGAGTTCCAGGCCATGACAAATGACATCACTCCCGGCCCAG
>seq_612
GTAAACAGTTTTGTCACTGGCCCTGCAAATGCCCTCAGCAGAAGCCCCGTTGCCCTCCTGTCATGATGGCCAGCATGGTGGGATTTATGTGCATGAAAAG
>seq_613
TGAGCACGTCCCTGGGCAGCAACCTTTCTGAACTCGACCGCCTGCTGCTGGAACTGAACGATGTATGACTTGTCTAAGTTATTAACATTTTCTCTAGCCT
>seq_614
TGGGGGGACACAACCAAACCATATCAGCATCCTTTCAAGAATATTAGATAATTGGAGCTGGCTGCTGCTCGGCTGGACCAGCTTCTTTAACAGCAAGCAT
>seq_615
GGAGAGCCTGAGGAATCAGGAGCTCCAGGAACCAGGCAGTGAGGCCTTGGTCTGAGTCAGTAAGAGATTTCAAAGCATTGATTGACTGGATTCAGCTTCA
>seq_616
ATGTAGAATCAGATGATGAAAAACCTTTGGATGATGAAACTGTAAATGAAGATGCGTCTACCTTAGGAACTTCAGTGGCAAGGATGACATCCAAGCTTTG
>seq_617
CAAGGATGCCTATGACAATGTGACCCTGGACGTGGAGCTGGCTCGCCGTGAGGGCTGGTGCAAATGGTAGAAATGGAAGAACAAGTTGTAGAAGATCACA
>seq_618
CTCATCAGCTCAGGGGAAGTACAAGGCATTTTCCACCTGTGCATCACACCTCTCAGTTGTAGTTCCTATTTTCTTAAGAATTAGCAACCAGCAGAGGAAA
>seq_619
GCTTTGGGAAGTCCTTGCCCCTGAGCACTGCCTGATTGCCAGGGCCTGTGGAGGTCTAGGGAGTTTGAAGACTTTCTAAAAGAAAGGGCAGCAATTGAAG
>seq_620
GCAATACGAATTATGCAATCACAATACATTTGTAGCTCCCGAGTGTCCTAAAGGGAGTGCCACTCTCAGACAAGCTACTGAGGAAGGTCATCCAGGTGGA
>seq_621
CTCCGAGACGCCAGGCAAAGGGGGTGGCAGCAGCAGCAGCTCAGAGAGGTCTCAGCCAGGCCAGGCGCGGCCGGGACCGCAGAGCCCCGGGAGCCCGCTC
>seq_622
CATGACCCCAAGCCTCAGGCCTGATATGTTCTTCAGAGATCCTGGGGCATTAGCTTTCCACATGGCTCAATTTGGAGGACAGAAGAATCCGCCATGGGCT
>seq_623
CACCACCCATGGTGGCAGAGATCCCCTCTCGGGGGACAGAACCTGGCGGCGAAGGGGAGCGCTGGACTCCGGCATCTCTGAGCTCATGACCCATGTGTGC
>seq_624
TACTTCCCCCTGGTCATCGACTACTTCCAGAACCAGACTGTGAGGGCTGCAAGCTCACCTTCATACAAATTAGAGCTTGGATCAGACCAAGAAATTCCCT
>seq_625
TGCCAAGGGACTTCAGTGACAAAGTGAACCTGCCAAGTCATAACCACCACCACCATGTTGAAAGCAAAGGTCTTTCAGAAGCTGTCCTCTACCAAAGTTA
>seq_626
TTGCTAATAAGCAGGACCTGCCTGGAGCACTGTCCTCTAACGCCATCCGCGAGGTGAGTCCTCATGTCATTAAAAAGTCAAAGAACAAGAAGACTGGAGA
>seq_627
CTGTTCTTCACCCTTTCAGATGTGACCTCTTTTGGACTAAGCAGCAATCTGTTCTCTTGCGGCGCGGCCCTAAAACCCAGGCTCCCCGCGCCACCCCCCG
>seq_628
GGCTGGGCCCTGGGCAGCCTGGCCTTTCCTGCTTAGCCTGGCCCTAATGCTGCTGTGGCTCGGGCCCAGAGGCTGTGAACGGTCCGGGAGGTGCCGCAGG
>seq_629
GCCGTGGATAATGGAAGGTGAATTTCCATGTCAACATAGTCCAGGTTCAAGTGCTGGGGCGCCACCCTGGAGGGGGTGGGGAGCAGCTGGCTATCAATGA
>seq_630
TGTCTTGGCTGGGCGCGGTGGCTCACACCAGTAATCCCAGCACTTTGGGAGGCTGAGGCAGGGCATCGTGGTGGGTGGCGTCCTGGTCAAGCGGCTCCAC
>seq_631
AAATGATGAGTGTGCGACCAGACTGCGGCAGAGAACGAGCCATGCTCTCTGAGTGTAAAATCCCCAGTAGATGGCCCTGCCAAGACCAGCACCCAGCAAG
>seq_632
AGACCATGATACGTAAACGCTCCTTTGGGAACCCATTCGAGGGCAGCCGGCGGGAGGAACAGGCTGTGGATCCTGCTGCCAGTCCAGCTGCTGCAATCCC
>seq_633
CCCTCCCCAGCCAGTCCCAGGCGCCCGGTGCACTATGCGGGGCACGTGCGCCCCCCAGCTTGTTTCTGCATGACAGATGACAAAGTGGACAAAACTTTAG
>seq_634
ACTTTAAAAATATTTTGCAACAACTGTCAAATTATTTGGGTTCCTTTAAATAGCAAACAAAACAGGCACGTCAAGGACCTCTACCTGATCCCGCTGAGCG
>seq_635
GTGACGTACTGGAGGGAGGGCAGTCAGAGGAAGCACAGCAAGAGACATATCCACAAAGACATTCTTAAACGACTTCATGATGAGAAAGAAGAGACTGCTG
>seq_636
TGCCGGCAACTTCCGGGACGATGCCTGCCTCTACTCCCCAGCCTCAGCTCCCGAGGTCATGGATTTGGGAAAAGAAGAAAAAAAGATGCCATGTGTTGCT
>seq_637
AGGACGAAGGTAAATGAGATGTAACTTAAAAATAGTATTGGGAAAATGTTGATAGTTAACAGTAACAAACTTTGATGAAATTTCAGGAACCATAGCCATT
>seq_638
CAAACCCAAATCCTGGATTTTCCTGTCTTTGCTGTATTTTGAAAAACACGTGTTGACTCCATGAACTTGAAGCTCCCTCAATGAAAACAGACACCAGAAC
>seq_639
GCTGATGGGCCGGGAGTTGGACCTGGCCCCCTATGGGACCCTCCGGAAGTCCCAGTCGGCGATGTTTTGTGACTGACAGAGTGATCCAAAATGGAGAAGG
>seq_640
TTTTGCTATCAGATCTGGCCTTGTCAGTTTTTCAATTTCATTCTTAGAATGGAAACTTAAGCCTCCTGCTGCCCTTTGAAGACCGCGGAGACCTGGAGCC
>seq_641
TCTCGTCTAACATGGCAGTGGTCCATTGCAGCAGAGGTTTTTAGCTTAAACAATCTCTTTATGCCACTGACACTAACAAGTTTTCATGTCATTTCACTGC
>seq_642
GCTGCCTCTGCCTGCCTATTCAGCATTTGCCTGTTAACAGGAAGCTCTTTCTGGCTCCCACTCCTTTGTACTGTGATGGCCCCTCTTGCCCTTGCGCCAA
>seq_643
AATACCGGGACTTCCAGCACCTGCTAAACCGCACACTGGAAGTGGCCCTCTTGCTGGACAAGAGCCTTTGTCTGTGCAGCTAGAGAAAAGTCAGAACACA
>seq_644
TTCACAGTCAGTGCAGCGGTTACTCTGGGAGGTGGAGGAAATGTTATTTGAAGGGAAAGTCCTCGGGCTCGGGGGCAGCCTCTCCGACAGGCTCTGCTGT
>seq_645
TGAGACTCCGGACGCAAGCTACCTGTGGTGGATGAATGGTCAGAGCCTCCCTATGACTCAAACACCCACTGAGCACGCTGGGAGCTGAGTATGGCGTCCC
>seq_646
CTGGTCCTCACGGGCAGCAGTGACAGCAGAGTCATCCTTTCCAACATGGTGTCCATCTCGCACCTTCTGCAAGCTGGAAGACGAGAAGTGCCCACACTGC
>seq_647
GGATTAGTACCTTTTTGTTTTACAGAGTAACTGAGAGTTTTGTAACATCCAGAGATGGTATAGAGATGCTGCCCCCACCCCCTTAGGCCCGAGGGATCAG
>seq_648
CCTGAAGATGAAGTGGCCCAGGTGAAGCCCAGGCCAGCCCCAATGGCCAGCTCGGAGACTGCTCAAGCAATCTGCTTGCCTTGGGCTCCTTTGGGATCCC
>seq_649
CCACCAATTGACCGTCAAAAGAGATTATCTTACCCACCAGTTCAGAGCATCCCAACAGGATCCTAGCCCAAGCACGGAAAATCTTGTTCGTGATTGACGG
>seq_650
ATCATGAACTGCCTCCACCACCCTAAGCTGGTCCAGTGTGTGGATGCCTTTGAAGAAAAGCAAAGCCAGAGGACTTCCCCCTGCTGCACAGGTTCAGCAT
>seq_651
AGTTGCTGTGCTGGGGCCTGGGTGGCGGCTGGAGGCCTGAGTTGGGCTCGCGGCGGGGGTGGAGATAGCGCTCCTGGAGAGGGCAGAGTAGGGGAAAGCT
>seq_652
AACAAATATTTATTGGACAGATTCCCATGTGCAAGGCTCTGTTTTAGATGAAAACTACTCTGCCAGCGACGAAGCTAGAGACCAAAGACATGACCAGGAG
>seq_653
ACTTGGAGTGGACCCCTCCTACTCTTCTTAGCGCCTACCCTCATACCTATCTCCCTCCTCTGAGGTGGAGATTTCAGAGGTAGCCAGTGGGAATAGCCAA
>seq_654
ACACCTATGATGAACCCTTTCATCTACAGGCTGAGGAACAAAGACATGCATGGGGCTCCGAAACAGCAGGAGAGATTTCTGTAAGAAGGTACCAGCTCAG
>seq_655
CCCCTAAACCCATTGCACAAGCTGTTCATGTTAATTCTGTACCCGACGCTTTCCCCACGGCTTCCCTGTCCTGGGGGAACAGAGAGGCCCTGCGGTGGCT
>seq_656
GCAAAAGAGCCTTGAAGGAAGTTAGCAAGTTGGTTCGACTATGCAATGAGGGCGCCCGGACCTGGATGCCAACCTGGATGCCAACCTGGCCTTCGCCAGC
>seq_657
GAAGACGACGTCAACATGGCCATCCGCGTGATGCTGGAGAGCTTCATAGACACACAGAAGCACAAACCTAAGCTAACAAAATGACTGCATTCGTCTCTTT
>seq_658
GCACGGTGTGGCCAGAGCCTCAGCTGGATGAGAGGCTGAGATGGGTGGCCAGCTTGTACAGTGCGGTACATTTCTACAACAGCCTTATGCAATGAGGTTG
>seq_659
CAAGGTGTCTGTGGATGAGCCAGGTCCTGGACTCTCTGGAGAACAGGGACCCCCTGGACTGCCCAAGGGCACTTTCAGGCACTGGGGCCATCAGCTGGTT
>seq_660
AATAATTCCTGCCCTGCAGTACCTGTGCACTTTACCATATCCACACCCCCCAGCATCCCAAAGGTTTCCAGCCAGAGGCAAGCTGTAGCCAGAAGAAAAG
>seq_661
TTTAAGGCACACACAATCCCTCACACTGTGGGTTTTTTTTAGAACTTCCCAGACGAAAACGTGGTGAGGGGTCTTTCAGCTTCATTTCAGCTGCTAAGTC
>seq_662
CCTCTGCATACAAGGCCCTGTTTGCTGGGCCACCAGTCACTGCACAGCCAATAATTTCTGAGCAGGAGACTTAATCACATGAAGAATTTCAATTAGATAT
>seq_663
CTGAAGCATCAAAGCCTTAGACCAGATGAAGACTCCAGCCATGACCTCATGCTGCTCCGCATGCTGCTATTAAAAAGGCCTGGGATGATCTCAAGAAATA
>seq_664
AGAGGTGGTTCTCTGGCATTTTTTTCTACAGTTTTTATTAGACTACGATGAGGGCATTCTAATAAAGACAAGAAGATAGAGCGCTGGCACCAGCTACAGA
>seq_665
TACCTATATGAGCTGCTCTACAACGACCCTATCAAGATCATCCTTATGCCTGGCTGCAGCAGCATGTGGCTCAGTCACAGACCGCAACACAGACTTCGGT
>seq_666
GAAGATAAAGATATTCATGAACAGAACAGTAAGAAGCCTGTTATGGTCTATATCCATGGGGGGATTCTTCCTACAGCATGGCTGATAACAGATCTGTAAT
>seq_667
TCCTCTCCATCTGCTCACTTCTTACAGATTGCAACCCTGCTGACCCTCTGGTGGGCAGCAGTATCTAGAATGGCAGGTGGTGCATAAAAGTTAAAGAGAG
>seq_668
TCAGAAGTGAAAGTTCAGGTGGAAAACCAGGTACAAGGCATCTATTTTAACATTACCGCCTCTGATCACCAGGCAGCTTGGGAACCACTGGGGCAGGCCA
>seq_669
CTGCCTGTCCTGGGGTGGCTAGGAGCTGGGTCTGACCGTTGTATGGTTTGACCTGATATAGGATGATAGTACAGGTAAAGGAGAGATTCCAAGGGGAGGT
>seq_670
CTGTGTGGTGACGTCCCCTATGTTGCTGGTGGCTCTGGCTGTCTTTTTCGGCGCCTGTTATTTAATTTTATGAGACAGGGTCTTGCTCTGTCCCCCAGGC
>seq_671
TATCGCATCACAATTGGCAATAAAACCTGTGTGTTTGAGAAGGAAAATGACCCATCGGTGATCTGAAGCTGGTGTGGGTGGATCCTGGGCAGGACGGGTG
>seq_672
GGTATACCATACTCCTCTCCTTCAAAGAATGAAAGGCCTTGTTAAGGAGTTTTTTGTGAGGCGAGAGGCGGAGACGGAGCCCGACAGGGGCGGCACCACG
>seq_673
TGGAAAAGCCTTCCATGTTAATGCCCATTTAATTCGGCATCAGAGAAGCCACACTGGGGACAGAATTTCTACAAAGATTTCACATTACAGATCGACATGG
>seq_674
AGTACGGTTTTCGGAGGGATCAGACTCAGACTCACGTCGCACTCCTCGCAGTTGGACTGGCAGGGCCTTGTCCATTGGAAATAGAACGCATCAAAATCGA
>seq_675
TATGCCTGCAGAATTTTCTTCCTGCCCCTTGAACTCTGATGAAGAAGTGAATAAATGGTTACCCCGCCTTCTCCATCGGCAGCCCTAGCCGCTACATGGC
>seq_676
CACTCTGACCTGATCACAAAGGAAGCCTCCTTCGAATACCTGCAGAACGAGGGTGAGCGGCCAAATGGGAAGCATTCCCCCTTGTCAACACAAGCTGGCA
>seq_677
GAATATTCTCAAAAAAATCTATTACGAAAGTCAATAAAATAGATAATTTAACAAAAGTACAACCAGCACTGCCCAGCTGGTTGTCACCTCAGCCAACACT
>seq_678
AGGTCAGAGTCCTCTTGCAGCAAAGATGTGGTAAGGACAGGCTTCGATGGGCTCGGTGGCAACCATGACTGATGGGTTGGTGACATTCAGGGATGTGGCC
>seq_679
CTGCTTCTCGGAGGAGTGCCGCTCTGTGATCCAGGAACAAGCCGCAGCTCTGGGCTTGGCGATAGTAACATGCGCTTATATCATGATCTAAACCATAAGT
>seq_680
GTGCACCCAGGCTCCCTGCTACTGCATCCTCATGGAGTTCTGCGCCCAGGGCCAGCTGTACTGGATGCTTGGACGCGCCGCTGCCAGTCCAACGCAGACC
>seq_681
TGGTTATGATGTATTCCACCCAACCACATCTCCTGTCCCAACTCCTCACCCAATACCTTCCCTATATCCTCCTGCAACTGTGGTTTGAAACTGCGCATTC
>seq_682
ACAACCCCTTGAGTGATCTGAGGTGGCTCTGTTTTTTTACTGTTTCTGCATCTTCTAGAAGGATGAGATATTTGAGGGGGAGGGAACAATACTTACCCTC
>seq_683
AGGTCTTCCCAGGCCCTGGAGGATTCAGGCCCAGTTAACATCTCAGTCAAAATCACCCTAGACTGCCGTGCCCCCAGGCCTTTCCAGCCTCCCACTCACG
>seq_684
ATCCAAAGCTTCTCATTTTCAGACAGATTAATCCAGAAGCAGTCATAAACAGAAGAATAGCATTTAAGAACTTGTATTTTTCTATTTTAAAAAGTTAAAT
>seq_685
GATCATACCACAGCACTCCAGCCTGGGTGACAGAGTGAGACTCTGTCTCAAAAAGAAAGGAGCGCAGTTCGAAACCCAGAAGGACAGATAAAGCTTTATT
>seq_686
AAGCGCCAACCCTCTGCACTGCGCCTGTGGGGCGGCCTTTATGGACTTCCTGCTGGAGGTTCTTGGTCTTGGCCACAGCCTGAGTGACGAATTTCCTACT
>seq_687
GGGAGACTTCTTTTTTTAAATGCCAGGGCTACTTCTGCTTTACCTCAGTGGTATCAGCACATGCTTTTAAAGTTTTATATTTATGTCCCCAAACTTGGAA
>seq_688
GGTACCAAACACTATGGGAGGCTGACAGCTACGGAGGCCCAAGCCCCCCAGGGCCAGCACATTTTGTAAGTGAAATTTGTTACCAAGATGTGAAAATCTT
>seq_689
TGGAAATCTCGCGATGGAGGGAGGAGGAGGTATACCCCTAGAAACACTTAAAGAAGAAAGCAGAGGATTGTATAAAGGGGTTTCTCCCCTCACTGGTGGT
>seq_690
GGCCCCAAAGCCCAAAGTGAATCCCTTCCGGCCCGGGGACAGCGAGCCTCCCCCGGCACCAGAATGTCAGCCCACCAAGAAGGGCTCGTGTGACAGATGC
>seq_691
GGAGGTGGCGAACGGCCGCTCCCTGGTGTGGGGAGCCGAGGCGGTGCAGGCCCTCCGGGACTGCATTCCTTTCTGGCACAGACAAGACCTTCTCTCCTGG
>seq_692
ACAAGTCTCTTTCTCTTTTACAGCTGGGCCTACACTTCGTCGCACGATGATAAGAGCACTACCCCAAAGGGTTCAAAAAGAAGGTGCTGGATAGATGCTT
>seq_693
GGGCCGAGCCCCGACTGCGAGAGTGAGGCACATGGCCCCTGCAGACCGGGCCTCGGAGGGGTTTGTAAGAACAATCATAAAAGGACTTGTTAGTCTCCAG
>seq_694
GACTCTGAGAAATACGTTGAGCAGTTACTTACACTATTTAATAGATTTAGTAAACTCGTCTCTATCAGAAGAAAACTGTTGTTTGCCTTTCAACCTTGTT
>seq_695
GGACAGGGTCACCATCTCCGGCCTGGAGCCAGACAACAAGTACAAGATGAACCTGTACGGCACAACCAAGAAAATCCATTCTATTTTCTTATCTTGGACT
>seq_696
AGAAACCCTACAAATGTGAAGAATGTGGCAAAGCTTTTAAGTGGTCCTCAAAGCTTACTGGATCCTAATGCTCCCAAAAGGCCACCGTCTGGATTCTTCC
>seq_697
CTGGAGGATGGTCGTGTCGAGTACAGAGTGGCCCTCACCGAGGACCGGCTGCCCCGCCTGACAGATATGCTTGTGTAAGGGTTTATTGTTACTGAAGGAA
>seq_698
TTGCCTTCTAGCAACCTGCTCAAGAACAGAGCTAAAGAAGAAATGAGCCTCTCTGATTTGATCAAGGAGAAGGCAAGACTGGGACGTCTAGTCCACAGGA
>seq_699
GAGCCACAGGTCCAGGCACTTCAGCAGCTACAGGGAGCAGCCAGGGTATTCATGCCACTGTGGACCTCTTCACTCCGCCCGGGGGTTCGGCGCCTGCCGC
>seq_700
GCTACCTGTATGTCCAGGAAAAAAGGCCTGCTCCGTTTGGTTCCAGTTGGGTCAAACACTTAGAAAAAATATGTTCCTTGATGTAGGAAAGTCTAGGTTT
>seq_701
GTCACGTTGCTGCTGGATACGCTGCCCATGCTGGGCAACGTCCTGCTGCTCTGCTTCTTCAGATGACCAAGAAGCTGTACAGCCAGTATGAGGAGAAGCT
>seq_702
CACCGTCTATGCAACGACCTGATGAACTGCGTGCAGGAGCGCGCCAAGATCGAGAAGGCGCGGCTGCGCGGCAACATCGCCGACCCCTCCTCTCCGGAGC
>seq_703
CAGCCTTCTGACTTTGCAGGGAAGGGCAGGAAGGATGTGCAGAAGACCGGGTTCAGGAGCCTGAACTCGTACATGCACAAGCTGCTGGTGTTGGATGCGC
>seq_704
GAAGCTCATATGTATGCATCCCAGTGGTTTCTCACTCTTTTTACTGCCAAGTTCCCACTCCTATATCTTCTCTCAAAAGTGAGGACCTGGACAACCTTAA
>seq_705
GCGGCGTTGGCAGGACTCGCTGCTGCTGCTGCTGCTTGTGTAGGTCGGGGAGCCAGAGATTCTGCCGCCCCTCCATCTTCTACCTCTGAATGGCCACCCT
>seq_706
TGCTTGATAAAGATGGAATATTTGCTAATTCAACTAGCAGCAAACTCCTGGAGAGAGCCCAAGTAGAAAGTAGATTAAACATTTAAATTTTATTTCTTTC
>seq_707
GTCACTATCCGGAAATCTAAGAATATCCTCTTTGTCATCACAAAACCAGATGTCTACAAGCTGCGCATTCTCTTCCGGATGTACATGGATGAGAGCCGCG
>seq_708
TTGCAACGTTTACATTATAGCCACATCAACAGAAGTAACTGGTATATTCTTAGTAACTTTATGATGAAAGAAAATCAAAGAAGCGCTATAGAAATGAAGG
>seq_709
GTGCAATGGCACGATCTCGGCTCACCGCAACCTCTGCCTCCTGGGTTCAAGCGATTCTCCTCCTGTCCAGCCAAGGAACCTGCGGCCTAATTGGCAGCTG
>seq_710
GGTGACGACTCCGATGAGGAAGATCTTTGTATCAGCAACAAATGGACTTTCCAAAGAACCAGGTATGATCGCGCCACTGCACTCCTGCCTGGGCAACTGA
>seq_711
TTGAAGGAGGTGGAAAATGAGAAGAATGACAAAGATAAGAAGATAGCTGAGTTGGAAAGTGAGACCTGAAGAGTGACCTAGGTGATCTCCAGGATCCCCT
>seq_712
GGAGGGTCTCCACCTCCCTCTCCCCTGACCCCCCCTTGTCTGTCCCACAGGAGATCCTGCTGAATCTTCAAGAACGGATGGATAGGAACTCTCCACTTTG
>seq_713
AGCAAGAGCACATTTCTTGCCTCATCAGCTGTCCTGAGATGGAAAACTCAGTGAATATAGGAAGAAGCAGGCAGCCAGAGGCTGGAGGGTCAGCACGGTC
>seq_714
TTTATATCAAACACATTCTTAGATAAGCAACATGAAGTGGAAATTCCTTCTCCAACTCAGCACATGGGAGAGACCACAACCTTTACCTCCAGGTTGGGAA
>seq_715
AAGGGAAGTCGCAGAGGGCGGGGACGACGGTTTGCTTGCCCTTTGTTTTTAGGGCGGTGCTGAATCATGGATTAGTCCCATTCCTTGTCAGTGTTCTCTC
>seq_716
CAGGCTCTGCTGACCCGCCAGGGGGACCCCGCCCCGGGCTGACCCGAAGGGCCCCGGTAAGGGCAGACGCTTGCCCCAGGCGAGGTTCTGCGCAGCGTGC
>seq_717
CCAGCGATTATGTCGCCCAGTCTCTTTGGGCTTATGCAGGAGTACCCAGATGAGCAGACCATACTCAGAGGCTGTATCTCTGCCCTGCCAACCTTGACAA
>seq_718
TTAATACCAAAACGACCAGATTGAAGTTTGACTTTTATTGTCACAAATCAGCAGGCACAACAGGATTCTCTGGAGCTCTCTGCAACCAAGTGTGTGCTGG
>seq_719
CACTCTTAAGAAGAATGCGAGCTTTCTACATTGGGACTAGCATAAGATCAAAGCCAATCACTGGGGCCGCCGCCTTCGCCGCCAAGATGCCCCGGTACCG
>seq_720
TGTGCTACAACGTCGGTCAGAAAATGAAGAGTTTGTTGAAGTGGGAAGATTGGGGCCTTCGTGCTTTCCACAGCATTTAATCTCTTGAACATATGACTTC
>seq_721
GCAGCCTTAGCCAAGACAAAGCAGTGTTTTTCAGCAGACGGCTGATGGGACAGGAATTGACCAGTGTCCTCCCCAGCCTCCTGAGACTCCGGTGGGCTGC
>seq_722
CTTTGCTCAGAGCAAAAGGTGCCGTCAGCTGGGTCCTACCCCCGCCTGTGCGGCTGGATCGGGGGTCCCCAAGAGATCCAGGCTGTCATGTGATTTATGG
>seq_723
CACAGAATTGAGTGGCAAATGTGTGGTGGCTTTGGCAACAGATCCCAATATCCTGAGCCTTTCCAGTCTGTAGCACCCTAGTCACTTAACATTAGGTTTT
>seq_724
AGAACTTGCCCGGGAAGTCGATCCTGCTTATATCAAGATTGAGGAGGTCATTGGGACAGGGTTTTTTTTTTTTAATACAAAAACTTTCACATTCTTTATT
>seq_725
ATATTCCCTGGATTTCTGGAGGCCTGCTTTAAGGCTGGCCAGTTCTGCAAGAAAGGCAAGAGCACTTCTCCAGGTTTCCCTTCTCGTTTGTCAGAGCTGA
>seq_726
GGGGTCCGCCCTGGGTCCTCCTGGGCCATCTCTGTGGGAAGGGACAGACTCGCAGCAGCCGGTGGGAAGCGTGCGGTGCCGCAGCAATGGCGGCGCTCAC
>seq_727
GCGGCAGTCCCGCCACGCCCCTCAAGGCCAAGGGCACAGGCGGCGGGGGCTTGCCCGCCCGGAATGCCCATGAACATCCGGGGCCCGATGTGGTCAGTCC
>seq_728
CCTGCCCATCTAAGGACTTGATTTGCTGCTTTCTGAAAACCCTGGGGCTGAAAACTTCAAACAGACAAGGGCTCCCCATGCTGGCCATTGGCAGGGGCCC
>seq_729
CAATTCAAGGTTCCCACCTAGGGAACTGATGCATCCCTGGGTGATTGGACACAACATGGGAGGCTTGGCCATCTAGCATTCCATACAAAATTGTTTCCTA
>seq_730
AAAAAGGAACTGGTGATTGAGTCCCCCCTGCAATACAAGGATGCAGCTCAGGGCGAAGTGAGTGTGCCTGGGATGACCTGAGCCGGCCCCCCGAGGATGA
>seq_731
GAAAAAGCCGAGGCTTTGTTGAAGAAGCTTCATATCCAGTACCGGCGATCGGGCACAGAAGGAGACATCCTGCTGTTCGGGACGTTGCTGATGAATGCCG
>seq_732
GAAAATTACTGCTTACATCTTATTTTATACCTTGGACAAGAACATCCCAATTGATGACTGATCCGAGACACCTCCGGGTCGTTTGCTTGGAAACCGGCTG
>seq_733
CCAGCTATGATGCCTGTGATACACTAAGGCCCCGTGATGTGACCTTCGACCCTGAGCTCGCAAGCTAGAACGTTCTGCACCAAAGCCCCGACTTGAACAC
>seq_734
GCCCAGCTTCAGTGATGCCAAGGCAGCCGGTGCCCTGCTCAATGGGCCTCCACAGTTCAGAACAGTATGTTTAGCAAGCACTGCTATGAAGACTGAGAAT
>seq_735
GGTCCCCAACAACGAGACCACTGATAACAACGAGAGTGCTGATGACCACGAAACCACTGAAGCTCTCTATTTTGATAAAGATAATCTTAAAGCTGAGGCA
>seq_736
GAATATCTGTCGCAGCTTCAGTCTTTACGTTAGTTGCAATTGCTGTAGATAGGTTCCAGTCAGCCAATCCGCGGCCGTCCACTCACTGTTTCGGCCAATC
>seq_737
GCCTGCCCTAGGTCTAGGAGTTTCAGAGTGAGCCACTCGGGTAGCAGAGCTGTCAGGGTGCTCAGTCGATGCTGAAAAGTCTATGTTGTCAAAGCTCAAG
>seq_738
TCTTGAACTCCTGATGTCAGGTGATTCTCCTAGTTCCAAATGTTTTCATTATCTCCCCCCGACAGTGGAGGTGAAGCCGGTGCTGCCAAGAGCCATGCCC
>seq_739
GGCCCCGGAGGCCCACTCCGCGGAGGGCACGCGGCGCGGTAGGCGAGCGCCGAGGCCCAGTCCGTGAAGGGCCGATTCACCATCTCCAGAGACAATGCCA
>seq_740
GGAAGGCTGGCCTTCGCCAAGGGAGCCGCCTCGTGGAGATCTGCAAAGTAGCCGTGGCCAACCCTACACACCCAACAGCCAGTATCAAATGCTGCTCGAT
>seq_741
CTCGGTGTGCTTAGCGGAGAGTTTTCCAAAGAGAGGGAGAAGGCCAAGGCCCGGGGAGATGTATTTATGGAGACCGCTGCAGATATGAACATAGCAAACC
>seq_742
TGGCCTCGGCACACGCTCACCTTTTCTGTTGGTTACGGGACTTCTCATTGTCTTAATTTCGGGCATTTTTTAGATGACCTCATCCTCTGTGTTATTTGTT
>seq_743
GTGATGACCCCTACTGAGGGCCTGGATACGGGAGAGATGAGTAATAGCACATCCTCACTCTGGCTGGTGGGAAAGAGTTTGTTTTTGGGGCCTACTTTTC
>seq_744
GCAGGGAGGAGTCGGGCCTCGCCGGTGTCTGGAAGGGAGGGGGGCAGCAGCCGCCCCCTGGAACTGTTGCCTGAGACCCCTCCTCTCTCACACAGCCCTG
>seq_745
TTTGTGAAAGCCTGCTTTGTTCCACAGCATTGTCTCCACTCTTGAGGAGCAGAAGCATATCCTTTAGAGAGAAGGCTGTCCTTAGTACCAGATTCTGAGC
>seq_746
ACACGGCCAACCTGGCCGCCTTCCTCACCGTGCAGCGCATGGAGGTGCCTGTGGAGTCGGGCCTGGCCCAATCCCCGGGAAATAGCACATCTGGGAAATG
>seq_747
CTGCTACAAAATCTGGGGTACAGCGTAGATGTGAAAAAAAATCTCACTGCTTCGGACATGTCATCACTGCTGTGCTGGGTTCCTTCCAGTTTGGATATGA
>seq_748
TCGCTTGCATTCCTCCAACCCCAACCTTTGTGCAGATATTGAATTTCAGACTCCCCCTAGGTCCACAGGGATAGCTTCCGACAGCTCCAGCGACTCTTCC
>seq_749
GCACCTTTATTATCAGCCTCATCTCTACCACAATATATATATTTATAGACCAAGAATAATGTCGCCAAATGTTTTCTTAAAGAGCCTGATAGTGTATATG
>seq_750
GACCCTGTCAGGCCGTGGGGCCCCGGGGGACTATGAGGAGATGATGCAGATCGAGTGTGAAAATTCTTACCATTGAGATTAAAAAAGGGTGGAAAGAAGG
>seq_751
GTAAACGCTCTCGGAATTATGGCGGCGGTGGATATCCGAGACAATCTGCTGGGAATTTCTCATCTTTAAAAGTTGGTATTACAGGCGCAGTGCCTCACAC
>seq_752
CTCCCTGGGAATCTGTCTTCCTGACCTGAGTATTATCTCCATGATGAAGCAAAGGACAGACTGGTGCATAATCACACAGCTAGGAGGTGGCTGCACCAGG
>seq_753
CCTGGAATGCAGGGTCGACCTCCTCTTCCTGCTGGACAGCTCTGCGGGCACCACTCTGGATAGCTCTTGATGGTCCAGTAAAATGAGTCTAACCAGGGAC
>seq_754
ATGCCATGAAGAACGTGGCCCAGCTCATCAACGAGCGGAAGCGGAGACTTGAGAACATCGAGGATTGAATGCAGGTTCCAGGTGGAGGGAAGACGTGGAC
>seq_755
TGGCCACCCTTGTGGGGCTGCTGCTCCAGCGGCTTGCAGCTAGACTGGGAGTGGTTACTGCTTCTTTCTGTTTATGTACCCAATTCCTTATGATTATTTT
>seq_756
GCTGGAGGTGACGCTGAGGCGGCGAGGGTGAGTCGGCGCCGGCCGCTACCGCACTTCGGGGATTGGTGAATGGGAGCTGATCCAGGAGTCAGGTGTGCCA
>seq_757
CATCCTCCTGAGGCAGATTCCGCTGGGACTGCATTCAACTTAGGGCCAACTGTTAAACAAAAATCTAACTGGGGAGAAAAAAAGCCTCAGTGAAATGAAT
>seq_758
GAGGGCGCCAGGAAGTTTGTGTTTTTCAACATACCTCAGATTCAATACAAAAACCCTTGGGGAGAGGTGGACGTGGTGGCTATGACCATGGTGGCCGAGG
>seq_759
CGTGTGCGCAGCTCCGCCCTCTTTTGGCGAAGCACCTAGGCCTGGCCCCTCCCGCGACCTCTACAAATGGGAGAGCAGCAAGGACCCTGCAGAGCAGAAT
>seq_760
CTTGTGCCAAAGGAGAAATATGACAAAAATGATGTTATTTTAGAGGTGACAGCTGGAAGGAAACTTCCAGCCATCAAGCCCAAGACTGAATTTCAATTGG
>seq_761
GCTACTACAGCCTCAACCAGAGCTTCGTGGAGCCCTTCCAGTGCCCCCGGCGCGGCGAGGCTGTGCCCTTCCCCTCTCCCCTGGGAGCAACCACTTAGGG
>seq_762
ACGGGCGCCGACGAGGCGGTGCCGCGCCACGACTCCTCCTACGGCACCTTCGCGGGGGAGATAAAAATGCAGATGTCAGACCTCCATTTACTTATGCAAC
>seq_763
CCCTCCCAGAGGGCCAGGTGGATTCACTGCTTTCCATCATCTCCAGCCAGAGGGAGCGCTCGCCTCTGCGCCTCCGCGCCATGGCCGGCCTCAACTCCCT
>seq_764
AACTTTTCTGTCTTACAAGAGGATTGTAAAATGGACCAATCAGCACTCTGTAAGATGGACGTTTTCCCGTCGAGTGATGCACTTGGAATGAGAATCAGAG
>seq_765
CCGGATCCTCCATCTAGCCGGGGACCCTTACCTCTGGAGCCCATTTGCCGGGGCCCAGACAAACATAGCTTCATGTTCTGGCCCCCTCTATTTGGCCGCA
>seq_766
TGGAGCAGTTGGAGGACTATTTGAATTTTGCAAACTATCTCTTGTGGGTTTTTACACCACATAATGGAGCCACTCAACATGAGGCTGAAGCGCTTTCCCT
>seq_767
TGCTTCATTCAAGCTTCATATATGCTTTGCAGAGAACTCATAAAGGAGCATATAAGGCTATCTCCATTGCGAGGAGAGAGTGCGGCCGACAGTGATGGCT
>seq_768
AGACTTAAGAAGCTTCTGAAAGACCATGCCTCATCCATGCCTAACGCAGAGTCCTGGCCTAGAGTCAGGAATCAGCTTCCTGGCCTTAGTGTTCATTGCA
>seq_769
GCTGAGGAGGGTGAGAAAAGGTGGGCTGGGACCAGACCGTGGGGAGAGGTGAGTGGCATTCTTGGCCCTCTGACCTGGTGCTCTCTCTCCACTGGGCCTT
>seq_770
ATGCACAGCTCCGGTCTGTGGACCCTGCCACATTCCACGGCCTGGGCCGCCTACACACGCCCAAAGGAGGGAGCTGGGGAACTGCTAGAGGGCATCTCCG
>seq_771
AGGTGGGGGAGCCGGCTGGCACAGACCCAGGGCTGGACGACCTGGATGTGGCCCTGAGCATTAGATGGATGTTGGATGGAAAATGACATTGCTAAATTTG
>seq_772
ATATCTCTGAAGATGAAATATTCACATCTCTGACTGCAGCCAGAAGTTTACTAGAGCGGAGAACTCCAAATTTCTGTACAAAACTCCCCCTGAGATAAGA
>seq_773
CAGGCACCATGAGCCAGGACACCGAGGTGGATATGAAGGAGGCGGCAGCCGCGGCTAAGTCTAGTTGGATCCATGATTGGAATGACATTTGCCTATGTCT
>seq_774
GCATGATTTTCTTTAGGAAGTAGGATTATATTTAGAATATAGGGACTAAGTATGTTTAGGGCCAGGCTTCCAGGCGTCAGTGCCCAGTGCTTGGCATCTA
>seq_775
TTGTCGGCGCCGCGTGTGCCTGGGGCTGCTGGCGCTGCTGGCGGCGCTGGGCCTGGGTGTCCGGAGACGTCGCTGACAGGTCCTCTGTTGTCCAGGTGTT
>seq_776
GTGGTGCTGTTCTTTTCTGGTGGATTTAATGCTGACTCACTGGTACAAACAGCTGTTGAAGACGGAGAGGAGAGGGAGGAGGGAATGGGGTGAAGAGGCA
>seq_777
AGTCTCAGGATTTAGAAAGTCTGTAAGCCATCCATGCTCCAGAAAGCACCGATCTGTTGTGGTCCTCGTCCTGCTTTATTTGTGCCTGAGGTTTCATTTG
>seq_778
CATGCTCGGCCTCCTTCTGCCCAACGATGACCTGCGGGAGCAGGTCTACGACTACATCCCCAACAGCTATTAATACTGATGTGATGGATGCATTTGTTTT
>seq_779
TCAGGGATGGAGACTCTGAAAGACACACCGGCCCCACGACTCCTGAAGACACACCTGCCCCTTCAACATGGAGCTATACAACACTGACCTCTTTTTGGTG
>seq_780
TATGACATAGTATAATGAGACAATATCAAAAGTAAACATGTAATGACAATACATACTAACACCTTCCTGAATTATTTTTTAAAGAAGCATTTATTCTTGT
>seq_781
GAATAAAAAAAAATGATAACATGGCAACCACCAAACTCCCTTAAAAACAAACATTGGTGATCACGTTGTGGGGCAGCCAGAGGGTACAGGAGGGGGACTT
>seq_782
GGACTCGGCCGTCTTCCTCCAGCTTCCAGTGCCCATGGCTGTGCTGATGCTGCTGTCCAATGTCAGCATTATGGCAATTCCTTGCCTGTGTTCAGTGGCA
>seq_783
CCTACTCCCCCAGAGGCAACTGGGAGGTCAACGGGAAGACAATCGTCCCCTATAAGAAGGCAGAACACAAATGCTTTAAACTCCCAGACCCAGGCCTTTA
>seq_784
TTCCCGAAGCCAGGTCCAAGGAATCGGTGAGTTTCAAGGATGTGGCTGTGGACTTCACCCTCAGCCCTGCCATGCTGGGTCCGGGGATCCCGAGCTGTCC
>seq_785
AGTTATCCTCGTTGAAGCAAGCTAACACAAATGAGTTCTTTTTAGCAAACTTCTCTGTCTTCCCGTCAGCTGTTTCAAGCACGTCCCACTCTATGACCAG
>seq_786
CATTTCAGAAGAGGATGTACGGGAGAACGTGGTCACCTATGATGATGAAGGAGGCGGAGATGACATATGGAATTCTGCCTCCGTTTATATGGACGCTGTT
>seq_787
ATATGTTTTCCTGTAGAATGTAGAATTCTTGTTAGCATCACCAATACAGTTACAGTTACAGGCAGAGTCGGACGCCGCCAGCTCTTCACTCCACGCCCAC
>seq_788
ACCCCAGGTCAGGTGCACACCCGAGTGTAGCTGTGACAAATACAACGACTTCATCGAGGCAGCCTGGGGGTTCCCTCTCTGAAAGAAGATCAGTGATCTG
>seq_789
ACAGAGTTGCCCTTTACATTGCAAGGGAAGGCAAAGAGGAAATTGTGAAGGTGACTTTTGTGGCCTTTGGAACCTCTCCATATACTTTCTAAGCTCTGGG
>seq_790
CTTTAAAATACTCAGAGGACAGGATCACTGTGGAATCGAATCAGAAGTGGTGGCTGGAATAGCCAGGAATGTCCTGGTGACAGAGGACAATGTGATGAAG
>seq_791
CTATATATAAAATGAATATATACATACACATGTATGCCTGTATATATATATTCATTCTCCACAAGTGGTTCCATGCCAGATGATGCTTCTCTCAACAGTA
>seq_792
TACCGGAAGCGAGAGTGTCGAGACCACCTCAGAGTAAACCTGAAGTTTCTGACCAGGACGAAGGTGGTGGTGGTGGTGAAGGGGCTGGTGGAGATGTAGG
>seq_793
TTCGTGTGGACAATTTATGTCATCAAATTCAGAATGCCACCATGGCAGATATCACCAATGCTCACCCGGCGGATGTCTAAGTCCCCAGTTGATAGCTCTG
>seq_794
TTGCCTAGGCCCAGGTGTTCCTGGCAGCCAAATCGAGTCTCTCATTTTCTCTTGTGGACCGTGCCATACTGATGCCACTGTTATCGATTCTAAATTTGAG
>seq_795
GCAGCGATTGCAAGAAAGCCTTCAGCCAGAGCACGTACTTGATTCAGCACCGGAGGATCCGCCTCTGCTGTCCTTCCCAGCCGCCTCTGCTCCTCGGGCT
>seq_796
AGTGGCTTTACCATCCTGCCCTGCACGCGCTACTCCATGGAGACCAACGGGGCCAAGATCCGCGCCGCTTGCCGAGGCCACTCATCGGGTCACCTCCGCC
>seq_797
CCACTCCAAGCTGGCCAACAAGCCAGTGGTGCAGCCTGTTGAGGAGCAAGAACCCAAGGGGACCTCATCTCCTGTGCGGACTGTGGGCGATCAGGACACC
>seq_798
GATCCCTGAGAGAGGTGTCATTCTTTCGCGCTGCACACACCTTCCTCCACGTGGTGAAGAGTAAAGCAGAAACTGCTGCAAAGCATGGTGAGGCCCAGGT
>seq_799
GCGATTATGCAGCCCCTTGATCATAAGAATCTGGATATGGATGTGCCATACTTTGCAGATGAGAATTGCTTGAACCCGGGAGACAGAGGTTGCAGTGAGC
>seq_800
GGGGACACAATATGAGACCAACAGCATGGACTTCAAAGTTGGGGCAGATGGGACAGTCTTCTTCAACAAGCTGGTCATGAGGCGCAAGGGCATCTCTGGG
>seq_801
CCAGGCTCTTCGCATATTTGTGAACAATGAGCTCAATGAACTCTACACGGGACTGAAGACATTTCCAGATGATGTTCCCACAAGCCTGCATTTCCAGAGC
>seq_802
AGTTACAGCCCAGGGTTCTCTACCCCACAGCCAGGCCAGACACCTTATTCTTACCAAATGTGGCGAGCCCCCCTACTTCAATGAGCCTCCCCTCCAGGCG
>seq_803
AGTATTCACTTTCAGCCTCTCAAGGAACCATCTCCCAACCTACAGCTGCAGATTGTACAGATATGATGGGGAAGAAATTAGTGGCCTGGCAAGATGCCCA
>seq_804
CGGCTCTACCCAAGAGTGGAAAGGAACACCAAGGCCATTTCAATTTTGCAGCACCATCCAAGGTTTTGCTGAACCTTCAGATATGCACAGCAAGAGCCAA
>seq_805
ACTTAGTACAGATAATCATACTTTGAAAAATGTTTAAATTTTGATGTGGGCATTTATTGCGGAGCAGGCGGCGCGGGGGCGCGCTGGGCGGGGGAGGCGT
>seq_806
TTCTTCACTAAAACCTATTTTCATATGATATACATGTTAAATTTCCCTTTTATTTTGGTCTCAGAAGAAACAGATGAAAATGATTTGATCCTGGAAGTAA
>seq_807
CTCCTGGGGCTCCTGGTGCTCTGGCTGCCAGGTGCCAGATGTGACATCCAGATGACCCAGCAGAGAACTGAATGAACAGGCCAAAGTAATAGATGATCTG
>seq_808
CCAGCCAGCACCCTACTCACCCTGTCCAGCCCCATGGCCACCCCCACCCCTGCCTCGCCCTTTGGACCGCCTGATTTTGGGATCCAACAGCACCTACCTG
>seq_809
TTTCTGATACTGTAAAGAATATATCCAGTATGTAAATGAATGTTCTATAAATCTTTTGTACCCTCTTACGTCTCTGTGCTTGTGGCTCTGGGGAACCTGG
>seq_810
CATGAAAAGGATTCCTTGGTTATGTGCAGGGAATCATCTCACATGCTGTTTTTCCTATTTAATTTTTTTGTATTTTTAGTAGAGACGGGGTTTCACCATG
>seq_811
GCCGGTGCCAGACACAAAGCCTCCAACCACGTCAACAGAAGGAGGTGCAGCCTCCCCCACAGTTGAGACTCTGCTTAAGAGAAGATCCAAAGTTAAAGCT
>seq_812
CAGCAGCCTGGACGTGTGGCGGGCCACAGATGAACTGGGCTCACTGCTCAGCCTGCCAGCTTATATGCAGAAATATTTATGGATACTACACCAAGTGTTT
>seq_813
GGCGTGAGTATCGTCGGTTACTGAGGTGCTGTCTCCTCCCCAGGATCCTGATTGTGGATTCAGACGGAGGAGAGGGAGCGGCCCATCGCGTGGTGGGGGA
>seq_814
CTCCTCACACATGATGCTCACCGCCCTGCACTGCTACAGGAAGGGCCTGACCTTCGTCTCGATTGGAAAAAATGAGACTATTCAACCAGTTGTTTCAGTG
>seq_815
AGAATCTCGGAGAAATCTATGTGAAGAGGCTTTGTTAAAAATTAAAGGTGTTATTAGCTTAGTAGATGCAGTTAAGGAAGAAAATCTGAAGCTAAAATCA
>seq_816
CCATGAACTTCAGGATACAACTGGAGGTAGAGACGCGGGTGCTGAGAGCGGCTGTGGGCGCCCAGCCAGCTCCTGTCTGTATGGGCGAGATGACTGAGAG
>seq_817
GACATCCTGCAGTGGGACTTCCACGACTCCTTCTTCAACCTCACGCTCAAGCAGGTCCTGAGGCCATAGAAACAACAATTTATTAAATGTATTTATGGCA
>seq_818
TCTCAGCTCCGACGCCCGAGGAGAAGGAGGAGTGGATTAAGTGCATTAAAGCAGCCATCAGTGGCTGTCTCTGATGGTGTCATCAAGGTGTTCAACGACA
>seq_819
GCGCTGGACGAAGAGCGCCCGGGCCGCCAGGAAGATGCTGAGTACCAGGCTTTCCGGGAGGTGTTCCTGGACTACGTGCTGATCCTGGCCTTCTACGGCC
>seq_820
CCGCAGCAAAGCACGTACGGAGTGGAAGTTAGAGCAGTCCATGCGGGAGGAGGCACTACTAACTGAAGTGAAAGAGCTTCATGAGACCTTACAGAGTGTG
>seq_821
ACCAACTGCAGGAACACTGTGGACTTGCAAGCACTCACTACCTTCACTCCTGGAGTGAGGCATGAAATTCTCCTTCTAAGGTTGCCCTTCTGTGGGCCCC
>seq_822
CATTTTATGATTATAACAAAAGTGACACTGTAAGCAGTTAGAACATTAAGAAGTATAAATTCGGGGGCTGGGCCGGCCCCCACGCAGCTCGCCGCCCTCC
>seq_823
ACCGCCGCCCCCAACGTCCATGCCTGAGTGATCTTTAGACAGTGACTGAGTATGGATCATGCCTTTTTTGTTGGATCGTTACTCGCATCAATGATATTAT
>seq_824
TTGGGAGAACATACACACACTGGTGGAAGAGAGGGAAGCCAAACTACTGGATGTGATGGACTCAGATTTTCACATCAAGAATATGAGGAAACAATGTTGG
>seq_825
ACAAATTTTTTAAAAAATTGTCCATTTTGTTGCGTGTGCACCTCTTGCCATAAATTTGAGGCTGCAGTCCCTCCGGAGAGGATCTGGACTGGCTGGGAGT
>seq_826
CCTTGACTTCAAGGTCTCTGGCTTCTTCCTCTTCGGCTCCCCACTGGGCCTGGTGCTGGCCACCGACTTCCTTCCTCACGCCTGTCTCTCTTTCCTGGTT
>seq_827
GGGAGACGGTGATGCTGTTGCTGTGCCTGGGGGTCCCGACCGGCCGCCCCTACAACGTGGCACTTCCCGCCACTGCTGCCAGCGAGAGCCGCGGGAGAGT
>seq_828
TGCCCACAGCGTGCTGGTGAATAGCCACTTGGTGTGCAAGGTGGCCCGTCTTGGCCACAGGCATTTTCAGGACGGCATTAGGAAATACCAGGAATAAACA
>seq_829
AAAATTTTGGTACAATATATAAAATGGAGAAGAGCTTGATATTCAGGTACTAACCACAACACAGGAAAGCTGCAGTTCATTTTCATGCATGGATCATTAC
>seq_830
GAGTGTTTGTATTCCTTTAGAGATCTGGATATTTTTCAAAGACTTGCTTTTTACGCACATTCACGACTAATGGTGACAGAAATTCGAAGGAGAGCATCAA
>seq_831
CGTGGCTCTCAGCTGTCAATGTGCACTCTGCCGCCGCAGCACCACTGACTGCGGGGGTCCCAAGCCCCTTTCCCCCACAGGTTCAACTCTGGTACTTCCC
>seq_832
ACAGAATTAAAAAGGACCAAGAAGAGGAAGAAGACCAAGGCCCACCATGCCCCAGGCTCAATGCTGGTAAATGTCCTCAACATCTGCTCAGATGATGAAC
>seq_833
CTATGAGGAACCTGACTATGAGGAATCTTCATCTCTTGTAACTGATGAGAAAGGGAAAGACCTCCAGACCCAGAGATATTCCGCCAACGCTTCAGGCGCT
>seq_834
TGATGGGGCATTGAAATAGATTGAAGATGGAGAGAGATGAATGGATACAAGATACATTTTTTTCTTTGACAATAACTCACACGACAGAGTGAAAATAAAG
>seq_835
CTTTCTGTGTTAATTCTCAGCCTGCTGGTTCTGTTTTTCTCAGCAGTCTTTGTTGCTGCAGGCCGGCCTTATGGTGATAGTGCCGGTGTCCTGGACGGCC
>seq_836
GGCGCGGTGGCTCATACCTGTAATCCCAGCATTTTGGGAAGCCAAGGTGGACGGATCACCTGGCGTCCGTCCTGGGCAAGAGCAACCTTCGCTTTGCCGG
>seq_837
CCTGTCTGTTGCGACACCCTCCCCCCCACATACACACGCAGCGTTTTGATAAATTATTGGTATCCTCCCATTAATTCAAATTATTTTTATTTTATTTTAT
>seq_838
TGGAAAAAAAAAATCCTTATTTTGTATAAAGGACTTCCCTTTTTGTAAACTAATCCTTTTGGAGGCCGAGGAGAATGCACTTCCGGGTTTTGCTGAGGCT
>seq_839
AGCCCAGAAGAATCAGTGCGGTTTCTGTGGCAGAGCGAGTTGCATTTGAAAGAGGAGAAGTATTTTTTTCTGTAATAATATTTTCACTTTTCTTGAGTTT
>seq_840
ACTGTGTGTGCTTCCCGGACCTGCGGCGATGCCACGGGCCTGCCTTTTCTATGCGCCTCACTGGCTGCTCTACTGCTTCCCTGTGTGCCTGCAGTTTTTC
>seq_841
TGTATATATGTATATATGTATGTATATTTAAGGAAGTCCAGAAATCATACTGCATACATGGCACCCAAAACAAATGAGTCCCAGTTTTTCATCTGCACTG
>seq_842
CCCACCCGGAACACTACTTCCTGCCCGGGAGCCGCTGCCGCCTGGCCCGCTGGGGCCGCGGCAAACTTAATTAAAGAACTGGCCAGAGTAAGTGAGGAAA
>seq_843
AACACCTGGCATTTCCATTTCTAAAGATGGACAGGCCCTTTGGCGTGGTACCAACCAGATCTCTCCGGCTCCCGCCGCCACCCCCGCCCTCGCCTTCGCC
>seq_844
GACTTGAAACCTATGGAGCAAGAGTAGTGCAGGGTGATTTGGTCTGTTTGGATGAAGACACCTGGGGAGCGATGTGGGCAGAAGGATGGGGACAACTTGG
>seq_845
CAGCCCCTACTCCTTGGTCCTCCAAACCCCCAAACTCTGCAGGAGAAAGGCAGCATGGTAAGAGGTTATCCCTCGGGGCCCAGAAAGGAAGAGGCGGTGA
>seq_846
TATTTCTTCCCCTTACTAAGCTAGCGAAAATAAAATTTAAGGCAACTGAAATATGCACCCAGAAGCTGAGGAATATAAAGAAGCACGTTTAGTACTGGAT
>seq_847
ACACTCCGCTTGAAAGTCCGGAAGGTGGCTACTGCAAAATCACCCCTCTGAGAAGTCCTCACAGCTGAGAGTGCCATTGTAACTGCTTTCATTACCTTCA
>seq_848
TTTCCCTGTGATGATTACCATGGTCTGTTGTGCACACAGCACCAATGAACCCAGCAACATTCCCTCCGTTCTCCCCTTTGACCATGTAATAAATGAACCA
>seq_849
CGTGTGGCCAAGTCCAACCGCTGATTTTCCCAGCTGCTGCCCAATAAACCTGTCTGCCCTTTCCAGTGACCAAGCCAGTCATTCGGACACTGATTTGCAG
>seq_850
CATTCGGTCCAGAATCCTGAAGAACGCAGAGAGTGACCCGCGCAGCAGCGAGAGGGACCACCGCCGGCCAGGAGGAGTACAGCGCCATGCGGGACCAGTA
>seq_851
AGACCGCCAAGGACTCCTTCCGCTGGGCCACAGGGGAGCACCAGGCCTTCACCAGTTTTGGATTTCTATGCTAAGGATGGATCGACCATCAAGGCAAAGA
>seq_852
GATTCAGGAGAGCCTTGTTCTTTTGATGTGGCTATCATTGCTGGTCGCCTTCGGATGTTGGACCAGCAGTAGACCCCCCACTCTCCCCACCCCTGGCCCA
>seq_853
TTCCTTCCTCTGGGGCCTGACTGTCCAGGATGGCAGCTGGAGCTCCTGCTCTGGGCACGGTTCCCTCCCAGGACTCCGGCCAAGGTTTCCAGTACTACTT
>seq_854
AAGCACGCGCTGCGCCACCACATGAAGCTGCACAAGGGCATCAAGGAGTACGAGTGCAAGAAATACTAGCCTAGAAATATAGAGCATTAACAAAGTAAAA
>seq_855
GTTCCTGATCATTCATCCCACTGCCGATGAAAAAATTCATTTCCAGCACACAGCAGAACTATGTTGGGCAGCGCATTTCCAGAAACGGTAAATAATCTAT
>seq_856
TTCTCCTTCGCTCCTCTCGTGTTAGACATGCTTAATTTCCTTATGGATGCCATTCAGACCTCAAGAACCATTTCCAAACAAGGACATGGAGGGAAGGCTT
>seq_857
CATGCTGAACTGCATTCCTTCCCCAATCACCTTTCCTGTTCCAGAAAAGGGGCTGGGATGGCCTCATTGACTACGCCCGCATGAGAGAGGTGTGTGATGA
>seq_858
CTGAGAATCAGAGGATCAAACACAGGAGAGAGGCTAAGGGAAGCTCTCGGATAACAGCTGGCAGAACTGGAGCCGGCCCTTCAACGGGTCAGACGGGAAG
>seq_859
ACGGTTGCTGCTGCCCTGAGTGCACATCTGTGGCCATAAAGGAAATGATGTGGGTGATTCTGGGATCTCTCACCTAGTCATTGTATGTTGGCTGTCCGGA
>seq_860
TGCAGTTTCTGCCTCCTCCACCTCGTCCTCTGCCGTCTCCACCCCTCCTTTAATTAAGCCAGGCCCGGGGGGCCTTGGAGGAGAAGGACTTTCAGAAAGC
>seq_861
AAATCTCATCAGATGCAGGCTGTGCTTTCTGCTACAGAAACTCACCACCTAAGCCAGGCCTTCCATGCCGAAGAATGCGGAGTGGCAGTTATATCAAGGC
>seq_862
GAAGTTCCTTTGACTAGGCTGCAATCCCACCTATATGCTCAGCCCTAAGAGCTGTGGTTTTGGTCTGTGTGGAGCTGGTGGCTAGTGACAAAACCAACAC
>seq_863
CTTGTGCCTGCCGAAGGAAAAATTCAAAGCGCTCTTACAACTGGATCCTTGTGAAAACAATTCCGGAACCACACCTGTGGCCTCTGCGGGGACTACAACG
>seq_864
AGAACACAGCTTTGGGCCTTAACATTTAAACTGGTTCGGAAAATAATTGGGGGAGTGGATACTCTGCGGGAGCGGTCCTCACTGCTGCCCCGGCTCGATA
>seq_865
GCCTCTGGCTTCCCGAGAAGCCCCTTTCGGCTGCTTGGGAAACGGAGCCTCCCGGAAGGGCGACTCGGCCCCCTCCTGACTTGCCTTATTTATTTGTTCG
>seq_866
TATAAATGTTCTCCCCTTTTCATTGATTGGAGAGTTGTAGAGGACCTTAGAGATCATTTTGGCCCCAAGCCCACCCATGGCCACTGGTCGGACTGGTCTT
>seq_867
GAACTTTTCAACCTCCAGAAACAGAACACCATGAACTACTTGGCCCACGAGGAGCTTTTGTCGAACTCCTGGACTCAAGCGATCCACCTGCCTTGGCCTC
>seq_868
CTCGGGCCTCCCCGGCAGCGCGGAGCTGACGGTGGGCGCGGCGGTCGCCTGCTTCCTGGCAGAGGACTGGCGGCCGCGGCCGGGGACAGGCCAGTCGCGT
>seq_869
TCATTCTTACCAAGAGGAGGCAGCAATGGAATTGAAAGTAGAAGATCCTTTCTACTGGGTCTGGGTGGTTGCCCTTCATTAGCCAAATTGAAAAAAGAAA
>seq_870
AGGCCTCAGTCTTTGGGCAGTCGGCGAGCAGTGCTGCAAGTGTCTTTTCCTTCAGTCAGCCGGCTCTGGTCCTCGGAGCTGGTTCCTCTCTCCCACCCTA
>seq_871
TCTTCCATCTATCCCAGTGTCCTGGCCTCTGGACCGGATCGTAAAAATAGCAAAACAAGCGAACCCCAAGTGAAATACTCCACGTTGCACACGCAGTCTG
>seq_872
CCCAGGCCTCGATCCCCTCTGCATGTGAGGCTGTGGGGAGGCACCTCTGACCTGGTGAGAAGCAGAGGGCTGTATCACACAAGACATTTGGCATTAGCCT
>seq_873
GGACCCTCCCCAAGCCCACACTCTGGGCTGAGCCAGGCTCTGTGATCACCCAGGGGAGTCAAATTGAAATTCTTCTTCGTTATGGACAGCATCCAAACAT
>seq_874
GCCCAGCCTCCATTTTTTTCCAGTTGAAGAAACTAAGGCTTAAAGAGGCTTAAATAATTTACAAAAAATGATGAAAAGGGCTGTCATCTGGTTGGATACT
>seq_875
AAAGTTTAATTACAGTTAAAAATGTATAATGTATTTATAATATTCATCGATACCATTATTCGGTAAGTGCTAGACTGTAAGCCCGACAAGGGCAGGGCTT
>seq_876
TTGCAGACTTTGGTTGGTGGAGGCTGTGGCAATGGAACAGGCTTGAGAAACAGGAATGGTTGGAGACAGAATCTAGAGCCTTCAAATAATGTGGAGATGT
>seq_877
TGACAATCAACCAGTTATTGACCTGATTGAAGCAAAAATGGGAATTCTGGAGTTACTGGATCATTTCATAGTTGCCATTATTTTCTCATTATTTGACTTA
>seq_878
TATTTAAACTTTGTTCTCCCAGGTACTTTAAAAAAGGGGCAGTAGGGGGCAGGCATAGTGCCTTTTCTATGAAGTGTTGACTTTGTAAATCTGCCCACAC
>seq_879
GTTGTCCTTGGAGCTGTGGTCACTGGAGCTGTGGTCGCTGCTGTGATGTGGAGGAAGAAGTGGACCAGATCAACCAGGAGCTCATCCAGGCCAAAAAGCT
>seq_880
AATGCAGGCCTGGCCTACTGTCACAGCAAGCTAGCCAACATCCTCTTCACCCAGGAACTGTGAAGGGAGCCTCCTCGATCATCTTCAATCCCTTCCTGAT
>seq_881
TTACTAAGGAGATGTATGCACCTATTGGACACTGTGCAACTTCTCACCTGGAATGAGATTCAAGGCAACAGCGCGGAAGTGTTTGTTGGAAAAAGTGGAA
>seq_882
CGAGGTGAAGACAGAGATCAGTGTGGAAAGCAAGCACCAGACCCTGCAGGGCCTCGCCTTCCCTGAGCCGCGTGCGGAGGGCCTGGGTCATCCCCCCGAT
>seq_883
CTTAAGAGAACGTAGAATGAAAGTAACAAATGAAGACTTCAAAAAATCTAAAGAAAATGTCTGCTCCCATGCCCTGATCCGGGGAGTCCCAGAGAGCCTG
>seq_884
CTGCGGACCCACCTGATCCTCCACATGGCCCGAGCCCACGGCTACTCCAAGGTCATGACTGAGTCCCAAGGGATGCAGGGCATCCTCTGTACCCCTTTAA
>seq_885
CTCACTGTTTTCTCTGAGTTCTTGGGAGGAGTGATGGTGTTGGGGTAGAAATAAGCTCACTGCTGCAGAGCAGAGGATCCTAAGAATGAACTTTCATGAA
>seq_886
CCGATTTCCAGCCGTCAGGGTCACGCCACTCGCTGGAAACCCTGAACTCTGTGCCCCCCAGATCCTGGGCGGTGGATCCGGACCCCTGCCCCTGTCTAAT
>seq_887
TGGTCATTAGCTCTTAATAGTTGTGAAAAAATAAATCTATTCTAACGCAAAACCACTAACGAATAGCAAAAAATGAGAGCTTGCTTACTTCTAAAAATTG
>seq_888
GGCCGCCGAGCGCGGGGGGCCCGTGGAGCGGGCGAGCCGGGGAAGCGCCCCGGCTTAGCGGGTGTCATTGATCTTGTAATACAACACATATTTGATGGGT
>seq_889
CCCCACAACGTGCCTCCCCCGATGGCCATGGTAATACTGGAATAAGGTCCTTGTGATAGGTGCTTCACTAATTTCCATAACCAAGCTGGAGTGGAATCCA
>seq_890
AATCAATAAGCAAATTGCTTTGACAGATAACGCTTTGATTGCTCTATCTCTTGGTAAATATGGCAGATGTGCTGAGTGCCCCAGTGCCCTTCATTGTGGG
>seq_891
TCTTCCTTGGATGTGTTCATCATTGGTGCAGTAGCCAAAGCGATTGCCACCACGGTGACCCATAAAGGATTCCTTTTGCGGTTGGATATGTAAAGGTCAT
>seq_892
ACACGGTGAAACACCGTCTCTACCAGAAAATACAAAAAATTAGCCAGGCGCGGTGGCGGGGTGGACCATCACCTGGCACCCTCCTTCTACTTTGTGGCCT
>seq_893
CTTATGGAAACAACTACAGAATTTACAAAAAAGGATACTCAAACCAAAAGTATTATTTCAGTATCATTGAAGGACTGCATGCGGCGACTGTTCTATAACT
>seq_894
TGTGCATTGAGGAGAGAGAGACTGAACAGAGAGTACTTTGCTGCTAACGAATCCATCTTGATGGCAGCTGCCTGCAGCTCGAGCCAGATCTGACGAATGT
>seq_895
GATCAGGCATATCTACCTCTGGGAGAAAAATGACAAATAGCAAGTGGATCAATGCTGAAGTGGCTGTCCAGTTCTATGATGCATTCTGGCATTTTGTAAG
>seq_896
GACTGTAACGTATCTGACCCTTCAAGGCAATGACCAGGATGATATGTTTCCCGCATTGTGAAGCCAAGGAGCTGAAGTCGCTTGAGAAAGAAATTGCTGG
>seq_897
GCCTTAAACAGGCAGGGTGCTAGCAAACCAAGCAGACCCACAGAGGAAATCCAGGCTGTGTCTGTCTGGACCCACAGAACTACCTCCTCCTTCTCCTTGG
>seq_898
CCCCAAGACGGACGAGGCAGAAAAGCGCAGTCGGAAGCCTGAGAAGGAGCCCCGGAGAAGGAAGGAATTTTACAGAAGCTACAGAGAAGTGTTGAGCAAG
>seq_899
CTGGAGATGTTGGAGCTCGGCCTGAGTGAGGCACAGGTTATGATGGCTTTGTCAAATCACAGCTCCTTCTACCCTGTCTTCATCTACTTCCTGTTTGGCA
>seq_900
CGAGCTGCGCCCCAACGACTCAGGTATCTATCGCTGTGAGGTCCAGCACGGCATCGATGATCTGGGACAACGGTTGTTTACAACCCTTATGCTGCCCTTT
>seq_901
ATCTCAGAAGTCATGGTTCAATGTTGACACTGTGAGGATAACAACTAGAGACAGCTTCATGGAAACGACTGTCCCGCTGCTGCTGGGGTACCTGGATGAG
>seq_902
GATGAGAAAGTGACGGGCAAGTGGTATAAGAATGGGGTCGAGGTGCGGCCCAGCAAGAGGCCCCTTAACCTGGGAGGCAGCGACACGTGTTACTTCTGTA
>seq_903
GCACCTGACGAGGATGAAGCCGTGGAACGCTGTAGCCGCCCAGAGCCACCCCGCGAGCACTCGCTGTGTAACTCAGTCAGAACGAGGTTCCGGTGTGTCC
>seq_904
AAAGCAAGTTACTGTCCAGCCAGGTAGTCGGACACGGACCAAAGCTGGCAGAGGAAGAAGGATATCAGGAAATATCTGTGAAGGACTTGGTGATTACCTG
>seq_905
AATATTTGCACCCAGCCAATACCACTCCTGAAACAGAAGATGAATCATTCCATCACAATGGCCAGCCATTGTCTCCCACTTGGGGAGTTTCTTCCTGGCA
>seq_906
TGTTGATGTACCTATTACAATTGGTCCAGGCTCTCAAATATGAAAATTTTGATGATATAATGTCTTGCTTCGCGAACTCTAACCCACCGGCACAGTATTC
>seq_907
ATGCATCGCTTCAAGAGCTTGCCCCTATTATATGTAGCAAATGTGAGTTTGATCCGTTGCGACCTCAAGTAGAAATTGCCCAATTTTTACCAGCTGGAGG
>seq_908
AGCCTGGCCGCAACTCGCAGCAATGACCCTGTGGCCATTGCTTTTGCAGACATGCTGAAACCAAGAAGAGGAGGGGCCAAGCACCTTCCCTGACCTGGAG
>seq_909
ACAGCGGCACCAGCAGCGCTGTCTCCCTGAAGAACCGAGCGGCCAGAACAACAAAACAGCTAAAGCTTGGGACCTTCGTAAAAGTGAACTTTATAAGCCA
>seq_910
AATGGTGTTCCTTCTCCATCAGAGGCTGGGAAACGTATTATAATTAGTTTTTCTCCCACAAGGGTGAGGTCAAGGCTTTGGGGGCAGCTGAGAAGGATGG
>seq_911
TGAACGACTCCATTATTTCTGGAACACTGCCACGGAAATGCAAGAAGGAGCTCCTGGCCGTGATTATAGACCTGATGGTGGAGCAGGTGATGCCGATTTC
>seq_912
CTGGCCTCGATTTAAAGAGACAGAAGCTGTCGGGGTCCTGGAAGACGGTCCCCAATACCCGCACAGTCCAGCTGACCCCAGCCACCTCTCCCCACCAGCC
>seq_913
AGATGTGACAGCACCCTTAGTGGATGAGGGAGCTCCCGGCAAGCAGGCTGCCGCGCAGCCATACTGGAGAGACACCCTACATCCATGAAGAATGTGGCAA
>seq_914
CAACGAGAAGAAGACAACATGTGGCACCGTTTGCCTCAAGTACCTGCTGTTTACCTACAAACTCGCCCTCTCATCCTGTTGGGCCCAAGCCGCATCTGGA
>seq_915
CGGCTAGAGCTGCTGCCTGACCCCCTGCTGCGACCGTCACCCCTGCTGGCCACGGGCCAGAGATATGTGGTAGATGGTGGCTTCGTGAAGCAGTTAAATC
>seq_916
CCCCGGCCCAGTTGCTGCCTGCCGGCCTCCTCTCCGGGCCCAGCTATTTGCTCATGGCTGCAAAAATCGGGCCCTGCATGCAGCAGAGCGCTTGCAAACC
>seq_917
TATAGAATATCTCAGATGGCTAAACCAGCAGACCCGTTGGAGCAAGTCCTACTTCCGAGATAAATATTTTGGTTTCTTACTGTATTTTGTTTCTGTCACT
>seq_918
CTACATCGTGACCGAGTTCATGTGTCACGGCAGCTTGCTGGATTTTCTCAAGAACCCAGATTACAGTTTAGCAAGACATACAAGCAAAACATTAAAGTAA
>seq_919
GGAATCTCAGTTAGCGGTGGAGAGGCAGTATGTCCGGTTCAATGGCGACTGCGGAAGCTAGGTTCTCCAGGCCTATGACCTGGACTCTGCCTGTGAGGGC
>seq_920
GCTCCTCTGAAGCAAATTCTCGGTGTCAAACACCAATAAAGATGAAGCCAAATATTGAACAGTGGCAGGCTGAGCCCAGCCTACAGTCTGGGCTCTCTTA
>seq_921
GAGTACCGTGTTGAGGGAGGACAAGGTCACCAAGAGCTGAGAATGTTTCTCCGACTGATGGTGCAGGTGCTAAGGGCTCTCCGAGCCACGTACCAGCTCA
>seq_922
CAGGAGGAAAAGTGGGTATGTGTAGACTGTGTGCACGGTGTGGTGGGCCAGCCTCTGACCCTCCATCCTTGACCCCCAACACCTCAACACACACACACAC
>seq_923
GCCAGGGCTTGGCTTGGCCTATGGTACTAACAAAGGAGACCTGGTGATCTGCCGACCAGATTGGTTAATTTTGTTTGAGAAAGCAAACTTTTCTCAGTGG
>seq_924
ATGTCCGCCGCACCTTCTGTCTCTTCGTCACCTTCGACCTGCTCTTCATCTCCCTGCTCTATGGTGATTCAAATGCAAAATTTGTTTATGGGGCTTTTAA
>seq_925
CCAGCAAATACCTCAAAATTCTGTTACGCCTAGGAGAGGAAGGAGAAAGAAAGAAGTTAATTCCCTGGCAAGTGGATTAAAGTCTGGTATGATCGACTGA
>seq_926
GCATCAACAAGTCCAAGATAGGAATGAAGTAATTGAAGCTGCAAATGAAGCATTACTTACTGATTATAAAAACCAATGTCCAGCTACTCTTTTGTTTTTG
>seq_927
TGCATTCTTTCCCGCCTCCCATCTCTTCACAAATAAGTTCTCAATCTAAAAAAAAAAAAAACTCGCTTGGTGATTCCATGTAAAGGAGGGGAGAGTGCTC
>seq_928
GCTGGCGGCCGTGCGCGAGGCGATGGTGACCCGCGGCGAGGACACGGCCGACCGCCCGCCAGAGAAACTGGCATCACTGCTAATGAAAAATGCTGGACTT
>seq_929
AGTACCCATTCTCTGCTTGACAGTCCTGCAAAGGATTTTTAGTTTCAACTTTCGATAAAACCGTGGGAAGAATTGGAAGTTACATGCTGTATATGCAATG
>seq_930
AGTTCCAGCCTCCGTACAACGAGTCCTTCCCGGTTCCAGACCCCTCGGTGGCCCAGGTGCAACTGGAGCCAGCTCAGGGCAGCCTCCATACCCAGTCTCA
>seq_931
GAAGTAGATGTGCCAGGAAAAGATGTTACTGAATTGTCTCAGTATATGCAGGAATCAACTATCTGCATCTGTTTTAGAAAAGGGGGAAATGAAGCAACTT
>seq_932
TTATCATCCCCACGCTGTGTAAGTGGAAAGGGCATTGTGTTCCGTGTGTGTCCAGTTTACTATCGCAGTAGAGATGGGGTTTTGCCATGTTGCCCATGCT
>seq_933
CCAGGTAGACCCTGGGAACCTAATGACTTAATCCTTAAATATGTTTTGCCCTTGAAAAATCGCTCGCCCGTCAGTGTGGATGACCTGTGGCTGGAGAAGA
>seq_934
CTGGCAGAGAAGAAACAGCAGTTCAGAAACCTCAAAGAGAAATGTTTTCTAACTCAACTGCAATCTGGCTCTGGTTAATAAACGTTTCCCGCTTCATCCC
>seq_935
AGAAAAACCAAGGCCTCACCCTGTGATCCCACTTTCATCCTGGGCTGTGCTCCCTGCAATCTTGCAAGCCCAGGATTTACATTTGGAAAGCGAGTGGTGT
>seq_936
AAAGAAAGAATGAATGAAAGAAAGAAAGAATGAATGAAAGAAAGAAAGAAAGAAAAAGAAGACTCGCTACATCTTCATCGTTAAAGCCATAAACCAAGCC
>seq_937
GGAGGTGGTGTTTGTCCCCGCAGGCACTCACACTCCTGGGAGCCGGCTCCAGGCTGGCTTTGTAAAATATTTTACATCGAGGTATAATAAATAATCATGT
>seq_938
GTTCCAGCAGGTACCAGGATCAGGCAGTCCTCTTCATCCCGGCCATGAAGAGAAGTCTGGATTTCTAAGATTATCATCTTCAGCAGTGGTGGTCAAGTTA
>seq_939
CTACATTTTCAATTTCCTCAAGTACACCCTCTGGCCATGCCTAGTCCTGGCCCTCGTGCCTGTTCTGCTTCCAACATCTTTCTTTTTAAGAAATTCCTAG
>seq_940
CCCACACTTGAGTGATGGGGCTCCTGCCCTGCACTGTGAGCACTCTGGATAAGCCAGAGCGACAGGGACTCTTGCTGGCGTACTGCCTGCTCCTTGCCTT
>seq_941
GTGGACGATCAAAATGAACGAGATATCAATTCAGTCGCTGGTGTTTTAAAACTGTATTTCCAGGCTTCAAGCCCTTCAGCTGTGAGCTGTGCACCAAAGG
>seq_942
GTCCAGGAGGAGACCGCCCGGAGGGAGAAGCAGCAGCTGCTTGATGTGCAGAGGCAGGTTTAGTACAGATAAGAACTTTCATAATGATGCAAGCACTAAG
>seq_943
AAGTCAATTATTGTTTCTGGAGCAACAGCACCCAGAACTGTGTCAGTGCAAACTTTGAACTTATTGGCTCTCTTTGAGGAAGTTGGAGGTTAAGGAAGGA
>seq_944
AGGCTTGTCAAATAGCAAGGCCAGGGCACAGCTGGAGACGATCTTGCTGGCAGGGCCTGGCGTCTGGGTCCGGCACCTGAGCACAGGCTGAGAGGGCCTT
>seq_945
ACCGTTCATTGGGCTTGGACACGAAGGCGGGACCCTGCCGACGCAGTGATTGGATGCATGGGCATTGACTTGGACAGGGCTGTCTGACTGTCTACCACGC
>seq_946
GAGTTCTGCAAGATGATAAGAAGCTTCAGGAATACAATGTTGGGGGAAAGGTTATCCACCGACAAAGGTTTTCGATATTAACTTCTTTTAAAATAAACTT
>seq_947
CCATTTACCCGCTGGCCGACCTCCTGGCCAGGCCACTCCCGGAGGGGGTCGATCCTCTGATGGCCACACCCTGAAGTACGCGCTCTCCTTCGAAGTCCGG
>seq_948
GTTGTACTTGAGAATGGGTCTCAGTACAGGTGTCAACCTTTTAGAAGCGACCTTGTTCTTCACTGCAGCCTAAACCTGGGCTCAAGTGATCCTTCCACTT
>seq_949
CTTCGAGCTTGACTCTGAGAGGGAAAGTGACGGAAACCAAGTCAGATGAGATGACTGCCAGGCCATCATTTGGTACAGTCTCATTTCCAAGTCATGTATA
>seq_950
ATGAGGTCTTTGTTGCAACGTCTCTCCTCCTGTAGCTTCTGTGGCGGCCTTCTTGGCTCCATGTAAGCAGAGATTCACCAAGATCACCCAATACCTAATT
>seq_951
AAAAGGCTCGTTTTGAGATGGTGCTGGATCTTATGCAGCAGCTACAAGATTTAGGCCATCTCGTTCCAGAGCAGGACCCTGTTACAAAGAACAAAACTTG
>seq_952
TGTACCGTGTGGGCCACAAGGGCAAGGTGGACCTCAAGTGTGTGGGCGAGGCAGCGGGCGGTAACACGTGTTAGGCTTTAGCTCCATCAGCTTGACAGTA
>seq_953
CAACAGACCTCAGGAAAGAGGGGATGAACTTGCAGACTCTGCGCTTGAGATCTTCAAACAAGCAGCAGCAGCAAGTCCAGCAGTTGAGACAACAGCTTTA
>seq_954
GGAAAAAGTGACTGAGGACACAAGCAGTGTTCTGCGTTCCCCGATGCCCGGAGTGGTGGTGGGACTCTGCCATCTCCAGTAACAAGACCCCCCACAACAG
>seq_955
AACTGGCATTATAGGTGTGCACCACCACACCTGGCTAATTTTTGTATTTTTCATAAAGACGCCGTCGCAGGCACCCGAACGTCGCGAGCGGGGCCTGGGG
>seq_956
CTGTGCCTCTTGTACTCATCCTCTTGTCGGGCACATCAGCCTTGTGTGTCCTCAGCGTCATTTATCCAAGCCTAAAGCAAGTCAGAATAAAAAGGGAGGG
>seq_957
TTTATGGAAACTTGCTGCTGGAGACGGCGGCGGCGGCGGCGGCAGCGGCAGCCAGAGGACCAATACTGTGGTCTGGAATAAAAGGGGGCACTTCCCTCAG
>seq_958
ATGCCATAGAAAAGGCTGTTAGTAGAGGCCAATGTTTATATAAAATATCAAGTTATACCAGGAAACAATTCTTATGGGCAATGTGGAAGAAAGGTGGTCG
>seq_959
GATGGATCGGGCTGTGGCTGAGGGAAAGCGTGTGTGTGTGATTGATGCCGCTGTGTTGCTAAATAGCAGTAAGTCAGCATCCCGTCATCGTTGGCCCACA
>seq_960
AAGGGCACATCTAGGCCCCCTGAGAGCACCTCCTTTCTGTGTCTGTTCTCAGGAATGCTGTCCCAGTTGAATGAAAGCACAACAAAAGAGTCTTCAGAGG
>seq_961
CCTTGATCAAACCTTAAATGACCAGGCCAGAGAACACTGACTCAGGTGGGCGAATGTGCTACACACACTCAGATAGCACAAATTCTACCATCCCCTTCCC
>seq_962
CTCGGAAGTGACGCAAGCGCCCCCCCACCGCCGCTAGATCCGCTGCTGCTGCCGCGGCGGTGCTATTGGAAATACTTAATAGTAGATGAAGGACACAGGA
>seq_963
CTGGATGAGGCTCTGAAGATCTGCAACTACATCTTCACTGTCATCTTTGTCTTGGAGTCAGCAGTTTTCCAAGGAGCTGGATGCCTACAACCCCAACACC
>seq_964
CCAAGGACCTGCGCAGCGCCATGGGGGAGGGTGGTGGGCCTGAGCCAGGCCCTGCCAATGCTGCAATCTGCCACCTCCTGCTGGCAGGATTTGTTTTTGC
>seq_965
CCGGATGAACATGGGCACGGTTGGAGGTGTGGGAAATGCTCAGTGCTTCATGCATCTCATCTTTGGTGTTTGCCCTGGGGTTCTTCTTCCTATTACTCCC
>seq_966
AGAGACCAAGTAGATTCTGGACCAGACCATGCAGCCTGACCTGTGAACTCTCCAGTATATAGTCAGTAGAAGAACCATTTCTTCGAATTCCTTCTCACCA
>seq_967
GGTCAGGCCGAGCGCCGGCACCGCCACCGGCACTGGCGCTGAGCGACGAGAGCGGACTCCAGTCTCTACTCAGCACCGACCGGGAGGCCTCCATCGACAT
>seq_968
CATGGTAATAATAGATGTGTACTCAGAAGATCAATAAGGTAATATTGGAATTCATGTGTTGATTCTACCAACTCCAGTGAAAACATGTACACTATCATGA
>seq_969
GTCCATGCTGGAGCGGCACGTGGTGACCCACGTTGGAGGGAAGCCCTTCAGCTGCGGGATCACACAGGCGCCAAGCCCTTCCAGTGCGGGGTGTGCAACC
>seq_970
CTTCACTCTGGGAAAAGTATCCGTACCATTCTGATGTTTTGAGACAATACAGATGTTTTCACCCAAGATTAGTGACGACACACCACTGGAAATGATGACA
>seq_971
ACTCTAACCGCTAAAGATGGAGGGAACCCCTCCCTGTCCACGGATGCTCACATTTTGCTCACAATAATCCTAATATTTATCATTCTCAGCACCTTTCACT
>seq_972
CAAAAGACTGTCTTATTTGGGAAGTGGTGACTGAGCACACAGTTACAGATGTGACTCCTGACAGCCCTGCTGGACTACATCAAACGCTGCCGTCCTGGAG
>seq_973
CCACTCCAGAACTCTTAGTTGTTGTAAAACTGGAACTCTGTACCCACTAAACAACAGCAAAAAAAGAGAGAAGAGTAATATAATCAGCTGCTATAATAAA
>seq_974
GGACAGATTTGCTTTGTTATAGGGTAAAGCTTTGTCTAAAGTCCTCATTTTCTTTTAAAACCCGCTGGTGTTGGAGAAGGCTTCTGGTGAAGGATTTGGC
>seq_975
GTCATCTATCTGAGGAATGTGGACCCCCCTGTCTGGTACGACACCGACGTGAAGCTGTTTTTAAAGAACAGAATCTGTCCTTCACTGTAAGAGCTACAGC
>seq_976
GAGATTATGGCTTCTGGATGATTCTAAGTCCTGGTGGCGAGTTCGAAATTCCATGAATAAGATAGCTCCGAACTGGAACTGAACTGCCTTCTCTGCACGC
>seq_977
ATTCCTTTTTTTTATTAAAGGCATGCAGGGATTAACAGGACTTCTGTTTACAATGGAAATATAGGTGGTATTTTCATTTTTCAAATGACAAAATTAGGGT
>seq_978
GCCGTGAGAGCTTCTGATGTCCCCACGATCTGTGTAGGGACGGAGGAGGGAAGCATTTCCTCTCAGGCCTGGCCAAGCGGGCCAAGGCCGTCGTGCAGCT
>seq_979
CAAAGCTATTTACCAAGGAAAAGTTCACTAAATCTGAGCTTATTTCAATATTCCAGGAAGCCTCTGCTGTTATTTACTTTACGAGAGGCCCACCTTATCC
>seq_980
TTCCTAGACATAATAGAGTTGTTTTTCAACTCTATGTTTGAATGTGGATACCCTGAATTTGTCTACAAACCAGTTGACCTGAGCAAGGTGACCTCCAAGT
>seq_981
TGCCTGGTTCCTCCCCCTTCCCTCAGGGGTAGACAAGGGACCTTTGATTATTTTTAGCTTCGTCAGAATTGTTCACATTCATTCTGTCATCATCTTACGA
>seq_982
GGCGGCTGCTTCCCTGCCGGAGCCCAGGTACGCCTGGAGAGTGGGGCGCGTGTGGCCTTGTTGTTTGACACCTACCTTCCTAACAGCAGGTTGGCTGGTC
>seq_983
GTCCAAAGGCAGCATGCCGCTTCCACCGGAATGCAGACAGCAGGGGAGCGGAATTCTAAATTATTTGACTTCTTACATCCAAAAGATGTTGCCAAAGTAA
>seq_984
AATATGGCCTCACAGGTGCATCATAGCCGCTCCAACCCCACCGATATCTACCCCTCCAAGATCCTGCTGCCCTTAGGCCACATGGGAGCAGTCCATGCAT
>seq_985
CAGGACACCTTCATTGTGCACACCATTGAGGAGATCCAGGGACTGACCACAGCCCATGAGCACACGTGTGGCACGTGAGCATAAAAACATTGTTCACCAA
>seq_986
ATGAAGCCCAGGGGTATGTGGTGGAGCTGTGCAGCTCAGACAGTCTCCAGTGGCTCCCGTCCTCAGTCTCCCAAAGTGCTGGAATTACAGGCGTGAGCTA
>seq_987
ACCCAAGAATTGGTTCAAATATTGTTCTGTGTAGACGGATTCTGTAGAAGGATGTGGCTTGAGCAGGGACCGGACGCGAGTTGGAGATGTTGGACTCGCT
>seq_988
TTTTTTTTAAAAGCCAACTACTGTCATTAAGAAATAATTTTAGATTTGTGCTCTAGCAGATTTGGTTCCTTAGGATACAGCGGCTGTTCCCGCCAGTTCC
>seq_989
GACTTTCTGGGCAAAGTTGCTATACCATTGCTGTCTATTCAAAATGGTGAACAGAAAGCCCAATTGCAGGGTATGTGAGCCAGCCCATGGTGGACGTGTC
>seq_990
AGAGCCAGAGAGCGCGCTGGGCGGTGCTGGGCACCCGCGGAGTGGAACGGGGCTGGTGGATGGAGAGAGACCCTACAAATGTGAAGAATGTGGCAAAGCC
>seq_991
TCTTTTCCCGTTGAAGGTGCTACCGCTGACGACACCCCTGGTGGATGGCGAGGATGAGAGTACAGAGCAAATGAAGAAGGTCCCTACTATTATTCTTTCT
>seq_992
GAAATCAGTAATTTAGCCGGCTTTGAGGTGGAGGCCATAATCAATCCTACCAATGCTGACAATAATAAGGAACCCATAATTGAAGATATTCTAAACCTGG
>seq_993
GATCTGGAAGAGAAGTCGGAGAGTGAAGGCAGTGACTACTCCCCGAATAAAAAGAAGAAGTATTGAAGAAGGCATCAAAAAGGAACAAGCTCTCCAGCTT
>seq_994
ACCTCGTGTGGGCCAAATGCCGAGGCTATCCATCATACCCAGCTCTGATCATTGATCCAACAACGCCATGGGGAGCAATCTCAGCCCCCAACTCTGCCTG
>seq_995
TCAATGCTGACTTTTGTGCGGGGGCCGTGCTCATCTCCTTTGGTGCCGTCCTGGGCAAGATCTCCCCGGAAGCGGACCACCAGCCAGTGCAAGTCAGAGC
>seq_996
TTGGAGGGTCTGGTGCGAGCAGCCCAGTCCACTGCTATGAATAGACACATAAAGGCCAGTGCAACCTGGAGGTGAAGCTGGAGGGGTCGGCGCCCACAGA
>seq_997
TGTATCGGGAACCATGATCTATTTATGAGGAGAAGGAAAGCCGATTCTTTGGAAGTTCAGGCCAAGATGCGGCATGGCTTCTCTGGCATCCCCATCACTG
>seq_998
GGGCCTGGACGATATCCACAGGGCCTGGCGCACCTTCGTGCTGCGTGTGCGGGCCCAGGAGCATTTAAAATATATCTATATCACTTTGTTGGTACAAAGT
>seq_999
AAATAAAGGTTTGTTTTGGTTTGTTATGGCTTCCTTTTTTAAAAAATTACCCTGTAGTGCAGAGGTGCATTCACAAACCCAACTCCTCCCTGTCCCATAG
>seq_1000
TTCCAAACTCTTATGCTGAAGAGGTCAGGCATGCTCTAGTGGCATTGCCCACCTTGTTGACTTAGAAGAAAATCATGTGGAGCACCAGCCTCGGTTTTTC
