# Supplementary material for: HiMMe: using genetic patterns as a proxy for genome assembly reliability assessment
Source: BMC Genomics. 2017 Sep 5;18:694. doi: 10.1186/s12864-017-3965-2 (PMC5584555; doi:10.1186/s12864-017-3965-2)
Supplement: Supplementary file 2 — ’Supplementary_file2.zip’, Title: ’Data from simulations’. Description: contains all simulated data as well as the pertinent results. (ZIP 1187 kb) [file 12864_2017_3965_MOESM2_ESM.zip › Simulations/simulations/input/random_seq_10.fa]

>random_seq_1
GACCGGCGCT
>random_seq_2
CCTGAATGAA
>random_seq_3
CGAGCCTTTC
>random_seq_4
GAAACAAAAA
>random_seq_5
TCCCTACGGA
>random_seq_6
GGCGCCCGAC
>random_seq_7
GCCCATGGGT
>random_seq_8
ATGTGGCTAA
>random_seq_9
GATAGAGGGG
>random_seq_10
ATTAGTATGG
>random_seq_11
GTGACTCTTC
>random_seq_12
CCCGTACGCT
>random_seq_13
CACGCTCTGT
>random_seq_14
TCTCCACTCC
>random_seq_15
GACTATACCG
>random_seq_16
AACGTTCTGA
>random_seq_17
TAGGGGCGAG
>random_seq_18
GTTACGCAAC
>random_seq_19
AAATTGGATT
>random_seq_20
CCACTGACGC
>random_seq_21
CACTAATGAA
>random_seq_22
ATCAAGGTAG
>random_seq_23
CTGTTTGCTC
>random_seq_24
ATGACGCCAG
>random_seq_25
TTGGTATCCC
>random_seq_26
GTACTAGATG
>random_seq_27
GCCCACTATG
>random_seq_28
CCAGATTGCG
>random_seq_29
CCCGGCCACG
>random_seq_30
TGGCCTTTAA
>random_seq_31
TACGGCGCAC
>random_seq_32
GTTCCTATCT
>random_seq_33
CTTAACCCAG
>random_seq_34
CATGTTGTGT
>random_seq_35
GCGCGTTGTC
>random_seq_36
AACGGGTAAT
>random_seq_37
ATTCGGCTGG
>random_seq_38
GGTATGTGTC
>random_seq_39
CGCCGACATG
>random_seq_40
ACTTCCTTTG
>random_seq_41
TTCATGGTTG
>random_seq_42
TTGCATTCAT
>random_seq_43
GCGGGTGAGG
>random_seq_44
GACTAATCGT
>random_seq_45
AAAGGAAATG
>random_seq_46
CCATAAGTAC
>random_seq_47
ACCTAACATC
>random_seq_48
CGTGTTAAAG
>random_seq_49
ATTTTGAGCC
>random_seq_50
GCACCTCTAA
>random_seq_51
TGTCTAGGCA
>random_seq_52
ACCGGTTGGT
>random_seq_53
CGAAGAGGTC
>random_seq_54
TACGGGGTGG
>random_seq_55
GCCAGAGCTC
>random_seq_56
GTAAGGAAAC
>random_seq_57
CCGTTGATTA
>random_seq_58
TCACACTTTA
>random_seq_59
AGACGATTCC
>random_seq_60
AAAACTATAT
>random_seq_61
AGAGTGACTC
>random_seq_62
TTTTCTTGGG
>random_seq_63
AAGTTTGGTG
>random_seq_64
AAGGGCTGTT
>random_seq_65
AAATTCTTAG
>random_seq_66
GACGGACAGA
>random_seq_67
CGGAGCCATG
>random_seq_68
AAAAGAGTGG
>random_seq_69
CTGGACCACT
>random_seq_70
GGCAAGATGC
>random_seq_71
GCTAATGTTC
>random_seq_72
TAGGTTCGCT
>random_seq_73
TCCCCGCTGT
>random_seq_74
CACGCTATCC
>random_seq_75
CCACTTGTCT
>random_seq_76
ACCTCCGTGT
>random_seq_77
CTAGGCGCAT
>random_seq_78
CTAAATCGTA
>random_seq_79
AACACACGTT
>random_seq_80
CATATACTCC
>random_seq_81
ATCTTGCAGC
>random_seq_82
TCGCTAACCC
>random_seq_83
ACGATATTGT
>random_seq_84
CGAACTCCGA
>random_seq_85
CAGCGCTAGG
>random_seq_86
ATGCGGGCTG
>random_seq_87
ACTTAAGGAC
>random_seq_88
CGAATGCGGA
>random_seq_89
TGAACATGTG
>random_seq_90
AGGTTACGAA
>random_seq_91
TTATCACAGG
>random_seq_92
AACAATAATT
>random_seq_93
ACGAGTCCCA
>random_seq_94
CCGATCCTAA
>random_seq_95
ATCTAAGCAA
>random_seq_96
CATTCAGCCT
>random_seq_97
TGGCTCTATC
>random_seq_98
GCCGTTTTAA
>random_seq_99
ACGAGTGCTG
>random_seq_100
GTCGATAAGA
>random_seq_101
TTCCAGCGGG
>random_seq_102
GTCCGTAACT
>random_seq_103
AACATTGTGT
>random_seq_104
TAAAGGAGAA
>random_seq_105
TTTTTGTTGA
>random_seq_106
CTGACCTTTC
>random_seq_107
ACTCATACCT
>random_seq_108
GTCGGCCCTT
>random_seq_109
TAGCACGACA
>random_seq_110
CTCATATGGC
>random_seq_111
CTCGCACGTC
>random_seq_112
GTTCGACTAG
>random_seq_113
GTATCGGAGG
>random_seq_114
GCGAGCAGTC
>random_seq_115
TGACCACAGC
>random_seq_116
TAAAATAAAC
>random_seq_117
GCTGCCAAGT
>random_seq_118
GCTGAGTTTA
>random_seq_119
ACCAAGGGCT
>random_seq_120
TGAGTTCATC
>random_seq_121
GCGCAAGCCG
>random_seq_122
TACGCGCCTG
>random_seq_123
TCTCAGACCA
>random_seq_124
TATTGCCGTA
>random_seq_125
TAATAGTATT
>random_seq_126
GTCTCAGGCC
>random_seq_127
TGGACGATAT
>random_seq_128
TTTTTGTGAG
>random_seq_129
ACTGGCCCAA
>random_seq_130
AGTGCACGCC
>random_seq_131
CAATATCCTA
>random_seq_132
AGGGACTTAC
>random_seq_133
CGTGGTCGGC
>random_seq_134
GGTTCCCCAT
>random_seq_135
GTACTTATTA
>random_seq_136
TCCCCAAGCC
>random_seq_137
TTGAAAGATC
>random_seq_138
AAAGGTGAAA
>random_seq_139
GTAAGGACTA
>random_seq_140
CATCTCGGGC
>random_seq_141
CATGCTACAG
>random_seq_142
GGACGCTGCA
>random_seq_143
GAAGTTAAGA
>random_seq_144
CCCGAAGGGT
>random_seq_145
TGGCCTGAGC
>random_seq_146
GAGCGAGACT
>random_seq_147
GTTTCGACAC
>random_seq_148
TTGGGCTTCG
>random_seq_149
TCAGTCACAC
>random_seq_150
CAGTGTTTAT
>random_seq_151
GTAAGTCTGG
>random_seq_152
GTTATTTCCA
>random_seq_153
GTCAAGCCGT
>random_seq_154
AGGATATAGC
>random_seq_155
CGTCATGACT
>random_seq_156
GACGGAGTGA
>random_seq_157
GGTGGAAAGT
>random_seq_158
TTCGACTGCT
>random_seq_159
CGTTTGCCTC
>random_seq_160
CTCATGGCAA
>random_seq_161
TGCGTAGAAG
>random_seq_162
AACAATCTCA
>random_seq_163
CTGCATGTTA
>random_seq_164
CTCAGCGTGC
>random_seq_165
GAAATAAGTG
>random_seq_166
CTCAATGCCG
>random_seq_167
TCTCCGGCTA
>random_seq_168
ACGCTACCGG
>random_seq_169
TCGGTCATGG
>random_seq_170
CCGACTTACC
>random_seq_171
CGACTAGGTA
>random_seq_172
CCTGATCCAA
>random_seq_173
TCATCAAAGA
>random_seq_174
GTAAAGTGGC
>random_seq_175
GGTACCCGGG
>random_seq_176
TTGATAGCTG
>random_seq_177
AAGCGTCCAG
>random_seq_178
GATCGCGACT
>random_seq_179
CCAATGGCCG
>random_seq_180
GTGAGGCTCT
>random_seq_181
CTCACACCGC
>random_seq_182
CGGAGAATAA
>random_seq_183
GCCGTCGCCT
>random_seq_184
CTGTTGGCAA
>random_seq_185
TGGCAGCAGG
>random_seq_186
CTCAAGCGGG
>random_seq_187
GAAGCGATGG
>random_seq_188
CTACTCCGTT
>random_seq_189
TTTCTCTATA
>random_seq_190
ACTTTTACAG
>random_seq_191
TGGAGTGCCT
>random_seq_192
CTCGGCTGGG
>random_seq_193
GTCCCGTCAC
>random_seq_194
TCATTCTCCA
>random_seq_195
GCGCAGAAGT
>random_seq_196
TCACGGACCG
>random_seq_197
CTCCACATCA
>random_seq_198
CAGGTCGGTA
>random_seq_199
CCCAGTTAGA
>random_seq_200
AGACACAAAT
>random_seq_201
GCGGACTTAT
>random_seq_202
GGACCACCGG
>random_seq_203
TAGTCAATTG
>random_seq_204
ACGATCAAGC
>random_seq_205
TAACTGAGGT
>random_seq_206
AAACGCGCGG
>random_seq_207
GTCGGGTCGA
>random_seq_208
CACAAAGTTG
>random_seq_209
CCGTTCTCCC
>random_seq_210
GCCGTTCAGT
>random_seq_211
TCCTGCCCAC
>random_seq_212
ATAAGCGCTA
>random_seq_213
CTAGTCGTGT
>random_seq_214
GGTTATGGCA
>random_seq_215
TCGTTCTCCA
>random_seq_216
ACCGCTGGCG
>random_seq_217
TCCGTGTGTT
>random_seq_218
TTGAGGGCCA
>random_seq_219
GCTACGACTA
>random_seq_220
CGCTCGGGGT
>random_seq_221
ACATAAGAGA
>random_seq_222
CCAGAATGTC
>random_seq_223
ATGCTACATC
>random_seq_224
CTAATATCCG
>random_seq_225
GGTTGGCTAA
>random_seq_226
GGGCTGCTTA
>random_seq_227
AAAACGAATT
>random_seq_228
ACTCCGTCAG
>random_seq_229
TTGAGAGTTT
>random_seq_230
TTCAAGATAA
>random_seq_231
GAAGTAGCCA
>random_seq_232
ATCATACTTA
>random_seq_233
AGGGGCAAGT
>random_seq_234
CCAAATTTCC
>random_seq_235
CGTAAAGATG
>random_seq_236
TGTGCTAACT
>random_seq_237
CCAAGTCCGG
>random_seq_238
TCAAGGAAGT
>random_seq_239
TTGTATCAGG
>random_seq_240
ACGAAGCAAT
>random_seq_241
TTATGGAGTG
>random_seq_242
ACCCAACTAC
>random_seq_243
CGCAAGCGTT
>random_seq_244
TGCGGATAAT
>random_seq_245
GCCAATGTTA
>random_seq_246
CGAGGTGGAA
>random_seq_247
GGCGTTTTTT
>random_seq_248
GGGACGCGTC
>random_seq_249
ACACGTTAGC
>random_seq_250
GGTAGTAAGC
>random_seq_251
AATCAGCGGC
>random_seq_252
CAGCCGAACA
>random_seq_253
GTTAGTATGT
>random_seq_254
ACGATGTAAG
>random_seq_255
CCGATCCTAC
>random_seq_256
ATATAAAACT
>random_seq_257
AGAGGACAAT
>random_seq_258
TCAATAGCAG
>random_seq_259
TAACGCTTGT
>random_seq_260
AACTTGGCGC
>random_seq_261
TCGCTTTAGT
>random_seq_262
CGAAGTGGAA
>random_seq_263
GTGTCGGTGA
>random_seq_264
CGAAAAATTT
>random_seq_265
AGATGTCACG
>random_seq_266
GGGTGAGTTA
>random_seq_267
TGTTCGCATA
>random_seq_268
ACTGTATTGA
>random_seq_269
GTACGCAGCG
>random_seq_270
CTATCCGCCA
>random_seq_271
CCTTGGGGAC
>random_seq_272
TATTAGAGGC
>random_seq_273
TATGACCTGC
>random_seq_274
TGCACGGAGC
>random_seq_275
TATCAACGTT
>random_seq_276
AACACCGAAC
>random_seq_277
CTAAGGTATG
>random_seq_278
CACAAGGGGT
>random_seq_279
CGTGACAGGG
>random_seq_280
CGGGTGGGGA
>random_seq_281
AAGCCTCGTC
>random_seq_282
TAAAAATAAT
>random_seq_283
TGTACTCGCT
>random_seq_284
GGGAGCTTCT
>random_seq_285
GGTTACTAGA
>random_seq_286
ACCCTCGCTG
>random_seq_287
GGGCACATCG
>random_seq_288
CATGTGCAAT
>random_seq_289
TCTTAAAGGG
>random_seq_290
CTCCTGGTAT
>random_seq_291
CGACGGGCTA
>random_seq_292
CCGCAAAAGG
>random_seq_293
GGCATATTTT
>random_seq_294
ATATTGCCTA
>random_seq_295
CTAGACCTAG
>random_seq_296
TCGGCCGTGA
>random_seq_297
AATCAGCTTG
>random_seq_298
AAGTGGTGCA
>random_seq_299
TGGCAAAGAC
>random_seq_300
CGGAATATAA
>random_seq_301
GTGATGGGTG
>random_seq_302
ACGGGTCTCG
>random_seq_303
AGCCAGACAG
>random_seq_304
TTTCAAGATA
>random_seq_305
AGTCACTCTG
>random_seq_306
CTGCTCGGTC
>random_seq_307
GCAAATAGCC
>random_seq_308
AGGTGGGCTT
>random_seq_309
GAACTAATAA
>random_seq_310
TTGCATCGTA
>random_seq_311
CGCGTCTGCA
>random_seq_312
ATCGCTCGCG
>random_seq_313
GATACGATCC
>random_seq_314
CTACACACGT
>random_seq_315
GGTCAACGGG
>random_seq_316
CGAGCCTAAT
>random_seq_317
ATACGAGGGC
>random_seq_318
TCTCACCGCG
>random_seq_319
TTGGGCAGCG
>random_seq_320
TATTATGAAA
>random_seq_321
ATGTAAATAA
>random_seq_322
TTCTCAAGCG
>random_seq_323
ACCACGGTTA
>random_seq_324
TGTCAATTGA
>random_seq_325
CGGAGTGTAT
>random_seq_326
TAAATATAGT
>random_seq_327
TCGTGTCCGC
>random_seq_328
TGGATCTTCA
>random_seq_329
TGACACGGTG
>random_seq_330
CTAACACTTG
>random_seq_331
GGATAGCGTC
>random_seq_332
GACTCATAGT
>random_seq_333
GGCATCTAGC
>random_seq_334
TCGAACAGCA
>random_seq_335
GGGTAGGGTC
>random_seq_336
CTTCTCAGGG
>random_seq_337
GACTATTAGC
>random_seq_338
TGCTCTCTAT
>random_seq_339
TATAGTCCGT
>random_seq_340
GGCACCGGTG
>random_seq_341
CTCACTTTTG
>random_seq_342
ACGTTCTTCA
>random_seq_343
TAAATGAAGG
>random_seq_344
TAACTGTCAA
>random_seq_345
GACGAGCGTT
>random_seq_346
TGTTTCGAGC
>random_seq_347
TAGCAATTGG
>random_seq_348
CTGGATATCC
>random_seq_349
TCATCCTACT
>random_seq_350
CAGGGCAACG
>random_seq_351
CTCCTAGACA
>random_seq_352
AGGGCAGTTA
>random_seq_353
AAGCAAATGC
>random_seq_354
AGTACAATCA
>random_seq_355
TTAGTAACTT
>random_seq_356
CTTCGCCTGT
>random_seq_357
TTCCTTGGTG
>random_seq_358
CATATAGGAG
>random_seq_359
TTGCTCGGGC
>random_seq_360
GCTTGTGTAA
>random_seq_361
TCGCTAAAAT
>random_seq_362
CTCATATCCT
>random_seq_363
GTCCAGACTG
>random_seq_364
TTCCGAAGTG
>random_seq_365
GTTATGAGTC
>random_seq_366
GTCCCATGGA
>random_seq_367
TACCATCTAA
>random_seq_368
TGCTAACTGC
>random_seq_369
CTGTAACTTG
>random_seq_370
GATCGTCCGA
>random_seq_371
CAACGGGTAA
>random_seq_372
TACTTCACAC
>random_seq_373
TCCCGGCCAG
>random_seq_374
GGTGCTATCA
>random_seq_375
AGGCGGCTAA
>random_seq_376
GCTTATCTAT
>random_seq_377
CGGTAAGATG
>random_seq_378
ATAGCGCCCC
>random_seq_379
GGGACGCGTA
>random_seq_380
ACAGGTTTCG
>random_seq_381
CACGGGAGAC
>random_seq_382
ATAGGAGCCC
>random_seq_383
TACTGACCGG
>random_seq_384
TAGGCTACTC
>random_seq_385
GATAATTGGC
>random_seq_386
CGCGAATTGG
>random_seq_387
CGCTGAGTGG
>random_seq_388
CCCTCCGGGC
>random_seq_389
TATACTAAGC
>random_seq_390
TGTGACCGCG
>random_seq_391
AGATGATCTT
>random_seq_392
CGATGACCTT
>random_seq_393
CTGGCTTATA
>random_seq_394
AAGTGGGGCC
>random_seq_395
TCCGTTAACT
>random_seq_396
CTTTGTGCTC
>random_seq_397
TAGTGGAGTC
>random_seq_398
TAAAACCCTA
>random_seq_399
TCCTATAGTC
>random_seq_400
GGGTCGTCAT
>random_seq_401
TCGAGAGGAA
>random_seq_402
ACATCACAAG
>random_seq_403
CATCTGCTAG
>random_seq_404
CACCGAAGTC
>random_seq_405
TTAACGCTGT
>random_seq_406
TAGCCTGGAA
>random_seq_407
GCGAGCACTT
>random_seq_408
GCCCGAGCAT
>random_seq_409
GTGACTATGG
>random_seq_410
AACATTAGGT
>random_seq_411
ATGGATTCGG
>random_seq_412
AGCTCCTGCG
>random_seq_413
GATGTGGGAA
>random_seq_414
CCGGGTCGAC
>random_seq_415
TCGGGACCAC
>random_seq_416
GGTCTTAGCT
>random_seq_417
GAAATGAAAA
>random_seq_418
CAGACACAAG
>random_seq_419
ACATGCGCCA
>random_seq_420
AGTCAAGCAT
>random_seq_421
AACCTTGCAA
>random_seq_422
ACGCGTTGTT
>random_seq_423
CCAGCCAAGG
>random_seq_424
CAAGTGATTA
>random_seq_425
CTCGCCTTAG
>random_seq_426
AGGCACGCAG
>random_seq_427
ATCTGGCCCA
>random_seq_428
GATTGTCCGC
>random_seq_429
TGCCCCCGTA
>random_seq_430
GGTACAATCG
>random_seq_431
ACTGCGTGCG
>random_seq_432
ACCGTCTTCT
>random_seq_433
CGTAGCAAGC
>random_seq_434
TTCCCACCAC
>random_seq_435
TGCCTTCACG
>random_seq_436
CGCCGCGGAA
>random_seq_437
CGACAGGAGT
>random_seq_438
CCTTGGTAGC
>random_seq_439
CCTCGCCATC
>random_seq_440
TGCTATGCAG
>random_seq_441
GCGGTAGCGG
>random_seq_442
TAGCCCGCCC
>random_seq_443
AATATCTGGA
>random_seq_444
AGGTCGGAGT
>random_seq_445
GACTATATGG
>random_seq_446
TACTACGCGA
>random_seq_447
TTGACTGGAC
>random_seq_448
AGTTGCGCCA
>random_seq_449
CTGCATAAGG
>random_seq_450
GTGGACTCGG
>random_seq_451
GGAGAGTGGT
>random_seq_452
GGGATACCGG
>random_seq_453
GGGCCGCCCC
>random_seq_454
AAGGTCGTAA
>random_seq_455
TCGAGGGGAC
>random_seq_456
ATGTTAAAAA
>random_seq_457
CGGAACGCCT
>random_seq_458
CAGCCCCAGC
>random_seq_459
GCACGTGTAC
>random_seq_460
GTAGGCTGTA
>random_seq_461
ACTGTAGGAT
>random_seq_462
TCGGAGGCCC
>random_seq_463
CAAAGGGAAT
>random_seq_464
AAAATATTGG
>random_seq_465
TGATTGCCAC
>random_seq_466
TTCGTCAGTT
>random_seq_467
CTCGATAAAA
>random_seq_468
ATTTGTCGCA
>random_seq_469
ATCGCATGAT
>random_seq_470
CCGCCTCTGG
>random_seq_471
GATGGTTTGA
>random_seq_472
AAGGTGTAGT
>random_seq_473
GCCGCGCTAT
>random_seq_474
GCTTACTCAT
>random_seq_475
GGCTCTCCTT
>random_seq_476
CTCTGGTCCT
>random_seq_477
CACGCAAACT
>random_seq_478
GTTGAGCTCG
>random_seq_479
CCTATAATGA
>random_seq_480
CCGAGGGGAA
>random_seq_481
AATTCCCCGT
>random_seq_482
TTAACACCGT
>random_seq_483
CAAACAATCA
>random_seq_484
TACGGACCGT
>random_seq_485
TAATTAACTT
>random_seq_486
GGGACCGCAG
>random_seq_487
TTATAAAGAG
>random_seq_488
ATTTCGCGGA
>random_seq_489
GCATCAGACA
>random_seq_490
CGTATATGTC
>random_seq_491
GCTTTTGTAC
>random_seq_492
CAGACGTCCA
>random_seq_493
CATCTCATGG
>random_seq_494
TCCAGTTCCC
>random_seq_495
CCTTGTACCT
>random_seq_496
ATCCTTTAAC
>random_seq_497
ATGATCCGCT
>random_seq_498
CAACTTTAAC
>random_seq_499
CGCATCTAAA
>random_seq_500
CTTGTCAGCC
>random_seq_501
AACGGACGAT
>random_seq_502
ACTCCTCTTG
>random_seq_503
TCCTGCCCCT
>random_seq_504
TCTGTATCGT
>random_seq_505
CCGCGTTCGG
>random_seq_506
CTTATCCGCA
>random_seq_507
GCCTAATCGC
>random_seq_508
CTTACCCATT
>random_seq_509
TGGCGGCAGT
>random_seq_510
AAAAGAAAAG
>random_seq_511
CCGACACATG
>random_seq_512
CGGTTCATAC
>random_seq_513
AAAACAGTAG
>random_seq_514
TCAGGGTCCT
>random_seq_515
ATCTGGACCG
>random_seq_516
AAGAGGTGCG
>random_seq_517
AACTTTGTGG
>random_seq_518
ACACCTCTGT
>random_seq_519
TATAGTCACA
>random_seq_520
CTGGTTGGAT
>random_seq_521
TGGACGAACA
>random_seq_522
CGACAGATCA
>random_seq_523
TCAATCGACC
>random_seq_524
GCAGCAAGAC
>random_seq_525
CTAACTTGCT
>random_seq_526
ACGCGATACG
>random_seq_527
GGATGATCCG
>random_seq_528
GGACAGAAAA
>random_seq_529
TGTACATTTG
>random_seq_530
ATCTGCGAAC
>random_seq_531
CGGACTCGAC
>random_seq_532
CGTCTAAATA
>random_seq_533
CGACTGCTCC
>random_seq_534
TGAGACTTAC
>random_seq_535
GCCGATGACT
>random_seq_536
ACTTACTGAC
>random_seq_537
AATTGTCAGC
>random_seq_538
TTAATCTTAG
>random_seq_539
GCCCCCTGTT
>random_seq_540
TCCTCGACGG
>random_seq_541
GCGTCTTCAG
>random_seq_542
GTCTTCCAAA
>random_seq_543
TACACTTGCC
>random_seq_544
AAAGTATACG
>random_seq_545
CCTGGCCAGT
>random_seq_546
ATATTTGCGG
>random_seq_547
GAAGGAGACG
>random_seq_548
CTATATAGAG
>random_seq_549
ATGAGTTTTT
>random_seq_550
ATAAACAATC
>random_seq_551
GTCGTATGCC
>random_seq_552
AGCTATTGTT
>random_seq_553
AATAGGTGTT
>random_seq_554
GTGCCCGGAT
>random_seq_555
CATACTCAAT
>random_seq_556
CAAGCTTTGC
>random_seq_557
AGGCTCTACG
>random_seq_558
TTACACCCAA
>random_seq_559
CCGCATTTTG
>random_seq_560
GCCCATCCGT
>random_seq_561
ATGACTGGCA
>random_seq_562
AGCAAGTTGT
>random_seq_563
ACTTATGCCA
>random_seq_564
TTTTATGCAC
>random_seq_565
GGACCTAACT
>random_seq_566
CGCTCTGCCG
>random_seq_567
GAAGAATCGT
>random_seq_568
GAGACTGGGC
>random_seq_569
GTATTTCCTC
>random_seq_570
GAGGGGGCTC
>random_seq_571
AGTGCTACGA
>random_seq_572
GCCGCTTAGG
>random_seq_573
GCGCGAGACA
>random_seq_574
GTAGCTTTAT
>random_seq_575
CCAGATTACT
>random_seq_576
GTCCTACGGA
>random_seq_577
ACAATAGAGG
>random_seq_578
GTAGGAGGCT
>random_seq_579
TACTCCGGGG
>random_seq_580
CCGCATTGTA
>random_seq_581
GTGGGGCCAG
>random_seq_582
TATCGCTGAG
>random_seq_583
TCCATGCGAC
>random_seq_584
TTACTTCGGA
>random_seq_585
GACTGTCGCA
>random_seq_586
AGGGTTACGA
>random_seq_587
CGCGCCCATA
>random_seq_588
GCGGGACCGC
>random_seq_589
CTTAATGCCG
>random_seq_590
CACCATGATT
>random_seq_591
TTATATGAGA
>random_seq_592
GTGAGTTTTT
>random_seq_593
TAATTGCATC
>random_seq_594
GCAACCCGGC
>random_seq_595
CTGTGTGAAT
>random_seq_596
AGTTCTGCAT
>random_seq_597
ACTCGCTATA
>random_seq_598
AGACTATGGA
>random_seq_599
CGCAACCAGC
>random_seq_600
TTGGATGGTG
>random_seq_601
TGTCTAAGGG
>random_seq_602
CTCGCGACTT
>random_seq_603
ATGAGGCGTC
>random_seq_604
AAGAAATAGT
>random_seq_605
AGAGTGCCAG
>random_seq_606
CCGAGACTTA
>random_seq_607
GCACGTCCGT
>random_seq_608
TAAGAAATTT
>random_seq_609
TTAATCAATT
>random_seq_610
CTAGGGCGCT
>random_seq_611
CTGGTGATAT
>random_seq_612
TGCGTTTACT
>random_seq_613
TTGCAAGGTC
>random_seq_614
AGTCTATGAT
>random_seq_615
GTTGCTGTTC
>random_seq_616
CAGTTCTCCC
>random_seq_617
TGACATGGAC
>random_seq_618
ATCATATGAC
>random_seq_619
TAATAGGCGT
>random_seq_620
TCCTCCTTGA
>random_seq_621
TGTCGACAAA
>random_seq_622
AGTAGCAGCC
>random_seq_623
TAACGCCTCC
>random_seq_624
GCCACCATAC
>random_seq_625
AGACAACGCA
>random_seq_626
TATGTTACCA
>random_seq_627
CATTAACATA
>random_seq_628
AACGTCGTGT
>random_seq_629
CTGGTGAATC
>random_seq_630
TTTTCCGATA
>random_seq_631
CACCATTCCG
>random_seq_632
AGATTAGGCG
>random_seq_633
GGATCGCAGA
>random_seq_634
ACAATTCCCT
>random_seq_635
GTAGTTGATT
>random_seq_636
TATAACATTA
>random_seq_637
TACTTAAGCG
>random_seq_638
TACGAACGAG
>random_seq_639
GTTAACCAGA
>random_seq_640
GGCTGACTCA
>random_seq_641
TCCTTGTTCA
>random_seq_642
GCCGTATGAG
>random_seq_643
GGCCTATGGG
>random_seq_644
GAGAGCCGCT
>random_seq_645
AGGATAGGGC
>random_seq_646
CGCCAACACT
>random_seq_647
TCTCCTATGG
>random_seq_648
CAGCCACGCG
>random_seq_649
AACCTTCTGG
>random_seq_650
GTACACCGGA
>random_seq_651
CTAGCACGAA
>random_seq_652
GAATATATAG
>random_seq_653
TTTTGATGCC
>random_seq_654
TTGTATATAC
>random_seq_655
GGTTAAATAA
>random_seq_656
GTGGATCTGT
>random_seq_657
GTCCACCGTT
>random_seq_658
TATGGGCGGG
>random_seq_659
TTATAATACA
>random_seq_660
CAAGACTTAT
>random_seq_661
AATTATCGCA
>random_seq_662
AGCGCACGTA
>random_seq_663
CCTTTAGCAG
>random_seq_664
AAACTTTCTG
>random_seq_665
CTCGTCTAAC
>random_seq_666
TCAGGGCAGT
>random_seq_667
CTTATCTTTA
>random_seq_668
AGTAAAGCCA
>random_seq_669
CAAATAGGCC
>random_seq_670
GGAAATTTCA
>random_seq_671
TAAATATTAG
>random_seq_672
TATCGCAGTC
>random_seq_673
GCACTCAGCT
>random_seq_674
TCCAAGTCTA
>random_seq_675
ACTATTGAGA
>random_seq_676
ACACATACCT
>random_seq_677
TATATATTCT
>random_seq_678
TTAATAACTA
>random_seq_679
TATTTCGGAT
>random_seq_680
ATGCCCCATA
>random_seq_681
TTCTTGGCTC
>random_seq_682
TTTTACCAAA
>random_seq_683
TGTTGCTGAT
>random_seq_684
AATGATAGCT
>random_seq_685
ACCCTTGGCG
>random_seq_686
CTGGCGTGCC
>random_seq_687
CCTAAACGTT
>random_seq_688
GAAAGCGTTG
>random_seq_689
GTAAAAAGCT
>random_seq_690
CATCAAGGCG
>random_seq_691
TGATGAGTAT
>random_seq_692
GTCAATATTT
>random_seq_693
TGTGTTCGTG
>random_seq_694
GGAGCCCTAG
>random_seq_695
GCAAGGTAAG
>random_seq_696
TCCCAAAGGC
>random_seq_697
GAGTGACTCA
>random_seq_698
TATATAGTAG
>random_seq_699
AATGCAGTAC
>random_seq_700
GTGTCGAATT
>random_seq_701
CTCCGCTTTT
>random_seq_702
GGCAGTGTTC
>random_seq_703
TCCCCAGAGC
>random_seq_704
TAGCGTCGCT
>random_seq_705
GAGAGGCGAG
>random_seq_706
TTGCTTAAAA
>random_seq_707
CGTCTCGACT
>random_seq_708
TCTACTCCAT
>random_seq_709
GAAGACGCCT
>random_seq_710
CCCGGAGTCT
>random_seq_711
TAAATCATTT
>random_seq_712
AGTGTTGCTA
>random_seq_713
ATCTATGTGT
>random_seq_714
TGTCCACAAA
>random_seq_715
GTCCGCTGGC
>random_seq_716
AGCGAATATA
>random_seq_717
TATCACTCGA
>random_seq_718
ACCGAACACC
>random_seq_719
CCCAATAAGA
>random_seq_720
AGGGATATTC
>random_seq_721
TGTGCTCACA
>random_seq_722
GCACTGTAAT
>random_seq_723
GAAACTCTGT
>random_seq_724
ATGCACTAGG
>random_seq_725
CACCGCCTGT
>random_seq_726
CAGTGTGGTG
>random_seq_727
AATCGCGGAG
>random_seq_728
ACTTAAACAG
>random_seq_729
TGCCTCGCGC
>random_seq_730
GCGCGTGATC
>random_seq_731
GCCCATTATG
>random_seq_732
CACACTGGAC
>random_seq_733
TTGGTTCAGC
>random_seq_734
GACAGGCCGA
>random_seq_735
TAATGTTCTG
>random_seq_736
TTAAAGACTG
>random_seq_737
AGCCGTTAAT
>random_seq_738
ACGTTCGCCT
>random_seq_739
TATATCGGCA
>random_seq_740
CCACCCATTG
>random_seq_741
AGACCGGAGC
>random_seq_742
GAACTAGCAT
>random_seq_743
GGCTCAAAGG
>random_seq_744
GGTACAGAGG
>random_seq_745
TCGCTTACCG
>random_seq_746
CGACCGATAG
>random_seq_747
ATTAACTGAG
>random_seq_748
GAAAATCATC
>random_seq_749
ACTGTAGGAT
>random_seq_750
TGGAAATGCG
>random_seq_751
ACCGCATCGT
>random_seq_752
AAACTCGAGG
>random_seq_753
AATCAAAGCG
>random_seq_754
AGAATGTAAT
>random_seq_755
AACTCGTGGT
>random_seq_756
TGGGTCGCAT
>random_seq_757
CTCCGTTGTC
>random_seq_758
GAATATGGTT
>random_seq_759
TAGACTAATG
>random_seq_760
ACGTCCTGCG
>random_seq_761
ACCGCTCGAG
>random_seq_762
TGGGTAATAA
>random_seq_763
TGGATACTCA
>random_seq_764
ACTTCGTCTC
>random_seq_765
TGCAATCCGG
>random_seq_766
CCTTGCGGGC
>random_seq_767
TACTCAGTTG
>random_seq_768
GAATCTCATG
>random_seq_769
CTAGTATCCC
>random_seq_770
CACACGTATT
>random_seq_771
CTACCAGCTT
>random_seq_772
AACCGTTTGT
>random_seq_773
ACTCAACGTA
>random_seq_774
AGCGGGCACT
>random_seq_775
CCGTACAGCG
>random_seq_776
AATCGCAATT
>random_seq_777
TGTGAGAGCG
>random_seq_778
GCGGCGCATG
>random_seq_779
TCCCAGATGA
>random_seq_780
TAACGACGAA
>random_seq_781
CTGGTGTTAC
>random_seq_782
TTTAACGCTA
>random_seq_783
GGGGGCCGGA
>random_seq_784
GAGGACTGAT
>random_seq_785
ACTATGAAAG
>random_seq_786
TCTCAGGTCC
>random_seq_787
CGTCTGCAAC
>random_seq_788
GTTAGCCGGG
>random_seq_789
CAATGAGAGT
>random_seq_790
GGTTGCTGGC
>random_seq_791
TTAGTCTAAG
>random_seq_792
CGCGAAGTTC
>random_seq_793
TTGGACCTTC
>random_seq_794
TCTTGAACGG
>random_seq_795
GTAAGCTCTA
>random_seq_796
AAAGTACGGT
>random_seq_797
CATAGTCGAA
>random_seq_798
TCTGCCAAGT
>random_seq_799
TTCGAGCCCC
>random_seq_800
ACGTTGTATG
>random_seq_801
GCTCACCCTC
>random_seq_802
CACTCTATAC
>random_seq_803
CCACCGGTTA
>random_seq_804
ACAATCAGAT
>random_seq_805
ACCGACTGGG
>random_seq_806
GGCTTCACGC
>random_seq_807
GTTCTGCGAG
>random_seq_808
GGATGTATAC
>random_seq_809
GGTCGATGGA
>random_seq_810
GGACAATTAT
>random_seq_811
GTTTAAAAAA
>random_seq_812
CGGCATATGC
>random_seq_813
GAGGAGAAGC
>random_seq_814
CACATTAGAG
>random_seq_815
TCAATTATAA
>random_seq_816
TTTTCCCGTT
>random_seq_817
GCAAGGCTTG
>random_seq_818
GGCCATGTGG
>random_seq_819
GCCATCCTTC
>random_seq_820
AATGTTTTAC
>random_seq_821
AAGACGTCGA
>random_seq_822
CTAGACTATG
>random_seq_823
GACGTTGACC
>random_seq_824
TCGTAAAAGT
>random_seq_825
ACGGAGGCCG
>random_seq_826
GTAGCCTTAG
>random_seq_827
GCGGCCTAGC
>random_seq_828
ATGCAAGTGG
>random_seq_829
AATTATTCCC
>random_seq_830
GTCCCATCAC
>random_seq_831
AGGGAATGCT
>random_seq_832
CCTGTAGTGC
>random_seq_833
GGCACGCTGT
>random_seq_834
TCATCCCGAC
>random_seq_835
GGTCTACGAA
>random_seq_836
GAGACCACTG
>random_seq_837
CTAGCTTGGC
>random_seq_838
GCTGACTAGG
>random_seq_839
AGAGTTGGGT
>random_seq_840
CCCAGTTTTC
>random_seq_841
AAGGTAAACT
>random_seq_842
TAGCAGTGGA
>random_seq_843
CCCCTGATGC
>random_seq_844
CCGTTCTATC
>random_seq_845
GCATGATCCC
>random_seq_846
TGCCTATATC
>random_seq_847
AGCTACCGCT
>random_seq_848
CCGCAGCAGT
>random_seq_849
TACACGATCC
>random_seq_850
ACTTGTCATG
>random_seq_851
GTAGACCCAA
>random_seq_852
CGATGTGCAT
>random_seq_853
TCAGGGGTTG
>random_seq_854
CAGTGGCAAC
>random_seq_855
TTACAGATCG
>random_seq_856
ACACGGGGGC
>random_seq_857
TAGGTGTAGT
>random_seq_858
GTAGTAGTTT
>random_seq_859
CCGCACAAAA
>random_seq_860
TGCGACAGTG
>random_seq_861
GAGGTACCCG
>random_seq_862
GTATTAATAC
>random_seq_863
GAAGCCACCA
>random_seq_864
TTTCCGCACA
>random_seq_865
GTAAAAACCT
>random_seq_866
AAGAGACTAC
>random_seq_867
TCACGCGTGG
>random_seq_868
AACAATGTCC
>random_seq_869
AGTCGCGCAG
>random_seq_870
TTCCGCGAAG
>random_seq_871
ATGGACAGGA
>random_seq_872
CTATCGCGGT
>random_seq_873
TGTATAATAA
>random_seq_874
TCAGCCCCGG
>random_seq_875
CACTGTGCGG
>random_seq_876
ATAAATCGCC
>random_seq_877
ATCAGCGTGG
>random_seq_878
GGGAGTTTCG
>random_seq_879
CTATCCGTGA
>random_seq_880
CGCTTCCAAA
>random_seq_881
AAAGTTCGGG
>random_seq_882
GAATTAGCTT
>random_seq_883
ACGGAGCCAG
>random_seq_884
TGCACGTCCC
>random_seq_885
GAACGACCCG
>random_seq_886
ACTCGGAAGC
>random_seq_887
GGTTATCGTG
>random_seq_888
GGGAATCGAA
>random_seq_889
CAGTTGCTTC
>random_seq_890
GGAGGATGGC
>random_seq_891
GAAGCACCAA
>random_seq_892
ACATCCTGTC
>random_seq_893
AATTCCCAGG
>random_seq_894
GTGACACTTT
>random_seq_895
TGACCAGGAT
>random_seq_896
TCTCTCAAGC
>random_seq_897
CATGTAGTTG
>random_seq_898
AATACGGGCC
>random_seq_899
TGAAAAGGCC
>random_seq_900
CACCCGTTTT
>random_seq_901
CAGATCACCG
>random_seq_902
CGATGCGTTA
>random_seq_903
TCCCACAGAG
>random_seq_904
TCTAGCACGC
>random_seq_905
ACGTGCACAA
>random_seq_906
ACAATGGTAT
>random_seq_907
CAAGCATCAT
>random_seq_908
ATCTAAAATA
>random_seq_909
CAACTGTTCA
>random_seq_910
ACAAGATTGA
>random_seq_911
TATACACGTC
>random_seq_912
AGTAATACAA
>random_seq_913
TATTTACCCA
>random_seq_914
CCAATACCCG
>random_seq_915
ATCTAAATTT
>random_seq_916
CCGCACCATT
>random_seq_917
CTTCCAGCAC
>random_seq_918
ATTGGGCACT
>random_seq_919
GCCTGATGCT
>random_seq_920
GTTGTGAAGT
>random_seq_921
GAATATACAG
>random_seq_922
CAATAAAAAG
>random_seq_923
GCGTCTGATG
>random_seq_924
TATTATCAGT
>random_seq_925
CCAAACCCCA
>random_seq_926
GGTGTGTCAT
>random_seq_927
CGCTTACGTC
>random_seq_928
CCATTTAACG
>random_seq_929
ACAAGCTCAC
>random_seq_930
CTCGAGCGAT
>random_seq_931
GCCTGTAGAG
>random_seq_932
TAGTGCAACT
>random_seq_933
TTAGCGCTGA
>random_seq_934
AAAGGACGTA
>random_seq_935
CGTCCCCACG
>random_seq_936
AATGCATCTG
>random_seq_937
CATCACGTGA
>random_seq_938
AAGAGCGCCG
>random_seq_939
AAACCCGGAT
>random_seq_940
TCGTATCCAG
>random_seq_941
GACAGGGGGC
>random_seq_942
GATTCTTTTG
>random_seq_943
AGTCACTTCG
>random_seq_944
GGTTACCTCT
>random_seq_945
CAGCAAGCTC
>random_seq_946
CCCATTCAGT
>random_seq_947
CATATTCACA
>random_seq_948
CGCGAATAGG
>random_seq_949
GGATGAAGGC
>random_seq_950
ATAGCGATAA
>random_seq_951
AGAGTCTAAT
>random_seq_952
TCCGACTGGC
>random_seq_953
AGTGCGGATG
>random_seq_954
TTATAGCGCT
>random_seq_955
AAGAGTCATC
>random_seq_956
TACACTCGCA
>random_seq_957
GCTGACGCTT
>random_seq_958
GTACTTTGAG
>random_seq_959
CTTAGGTGAA
>random_seq_960
AGATTCCGGA
>random_seq_961
TGGATCATAG
>random_seq_962
CACACTGTTA
>random_seq_963
TATCTTAATG
>random_seq_964
ATTAAGGCAT
>random_seq_965
GATTGATATT
>random_seq_966
GAAAATATTA
>random_seq_967
CGATGCGTAC
>random_seq_968
CACAAAAGTT
>random_seq_969
GTCATGTGGC
>random_seq_970
GCAGGAGATG
>random_seq_971
TGGCAACCGA
>random_seq_972
ACCAGTACCC
>random_seq_973
TCCGAGAGAA
>random_seq_974
CTGCAAGCTC
>random_seq_975
TAAAAGGTAC
>random_seq_976
CTAGCAACGA
>random_seq_977
CTTCTCACAG
>random_seq_978
ACAGGCATCA
>random_seq_979
AAGCCTGACG
>random_seq_980
CCTGGCACTG
>random_seq_981
TCAATATCCG
>random_seq_982
CCATGACGTC
>random_seq_983
GCAGGACATA
>random_seq_984
GCTTTTCCCA
>random_seq_985
ACAGAACCAC
>random_seq_986
TGAATGGACG
>random_seq_987
TGTTATACCT
>random_seq_988
ACACCCTCGA
>random_seq_989
TAGAACGTCA
>random_seq_990
TTTGATTTCG
>random_seq_991
GGTGAGCCAG
>random_seq_992
TCTGCTCGGA
>random_seq_993
AGCCGTCTGA
>random_seq_994
CGCTCAATCA
>random_seq_995
GACTGCTTCT
>random_seq_996
ACGCGTAAAA
>random_seq_997
GAATTCGCGG
>random_seq_998
CGCAAGCCAT
>random_seq_999
TCCTAAGTAG
>random_seq_1000
CTGACTTGCA
