# Supplementary material for: HiMMe: using genetic patterns as a proxy for genome assembly reliability assessment
Source: BMC Genomics. 2017 Sep 5;18:694. doi: 10.1186/s12864-017-3965-2 (PMC5584555; doi:10.1186/s12864-017-3965-2)
Supplement: Supplementary file 2 — ’Supplementary_file2.zip’, Title: ’Data from simulations’. Description: contains all simulated data as well as the pertinent results. (ZIP 1187 kb) [file 12864_2017_3965_MOESM2_ESM.zip › Simulations/simulations/input/random_seq_100.fa]

>random_seq_1
GACGCACGGCCAATTGTGTTCGCTATGGCGGCCGGACCTGCAGGAACAGCGCGCAGATCCTCGCCAAAAAGCGCCGACACTCATGAGCCGCCATCTCTGT
>random_seq_2
GAAAATTAACGCTTTGCAGTCATAGTGTGACATGTGGGGCCATCCACCACTTATAAAAATAATAGCACTGGTAAGAGTATGTTGGTGCCCTGCTCCCCGA
>random_seq_3
CTTGTGGAGTGGGTCGCAAAGAGCTGAAACGGTTAAGTTTAACTTCCTATGTCTAGTGCTCCTCAAGAGGAAGTAATCGGATAAGGGGCTTCACTCGGTA
>random_seq_4
AACTTGGTGCTAGGAGCGCCCTGTATGCCCGTACCCAGACCTTCGGGTACTGGGTCTGTGTAAGCGCATGGATTCCATGCGGATGGTAGAGAAGTTGAGA
>random_seq_5
AGTGTGCAGAGACGATGCCTATTCTGAGCCTAACAGTTAAAGTACTTGGGCTCACTCTCAAGAGTTTGTGCGACCTCAGCCTATCACAGAGCGGGGGCGA
>random_seq_6
ACCTCAACGTTCCAGGTATAGTTTATTCTGTGAACCTACGTTAGTGGACGATAGCACCATTCCACAGGCGGCCGTGGAAAGGTGAGGCTGTCGGTTGAGT
>random_seq_7
TGATGTTGTCCATCACCAGGGGACCATCCGTTATTTGTCAGATTCCACGACCATTCAGATTTTATGTGGCTTGCTGGAGGTCAAGTAAGTAACTACTTAG
>random_seq_8
TTTCATACAGTACTCGGGGTACGCCTAGCCGGCTGTTGGAACGCTCAAGTTGTTCGAAGGAATCAAAGATTATCTTAACGCGAAGCTTAAGGTGTACCCG
>random_seq_9
CACTTCCTAACGAGAATGATCCATTGATGTCATGGATCTCGGGGCTTACTTCGGACGCTGAACTAAGTCTGTTTCGTCATAGTTAGTTGAAGCTCGTAGG
>random_seq_10
AAGAAGTCAGGCGGCGTAGACCATCCTTGAGAGGCGGATATGACGCAGGACATACGTGGCAATAGCGCTCGCGTATACTGTGCGTGTAGAACGCCCTGTA
>random_seq_11
ATCCTTATGCTGCAAGCGGCGTTCTCGCATAAAACGGTGCGCGTGGCATAAGCATGCCTTAAGAGACGAGGGATCGGCTGAAGAAGGCAAATCGGGCACA
>random_seq_12
TTCGTGATTTACGTAGACTTTGGACTTTAAGTTGTCGCCCTCTCCCTCTACACTAGTTATAAGAATTTCACGCGGTCTGTGATGGAGCACGCCTCAACAT
>random_seq_13
AGCGCCACCGATTCTGTCGGTTTGTGTTGAGTGGGACAAGCGGACCGAGGACGGTGACCATCGGCTATCGACGCCTCAGGTTTCAGAAAGCGGAGAAATC
>random_seq_14
TGCTATCGTCGGAAATCAGTGCGGGTTACTGCATCGATTATTGTACACACGATTTTATTATACGCCCCGCCAGCCTCTTGGGCTTCCATAAGATTGAGGG
>random_seq_15
AAATCGGTCCTCCTCGGTCTGGTTCCAACTTCATTTTTGGTCGATCCGGGTATTACCGTTTAGGTAGCTCGTCTGAAGAACGGCGTTGGTATGGTACGAA
>random_seq_16
AGTAAACTTCCGCGCTCCGGTCGCGCCTGTTTACGACCATTGGAGCTAATACGTCGTGGTTTATGTAGCAGCAGCGCTCAAGAGGTAAGACCCGTTTGGA
>random_seq_17
CAGAGATAGACTCAATAGGTGGCCAGTATGGAAGTGCCTTCGGTAGGTAGTGATGGTAGTTAGTGGGATAGGCCACATATGGTAGCGGCGATGGAGCCCA
>random_seq_18
AGGGGCATCACAGTAGCAAGTTCCGGTGCTACGAAAGTTGGACCAACGTAGAAGTGTTGCCCGTTTTTTAGCCGAAACTCAAAGCCAGAAACGCGCGGTT
>random_seq_19
GTACCGGGATCAAAGCCTGCTCCTGCATCAGTGTATGCCCACGATCGCTACGCAGACCGATGTATGGTAGCGCACGCCCGCGATCGAGGTAGTATATACG
>random_seq_20
CACAGAAGAGATTTGGGATTCGTAGGCGACTTACGTTTGTGCTCTCGTCGCGAAGCTCGGCTATACCGTGCGCGATCGCTACACCAGGACTACAATGAGG
>random_seq_21
AGGGTGCCTCCCCTGCTTGTGCTTATTTGATAACGCATTTCGCACCGACGGCGGCACCAACGAGATGGGCTGATTGTAGTTGGCGTGGGGCTCGCCCTAT
>random_seq_22
TACCGTTGCTCGCCTTTAGGTTAGTCTCAAAAAATCGACTAATGACCAGCGTATAACATGAGATGGAAAACTCACATCTCAAATAGGGCAGTGCGAAATT
>random_seq_23
TCGGATGAAGGGCGTGAGACCCGCCCGCGGGCTATGTGCGCGCTTGGTCGTCCCATATGATTATTATTGCTGCTGTCCAATCACTGGATCTATGGAGCTG
>random_seq_24
AGCGAGCACCTAGATCGGTACACCGTTCTCTAAATTGCCATCCTAGCACCCGAACGTGAGCTGACTCGCTGTGCTAAGCCTGAATGAGTGGCAATTTGAT
>random_seq_25
CGCCAACATCTATTCTTCAAGGAAGCCCGCCAGTAATTGCATCGATCGACGCCGTGGTAGTATGGCAATTAATCTGCGCAATGCTACGTGGAAACATACA
>random_seq_26
CCCTCCCATTAGGAATCTACCGTTGGCATGCCTGGGAAGTGCTATAGTCTCCCATTCAGATGATACGCAGCGTTAGCTAGCGCAGCAATCCAGGATTGTC
>random_seq_27
AAGCATGACGACTTGTCCGACGAACCCGTAGTACATCACGCTTGACGCGGTATACTGGCCGTGCCGGCCTGGTTTAACTTCAAATTGGCCGGTGTCTACC
>random_seq_28
TAACACGCCGGCTTGGGCTTTTCAGTCAACTAGTCAAGCAGTCCATTCAAATAAGGAGTTGGGACTGGACCACCATTGACAACACCCTATATGGTGCCCT
>random_seq_29
GCCATACATTTTATGGGTGGAACAGAGGTCAACGTCTTGAAAGTAAGTACGCCACGTTCGGTGTCGGCCTCACTACGGTTCGTAATATAAAACGTGTACA
>random_seq_30
ATGGGTAGCACATCGCTCTCCATATACCCTTCTCATGTGACACTTTCAATGAGTCCTTACCTATTCGTCTGTGCTATAGGAGCCCTGAGCTACCCAACGT
>random_seq_31
GACATCGTCCACGACACCAATCAGGGTTATGGAGGAATTAAAAGTCTGTTGTCTAAATTCGTGGAATGTACATCATGGCCCATCCGACAGCGATGCATTG
>random_seq_32
ATGCTAATCCCATCATGCGGGTAAGGACACTCATGTCGCCACTCGCCTCTACGGCTTTGACCCAAGATACGGTTACGCCACACATAGCCACTAGACTGGT
>random_seq_33
CAGCCGTCTTAATTGCAACCATGGCTATTATAGCAGATAGGTGGATCATAGTAGGGAACGCCATCTTGGGAAAATATACTGGGGTTTAACGTATAATGGA
>random_seq_34
ATTAGCCGCCCGTATTGAACTGGGCTCTCGCGCACTTCCCGCTGTTAGCACCGGAATATAGTAAGCGTCACCCATTGCCCTGCACGGGAGTTTTAACTAT
>random_seq_35
GATAAGGAGGGTTCGGAACAATGTGATCTGATGCTACTATTAGAATGGGAAGTACACAGGGGCGCAGTAGGTAATACGTTCTGCAAGCTGCCTCTTTACC
>random_seq_36
GGGGCAACGGCGCGAGAGAAGGCAGCAGCGGACGTAGGGACTATACCTATCCATTTGACTCCTAGGCGCGCCGATATTGCTAGGACAAAGGGTAACAGTT
>random_seq_37
GTTTTAGTCGCCCCCTGGTGCACTTGCACACGTAAACTACGCGAGAAGTTTAACTAGGGGACTCGTATATAAAGGGCTAGTCAACTCTAGGCCAACTGGT
>random_seq_38
AAACATCGAGTCCGATGTGATAAACCGCATATCTAGGACCTGGCGCTGACGTCAACGTCTCGGATCGTCACGCCGCCTAAACAACTAATTGTATCATCAC
>random_seq_39
GTATTGGGCTTACAAGGCGCGTAGCCCTCCGGTCGTAACCAATCGGGCTTGGGATTACGTCTCGTTGATTAGCTTAATACCGTTTAAGTCCTAGTACACT
>random_seq_40
ACTACACCACCAAATAATCCAATACTGATAGTCGAGTTCATGAAGGCGGCCGGCCAACGACGAGTACTGATTGCATATGCCCAAAATCGGGCGTGAAAAA
>random_seq_41
TGCTTTTTTAAGGTTCTTGGTCTACACATTTGCCACTATCACATGGAACTCAACTATACGGCAACGCTGGCTGGCAGACGCGTGGTCGATGCACCCTTGC
>random_seq_42
GCCATTTGTTTCGCGTTATGTCGTTTAACCTACTGCCGCCAGATGACGAGTACTTCTGGAAGAGGGAATCACTGGTACACCTCGGTAGATGGGAGGCGGG
>random_seq_43
GTTGCGCCACAGCTGCCGGAGCGTTGGACCGATACGTGAGTAAAAGGTGTCCGGGACATTGAACTCGGCTCGTTAACATTGGTAGTCAGGCTATCGGGTG
>random_seq_44
CAAGGGATTCGCACTATCATTGAGCCCTATTCTGACGGCCCCACTGCCCGTCAGGCCGAATGAATTTATAATCCCGCAATGCATATACGCTAAGAAAGCT
>random_seq_45
ATACGTAACCGAACGGCTGGTTCAATGTGGAACCACCATTAGCCTTAAGCTATAATAGGGATCATCGGGGAGCAATAAAGGGCGCTCTGAGTCCAGAATT
>random_seq_46
CTTCGATATTGTCACTAATGGGTTAACGACCGTTACATCATGTACGATATGGCAGCATTCGTCATTGGGCTTGGCGTCTTAACTTGCTCATGGCCAGTGA
>random_seq_47
ACTAATGTCCACGGTCGCCGAGCTTACAGGAGCCCGGGCTTATTTCCGAGTAGGATTGACGGGTAAACTGCTCTGAAGGAGTAGCTGCGTTGTTGGCCGG
>random_seq_48
GTCTGGTCAGCCCTCAAGGCCGGATGACCTATCATGTCACTAGTATCGACTTAAGGAAAGATGCGCGACAGATTGCAATCTTAAACCCTATTTAAAACGT
>random_seq_49
TGGGCGTCCTCGATTTGCGTTCGTACCTGTAGATTCAACAGAAGGCCTCATATAATATTAAGTAAGTAGAAGTAATGCCGTTAACTTTCGAGGCGTATTG
>random_seq_50
TCAGATCGGCATAGGCCCACGGAGTCTGTCTTCGAACTTGCGGATACCTCGATTCACCAGTTCTGAGCACCACTGTTTGGCGCCTTATACATGTGGCCGC
>random_seq_51
TTGCAAGACGAGATCTCAGACTGTTGTGCGAGTGGACCGGCCCTAATAAGCTTTACACTCCTTAGCTTGGCGTACCCGAAGTTGGCTGAATGTTAATTTT
>random_seq_52
CCGTCGTAGCTGTGTTTAGCTAACAGAATGCACAGAGCTAATTCCGCAGCCTTTGTAGGGTCAGTCGCAGTCATGACCGCGTACCTACTCTGAGACGAGA
>random_seq_53
ACGGGGGTTAATGCAAGCCTATAAACCGAGTCTCACTCAAACTAATTGGGAATAGGTTGATATAATCCGTTTTAACGAGTTCAATGAAGTACGCCCCCTG
>random_seq_54
GCAACGCCTGTTTGATATGGGCTTCTCTGATCCGGGGCCTGGCCCGGTTCCTGTAACAGGTATATGAGTGTGTCGGCTCGTATCTGAGACCGTGTGAACC
>random_seq_55
ATCCGACATGCCCAATGTGTGGTTGTTGAAATGTTGCGCGTAGATATTCGTTCCCGAGATGATCTCTGTTAAGTCACAACCACAGCTCGGAAACGTATTA
>random_seq_56
AGGTTTTAGACGACGATTAAGAGAGTGTACAGAGTGAAGCATCCCCTGGTGACACAAGAGGGTAACGCCGCGCTGTGCCAAGCGGACTCCGTAACGCCCG
>random_seq_57
GGTGATCCCCGATCAATTTTAAAGAACACCGTCATGTCGGGCGACATGCCAACGAGCCAACCTAATCGCGCAAGGGACATTCGCCTAGTTACGCGCGGGG
>random_seq_58
GCCGTTTAGATTACTAAATAATAAATTCGCAGCGTTTTACGTTTGTAAGGCGGTATCCTATTACGTGCGTGTCGACCGTCAGCTAGGCTAGCGGCTGGGA
>random_seq_59
CGCTGCGACGTGAAAACCTCGATGGCGAGATTGGCCGGATTTGATCCGAATCCCTCGAACAGGGATAGGAGACGCGTCACGAAACTCTCACCAGACATGA
>random_seq_60
CTACACCAGTCCCTAAATGGTTTTCGGGCACGAAGGGAGGCAGGTGGGATGAGAACCTTCCTTACGGGCTCCAGTATGTCAGATTGTCCTGTGCCGCCGA
>random_seq_61
CAGCATACAACAAAAGCCGCCTATCTTACGACTGGTGGTACGGTCTCAACCCACCTCCTCCAAATCAGTTTATGTTTGGCATGCCATTCCGCTTGTGAAA
>random_seq_62
TGGCGCTGTATATGGATATAGACTTTGCTCAGATCGGAGGGCCACACGCCAATAACAAGAATCGTGCATTCCTTTTCTTATGTTTATGGCAGGTAATTAT
>random_seq_63
TGGATCAGAGACCTTCACTTTCAACCATGGGCGACCGGAAGCGTCAGTGGCCTTAACGACACGGCCGGGGTGTTCGATGGGGTAATTTAAGATTAGGACA
>random_seq_64
GCAGTGCCGAGTCACCATAGGTTACAAAATGATTACTGGCTCGAGGCTGACCCAATCATAGGCTTATGCGTCCCGACGGGTGCCGATAACGACGAGTTGT
>random_seq_65
CGTCTCCTGCCGTTGAACCAACCCACGACTGCTCAACCCGCTAGTGCCGGCGGTTTGGCTCCGTACGCGCAGGTTATTAAACCTGATTCTGAGGCACCAA
>random_seq_66
GGATGGTCGTTGGCGTCCATACATTTCCATGGCCACGGGTCCCCAATCGGGCTGGCGAAGGTACAATTATTGTTTTGCATGCTACATGCTCGCAGCTACA
>random_seq_67
ATCCTCCTGAATGTCTCTTGATGAAGCTAATATTCTACGGGCCCCTGCCCACGTAGTGGTAGGTGCAGCTCACGGGTGCGATGTTGAGGTTATTCACGTA
>random_seq_68
AAACCGGACTAACTCGCTCCCATCATCCTAGTTTCCCACACGTAACTCCCAAACGCGAGAGCGGAGTGACCGTGGTCGAGGCGCGACGAGTGCTACGACG
>random_seq_69
ATGAACGGTATTCAGCGTGAAGTGATTGTAGCTACGTTACAAAAATTGAACCTCGATACCTGACCCCAATTTAATGACCAGTGTCCCCTGGAATGCTGTA
>random_seq_70
TACGATCGTCTTGTTTTCGAGTAAAACGAGGGCAGGACCTAGACATATATAAACTGAGCCAATCAGGATGCGTGTGGGCTGCCTTATCATCTACACCCAA
>random_seq_71
TTCACATGGGCGGGATTGCATTTTCTCTCGGCTACTAACATCACTAGCTGAGTATAATAGACAGGAGGTAGGCAGACACTTGTCGTGCCGCCCGCGCTTC
>random_seq_72
AACCTCAGGACGGATCGAGTTAAGCTAGCCGCCAGATTCAAGAAAAAAGCGCAACTTCCTCTACCACTGGGGTTCCTGTCTCAATAAGGGTGTTCTCACA
>random_seq_73
CTTCGGTGTTCGGATAGAGGTACATTAAAACGAGCGGGAATGTGATCTAAGCGGATGTAGCATACAGGGCCCGCTCGTGACACCGTAGCCACTCTATCCG
>random_seq_74
CGGGCGAAACAAACATTAGTAGGACGATGCTGACCAAGGGCACCACCTTATCACATTGACAGTTATTTATTTGGGTGGCACAAGCTACGGCTTGATCGGC
>random_seq_75
ACCTCCATGAGGCGAGTACAACGGCAGCGTACGTCACGAGGCCTACTTAATCATATTTGACGCAACCTTACGTTAGCTGCATAACTACCGTGTGAGCTTA
>random_seq_76
ACGACCGCCCCTTTCGCAGGAGACTGCGCGAAAGAAACTTTACTCAGCGGCCTCGGCGAAAAAGCTATTTATGTAGCGTAATATCGGGTAACAGGGCTCT
>random_seq_77
GACCCTCGACAGGTTCATGATGATCCTGAAACTCCCGTGGTGTGGATATTGATACATGCGAATGGGTGGATATTTGCCCTTACAGTTTGCTTAGGTTCAA
>random_seq_78
TCCTCGGACAGTAGATAGCGTTCACACCTTGAAATAAACCGCAATGCTACCAGATCTTAGATTATAGACTTGATAGAATAGTCCCGGAGGACTCGCGGGC
>random_seq_79
CGACTCAGAGTGTCTGCACAACCTGAATTACTCGACTAAAGGCTGGGCAGTAGCATAATGTTTTTTCTGTTGCATCTTCTTCAGATGGTGTGTAAACTAG
>random_seq_80
CTACGGTTACGGTTGCGGCAGAATCCGCGCCTTGGTGCGGTTCCTATGAGCTTCAACTTTCGAAGGCCGTGATTTATGAGGGTCAAGTTTTTCGACCGCT
>random_seq_81
AACCTTGTCTCGGCCTGTCGTACAGCGCCGCCAGTAAGGAGGTCCACCGCAGTTCCTTAGGGCCTAAGTATACACGCCATTCTTGAAAGCAAACATAGTA
>random_seq_82
AATTCGTAAAGGCATAGACTTTTACACCTCCAGTCAACGATTGCCATGTTTCCAAAGTAGATACTCCCGGAGAACCTCGTAAAGGCGCCAGGCTATACGG
>random_seq_83
ATGGCTACATAGGCAGTGCGCCAGTGATGCAAGGCAACTTATAGGGTTTGCGTACAGGACATTCCTCAGTGAGCTGGCCGGAGCCTCAGTAAGCCTGCTT
>random_seq_84
TGTGACCGGCAAGACTGGCTACATCCGTCTGACACAAAAAAGACAGGAACGTATTGTCTGTTAACTGAAGCGATTGCCTTGAGGGAGGCATCCCAAAATG
>random_seq_85
AACGTTCTCCAGCGTCCGCTGAGCCTCCAAACTTAAAATGTCCCAGATATCCTTAAGGCGAACGGACTTCTACAGCTAAAAGGCGCGTCCTCAGTTTAAA
>random_seq_86
TTTTGCGGTCGAATTTCGTTCCTCCTCCCACCCTGCCGAATATCCCGAATGATGCAGTCAACTGTACTTTTGCTGAAGGTGACCCCCCGAACGTCACAAC
>random_seq_87
GCGGCTGTGCCTTCGTTGGAACGCCGCAGTCAGTGCTGTAGAACGGGTTCAATGCGTACACGGCGGATGCTGCCGTGACAGAGGCAAGCTCCAACCGTTT
>random_seq_88
TCTAGGGGGAAAAATAGCTTCCATGTTCTATGCTTACTACACTCATTGATTAAGTAGCTTCCTAAAGGATAGGTTTGTCACTTATCCTGGGTTTACGTTC
>random_seq_89
CGTGATTAAGCTGCCACCAAGTACATCTCCATTAGGTCGAGATGGCGCTGGTTCGGTTCTTTAGTCCAGACTGAGCGATAACGGAAATCCGCACGCACAT
>random_seq_90
ATTGCAAATGCCTTGGCTACGACACGACCCGTGCGTCGCTTCCCAACGATAAGTATTTCACTCAGCATTTTACTAGACTGTCCAATACCCGTCAAATCGT
>random_seq_91
GACAGTCCGATTTGCCCATAGAAATCCGCAATCAACATGGAGCAGCTGAACTCCTAGGGTACTATCGAGATCGCTGTTCGATCTTAGTTAGTTGGACTCG
>random_seq_92
AACTACAGATGACTGAGGGGAGCACCTTTAGGACGATCAGAACGCTGGTAGGTACGTGAATCCATACGGTACACTCCGTTAGCAGAGAATGTAGTTGTGA
>random_seq_93
CTTTAAAAAACTCATTTTATAGAACTCGATCAACTTCATAAGGGGAACCATGAGGACAGAACTACTAGTCCAAGAATCGGTTAGTTCACCCTGTTACTTA
>random_seq_94
CCAGATCTCGGCCCAATACGACTAACCAAGTTCCTTCCTTTGTAATATCTAGTTATGATAGATGGGAAGGGCATAACTCCAATTATCCGACCATTGTAAT
>random_seq_95
TGTATGCAGAGGAACACGAATTCTCTTAACCCGGACGAAAGCGAGGCACGATTCCGGGATTTATAGTGAGTGATTAATACAGTGACATATTTCTTGCGGA
>random_seq_96
GAAGGCACAGCAATTGGCTCTGGGCCCTTTTTGGATCTTCCCTAAACCTACTTGGAACCGGTCTAGGCCTGAATGACTCGCGTACCATGACTATTCTATC
>random_seq_97
GTGGGATAGGGGGCGGGCGGAGACGACCACCCGTAATCAGCGTTTAAAGTGGTCCGTTGCTCGTATCTAAATCCCTAACTCTGAGTCGACCGGGGGTTGA
>random_seq_98
CCCTAGAAGTGACGAAATACTTCTTCGGGGGTTCCACGTGCAGTGCAGAGGTTTCTCCATAAGTCTCAGGCCAACAAGAGATGTCTCGGGGGTCGCCTGT
>random_seq_99
CTCCGCTGGGAAGGTCGGGGAGAATTACTTTCCCTTCCTCTGCGCGGGACTCAGGGTGTGATGAGTCTTCTGTATATCCCCGTAAGTCCCTACAGAACCC
>random_seq_100
CGCTATGCACTATCCTTCTCCGATAGAATCGACCAAGGCAGACTCACTAGTGTATACCCACAAATTAGAAGGTGGGCGTAACCTGGGGAATGCCTCAGAA
>random_seq_101
CCGATTGTTAGATTCCACTAGCTCAGACCCTGCATCACCTCCGTCGCTACACACTCGTCCCGGGAGCTAGCGACTGGTCTGTCTCTTCCCTCAGGCTAAT
>random_seq_102
GTCTGTCGGTGGCATGGGCTTCCGAGTGGGCATACGCGGTAATTATCGTTATCTGGGGCCCCTGGGGAGTTGGCGAATTACACGACTTAGAGTCGTATAT
>random_seq_103
CTCGATCTATAGGTCAAATTATGGCATCCTCGTATAATGGTCGGCTATAATGTGGCCTCTGTTATTTCTGCGCATACGTGGACCCGGCTCTGACTACCAC
>random_seq_104
GCTTTAAGACTGTCAGGCCGCTACAGTATGATAATAACATTCGACAAACACCCCCGAGACAGATGGCTATGAGCGGAAAATCGGTTATTCCAAGTGTCCT
>random_seq_105
CCCGCGCGGCTGTTGGTCGGGAGGAAAGCCTAAGGGCGGCGCACTTCGAGGATAGACGACTATGTGCCTCCCTATTCCAGGTCCGAGAGGTGCTCCTGGG
>random_seq_106
GGGGACACACTTGTGGTACCTACTCCATTATGGCTCACTGACAGCTACTATTGAGAATATCAAACGCGACCTCAAATATCACCCGGGACACTGAGTACCT
>random_seq_107
TATCACATTTTTGTATAACTTATCACTATTGGGTGGATAGTCTGCGACAAAATGAAATCGTGTAAGGCCGTATTTTTCACTACGATGGCGCCTGTGTACC
>random_seq_108
TCTAGCGTCGGGATAGGCTGAGAGTACTGAACACTTTGATACGGTACGCAATCCCCGGTTAGAGTTGACGATGAATAAAGCGTTTAACTGCGGACGGTTA
>random_seq_109
ATGAACACATGGCTAGCGTGATGTTTCCCATCGCGTTGAGGTCAGGCTTTGGTGACAGTGTCTCATGGCCCTCTCCGCTCCACTATAGCAATAGGCTTAA
>random_seq_110
TTTGGCGGCCCACGTTCATTGTCGGCCTCGTATCAACTCGTAACATACATCGCATGAGAACTCCGTATAACAACTACTGAGATGTAGAGCATGGTTATCG
>random_seq_111
AAGATAATCGGTCTCCGACCGCGGCGAACGAGCTGTTGACGTCTTTGCGCCCACCATGTGGCAGGACGGAGCCGATCCCCCGAGTAAAGTTGACAGACAG
>random_seq_112
GTATGTCTTAAGGGCTATTTGGTATGGCTCTCGTTAGTCGCTGCATTGGCTTTTCATAGACAACGATAGCCTACTTTCCTCTAGCCCGTAATGCTATGCA
>random_seq_113
AGGTTACAAGGCCAAAGGGAGCTGTATAAGCAAGCGGGAGCCGGATGATTGACTCTCGCACGGATGTTCGTATTCAGAGGGATCTGAGCCCCCGTGGGCC
>random_seq_114
GTAATCGCCTGGTTCGTTGAGAGGAATCGTCTTTTTCACTCGTCGTAATCGCTTCGGTTGGCTCCCTTTAGACGATCTCATAATCACGCTATCAGCTCGC
>random_seq_115
TGAGTTAACCCGGCAGGGTATTGGTCGATGGGGGGTATATACAGCACTATTCAAAAACGCAAACCGTGATAGAGCCTGTATTCATGGGCTCGTAACACCA
>random_seq_116
TCCCCATCGACGTGTTCGGAGTTCCCCACTTAGCAGATATGTGCTTATGGGACTAGATTTCGGCCCATTTAATGCGGCCAACTACCTCAATACTACTCAT
>random_seq_117
CTATCTAATCACAGAATCGCTACCGGGTGTTAGAAAAGGCTTGGCCTTAAACGTGTTAGAAGCACCAGTCCGCTAAATGACCATAGTTAGATCGCCTTGC
>random_seq_118
GTGAGGACAGTCATCTCCGCAGCCCGTTAGATGTCACCCGGAGCGCACGGTGAAGAGCGCTCCTATTTAGAGGATGTAGGCGGCTTCTCCACGGGGATCT
>random_seq_119
CTGCCGGTACGTCCTGTGTTTAGCTACAGTGGTACAGAGGCGCTAGTTGTGACTGAACCCAGTATGACAATGCGCATAGCCTGGTAGGCAGTAGTCGTTA
>random_seq_120
ACGGTTAAACTCATCGGAGACACACGGCCCTAAACACGCAGTGGAGCGTTTGTCGATTACCTGTTACCAGAGCGCTTCGGTGGCTGCTAATTCGGCGTGC
>random_seq_121
TCCACAATGAGTGCCCGCGGCCAGGCCTACTTGATTCCCATGTATTATTGCAAAGAGAGTCTCACCCCAATACAACAAATACTAAACCATGCTGAGAAAC
>random_seq_122
ACGATAGCGCATTCGGCTCCACAGGGTCCCACTGCAAACGTGGTTGCTGTAGCCCTGGGCGTTCACAAAGTTGTTTATCTCTGTGACGTGATGGTAAAAG
>random_seq_123
AGCGTTTAACGCCATATCCACAGTCCCGGCTGCATTATCTGCTTTGTTGAAGTGTCAATACAAGAACGGGCTCCACCTCACTAATACGCTGGGCAGTTCA
>random_seq_124
CGTATCGCAAATTACACATCCCCTAACTTATATAGGGCGGCCCCATTACGTCGAACTCTAGCACAGCTTGGTGGCTAATGCTAAAGGTGTATAAGCTGGG
>random_seq_125
AGCTGAAAGCTGAAGAGTTGTCTAGGACTCAGTAATGTGTCACGCGAACATGAGCGATCGAGTTCACAGCGTGCCGCTAATACGACCCTACGCACCGCAT
>random_seq_126
GCTGAAAACTACATGTAGGGATGACAGACGCTAGGCGCTGCGCATGACCCTCTCCGGACAATATCTTAAATGAGGACAAGGCACTTTTGGGTGTCACCTC
>random_seq_127
TCCTCGTTGAAAACGTTTCATAGACCTCCCAGTTGCCACTGAAATGTGTATGCACGGCACATAGAGACGGTTCGGGCGGGCTTGGATGCGCCTCCCGCGT
>random_seq_128
GCCAATATACTTGGCCTATCGTTGACCATGCATAAGCCACGGTTCTTTAAGCGGACTAAGCCTACCGTTTCTGAGTATGAGTAATGGTTCCCGCCGAAGC
>random_seq_129
TGAGTCATTGGAATGACTTCGTGATTAGGCGGCTGCGTTGTAACGTTGACACGCTATCATCGTAGGAGCAAACAAGGTCACAGGTGACCCTAAGGAAGCA
>random_seq_130
ACTCTAGTGGCCCTAGCGAGGAATGGAGTCTGTGCAACTGATACTCCATTACTAAAGAGGGCTGTCTATTGTTTAGGTGTCGCTGATCCTTCCCACGGCC
>random_seq_131
CGGTCGTCACGCGGGCTCCGTGTCCTGTAAGCTGCGTAAAGAGACCATCGCGACTTATCACGCTCAAGAGGGTGAAATTTCAAATTTAGATCGGCGGCCC
>random_seq_132
TCTATACTCACTTGCCCTTTACGAAATCTGCCAATACATAGACAAATCGTGCGCGATTTAAAGGCTCTGACCCCCTAGTCTTAGCCTTCTTTTGCTTTCA
>random_seq_133
CGGCAAAGAGGTCATGCTGGTTGTTAAAGCCTAGAAGTCGTTTGGGAAGTAAAACCTATCTGCCTAAACCCATTCTTCCACGGGTTACCACCCACATGTA
>random_seq_134
GGACTCTGTGTTATCTCGCTTGGTCTGGCTACGGCTTTAGAGCATAAGCGTCGACCGCGGTCTAATCTTGCCACTTCGTGCTGGGTACGATGCTAACGGT
>random_seq_135
TCGGTTTTTCTGGCGATTTCCACGAGCATTGCCCCTGGACACGGGCATAATAAAAGCGCGAAGCCCGCAAAAGACCCTGGTACGTGTTCCCTCTGTATCG
>random_seq_136
ACCTATTAGTTGTACCACCGGTCGAGTTCGACCAAGTGAGAGAGGTGGGGTTAGGCTACGCAGCTCAAGCCTGTGTCACAATACTCGGTGGAGACCAAGT
>random_seq_137
CAACTCTAGTATCAGTGATATGAACGCTCCACGACCTGGCAAAGAAACTTGGGGTCGGGCCGGATGACAGAGCGTAACTGCCATGTCACCGATGCTAGAA
>random_seq_138
TTCGCCAATGCACAGACGAGTCATTATGGCTCTTTTAGTGCTGACAGCGCCCTATCCAATTGTAAGTTGTGAACCGCGAGAGATGCAGACCGAATAACAT
>random_seq_139
GACCTTAGAAGCGTTGATAGAGCCGGCCGTGGGTTAGCCAATGAGGCACGGTCTGTCCTCACTGCTTGCCCCATTCGTCTTACAAGGTTGCTTCACACCC
>random_seq_140
CCTCTGGTTTGTCACGACTTGATTTAATCCATAACGGGATTTAGGCTTAGCGTTACAGTGCAGGATGACACGGTTGTGAGAGCCCCGGGCCTATTCGCTA
>random_seq_141
TAGGGGCTTTCGTGAAAAATAGACGGTCCGTGCGTCCCAGGTGTCTACAAGACTACTTTCCCTCACTGGAGCACGGTAAGAGGGATGTCTTATCGCCGCT
>random_seq_142
TAGATGATTACCCTTCTGCGTGTTTCTCAACTGAGGGATAATGAACTAGGTAATTCTAGATCGACTCTGGTCGCCGGACCAGCCCTCGAAGAAAACCCTG
>random_seq_143
CTCCGGGTCGCGGCAACCAGAACTTGTGCATTGTCGTTGGTACCGATCGGTGCGGTCATCGCTGTATTACGGCGGTCGAGCCTCCGGGTCTTTACGTGCG
>random_seq_144
TAGCGGGACTAGTGACCTACCGGAATACCCTTTTCTGACAACAGGGATCGACTTACAATATGCGTGACTCAACTCTTAATATGGGCCGGGAACGTTCAAA
>random_seq_145
GCCCCGGTGCGGATGTAGTTACGAGTGGCCTCACAGTAGCGCCATTCAGAATGTGACCAGTAAAGGGTTCAAAGCATTTCGGGAAGAGTGGTGCTGCTGG
>random_seq_146
CCTATCAGTCCCTGGAAACCGTAGTTCTTTGCAGCGGCTTTAGAAGTTTTGCCCTTCATTCAAGCCTTTCAAACGTGCGCATGTGCTCATTTGGGTAAAG
>random_seq_147
ACATTCAGATCTTTCTCCTGGTCCCCCGACTTACGACCGGCATATCCAGACGGTCTAATGCCTGCTTGAGGGGCTGAGGCGACCTAGCGACCGGGTGCCT
>random_seq_148
AAAACCGGGTGTTAACGGTCTACTTCGCATGATCGCCTCATCAAGCGAAACCTCTGATATGTATGGTGGAGATCAGACTCCGCCGCACCAATATCTCAGA
>random_seq_149
CAAAATACCCGGGGCCGAGCATCGTCCTTTGAGAGATATGGGAAGCCTTGGACTCGTACGGGGCTGTACGCGACCCATCCACTGGAGAAACTCCTCCGAA
>random_seq_150
GCCGCCGTAACTTCATCAGACTATGCTCCACGGCTAACGCAATCAATCAACTAATATACGGGGACCCCGTGCATTTCCACGTCTTGATCGCTAGAAGGTT
>random_seq_151
AACATCTAGCGGAAGCTCGGGGATAAAACTGCTTTGGCGGTCCGCCAGAGAAACTACGTCAGGATGTAGCCCGGACACCGATGGCCATCCCGCATTGTGC
>random_seq_152
TGAGACACAGACTTGTAATCATGAGCACAGCCTGGGGCGTCATTGCACCCTACGCGGCGGCAACATGAACTGCTGGGTGGCACCGTTCCGACTAACCAAC
>random_seq_153
CACATTTCACTACGTGGTATTACAGTGTTAGAACGAAGAGGCCAAACGACCTTCTGGTATCTCAGTCTGGCATTCGGGTACGGTTAAGCCGCTGAAGTGG
>random_seq_154
AAGCTAGCAATGTACGACAGTTTGCTAACTAGGAGCTAAAGTCTAACTTCTAAGGTATGCAGTATCCTATAGCGGCGGCACCTGGTATGTCTCCTGCTAT
>random_seq_155
GGGATGGATAAGGTCGTCCCATGCCACCACGGGAGTACGACTCACATATAGGGACACACTAAGAGACAGACAAGAAACCTGGCAATTAGCTATCATGGAG
>random_seq_156
AGAGCTTCTCTTGGGGCGACCCCGAGCAAGCGTAGGCAAGGGCTAATATTTTGGTGGTATTTGTCAAAGGGGTCTTATCAACCTGGCGTTACGCCATAAA
>random_seq_157
CTCTCACTGGCCTGGCCGAATATGGTGCACTGTAAGTCACTCCAGCGTACTGCTCTCACGCCGTTTGGGACTAACCAAGACAGCTAGGGACGGCCCCGCT
>random_seq_158
TCAGTGGGGACGGGCACCCCACAAGATCATGTATAACCATTTCTGTCTCCTCGACCTGTTGGACTTCGTCTCCGTCTCTCGAAACGCAACGGCCGACTCA
>random_seq_159
TTTATCGGACTGAGCAGACGCCGCGACCTCGTAAGCCTGATGGCCCAAAGGCACAAGGCTGGAAGTAGCATGATGGGAGTACTGAGTCCTCTGAGGATGT
>random_seq_160
CTGGGCGAGTACCGCCACCCGCTGGCGACTTCATCTAAAATTCACTCGCTCATATCCAGACTAGATGTCCTTGCTCTTCCCCCCTAACGCTTACTACCCT
>random_seq_161
ATGTGATTACCCTAATCCAGACTCGTTACCCGGGTGTGTACGAAGATCAATGATAAGTAGATGCCGCTGTTACTGATTAATGGGAACCTTACTCTTGGAG
>random_seq_162
GCCTTGTTGGGAAAGTGTTTATGGAAGGTCGAAGTATGCCCGCGCTGATAGGTGATATTCTATTTAATACGGATTTCAAGAGTAGACTCGAGCTATCCTA
>random_seq_163
AACCAGTATAATACACCTACAAATCGCAATTGAGTGCTACAATAATCTAAGCCTATACTTAACTTGGGGACCCGATGCCGGCAATGGGAGGTGACTGTAG
>random_seq_164
TGTACCAGATAGGGCTATATTTAGGAGTGTGACTCTTTCAGACAATCCTTAAAACCGTATCCGCGTACACTCCAAGATGTCAATTCCAGATTATCCCCGG
>random_seq_165
CCTCTGAGCGGAGCGAGGACACCCTCGGATACGGTTAGAGCGATGCTTTCGCTACTTTGTTCAAGAGTTTAGGGAAGTCTGGGAGACAATGGTTAGGAGA
>random_seq_166
GTTACTGGTGTTGGTTGAGCGCTATTTGGCTTCCTTACACACGTCGTCAGGAGTAGGTGGCCCAAGTGGTCTCCAGATGGAACGGCTAGATAGATATAGA
>random_seq_167
TTAATCATGGCCTCGTGAGTTACCGACCAGCGCTCAAGCGAGTAGATATTGTGGAAGCAGTGTCGCAGGTACATATATGGGGAATTCTAAGATACTCGAG
>random_seq_168
GTACCGTAGTCGTGCAAACAGAACCGGGAATGTATGACAAGTCTGGAGGCCTCCAATTGTACTCTACGAGTCCAAAATGATAGATGCAGTGCGTGAAAGA
>random_seq_169
TTGTTACTGCAAGGCTTGAGTTACTTTTATCAACTACGCCTAACTAGCCTACAAGAGCCACAGACGGCCCGCTTGTGGGGTTGTCCAAGCAGTCGTGAAA
>random_seq_170
CACTGCTAAGATATGTACCGTAACTGTGTGCATTACTGACATCCGGTCTCTGGACGCGACCGACGAAACGAAAGATCCTTCTCCATGACTGATGAAGATC
>random_seq_171
AGGCACGAACTACATCACGAGGCATCTAGTCGATACGATTCCGTCTAGCGAAATCATTTAGATCCGCTATTGCCTCGCCGTTCAACTAGAGTATTTTTTG
>random_seq_172
CCCGTGATCTCATCCATACATTGAATCGCTCACGGATTATGTGGTCCGGACCTGTTTGGGCTCTTCCACTAGATCTAAGAGTTCTAGTGACCAACCACGA
>random_seq_173
AATTCCGTGTCGATATCTCTACCTCCTTGACCTAGCTAATCAATGGCTTGCTAGGCACCAAATTCGTTTGCGCTGCGGCTGTAGTTGTTTCAATGCGGAA
>random_seq_174
GTTAAACTTCAATCGAACTCTATCGCTCGATACCTGCCTTTAAGGCCTTGCCATGTACTTATAAGGGGGATACCAGACCCAGAAAGATTTTTACGGGCTT
>random_seq_175
ATGGTCAATAAGTAATTGTACGACCGACGATCGCAGATCTGTGACTAATCTATCCGACGAATATGACTGTCACCGGCACAACGACCAACTACCTGAACAA
>random_seq_176
ACCACCATCCCGAGCACTCCGCCTAAAATCGGGCGGTAGCCTCATCAAATCACATGACCATGGTGACTCCCCCCCCCTGACCCGTATCGTCGACATCGTG
>random_seq_177
GAGTTGGAGCCCGCTCCTTGGCATCGGCTAGACGAATCGAGGTAAGCGGTAAGCGAAGGGAGATTGCATAACTAGCGGGGGCCCGTCTGAACTATTCCTC
>random_seq_178
ATGTCGAGTCAATTCCAATGAACCAGGACCGTCCCTGCAATATAGTAGCGGGCACTAAAACAACAGGCGAGCAGCTTTGTCAGACGCGTACAACGGGCCT
>random_seq_179
AGGTAGCGGCGTCTATCAGTTCGCGTGTATCTTCCGGTTTTTGGTGGGACCTTTTAATGTATTGGCTAACAACTGACGTACTGTTTAGGTACCCCGCCTC
>random_seq_180
CCAGACCCCAAAGTCCGGGGTTGCTCCACTCGAAGACAGCAGTGATATTTCAGTCTGCGGAGCAGTCTCTTCGGCGGTAGTCGAACGTTTGAAGATCCAT
>random_seq_181
CGTTCACTCCAGCGAGCGTCCTCCATGGTGCATAGCAAGTATTCAGTGTAGACGGCCGACCATGCCCTGTAGATAAGCGCCAAACGCACCGCTTGCGGCA
>random_seq_182
AGCATTTAGTCAATATGGAGACTATTGTGCGGACCCGGGTAGTTTAAGGCGTAACTGGCTGCGGGTTTGGCATGTTATTACCGTCGCAGAAAAAAACCCT
>random_seq_183
GGATGAGGTCCGTCGAAAGGATGCGTCCTTCGGCCGAAACTTTACGTTTAGGGTATTGCGATACTATCCGGTCGATGTTTGATTTGCAGTAAATGCAATG
>random_seq_184
GCTGTGCCCTGGTCGTAGTAAGTTATTGCTTCTGCTCCGCTTATGTATATCCTCAGTGTGTATTCTAACGGCCGCTTCAGAAGTCGATCTTAAATCAGCA
>random_seq_185
CGAGATTCTGAAGTCAGCCACTTTGAAGTGTTAGGAGTGAGCTTCTGTCCCGCGCTATCGCCGCCAAAGTATCGATGCTGCGTTCTTGGTAGGACCTCCT
>random_seq_186
GCAAGCAATCAACGAAAGACCGGGGGGCAACTGTTAGGAAATAGCGTCCTGAATTTTGTATTGCCTTAGTCACGCGCGGGTGCTCCCCGATTCTGCGTTA
>random_seq_187
CTGTCCACCTGTCCTTCACGGGGCCTGTGCGAAATTAAGCTCCATCGAACCCAGCTAACGACTCCTCAGTCTAAACTAGAAAAACGATATCCATTATTCT
>random_seq_188
ATTGGGACGCCGCCCTCTTCGTCGTTTTTGAGAGTAAACCATGCACCACCGGTGTTTCGCTGGCAGGCCCCCCCGTTTAAGCTATGGGCTCCAATATCGG
>random_seq_189
CTGTCACATAGAACACGCCAACCGGGGGAGCGATCACACCGTTCGTAGATCTGGAGCGGCGAGTAGGGCAGGTAGAACTACGGTTTTCCCGATAGGAATT
>random_seq_190
GGACAATGCCATCAAATACTTGCCGCTCATGACGTGAATACTAGAGAGTGTGGTTCCACAGCGTGTGCGGCATATGGGTGCAATCCTTTGTATCGACGTG
>random_seq_191
TTCCGCACTTAGCACAAGAATTCCTTGGACGCTTGAAGAAAGGCCCGAAATTGTCCCGCCCAACGGATCGTAAGGGAGTGGAAACTCCCTGCCTGAAGAA
>random_seq_192
TACCACTAGGACTCGCGTACCACCCGAGGTACTGAGTTTCGCGCTCTGACACTAACTCAAGCCAGACAAATCCAGTGCCGACGGACCTGAAAAGTGCGGT
>random_seq_193
ATCAGGCTACGGGTCACGTGAACCGACGAAAAGGACTTCCTCACCCACCGGAGTACGGCAGCCTAGTGGTGCCGGGCTGACGGCAATCGGGGATCAATTG
>random_seq_194
GACGAAAAACAAGCATCGTGCGTTATGGGTGTAATTGATAATTTGTGGCGTTTCGAGCATACGACCCGGCGGCGTGCTACGAGACAATTCCTACACCTTA
>random_seq_195
ACTAAAGCGGAATACTTCCGGCATCAAGCCAGCGACGCTGTCCCGCCTCCATGCTGGGGCCGTAAAGCAGGACCCTCGTATGCGGGGGAGATCGTTACAA
>random_seq_196
ATTAGATTCGGTGTCCAAGGCTGAAAGCTGCACAGGGTACTAAGACCGTTTTAATGGGCGTACATACGCGACGTCGGAGCATGCTATGTCGAGAGCACAA
>random_seq_197
TGATAAGTTAATCTATGTGCTAAACTCCCAATTGGACAAGTGATGCAAACCCGACATCGGGTCGGTTCGTATTTCTGCGCCTATACGCCGTAGCGGTCGA
>random_seq_198
TTATCGTTTTTCTCGCCTGATCCGTGTAATCGACGGAACTAGTGCTAATGCTAAGTCCTAAGTTTTTTCAAGGGGTCATGGGCACAAAGCAGGCCCTAAA
>random_seq_199
CCTGGTTGCGAGTCGGTGTCTCGGTCGCACTTGCAACGTTAAGATCCCGTAGGCGTCGGCGCGTGTCTTTTTCACTGAACCTGAATGGCGACAGGGCACG
>random_seq_200
AGAAAGTTGCCCGGGTGAGTATTGATAGACGTTGGAGTCATAACCGAGTTGTTGACTGTCGCTAGCATACCGAGGAGAGCTCGCAGGAGTGCTTCTATTG
>random_seq_201
CCCTCCTAATAAGCACCTATAGTATGCTTCAACTATGACCTGGGAGCTGGTATGGAACTGCGCTCAGGCGAACTGTTACAAGAACACGATGGAATATAAT
>random_seq_202
TAGGTCCAGCAACTGCGTTCACTTGCCGATTCTAGTGTGAGGCCACTGGCGTCTCTATCCATCGATTCCCGTAAACAGAACCATGCAATCAAACGTATTA
>random_seq_203
GGCCCCTCGAACCAAATCGTGAACCAGTAGTTTGTTTATACCCTCCAAGCCGTACTTGATGCCGGGGAGTGACTCGTCTGAACGGCTGCTATACGAGAGT
>random_seq_204
CGTGAGTCTCACCAAAACAAACGTGCGCGATCGCGACGTGTCGCCAGCAAATCCGAGCATGTTCTACCTAACTTTGAGCGCGCCCCGGGACATTTCTCAG
>random_seq_205
TCATAGTAACCATTCACGAATTGGTGTTCTGGGCTTAACGCCAGCTTAGTCTCGGTGACTAGGAGGTTGAATTAGTCCGTTCCATGCCGGAGACTAAGAT
>random_seq_206
CTCCTTAGTTTGTAATCCGCTGCTTTAAGGGTCGATTTCAGCTACGTATCCCCTGTTAAGACGATGCTTTGAAGTAAAGCCTGGGCTTCGTCGTGGCTCG
>random_seq_207
TAGCGCCTTTATCTCAAGCGGAGCTGTTCCCTGAGCTGTCATTTACGATTAGTAAGAGCTCAAGACGCACTGTTATCGTCCAGTCGAACGGGGTTTTCTA
>random_seq_208
CCGTAATATTACGCGTCATCACGGCCGCACCGGCTGCAGCGAGCTAGGTTTATATGCTAGGATTATATGTAATTCAGGTGCAATGATGTCCTTTAGGCGT
>random_seq_209
GGCAATCCGCGAAGTAGTTTGACACGGGCGAAACCCGATCCCTTTACTAAGAGAGGGTAACATAACGGGGTCCGAACAGTGCAATGATGCAACACTGCGT
>random_seq_210
TACTTTATCATTCGCCTGAACTACGTTCTGGTTTGAGCCTGCCTTTTGATTACGGCCCAAGCGCAGCCCCTAACCGGCACATCCCACGATGAGACACAAA
>random_seq_211
TGTCAACCACGAGAGCATATATAGTCTAAGTGCCCTTAATTCGTACGATAAACCGCCACATCATCATAGAAGCTTGTTTCCGCTGTCATGCTATCAACGG
>random_seq_212
GTTGCCATTGCAATGAACGTGCTAGTTTTGCTCTCATTCCACAGGCGTGTTAGCCCCATCTGTTCATGTCATAATAAGAGCCGAGGGACACTTAACCCTG
>random_seq_213
GACTAACCATTAATTCCCCTTCGACTTACAAAAATCGCAGATCTGCGGCCCCTTTGCATAAGCAACCCGCGGCATTACTGCGGGAACGCACCAAAGTTCT
>random_seq_214
AACACCTTACAAGATAGAGCTGCTAAAGTTCTCCCTTGTGACCGTATCAATCAGCCCGTCTTGTTGTTCATCGATGATGAAAGTCTAACCTCGTGCAAAA
>random_seq_215
CTTGCTTCTTTGTTGACCTCGCAGTACCGCGGCTGAATGAGAATTTCCTTTATCGGCGTCGAAACATCACGCGTTGTTGGCACTAATAGGGCGACACGCC
>random_seq_216
CTTCAACCGAAGCTTGCTACCTACAGTGGGTTACGCGGCGGTGAATATCCACTTCTTATCAGTTGGGAACATTGACGTTCGAGTGGCAACTACGAATGTT
>random_seq_217
CTCTCGTCGAACTTTCTAGTCAATAGCTTACGGACCACTAATCCGGCGGCCGTGTTGGGTCGGCATACATGGATAGTGGGCGGTTCAACCTATTTTTGGA
>random_seq_218
GGCGGAGAACAAGTAATTCGTCCCGTGCGAGTGATCTGATAACTGCTCAGCCATCTCAATGGCTGTCATAATGGGGACAAGGTATACCGACTCGACGCCC
>random_seq_219
TGACCAAGTTTGATCAATCACACGTGAGGCCGAGACTTCGCTGAACTTTATCTTTAGCGATCGAACTATCGCACGCTCGCATGAGCAGTTCCTTAGGGAG
>random_seq_220
GGCGGGTTCAACTTCCTTCCCTCACGATTTTTTTAAGATGTCGGGTACGTTAGTGGCAGATTAGATCGTCCACCTTATGGATGTCCCGAGAGTAGCGATC
>random_seq_221
CCCCTATCCCAAATCCAGAGCGGCTTGTGTTTAGTGCAGTTCCCCCCAATGTAACCCGCATGGCCGCGCTCCCAGGCGCCATACGGATAACTCGCCCGAT
>random_seq_222
GCAAGCTTAGCTGGTGCAAGATATTAATTTATGTCGGAGACCGAATAAGTCCACTGGCCAACCTCACAATCTCTGGCAGCAGTCGGCAATATGGCGTATC
>random_seq_223
TTTCATGAAATGTATCCGTATGGCTAGGATATCTTAGTCAGTGTCCCACCAGGACAAACCAAGTAGTGGATAACCATAATGATGGGGACCACGACTTACA
>random_seq_224
TATCTCCCGAGAAAATGTCGGGGGCTGTCCTATGTCCGCGCAAGCTACTAACCGCTTACATCATATCGTAAATAGTACTCAACTCAGCCATTTGGTGAAT
>random_seq_225
TAGAGCATAGCATCGAGTACTATCTCAACTTCAGCACATGAATGACTGGACAAAACGACGCTGTCGCAAAAAGTTGGTAGCTCGAGATTAAGTTGGCCTC
>random_seq_226
TCGCAAGGTGGCTATAACGAAGCCGAATGGGCATTTGATCAAGATTGTAGACGTCTTTGCGATACCTACCCTACCCTCGTGGTAGTCAGAGTGCCAGGAT
>random_seq_227
TTTCTCATAGATTTTCCGGAGCTCAAGAGTGTCCGCCAAATAACTAGAGGATACAGAGACGTAAATATGGCGATAGTGGCGCTGTTTATAAATGGGGCCT
>random_seq_228
TCGTCTATTAGGCGGGGCTAAGCATCAATTGAGGGCGAGCAAGGTAGCGCTAAAGGCAATAGATAAACGATGGGGCGACTGCTGAGGCTGTCAAGTAAGT
>random_seq_229
TGAGCTAACGTCAGGAACTGACCGTTACAATACTTTAGTAGCATTATTCACCAAGCTCGATTGAGGGCTGACCGTAGTGGATCGTTCCCGTAAACAAGAC
>random_seq_230
CGTACGCAAGCATCCAGTGAGAGACACAGCCGGCACCCTGGCAGTGCAGAATAACGAGCGATCTATGAATATCTTATTAAGGCCGGCGGATGCACCTCAT
>random_seq_231
CTCCCTAAACCCAGCGGGCCTTATGGTATGTCAAGCCAGACATCAACGCATAGTGAGACCGTAGTTCTTAAAGTGTGAAGTCTCCGCCGGGGGCACCGAT
>random_seq_232
CAGCGTCTCTCGCATGAAATCTGGGCTCCGCTACCAAAAGCGCGAGGCGGGCAGCTAACTGATCCTTAAGTTTCAGACAGCAACAAATCGATCGGTTCTT
>random_seq_233
GCCCACATAATAACATCGTTGCATAACAACGCCAAGACTGCATCGTCCCAGATCTTGGGCCATTGATACACAACTGATTAGTATGTCTTGTTTACGCGTA
>random_seq_234
GTCATAAAACTTTTGTTACTACATACTAAGATGGTGAAGTAGTTCTCGGCACGATCCGTGACTTGCCTACGTAACGGATAAAGGGTGCACAGGAGCACTA
>random_seq_235
TTCATCCTGGTCTAATTAGATGTGAAGTCGTAGACCCTCCTATCGGAGTGGGGCAGTGCACGAACCCTAATGTATATTAATGCACGAATAGCGTTTCTAG
>random_seq_236
CATATGGATCTAAGGAATTGAGTTCTCCGTCCTTAACAGTGAACGTAGGAATCATAATGGACTCAGCCGCCTCACGGCGATCGATTCGGGCATTAGGTAC
>random_seq_237
GTCTCAGTGTTAGACCCGCGATGGCTAAATTTGCAAAAAAAGTTCGTTGACTTCAGCTGGGGTGTTAGATTCTACATAACCAGCAAGATGATACTTCAGA
>random_seq_238
CATGCACGTCTTAACTACCGACCGAGGGAGTATAATTGCCTGAATGTCCATCAACCTTTACTTATAATTGCGACCGACCCGGTACTACAATGGCTGACAC
>random_seq_239
GGCTACTGAGTCCTAATTGTTCCACTACCCGCCCTAGACACGTCAAACACTCAGTCCTCGCGTAACGACCGCGCGTTTTGAAATCTATTTCTGGGGGATT
>random_seq_240
ATCAAGCAGTGTGGGGTGCGATACGTCCAGCATCGATTTGCGTAGTATCTCATACGATATTTACGCTCGGTGCTCGATCGCATCATGTACGAACGTGCGC
>random_seq_241
ACCCATATACTCACCCCAAGCGTCCACTCCACCGGAACGTGCTTAGGCCGAGTAACGTCGATAGCGTTGCTTGACACGTACTTTTGAATGGAGCCTTTTA
>random_seq_242
AAAACGTTGAGCTTGGCGAACCGGGAGAGCACCCGCTGAAAGGAAAGCCACAGATCTTGGCATCCGCACAAGGTATTTGAGAAAAAACCCCACCATAGAG
>random_seq_243
CCAAATATTGAGTTAACTCTACGCCGTTGGACTCGCAGCGTCGAGATCAACATACCGTTAACTCGCACGTGCACATCGCTCACAATTTCTGTACCACATG
>random_seq_244
TCACATCAAAATACCATGTCCCATAGATACTGCGATATTCCACGTGACCTGGCCAGGCTCCTGATCGATCCCTGTAATTAAGCCTAGCACGCCACAGTTT
>random_seq_245
AAGTTTGGACGTGCGAAGGTGTGATCTAAGTGTGAGCCCAGTCAGCATTCTAACAAATGGGTGCCTCCGCGATGCCAAGTGAGGCCTTGAATACTGACTC
>random_seq_246
TAATCTTTGATATCGTTCCTCCGGCGTTAATGTGGAGCGACGGATTATACAAAACATCTTCTCCAATTCCCATCCCTATTCGTAAATGACTAGTATGCAT
>random_seq_247
TCATATGAACTGTTGAAGACTTACATTAGTTTAATAGGATATGGATTCATGAGTTAACGTGTTCACGCCGCAAAAAAGTGCGATCTGAACACCGATTTCA
>random_seq_248
TTTACTTCTTAAAGTAGCGTGGCTGGCACCCGGTCTGTCTTTAGATTCCCAAAGCGTGATCAGAGGAGTATTCACTTCTGCGGGTTAGTAATCGACAAAC
>random_seq_249
ACGTTAAAAACTTTTTTACCCTTTCCTTCGCAAGCGAAAGTCCGGACTCTGGCCTCAAAGTACCGTTAGTACGACCCGTGGAGCTGACGAGGACCGGTGC
>random_seq_250
TGATTGCAGTACATGAGTCAGTCCAATCATCCCTAATGCCTCAAACTTCGACAAAGCCATTTTATCAGCCGGTAGCAAAGAAAGCAACGTATGGGAATTG
>random_seq_251
CATTCTTGTGTTAGTCTCACTCAGGGAAATTTACAGACCCGATTTAATCATGCTGGGACACAGAAAAGATATCCTCAAGGGTTCGCTCAGTTCTATTGCC
>random_seq_252
AGAGGAGGCCTTTGAGTACACAACGGCGTGGTAATCGGAGTTATTCTCGGAGGCGGTAACAGAGATCGGTCCATTACCGTCGCATACTTGAATACGGGCA
>random_seq_253
GGTCCAAGCAACTTCTAGTTTGGGGATACCAAACGTGAGGGCCACCAGCGTTATGGCGGGGATCTGTAAAAGGAACGAGTTGGACGACGCTGAAACCAGC
>random_seq_254
CTAAATACCCAGTAGAGCCCCGGACTGCAATTCTGAGCATAGTGCCTCCGCGATAGCTGTTGTGGCTAGACATACGGTTCCACCAGGCTTCATGCCACAT
>random_seq_255
CATGGATTGCGCCCTTCTAGGAATGCGCGACTCAGAGGAGAATTCCATGTCGCGCCCCCGGTTCTATGATATTACAATATTGTGCACCGCCGACCCTAGG
>random_seq_256
TCCCTTTCAACCCGAGCACGTGGTGTGCACTGCCCTTTAAGGAATCGTCTACGCAATCCATACCTGTCCGGCCTGAGCGTTTGTGTACGGCCTTTCGCAG
>random_seq_257
GGTAAAACTTAGCTTCGGCCCATCAAAACTTAAAGACAAAACAAACTCGAACCTATGACAATTTATAGCTTGCATTATGTACCGCCCGCTAGTGAACTAA
>random_seq_258
AACACTTGTGGCCGCGGAAGGGCGTTCTGGTGTGCCAAGGAAGGTGAGATTTAGAATACATTAGAATCGATTCATATTGGCGTTTCCTGTCTGGGGAAAT
>random_seq_259
TAAAAATATACTATAGGGCTGCATTCTGTCTTTATTTGAGGGGCCTGCAAGCGAGGAATAAATAGTCGTATACGGCAATCCATAGACTTTCTGAATTCAT
>random_seq_260
CATTTCAAGGAGTTTTCGTTCCCTAGGGCTAGCTGCCTTAATTAACGTTTGGGTTTCCAGGACCTGCACCCGTAATGGAAACAAAGATGTTATTAGGTTA
>random_seq_261
TGAAGAAGGTGCAGGCGTGAGCTCCGTCCCTACTTAGCTGGTGGGATACCTCGAGTCAGTCGCAAGCCCTTGCACGCGGAACTTCCTGTGGCTCGCGGCA
>random_seq_262
CGAACGACTCAGCTCATACACTTCAAGGGCTGCATCCGCCCGCATAGCTAAAGAGTGACCCTATGCTTGTTTAATCGCTACGGCGCCGATGTTATAGGTA
>random_seq_263
AAAGCAGCACAATAACGCTGGCCCGTTTAACACATTTTCCCCACGGTGAAGTTGGGAGACTAATGGCGTTAAGTAGATGGACGTACACGGCCTCCGTTCT
>random_seq_264
CTTCACCTATTTAAACTTCGAGAAGGGCTTTAGTATATGGCGTCTCGAAGTCGTTAGTCCCTACCTATAAATAAGACAGAGGCGAATGTAAACCTGAAGC
>random_seq_265
CTCGACCACCCACCCTAAATTACCGGCGGTCATCATCGCTGCTCTGATTACACTAAAAGGCGTTACAGTTGCCTTCAGTCGTGACGCCCGAACTTAAAAC
>random_seq_266
CACGCCCACCCCTCTTAGAGGGGTCCTTGATCGATGAGTGCTGTAGCGGTAAGGGCTCTACGTCAAATCTAGCTCGCTTTTACCAAGAGCACCCAGGGAC
>random_seq_267
CAAATGGGCGTCCAGAAGAGTGAACAGAATTCTTTCAAGGTTTCACCCGGGTAGCAATTTGCGAATGCGAGGGTTTGCGGTAAATTCAATCACTTCGCTC
>random_seq_268
TTTATGTGCTTAGTAGAGTAGCTTCACGAAAGCGAACTGACTGTAGGATAAACGAGCCAGTCCGCCCTATACGGTCAGGTCGGTAGGGCACTAGCTCGAG
>random_seq_269
TGTCTGGCTACGGTACGACGGCGGTTCTTTTGTTCGGGGAGTGTTGGAGCTGTCGTAGAGGAGTGCCTCAACCTGACATACAGGGCTATTTTGAGCGTCG
>random_seq_270
ACCCCCATACCGACTGGTTGCCCGACGTCGTGACTGAGAAGTCCTCTATATGAATATATTGAGTCGCCGGAAACTCGTGCCGTCTAGTTTGTCGCATTGG
>random_seq_271
GGTCCTGTACAGAATATAGTTCGACTCATCCGTGGCGCCGTATCGACGATATATGATAAGAGCTAGTTGCAACGCTATTCGCTTACGAGGATGGCGCTGA
>random_seq_272
TCATTTTACGACCTCTGCATGTGAGATGTGTCTAGAAGACGGAGACGAGGTATACCGTCTGGCAGGACAGTATTAGGGACGAGCAAACTATAACGCACGC
>random_seq_273
CCCAGTAAGGGTCAGTTCACTCCGACAACGAAGCAAGTTACAGGAAATCAGAAGAGCTTCATCTATCGCAAAAACGGCTGATTCTACAGCCGGGGTGTAT
>random_seq_274
GGCGCCGTTTCAGGCACGGAGCTTGCTTCGAGCTTTGGCCTCTGACCTCGCCCCGATATCCTAATTGCCGTAAATGGGGATGTTTAGATACGATATCTGC
>random_seq_275
CGTCTAACGACATACCAGGCTATCTGCGGCGCATAGTCAGGACGGGTCAAGAACTGTTAAGATGAATGGACAGTCCTTTAAAGGAAACAGCGGAACAACA
>random_seq_276
GTGGGATCTGGGTCCGTCGTGCCATTGTCGTTCTTGGGCGGAGAGCCAATAGCGCTTCCTTCGAAGCTGGTTGTGCCGTGGGTATCGATCTGTTGAACAG
>random_seq_277
GGTACGACTCACTAAACCTTTCAAGTGGATGGTAGGGTTCAATCCGCGACGTGGAGCCGGGCGCTGGTGGTGCGCGGCCACATCGTTATGGTGTACCCAG
>random_seq_278
AGCTCGCGTCCTTTGTCTCCTTTTGCCGGATTTTTGATGAGGGATGAATCGGCGATCACGACAGGCAAGTGTGCAGTTAATCGTGCAGCGCTCGAGAATA
>random_seq_279
CGGCAACCGCAAAGTTGTCTTCTAAATACGCGGAGCAGGATGCATTGCGCCTATATATTGAACGGCGCGTGTGTGCAGACTTTATTTAAGGGCAAGGGGC
>random_seq_280
GAAGCTCGAACCATCTTGTAGTTCATCTTTGTGACCCCTAGCTTAATGGAAATTTAATGTCTCCTACTAAGGCGCAGCGGAATAGCATGAACTCTAAACA
>random_seq_281
ATTATAACAACAAATTGACAGGTAGCTCGACGTACATTTTGGCGCTGCCGTCTGGCCTTTGCGTCATTACATCAAGGTTCCATTAGGTGCGTCGGTCTAG
>random_seq_282
TGAGTCTGCGAGGGCATGCAAGCTGCCCTCAAATGATTGGCTAATCGACGGTACAGTCTTGTTGCCATGCTACGGACGCATCTCTAGCTTTCTTGCAGTG
>random_seq_283
CCCACAAATAATCGCTTCGAACTCTTGATTTTACTGCTTCAATTTTTCCCGGCCAATTCAGACCCCACTTACACTTGTGCTCCTATGGGCGGTGAGTACA
>random_seq_284
CCGAGCCAGCGCCCAGGCGGGTGGAGACGATACGGCGTCTCGGAGCAAGACGCTTCTTGTACCTTGCAGGCGCCCGTTCGGTCTCCACAAAGTGTTCTAG
>random_seq_285
TTTGCAATGGCCAAATAGGGTAATTGTCGTCGTGCAGTGAGGCATTACTAGTTGCTAGCCGGCCATTATTGTCGGCCACTGCGAGTAGAGGGGGTACTCC
>random_seq_286
TTGCGCAACGGTGTCGTTGCATAGTCCTAACACATAGCAGTAACGTGCTTATGGCATTATTCAGCAAGGATGACGCGATTGACTGGCGGCTCCTCACCGT
>random_seq_287
AAGATTTGCTGATGCTAAACGTACGCACATGGCATGACACTCCAACTAACCATGGGTAATTTAACCTGCGTTGGGTGCTCAGCGTTTGTGGGCTAAACCG
>random_seq_288
TTCGAGGGGTGATGCGACCTGCTTTGCACACTGTACAGCCTGCTGGTCGATCTACATTTCGCGCTCCATTCGGTCGAAAGTATGATACGGTTGTTCACTT
>random_seq_289
CATCACGGTGAAGGAGGTGTGTTTCAGGCTCAGCTTCACGCGACTCTACACTGTGAAGGAGCGAGTCAGGTTGATAGGACCCAATAGACGTAGACCACCT
>random_seq_290
GTAAGCCTACACCCGACATAGATGGATAGAGTACACCAGACCGAGTATCTTAGCCGAATAATAAAGCGAGTCGTTCACCTTTCTCATGGACACCCACACT
>random_seq_291
TAGCAATTGACAGTCTGACCACTACTGAAACGGGGAACCCGTTTCCTATTCTTTACATTCACAAACACGCCTCTGACCAAATGGAGGAATTCGAAGGAAT
>random_seq_292
AACAATACTCGTTCGCGCCCTTAGTTGCTCTTAGCCCTCAGCCGCGGGTTTTCTCAGAGAGGAACACCATTATATGTAGCAGCGATTTTATTGTAAATAT
>random_seq_293
ATCGGGGCGATTTCAGCGCCCGGACCAAACGCCCCAGTCTCCGAGATGGATTGTACGGTCGTAACCAGTCTAGGGACCCATAGCTCAATGTGGTCGACTT
>random_seq_294
AACCGTGTCTGGGGGGCTGTAAGCGCAGCCAGGTTGAACCGGCGTATCAATTTCCCAAACCACTAGGGAAGCCAGTCCCCACGGTAAGTATTCGATCTCC
>random_seq_295
ACACCGGTCGGATGGATTACGTCACAACTCTGGCAGGCGCAGTCAGATCCCGCAACCGCCACGCAACTAAAATGTTTCCAGTCTAAACGTTCATGCCTGG
>random_seq_296
CGGCGGACCTGTTCGATGGCTAATAGAATATCGTGACTTGGGTAATAGTTGAGTGCCTCTTATAGACTTAGTATTCCTGCCTTTAGCCACTCAACCCCTA
>random_seq_297
ATATTCGAACCAAAGGTGAACAGGTTGCGCCATTGGATCCATGATGATTCTCGAAGGTACTATCCGTGATTGGTGGACACATCTGAGGTCCAGCACGGTC
>random_seq_298
TTCGTTTTTATGGCTGGGCTTACTTGGGTGTTTCGGGCTGTCGATACATCCGACCCCGCAATCTGTGGATATTGCTATTCATCGGCACAATAAGTGATAC
>random_seq_299
GGTCCTCGAGAAGGGGAAATCTACTAAACGGAATCCCACTGGGGGCCGTTGACTAAAATCCAACTTCCCGTAATCTCGGGCGGTACTGGCTAACAGGCTG
>random_seq_300
AACGCGTTTTCCAGAATCTGGCCAATGGTACTTGCCGTAGTCGCAGCTCTTTCCCACCCTAAGATATGAGCCCCCGCAACTGGGCAGCTGGCGACATCTG
>random_seq_301
GTAGCAAACGAAGAAGGCCGTAGTCATCACCCCATGGCCCGGCCAATAGGCCACTTCTCCGCTGCGTCCCCCCACCAACCACTAGCGCAGGCGATTAGAT
>random_seq_302
CGCGAAATGTGAGGATCTTAGGAAAGATAGAACGATACGTCTTGCCATGCGAACGGTATGCATAGACTAAAAGGGCACCGTTACCCTGGGCTAAAGGCCT
>random_seq_303
ACGCCACTAACAGGGTCCTACGCGAACCAATCCCTACTCCAGTCTAAGGCGATCAAGCAGCCAACAGGTGCGCGTTTCGGGGGCAATTACCTTGCAGCAA
>random_seq_304
TTGCGATCGTGGTTCCGAGCGTCTTCTCCTTACTTGGAATCTTTTTCCGTCGATGCAACCAGAGTACTTGCTTTTCGCCGAGTCGTGGGTTTCTGCAGTT
>random_seq_305
TTCTCGGTCCCGATCTATACTCGCGCATCGCTTGCCGCCAACTGCCAATTTGCGTACTGGCTAACTGGCAACGCGAAGAATTACGTGCTGGATTCTAGCG
>random_seq_306
TCTACCTAGCAAAGATCCGTAGCAAGCAGTATTCCTCGTACCGACGGAATCGTATACCATTCAGTAGGGACTGCAGTTGTTTAATTCCGTTTCCTCATGC
>random_seq_307
TTGCTGACCACCTCCAGGCGAATGAGCGGGCCTGATCACCCAATCAATTAGCCCCCAGACTGACCGGCGAAACAGAGGTGTTCCTTGCTTTCCGCCTGAG
>random_seq_308
AAACTTCCCTTAGCCGTTTGATAACAGGTTGCGGAAATCGCGCCCTGCACTCGGTCAGGCCCACATACTTGGTAGTCTGCGCGACAAGCCCAAAAGTATT
>random_seq_309
GCCTCGTCCCCGTTCACTGGCCCCGCAAGGACGCAATGTCCGCCGCACTAGCTAAAGTATTGGGATTGGACAGTAAGACTTCTCAACCTTAGGGTAGAAA
>random_seq_310
TGGGGCTTAATAGTTAATGCCCCCGGAGGCTACATATCCACCGGCATGCGATTTAACGACACATATGCCCCGCATTCATTACGCAGCATGAGCAAGGACT
>random_seq_311
CACTAGCGGGCCCACGGGGTAAATCAGCTAGGGAGGTTCGGTGCTGCGGCCTTTGCGTGCAGTCCCATGAAGACGAATCGGGAATTGCCACTCTACGCCT
>random_seq_312
CGGGCATGAAGAGAGTGTAGCGTTTCAGAGGAGACTTATGCTCTATTTAAGAGCCGGATTGTCGCCTGCCTATTGGGTTTTGCTATGATCCGGGGAACGG
>random_seq_313
GGATTATTTACTCGTGTCGCAGGGGAGTATTGCTCGTTGTCTGTAGAAATCTTCGTCGGGCAAATTTACAGTTTAAGACGAGATTCGAGTAAGTGGGAAA
>random_seq_314
ATTCAGAAAACTTTAACCCAGCTCCAAATTCGGGTCGCTTTCCAAGGCATAGAATACTAGGTCAATACTCCGGTGGTATACAGTAGATTCGGGAGGGTAG
>random_seq_315
CAGCCAGTACAATTATCCGCCACCCCCTGGGTATGTCAGGCTGGTTCGACGACAAAAGGTAATCAGGTTCCTTTATGCATCGGACGGGACAATCACTGAA
>random_seq_316
AAGCCCTCGCACATGCGGTGTGGCCGGTTCCTGGATGGCACGGAGGCTATATGTATTCAGTGCGGAGTTTTCCCTGACATACTGCTGGATATCCCAGCGG
>random_seq_317
TGAAGCTAATTCTGCGTTTGGACAGTTGGGCGCATCCCCTGATATTGGGTTTCAAGCAAAGATAAGCTATGCAAAGTTCCAGCGATGTAGAGGTTGAAGT
>random_seq_318
TTCCTCCACCCGACCCAGAGCACCAACCGTTTCGGGTGTCGGCGAGTGTAGTGCGGTACTAATTATGATTGTTAGCCCTTCAGTCCTTTCGCGCCCGGAA
>random_seq_319
ATTGTGCTGCATGTGTCTACCATCGGCCGCGAGTCTATCTTGTCATGATATCGCCCTTATATTATACTATCGGCTAATACAGAAATAGGGGAAAAACCCG
>random_seq_320
GGTGTCCGTGGCTACATCAGATAAGAAACGTTGACTCGTATTATTTCCGGATATCACCAAAGACACTAGCCACTGTGTCGAGCAAGACCCCCGCATATCG
>random_seq_321
ATGCGCGTAAGCTTATACAGAATGCTATTCAGCTAAGGATATCTGTCCCTTACAAAGTTTGTTGCACCGAACCTTAAGTACGCGATGCGGAGCACCCACG
>random_seq_322
GGGCCAAGGCGCATTCCAATTAGCCCACTCGGGACGTCAAGAGCCAGCCCATGGGCTGGCAGCGTCGGTGGTCGGTTCTTGCTAGATCGTTTTTTAGACA
>random_seq_323
GCCATGTGTTACAGCTGTATCAACTATTGAGGGAATAGTGGTTGTTATCAACACTGGACCAACAAAGCGGTGGCTAGCCCCGGGTAGACGAGATTGCAAA
>random_seq_324
AGTGGATTGTCGGCGTACTAGAGCGACACTTGTTAAGACTCTTCTGTCGTTCCTTAGCTACCAGTACCAGTCCGGTATAAAGGCCGTGAAGCCGCAAGCA
>random_seq_325
ACCGGTGGCACTTAATGGCAGGACCTTGATTCTCTCGCGCCGTATTAAAAGTCAGTCCAGCGTCGCGAGGATCTCGGAGTAGGCTACCAGCACAAAGTAG
>random_seq_326
ATGTTATTTGCTAACGGATAGATGTCGTATTAGCTGTGCGTAATGGAAAGTCTCAATGCGAAGTGATACCCAGGCCGATATAGGTAGGTGGGGCTATCTG
>random_seq_327
GACGTATCGACGATACCAGGGGAACGTCCAGGCGTCATTTACCGACACTTGTTTCGCGCCAGTAATTCGCCCTAGTGACGCATATGAGACTGAGGTCTGT
>random_seq_328
TGAGTGCATATCGTACGGTTCATAATAAACGGCTCTAGTCAGATCCACCAGGCTATCCTCATAAATGGCTTTGCGATGGCCAATTCGCTAGGAATGCTCG
>random_seq_329
GAGGGATACGTGGAATCGCCCGACGAAAGTCTCAGGAATCTAAAGCCTCTGCGTCTCTCTTCGTCACGCCATCTGGTTCCGACAAATGACTCATGCCCTC
>random_seq_330
AGGTTCGCGCTCACGACTTACTTGGCTTTAAATTACCGCATCCGTCCTCTCTTCTAAAATTTGTTCTGTGATTGCAAAGCCAAATGTATGAGTTTTTAAG
>random_seq_331
CGCGGACGGAAGGGAACTGTGGGCAGGAGGTGAATTTTGCTAAGGCGGGCGCCCACGGACAGGAGACTGCACTTTACCGACTCACTTTCTGGCCAAATGA
>random_seq_332
TATACCGCAGCCAGAATTGTGCCTTTAAGACACCAGCGGCGGAAGTGGGCTTCTTAATTGTATCACAGTTGGCCTAGCGGACGCAATTTTCCTTGAGGTC
>random_seq_333
GGCGCAAAGGTTGTCTTCTAAGGATCAGAAGATTCAGGTCGTAACGTGTGCTTGACTGCGGATCCATAAAGAAGCGCCGTAACGTACCTCTGTCGTTTCG
>random_seq_334
TTTGCTCTGGGGGTTTCTTCAGGACCACAAGTTTTTCAAGCTGAGGAAAATGCCGACCTAACGACTGATCTGATTAGCGGGTACAACCTATATCCCTATC
>random_seq_335
AGTTTTGGAGATACGACTGATGCTTATCGATCGAGGTATAGTAGGTTCAATCTAGTCGTCCAAGTGGGACCGCGCAATCATGGGCCGCTTGACAAGCCTC
>random_seq_336
CTTAGTGAAAATGATACCGAATGTTAAAAGAAGAAAAAATTATACCATTCATCCACCCAATACGGCCTCCGGCAACACGCGACTAACGTGATACCAGCGC
>random_seq_337
GTTACCTCGGGGCGCATACCAGCCTCCTGGTACGCGACAGCTATCGAGTTCTGATCGGTATCACTCAGTGGCGGCTTCCGGGTCCGCGAATCGTGTTGAT
>random_seq_338
AGAAATTGCTCTCCTAGAGGGTAGAGCCGTTGTAACACCGTGTCAGGAATAGACCTTTTTCCCTATAGGTTCCCTCCCAACTGCTATCAACCGTGACGAT
>random_seq_339
TTGAGTTTCCGACTCGCGGTGAGAATCGGTTCCGATTGGGCTTATAATTTTTTTTAAGGGTTCCGGATAGTAAGACTTAACACGGAACTTGGGATGCTGG
>random_seq_340
CCAAGGACAACGTTGACCAAGCTCCCTAGGGACCGAGTATCTACCAACATCCGAGCCGGATGGTATCGTCACATGCCCGTCGCTCCTATAAGTCGACTTC
>random_seq_341
AAACCTAAGTTCGTTGGAGCTCAATCATCGGCGTGGAGGGCAAATGTCATCTACAGAATCCGTATTTGTTTGAAGAAACCTGCTGTGACCATAATGCCGT
>random_seq_342
TCGATATATTTGAGACTTGGAACTTCTCAGCGCCCACCAGGATTCACCCCGTTTGCCTTCGAGGCAACAATCAGGTAACGCGATTAAGTGACCGGTAGTT
>random_seq_343
GGTGTCGCGGGCAGGCGATGTTCCGGCCAAGATGACTCGTGAGGGGCAAGCGTCGCTGTGAAACCGCATTCCAACATGAAATTCTGCGGGGGGGAGAGTT
>random_seq_344
AGACCTTGGCGCAATCATTGTAACTAATATCCCTCATCGCATGCTAGCATGCCCACCAATATCCTGACCCCACAACTGCATGGGCGGTTCTTAAATTGTG
>random_seq_345
TCTTTACCTCAAGATCCTGCTGGAAAAGGTCGAACAGAATACAGAGGCGTGTTGAGTGTGTTTGTTGGGGGGACATATTATCAAACCATGGAGTCGCATC
>random_seq_346
ATCTATCAATATAAGATCAATTGTCATAGTCCGCCCTGTCGATAGCTTGAACGTGCGCAGACTCGTGCACTCCGTATTCACCGCCATAAAGGAAGCCAAA
>random_seq_347
CCAGGATATGTGTGCAACGATCTGCATCCATCGGGCAGTCCAGCAAATTCCTTTTACCCGCATAGACACATCACTGTAGCTCAGACACTAGCTTTGTGCT
>random_seq_348
AGTCGTATTACAGACGCGTGAATAGGTTATCCGCAATATAGGTTATTGACCACACCTTACAGAATCGACCGACAATCTACCGGCGGAACAGGTCCCTAAA
>random_seq_349
GATAAAGAAGACGAACCACCCACTACCGATATTACATACACACGTTCGCCGGATCGACCCTTCCGTGTACAGAGGTCACACGGATGAGTGGTAAAATGCC
>random_seq_350
TCTTCATACCCCCCCGCCCTAGTTAGATTCTAATTTGACAGCCCGCCCGTGGTTCCAATGTGGGCAGTAGGGACTGAGCACCATCGCGAAAAAGTGCTGC
>random_seq_351
AGCCATGTGACGGCAAGCGCCCTTACAAATGGGAGTCGACATATGCAGTATCCGAAGGCAATTCGCCACGGCTCCGACCCGATTAGCCCGCTTCTATTAA
>random_seq_352
CACGCCTGATATAAGTGCCTACTTTAGCTTTCTGCTAGTTTGTTACCGCTTAGAATCTATCTACTAGCTGGGTCGTCGGCGTAAATATGCATCTGCCACC
>random_seq_353
AGGGCACCGGGGCCAAAATCCCAAGATTACATTCGAATACGTCTCCAACTGAGATAAGCTGTGTATTGCCTAAGGTGTTCCATTGGGGTTCCGACAGGGA
>random_seq_354
CATTCTCAAAGCTCAACACTGAGAAGGGACCATGACGATCGGTTCGTGCAGGGAATCCTTTCTAATCGAACACTGGCGGCTCTATTAATTGCATTCCATG
>random_seq_355
CTCTCCAAGTGGACAAGCACTATCCCGCGCTAAAACCACGCTGCCACAGTTGTTGAACAGTTCCGGTACATACGGCAATGTGAAGCCCGGTTAGACTTCC
>random_seq_356
GGGTAGAGTACCACTGCAGTTCATGCGACTCGAAAGGTCACAATGCGACTATACGATCAAGAGCATGAGAGCGTACAAGGACATGAGGCTTCATAGAAAG
>random_seq_357
TAATTCCTGTCTTGACCGAGATCCGCGGTTTTCCGGCAAGACGGATCCCCATAGTATAGGCCACTCAAGCCCGTTATCTCTCCGCCCCGCTGACTCCCTG
>random_seq_358
TCCTTGTAGTGACCCCCCGCCCTAGTCCTACATATAACAAGATCTGGTCGTCTATTGAGATACCAATCTATTTCACACGTCTGATTGTAGGTCTAGGCCG
>random_seq_359
CTACGCAGCCCGACGACGTGCAAAAACTTTCAAGTCATTCAGAACTTATAGTCTCCCATGCAATATCCTTGGCAGGCGCACGAGAGAATTACCATCGGCT
>random_seq_360
CTAAAGAGCCGAAAAGTCGTGTTTTTTACGGCAGCCCTAGCGAGACCAGAGGCCAGCGTACCGAGAATCCGACAGAGCAATTCATCGATCCTCCGCGGGG
>random_seq_361
GTGCCTTTGCCCTGTCTATAGCGCTAGAGGGCCTCATTAAGGTTTCTACTGTGTTGTGGTTTTCACCACGAGGGATGAGCATACCTCTATGTTCAATTGG
>random_seq_362
GTCCAAGAATAGGCGCATTAAACTGGAGCCGGTGAGAGGCCTTCGTGGCCTGACCATACTCTGAACGCAATAGTGCAACTCTTCAAAAATTAGGGAACCT
>random_seq_363
CTTGCGCTCGACGAGGCATTAGTACGTAATCCAGGGACTCTAGTATATGACTTGACGTTCTGACTTTGGGGCCGATGGGGGAGAGGAAAAGGGAGTATGT
>random_seq_364
TGAACTCAGGCCCAGCTACGCCCATAGTCGGAATTGTGTTACCCGGGCCCAAGCAGAATTCATGCCTAATAATGGCCTTGGCAATTCTCTGATGCGCTCA
>random_seq_365
GCGTTCGTCATTTGCCCTGTGCTGTAAGTCCCACGAGGCTGAAGATTCCGGATTACACCATGGGCCACTGGCGGTGCTAACCTCGCGCCACGAGCTACCT
>random_seq_366
TCAGATCCGACGGTGGCGGAATGCAAGTGTTCGAGAAGTACAGACCTTTGTACGCGTCGCTTAAGGCTATAGTACATCGACTGTTGTCAGTCACTCGCCT
>random_seq_367
ACTGTTCAACCGCGGACCGACCCTAGAAGGCTTTTGCGGGAGACGTGTAGGGGGTCATGAAACCACCGCATACTTATCGCGGCTCTTTGTCACGTCCGCG
>random_seq_368
CTTTCGTGAGGCAGCACAGATTTTCGATAGATCACGTTGCTCTCATCTCCTCTCAAAGTAATAGAGGAGGCTGTGGCAATTCGGCAAGAAATGCCCAGGA
>random_seq_369
CGAACACAAATAATTTCATCGCGGAATCGGTGTGGGTGTCTTGCACAAAGGGAGGCCAAGACCATTGGGTCACGTCCGGTATGTCAAAGGACTGGCCCAT
>random_seq_370
CACGATAAAAACTTAGTGCTCAACCGATGGCTGTAAGGCCTTCCGTGTCTAGCGGAATGAGTCGGTAAGCCTGTCCCGCAAACCAAAAAGTAGTGTAATT
>random_seq_371
ACTGCATTCCTACTCCATGACAGACTGCAGACACATTTCCAGTACTAGGGTGATCTAGTTTAAGTAAGGGCGGCTGCAGAGTCGAAGTCAAGGCAAAACG
>random_seq_372
CTCCCACGATCTTGGCCGTGGATTCGGTAAGCAGAGTTACTGAGCGCCATAAGTGGTCTGCCGTGACGGGCGGGCGTCTGCTACGATTCGATAACACCTC
>random_seq_373
AACCGTTAATAATTATGCCTCCACAGTGCCGGTCGGGATAGGGCCAGTTCTGGAGATAAACGCAGCAGAAAATTTATAGGGAGACGAACACTTATGACAT
>random_seq_374
GACATGCTACCTCCCAGAAAAGTCTGATGTCGGCCGTTAAGTCGTCATCATTTTGTGATAGCATTGATAACGTTGATAGGGTTTTACCGGTTATCATAAC
>random_seq_375
CTGGAATGTGTAAGGGCTGTCAGCCTATGAAGAAAATGAGAAACTATAAGTCACTTTTGGCACGAGTCACCCCGTGTATTCGCCATATAGGGTACTAAGT
>random_seq_376
GGCTTTCTATATGTAAGTGCCAACTTCCTTCCACGCGCCGCATATTAGTGCGTATTAGTGATGCGTACAAAATTCGCTGCACAGGGGCATCCACCTTAAT
>random_seq_377
GCAGCGTCAGGGTGCGGATATCAAAGTGTAGGATAACCCGTGACTTCTTACAGATCGTGTGACGATTTCATAGGGAACGGCCGACCTAGGAATGTTTATT
>random_seq_378
TTGACGTCATAGTACGTCCTATCGAGTTTATTATCTTTCACCGCAGGTCTATGGAGTTAAGCAAGACGATCGACTCTCCTAATCTTACTTCAGCTGAGGA
>random_seq_379
ATGCTGGATGGCCGAGTCAATAAAGCTCTTGCTCGCACGGGCTATCTAACGATACCAGAGTAGCTTCAGTTTCTGGTCATCGAACACAAGTCTTCAGGGG
>random_seq_380
GGCCCTAGACCTCACTTCCAGACCTCACGGCTCGGAGTAGCACCGGACCATTATCGGGTGGATGCCGTTTTCCGCGCTATCACTGGTATGGTCCAAACGA
>random_seq_381
AAGAACTCGGACTAAGGCGGTGTGGCGACGAGTTTGGAAGTTCGATACATCGATGTCTCGAGTCTCGAAAACGCGGATTGGAGGCTAAATCCTATCTTGC
>random_seq_382
GCGGTGAGGTCAAATTGCCTACTCAGTGGCTGGGGGCGAACAGTAATAGCTCTCTAACTACCTGGCGCGATATTACCCTTCCTCCTGTGGCAGTCGCCGA
>random_seq_383
GTCCATTTGGCTTAAGCATCTGCGGTCACGCCCCTTGCTACCCTCAGGTCGAAGGGATGCTACACTGAGGAATCATTGATCTCAAGCCACTCGGAACTTA
>random_seq_384
CTACAGCTGACGATTACCTTGGAGGTGCGTGGAGTGCGATCCTCCGCCGCCCTGCAACCTAGCAATCTTGGGGTGTGCTTAGTTTACTGCATTGTGTGCA
>random_seq_385
CCATCGGCTTTTCGACCTAACTGTAATCCACGATCAGGACCTATAATTGCCTTACGCTCACGACGTCCTTGTAATCTTGACTTAACGTATGGCGTTTTTC
>random_seq_386
GGCGGGCGTACTTTTCTCCTTAAGCAGTGGGGGTAAGTACCCACGGATTGGCCTAAATCTAACGAAGTTGCTAGACGAATTACTTATTCAGAGCCCAAAC
>random_seq_387
TAGTGTCATTTTTAGGATCGAGGCGATGTCATGGCTGACATTTCTAGTAGGGCTGTCAGGCGCCGTACAGACAAGTAACATTTGACGTGAGAGGCACAGT
>random_seq_388
TGTGTTTATCTTATCCATCCCGATAAGGATGATTCGAAAGGACTTCATTGAAGTAGATAGTAATACATCAATACATCCATTTCCACCATGGGCACTCGCT
>random_seq_389
CCATTTGTGAGAAGGTTGGAAAGCCACATTGATGAAAGTCTGGGATCCTAGTCAGAGTTGTTCGGATACGCTCCGGGTCTTTCTATTTTTGCAAAGAAAT
>random_seq_390
TTTTCCTGTGATCATACGGATAAGGCTCGGACCACACTGCGTACACGCCGTCGATCAACATCGTCAACTCGTATAGAGATAACACGATAAATTGAGTTTT
>random_seq_391
CCAGACAACATTTCTAGCGATATAAGGGTGCACTCTGCTAAACCGGTTTGTCTTTCTGTAGATCCGAGAAACCATATGAAGGACGCAATCGGACTTGGAC
>random_seq_392
TGCGCACCTCAAGGATCCGATGTTAAACAAATACAACAGGTTCATGAGTGCCTACTAAGTCGATGCTTGACTGCCGTCTTCGCTCCACAGAGTCGTTTGT
>random_seq_393
ATTGACAACCCGTAGTCTCTCTAGGTTATTGCCGTACTGATTGCCATGGCAAGCTATCGCAAAGAATAATCAACGCTTGAGGGATTGACGCACAGTCACA
>random_seq_394
CACCTGCCCACACGTTAATGCGCTATGGAGCCCAGAATAGTCGAATACACACTGATTGAGAAAGTCACATTCTTGACAATCTTCTAGACTTGGCCGGCGC
>random_seq_395
AAGTGTCTGGATCACACCTTGACGCCAGATTAAGTCTCCACGTGAGGAAGATCTCACTTAGAGGTTTACCGTTCGTGCCGCAGATAGGAGAGACTATAGG
>random_seq_396
CACATGGAGCCCCCCGACATTCAAAACACGGCTCTCGATAAAGGACGTAGCTGTCGGTGCGCGGCTGAATGCAGGCCCATGGCTAAGTAAGGACAATGGC
>random_seq_397
TGGTTGACACGGTTGGTACGCTACCAAGAACGCTCCAGAGGTGATGAATACGCCTTACGCAAGGGGAGCCACGAATCGTACTCACGGCGGCACCGTCGAC
>random_seq_398
CTGATTTTGCGTTCCCCCAAACGGTACCCTATGGACCTTTGGCTTCTTGATGCTAAACGTTATCTGAGCGACTCTGGGGTTTTCACTGCGGCCTTGACTG
>random_seq_399
ACAATTGATAAAGAATCCGTCGGGACACTAAGCGATCGGGCACTTTATAGGTTGGCCCGAGCATGTTTCCGCTGTATCGTAAAGAGTTCAGCTTATCGTT
>random_seq_400
CCTTCTACACTAGTGAGTTGGCGCAAGACCCATGCATTTATTAATGCCGGATATCTCTTGCAGGGTGTCTCGTTCCGAACTCACCGACGCGTTATTAAAG
>random_seq_401
GGAGTGGTGGTGACCGTGGAGCATACGGCTTTAAGACCGAATATGGTTCAGGGGCGAGAATGAACCAAAACCTTTTAATCTCGCTCACGGCTCCGTTTCT
>random_seq_402
AATGGCACTAAACACATAGAGATCGAAATCGCGAAAAGATCAGGCCCGCACATTGTTTTGCCTCCTCCGGTATTCACTAATCCATATCCGGCGACGGAAC
>random_seq_403
TCAAACGGCCGGTGGATAAGCGTGCACGTCGCCTGATAGGAGTTTTTGTGCCTCGTTCTACTCTTTGCTTGTGGAGTTACTGCAGATGTTCCCGGGAGGA
>random_seq_404
CGCCTGCTCACGACTCTCCCGCAGGGATCTAAGGGTGAAGATACATTAGTGTCCTCGTGAAGTGATACAGCGCTGTGTACATACCGCGGCGATCGTTTGC
>random_seq_405
TTGCTCGAAGCCTGTTACCCGGGTCATGGAACGCTGTGGCGCTGCATTACGTGTTCGGCTTGCCCTATCCATGGTGGAGTGGCAATCGCTTCCGAGATTG
>random_seq_406
CGCAAACTATAATCATACTCACAGCGGGAAGGGTGAGGCCAAAGGCACTACCTCAGGTATTAGCACCATGCTTAGGTTTACAATCCAGCCTGTATCAACA
>random_seq_407
TAAGCGCCCACTAATTTAAATAACGTGCCCTCTCAAGCAGCCGCATTATCTGGCCTCCCACGGTCTCGTTTTAGTGGTGGTTCCTAGTATGTAATCGTTA
>random_seq_408
TACGTCGACCTGGTTACCTTGATGCGGCATGCCGGCATCAGTTTCTAATCAGAATAGAAGCTAGTACAGGTACCGTCGTCCTCTGCGTATATCTCTACTG
>random_seq_409
TCGCGTCGACCTGCGTTAGCTTAAGTGGCGATCGCTATGACTGTTTCAACGCACATATGGGACTACTCAATTGGGAATCTGCGAGCCTAAACGGGCAGGA
>random_seq_410
GGTCCAACTACGGCATTACCAACTCGTGTCCTGTTTGTCCCCCATTTTTTATTTAAGCTGAGTTTAGTGGTCTTGTTATGTTTGAAGCTTCCTTCGGGCA
>random_seq_411
CCACAATTGAGTTATGAGATCATAACAAGTCCACACTAGTACTCGACTGTTTAACCTCACGTTGATATTTTGCGAACTATTATCCGGCAAGTAGAATAAC
>random_seq_412
TCTCAGGCAGGCCGGTCCAGTTCGGTGAGCGCCAACAATTCCCATAACATTGTCGGGTCCGTGGAGATTCGAGGCACTGATCACCTTCGCGAACTAAGCT
>random_seq_413
TGCAGTGTACCCTTTTTAAGCGCGCGTCACACCGAATGGCCTTGTATACAGTAATAATTGGGAGGTGATCTCATTGAGTTATTTCGGATTTCAGCCGGTA
>random_seq_414
AGTAGTGTCGGTAGATGGGCTTGCTCCAGAGCCAACACCGCGCTGTCCGCTGGAACTGAACTGTACGGACTAGACCGTGGGCGGAGAGGTAAATATTAGC
>random_seq_415
GAATGGCCTAAGGAGAGGCCGTGAAAGCGGCTAACACCTCTGCCACCCTTGAGCTTTCTGCCCGGGGCCGTGTTATTACAGCCGAGTTACATGCGCCGAC
>random_seq_416
GCAGTACAACCATAATGGGCGCGCCGTGCCTTGCGTAATGGATCACCTTTCCGTTTGCGGTGTACTTCAGAACCTACCTGCCACGATCCCAGCAATAAGG
>random_seq_417
TCAAGCCTCACCGCTTTTTTCCCTGCTGCAGGGTCTGGGCTAACCAGCATAATCGTTTCAGGCATGACTTCATTTTTATGGGTCAGGAGGTTTGTACAGA
>random_seq_418
AATTGTGACCTTTAGTACCTGGATCATATATGGTAATACGGATTAAAAACAGCTTACCGGCCTATCAGGTGCGTGTCCATCAGCGTGTGGGCGGTCCCGG
>random_seq_419
TTTTACCTAGGCGACCGAATTCACTTCACAGAGCGTTGAAGGCTGGTCCGATCTACCCTGGGCGCGAGATAGATGCTCTTAAGGAAAATCAGTCAGACCG
>random_seq_420
CGAAAGCCCGCGGTACAGATGCTTTAACACATGCCCTGCCACGTAAGGAGTAACTCAAACAGTGGTTCTATCCGTGGGTTGCATAGATGCAGATAATTCG
>random_seq_421
TATTTGGCGCAGCTGGGTCCCTAGCTTACCCGTTTAACCAAGAGGCAGGTGCTAGGGCGACTTAGCAACAACCACATTGTCCACCATGCTTCACCAAAGG
>random_seq_422
AGGCAAAAAGGGTACGTTTGCGTCATAGTACGTCACCTGGGTACTCGTATGCATTGCTGGCGTCCCGCAGTTGACCTGATGCAGTTTGTAATGGTGAGTC
>random_seq_423
TAGCAAGCCACTGGGGCACCTACGCGACAGATCCTTCTGAATTGGGTTGGAAGAACGCACCCAACGCAGATCGGAGCCGCAGTTGTCTGAGCCACAACCT
>random_seq_424
GCGCCGGACTATTTACTCCGTTCCGTCTTCAAGTGACTCCCTTGCAAGTGTGATGATGCTAGAAGAGTTCGCACTTCTGATCATCATTCACAAGGGTATA
>random_seq_425
GGTCCAGGTTGAAGCTGGGCAGCCTACAAGCACTAACATCTCTTATTCCTACACTCTTCACTTGGATATCCAAATAATGCCGTTCTGAGGTCTTTGTACA
>random_seq_426
ATTAACGGAAGAAGTGTTTCCGTATTACGATACTAGAAATCCGTTATAGTAACTTGAAGACGCACAGTCAACCGCTGATCCACCACAGCACGCTCTTTAG
>random_seq_427
CGTTGGATGTTTGGTTGCTTTATCGCTTTAAGGATTCAATCCTAAGACGGATAGAGAATCCTCAATCTGGCTGGCCTTTTCTATGTCTGGAGTATTGATC
>random_seq_428
AATTATTGCAAAAATTCAACGGAGCAGATGTTTCCGACGCCCAAAAGCTAAAAAGACCAATTCCGCTATTTCCCAAATGAAGTAGTAGGACGGGTACTGT
>random_seq_429
CGCGCATCTAGAGGGTTTCGAGGTACTGCGATCTCGGATGGAGGTGGCGTACTTGAAGTAACCCATGTGGAGCTAGAAAATCTGTGCCTGAGGGTGAACT
>random_seq_430
TCACTGATAGGACGGCCGGACGCTATTGTTCACGGTACATCGAATCTTAAACGGAGGTATAATTCAGGACTACTAGCCGTCGCCCGATGCTTTCGTGTCC
>random_seq_431
TGATTACTGGAACCTGTTAACTGCTAAAACATGGTACACAGCATCGCGGATAGCACGTGCTAGTACATGGTAGATAGGGCTGAAGATGACAGATCATACA
>random_seq_432
GTATGTCAAGAGATCACCGATACTCGCCGGACCTAGCCGATATCCTTCATGGCGTGTTGTAGGGGTATAGGTATGTATTTCCTCTTATAGCAATAGTCTG
>random_seq_433
TGCCGATCCGCAGTATGCTATTTTAACGGCTATCCCTTTTCCGAACTAGGTGTAGTGACGCACTAACTAGATGGTAATCGCTCGTCATGTCCACCACTAT
>random_seq_434
CTGAGTGATTAGCAACTGTGGTAGTTCTCGTGGTGGACACAGTTCTCATCTTCTTGCCCACCCATGTTATCAAAATTTATTCGCGGGCGACATCCCCTGC
>random_seq_435
CTCATGGTCTCGCCCACGAGCAATAGAACACGGGCCGCGGTGTTCCCCGTTCGTCGCGTCGCTATCCTGGTGTACCTCGTTGTTACGCTTATCCCTCTTA
>random_seq_436
CTAGACTAGCGAGCAAGTAGATTTCATATAGTATACTAAAATCCAACGGCAGACGGGCAGAGGGGCACACGCCCGGCTCTTTGAGTGGGGGGGGTCAGGG
>random_seq_437
ATAGATTCAGGTGGCTAGGTAAGACGGAAACATTCGGCGATGCAATTAGGATCACCTCTACTCTTTAGTCGGGACGTACTATGGCCCCTTGAAAATACCA
>random_seq_438
ACTTGACCTTGGGTTCAAGCAATTCCGGAGGTGCGCGGCCTGCGTCCAGGCTGAGGGTGAAATAGGTTCGTGCCTTCCCACGCTGTGTTCAGCGCGTCGG
>random_seq_439
ATTTTGATGTCGGAGCGGGCTAAAAGACCCACGGTGTAGATCTCCATTAGTTACAGAGCGGTAATACTCGTAGATGAAAGACTACAACTTGATATCACGC
>random_seq_440
TCACACACGAGGCGACTCATCCGTCTTAAAATAAGTTGTCATCTGTGAGGTCTAGTAATCCAATGCTGCGGCTTCAATAGCGAGCCGGGGACTTTTGGAG
>random_seq_441
CCCAGGTGTCCTGGGTATTGGCAGACCGGTGACGTCCGGGTCTGGCCAGACTTCATCGGCCTTTCGGCGGATCATGAAGGATCTCGTTAAATTCTCAGTA
>random_seq_442
CAACACAGGCCGCAGACTTATGTCTCTGCTCGAATGGGTAGGGAGCCGTCTTGGCACAGGGGAAACCGTTACAAACGGTCTCTGGCCTATTGTAGGACAG
>random_seq_443
GCACGGAGTGCTTGTTTCGGGATATCCACCACGATACGGGTAAGCAGGCGCCGACCGTTTTCCTTTGATTGCTAGGGGCATTTAGCTCGGCGTGGACGGC
>random_seq_444
TAACAGTCGCGACAGACATGTCTTTTGCACGCGTGTCGGTTAGGCCCTATGTTTAGTCAGAAGTTAGTTTCCAAGATACGGACAGGGTTCGCTGCAACTT
>random_seq_445
ATTTACAGACTCGACAGTTCAAAGCCCCAGCACTATACACCTTACCGGGCAATCTGGGCTACAGATTGTGAATTCTATAGTCATCTGCATAGGTTTCGTT
>random_seq_446
GTATCGGCTAGGATCTTTTGGGGACGATCATAACCCCCCAAGTCCTACCGCCATCATCTTAGCACCCATGACGTACATCAATTATTGATCGCGTAGCCGG
>random_seq_447
GTTAGTGCGCATTGCGCGCGCGTATCACTAGACTCAGTCCGCAGCCTCGACCCACTACGATATCTTTACAGCGCGCGCCATACAGATTGGGCCTAGACCC
>random_seq_448
CTATGTGAGGGCCCTCGGGTTACGGGCTTTCACAAAGTTCTCCGGCAGGGGCCAAGTTTAGGAAGTGGCGGGACTTGTATCCCAGTTAGAGTCAAACCCA
>random_seq_449
AACTCGATAAATCGAACGGCTGTCCTAGATTATAGACAACCCTGAATCGGGATTCCGCTTTTAAGTCCCCCCTCTGAGCGAAGACCTACCAAGTGATTCC
>random_seq_450
GGCATGTAGGGTGAGTATCAGACGTTGGGGCGAAGAATGGTCTGCTTTCTGCTGCGGCACCGGTGTTCTGTGTATAGCTATGATCGGCAGAGCCACATCC
>random_seq_451
CTAGGCTGCACTAGCGGCGAAAAAGGAGGAACCCAGAAGTGCGCGCTTGCCAATGGACTGTCGCGAAGAATCAGCACTCTACACCTCTCCGGTTTAGCAG
>random_seq_452
GGAAAGCGGCTCTGTAATTTCCCACACTGCAATCATTACCCCTCTGACACAGTTCCGCTAAGGATAAGACCCCCTTAGTACGGACGTCTTGAAAGTGTGG
>random_seq_453
GTCGCCGGACGGTTAGATGCTTTTTCGCGAGAGCGAAAGTATAGCGCCCTTAGTACTAGCTCGAAGAGGCCTTAAAACGAGGATCAGTACTTGGGATTTA
>random_seq_454
CGCACCTCCAACACTCTGGGAGACGGCGGGCGGCCTCTGAAACACGCACAGACACTCCTGGCCGGCAGTGAACGGGGGGGATGGGAATATTGATAACTCT
>random_seq_455
CACCATTCTCGTTAGCGACTCGACCAGAGGTAGCTTTAGCGGTCACGAGGAATACTTCCTCATTACTGGTCCGGGGTACTCTCTGGAAGCTTTTTGGAAC
>random_seq_456
CCGACTGACTCTGCCGCAATGCGGGAGGGCAAAGAATTGGCGCTGACAATCTCGGGTGGAGTAGTGCACCAAGCTGAGGGGGGGAACTGCCCGCCCTGCT
>random_seq_457
CCCGTCGCCCGAAGTTGAGGCTGCCTTTCCTATCAATCAAATATCCAGCCCTAGTGGAGTTCGACGGCTAACTAGCCTCTGGCTACGCGGGCTCCATCTC
>random_seq_458
ATATAAACATCTCATTGTAAATCGCGGTGTCCAATACGGAACGGGCGTTGCTGAAGCTACTCACGGCGGAGGCACTCAAGGATTGTCTTTAATAACGATC
>random_seq_459
CGACCTACACGTTACAACACGCCGATGGGTCCTTAGATTTGAAGGTTTAGCGGGCATCAGGTGGACAGCCGGAGTAGTGGGGAAGTGTGAAATTGGTATA
>random_seq_460
CACGATGTGGTTATATGGGCTTCCTCCGCAGATTAGGTCGATGCCAACAAGATAGTTTCATGTGCCATCCCTCCACAATTTAGTATTGCATGCACCGTAT
>random_seq_461
CCGCCGCAGGGTAGCTGCCAAGGCACCGGAACTTCAGAGGGTTAACTCTAAACCTGGTAGTCATTTAAGATCCTACCCTGGACAAAAGACCGGCGTGCCT
>random_seq_462
TATAAGTGATGAAAAAGCTCACCGCATCTCGCACTCTAGGTCTTGCAGGAATGTGAATCTTGTCTCGGCAGCGAGTAGGCTGACATGCGGCCACTCCGCT
>random_seq_463
CTAGGAGACGATATAATTAGCGGCAGTGGATCCTAGGAGGGGACTTCTCCATGAGAGGTCGCACATATCCCCTAGATGTGCATTTCTTCCCCCCTGCTGC
>random_seq_464
CAAACGATATTCCTCTTACGCTTAACTCCGACCTCCTCTATTTTGATACTGGTTATTGTGTGTGTCATGACTAAAAACGCGATGATCATATTGAACATTG
>random_seq_465
TTCTAGATCTGTAGGAGCTTTTCTTCCGGGGAGCCAAATACGCAGCCTGAATTATCCGCGCCGGGATTTTTGCATGTCATCATCCCCGTGCGGTCCGTAT
>random_seq_466
GGTCAAGACGGTAACAGCGGCGAAGATGTTCATACCGAGGCCTACCCCACGCCTGTATAGGCGCATATCCGTATGAAGACATAGGGCCCCGAGTTTGCAT
>random_seq_467
ATGTTTCCCGGTCCTAATCTCTAGCCCCCTACTGCTGAATGGAAACAACCAATTTCGAGCACAATTCGTCAGCTTTGCCAGGCAAGACAGAATGCCTGGG
>random_seq_468
TTAAGACAAACGAAGCCAACAATGCATTGACCACTATTTTGACTACAGTAACCTATAGAGCGCCGGGCTTGATAGTTGAGCCTATGAAGGATTCCTCTGC
>random_seq_469
GAACCCGAAAAAAATTTATGCGCGCAAACAGGTAGTTCGAAAGGGTTGCAAGTCACGTACTGACCTGACATCAAATGGGATGATGGGACGCCGATCCGTT
>random_seq_470
TATGGCCATAGTGTGCGTTGGTATCTTGCCAATATGAGGTATGGTGGTTGCCATCTCTTTCTTGTAATCGTCGGTACGGAAGTCCCAACGTATGTAATAG
>random_seq_471
TCGCATTAAGTAGTAATTCGTCGTTTACGTTTGGTATGTAGTAGCCGCCGCAGAGACCGGTCATGAGGCCACTACTCTTCTAGATTTGATACAACCGTGT
>random_seq_472
AGCACATCAAAGGTACATCTAACCATGGTTGTACTAGAATCCCCAGCACGGACCGGGTCTTAACTTCAACCAGGCGCCCAGGCAGGCACTGGAACTGTAT
>random_seq_473
ACTGCTGCTCCCGAACCAAAAGTCTACATGATTCAAGTCACCTTGTCCGTTGACGGCTGCCGTATCTCGCCGCCACGGGGTCAAACCACTTTAACCTATC
>random_seq_474
CGCGGGTAATAGGCCATCGCAACGGGCTTCTAGGCGTGGCAGAAGCTAATCGGCAGACTAGCTCATCGTATAAAAGGTTATGGTAAATATGGACCGGAAC
>random_seq_475
GGATGGCACGGGCGAGGGTAGATTCTTGAAATAGTGGCACAGGCCTTGATTGCTGAAAAGCCGCCGCAGCGCGGAAGACGATGCAATGTCTTCCGCGAAT
>random_seq_476
TACACCCCCCAGCAGGCCCGCAGCTTGCCAATTTCGCCCGCACTAAGCCTTCGCTACCTACGTGCACTCATCTAAGTACGAAATTGCCATTACGCCCACG
>random_seq_477
GTGCAGACCTCTGTATGCAGTCTAACGGACACCTGACGTATGGCTCTGAAAACCCTGGGAGCCTTGGTTGTGGATGGTTCTGATGTAGCGAAGCTGTCAA
>random_seq_478
CTCGGAAGTAATTAAATCGCTTCAGTTGTGGCTCCGGTCCGGCATCCCCAATGGGCCCATCTTGTGGTGACGGGATCCCCCTGAGCGAGAGAAAGCGTAC
>random_seq_479
CAGCACCCTGCGGAAGAGGAGATGGACCATGACAGGATTCACTAGCACCCAGGCAGGCGTCAGGATCGCAGGATGGAGCGATCTCAAACAAGCATTTCCA
>random_seq_480
CGTCTCCTTACCTGGTGTCAATGTGTCCCAGCGCACTCAATACTGGCCTCGCGATCAATACCTACTGACACGTGCCATGCAGCTCAATGGCTTGACACGT
>random_seq_481
GGCATACTCGACTAGCGCAATGGCAAAACTAGGGCCTAGGGTAGTGCTTGATACTCACTCATTGCAAATGTCCGTATGGCTATCTGAGAGCGTATCGCTG
>random_seq_482
CGCCGACGCAGTGGTAACGCTCTGGTCGACTTTGTCGTTGTGGTGAATCCCGATATAGGTGTTCTATCCTTTCGAGTTCGGTGCGCTGACTCGTTGTGGC
>random_seq_483
AGAAAGTCGGAAAATTCGTTCCCTCGCCCCCTTGCCCTACTCTACGCTTTAAACGTGCCTCTGAGTTTGACTCGTTGGCATCTCGAGCGCAAAACGTTGA
>random_seq_484
GACCAGCAATCAGGGCGATCCCTTAAATGTGTATATTCACCACTTTGATACTGTGTCAAACGTGGATGGGAGATGCGCCTGGCGTAATAGAATTCAAACC
>random_seq_485
CCGGTATATCCGCTTCGACAACCGCCTTAATATCCCTCCGATCCACTAATTAGGCGGCGCAACGATCCATGCCCGTTAATTGTATTATCTAAGTTTTGAT
>random_seq_486
AGTCCCTGTGCGTGTTGGGCGCTACCGCACTTTACGTAGGAGTCAGGCTACCAAACCCTTTGATCTTTGCTAGCATCAAAAACCTAACCTCCGTTTAATA
>random_seq_487
GAATGGGATTCTAGGGCATTAACCAATAGAACTCCGGGAGCAGATTCCAAGAGCGTTTGCTCCGTAGGGGGATGTTTCGCCGGGGCAGGGGACCTCCCAG
>random_seq_488
GCTCGACTCACGTCGGGTATGGTTCAGAATAATACACATGGATGGGCCACATCGAAGCAGATATGACTCTTGTGGTAAGACGGCAGTCCCGAGAAAAAGC
>random_seq_489
GGCTGACGGCCCGCCGTCTATTGCACAAACTCACGCCCTACCTGAATCTTCTGATTGGCTTATCTTGCAGTTTGCCCTGTCTCGCGCAAGTGGCGCTATG
>random_seq_490
TATGCTCTACCCTACCGCGTGGCTCTTACGCGCTATCACTGGTTGCACAGGGGGGTTGGCCCGCACACGACGTACCGTAACAAGCGGTGTGAAAGCTAAC
>random_seq_491
ATCCCATGCTGGGTATTAACTGGTCCGATGCCATGGGTCCGCGAAGAACACAAAAGTGTTTATCCAAACCGCTTCCCAGCATAGCCACGGGGGACGTGTG
>random_seq_492
TATCGATGCTGCTGGATAAAGACGAGTTATAATGGGGATGCGCCAAGACCTAATGATTGGATTTGACTTGATGCCCCCCTTGATCTTGATATCATGTCGG
>random_seq_493
TCATCAGTGACCCAAAGTTGGGTCGAGCGTAGGGCTGGTGCTCTCGGATAGCGGGGTCCCTGCAACCAGGACAAGTATGCGGCAGGGTGCGTTAAAGCAA
>random_seq_494
AGCCTCTTAACGAACCTTGGTCGAAGCCCTAAGTAAGTTATCGTCAATGAACACAGGACATACCGAGCATTTATGGGATCGTCGATCAAGGGGAATGACC
>random_seq_495
TACACGCAAAATAGGTTAAGCAGAATGTCCATCGCAATCCCAGGCGTGCGCTACGAATACGGCATATGGATTTTGGCGTGACGGGCTAGCTTTGGGGATG
>random_seq_496
AGCAACTGATCGTACACGGAGGTAGTGATAAAGATTGAACGCCGCGGTTGATTTTACCAACGGCCCTAGTAGTTCCTTATCTCAAGTGGCATTACCCGAT
>random_seq_497
CACTCGCTGACTCGATAGTGCTAAGCCAAATGGTCGTGCACTAATTCTTCTTATACCTGCTAGGTGCTATGCGTCAAATGCGTCATGGAATACTGATGAG
>random_seq_498
CGTATACCTCCATGTCTAATGATCGTTTTGACCACGACCCGTACGGCTAGTCGGGTTGGCCCTGAAATCCATGAAAGTTTCTGGGACGGCAAAGTGCTAT
>random_seq_499
TAGGAACACTTAACAGAAAAATTAGCTATGTTTGTATCCAATTCAATGTTACGCTAATCAACCTCAATTCTGCTAGAAACAATCTTGATGATACACGAAT
>random_seq_500
TTTCTTGCGACTAAGAGACGTTTAGGCTATTTGTGGGCCCTTACTGGTCGTACGCTTAGTGACAATAGGAACTTGAGAGAATATCGCGGGGTGACCAATT
>random_seq_501
CGATGTCAGGATATTGTGTCCCGTCGAATATTGGGTATGGGCGGCTTACTCAGACAACTGGTAAATATATCGGTGATTGTCAACCACCACTCGACCTAAA
>random_seq_502
ATTCATCTAATTCCATGTAGGGTAGCAGACTATGGACGTTACCTACTGTTCTTTAGCAGAATATGTAGAGGTCGGTGCGGGGGCCACATGCAGCAGGCGG
>random_seq_503
CTAAAGGGGGGCACTAACCTGCCCCGGCGTGTGCAATCTCAGTTTCCGCGTGGCTAAGTAGCGGGCGAAGTGCAGCGAATTTACAATGCGGGTTCTCACG
>random_seq_504
CTACTTGTGCGGCACGCGGCCTCAGAGATTATCCCGCAGGTAACCCCGGCCAAAATTGGCATAATCTGTGTTTACACCGTTCCAAGTCACGCTTATAAGA
>random_seq_505
CGTATACGACTGCTGATTAAACTGGGGCGGTCGATAGTGGTGACCATGGCCCATCGACGCGTTAACATAGAGTCCTTGTCGTAGGACATCGTGAATTCCT
>random_seq_506
TACGTTAAATTTTTCATCCGGTACCCCCAGAGGCTGACTTCAACAGTCGCGTGGGTGTGGGCCGACACAGCCTACGTGATCGGCTCCTAGGGCACACCCC
>random_seq_507
TCGAAGCACATGATTGCGTATTGAGATATCCCCAATCGGAAAGATGGCTCGACCACATCAGGCATGAGGGCGGCCTAGGCCGTGGTATATATGTATGGGT
>random_seq_508
ATTTTGCCAGTTGCGCCAGGTATTTTACATTCGGAAAGTCGAGGGCTACTGCTTGCAAGACCTATCAATGTGACGTCGTAGCGACGGTGGAATCTTCGGT
>random_seq_509
TGCGCACCCAGCATAAGGTAGTGGACAACCCACATTAGTTATCTAGCTTTCCAGAACAGGGCGGACCCCCACTACTGGGCCGATCGTCTTAGGCGTACAC
>random_seq_510
TGTGCAGACCTAGGGAGTCTGTCCGGGTGGGTATACTCACATCCGTGGGATTGCGGCAGGACGATTGGCGCACCTGTCGGCTACCCCTGGGGAGTTAACT
>random_seq_511
ATATTCGTAACGTGCGTAAAAGGTGAACTTGAATCCGCGGGGATCGAGCGGACCGAGCGTGGCGCCTGCGGAAAGTTTGTCGTATCCCAAAGGTAATTTG
>random_seq_512
CCAACTCCGGGTGGGGTTGACTACAATATCGCATCCACACGCACAAAAGAGCGTTCGTCGTAACACATTACCCAGTAGTATAAGAGCAGGCTGATACGAA
>random_seq_513
CACCATCCTTGCTGTTGGTCACCGTTATTCAAAGTGTGTCGTACCTACTTTAATCACGCTCTGGTCGAGGTGACAAGTAAAAAGTACCCAGCCAGATATA
>random_seq_514
ATCTAGATGCCGTTACATATACTCCTTTCTTGCTTTAACCGCGCACGAACTCTATAACCCCGATCGCATCGTGTCACCCATATACCGCAGACATCGCGTG
>random_seq_515
TGCGGACGGGAAGTGCGGAATACCAATCCTATTTACAAGTCAATCGATCACTTACAAGGCCGCTGGCACTGTGCCAAGCGTTGTAGTCGACCAACCGTCC
>random_seq_516
CTTTTCGCGGCCCAAACCCAACTCAGCCGCAGGCATCATGTACGGGCATCGGTACATCCGCGAATGGTGCCACGGGTGCAAGTAGCGGTGTTACTATGCC
>random_seq_517
GAATGCAGACTAGCGTGCTTCTTGGAGCCGCAGCCTAAATCTAGCTCTTATGTTGTTTCGGGGGCGACAGTTCACCCATGATCGGGCCTCTTTCCCCTGC
>random_seq_518
AATCATTAGTCCTACCACACAGGTCAGCGACCTTTTGACTCACGACGGGAGTCTACTGCGGGTGCATCACGGAATATCGACACAGGAGGTAGGCCGCTTA
>random_seq_519
GGACCACCCAAGGTTACCTACTATGGACACGCTCGAAAAAGTTAGACTCATGGTGGAGCTGTGACGGTTGGTGGCGTACAAAGGATACGTTTACCTATGG
>random_seq_520
CTTCGATTTGAGAGCACGAGGGCTTAGGTTCTTGGTCAAAGTAGTCGGGCTCGCGTTGGCCGTGGAATTTCTAAGTTCGATCCACCGGTTTGTCTGTCTT
>random_seq_521
ACGTGGCACAGAGCTTGAGCCGTAGCGTCGAAGCAACATACGGAGTGAGTATATCCTCTACCGACTCCCTGCACTTTGTACTTGAGGCAATTACCGGACG
>random_seq_522
TGGGAGCTTGTTCCCTCTCCTTCCTACCCAGCGGGCTGATTTATGCACGAAACGCAGGGTAGGGACTATGTGTCCCTCACAGCCAGGGAGAGGACCTGAG
>random_seq_523
CGTCGAGCCTCAACTTAGATACAGCCTACAACCAGGGTTGTAGGAACCTCACCTCAGCATTCGGCGGTCTTTTAGAGGATTAGTACTAGGTCGCCATTTT
>random_seq_524
GAAAAACCGTACTAAACTCTACATTAGAGGTAAAATGCAACTGTCTCGATTCAGAGTAAGCTGATAGGTTCAATGTGGAGAAGATCTCAAATGAATCCAG
>random_seq_525
TACGATGTGATGCCTCATAGGTGCTAGATACTATTCTCATAGCGGATTGCACTAATCCCGAAACGCTTTAGTTATCCAGGAAGGTCCCAAGTGACCTACC
>random_seq_526
ACATTGTTCGGACACCACCGTGCAAGATTACTCTGGTACATATTGTTGCGCGGGAGGAGTGATGCACAAAAGAGGTCGCGTCTCTCAGGATGGACGATTT
>random_seq_527
ATCTGGTGGGATTAAATCTAGACGGCTCACAATCCGATATCTGGTTCAGGCTGCTGAATCCTTCGGGAGGCACGACGTGAGAGTCCTTTTAATACTTAAC
>random_seq_528
CGCGTAACGAGCACATAGACGGGTACATAACGGTATCTACCCTGTATGCACACTTCGCCCCTCTGATACCGCGAGGGAATTTGCATTGACGCGCAGCCTT
>random_seq_529
CAGCCAACTAGCATGTATGCCTTAACGTTGAAGGATCTAGTCCCAGGCAAACATATATAGATGATGGGTGTAGGTCTCGCGAGCGGGTCCTCGACGTGGA
>random_seq_530
ACCGTATGGAACCATAAGGCTCCTTTTAGCGCGCCAGGCCTCTTTTGACAGCCATAGGCGTGCATGGCCACTGATAAACCATGCTGCCACAAGCCCTGGA
>random_seq_531
TTCCGACCTGAGGGTCTGCCATACTGCCGGATAGGAATGGGTTGTACGAAGAACGTACAACCTATGTGACTCGGGTGTCAACCAGTGCACGCTATGGCTC
>random_seq_532
GGGTCCATCAACTAACAAATGAGGTCAAAATGAGGTATCGGTGAACCCCCTTGCATGTGCGCGCGGATTCCTGTAAACGCAATTCTATAATTTAGAAGAG
>random_seq_533
AAGACAAATCCCCTGCAGCTCAGACGAGTATATTCCTCTCAACGCTGCCAGGTCGGGAACTTCGGGGGTCCTGGCGCCCCAGTGTCACTCGATGCCAACC
>random_seq_534
CTTGTCTACGCGAGCCAGATGACGTAGACGATTTACGGAGTCATGATCCCTTGCTACAGAACGATTCCTTTGTACGACCTGTTTTCTAACCGAGAACGCT
>random_seq_535
CAGAGCATGGCCACACTCGGGGTCTCCAGTTACCCAGGTTATCCCTGACATATATATGTCTTATTATAGACACGATTAGATCGCCTAAACTGGTCGCGAC
>random_seq_536
CTAATACTAAAATCCCGGCGCGTGTGTTTTGTCTGCGTTGTAACCTATGTACTGGTAAGTCATGATGTCGTCCTTTCACGGTCGAAGGGGACGCTTGTTT
>random_seq_537
GGGGTCTACTACGTGGTTGGCGGTCCCTAGGTTTTGGCTCGGGAAGAGGAAAGGCAAGTTTACTTTATATTTGTACACTTTAGCGTTAGAGCGATCGAAG
>random_seq_538
GCGGACGCGACCTAACGCTACCCTCCAGTCTGAAGACATCAGTGCGTAAGAATCACTCATGTGACAGCTAGGACCGTCAGTGGCTGTATGGCTGCGGCTA
>random_seq_539
ACTTCTCATGCGAGGCGGCTACATAGTCACAGTATCTAATGTAGCTCCCCAATTTCATAGTGTAAGTCCTAATCTGGCTCTGGCGTGCTCGTAAAACGCA
>random_seq_540
AACGTGTCTTTTGCTTGTTTGAGAGTGCGGTTTAACTCCGATGCGGCGGTTGCTATCTCTATACGGACCGGAATTCTAAACGCAGGGTGGACTAAAAAAT
>random_seq_541
CTGACTGCAGAATTATCCTTCCATGTGACTGCCGCGGTATCATGTAAACTTCCAGGTTATGGTGGCGACTATATTATACCGATTTACATGTGCTAACGGT
>random_seq_542
TTATAACGCTGCCTTTTAACAATGAGGCACGTAACGGTGCCTACCATCCATCCTTACCGCTAATCGGCCTATGTCAGCAACGGGCTCAAAAGCTAAAATG
>random_seq_543
TTGACGCTTAGAACGCGACATCGACACTCAAGTATCACCAAATAAGCCCAGACCCCAAAAATTAGAGATGTGCCTTAACCTGCGCGAGTCCAACGCCATG
>random_seq_544
CTCTCATGATCACGATCCTCCTCTCGCGAGATGGCTAGGACCACTGCAGGTCTCCCACGGTACTTGCAAAAAATGAACCAGATGTTAACTAGGCAGGATT
>random_seq_545
AAATCCGTGCTATTTCTAGTCGGCCAGAGCAGAGACATAAGGGCCGAGTGCTTACTCTCTTCCCTCACCGCAATCCGGGACCACGATTCTCCGGAATTCG
>random_seq_546
CGAGTTCGGGTCAGGCGGTTCACCAACCAGTTATACCGAGATAGGCGGCTATTGAACGGACGTCAGGACCCCAACCTTGCTAGCTCGCGGTTTACCGGGC
>random_seq_547
ACTCATTTGGTTATTACGATGGGAAGTCATATAAGAAAGAACTGATTGGACGCGGCCTAGGATCCCGACCCTAAGGCGCCATCTACCACGTGTCGTTCGC
>random_seq_548
AACCTCTAGTTGAAAACTATGTATTTGGACTATATTGGCCATACCATTAGTGTTCCTAGCCTTCGGGCGTTCGTCTTGCCGTACATTACCGGGAACCTGT
>random_seq_549
TTCTTACGATCCCAAACCATGCACGCGCAGGCTGTACTACCGCCCTGCCTTATCCGGAATGTAGTGTACGAAATTCAAAGTGGGCAAGCCTGGCAAGACC
>random_seq_550
TCTGTGTGACGGGACCCGACCTGCCTAAGCGCAAACGAGCGGTCAGGTGGAGTGAGATTTGCGCAATGCCTTACCGGAGTGGCAAGGTCAGCCGTCGTCC
>random_seq_551
CTCAAAAATAGATTACTCACTCCGTAATTGTCAGCATTTTGACCTGGGAGACGGTGCTAAGATGCGGTCCCTGCATCATCGACGTCGATGTAACGTTTCT
>random_seq_552
TTGAACGGACGCAGCCCATGCGACCCACAACTAGGATCGATGTGGCGTTCAGGTCTGGGTGAGTCCCGGCCCCTTAGGTACGTAATTTGGTGAGTGTTCA
>random_seq_553
AATACGTCTTTATTCGTGCATAACACCTCTATCATCCTCCGGTGCTACGGAAAGTTACAGTTGCACACGAGTGTGACTGGCCGGCATGCTCCAGCAGAAA
>random_seq_554
TGCCAACATGGGATCGGCTCGGTGGGCCTGCTAATAGGGGGTAACATACGATAACCGCCCTTAGCCTCGTCTAGATTCAGTTTATTCTCCGACTCAACCC
>random_seq_555
TACTAATCAACTGTCTCGAACTGTCTAGGATTCTGGCAGTTCCCTAACAGGTCCACTACTAGTGGGGTTGTATGGAGACCCACTGGCGCAACAACGCTAT
>random_seq_556
TGGCCTTGGCGAGTCCTCCGGGGCCTTGGAAGGATAGATTATGATAAGACCAACCTACTGCTGGGCCGAAGAGGATACTATCAATCAAGTATTAGGATTG
>random_seq_557
TAGCATAAGGCGCGACTCAAAGAAGTAGCGAGACTGGAAAACGCCAGTGCATTACAGAAGCGAAAACCGTTGTAGAAACGGGATCATACGAATCTCATCG
>random_seq_558
GTGGGGAACGTACATAAAGCTATTGTGCTTGGCACGTTACCCCGGGCCTACGCGTCAAATATAGCCGCTTAGGCACAACGATCCCCCAGACCTGGGGGCC
>random_seq_559
AGGTTTGACGCGAGAAGGTTGACAGGCGATCGGTAGCAAGCAGACCTGGTGGTGTACCCGCTTCAGGTGACCCTCTCTACATCGACCACGGCCTCTGTAA
>random_seq_560
TTTAATATATAAGAAAGTGCGAGTTCTAATGTTGGAACATTAGAAGAGACTCTAGTGTGTAAAAACCCAAATGTCACTAGGCCTCCCTGGCCTGATAAGC
>random_seq_561
GATGTTGTCCAGATGTATCACATGCGGTACAGATTCGCCGTATGCAGTTTGTAAATTATGCCGTCTGAACTGATGTAAACGGAGCGGTCAGGATATAGCA
>random_seq_562
CGGCGCAAAGTTACTTAGGTACACCCGTATGGTTGGGCCGAAGCAAACATAATGGAAGACCGCCGAGGCTCTCAATACAACGGGCCCCTCATTCACAGCA
>random_seq_563
AGCCCACTGCAAAAGGACTCGACTCATGCAGAATGACAATACCCCATCCCGAAATTTGTAAGACAGATCGGCGTGTCCACCATCCACCCCCCTCCTCCTA
>random_seq_564
ATTTATCACATATAAAGCATCGGCACAGTAATGCTCAGCTCTTTGTGTACACAGCCCCGTAGGCAGCTTCACGGTGAGAGGCATTAGCCATTTGGGATCC
>random_seq_565
ACTCGCGCTCGTGTGATGCTACTGGGCCTGGGACTTCAGTATCAAATAACCTGTGGGTTACCTACACTACCTAAGTTGGGAAGTTAGGGAGCACATGAAG
>random_seq_566
TAGTTCGATACCGCTCATAACTAGATTAGGCTATTGACCTTGCTGGCTATAGGAGTTGACTCCTTAGATCCATAGGTACTGATCGCGAAGTGGCCAGTCG
>random_seq_567
TTGATCTATGCTAGCTTCCTTTGCAAAGCTCCTTAGTATACCTCCGATCAAAGCCATGCTGTGTTTCGAAGACTATAATCCAGCGAGTCTCACCATTTTC
>random_seq_568
AATAATCGAGGTCTATTCAAGGTAGAGATTGTTGATACTGTTACAATGGACCCTAGATCAGATAGGGTGAAATGATGCATATGGGGAAATTTTTTTCCAG
>random_seq_569
CGGAAGCCCACTCCTGATGTAAGATCAAGCCCGAAGTTGATCGCTGGAGCGGCACAGCAGCCAGCTGATCTGCGCCCGAGCAGGCTTGGAAATAACGTAT
>random_seq_570
TAGAAGCACGACCATGACTATTCAAGTTCCGGATCTGATAACTTAGCTTCGGTATGTTAATGGGCGGAAGCCCGGTCTCACCCACCTTCGCCCCCAACTG
>random_seq_571
ACGCTAGAACGGAAACGTCGAAAAGCTGATACAGGGACATTGCGGAGCGTTGGCGAGGCTGAACCAATCCTCTGTGGTTTATTTCTCTCGGAGACTGTAA
>random_seq_572
TCTCGCTCCTTTATTACGGTGATCTGAGGCACCAAGTGTGAGGACTAAACATAAATGTAGCGTTGTTAGTTCTAGTCTTGTGGTGACCAAGCCCAGGTCC
>random_seq_573
GGCGTTAACATAAAGGGGACGCCACTTAACCACCTTCGAGAAGCCCTCCCTTGAGTCTTCGTTCGGCAACGTTGGCGAAATCTATTTCCTTCCCAATCGT
>random_seq_574
AGCTGCAAGATTAGAGATGTTAGATGCTTATACTGGTGTCTTCTCAGTTATGCTCAACCTACCTCTACGACCGTCTCACTACTTCCAGTAGAGCTTTGGT
>random_seq_575
TCAGTGTTTTCAATACCTTAATCCCCGATCTATCTGCGAGGCTCTAAGGTGACCATCATACTACCTTTTCATATGTCCAGTTCGATAGAGCTGTGCAGGA
>random_seq_576
TCTGGGGGTCTTATCCGAACTTTCCTAATTCTTATCGAGCCATAGATGAACGTGAGTCAAGTCGGGAAGTCGCTGTCACAATTAGCGTATGCCCATTCGT
>random_seq_577
TCAACCGAAAGGTGCGGCGTCGTCAGGAGGGACAAGCGTACACCAAGTCAGCATCCGTGCATTCTGAGAGTTGTTTTATCAGCTGACAGAGGTTATCCAT
>random_seq_578
TTTTCCATCTGCTTGGCCCGCTAATGCGGAGCTACGGACCTATATTCTCTTAGGTCCGGCCATCCGTCGTGTAGCCGGATGGAGCCGCACAACTGGTGTT
>random_seq_579
TGCGCATAGCGCCACGTGCGTCCCGGTTGTATTCAAGTGCTCGAACGCCTCCCCAAGCATGAAGTTATTACGTTGGAGCCTGCACAAGTAACCCTCTAAG
>random_seq_580
CACGAACTGCTTGACGTTAACCCGTTGTGCGTAGCTTGACTTATTTTACGGCAACGTCCTTGCTCTTCAGAGACCCGTAATAGAACTTATTCCGCATCCT
>random_seq_581
CGGCTTGCTTCCTTCCGTCTTTGATATCTATGGGAGGCGAAGCTAACGCGACATGAACGCCAGCTTGTGGACCTTTTTCCGTGAGTTAGTAGGGGCTCAA
>random_seq_582
GACGTACCCACCGGTCCCATTGTGAATAGGATAGAGCAACGTTAACAGACACCTCGTAAGTTTCCTAAGCAGCATCCACGACAAGAGAAGTAACTGAAAT
>random_seq_583
GTCCGGATTCCTTTTGTGACTGGGAGGGACCTTGGAGCTTCCTGTAACGAGCCATTAGGGCCGTCTACACGAGGGAATTGCTCTGGCCACCGCCGACGTT
>random_seq_584
TGATGTTGCTCAGAATGCCGTCTGCAATCCGGAGTGACTGGTTACTCCGAGAGGGGGCCTGAAACTGCTAGTGTTGATCACAAGTCAATTGAGATTTCTT
>random_seq_585
CTCTATGTGACCAAAGACCTTATCGGCCATCGCCGTCCATTATATGGTATATTTACGGTAATGCGATTAGTGGTTACTATCCACACACGCCCTGAAGACA
>random_seq_586
ACGGGACAAGGTAAACAGGAGGTGCCCTCAAGTAGGAGGGCGGGTACGGAATAAGGAGCCGTCAACAACCACTTTAGCCCTTCAGCAATCTAAAGGATAA
>random_seq_587
GTAACGGTAGGACGCCAGAGTCTCGCCTAGCTTCTAGGAAAGCTGGTTAAAGTTCTAGCATTTCCCTACCCGTGTTCCCGTTCAGAAAGCAGCGTAAGGT
>random_seq_588
GTAGACCATACTCGGGCACGAAGCCAGCTGTAACACCTCCAAATCTCGTCAGCTCCGTTATGTCGACTTCACCCTCAACCATGGCTAAAATCATCCGGGG
>random_seq_589
CGTATACATGCACCGCGCAGCTATGTAGCGTACTCGGTTCGGGCATGGCTCAGACAGTGTAAGACCTTAGAAAAGCCTTGTAAGCCCGTCTGGATGTTAG
>random_seq_590
TGCACTAGAAGCAGACACCCCGACAGCTCTTCGACCAGGCCGAAGGAATCATGTTCAGGAATTATTTTAAGCCCGACTGCACCAATGGCATCGGAGCACA
>random_seq_591
AGGTAAAGAGCTCTCCCCTGAGACGCGAAGAAATATGTCACCCGTTTGCTTCAAAGACAGGGCTTGGTGTTCTCAGGGTCTGGACCTACCTCCAACGGAA
>random_seq_592
AGAATACTGGCTTGACCCGCTGGTTGTGTTGATACAACTCGCGTGGCCTCTGCACTATCGGTGCAACATTACATACATGCTTAACTTGGTATATAGCAAG
>random_seq_593
GGTTATATTCGATGTGCCTTCTGCCCGAGTAAGTTTTCAGTAGTAACGTCTTTATGCACATTATAAGGTCCAACACATTCCGTAATACCGGAGTATATAT
>random_seq_594
ACACAATTCATATTTCAGTCTCACACGCGTGTTGTCGTCTACTATCCTACGTTTAGTACGTTACCTACAATAGTCGTAGGGGTTAGTCTCGTCTTAAAGG
>random_seq_595
TAAGTAGGAAGTCTAATGTAGCTCGTGGCTTTCATTCTTTAGCGCGGTTAGTTGTGGAATTGCGGGATAGTCAGGGCAAAGACAAATTAAAACCTTTGGC
>random_seq_596
CGACGGGACGGAACGATTAGGCCATTCTTGGCCTCTGCAGATACTGACAATATTTTATGGCAGTGCGGACTTAATTTGAGTTGAGATATCATCGCTACTC
>random_seq_597
TTCATCAATGCCTGATCTTGTTTACCCTAGCAGCAAATGGAATACCAGCATATTGACGACGACCTAGAACCTAACTATGCACCTTGAAGACGAGGTAATT
>random_seq_598
CCTGGTTCCGAACTACTCTAGCTATACGAGCACTTGGTACGTCTAGTATGTAGTGGATAAAGTTGCCTCCCGAAATGAGAAGTAGTGTATAATACAGAAG
>random_seq_599
ATGTAAGTGGCTAGGCAGTAACCTTAGTGCCCATAGGAGGGCTTCCTCTGCTGGCTTGTCAGGCAAAATGCGCTAAATTGTAACAGAAGATCTCCGCATC
>random_seq_600
CCTGACAGTTTTCTTGCCGGTGAGGAGATTGCGGGCGAGACTTTGTAATAAGAGGCCTCGCACTAACATCAGCACTCCCTCCAAGATTCACCGATTACAT
>random_seq_601
CGTCAATTGACTCACGTACGGAGTAGGGCCGCTATGGGCTCACTATCCGTCTTGAATCTCGCAGTAACCGGCCAATCTTCACTTAGAACCGCAACGTTCG
>random_seq_602
GACGTAGTGAAAGACATAATCTGGGCCCAGTCCGAGAGCCACTCACAGCCACCATAAAGTCGTATGTCGTGATTCTCCGTTAATTTGATGGGCGGGGCCA
>random_seq_603
TGCTTAGATGGACGCACTCGGCTTCATCGATGGACTTGGGGCGAACCGAGGGGTCTTGACGCTCAAGATACGAAAAAAGGGGACATCCACTTAGACCTTG
>random_seq_604
CACCAAGATCGGTACAAGCCTGGGAGCCGTCACGGGTGGTACTAGATAAAATGTGGTGCTGCGCGGAGAATGTCGCAAAGAAGTAGCAACTGGGATTATA
>random_seq_605
GCTATTTAGTACTCTTCTCAGTTTGGCCTTTTCAGAATGGCGCGTAGGTAGTGCCACCTGGTGTGCTCGACGTTTCGCGGGCGACCAGGGCCTCCCAGTC
>random_seq_606
CCAATGATTGCGTCGCTTTCCTGATGTGTCGCCGAGCATTGGTTCACGGTGCGAGACTTAGAGGACGCCCAAAGACAGAAATGCGATCAGCCGGCGCCGC
>random_seq_607
AGTGTCCCCTTGCCGGTTTCTCAGGATCTCGGTACTGGCGATTATAACCGACTCGGTCATTCGACTACGCAATACGGGTCACAATTACTTGTTACACGTT
>random_seq_608
AGTGCAGGGTAAGTATGCCGTTCCCGACATCTGCGAATAACCTCAGCGCTATAAACACGTCCAGGTTAGCATAATTTGGTTACCGTATCTTTGCCTACCA
>random_seq_609
TGCGGCTCAACGGGACGACTCGTTATCGTCCACGACAAGGGGAGTCCGCGTAGCAGTTTGCATTCCTCCTGGGATAGTGAGAGCTATGGAAGACCGCAAG
>random_seq_610
GACCTCTACTACCCGTCGGATAGCTGCGGCACTGAAGCATCACGTACCTTCGTACCGTTCAAGAGACTTATAATCTATGGCCGATACGTGGCAACTAACT
>random_seq_611
AGCGGGCCCTATAGGCACACGGATGTACCATCCTTGTATACGTCCTCCGCGAGCGGGAGAAACGGGGAGGAACAATAGATGTCGCTCCATTTGCCCCGTA
>random_seq_612
GGCCATATCAGTGTCCTAAATATCGGACCGTTTTGAACCATGCAATTTGTGTGCGAAACACCTTCCGATCTTGCACTTCCCTGAAGTATTCCACTTAAGT
>random_seq_613
CACAAGGGACACCTTATCGTAGCTCCACTGCTCTCGGCGAGTGTCCACAGGTCTAAGCTTCTACTTAAGGGCCCTCTGAACATCATGAACGCCTGGGTTT
>random_seq_614
CACTGTAGAGCATTGCTTATGAAGCGTCGTAGCAGTCGAAAAATATTACCTTCTTAAACAACACGCTAGACGGATCTGTTGCGGGCTTGTCGAGCATATT
>random_seq_615
GGCAATGTGTACCCGCGGAAAGAAGTCGTTTAGCCCATGATTGAGTAAGCTGCACTGAACTCCCCGAGTCATTACCGTATTATACTACACACCAAATCGG
>random_seq_616
TTTATACGTAGATGAGACACCCGAGCGTCCGTGGTTAGCACTTTGATATCATCCGGAGGTCGGAGGTCTGAGTATCTTATTGGGACCGGGGCTGATGATT
>random_seq_617
CTGATTGTGAATTCGGGGGGACGATGTGCGCGCCTTACGACAAGTCGCTAGGTCGTGAGGACACGCCTCAGAGTACCCTATGCTTGATCCACAGCAGCCG
>random_seq_618
CCGGCGGACACGGCCCAAACGGATAGGCGTTTTGGAGCTCCTAATTAGCGGAGACTTGGAATCCTTCTCAGGCCGCAGCCGTAAACTCGCTCATGGCTCC
>random_seq_619
ATGTAACCATTGCTCAATGGTTGTGACCCCCAGATAAGAACATCTTGCTTAGACTCATTCACTCTTCCGGACGGCAGGGGGTTAGTCTTCTTAAGACGTT
>random_seq_620
GGAGAAACGCTGGTATGTGAATCCCTCATCCGACCACCTGCCAACTTCCCGGCCCCAAAGCGGAGCGCTACTTTGGCAAACCCCTTGTGTACAGCTAATG
>random_seq_621
AGCATATGTCCTAACGTGTCGGCTCAAGCATTGTACGCGCTGAAGCGAAGACGATAGAGGAATTCTGCGTCTCTGCATGGTCTATATGATATCCAGCTGT
>random_seq_622
CGGCATTGAACGGGTGTACGCGGATAGTAAAGTCGCCAAGAGCGGGCCGGTTGTACCCCGTAGTCCGAACACTACTGAGAGAGTCCGTTAGTAAACGCCC
>random_seq_623
TAAGCAATTTATTCGGTTCTGACTAACGCAACATAGCGGTTATCGCTAGGCCTTGCGGGATGTACCTCTCCAACGAAACGCTTTAACATGCGGATAGAGA
>random_seq_624
TTTGGCTCCCCAACTCCCTATCCCAGGTTCACTTGCGTTGTACTCTGGAAATTCACTATCCCCCCATGGGCCGTCGGAGGGTTCTCACCATCCCTAAGCG
>random_seq_625
AGGAGGTATCTCAGATGATTTGCGTCCCACATGTGTAGCCTGGAAATTTTCATCCCCAAAGTGGATCACTGAATTATGACCGACCTCCCATGGTGGAGGG
>random_seq_626
CCGGTTATAGAAAGAGACAATGTACAGGGTAGCAAGGGCTTTAGGGGCTTGGAACCGATTCGCAAGACTTACGTGTACGGAGTTAGTCCAGGCGAGCTGA
>random_seq_627
TGTTTCTGCTCGGAGTTCGTAGCTCTGCCGCCGGTCCTGCAATGAGTAACTCAGTACCCTCTGCCAGAATGACTCCATGCAAACATACTCGTAGAAAAGA
>random_seq_628
TCCTACCGATACGGAAGCGTAGCGACGCACGGACTCACCCACCATAGGACCATCCACAAGCCCTTGTCCCTGAAGATTTCCGAGTGCAGGCTAGGAACTT
>random_seq_629
AACTCATGCCATTTCAGACCAAGGTAGGCCTGTCTTTTTTTTCGTAAAAAACAGTGCCGGACGCTGATCGTCGAGTGGAATAGCCCGCATTCGATGTGGG
>random_seq_630
GAGCAGGAGACCGTCACGCTGTACGGAGTCGAAATAATTACATACCTAGTTCGACGTTCAGCTATCCATCCCAGACTCGGAAGTGCGTCAAGGCACTTGG
>random_seq_631
GAGCATACGTCTATCACAAGCCTCCCACTAGATATAATGTCCTATTACTTCGGTTGCGTACCGCCGAATATGTTGAGTTCCATGCCGATATTGTCCAAAG
>random_seq_632
TCGAACAAGCTGATCGTACAGATCATACGCTTTATGAGCATATGGCTACAATAGTGGGGGGATTGCCTGACAATACCCACCGCACATTTCCATGTTCAGG
>random_seq_633
TTTTCCTAGCAGATGTATACGGCAAACCCTGTGTATTGCGCCACCCAAGTAGAGGGACGGACTCGGCGAGAACATCCGACAGATCCTAGGCCGACGGCAA
>random_seq_634
TGGCTGCATCCGAGAGGCTTATTATGCTGTCCCACTGAGTTGCAATTCCCAGTTGTACACCCACTCGGCGGGCTTGCAGAACAAGTTCCGCCGGGTTGTG
>random_seq_635
TTCTAACAGGCCTCCCCCCCTTAGAATGATGGTATGTACAGCCCTATCGTTTCATATGCGCAAGTAAGATGCAACTTTACTAAGACTTCAGCGTTCTAGC
>random_seq_636
GCCAAGACGACGCCTATATACCACTGTAATGATATACCTGACGCTGTGGAGCGGACATGTGCCCGTCTAGATTAGAAGACTCCACCCACTTGGAGTGTTT
>random_seq_637
ACTACAATGGGGCATGCCGCGAGTCGAACGACGGGTCAGAGGGTCTAAATTCCCCAGGTTTAGATAAGACAACTGGGCCGTTAAGCGGCTAAGCGACATA
>random_seq_638
CTCGTGTCTGCTAGGGCTCTCTCGAAGAGTCGCTTCCCTTTCCCTTTATCGGAGACGTTCCTTCTAGCCTTGGTTGTATTGCACTACGGAGCCACTTAAC
>random_seq_639
AAATTTTAACTCAATTTGCAGCACCTACGGGTGGGCATAGCCGCAACTGGCGAGTGACTAGATAACATAATAGTAATGGTTGTTCCGGCTGTCCCGGAAT
>random_seq_640
CCTTGTTCCCTTATCCGCAATGTGATTTCCACCGAATGCGTAAGTCTTGATAAATGATTCAAGGACCGTATGCAATACTATTTCTTCATCGCCTATGAGT
>random_seq_641
TCCATCTATACTTCTGCCTTTGTGTGGCTCCATCTTTTCATGTGGTGAGCCGTCGTAAGATGCCGGGCTAATACGTCACACACACTCACCGTCCGTTGAT
>random_seq_642
TGGAAGAGCTATCATGTGATCGACGTTCTTAGCGGCGGACATCAAAGGTTGGTGCGGACTAGGAACACAAATGATTCCTGTTCTTTTTTGCTGAACGCCC
>random_seq_643
CGTGGGAGTTAGCAACTACACGTGTCGCTTCTCGTTGCTACTTTGTCCCGCATGAGCTGACTGAATGTCCCTGAGCTAGCTAGTTCAATTGGCCTAGTGC
>random_seq_644
CCAAATCTGGGACTCGCACAGGAAAAGGCTGAGATGCTCGTCATCTAACGTGCCGAACGTCCCCGGGAAAAATTACGTGTCCCCAAGACGTATCCGTACT
>random_seq_645
GATTACTTGATTGCGGCTCAAGGATTTTCTTAGAAATAAGCCGAAGAACGTCCGCACTGCGTCTCGGATCTGCGGCCAGCGACATCACTGATGTGGCCTC
>random_seq_646
CCAAATGGTCATATACCTAGGCGGTAGTTACCGCTCGTGAGCGGGTGACATGATCGTGGTACGTCCAGGCCAAGAGCAGGAATATGGATTTCAGAACGTG
>random_seq_647
CATCCGTCGAGCGTATTCGTAGACACACATCATGATGATCGTCGTAGCACACGAAAATACGGTCTGTTACGGTATAATCTCACATCTCGAGCACGCATAT
>random_seq_648
TGGAATAAGTCAGACCTGCGGGCATGGAGTTTGACTGCCGCGCGCCTTTACTTGGTATGCAGTCGTTGGCGCGCCTAAATGTTCGGTTAAGTATCCAAAC
>random_seq_649
GTATAGGGCCCGGCCAGGTATGCATATTGGTATCAGCGGACAGAAACAAATCAACCAGCGGTGTTCTTGGCCAAACATGCATTGCGGATGGGGAATGGAG
>random_seq_650
CGCTTGGCAGGTCCCACTTAGTTCTGAGGGCGCCGGTACAACCTCCGCCCGGACCGTCTAAAGCCGTAAGACAACTGCAGTGAGCGAGGAGAGGTGTGGG
>random_seq_651
TGCAATCTATCAGTCGTCGTCGATTCTTAAACGTATCACCTGGTTGTCCGACACGAAAGCGCGAGAGTGGGAACAAAGCTAAAATACAGCAAGAACTTCC
>random_seq_652
TTCTATAGTCTGGTGGTGCGTGAGTAAAATGAATAGCGGGGCTTCACCCACCCCCCCACTTCAGGGGGGTGTTACAAGGCTAAACACTAAACCCAACGTG
>random_seq_653
TCACAAAACTGTTACAACGCGATCTTAGTTCCGTAGTTTGAGCATGGCAATATCTATGGGACTTTATACGCAGCCCTTCGACTAGGGTCACTGAGGTGCC
>random_seq_654
TTGACAAGCTGCCCAGATAGTAGGATTTAGACCAACCGTGCCTTGCCGGCCTACCTTTCCCCCAAGGTAATTGTACTAGGTAGAGCGTTTGAACTGTCAG
>random_seq_655
GCTACGGTCCATGTCGACCGCGTGGGAATGGTCGAGCGTAACCTAATCACTATTTTAGGTCCGCCCAAGGACATTATGATCCTCACCGACCCGAGAATCA
>random_seq_656
GTGTAATTGACACGGTACTGGGTAATAAGCTCTCCTGGAGGACACGGTTACCCGCATCGCCACAACATGATCACACGATAGGCGAACATCTTCCATAAAT
>random_seq_657
TAACTAAGCTGCGGTATGGGACACTGGCCAAGAGGATGAATCAGCCCGTGCAGCGTAACCTCAAGAGTAAAACCGGCGGTGTTTATACTCCAGATGGGGG
>random_seq_658
ATCATCTCATGTTCCATAATCATCTAACCCTCTCCTTGTGATGGACTTACGTCATGCTGCGGTCCGTAGATTGATATATCGAAAGGGGGACCGCATAACG
>random_seq_659
GGAAAGCAATATCTTGTCTAGATACGTTTGACCTGTTTTCCCGCGCCCGTTCTCGAACTCGCTCTAATCTACGGATGTTGCGTGTCGAGCGAGAGCCCCT
>random_seq_660
GCATGGTTAGAGAGAAGGCGACCGTCTGAAAGGCTCCGAGCAGGAAGGATTAGACCCTAACTGTAGCAGTGTGCGGCTACTCCGATCTCATGTCAGTCCT
>random_seq_661
ATTTCACCCACAGTCAACATAAATATTAAGGGCAATAGCGACGCTCACTAGCCAGATCGCATGCGCGTGGTAGTGTGGGTCCGAACTAATACCTTGCAGG
>random_seq_662
TGACGTTTTTACCGACATCTAGGCGCATAGTTGAGAACCAGGGTGATTGCGCAGGCATTGACAACCAACCTCCACCTCGCGACACTGCTATAGATCCTTT
>random_seq_663
CCCACAATAGCCCGATATCGACGCCATATAAGGGGCGCGAGTCTTCACCGAAGGTCTCTGATACTGATACTATACGCCGCATGGCAAGGCCCGGGTGAGA
>random_seq_664
CGATCCTAGGGGCCAATAGCCGTTGTTTATACCGCTTGAGGGACACTGAATAATATGCGATTCTTCGTCTCACGTGTATCAGCTTTATAAAACGTAGGCT
>random_seq_665
GCCCATTTGGTAACTAGAATAATCTGCGAAAAGCGAACAGCCTTGTTTTTCTGCTTTCCAAAAGTAGCTCCCGCACTAGGCTTTCAAGGGAGAACGCGCA
>random_seq_666
GCGTAACTTCTTCGTGAGTATGAGCCCAGGTGCAAGCACTATCAGCATCGAACCAGTGTGCGTTCGTGTTCACCATTGAGGCAACCAGGCCAAGCGTCTC
>random_seq_667
CAACACAATGCAATCCGACTCATTCTATAAATCGTTAGCAAACAATTGTTAGACATCCCGTGGTAGAGGGATGCCGCTGGGGTGTTCCACGGCAGTTCGT
>random_seq_668
CGCTAAGTTTAAGCTATAAGGTGCCCACATCACGGGGGAATTGTGGCGGATGGATCGCCACTTAGGTCGTGTCACTCGGTCGGACACCCGAAGACTACAC
>random_seq_669
TTTGATCGTTGACCAAATCCGTCGCCTGGACTTATTCATACTTTTAGCAGTCGTGGGAAGACTAGTGGTGCCGATGGCATACACTTATCGATCTACCTCC
>random_seq_670
ATTCTCTTAAAATAGTCGTAGGGTTTTGTGTCTCACCAGTACGGCCTCTCCTCGGCCCAGTATACCACTATAAATCTGTCGTATCAGTTAAAAGCACTCA
>random_seq_671
GGGAGAAGAGTAGGTATCACCCCGAAGGGCTGAAGAACAGCAGACCGAAGACTATTTAATGATCCGGGAGCAATGTCCGCTGGCGGATATACGTTGTGGA
>random_seq_672
GGTCATATCTTCACATACCCTATTTTTGTTTCGCAGCTGGGCCCGCCCCGTACGGTCGTAGCGCGTTTTTGTATGTGCGGCCGTCAAATGGTGTAGGGCC
>random_seq_673
ACTGAGCGCAGCATCACTGAGGTCGTAGCGAGACACGGTGCACCGTCTTGCGTTGGGCTTTCCCGCCGGAAGGTGTCGAGCAGTCACTTTTCTTCCACTT
>random_seq_674
CGGGCACTGAGGAATTTCGACCCTGGGCTAGGAATTGATTCAGTAGGGACACGAATCCTGATACATGAGATCCCAGGTGAGCCTGCAACCACGTTCCCCG
>random_seq_675
CGATTTCCTCGTCACCCAGTACCGCTGTACTGCGCACACACAACATGAACCGAGGGCCTAGCAAGAAAAATTCGATCAGTGTTACTCACTCTTATTGAGT
>random_seq_676
CGTTAAAACAGTCCATACTCAGTCGTGACGTCGCTTTCACTCCGTGGTCCTTCGCCCACTGTACCCGTGTCTAGCGGCCTGCTCACAAAAATGGCAAAGG
>random_seq_677
ATGCCCGCGGGCAGAAACCAGCCTAGTGTGCCACCTGCTGAAGGAAATAGCAATGCGTCCGCGGTAGCGTTCTCGTGCCTATTTTGCCTGTTTCCGGGAA
>random_seq_678
GTGCTCAAACTGGAACTCTATACCGTCCTGCGGGCGCGCTCTGGGGCTAATTATGACGTAGGACAATCAGAGTTCCCTTCGTTTAAGTCGCCCGTCAAGT
>random_seq_679
GTATCTCGGGCGATCAATCTGACCGCTTTGTTCACTTCGTCCTGATTTCAGAAATCGAGTGAGCTGATGTTCCGGTACCTCGACATCCCAGCTAGACTTG
>random_seq_680
ATGAACCACAAATGACAGATGAACCGCACTCTCGTATTCACGCCCTTAGCTGCAGCCTACATCTGTTATTGACATGCCGAAAACGACACGGAGCCTGACG
>random_seq_681
CGATATGTAGTGTAAGTCACGCAACCTATACCCTCGCGGCGATGATGTATAGAGAACCCACAGATATCCCGATGAGCCTCCATCAGGCGACTAGGTGAAC
>random_seq_682
AATGAAACAGAAGCACGTGTCGTAGGGAGCGTTGTCTTAGGGAGGCGGGTGCAATCACTTCACTCGCCCTCATGAAAACCAGCTTAATCCCGCCCAGTTA
>random_seq_683
GTCCACTGAACTGCAAGCACAAGTTACAATCGGCCCCTCGGAGACATGGCTTTCTAACTGCGACCGAGCGACTCCGTAACGGGAAAGGTGTATATCCGTT
>random_seq_684
AGACTATCCCGTTAGACCGCCGAGCAAGTCGTCCAAGCCCCAAGGAGTTCGCCAGGAGCACAAGAGTAGGGACTCACTAGCACTTTACACCCGGGGTTGT
>random_seq_685
CATTGAGCGTGAAGAAAGACTAGAATCTCATGAGCCGTTTAACAGCTGGAAATAGAAACGTACTCCCTTAGGTGCATCTGCGAGTACCTTTGCAGTTCCA
>random_seq_686
ACGAGATATGCGATATGTTACCATTGACGCTATTACTTCCTGATAACATTTTACACCATTTTCGGATAGCAGCTACGTCAATTCCCGTGCATGTGTCGTA
>random_seq_687
CGCTTTTGCTTGAGTAGATATATGTGGACTGCGCTTCACCACAGACTGCAACTTTGAGGCAAGGGGCGGTGTTTTGAATCGTGGTTTTACTTATTTTGGA
>random_seq_688
GATAATTCGTTCCTCAAGAGCTCGCCCTTGAAATTAGTCTTAATTTCAGACGGGCACATCTAAACCCGAGATTATTGGCCCAGAATGTATTATTGTAGAG
>random_seq_689
CGCAGCGCTAGGTATGCCGTCTCCTGCCATCGCTGACTCGAGTAAATACAAAGCCAAGGGACCCCGTGCTGTCTCCGGGTTTCTCTCACTCCCCCAATAA
>random_seq_690
CAAGATGGCTTTAGCAGACTACGCTGAACGGGGATAGAACCGGTACTTGAGACCTTGAGACTCGGATATCCGGGTCATGGCAAGGCGCCGTAGGCATGCG
>random_seq_691
ACTTTGACATTTACTCCCCTTAGTACAGTCCGGGTCGTCCGAGTCAGGTCCTAGTGATTGTGTGTCGGGTACATGAACAATTGTTTGTTTAGTGCGGAGT
>random_seq_692
TGGGGCTGCTCCTAGCATGGACAGCGACACGACTCGAGCGTTTCGTCCCATCAATTGCTCTACGCTACAGTTCTGGGCAACAGAGGATTAGGGCGCCACT
>random_seq_693
CCCCAGTGGTCCGAAGCTTTCAATTCTGGTGACCAATGCTACGCCTCCACCTTTAACAGACACTCGGTAAGAGCGTATCTACCGACGACTGCACTATAAC
>random_seq_694
AATCATCTTCAAACACGAGGTGATCACCCGGCTACCACCACACGTGGCGATGTTACCGCCGGGCTGTGGTGTTACCTATAGAGGGTGCGTTGGATGCTCG
>random_seq_695
GCTGAACCTGAAGGCGACCCACCAGTATGGACTTCGGCGTGCGTGTACTGGAATTGCTATCCAAGCAGATCGGGGGTTAGGGGTAAAAACATGATGTAAG
>random_seq_696
GCCAACGGTCCTACCGCCAAGTCATGTGGGGACTGATGAGCAGAACGCGGTAAGCGTGCCAGAATGCTTGCCCTGGGAGTCGGAATGATCAATGCTAGGG
>random_seq_697
GTAAATGACATTTGGGGATGTAACGTTGATTCGTACCTCTTTTTGGGGTTCCGATGTGACGGTGCATGCCTGGTAGGTTGACCACCATTCGCAAAGACAA
>random_seq_698
TTTCTGCAAAAGAACTGGGTAGATTCCTCTCTGATGGGTTGGGCAAAGCTTGAGGTGTACGTCAAAAGCGTCCTTGCGCAACCTGTTTCGCTGGACGTAC
>random_seq_699
GCCCTCATTCGGCGGTTAACCCCTCCGATCCAGCCATGAGTCGGCGGGACATCTGTGAACTATTCACATTGGGAGTCGCCGGTCCCCATTACACGTATGG
>random_seq_700
TATCTTCATCACATGAGCAACGCGGTAGGTGGTTGTATCAGTCGAGTTGTTCTAACCCTTGCAACACCACGCACTCGTGCCAAACTGACCTTGGCAGTAG
>random_seq_701
CATCGGTCACGCACCATGAGTATGACACTCAAAAATCTCTATTCCCGTAGTCTTACTAAGACACTACCTACCAGGCTTGTTAGTGGGCGAAGGATAGGCG
>random_seq_702
CTGCCGATCTGAACATGTCTACTTTCCGTCTCAATCCGGCCACGTCAGCAAGAGGGTTTCCGATAATACAGCCGATCCGCCTCCCGAGCACATCTCGAAC
>random_seq_703
ACGACCCATCGAGTAGTGGGAATACCCGTGCCACGTTTAGCGGTGACCGTGGCAGCTTCGTCTGATATCTGGTCAAGTCTCTGGCCTGAGATGGGCATCG
>random_seq_704
CGGCCTTAGTGCAGAATTGAGCCGGTGAATACCTTATACGCTCAGCACGCCTGACATACTATGGTTTTGCCGCCCAGTCTCGACCAAAATAGCTTTAACA
>random_seq_705
GGAGCCTCTTCCAGGCTTTCCGATCAATCATTTAGGCAATAAGCCCGCTACCGTATGAGAATCTCCCACGACTCGAGTGGCCGTCGTAGGCCGGCCGGTT
>random_seq_706
CATGATTACAGGTGAGAAGTGGTCAACACCTGAACTAGTGTATCAGCGTGCTCCATCAGTTGTTCTCCCTCTGCGTCCGCGAGCGAGTCGTTGGGCCAAG
>random_seq_707
CTCAGGTACAATAGAGACGGAGTGACGTCACAATGTGCTGTCATACACGATACGACCTCCAATCTTATGTTCTACCCGTTAATGACTATTCAGGACCCGC
>random_seq_708
TGAGGGATCCGTGCTTGATTAACGTTACTGACTGAGGTTAAGGAACTTGCTATTCGTACAAGACGTTAAATCCAATAAACCGGAAAGAGAGCCCAGACCG
>random_seq_709
GCCTGTCGCCACAACGTGAGTGGTCCAACGAGGGGACAATACCTTCTTGCAGGTCCTATGGATGCGTGGCTGAAATGCATCGTATGCGTAGCCAGCTGCG
>random_seq_710
AACATTCCCAGGTGGCCTGTGCATTGAGGTATATTAGCACGGTGTGTCGCCCTAAGGACATGTCCAAATCTTATCCTAGCTAGTATTTACGGAACTAATA
>random_seq_711
GACAAGCGCACACTCATTACTGTAGGAGATGCGGTATAGCTAGATTCAAGCCCAATCATCCGGGACACACATGATCTATCGTGACTTGTGGCGCTAACAG
>random_seq_712
AAGCGCGCAATAGGTCCCCGCTTGTGCCCCTTCGATTGCCGGATAGTTCCCGACTGCTTAGTTCTAACGTAATGCGGGCGTGGGGTGCATTTATCCAGGA
>random_seq_713
GGCTCATGACGCCTCGGGGCCTGTGACAGGTGGTGTCAAGAGTAATGCAGGCGTAGTGGGACACTCTGTGTACGGTTATCATGGATTGCGATACTGCGAA
>random_seq_714
TGCGGGCACTGTGAAAATTTGTTTCGGAAGGCGGACGGACTGTGAGAATCCAGACGATCAGTCATTTTTCTCTGCAGTCCCACGCAGATTCAGGTTTCGA
>random_seq_715
CCATTCGCAGGCTAAACAGTAATCGGAAGTCACATCACCACTATGGCGAAAAGAATGTTCTGTTTTCTGTTTTGATCTATTGCGATTCTCAAGATTCATT
>random_seq_716
TCATTGGTACGTCTACCCTTTCCAACCCTTACGTGTTTTTAAATGCACGGTACTCGTCATGCTCCTGTATACTTCCACGCAACGTGTCTGTGAGGTCCTG
>random_seq_717
GCACTAAACGGGGTCCGTGCTTGTTCTCCGGAGTTGTTCGCTATTAGGAAAGTTCACGGCAGGTGGCTCGGGGTATTCGACGAAGGGCCAGGGTTGTAGG
>random_seq_718
TTTATTGGGACAGGCTGCCATTTCTCCAGGAAGAATTGAGAGCTAAGCGCAGTACTACGTTAGTTCAAAACACATTCGTAGATTGCATTCAGTACTGAAA
>random_seq_719
TGGTAGCCACCGGACATAGCGGGCAACAGTCATGTGGCATATCCCCCGCAATTCGGGCGATAGAAGCTGAACTTGAGGAAAGCAAGTCAATTTAAATGAT
>random_seq_720
GGATGCGCGGTACCCCATAAGAGAGGCTGGATACTCGATTATGGACATGGCATGATGTTGCAGAAGCCTCTCCAATTAGCTAATTTTCCAACTCTGCTGA
>random_seq_721
TTAGAACGAAGTATCTCGGATTTACCATCTGTCTAACAGATTCACTACAGGAACGCTCTCTGACGCGCGAGGAGCGGTGGATCTAGAATGGGAAGACGGG
>random_seq_722
GTCTCATCTCGGTGATCCGGCGGTAACTCCGACAAAACTAAACTACGAAGTAATAGGAGATAGAATACCGCAGCTCCAGCTTTCCTATGCTCCAGTAATC
>random_seq_723
CAGCTGCTTAAGACCCCAGCAAGAGTCAGTTGGTTAGTTCCCACGCTCATATGAGCCGGGGGTGGAAGAAGGGAGTCGTATGCCATTAACCTGCTGAAGG
>random_seq_724
GGTCGGGCAGATACCCTCCGTCTACCTCTCAAGATATGGTTGGCCTTGTCAGTGCGTGTCCAGGTCGCCGGAACATGACATAGCAGACGGATTTCAAGGC
>random_seq_725
GCGATTCGGGCCGGCTGAAACGAAATGTAGTTTAGAAGACCGGTCGCAGTGCGCAGGTCAGCACAGTCAAGCCTCAAAGCATGGTGTGTCGTATCTCATC
>random_seq_726
CGAATTTCCCAGTTAACCCCAAATGTTGTTCAGAGCTGACCTTTTAATGGCATATACGGAAATTCTGGAATTATCACATACGTCCTCCGCACAGTCAGCG
>random_seq_727
CATCGTTTCCCAAGAACAAAGCACTGACCTAACCTTGCTACCCGTAACGTCGCATCCGATCGGTGCTGCTGTAGGTAAAGACGGTTCTGTTATTGGCGCC
>random_seq_728
AGCCCGCCGGATAAAGTGTGAGAGTCACTACCGGAAAGGTTCTGGATGTCAACCTCCTCCGAACGCTACGAAAAGATTATGAGGGGGCTTGTTGAACATC
>random_seq_729
CCGATGATCTAGGCCTTTTTCTAGATTGTCCAACTCTAGAATCCTTGTTAGCAGGGTCAGCATTTCGGTGATCTCGTGACTAGATTAGGCGTCGCGCGCG
>random_seq_730
TTGCTGCGTTAGCTCGAGGAGAGAGTCTCGGTACCTGACATCTCGGATCAATTATATCCACTAGTAGCACATCCTCGAACTAGAAGTATATACTGGAACT
>random_seq_731
TTTTTACAAATTTTCTTACCCTGAAAATGGTGCAACAGAGTATTCGTGTGTAGCAGAGTATCCCTGCGTACCGGCACGAACTTAACTGCCCTCACCACAC
>random_seq_732
AGCGTGCCCACGTGTCGTCTTCTACCGCACGTATTAATACCCCACGACTGGATGGGGATAACGCATGCTGCCTGCTCTCTGCGTCGCCCAGTCCGACGAC
>random_seq_733
CGACAGTCGTATTTCGCGTATAGCTGATGCCCCGCTTGCCATGTGCAACTACGCAGAACAGCCCGTATTCTCATTTGCTAGCATGTTGACATAGGTCAGG
>random_seq_734
TCGGTCCACGAATTACAGCTGGAAGCGACCCGATACATATCCCAGCAGGGAGTTACAGGGCAACTACTATTTAGTAACGCGAAGAACTCCATAGACCCAC
>random_seq_735
CTCACAGAAATTCAGGTGTCTCTCATTGGACGAAATTCACTCCAATTGCTATCACTGAATTACCATGAAGGTGTTTACACGGCGGTATAGAACAGGTTGT
>random_seq_736
TTAAAACGAGCTCGCGTACGATCAGGATGTTTATAGCTAACCTAAATGCTGGTAGTTATATATTCACCTAGCCGATATCGATTGACGTTTTATCCGTTTT
>random_seq_737
AAGGCGCTTTATCTCCAGTTGGCAAGCCCCTGGGCACGTCCTGTATGTAGCAATCGTGTTATGTTCTCGGAGCTTCATCGAGCAATAACCCGAGGCTAAA
>random_seq_738
GCTGCTGCTCCAGCCAAGATGGAGACCGCCCTAGACGGTGACTACGCGCCGGAAGCGTAGCGCCTCCTCTTGCAGCCCTTAAGCCTACCTTTACAATTAA
>random_seq_739
TTCTAATCTCGGTTCTTGATTGCGGCGTCAATCCTATAGTCCAGGGTCCAGAATATCCAAAACCTTCCGCCGATCTATGGAAGACTTGCAGTCAACCTTG
>random_seq_740
CTATGCGGCGCTAATTAATCGGCGAAAGGAGCTGCATTAGCTCAGAAGCTAACGCTGAGTGAAGGACCACCCGTTGTAACCTGTACGCCCCTTATCTCTA
>random_seq_741
GGCTCTTAAGGGTTCGACAGATGGTGTTATTTTTCCAACTGACATTAGCCAACCTAAGTCTCGTCGGAGCACTCAGTCTGGTTGCTAGCTCCATTTATAC
>random_seq_742
TTTGGTAACTGTGCAGTACGCTTCTTGGCACCTTACATGATCATAAGTACGGTTGAGCATACTCTCTTGGGCGGTTTGAACAGCTTAACAAGGAGCACTT
>random_seq_743
TCAACCTATTTGTAACCCAGAGGTAGAAGGTCACATGAGGTTCCTCCATTACGTGATCCCGCTCTTCCGATACCGAGCGGGATCTAACCCGGCCCCGCTT
>random_seq_744
TATAAATACTCTCGGCTGTATTAAACGTGTTGTCAGGTCATACATTCTCGCACCCTCGATTCAACGCGGAGTCGTCGACGGTACTGCGCGTCTGTAAAGC
>random_seq_745
GGGACATGAGGACTGTTATTCGGCCTATTAGCACGTGGCACTCGAATCGCATGCCGATAGGCTAAGGACTCTGGCACAATAAGCCTCGAGGAAGTGCGAC
>random_seq_746
TGCACTCCAGGGAGGCGACCCCCGGCACCCAGCGCCGACTACACTATCTCGAATTTGTGTTACTACCGACCGAAACCGGGCGCACATTTACAGTGACCTG
>random_seq_747
TCGTTCGTCGGGATAAGATTCAACGACGGGGGCATGGTCATGCCCAACCAACGACGGCACCACATATCGCACGCAAAAACTCGTAGAATCTAGCTCAAGG
>random_seq_748
TTGGGATCCCGCCCCAAACGGCCTGAAGTTATCAACCTCGCGTATTAGTTGAGACAAAATGCCGGAATTAACCGGGGCCACAGTTGTCTAGTTGTCCGAC
>random_seq_749
TGTCCAAGCAGCGGGTATTCTGCTGACATACACGAGACGTTTAATCATCTGGTGTAGCGGATGGGTCCAAACTCAACTGGAGTATTGGTTCACCTTAGGA
>random_seq_750
ACCACTGATTGGGTGGGCTCGGGCGGCCATCAGTTTTGCACAAACGGTCTGTAAAGTCAGCGGCGGATTTAGCGTTAACGGTTTAGAGGACATTTCACCA
>random_seq_751
CCTTACTGATGCCAGCTTGACACAGAGAGGGGAGGCTCCCCAGGCTAGCTTGCGGCGGTCGCCATGAGGGTGACGGAACATAAATTGCTTAATAAACCCC
>random_seq_752
CATTGCTGGAACACATGTCCTGCATTACCTAGGCCCGGATCCCCATGCGATCGATCTTGAATGCAACGACGCCCTGGTGAACAGGTCGCCTAGGACGTCC
>random_seq_753
CTCAGGCTATGGACCATATCGCTCTTCTAACCTGAGATTCAAGCTGAGCGACCTGGAGGTTCGGTGTAGGCGATCCGTTAGAGAGGGGTGGTACCAATTT
>random_seq_754
TAGGCGAGCCGGGGGGAGTTGAAAGATACCACCCGGAAGAAACAAGCTTCATAAGTCAGGGCCCATTACGTTCTTGTCACTCCGTTTACTGCCTATCGCA
>random_seq_755
TGACCTATCGATTGTTAGTGACCGTCGTGAATCGCCCCTAATCCCCAAAACATAAGCGCAATGAAGCAGGACTCCTAGGAGCACTATCTTTAATTAAGCG
>random_seq_756
ATTCAGACTTTACCCTGACGCAGTAGCAATCACTCACTGACCAAAATTTGTTCTAATTCGGTTCTCGAGGTTGGCTTATGGAAGATCTGGATGTGGTATT
>random_seq_757
TAGTGATACTACGCAAACCTAGGCTACCCCGGGGTCGTGTATACACTTGCCCGGAGTTACGGCAAGCTCACCTGATCACGCAGCCACAGAAACGGGACCC
>random_seq_758
AGCATATTCTGTATGCGGGATGCGAAGCGGCAATAGGATACATCGGGCAATCCCTAGATGTAGCCAAACTGGGCCATACACACTTCTCGGGGAAATGGAG
>random_seq_759
GCGACGCCACCTAGACTACTGGGACGACACAATGACTCGAATGTCTACCTAACTCGTTCTGTGAAAACGGTATGATGTTTCAAAATTATTAATTGTGCCC
>random_seq_760
AAGATTCTAGCAGAGCAAGACTAAGGTGCCCTAATGCTGTGGTCGTTCGAGCCTTGACACACACCGACCTTGGCACTTTGGACGAAGGCCTCGATCGCGG
>random_seq_761
GTACTGCCAGGTGCATATTCCCGGAATAACGCTCCCGTCGATTCCGCGTCATTTTAACCATATCGAGCCACCGTCTCGGACGGTATTTCTATGACGCCCT
>random_seq_762
TGCCCTTAGGCATTGGGCAAGGAACGCTGGAGACAGGTTCCAGTGGGTAGCGCCTTGATTAGTTCGGGTCATCGCGTATTGCTCAGAGTCCTACTTAACT
>random_seq_763
GAGTCTCGTTGGGCAATTGTGACTACAGGATAAAAAGATGAACGATACGAGTCGGCCCAGATCTAGACCATGTTTGTAACCAGGCTCTCCAAGGATCATG
>random_seq_764
CCTGTGTTTTGCTTGTGTGGGGTGGCAACCAGGGATCCAATTGGGCCTGTCGTTTCAATACACACGAGTGCCGAGCTATCCCCTTACCACGACTGCTACT
>random_seq_765
TTAGAGTGCCCCCGCTCAAAAAACTATTATTGGAGCTGTGACGTTTCGCAGGTTACATTAGGAAGTGAACGCGCTTTCTCTCCATCATGTTCACTATTGT
>random_seq_766
TATGTACCTATCCACGTCTCCGGGGTAATCCCACCTATCTATAAATATTGATACACCTGTGCCTCGATCTTCAAACATACCTGTACGGCCTTGAGCGCGG
>random_seq_767
TTCGTGTTACTGTCGACTGGTCTGGATCTAACCATTCCCTCTGTACATGACATTGGCATGAGCACATCGACCTCAGTCGTAGAAACCGGGTAAGCTTTTG
>random_seq_768
TACTGGTTCGGATTGAGTCCTCTTTATTCATCACCATGTATGTTATACGGCCGAGATACCGCCCCCCTTCCGGGCGCGAGAAACCTGCGGTAGGACAGTA
>random_seq_769
GCGTGTACCAGAGCACTCAGATACCTGTAGCAATGATACAGTCGACGGTAGGTGGCGACGTAACCCAGATAATCCGCACTGATAACCTCAGGATAGAATG
>random_seq_770
CACACAACACACCAAACCTCATTTTTAGTTGTTGAAGTTCAGACAGTTGCGTCGAGCTTAATACCAGCGAAACTCGTCCAGTCCCGGTCTTTTTAGTGTG
>random_seq_771
TCTCAACATCCAGTCTCTCGATAGCCGTAGCGCTGTTAAAGTGTCGCGCTGTGTAACCGAGACACTGAGCAGGGTTGCCATCTCGAGTCCTGTGACCAGC
>random_seq_772
AAGTCGTAAAGGCGCGATTTGTCGGCACTCCGCGGGACCCATTTGATATTTGATCAATCTGAAGGGGCGATGGATGGTTAACTAGCGTGGACACACCTAT
>random_seq_773
AGATCGTTTCCCGCTGGCTAGACCTAGCCCCGTAACAGGCCGATTGCTAACTCCATGTCGTGTGGTCCGCTTCATGCAATGATGAAAGAAAGCTTGTTAT
>random_seq_774
GGTGCCGATGGTATGACTGGGTTGCCCAAGTTTATAAGGGTAATAAGCGTCCCAAGAAGTTTCGTCGAGCCTAACAATTCTGAACGGCCGCAACCCGTAG
>random_seq_775
CACGCTTCTGCAATCTGGCGCGCGAGATTCAGAGGTCGAAGGAGAACGGACCAACCGTGTTGCCGCTGTTTGTAGTATCTGGAGAGCGGCCATTAATGTA
>random_seq_776
CGACATCCCATCGGGAGCTTAACCTACTTGTTAGAGGAGTGGAGGTAACGTCTATTAGTCAGGTTGCACTACAGTGCTAGTTTGGGTCAACAACTCGTAA
>random_seq_777
GGCTAACAAGTGCTGGATTCACGTCATGACACCAAGTCGACTTGTAATGGATGGAGCCGCGAGCTACGGTATATACTAACACAGCCAATGCATTGTACCT
>random_seq_778
AGTGCAAAGCTGCCGATGAGGTACTCTTCAAACACGATATGGTCGGTAAAATCAATTCGGAATGAGCATTCTGTGGCATCCGTCCGATGTGGACTGTTGA
>random_seq_779
AGTAAACCGACCAACCTTCGGTGAACACGGATCTGTTCAAGTCGATATGGGCTATCTCAGCCGTTAAGCGGTGATCGCACTTACTGCACACTGTTTTCTA
>random_seq_780
CCCTTCGGCACTCTATTGGCGGTCTTTTCACGGGCTGCCCATCCTCTAGAGCGCGCCATCGATGAATGCAAGGGGTCATGATCTTTAAACACAGTTGTGA
>random_seq_781
GATACCAAGGGATGGGCCGGCGTGGCGAACGGCTTGCTCGACATTGGCGGTACATAGTCCGAATTGGGCCCTAATTACCAAGTACGCGTTGGCCTGAGTG
>random_seq_782
GATATCGCGTGCATGATTAACCGCTCGTATGGCTAATTATGAGATTACGACTGCCCCTCGCTAATAATGCTGCAGTTATTATGTACTCCGATAAATGGCT
>random_seq_783
GGCAAAAAGTTGAACTTCAAATATCCACCTAGCGATAGAGGATGAGAAAGGTGAGTTAGAAAACTACATAGGGCTACAATACTCGGCTCGATACAAGTGG
>random_seq_784
TATCCTCCGCCGGCTTAGAGTTAAACCCGAGAATCGAGATTTAAACGTACGAGGTTCCAGAGTGCACGCACCGGTATTGAACACGACAGCCCTTTCGCAC
>random_seq_785
GGTGTCGTCATCCAACGGTTAGTGCAATTAAGCCTTAGCCCGTAAGTTGCCCGAACTAGTGCGGAAACCACGTGCGCTGGGATTTCATAGACCTACCGTC
>random_seq_786
GAGCGGTACAGAACGACCGGAACCTACATCAGAATTTAGAGGACCTAAGGATGGTGATGCGTTACGATGGATGCTGATTAGCCCCGCACTTGCGGAATGA
>random_seq_787
TGCAGTAACTGGTGACCAAGACGTTAGTGGCCCTCGATTCGTATCTGAGGTTACTATCCTCCGTTGAGCGTCAGGGGTAAGTGTAGGCAGTCGATCCTCA
>random_seq_788
CCAAGAGCCAGGGGTGTGTTTTATGGAGGGAAGAACGCATGCAATTTTAGTGCGTTTTATACGTTGCTCTGATTTAAGCAAGGGATCTGATTGGCTATAT
>random_seq_789
CCGGTCCTTTGTTCAGTCTGCCTCCGGATAGTCACGCGCCCTGTGGTCTGAGGACCCTGTAGTACCATTTCCGCGGTTGTAAGTAGCCTATGCACAAGAT
>random_seq_790
TGAACCAATCACACCGTGGCGAGCACTGCCCCACTTCGGCGTTTGCAGCAGGCTGCCCCTTCAACCGCGATGGTCAGGTGCGGTAGATACTACCGTAAGC
>random_seq_791
GCGGGTACGATACCGTTAGGCATGGGCGGAACACTCTGGCGCTAACAATTGATACCATTCCAATCCGCTGCGTTCATTAGCATCATGCAAGTGTGCGCAC
>random_seq_792
CACGACACCAGCGGCTTTGATAATCAACCCGGTCTTCCGTAAGAGTTATTTTCCTCAACCCACCTTAGCAAAGCGCTTTAAAAGATCAGCATAGCTAGCA
>random_seq_793
CAGGCTTCCGCTTCCCGTTGTTCCGAATGGTAATTCTACAGCTAGGAGTACTGGTTTGAACAAATTGCTACTAGCTCTGGGGCATCGCTATAGTCTTCCC
>random_seq_794
GGGTTGCGGGCCTACCGAGGGCAACAGCTCCAGACAGACCTAAACTGAGCTCTGTATACGTGTGTCCTTTCAAATGGGTAGGCCCCTGAAGAGCCCATCG
>random_seq_795
ACGCCAATGGTCCCGGTCTTCTACCCACCATACGCGATCCTATCCGTAGGGTTATCCCACAAGCATAGGCTTCTTCGTTATCTTTGTAACGAAGCTCGAC
>random_seq_796
TTTTGATCGCCCCCTCCTCTGACGCCTGAGATTCCTTATACTTCCGTCCGAGAGAAGTTCTTCGACCTTTGGCAAGGGTTATCGAAGTCTATTGGCTGAG
>random_seq_797
GTACGGTAGTTACCAGAATGGATGGCGCCGCTCACCGAGAGGCGGTAAGGACCCTGGACGAGCTAGCAACATACGGTTAACCGAGATATAGACTACTCAA
>random_seq_798
CGTGCTCTCTGAAGAGGGGCGAGTCAGGTAATGACTGAATGAACAGTGCGACCGACGGGTGAGTTCTATCGACAAAGTGAACGCGGAATGGCAAGGCCAA
>random_seq_799
CATTGTACTACGCTCATCTATAAATCCTCCGCCGGATCCGTCGGGGATGTCGCCATAGCCTCCGTAACCCGAATCACCAAATCGGAGATGGGCGACACAT
>random_seq_800
TGTATAAGTGCTCTAAAGTTGACCGACGTGACGGAATGGAAATCGGGAGCCGCGTCGGGCTCCCCCTCACAGGTGTATCTCTCTGGATAACTTGAGTCAC
>random_seq_801
CCTCCATCAATCGGGTCCGGGTATTGCGAAATGTTCTGCCAAGGCGCAAAATACAGCAGCATGTGGTACCGCCAGCGCCTCGGATGAGTACAATTAGCCG
>random_seq_802
ATTGACGCGGATTGTAAAGTTGAGGCTTTGTGGTGGACGCGATTTGATTTCTTGTCACCCGTTTTGGGCAGTATTTCGGTGAAGTAATGCACAGGACGGA
>random_seq_803
TCAAGGCAGGGTTAGAACTCGTGAATAGTGCATGCCCTGTAATCAGGTTGTTTACGTTGAGCCTGAGATTATGACGAATTTGAGCCGTCGTACTCGACCA
>random_seq_804
CCCATGCGATACCTTGAGTTCAGAGCCTTGATGTCGCCTGAACAATCCATGTCAACCAGGCCCATAGGGCTAGATTTTCGTTATCGTCGCTTACTAAAGC
>random_seq_805
AAGACGTGCCTGAATATATGGTGTATCTCTTCCTATAGCCTGGGAAAGGCAACTCTCAAAGAATCACTCCAGCCGATGTAGTCGGCGGATAGGTTGAAAC
>random_seq_806
TCTGCCTCTCAGATCGATCTTCTATTATCTGGGCTTGCGGAGCCGACGGGGCCCTTATTAATCCGCGAAGAGGTTCGCCGTGACATTAGGACAACTCATG
>random_seq_807
GGACACTTCTGGGGGAGAGTCCGTGGTGATGCACCCTCATTGTGTGGAGCGAGCCGCTCAGAGAGGGCACAGCTCAGCGGCTGAGTATGCAGAACACGAC
>random_seq_808
TAATATTTACCTACGCTAAGGAAATGCCTGAGGAATTATGCACACTCCTTACAATCATTACATTATGCTCTCTCGCAAAGGGTGATAGGTTGTCGGTCAA
>random_seq_809
GATTCTAAGCTTGCAAGTTGCTTTCAGCCGGAAGCCTTGTGGGGAGCTGCTCCGTCGGTAAGGGTGTTTCGTGTTATCTGTTGGCCTATACCCTATCTAC
>random_seq_810
CAGTACGTGGTCGTCGCGGACTAGACTAGGGAGTCTTTGACTCAATCGGCACATGTCAGGTGAATTTGTAAAGTAAACTTGTTTTTGTTGGGATGCACCA
>random_seq_811
TTCTAGCTGACAAGTTAATTAGTGCACTTAGCCAGAACAAAGAAGCGTAAATAAGTCGATTCTCCCAGCAAGTCTTTATACAGGGATTATATCCTTGACC
>random_seq_812
AGGTATGGAGTTTGCCCAACTCCTTCAGTAGGGGCTAGTGTTGGCAACGTTCCCCTATCTTCTCATTAAGTGAAGAACATTACGTAGTGACGCACGGGTC
>random_seq_813
CGAGGTCTCTGGGTGTTCACGCTTGAGGAGGTGGAATACAGTGGCAACTTGTACTCCTGTATAAAGCACACGTCGATTTGAAACAATAACGTTGGTGCAA
>random_seq_814
TAAGCATCTATCTGACCGATCATTTGAGTATTGGGAAGTCGTACGCTCGTAGAATTGAACCGATACAGCAGGTTGCCTGCTGAAATTACTCGCGCACCCG
>random_seq_815
TACAGGGATAGTCAAGGTCAGCTTCGACATTGCCTTCTGCTCGGCCAATCTGTGTAATATGTCGCCCAACTCTAACGAAACGAAGCCTGTATATGAAGGT
>random_seq_816
CTAAAGATGACTGGTTTAGCTGCAGGTTTGATTAGGCCGATAGGTAGGTTTGCCAATTCATAAATTGATGTTGTGCAGGCGGTGCGTCCTCATGATCGAA
>random_seq_817
ATCTCAAAGCTTTTATTTCTGCGTGCATCAGTCCTTAGCTCGTCGGCGCTGAACGTACAAGACAGCTGAGGGCATGGAAGATTAATGATGACTTCTCCGG
>random_seq_818
TACATTTCCACACCGTGTGCGAGGAAAAAAACACCTTGAATTGGCACACCTCTCTTATGTTATGAACTGCAGATCTAGGCGGGTGGTCCCAAGATGCGTG
>random_seq_819
ATCCCTAGGTGTGCGCATTGGTCGCGTCCAACAGACTAGTTCACTCAAAACTCGGCTTCGCAGCCCCCATAGTTCCCTCGATAAAATGCGATGAAAGACG
>random_seq_820
CGCACTTAGTTTGTTCACCACCCCGGGGGCAGAGTAGTATGAGTATACAAGTACCCTAATGGTTCGAAGACTGTTTTTACTGATGGGGTACTACTGTGCA
>random_seq_821
GATCATCCCAGTGATATCATCGCTAGGTGCTAGACGTGCAAGGTTCCTCTATTCTTCTGGTTCACACCCTGGAACGCTCGAATCGCGTGAGAAGACTCAT
>random_seq_822
GGTAGGCCGAAGACACAAGTCTATGTCCCGGCCCGCAGCCAGACCAGCTTTCGAGCCTGTCACTGAGAATTCGGAATGTAGCCCTGGCCACGCCGGTCAA
>random_seq_823
GCTCCACCAAACTCCTTAAATCGAGCAATAGAACTACGCACGAATTAGCACGACGCTTAGTAAACGACCACTACGACGTAGCAGAGAATCCTCAGCAGAT
>random_seq_824
AGCAATGTCGCAGTCCTCACGGTAACAAACCAGAGAAAGGGTGCCGCGTAGGTGGTACCGGTATATCCACTCGGTCAGTTCGCGAATATACCAACTGGTA
>random_seq_825
TGTGCGACATAATATATGCCTGGGCTATTTTTATAAAAGCGATTTCGGCAGCCGCACGCGACCTGGCCTAACCACCCGAGCCGGTAGATTTCAGCGCTTA
>random_seq_826
TATAATTCCTGAACATTGCCCTCTGTGGGATTCAAAGGTTGGGCATGAGACAGCTCGTCACTACGCTCTGTTGTTGCCAACGATGGGAACAGAACTTGAC
>random_seq_827
ACAGAAATGAACACGAGCTATAATCCCAATCTCGAAGGGAACGTACGGGTGCACTTCATGGAAGGCCGCTACTTGGGGAACGCACATTGCGCACTGTCAA
>random_seq_828
GGATTAAGTTTCTGGTACCGTATATCCATAAAGCTGTCTCTACGTGAGGTTATCTTAAGCAGAGTACTTTGGCGGCAGGATAAGCACTTTGCGCCTAGGT
>random_seq_829
CTGTATAGAACTTATCCAGACGGCTGTCAGTTAGGTTCCACATCCCAAGCTTTGAACTCACATTAATCATTCCGTTACAGCTCCTCTGGTTCATGCATTG
>random_seq_830
TCTTCCCCGTGGAGATGCATAGGACCGAGAACTCAAGAGGGATATACTCGTATAAGTGGAAAATGGCGCCGTCGTAAAGATGTAGCAGTCGTCCATCGGG
>random_seq_831
ATGCGTGGATGGGCCTGGGCTTTGTAATGGATATGAGACTTGTGCTTCTATAGGGGTCAAAGGGCGCGATCCCGACGGTTTGAGGCTCGTAGCATGGAAT
>random_seq_832
AAAGGAACTCGCTGAAACAATCGTGATCGACGTAGCTTGACGCTTCCCTTCATCTTTTTATGGCTTCCGCTTAGTTGCAATGTGTCCTGGCCTTTAAGCC
>random_seq_833
CCCTTTTCAGGGATCCCTAGACGATGTATTTTTGAGCCCACGAATCACGCTGTGTAGCCATTTATCGCAGGTCTACGCGTCAGCATTGATTTATATACGG
>random_seq_834
GCTCCTGCATCCTCCTGACTGTTCTGTAGCCCGGGAAACATAGCTAAGCTGAGGACCGAGGACTGCTTCACTGCTAGGTTTACATCTTGAAAATTGTTAC
>random_seq_835
GCCCTCGATGCAAGGGGTTACGTCCCGCATAGCTCGGGTTGCTACTAACCCTAAACGGAAGCAAGTACAATCCTACAGACGTGATGGAGGGGTGAGGATG
>random_seq_836
ACTAGGTATATCTCACAAGCAAATGCGGTTACAGCTGCGGATCTTGTTCGGTACCCATTGCATCGCCACCTCGATTAAGCCGGTCGAAGCGGGGGGCAAC
>random_seq_837
CTTGTCGGACTACCTTATTATGCCTCCGATAATGCACTGCTCGAAGCAGTAGAGCACACTTGAGGAAACGGGTTCAGATTTCGTTAATAGATGCCAAACA
>random_seq_838
TTAGACTTCCTGCGTCTGTTATCATCGAGGCCGCATTTATATACCGCCGTGTAAATTGCAGCTGTTCGTTATTCAGGAGGGTTTCGACAAGGGGATAATG
>random_seq_839
ATGTCCACGACGGCAACGCTGGCAACATCGGCTGTATCTATGACAGGGCGCCAGCTGAGTCTCAATACGGTTGTCAGACTAATGGGGTAGGGTTGTGGAC
>random_seq_840
TTAACCCAAAGTAATATGCCAATCGATTTGGGAATGCCGTTTGCGGCTCTCAGGGGGAAGTAACCGAAAGCGAACGAAGTCGGTTGCGTCCTGCGACGGC
>random_seq_841
ACGGTGAAGCTTATGCGTCGCATTTGGCTCGTGTGGTCTTGTAACGGCAAGAATTCCCATTACCGTTCCGACGGAAGTACTTCCTCGCACTCGTCAACGC
>random_seq_842
GGGGGCAAAGTGGTGCAAGGAACTGTGGACCTCGGGAGCCCGGTTAGCCCGTTGTAACTCCTGATAGACTATGGCAGCGACCTTGCCGCAAACAATTGCA
>random_seq_843
GTCTGATACTTAGTGTAGTTGAACGTAGTACTCACGCCCCTGTCTAATCAGGAGCCCACTGCGAAAAGGTAAGTGACGTTGAACTGGCATAAGCGCAAGC
>random_seq_844
GGGATGCCTGATGCTAATCACCGCATCATAGGGTTTTGCGCTGTCATGCACGGGGTGCGACAATGGAGGTCTGCACTCGCCGCCCCATAGGTGGCTCACA
>random_seq_845
TGGGCACCAAGTAGTACGGATATCCAGGGTTAGAGCAACTGTCCATCTCTTAAACGGCTAGAGATACATACGTACAGCTCCAAGCAAGACTTTGCCCATA
>random_seq_846
CATAAAGACAAGCTATCACTCACTCGCCCCTCTCCTTTAGCCGTAAGGGAAACAGAGCTCCAAGCCGACCGCTCGGAATCCATAGCTGGGATAACTCGAA
>random_seq_847
AGAACTATTGGATATTCCTCCTTCATGTTACGGGCCTCGAGGTAACTCTTGCCGAGGGTACACCAGTCGCATAGTCATCTTACCCTGCGAAAAGAGCTCA
>random_seq_848
ATGTTCGATCTGCGGTGAGGGCATATATAGCGCAAACTCGGCGCAGTATCAAACCCTATGCCTGCGCGATAAGCTCAGGAGTGCTGTTCACCGCTGCCTT
>random_seq_849
AATACAGGCGGATCCAGTGCCATATCTACGATGGAGCGGAAACACGCAGGGGTATCTTTTTAGTGGTTAATCCTGCAGATCGGTTGTATATTTTGCATGC
>random_seq_850
TTTACGCAATCATCTTCAAGTGCTGGACTGTCATCGCACAGCGCCGCGGGGTTCGGTTGAATGCGCAAGCCATAGATCGTTCGGTGCGACCGCGCCCGCT
>random_seq_851
GTGTCCAGCCCAAAATGAACGATAAAATGCGAGGGGATACCAGGAGAGTGAAGCCCTTTGCACCCATTATCTGGGTCAATTCCGATTTCACGCAAAAGCC
>random_seq_852
ATTCAGGAAACACCGTACTCAGGTTAACCTAATTCCCCGGTTGTCGCTTCTGTCGGATATAGAGAGTCCGTAGTGCCCCTTTTGGATACAATTACGACCG
>random_seq_853
AGGGGCTTTACATGCATACTATCGCCTTCGTTGCCGAGCCGGTGCATTCACCAGAACTTTCAGTGGTTGCTGACTTGTATCTAAGCTAGTAATCTCATCG
>random_seq_854
ACATGACAATCCACATCTGCCTTACTCCGTCCCGGGGGTGACTGGATGGAAGGAAGATAGACCCGACCAAGTTGCCATAACCAAAATGGTATTCTACTCG
>random_seq_855
TAGGAAATGTAAAGTCTAGAGGACCGTGAGGCCTGTTGTAGGGCAGATCACGGTTCACCTTTCGATTGTGAAGGAACATAAGCCCTGTTCAGAGGGACTT
>random_seq_856
ACAGGAATTGCATGCCGTCGAAACTAGAGAGAACAGCGAGGGCCGCGAACTTGATCTTCAGGTACATGGACGATTTCATTGCTTTCTCCGTCTCATTCAT
>random_seq_857
AGCGAACACTTCAGTTTTTCGGAGTTGAAGCAAGCGAGCCTTGGTTAAATCCGAACCCACGGACTCATACGCCTTGTTCGGCCTCGGAGAATTATATTAC
>random_seq_858
TACCTTCGTACGAAGAGGCGGAAGCCATCTGTATTCGCAGTGCGGTTTAACCCGTAGGCATATGCCTTGCTGAGCTTACGACAGCGGCGTGACCGGGTTC
>random_seq_859
TTAGTTGACACGACTACTAGGCGTAGCACAAGGGGCGCGCCTGTGCTGACGTTTCTTGAAGATCCTGTGGTTTATTGATTGAGGTGGGCCCATCTTTTTG
>random_seq_860
CAGTTCCCCAAATTTGGAGATTCATTCCTTTTCGATCCATTTAAATCCCTAGGGCCATTCGAGTTACCCGAGCCCCGCCAACCTTGTCAGAATGGGTGAG
>random_seq_861
GCTCATTAGCGATCACTCTATAACAGTTGCCCATCGTCACAGAGCTCCGGGTACAGCACTTTTAATCCATAGAAGAGTGCGCTCTAGTTTGCATATACTG
>random_seq_862
CGAACGGATATAGCCAGTCGAATGGGCGACTGCACACGGGTCAGGTATCCACCAAATCGTCCTCGCAACGACGCCACACGTGCGGGTTCGTATTCACTGA
>random_seq_863
CTGATGACCGCCTGAAACAGCTATATACAAGCCGACTACTCACATCGTTCGGTTGAGCACCTGACAGAAATAAAGTGAACCTGACGAGAAGTTGACGTTT
>random_seq_864
TTCCACTTCTTACGATTATCAGAAGAGATTTTGACCACTGGAGATAGTCGTAACACACTTTGTAACGATGAACTGCGCAATGCCAAAGTCCCAGCCAACG
>random_seq_865
AGAACGCTAGCGGGGGGTCTTCACGAATTATGTGTGCTGTGCCGGGCAGGGCCGGCGGACCTTGTATTTCGACTCCAGACTTACTTATACGGTTATGACC
>random_seq_866
GTCTTCTTCAGCATGGTAATAAAGTGTAACGGGTTCCCATCGCGCCTACGCACGATTTCTTGTTGGGTGTGGGACACTACCTGACACTAGTGCGTCAGTG
>random_seq_867
TCGACGGGCCATGTGGCCTGGTTGAATAATATAGTCAGAGTCGATCGAACAGGTCTCCGTCCAGACGGGATTGGCTGTCCCCTTAGTATCTCGACACCGG
>random_seq_868
GGAATCGTGCGATCTACAGCTTACACCCACCAAAGAGGTGATTAAGCGCGAGGGAAGATAAAAGAGGGGCTGGATTAGGCGACTTACCTAGTTCCATTGC
>random_seq_869
CACACGCAATAAACGACCAACGCGTTGGTAGTAGCCTGCTTAAGACCAGAGAGTAGAACCCTTTAGAGTTCAGATGGTGACTCGCGCACGAATACCTTGC
>random_seq_870
ACCTATACGTCCTGTCTTGGGATCCATTAGAACAGTAGTTCGCGCTACTCTCCTTTTAAGACGCCAGTGAATTGAAAAATATTTCGGTAGGAGATGTTGC
>random_seq_871
CCTCCGCGTGGAAAGCTTGCGCTATCTCCAATCCTAGAGCGGCTTTTTCAGTCCCCGAAACAACCTAAATTACACCCAATAGCGAGCGAAGCGCCAGCCC
>random_seq_872
TGCATCGCGGTCTGTTTTACCCGGAGCTCGGTGCAACGTCACATGCTTAAGTAGGCTGCGAATGCGATAACAAAACACGCAATACCGCTATTGTGACGAG
>random_seq_873
ATATAAGATCGTGGCGTTGGAATGTTCTTGAATCCTCTGAGCATGGTGGTGCATAGCCGGTACCATTACTGTATCCGTCTCGGATGCTCCCATTTGCCAC
>random_seq_874
ACGGCGCACGCGCTGACCGTGGCCCAAGAAGTTATGTCATAATATAGCACTCCTGCGGTTCGTGCCCCTGTGGACGGTGCAAATACGAAAGTGGGTTTCC
>random_seq_875
ATTGACATCGATCTTTGGTCCAAGCCAGAATTTGCACGCATAGCCTGGTTAAATGCTGCAAACCATCTTTGCGCCGATAAGAGCCCTAGCAACATATAGC
>random_seq_876
TATACTACTCGGGAGTCCACTTCCTGCTACGATCTAAGCGTTGCTGTTGTACTGTCCCGGTGTATATAAAGCCCCTGTAAACTACCGCGAGCGGAGTGTG
>random_seq_877
TTCATAAAAGCCGGGATGCGTGAACCTTCTTTACTGAGTACACCGCTACGCAGGAGGATCCCTGCTGCGTTTCGTCAGAGTTATGCATGGGCATGTAACT
>random_seq_878
ATTTGGGTAAAGAAACACATACGCAAGCAGTGCGGTGTAGTCATGTAGCACGGAGCGATGCATGTGATATGTGGCATCTCGTACAAACACCAGATGGTTC
>random_seq_879
TCGGTATACCACCGAACGCGATTACCGTAAATCTCCACCCTATCTATATGACGCCAACAATTTATACGTACATTGGTTTGCGAAATTGCGGGCCTGCTCG
>random_seq_880
TGATCACGTATGGATTTCTGGCGAGTATGATAAGCAGAACCCCGATTCTGTGGAGGAAGCATTCCGGTATTAGGTCGGATCGGGATGCTAAATGATTGGG
>random_seq_881
GACAACCGAAATATCGTCGAGTAGTATTTGGGGGAGCCACTTAAGTAGAACAGGACCCTGATGGGCATCTGTCGAGTGAAGGAAACTCGATCAGGTGTGG
>random_seq_882
TACCACGTCCTTCACAGAAGATTAGTAATTGGGGACGCGCTGAATAAAGACTAGTAGAGCCACGATATTTTTCGAGATTTTTTTTCACAACTCGATGGCG
>random_seq_883
ATGTTAATTAGATCATCTAGCAATCATAAGAAAATCGAACCACACTGTTCGTCGATAATCACTGATAGCGTCTCCAACCAGAGGAGACCCGTATTCTTAT
>random_seq_884
AAAGCGAGCCTGGTCTTCTATGTGTTCTACTCCCCTCTGGACCATCAGGTGCTCACGGAAAACACGTGCTCGCGCGTACAGTTGATATACTCGTCGGTGT
>random_seq_885
CCACCTCCGGCTTCGGCCCGGACGAAGCTATCTGGACATGGGTTTGTAAACGTCGAGACTACACTAGCGCCATGCGGGATAGACCGAGCTACAGAAATCT
>random_seq_886
CGCGACCACAGTCTCATGCGGAAAGAAGGGACTAGAGGAGACGGGACCCAGCATATCTGACATGCAACCGTTGCCGCGACGGCTCATCTAGGAACCAGGT
>random_seq_887
GAGGCCTGAAAGGCGTGTACGAGCTTACGAGGGCTATCGTGACTTCCTGAGAGTCCGAGGTGTCACCTTGACGATTCTTATCGTTCCTAATCATAATCCC
>random_seq_888
GTCGCCTTGCTCGCTAGGGTTCTGAGAGCATCGACGTACTGTGAAGCCTTGATTTGACCGCATTCCGTTGGTGGGTGAGGCCCAGCCAGCTACTATTAAA
>random_seq_889
CCCCGTCGTTGGGAGGTTATAACATAGTGGAAGAATAGCATTGGTCGAAGTGTGTGGAAGATTCGGGGTAATTAATAACGCTGAAGACTCATAACCTCTG
>random_seq_890
ACGGTCATATATAGGCCGATTCGCCATGGGCCTGTCATGCTGCGTCTTAAACAGCGCCGAAACTTCTACCGCAGGCGATGGAGGGGGCACTTGCACGTCG
>random_seq_891
TTGTTGTTCGCGCACCTCTTGGGCCCCCGTCAAATATGATTATAGATTGTGGTCTGCTTTTGGGGTCCCGTAATAGTGCGATGTATCGACTTTTCTTCGT
>random_seq_892
AGCGAATGCTAGGCCTGCCTGATGTAGTTCCTCAAGCGGTACCCCTCAGTTGAGCTCTTATCTTCACTTGATTCGGTTACTTCTCTCTGGGCAATCTCCA
>random_seq_893
CTACAGAACGAAATCCGACGAAGGTTTCAAACCTTCCTTGATGACACTACGATATCTGGACCCGCCTGTCTGTATGTACGTACAGATGAATGGGACAATC
>random_seq_894
GATCCAAGCATACTTAGGGCACCACGTGGACTAAAGACATGATCATCAAGGAGTTATGTTGCGGCCTGACTCAGATTTATCTCTTATAGCCCGCATAGGG
>random_seq_895
GGTTGCACCTATAGTCCTAGCTCGGCGGTGCTGATGCATCTATACGCTTAGAAGGGTCACATCTTCTGCACCCTAGGAAACCGACCATCACGCGCATGTA
>random_seq_896
AATGTGGTCGGGGGAACACATCAGTCAATTCATGCAGGATGGTATATTAGGACTAACCATCGAACTTAGGAACAATCTACGTTGCAACACCCGGTCTGCG
>random_seq_897
TCAAACGCAGGTCGGGTTCCTGGATTGTCAGAGCTTCACGTAGTGTCTGTCGAGGTCATGCTTAGATCTACTGCGTATACAATGCAAGCTACAGCAGAGG
>random_seq_898
AGAAGCCGTGCCAGTAGTATCTGGACATGAAGGCGGTAAGCATTGATCGTGATGCGGACGACGAACTCTACCTTACGCAAGGAGCATGCTAGTAACTGCT
>random_seq_899
GTAATGAAATGTCCTCTATCGCAGTCACGCATTAGAGTTCCCTAGCCGTGACGACAGGTCACTGCATGCGCGCTGATCTCAGCCAGCATTTTAAATAGTA
>random_seq_900
CTGACATTTAATTAGTAATACGTGCGGTTTATGAGCCATATAGGAAGCAGACTGTTTGGCTTCGCAATAGACTAACCCCAATAAGCTCATACTGAGCTAC
>random_seq_901
AACGCGAATACATAACCTCTAAGCATCCGAGGGTACTCCAATCGCTATTGGCCGGTTGTCACGTGATATGGATCCCACCGCGCCGTCTCGTGGGTACAAG
>random_seq_902
GCCTAGGTAACTCAGTCTACATTAAGCACCTTCCGAGAAACTCCCTTAAGTGAAACAAACCCTTGAATAAGATGAGTATATCGATTACGTAGGGAGATCT
>random_seq_903
TTATGTCTACGGGCGGGGATAATTGGGCTGTATTCTGGCCCTTGTCACACCGTCGGGAGCGCCTCGCAATGTCTCGCCCCCTTTTCGAACCACATCACGC
>random_seq_904
GGCACATAATCAGTGTGGCGAAGACCGAATGCCCCGGAGTTATCTCATAAGGATGCCTATAGCCCGGCGGCGGCCCAGAACAAGCTTTGCTACGGCCCTC
>random_seq_905
AGTAGCTCTTTCTAAGGGGAAGGTGAGAGGTTGATACAAAAGTCTTAGGAGGGAGCAGCGCTGTGCTGCCAATGAAAGCTGAGAAGATCCAGTTGCCGTG
>random_seq_906
AGCCGAACGGTCTGTTTATTCTCACGACTAAGGTTTCAATTCCTGGAGATGCTGAAACGGGTATCAAGTTGTCATAGCCTATCATGACTATCAGGGGGTA
>random_seq_907
TCATGAGGGATTAGGGTTGGTCAGGATTGGTAGCGAGACCTCTAGGCTGTCTACTATCGCGTGAGATGCCAGATGGACTTGGGCATTTCTACAAAAGGAA
>random_seq_908
AGACCTTGGATTCTCAGAGTACCACGAAGTCGATATACACACCTGTTCCGGGGTTTAAGGATTGCGGGCGACTCGGGCCCCCCCTTATGCCTCCTTCTAA
>random_seq_909
CGCAGTTCATTGTGTAAAGGGCCAGGCGATCAAAAAATGCGAACAGTGGGGTAGACAAACCCAGTAGAGATGCAGAACACACGGAAAATTGTATGAGTGC
>random_seq_910
TTGCTGCGTAGTTCGCGTACGAAGTAGATGATCTCGCCTCACCATACCTTTTGTCTGGTCCTCTGGACCCCAGGAAGCACCCACAACTTGGATTATTTGA
>random_seq_911
GTATACTGTGCGTAGGGTTGGAAAGAAACTATAACCTATAGAGGATACCCCCCTCAGATACTTTATTAGCCGCGGTCGGCAGCCTCCACGATAGACACAT
>random_seq_912
GCAGTGTGCGGTATCGATACAGACTGACCCCTGGATTCGGGACCGTTTCTCCACCTCATATGGACGGGGGATCGTTCGACAAAATGCCCTAATTCCCGGA
>random_seq_913
TCCGATGTAGGTTTCGTAAATAAATCTGGCACTCGTCCTCGATAGCTGCACGCGAGACACATCGGGTTCAAAAAGCAGAGAAGATCGCGAGTTGAGGTGG
>random_seq_914
CAGCCACTAGACGTAAGTTCGCGATCATTGCAGAACGGAAGATAGTAAACATCTTCGACTTATGTTTTGCATCGTGCCTGCGACTCGAAGGACACGTACG
>random_seq_915
CGGATCCCAATTCCATCTTACGCCCGCCTGGAAAAGAGAAAGGGTCGCAGGTTAACGGCCAATAGACTGCTCCTGTGTCCGCTGCAGCGGTTGCCCACAT
>random_seq_916
TTCGATTGCAGATGAGGGCGGGGGTATACACCAGGAAGTGCGATAGTTTCGTGCTGTCAGAGTTTATTTCCATTGTGGAACTCACATCGTTCCCGCCCCG
>random_seq_917
GGCAGCCGCCCGCCCCGGAACTGAGCATGTCAATCCTCCCGAGTGTATCACTGGATGTAGGCGTAATCCTTCCTATAGATACGAGATTCACTTAGGTGTG
>random_seq_918
GGCCTGACATTTTACTAGCAAGCCTGCTCGGCTTAACCCGGGTAATCTGGTAACGAGGGCTGAAGGATAAACGATCAGTTCGGACGAGTCTTTATGATTT
>random_seq_919
CGTGTGGTCGATAACCTTAGATAATTGGACACAGCATAGCGTATCTACTGCCATCAGGCATGTTGTAACACGCTGGATCCAACTGTAATCGGGCCACGTA
>random_seq_920
TTGCACAATCAGCAGAACCATTATGACTAAAATTCCGCGATAAAAACACAAGTATTTATAGCCCAGCGGCTCGGTCTAGCTATCTAGTCTCTTACTTTAT
>random_seq_921
TAGGAGCATCCTATACCCTGTTGCACCGAAAAAAGATTCTCCTTCCTCGATCTAGCATTGTGCATACTAAAAAGGCACCACCATACAACACCAGACTTTG
>random_seq_922
TTGGATACGAATAAACGGATGCGTTCACGGGATAAGATGTCGATCACTTGATTTCCGTCTTATGGGTTTGAATTGTTCGAAGCATGAGATAGCCGATTGG
>random_seq_923
CGGTAACCTGTCGCCTGAGTGGCCTTCACTGCGACGGGAGAACCTACCGTACCCTTTAGTGATCGATCTAAGGAGACAGATGGAAGCCACCACTCAGTTC
>random_seq_924
TCTCACACTTCGGGGGAGTGCCATTCTTCTTACTAGTCGTTCAAAAGCTCACAGACAGCAGCAGGATCAACTCCTATTATCCACTTAGTCGCCCTAAAAG
>random_seq_925
GGAGTAGTCGGACCGGCAGGTGGGGATATGCCAGCTTAACAGTCACGAGCGGCGCCAGATCCAGATACTCCTTTTCCCGCCAGGTTAAGCTCTGATCGGG
>random_seq_926
CTTTCATATGTCATCATTGCCAGCATGAAACCAGAGCTATAGGCAATTCATAAGTTAAATCTAAAATGTACTGGTACCTGCGTCATTATAGAGGGATCGG
>random_seq_927
TTAAGGAGCCCCAGGGTCGATGGACTCAAAACCCGTTGCCCCTAGTTCGATGTCGAGATATACGGTAATTACTTGGCGGCGATGCAGTACCATATCACAA
>random_seq_928
ATGGGAATATTTACAATGATTATACCAGGCAAGGGTCTCCACTTCCGCGAATACTCTGTCCAGGGGCGGATAGTAACATTTCATCCCACCCGTCCGTCGA
>random_seq_929
TGCTGCTCGCCAAGTATGAAGTGTGGCACCAGTATGTACGTGTTAAGACTGGCAAACTTCGAACCATGCAATTTGCACAACATTTGGGAAATCGGGATAG
>random_seq_930
TGGAGAGAAGTGCGAATGTGGAGAGCGATGTTCAGGTATGTGTTCTTGTTTAGCAAATACTGGAGAATCTCCAGGTCCCGTCGTTTACGTTTCGACATGG
>random_seq_931
GGATGACTTATGGTGCGTGTCACAACCCACACTCTTATACTTGCCCCGATTTACGCTGGCGGTACTGCTCTAGTGCACAGACTCGCGCGCGCTGGAGTAG
>random_seq_932
CCAATGCGCGAGTTACGATAAAATGAGTGAGCGCCGCCGGTACTTGCTCGGGGTACGTGACCTGGTATCCTAGCAGCACGGTTGTACGATCATAGGTAGA
>random_seq_933
CAACCACAGCTAACACGACACAGCCGGTCCTAAATCCAAGAGCATATTAGGACGGGGCGATCGTAGCACGTCTGACAATGGACAGATAGAGCATTTTAGA
>random_seq_934
ATAAAGTCACGGACCCTACCTTCTTGGGACCATGGAGACGAGTTATCCTACTAATGTTAAGACTGGTGTGGGTGTTGAGCGAGGTGGCCTTTACCAGTTC
>random_seq_935
CGGTTAGGACTGAGATGGTTCAATATACACCTATCCCTTAATGGTGCTAGTTCAAATCAGGCACAGTCAGGACGTTACGCACCCACGACGGTACGGTGAC
>random_seq_936
AGCGTGATAGACCGTGTGATAATCGCGATCGCACCGAACCCTTTGTGATTTGCGAACACGGCACGGTTTCGTTCTGCCTGAAAACCCGCCTCCCAGATCC
>random_seq_937
ATCCACCATTCACGCACGGCTAGAAGACGCAAAGGGGACTTTAATAATAGATATCAGACGGCATGATTTATAAGCTTTAATAGGTTCCATTTTTAAGTAC
>random_seq_938
CGTAAACCATAGGAGAGTGAATGGTGTTTGCCGATACTCAGTCCTGAAACCTTCTTTCTCAGGACAACCTGAAGTGTAAGTGGTTGGGATCCAGGATTGC
>random_seq_939
TAACTCATTTGGACGTACGGGCGCAGATCGCTCTGGCTTATAGTGTAATGACAACGTCCGATCACCTCCACACATGTTATTTTCTACGGGTACGATGCGT
>random_seq_940
CTCGTCTAATCGCACCGGTGTGGTAAATTGTCGGACACTCCATGATCCCAAGGACCGAAAATCTAATTGTACTATATGGCGTATGATATATTTCTGCCCC
>random_seq_941
CCGGAAGGCGAAGCGCATTTCTACAGTGCTTGTACGGTACTCTCCCCAATACCCTATATTCCCCTCCGTTCACCCATCACCGATGCATATTTCATGTGTT
>random_seq_942
GCTATGCTAGGTGTATCTTTGACCTCGCCTTGTCCTGCGTTCAGTCTAGCGTGTTGTTCTATGGCACACATTGCCTTGATTACGTTGAGAACAATTTTAC
>random_seq_943
GGCAGAGGGAGGGGTCCTTAAAGCGTACTCCTAGCTACGGGGCGAGTCGCGAGAGACTTCCTTAATACAGATGGTCGTGCCGCTTCCGTCTAGCTGAAGT
>random_seq_944
ACCGAGAGGTCTGGCGTGGCACTTGTCGTGCGATGGTCCTCGCCCGGGAACGGGGCTAGCTTAAATTGTACTAGACCATGTCCGTTAGCTCCACCGTTCC
>random_seq_945
GGGGGTTCTCCTTTACGAGGTGTTAATTCATCACGGCGGCCGAAACCATGTCGATATACGAATTAGACTCTACTAGCGCCTGTTGTGGGGCCAAAAAGGT
>random_seq_946
CGACAGGCCCATAGAATGAATCCCACCCACCAAACTGCCTATGGCCGAGGTTGAAACTCGTTGTAGGCAGCTCACTTACAAGGTTAGAATGATACCCCAC
>random_seq_947
AGGCCCGTTCCGATTGTTCCATAGTACGCTGATTGTCTCAAAATCTCTGTTGCGAGGTAAGTCTTGCCAGCAGTGAAGGGATGCTGATTCATAAGGTTAC
>random_seq_948
TGATTTACTCGCGCGCGATTTCCCTTCCACGATATGTAGCTGCGGGGAAGCCGCGACCGCTCTGTATAAGTCGTCCGACTACTCAGGTTCGGGTTACGAA
>random_seq_949
TATTCGTTCTACTAGTGTGGAGTTGAGTAGCACATGTATCGCATATGCGAGCGACGTAACATGCAGGGTTACGGTATGTACGCTTCCTCATACACACGCT
>random_seq_950
CGTGCGAGCGCTTCGGGGTCCGGGAAGTAAGATCTACGTTGCGTCGCCTGGTGCCTGCGGGGGCGAGTGGGATTCTACGGGTTTGATCGGAATTTACAAG
>random_seq_951
TCCAGATAAGTTCCCATTGGTGAGACGATGCCGTTGTGGCTTCCGTAAGGTATACGGCTCCAGGCACACTGTCGTAGATTATTGTAGCTACCACAAGTTG
>random_seq_952
GACAAGTTCGGCAAGGAGTTGCTAGAAATTCTAGTTCAATAGTTTCCCGGCGGACGCTTCCACGCGGCCTGACTAAAAATAAAAGCATCCGGAAGCATCG
>random_seq_953
GACAGTTGCTGATGTGCCAAGATGCAATTCGTGATTTGTGATTGAAGAGAATAGGTGGCAGTGGTGAGCCTTGGATACCCAACCCCGCACCTTAATGGAG
>random_seq_954
CTGCACATAAAGTTAGGTATTATGTCCATCTGCATGTTCGCGCCGTCCGAACCTGTCCCACTAAAGGGATCGCAGTTACTCCACACGGAATATGCCGTTT
>random_seq_955
ACGTGTGATAGGTGTCTGATTTGGGTATTCTACTTCAACCTGAAAGTAAGGCGTATGCGCTTCTGAGCTATACCAAAGAACCACGGAGACACGTTTGCGG
>random_seq_956
GTATCCGCAACTTACCTCAGCCGCCTTGACTGTTTTACAGGATACCATGATTTCCTGAGCATGAGACTCCCCACACATGAGCGCCTGGTTCGAGGTAGAT
>random_seq_957
GATACATAAGGTGCAGCCCGGTACGGTAAAGTGGCAGTTAGCTCGCTCCCACTGCGGACTCCTACCCTATATTTAACCACCTGGGCCCAAGTATTAACGT
>random_seq_958
TACCCCTAATGTACGTAGGATTCCCTTAACAAGATCCGCCAAAATACCAGACCCCCTAGTCGAGGCGCCAGCGGTCCCGAGATTATATGATCTTACCGAA
>random_seq_959
CCTAGGAAGCCGTGTCTCGCTTCGGGGGATGGCTGCCAGCCGTGCTGTCGTTGACACCTTAGGTAAGTGCGCTATATGCGCAGAGCAATTGCCCTTATGC
>random_seq_960
GCTTTGAAACGCCGAGAATACCTCGTAACTCAACAACTCTCAACAGAGTACGCAGTCGGGCTGGGGACAGTCAGTAGGGGCGCTATAGCTGTAGGGGCTC
>random_seq_961
CGTATGTCCGTCACGATTCTGAGGTTTGCGTTAGTGCTGCTCCAGTTGCCTCATGTTAGTCATTCGACATTCTTCTAGTAGTGTGATACCTTGGCTGCTA
>random_seq_962
TGCTACTGGAGGTCCAGATCGGATACCATTCGGGCAATCTGGCAATTTTTTGTGCTCCAATGCAAGTGAGTAACGGGGCGATGGCCTAGGCCGTCTTCAA
>random_seq_963
GTGTTATAACTTCTTGGATCCTTCCGCTTGTAACAACCGCAAGGGCTCCGTTAACATGTGCAGATTTATATTCCCCTATAATAGTCTACTGCCAGTCGTA
>random_seq_964
GTGATCAAACTGGGTGACAAAAGGACCCCATCCCTGCGACCCGAGTAACGAGGGGCATAAAAGGTGGTGCTTCGTACAAGGGTGTCTGACAGTATCACTG
>random_seq_965
CCCCGGGTTACCATCAGAGTAATTTAACAAAGTGAGCCGGGCATACCGAAGTTGGGACATAGGATTGACTGCGGTCCGTTTCTCAACTTGTTCCGCCGAT
>random_seq_966
GTGGAGTTCCCGTTGTGTGTATACGATTCTATGAATCGTTTTGCCTAGCAGCCAGCGGGCCATGCTAGCCGATTATATCCGGTTATTTTATTTATGAAGT
>random_seq_967
TACGACATTGAGCAAATTACGAAATGCTGACAGTCGGCCGCAGAGCTTCTCTCGGGACTCGATTACTAGTGTTTTAAGCGAGCACAGGGAAACTCATGCT
>random_seq_968
ATTCGCAAGTTAGTGGGTAGACAGGAATAGTCGGTCCCGTTTATTTAATGGGAAGGTAGTTGTGATGCTATCCTACCCCCATTATGAGAGTAGTCATGCT
>random_seq_969
TTCTGTGCTCTACTGATTACATCCACCCAATTGCCTTATCGCTACACCCATGGTGTTCAGGCACTTCTGAAATTCTCTGTGTACCCCGGTGTGCCCTACG
>random_seq_970
GCAGGAGTACATTATCGTATGCAGCGAGGACTGGACTCACCATTGTACTCATCGTGCGAATTCTCACCTCATATAATTGACTAACGATGAGCTTGTACAG
>random_seq_971
GTTCTGCTGGGATAGGCCACCTCTTCGTCGGCTTAGTACACACCATATTACAACCCATGCCAGCACTTTATGTTCCTCAGGCATCTATTAAAGTATAACA
>random_seq_972
GACCGGTTCGACCAAGGTCGAAAGGTAGGATGCAAGCGCCCGCACTGCACTCGGAATTGTTGGCAAGTTTACACCTCTGAAGAATATACACCCGCCGGCT
>random_seq_973
TTCAGACACATCGAATTCGCCTTGATCTCCACACCGTGCTGGGCAAGGCTCGCATGGGAATAATCCGCAAAGTAGATCTAGCGCAAGTTGTTGGGGGATC
>random_seq_974
GGGGACGATGGTTTCCCCATAGGGATCGCACACCATCTCCCGAACATCCGGTGCCGCTAGCAATGGGATGCCCATTTAGCTGAACCGGGCAAATATCAAG
>random_seq_975
TCTCATCCACGACCCTTTCGCGACCACACAGCGGATCCTCTTGAGCAAGAAACTAAACTGTCGCTTGGAATGTCACTGAGGAGTTACTTGACTGGGGGTC
>random_seq_976
AAAGTCCTCGGACTGTGTTCTCTGATGGGTTGTCCCTTTTAGGCGAACACCTATACTGTGTTAACAGCTTCGTGCCAGACTTGACGCGTTTCGCGAAGTG
>random_seq_977
TATTGTGCAAGTCCCTGTACAAGACAGGGTCTGGGACGGCGAATTGAGCATCTCCCCAGGCTGTTAACAGACTTCGCAGCAAAGTTTTCAAAAGTCTCAC
>random_seq_978
CGCGATGTTGCTGGAGGAGCACCTGAAGCACGTACAGCGACTAGCGCCCGATTTATGTTGCCCAGACTGGATTCTGCGAGGGACTCGCTTCTACCGTTAT
>random_seq_979
CTACCTCGGTGTTAGATTCTTGACCCCTGCATAAAAATGGACCCCGTCGCCCATAGCAGGGAATCAAAAGTAATATAAGGCCGCCTACTCGGATTCGCTA
>random_seq_980
GTTGGTAGAACATGTCCAACACGGGACAATGCCTACCAATCACTTTTGTCCCTCCCAAGTACCCTTCTTTCTCGCATGAACCACACCGTTTAGTTCTCAT
>random_seq_981
ACTTCATATGCGGAGGGCAAGAAAAATGATAACTAATATACAAGATCCCGTGGTGCCGATCAGTTAAGAGTCTTTATAGGGTAGCACTCGTGAAAGGGTG
>random_seq_982
CTAGTGGGGCCCTTTGTACCGGTGATCAAGCCCCCCCACGCGTGTAGCAAGACGGATCTGTCTCTTGCTTAAAACGAAGTATCTGGGCACGACTGGGCCC
>random_seq_983
ACCCAACGCAATCTAAGTTCGTGAGAAAAGGGTCATTAATTGTACCAATAATAGTTGACCCTCGCCCTACGTCTAAGTATTCGGATCTTAAATGCCGTCC
>random_seq_984
GGGTAATTATGCTAGTACCTACTTTTCCCCGATTTGGCTCTCAGACACACTAACCTGTGCCCGCGTCGAATTACGCATAGACTCTCTGCGTCGATGGCAG
>random_seq_985
CATGGATGTTCCATCGCACATAGCATTGGTGTCACGAAGTGAGGTAGTTCACTCAGCGAGAGGAGTTCTTTGCTTCCCTCAGTGGTCGCCTGGGGAAACG
>random_seq_986
GCGATTGCCAAATGCTGGGCCCTACTACGCATGAATTCTGCGGTGATAAGTACAATGGCGAGCTATCCGCGCTGCATCATCTCTGGTGTCCTCCACCTGC
>random_seq_987
TCAGTTGCGCACGATTGTCAGACGTAGTGGGTTCAAGTATTGCGCGTGCGTTATGCCTCCCTAGCTATTACATCACAGTGGAATTAAGATTACGACAGGG
>random_seq_988
GGTAAGACCTAGCTATCGCTAGGCCAGCTATCGTTCAGCCAAGTTGCGGCCCTAAAAAGTAGTCGGCCACATTGGGGCTAGGTAAGGCAATACCCTGCTG
>random_seq_989
TGATCCTTCGCTCTTACACACGTGGACGAGCCCACTAAAAGAAACGAGGCAGGATCCCAAAGACGACCGATGCTGGACTAGAGAGTATTCGGCCACGCCC
>random_seq_990
ATCACGAGGCAGTGCAATCTTGCTAAAACGACCCCGGAATCCTCAACATGAAAGCGGGGTTGTTTTAGGCCTGCCCTCTTGGTAAATACACCTGCCTTGG
>random_seq_991
TAAGATACGCTCCCTAGGCCTTGTTTTTATAGGAGTGTTAAAAGCTTTCCTTCCGGATTGCGTTAACTAGTAAATACGTGCTCTTGTACACAAAACCGGT
>random_seq_992
GCGCGTTATGAACACGGGGGTTTCTGCTGTGAATAAGGGAAGCAAAGAAGAGTAATACCGTTTCTTACCGCAGTGCGGATCTGATACCCCGCTCAGGTCC
>random_seq_993
TGAGGCGATGAAACACCTCAAGTTCTTTCGAGGCGGGGAGACGGCAGTCGCGTCGCGTCGTGACCGCCATCTAGCTACCCGTCAGGTGTGACTTGTAGAA
>random_seq_994
CGAGACACGGAATTCGGGTACTGTAACAGCCCCTAATTGATAGGCACGATAGTGTGCTGCGCGCTCTAGACGGTCGGCCCAGCCAGACCCGGGCCGCCCC
>random_seq_995
CCACCACTCACTGGATTTTTCCTACCATATTGATCAGAAATCCCACTGTTGTTATACATGCTTGTTGTTGCGCCTGATAAGCAGTCCAGTACCAAGTTAC
>random_seq_996
AAATTCCACAAGCCCTTTGTGAGAGGGCAATTGCGGTTCGAAAATTGTAATACTCAGGCCCGTCTGCAAGTAACGCCGCCACCGGGACGGTCCGGCGCTC
>random_seq_997
GGCCTTATTGACGAGGGCATACCACCTGTACGAGACTGGCAGGTCGACGAAGTATCTTAGATCATGAGGTGCATATACACGATCCGAAGTCACCCCGTTC
>random_seq_998
GTGAACCACGTCGGGAGGCTTCACGGGAATCACCATTAAGACGCCAAATTGATAGCCAATATTCGTCCCCGTGTATATCTTGCCCACCTCGTCGTTATGG
>random_seq_999
TTGGTCTCTGACAAGCGTCTCTTGGTAGTTAGTCTACGTCGCCACTAAACTTTGAGCTACCAGGTGTTCTGCGTACCTATCGACCGCGCCCGTTGACTCT
>random_seq_1000
TTCTCTACAATGCAGCTAGTTTCCCGGTGATTTCGGGTCGTGTTTGTACAGTCGGCGTCTTTTTTTCTGTTTCCTGTAGGAGCCTAAAGCGCGTAGTTCC
