# Supplementary material for: HiMMe: using genetic patterns as a proxy for genome assembly reliability assessment
Source: BMC Genomics. 2017 Sep 5;18:694. doi: 10.1186/s12864-017-3965-2 (PMC5584555; doi:10.1186/s12864-017-3965-2)
Supplement: Supplementary file 2 — ’Supplementary_file2.zip’, Title: ’Data from simulations’. Description: contains all simulated data as well as the pertinent results. (ZIP 1187 kb) [file 12864_2017_3965_MOESM2_ESM.zip › Simulations/simulations/input/random_seq_50.fa]

>random_seq_1
CGAACGGCTTGAGGGAAAGCGATTCGAGCTGTAACCAATACATGTTTCAC
>random_seq_2
GTTTTCTTTGACCAGAAGCATGATTTTTCAACTGTCGAAAAACGCGTGGG
>random_seq_3
TACGTGCGACGTCAAGGGATCCAGGGGCAAGTCTTTAAGTTTCCCTGCTG
>random_seq_4
TATCTGTAGCGCTCTGGTGTCGACTGAGATCACGTGTTTGTGCGCAGGCG
>random_seq_5
GTTGTCCACCATTGACCTAGGGTAAACCGCTTGGCAAGTGAGCAGCGGAG
>random_seq_6
TACGCTAGGCTTAACCACTCTCCCCGCTACATCAATGACTTTAATCAGTG
>random_seq_7
GCCGCGGAGTGCGAAGACCCTGGCCCCGGGCGTTACGCGCACAGAGTATC
>random_seq_8
TGCCACTTTCAAAATACCGACGGTTATCCCACAACCGACATCACAAGAAC
>random_seq_9
AGTAAGCATTACGCAAGGTAGACCTTTTACGGGCCTGGCCCACTTTCAGT
>random_seq_10
CCTCAAAATGCGTATAATGTCTAGCCGAACGTAGAGGCATTTACGTGGGG
>random_seq_11
AGTTCTTATTGCATCTGCAAAAGCGTTAAAGCGACCCGACTTGTGGCGCA
>random_seq_12
TGGCTGGAGTGGCTTAAGAAAGTAATACTGATTCTATAAGACGCTCGGCG
>random_seq_13
GGGTGCCTATACCATTAAGAGGGAATCGCAGTAACGGTTACACAAGTTGA
>random_seq_14
TTTAGACGATAAATCAGCAGTCCTATTATAAAGCAACTGTGTGCGTTAGA
>random_seq_15
GTGCAGAGTCGTAGGCTAAGGTCACATTTACTTTCCACATACGCTAGCAG
>random_seq_16
GTGTGCCACAGTTAAGACTTCCACCTCGGGGTCACCCATATCTGCTTAGC
>random_seq_17
CTCGGCTATCATTTAGGCTGAACACTTGGAATGGACCGTCATCAGGGGAA
>random_seq_18
CCCACGATTTTGGATCGTATCTATCTGGTTCCACATAAAAAGGTTTAACC
>random_seq_19
CCAAAATCGCATTAGGATAGATCTAACAACACGTCCACGGCGCGTCGAGA
>random_seq_20
ACGCAGCATATAGCCGAGCTCGCTAAGGTGCTGATAAGACTAGATTATTA
>random_seq_21
CAGACTTCGCCGACACCTGTCGGACCTGGTACCGCTTTAGGGCCGTGGAT
>random_seq_22
TATTTAGACTCGAGGCCCGCAGTGGCCCTCAAATAAATACGGAACACTCA
>random_seq_23
TGTCAACAGTTGATCAAGCGCGGTGCAGGCGACTCATTCAATCATTGATT
>random_seq_24
TTCGGCCCAAATAACGCGGGCTCGAGAACCTACGTGTATAGTCCCCCTGA
>random_seq_25
CCGCGACATCGGAGCCCTGTAACACATGAGAATCAATAACAAACTAACAA
>random_seq_26
TTAGGCTCGAAAAATGCTTCACCGCCTATCGGATTCTTCTGTTGGTATTA
>random_seq_27
GTGTCCGTTGCGCTCCCGTACTCCGTCACTTCTTAGCCACGAATGAGGCG
>random_seq_28
TCCCCATTGGCTCGCCACTCACCAATTGGCGCCCATTTAATTGTAAGTCT
>random_seq_29
GCTACTCACCAGCTCAGAGATGTCGCCTTAGTGCTTTTATGAACGTCAGC
>random_seq_30
GCAGTGAACTGATGACTGCCTGAAACCGCATGAAGCAACCAAGACAATGT
>random_seq_31
CTGGAAGAACGCCGCCTAAGAGGGTAACGTAAGCAGAGAAAGACAACGAA
>random_seq_32
CTTCCAAGAGTGGATGGCTGTAGATGCACGGAAGTCTGACGCAATTGCGC
>random_seq_33
GAAACAATCATGAACCTGACCTCGTCGAAGTATCATCGTTAACAAAACGT
>random_seq_34
GGCGTTTCTTACCATACAACGCCCGTGCGTAGCGCAGTACTGGAAACAAA
>random_seq_35
CTCACCTCGATCGGGGGCCCCGTAGTATACCTTGGAGCCTACGGGCAAAA
>random_seq_36
TTTACTTGACGGCTAGGGAGCCTCCAAATGGGATCGATGGGCCTCACTAT
>random_seq_37
CGTTCACGGGACGGCATTGCGGTTAACCGGTGTGATTGACCGCGAGACAC
>random_seq_38
GCAGCACCATCTCAAACAACTATTTGGTCTTCAAACCATATACACGAGAA
>random_seq_39
TATTGCCTGTTAGCACGCCACTCCGAAAGATGGCTACACCCGTCAAGCAG
>random_seq_40
TGCACACGAGAGAAGCGCCTGTTTGGTAACCTAAACCAACTTAATGTATA
>random_seq_41
GTAGAACTAATTAGTTTACAGTGCTGCGATGTAACCTCTTGTGTGACGAT
>random_seq_42
TGTATCGACGGCCTATATCAATCCGATCTTAAGTGACACCCGGATGCCAG
>random_seq_43
CCATTACCCATCTCGAGGACATTACAAATAACACCACTCAAGGTTTTCAG
>random_seq_44
TCGGAACGAATGCTAGCATCTCTTGCTGGAAGTGAGACTTGCAGACTGCG
>random_seq_45
CGATCCCCCGAGTCTGCGATCTGACCGCGCGGCTAATTGCGCAGCAGAGA
>random_seq_46
GTAATATCAGGAAGTCGTGTACGCCATAATGAAATGTACAGGAATAACCT
>random_seq_47
GACGGCCACCGTCAGATTGGCCATCGTTTGTCGGTCCCAAGCTCTGTGCC
>random_seq_48
GCGTTCAATGGATTTAGCTATTGTCTTCAACGGCTTTTTGAAAAAACGTT
>random_seq_49
GTTTTGGAGCCGGTGTTAAGAATTTCCTTTCACTCATCTTTTGCGAAGTC
>random_seq_50
GCAACAAGTCAACAGCCTACACATAGCACCGGTGGTACCAAGACCTGAGC
>random_seq_51
TAGGGGAAGAGGCCGCGATTAGTCTCATCCACCGTGACTTCGACACGGCT
>random_seq_52
ACGTGAACTTCATATAATCACTTGGGCAGTTTCGTGCGAGAGTATCCACG
>random_seq_53
ATTCCTCCGGAAACTGGAGCAGATGCGACGTAGGTAGGATAAGGCTCACT
>random_seq_54
CGGTTAACACCTATACCTTTTCGGACAAGGGTTCAAAGCGCGACGCCTGA
>random_seq_55
GTAGTATAGTCTTCATTGCCATATGTTTTTCACAAATTTAAGATAGGATA
>random_seq_56
GTGTCCGAGCAGCCCGAGGAAGGATGCTAACCCCCGCGGTAGGGCCGGGT
>random_seq_57
CAATTGTCGGTAGTCCTGTGCGAGATCTCTTTTGCGATGTCCTTGACGAG
>random_seq_58
GACCCAGCGGTCGCGTTGGCCATATCAAGAAGTTAGTAGACGCCCCTGAT
>random_seq_59
TAACTGCTGAGATGCTGGTTAGGCCTAGCTGAGCCCTTCCAGTAAACGTA
>random_seq_60
CGGCGCAGCTTTTATGCGTTCGGCTAATAGTGAAGCTACTCGTCCCGTTA
>random_seq_61
AGTTTGAGATGCGTACATCCAAAACTCGGAGATAGGCCATAGACTACGGG
>random_seq_62
CTGCAAATCTTTGCGTATCGACTCTTTCGAACCCTATGTATTTTAAGCAA
>random_seq_63
GTTTGCCTTCGCGTTTTGGTACCCTTCGATATTCCTCTGGAAGAGCTTAC
>random_seq_64
CTACCCCTTTACATAAAGCGTGGGTGGACAACACACACACTGAAGGTGTC
>random_seq_65
CAAACCTAGACCATCATTGGGTGTGTACGAACTAAGTTTAGCGATACCCT
>random_seq_66
GGAAACGCATAGCAAGCTTTAGTTCAGCAAAGTGAGCAAAGCACAAGTGA
>random_seq_67
TTGTTACGTTTTGATCACTAGAAAACCTATTAGTGGAGGATCACTATAGC
>random_seq_68
GTTTCAATCCTAGTAACTTATATAGATCAAGTGGCCTACTCTATTTATCC
>random_seq_69
GCCTCATTGCGACTACGCGCAGGTGACTATGTGTTAGCATGTTCCCGAGG
>random_seq_70
GGAAAGTCTTCGTTCACCGAGACGTCAGTGTCACAATAGGGCAAACTTAT
>random_seq_71
GGTACCGCAGGCGTATGTGGTGTGCGAATCGGTCCTCTCGCCTGGAGCTA
>random_seq_72
GTTAATATTGATAATTTTCCTGTCCGTGCGGCCAGTTCATTATCGCTACA
>random_seq_73
TCCGGGCTAATTGCGTTAGTTCCGGGGGCCGTGCTTGGCTACGCTAAGGT
>random_seq_74
ACGTTTTCCGGAAACATCATGAGTTCTCCGAGTATCACCATACCGTATGC
>random_seq_75
TGCTTCAGCCTGAATGACTGTGCTTCTCACCATTGCTTGTTATCGCAGCA
>random_seq_76
GTGGGATGGCTACTCGCACGAGAGTAAGTCCGATCCTGCTTGCTCTGCTG
>random_seq_77
CTACCCGATAGACCTGTAGGCATATATGGTCTGCTACGTTAGTGCGAAGC
>random_seq_78
CTTAGAGTTCGCAGCCGGACGCCAAATTCGAAACGTTATAGATTACTACC
>random_seq_79
TGGAGACTAAACTCGTACTGTGGAAGGCCCTATGGTGCCCGATCGGGGCA
>random_seq_80
CGAGTAGACATGAGGGCAACTATATAAACAATTCTGAGTAGTCGCCACGG
>random_seq_81
CCGACAAAGTGAGCTGGCGGACTCGGATCAGTACAGTGTAAAGCCGTGCC
>random_seq_82
CAATAGCAACCATGTCATATCAATAATCGTACAAATACGCGATCATTTTT
>random_seq_83
ATTCAGAAGCATGGCAAGTATTCACACATTAGATCGCAAGCGATCGTGAG
>random_seq_84
GCACTAAGCAGACGTGGCTCAACCGCCGATAGACGTTTGACAATGCCGCT
>random_seq_85
TTGATTTACACGTGCAGGCCTCTAGCCCGATAGGTGGGGCTAGGACCGTC
>random_seq_86
CAAAAGACGCGGTAGATGATACACTAGCTAGGGGCCCAGGGTTCTAGCTT
>random_seq_87
CGGCATCGGGTTTCCCAGGCTCTACGGCGTATGGCGTTGGACACTATGTT
>random_seq_88
ATTCTCACCGGGACAGTGGACCCAGCGGGGCACCCTAGTGAAGATCGTGA
>random_seq_89
GAATCCTATACGGAGATGGAACTTCGCGACTACATCCAAGGTGAGTGGCG
>random_seq_90
AGCATAAGACAGACAAAGAACCCGAATATTTCCAGCCATCAGCTGTACGA
>random_seq_91
ATCCTAACACCCTAGGTATACTAGCACGAGTGGCGATGAACTATCGACCG
>random_seq_92
CTGCGAAATGAAGCCAAGTACTAAAAGGGACTGAAGCGGGCGACAGGGGG
>random_seq_93
AGAGAGCTCGGCGTCACGGGCCAGATATCGGCCTGCGGGGGCGACATGTG
>random_seq_94
CATTTGAGTCATGACCCTGCATAGCCCAGAGACCTCCCTTTTACATTAGA
>random_seq_95
CTACTCCATTCTACTCAGCTGACAATGGTAAAAGGGAATACGCTATCTTG
>random_seq_96
TGAGAAGAAAGTGACGGTCGTGACTTGGGACTGTTAAATTACCCTCATCT
>random_seq_97
CCGGCTATAATGCGCTTGGAACTAGCAATGGACTTAGAGTAGCTCTTCTT
>random_seq_98
ACGTTGTCAGGACATAGATTAGGCGTGTCATGTGGAGGCTGGCGCAGGGA
>random_seq_99
ATCTTAAGCGTGCTGTCAAGACTCCTCACATTCACGTGCATAGACTATCG
>random_seq_100
AGACGCTTTGTCCGCTGTCATTCGGCCTTTGATCAGCATGGGGTCCGATT
>random_seq_101
TAGAGGTCTACCTCTTTTGGGGACTACGGGTGCATGTGGTTAGTGTTTGC
>random_seq_102
GATAAGCCACGAACGTGTTAACAAGCCCTTCAAGTACAAGTAGCACCGGG
>random_seq_103
ATGTATTGATCGTGGCGTTGACGTTAGAACCGAGACTCAAGCCGCCACAA
>random_seq_104
GCGGGGTCCTCGGTACATCGCACCCGTGAGGCCTTTAAAAGATGACTCAG
>random_seq_105
TGTAACTTCCCAGTGTGACATTCCGAAATGGCGGAACGCATGCCCCCGCA
>random_seq_106
GCTTACGATCACCCTTGGGAGGGAGCGACTTGATACACCTCGACTCCTAT
>random_seq_107
CACCTTATATTCACACGTCAGTCGCATTCACCCGCTGGTGATGACGCGTC
>random_seq_108
CCATGTAATTGAAGTACTCGCGGCCTGCCAGTTGCGACGACTCCCATGCG
>random_seq_109
AAGCTAATGGGGTTGAATCTGTCGCGGTGATGTCCTGTTCACCGTCAGGT
>random_seq_110
AATACCGTGGCGATCACATGATCAGATCGAGCTACGATTGCCTCTATAGT
>random_seq_111
GCCAGGAGCTGAGCCGTACCGAATTTAATGATACAAGCGACTCTATTCTA
>random_seq_112
GCTGAGGAGACCTGGTAATACTCCGTTAGCTCACATCAACTAATGATATT
>random_seq_113
GCACACCTGGGAGTCGTAAGGGTGTATCCGCAACGAACATGTATCCACAG
>random_seq_114
AATAGCGTAAGCCCAGGTCCAAGTATGTACCTGCGATCAGTAGTGCACTC
>random_seq_115
AGCAATCGTGCAGACATCATGTGTTATAACAGCTTTTCGTGTTTCTGCAG
>random_seq_116
GACGCTGAGGCTACGGCGCGCCGATCCCGTCTAATGCGAGCCTCTAAGAG
>random_seq_117
CAGGTGGGAGTAGTCAAGGTGCGCGCCGCACCTAAATCCAGCAGCCACAC
>random_seq_118
CCAACACCCTCAAGATTAGCCGCAGTGCCAAGACACTCTCTACTTAGTTA
>random_seq_119
TTTATACAACTATATGGTAGTAAAGGAACCGACCAAAAGGGTTTGAGCTG
>random_seq_120
CGTTGAACACAATTTTGCTCATGGAGTCTCTTTTCGGATGCTTTGGCGCA
>random_seq_121
CCTGTGGTCAACGTGAAACTCGCATAGTTTACGATCGAACCTGCTTTCAT
>random_seq_122
CCCTCACGTGCAATAGTTTACCCTGGCCTAAGTTCTGAACACATCAGGGA
>random_seq_123
CAGCTCGCCTTTAATCAAGCGATTCCTTTCTTGAGGATAGTTGGAGAAGG
>random_seq_124
TACCTTCACCCGCCTACGCGCACCTGCTTAAATATCTTAGTAGGCGCTTA
>random_seq_125
CAACCGCGCGAAAGAATTATCTCGAAGTGATTGGCCATGATAGTGTAAAA
>random_seq_126
CTTGGAGCCGCAAACTGCGACGTCTGCGCGGCGAGACTAGGATATAAGCT
>random_seq_127
TCCATACCGTAGTTGAAGAGCGCTATTGCTTGGGAACTCCACCTCAACCG
>random_seq_128
TTACCGCAGCTTTGTCAGAGAATCATCCTTCCGCATTTAACACCCAAGGT
>random_seq_129
GGGACCGCGGAACATTTTGCGCACGATCACCATAGTTACCTTTTCAGCGC
>random_seq_130
CAGATGTTACTTAGCTTTATCGGCCTCACCCTAAACTATCCAGGTGCGGC
>random_seq_131
AGTGGACTCAACTACTTTTAGGTCTAAGTTAGTAACGCTTAGTGCTGTTG
>random_seq_132
GAGCAGCACGAGTAGTTGCGGGCAGTGATTCGATCCTTGTGAGCCAAGGT
>random_seq_133
GCTTGCACAACTTGGTGCGAGCCGTGTTAGTCGTGAACAGCGGAGCAGGA
>random_seq_134
GGCTCTGTCACGTCCGCCCGAGAATCATCTGTTCTCCGCCTTACACGCTT
>random_seq_135
CTTAATTGTCCATGGGACTATTGAGTATGGGCCCCAAGCAGGAGCGTTGG
>random_seq_136
TTTTTTTCCGGACTCAACGTATAGTGGCTTGTCACGGGAGGAGCGTTGGT
>random_seq_137
AGTAAAACAATATGAGACATCTTGTCGGGTTTTGACTGGTAGTTTAACGC
>random_seq_138
GTCGTTAGTCGGATCCGGAGTAGAGGGACACTAGCACATATCAATTTCGG
>random_seq_139
GTATTGCCTATACGGATGATTTGGTATCCGCTCGGCGGGTTTAGTTTTCA
>random_seq_140
TAAACTTGATTTTGAGGCACACAATTCTAGGGTCCCGAATTTCCAATGGG
>random_seq_141
ATCTTCGGCCGGGCATGTAAGTAAGTGGCTATAGTGTACGATAGCGGCCT
>random_seq_142
GGATAAATATGTTCCTTCTCAGTGAATGTCACACGTCGTTCGTCGCACGG
>random_seq_143
TTTCGGTTTGGGTAGTGAGTCGTGGTTTACCGGTACGTCGTGCCGTCTCC
>random_seq_144
TGTCGGCCAAACTGTGGCGCACGACCCAATTCCCGCCTACACTGCAGTCA
>random_seq_145
CATTTAGGCTGAGAGCCATGCCGTGTGCGATGCTACTTGATCTATAAGGT
>random_seq_146
CAAGTGAGAACCAATACCTGGTTTTTTATAGCTGCCTACTGGTCGCGTAT
>random_seq_147
ACATGCCCACGTCATCGCGGTAGACGCTAATAAGTAATAAACCCAGAAAC
>random_seq_148
TATATTGTCTTCCAATCTGAGTCTAGTGATGGGCGGAGTTTACGGCTGCA
>random_seq_149
AGCATAGGAATTTTTCCGTTCGGCGTGTTAAACCAGGCAGAACTCGGGGA
>random_seq_150
TGTTACTGCAAAGGTACTTACACACCACCAAGCCTTCCCTGGCTCGTATC
>random_seq_151
CAAGTTTGTCTGCCATTTGGCTTGGGAGCCCCTTGTCCGGCAGCACACGG
>random_seq_152
GACGGATCTCGTTATTTCGTTACGGGTCGGACACCTAACCTCACTCTATC
>random_seq_153
CCATATTATCAGCCATGCTCCACACTCCTTTAAGGGATTTGTTGGTAACA
>random_seq_154
GAGATAAAAGAGATGACCGACTACTCTGACTCCTAGTCTTACACATAGAC
>random_seq_155
TGCGGTACCTGCACCCCATTATGTTATGTGGGCATACTAACGGCGTGAGT
>random_seq_156
GGGGTTAATCTCAGACCCAATATTTTCAACGGCTAATCACGCGACCGCCT
>random_seq_157
TGTGAAATGTCGTCCGAAAACAAGAGGTTGGTCGTGCCAGAAATCCGATT
>random_seq_158
GTGGGTTAATATTCAGTTACTTAATAGGAATGCCTTCGGTGTCTAGTACT
>random_seq_159
TTTATGAACTAGCATGTGTCGTGACAACATGGTGGGCACTTGTCTTACCG
>random_seq_160
GCTACAACGCGCCCGGTCCTGCGCGGGTCATAGTGTCCGCCACATCCGTT
>random_seq_161
ATCTGACATGCGATGGTACGCACTCAATTGAGTACATAAATCCAAATTAG
>random_seq_162
TCAAGTGGTTCTCATGATCGGGGGTCTTGCAAGCTTCACAGTATTTATAT
>random_seq_163
GTGGTTTACTAGAGCCGCTCCTGCAGCTTCATACACGGGGACTTCGCAAG
>random_seq_164
AGAGTAGCTTTCCAGGGATCGCTTTCATAGATCACGGGCCACTCTCGTCT
>random_seq_165
CGACATCCTAGTTGGAGCCTCCCGGCGGGTACATGACCGGGCAGCCAGCC
>random_seq_166
ATCCGGCCAAGCACATCCTACCAGTCTAAGAGCTATTCTCCTCTTGGCTG
>random_seq_167
TTCCAGATCGTTGCTGGGGTCAGTGGACGAGGGAAGAATGTGGTTATACC
>random_seq_168
TAATCCAGTAGTCCAATAAACACCGAGATTAGGAGCTTCCGAGCCGTCTG
>random_seq_169
GGTTCATCTGCCTAGCCAGCCGACAATTGACTCGTGCGGCTATAGTTGGG
>random_seq_170
CCCAGGAGTAGCGGTAGGAACCTTTAACACTTAGGGCTGATCCTTCATAA
>random_seq_171
AGTCTGATTAAGTATAAGCTACCAATTAAGAATATATAGTAAATTGCAAC
>random_seq_172
GGCGTAATTAGTTTCACGTCTCATATCAGCAAGCGTATCGTGGATATTAT
>random_seq_173
CAAACAACGAATCCGTTAATCCTTGACACCCAGGCAGCATATGACGCCAG
>random_seq_174
GGCAACGCACTCTACACAGTATGTTGTGCAGCTTATATCGTCAATCCCGT
>random_seq_175
TTTCGAGAATTGCTATATTTTTGGCGACCCGATTATCTTTCAGTACTTAG
>random_seq_176
ACGCTGAACGTGATATGGAATAATGACGAACGACTTGTCTCGAATGAGGT
>random_seq_177
TGAACGCGATAACTCGCCGACGACTCCCGAGGTAGGGCTCGACTATGCAT
>random_seq_178
TTGCGAGTATTATTGACGTCTAAAGGGGCCGAATATAGGCATACCCGATA
>random_seq_179
AGCTCATTGAGTTGACAGGTCCAATAAAGGCTCGTCCTTTTCTTCAATGA
>random_seq_180
CAGGGAAGAAAACCGCCGACTATCGCTCCAATAGAATCGCATTCGGTAGG
>random_seq_181
GCCCTCAATGAACATGCACCGGTATTATCCTAACTCCAGGTCGGAATGGC
>random_seq_182
GTGGTGACCCGAAGCTTAGCGGAAGGACGCTGCTATGTACGTTTTGACCG
>random_seq_183
AGTGAATCGAAACCCAAACAGCTAGATCGCATGGCCGGTAAGCTCGATAG
>random_seq_184
TCGAAGCAATCGACCGTCTCCACTAGGAGCAGACCAAAGACTCGGCAGCC
>random_seq_185
GTAGCCAACTTAGGAACCCTATGAGTACACGTACGTAGCTGTCATCACTA
>random_seq_186
CAACTAGAACACGTCGATTGACTCTTGTGGCCTGTTCCCGCGATGCGTAA
>random_seq_187
GCGCACGGCAAAACGACGAGGTGAATGAGGGGAAGACCTACGTCACCCCC
>random_seq_188
GCCTGAAATTCCCAATAGTGTAAAGCCTTTGGATGTACATTAGTTTAGAT
>random_seq_189
TGGCAGACATTATCTCCGCGCAGAATGTGAGTTTCGCGAATACGTCCGGC
>random_seq_190
TTGCACAAGGTGCAGGCTGGACGTGGCGTTAATTGACGCCTTGTGAGCAT
>random_seq_191
ATCGCCCTTCCGAGTCGTCACGGAGATAGCCTTTCGGCGACAACTGCCGG
>random_seq_192
TTGGTGGAGCGATGCGACTCGAGTCGGTGGAGGCAGCTTATCTTTATCCA
>random_seq_193
GTCCCAGTCAACGCACAAACGGAGCCTTATCCCACATTAACGCGCCGGGT
>random_seq_194
TGGCTAGGGAAACGGGCCTACCTTTTGAAACTGTATAACTTTCTCAACAG
>random_seq_195
GTGAAATTGTACTTAATCATGTTTCGCCCTGGGATATGGGGGATAATAAG
>random_seq_196
ATTAATCCGACTTCCCCTCCAGTGCGCGGCTTACTACCCCTTCCTGCGAA
>random_seq_197
AAGCTAACGGACGTGTGTGGCTGGCGTGATAGAATAGCCTAAGGGGGACA
>random_seq_198
CCCCCGGAGGTCATGGCAACCCGGCATCCAGTACCGTTCGCGTCAACCAA
>random_seq_199
ATCGCTTATAATAGTAGAACTCGTAGTACGGCCGAGGCCTGTATTGGTCC
>random_seq_200
CTCATGTGAGGAAAAACTCGTAAGTATCCTTGGCAATCATCCCCTTTAGT
>random_seq_201
AAGTTTAAGTGCGGGGAATCGGGTCCCTGGACGGCCACACATACGGGTAG
>random_seq_202
TGGAACTGCGCGAGCCGGCCTGTTACACAGAACCATATTGGTGACGGCCT
>random_seq_203
AGCCAGACAGTCCGCAGACAACTACAACGGCGCTCTAGGGTTCGAAGTGA
>random_seq_204
TAGGGCAACCATAAGAGTTGACCAACAGCCATTGTGTCAAACGGTTACAT
>random_seq_205
TTGGCGTACGCACAAGGGGCATCGGGCTTGACGTTTCACTCTATGCCGGA
>random_seq_206
CATTTCTTCTAGACAGATGATGACTTGCCATGAGTAAGGCTAGATTCCGA
>random_seq_207
TGTATCAGACGCACTTCACTTATTTGGCTGTGACAACTACGCTTTGCACA
>random_seq_208
CACAGAGACTAGAAGTTTTCTATTCGTGGGATGCCCGCGAGAACCAAGAC
>random_seq_209
AACATTCTTGGGGCCGTAATACGCGAACCAATGCTTATATCAACTTCGAA
>random_seq_210
TTGACGTTCACTGGAAACCACTTCTAAGGTGCGCATGTTTGGTCGGAAGA
>random_seq_211
AACTCTTTCGACGGAGTTGCCTCTACCGATTTTAATTGTGAGGTGCTTGG
>random_seq_212
ACCCAAGCACCGGTGGTCTGTACAAACCAGACACGTCCGACTGATGACCA
>random_seq_213
CGCAATAACCGAAACAGGACAGAGACCACCTCGGCGTTTTAAGCAGTGTA
>random_seq_214
GCTGGGTTCGACTAGATAGTTCGAAGCTTGCGCTACGTTCCCAAATCTGT
>random_seq_215
CCATCTCGGGCCGCGGGTCTATTTTCACCCAATCGTATTGCGTGGACCCC
>random_seq_216
AGAATCATAACCAAGATCTTCGTGAAATCGCCAACAGGTTACCCCGTCCG
>random_seq_217
GCGAAGATTCAGGAGCGGTGTGGTATTGCATAGAATTTGCGGGTTTGCTA
>random_seq_218
GACGATCATCATAAAGCTTACCTGTGGACGCTTTGACCGCTTCACACCTT
>random_seq_219
AACTTTGAATTCCGGTTAACTACGCTCACCAACGTAACCGGAGCCTTGCA
>random_seq_220
TCTCAACTATCAAGAGACACCGCAGGTTGGCTCTGCAGGGCGACCAGTTG
>random_seq_221
TACGCTCTCTGCATCCCCTGCTTCGTGCCTTCCCTTGATCTATCCAGCAA
>random_seq_222
GAACTCGAATCGGTCCGGCGCCGAATTCCTTATATAAAGCCACCGCAGTT
>random_seq_223
TTACGCGGCAATCCCGGAATCTAGTATCCCGGGCGTTGTTTCAAACTTAC
>random_seq_224
ATAAGAACGTACGCTGGCTAATATGGCCCTGCAGTTGGCTGCCATGCCGT
>random_seq_225
AACGGCAAACTCGATATTACTCGAGTTAATAAAAAATAGTATGTTATTAT
>random_seq_226
AGGCCTACTCCAAGTTCTTACACATTTTATGTGTCACTTTAGACTCCAAT
>random_seq_227
GGTGTCGTATACCGGATGGGCTTAATATTTCTTACCGTCTCGGACTCCAC
>random_seq_228
TGAACCGATTGTATCTAATGCGTTCCTCCTGGAGAGTCAAAAGGTGCCAA
>random_seq_229
GACGCCATACCTGGATGAGGCTCAAACGCAGCCAATATGACACTGACGAC
>random_seq_230
GCGGCGCCTAACTGTCATGGAGTTGTGCTGTCGAGGGTTGACATAATAAA
>random_seq_231
GTTAGGATGATAGCGAGGCACCTCTCCGAAGAGCCCTCTGCACGCGAAAA
>random_seq_232
TCACTATGGAGGTACTCATAACGTATGCCATTCCTATCGCGGAATCGCGT
>random_seq_233
AATTCCATCATGCTCGTTCAGTTTAATTGATATCATTAGCAATCAACAGA
>random_seq_234
ATGTGCCCGGTGAGGATCAGCACAACGTTGCGCGGGTCCACGTGAGAACC
>random_seq_235
TTAGAACCACGTCCGTGAGAATGACCCCTGCAACGCGAATGCTGGGTAAC
>random_seq_236
AGCAGCCTTGGTTATTGCTCGGGTCCTCTGCCCAAAAGCGTAAAGCCACG
>random_seq_237
CAGCTAAGACTCGAACTGTCATGAACCCCAAAGAGAAAGAGGATTATGGG
>random_seq_238
CAGTTCTCTCGCAACTCCACACAGGGAGTACATGAGCTCACTTCCTCACT
>random_seq_239
GTGTTTAAGCAGCCCTCCCACATTAATTCATCTATAAACAAATCTCACGG
>random_seq_240
TGCTGGAAAACCAATATAGGGTTCACAAAAGGTGTTTGTAGGGACGCCGG
>random_seq_241
GCCCGGTTCGGTATAATGTGTCGTACATCCTAGTGTATGGACCTGCCAAC
>random_seq_242
CAAAGAGTATAATCCGGCGAAAAGCTACTCCCGTGGATCGCCATCGAAAG
>random_seq_243
TTACTTACGGCTTGAGAACTCCGTTCAAGGGATTGATCTTGCATGCTGTT
>random_seq_244
TGAACATCAGTTGCGAAGGGCCGTCGGAACTTATGGTACACTTTACGCCA
>random_seq_245
GAACTTGCTTTGAGCCCGCCCTCGCGTAGGGATTAAACTACAGGATGCCT
>random_seq_246
GAGCTATCGGTACCATGTTCTGGTCGCCCCAAAATCACAACTCCGCAAAT
>random_seq_247
TATCAAGAAGGGGGTGTAACCTGTCGAACTGGCTTTCTTAGTGATCAGTA
>random_seq_248
GACGATCTTAACTCACTTTGTCTGATATGCGTGGTTCGCATTACTCCAAA
>random_seq_249
GCAACGCGAGCCCACAATCTAGTGCGCTTAGTCGCAGCGTCCATGTAGCT
>random_seq_250
CGGTATTCACATCCAGGTATCGATTCAGCCTATGCAGACCCATTAACTTA
>random_seq_251
CTCGCTGTGCTCATCTAGGGCGAGACGACCAAAGTACGGGAACGCTGGCT
>random_seq_252
ATGCGTGCCTGTCGGCTCTATAAAGGCACATCTCGTCTTAATGCTTCCAA
>random_seq_253
AGATTATGGACCCCGGTGCACACCGACGACGAAGATCGTCACCGAGCGAC
>random_seq_254
CTACTCTCTGCGCGTCCCTAATTCTGTTTAATCGAATTCTTTTACGGTTC
>random_seq_255
CGTCTATTCTATCCGGGCAGCGTACGGCGTGTGTCAGGTCCCCCGTCCAC
>random_seq_256
CTCGCCCCTCCTACTTGGGTCGTTGGCCGAACGTTGCCTATCCACTTGCT
>random_seq_257
GTACATGGAGGTGCTGTGACTAGACTGAGCCATCATTAAAAATAGCTGAC
>random_seq_258
GTGAATGTCGGACAGATAGTTTCCTCTGGCCATAAGGCTTCCAGTTCGTT
>random_seq_259
ACAGAAATGCGCCAGCGTTCGAGCGGAGACTTACATCGGTGCATTCTGCG
>random_seq_260
AGAGACTCTAGGCTGGGTCTCTCATGGCCTATGTACAGCAAGTCGCCAGA
>random_seq_261
GAAGTTACAGGTCTTAGCCTAGCCCATTTTAGGGAACTGGCGAAGACTGG
>random_seq_262
AGGAGGGCGGTTAGCTTCCAGAGATCGCGTAATAGGGAGATACGATTGTG
>random_seq_263
CATGTACTGAACGATGGGGCGGTGCCAGCAGGCACGGCAGACATGTGCCA
>random_seq_264
TCTCTCACGGTACTACTCCTGCAAAGTGGAAGTGATTCACGATTGATGAA
>random_seq_265
GGCTTACTATTGCTGTTTCGTACAGAGCTACAGAGACCGTCTTCCCTATT
>random_seq_266
GCACCTTTATCCCTCTTAGCTAACTTCTTCAGGTAAATTAAAATGTGTTT
>random_seq_267
CAACGAACCCTAAGCATTGTAAACCGTTAACCTATGCGAATTAACTGGTG
>random_seq_268
CATGTTTCTTAAACTTTAAGCTGCATAGTCGTATGCAGGTGGGGGGTAAT
>random_seq_269
CAGCCATTCGCATCCGATACAGCTCTAATGCTTCGCAGGTGAGTTTCAGT
>random_seq_270
ACAACAAGGCGAGACAGGCTACTCCCAACAGTCACCGTAAGGTTAGAATG
>random_seq_271
ACCACATCCAACGACAGAAAATAAGACAATACGTAGCTATTTTAAGGATG
>random_seq_272
CTGAGACATAAGTTTGTCGTTGCTCGAGTCCCGTATTAGAGCATTACCCA
>random_seq_273
GGCCATTGTTCGTGGAGCGCGTTCACTTTACACATTTTTTCGCCCGGTCA
>random_seq_274
AGCTAACACGCAAACACTGCGGAGCGAATGTTACAATCCGTCCCGAAATG
>random_seq_275
TGCTAGCCTGATTGGGCCATAACGCCAAGCCCCCATGACACCTTGTGCCA
>random_seq_276
CCTCCCGTACTGATTTCTAAGCTATGACATTTGATCATCGGCCGACCGTG
>random_seq_277
ACCAGGTTTCTCACCCGACTAAAGTACTCAGGACGCTTGTTGGACCACAG
>random_seq_278
GGACAGATACCTCCACATGAGCGTGCACTTTCTCGAGCGGTTATCCGATC
>random_seq_279
GTACCAGTAAGACACTGAGTCAAGCGGTTATTTGCTATGCTGGATAATTG
>random_seq_280
CTGGGTTTCTTTGGAGGAGACTTCACGGTGATCCCTAGCGCTCTTTGTGG
>random_seq_281
CTAGTTCCATACTGCGACCCTGCGATGGGGCTAGTGGATCACAGGTAGGT
>random_seq_282
CGCACTACGACCATGGGAACCACGATCACAATACGTTTTTCAACTACAAG
>random_seq_283
TATAAGCTGGAACCCATGGGGGTGGTTTTAAAGGTGGTTTCAGGCTTAGT
>random_seq_284
ATTTTTCAGTGATTGAGACGTCATATTGCATGATAAAGAGCGAACGAATG
>random_seq_285
GGGGGGTCTATGTTCCTCGGAAGGGCGCGGACCACACCTTTACACCTGCT
>random_seq_286
ATAGAGATTCCAAAAAGAGGTGTTCGTTCTTGTTCGATTCGCGGTTCGGG
>random_seq_287
TTGTACGATTTCAAGGATCCGGTTCTGCACCGATCGAGTAGCGTCATGCC
>random_seq_288
GCTCCTCGAGCCGGTTCAGTTGAGCGATATGATCGAAGGGAAAGAATAGG
>random_seq_289
CGCTCTTCGATTATTGGGGTCCGGAATGTGTAGGGTGCCTCGGGAACTAT
>random_seq_290
TGATATCCACCGTATTCTGAGAAACGGTCGGACAGTGGCCTTATCTACGC
>random_seq_291
ACGCCATACCGCTCCTCATAGGCATAAGAAGTAATCATCCGACATGGACC
>random_seq_292
AGTGAATACGGTAACGGACGACATTTCAAATGAATAGACTATATCGACGC
>random_seq_293
CGATGGAGTCTAAGTGTTAGCACACGCACCGGTTATGTAAATCGCGGATT
>random_seq_294
TGCAGGTCGGGTGTCAATTCATATATTTTCACTAGCGAGCGTGTCTCATT
>random_seq_295
GCACTACCAGGGCGTCCGACGGCCCATCAAAGAGCGTTAACTCAACTGGC
>random_seq_296
ATTAGCCTCTAGGGTCTTACGACCGAAGTATGTTTCGGATTGCCGTTAAG
>random_seq_297
GTTTAGTTGTATTTCGCTGGCTGTTGCTACCGGTATTTAGTGTCCTGGTA
>random_seq_298
TTAGCATGGGGGGGTTATGTGTCGCAATCATGATATTAGCGCAACTCCTT
>random_seq_299
TGAGGAAGCTTATCTTCACAATACACCCGCCTCTGTATTCTCGAATGTGG
>random_seq_300
AGAGCGAAGAGTACTTTTACCCGTGATCTCACCATCCTCGAGACAGGCGC
>random_seq_301
ACACCGCTAGCGTGTCTGTGCCCATCCATACCTGTTCACTTAAATAAGGC
>random_seq_302
GATCTCCCCTTTTTTACAACTACCGTAGAATTCGAAGGTTTCTGCAGCGT
>random_seq_303
GTTGCGTTCGTCATAAACATAACTACTGGAGATGAATGTTGCGAAAGATT
>random_seq_304
CAGATGTTGATGCTATAAATTACGCAATTCATCCGTTCAGCCTGTTCGTG
>random_seq_305
CCTTCCTTTACAGACCTACCCAGCGTTATGTGTCATACCTTGCTGCTAAC
>random_seq_306
GTTATTTTCCTTTTAGTTTCCTCTGCAAGTAGACACACCCTGTCACCTAA
>random_seq_307
AGGGTGAAAGTTTTTATAGGCCGATTGGTCCAGGCCTCATGTGCCTGAGT
>random_seq_308
TATCAAGATTTCCCGAGTATCGCGCGCCAACTACGGTGACATGATCGCTG
>random_seq_309
GGTGAAAGCCCGCATCGTGTGATGAACGGCTTCGTTCTAATATCTGAGAT
>random_seq_310
GCGTGGTCCAATGTTCGTGCTCATTTTACCAGTGCCCACGAAATAACCTC
>random_seq_311
CACCAGCGGCGAAATTGCAGTCTTTCGGTATCGGCGCTCTACTCGCGGGT
>random_seq_312
TCGAACATTCGAGATTGCGCCGATACGCTGCAGACAACACCAATAATACC
>random_seq_313
CAAATTAAGATACCATGGAGGGCATGCGCTCTACGTAATTGAGACATTAG
>random_seq_314
AGTAGCTATCTTCTGCATGTCTACACCATTATAGGTCTGTTTCGCTTGAT
>random_seq_315
TGTGCAACACCCACACAATGGAACCCGTGGCCTTAGCGTTATTAGCACCT
>random_seq_316
CTTCCGCCGACCACACGCTCTAGTCCACATCCTTCGCTGTTTCTGTTAGC
>random_seq_317
TTGATACTCTCGCTTCACGGGCCTGGCATTACAGAGATCCTCTCATGATA
>random_seq_318
ACTGGATCCTATTTACAGTCATCGAGTGATCTGTTGGGGTTAAAGCTGGG
>random_seq_319
AACATAGACCTAATTATATCTGGCAATTGGGTGATTTGGGAGGCCCCTTG
>random_seq_320
ACGGAGCCGTTACCTACATCGCTAACTCCTAAACGGCAAATCGGTATCGA
>random_seq_321
GTGCCTTGTCGGGTGATATAAGATTCTAGACGGCCCCGTCGACGTATACG
>random_seq_322
GATTCGTAACTGAGGTAAGCACACGGGCGTCGGAAACTATGTTGTAACAT
>random_seq_323
ATAAGCGTGTCCAGAGGATTCGAACAACGTTGATCGAACCCTCCGTTAGG
>random_seq_324
TTAAAATCCCAGTATGCTTCCAACCTCCCAGTAGGGGCCAGGAGCAATCG
>random_seq_325
GTAAGTTAATCTAAGTTACGCACGCGTGGATTGCCTGCTTTCAGCCAGAT
>random_seq_326
TCTGTATCGCAACCAGTTTTGCGTAGTTCTGATCAACTCAAGTAGTAGTC
>random_seq_327
CGTCATATCGCTATCAAATTGCGTCAAAGCTAGGCGTCTCGGGCCATTCT
>random_seq_328
CGCCATGTAATCGCGTTTCGCCTTCAAAAGTAGTAGATGAGGTGACAGAA
>random_seq_329
CGTGCGAACCAAGAAGGGTTGGGATGTATATAAGTGCAGTCGCTGGAGCC
>random_seq_330
ATGTGTAGGGTGTTTGCCCACCAGCAACCCTCAACTCATCGCCCGACGTT
>random_seq_331
CCTTTTCAGCTTGCCGTTCGCACTTCCGATCTAGTCCTCGCGTCGAAAGC
>random_seq_332
GGGCCGGGTTTATCCAAGACGATCGAAGCCGAGACCAAGTCCGATTGGAC
>random_seq_333
CGTAGTGGTAACCCGTCTCCTAGTGGGCTCCCTGGGGCGACAGAGAACAT
>random_seq_334
GTCTGAATCCGTCGAGCTGCGGTTTTCACACTAGCCGCTTTTACTCAGAG
>random_seq_335
ATCTTTCACTTTAGCGGCTTATCGCTTTCACCTTAGAGCGGCCTCGCGTC
>random_seq_336
GTATTTTGGATCCTAGATTCGTAACTATGGGCAGTAGTATCCAAACAACT
>random_seq_337
CGTCTGGCGGCAGTCCTTATAGAAGGGAGGGGCGCTAGTCGGTCCCCAGA
>random_seq_338
AAACATGCTAGACAAACCGAAGTGGCCACTCACCCGACACAATAATTTGG
>random_seq_339
TAAGGATAAGTGACTCCGATCTCTTGAGGCGATCTGAAGTAAGTCACGTG
>random_seq_340
TGTGGTTCCCGAAACGCTGCGTCATGGAGTCCCTGTAATTACCGGATGGC
>random_seq_341
CAGCGTCCGATGGTATGATAAGTATTGGCTGCACTGAATCCTTTTCATAT
>random_seq_342
GGGGTGGTTGGGGTGGATTTATGCTAGTATTCGCGAAATCCGGGCTCGCA
>random_seq_343
ATCGATCGCGTGTACCATTAGTTACTATAGCAATTATCTCCGTTAATATT
>random_seq_344
GAAACGGGGAAATAGGGGACGACTATTGAAGACCATGATCAAGTGCTACC
>random_seq_345
CGTAAGTTTACGCGCGAGAGTATACTTTAAGAGTTGTGGATTGTAACGTG
>random_seq_346
TGACCGTCACAGGCCGTTCGAAGCGAGAAGGACCGACGTAAACACGTGAG
>random_seq_347
GTAAGGATGAGTCTATGATGCGAAAACGCGTGCACACCGCCGCAATCTTT
>random_seq_348
ACCTTTGGGATATCCAAATTGCGGACTATCGTCGCAGCCTTGAGTACTCC
>random_seq_349
TACGAGGAGGTGAGATTCTGCTTGCGGAGACTATCTCACAGACTGTACCA
>random_seq_350
GTTACAGGCACCGCTCCCGGCCCGTTTATGATGTTACGGCAGAATCGTGA
>random_seq_351
GTCTCACCTGTAGCTCAAAACGGGAGGTAGTCGGAACGAACTGTTTGCCG
>random_seq_352
CCAGGGTGTATCTCGCTGCAAACATCAAAGCCCAAAGTTGAGTGCGTGTA
>random_seq_353
ATGAGACCGTCGCTTTGGCAACTTCCGGAGATCCGGCTGTTTGGCATGAT
>random_seq_354
GAATAATTTACGATCCGGGCCTAAAAATTGTCTACCTATGTTGCGAACGA
>random_seq_355
GCGAGCTGGGTATAATCATCCTCGAGGCAAATGTGAGTGCTACTGGGATG
>random_seq_356
CCAAGCGCCGGGATACGGGACTGATGGCCAAGAAGCAAACTGGCTCAGTT
>random_seq_357
AGGCCTTGTCTCTACGCCGGTTTAATGTTGGTCCATAGTATTGTACCAGG
>random_seq_358
CCTGCTACGTGTAGCGCCTTTTTGCCACCAGAGTAGAATTATATCCACAC
>random_seq_359
CGGCTGTTCGTGTGTCCCCACGGTCTATTAGGTTCAAACAAAGGGCAGAC
>random_seq_360
GAGAAAGTAAATCTCAATTTCAGGCTGCGTCGTTTAAAACCACAATCGTC
>random_seq_361
AAGAGGCCTCATCGGAATAATGCAGACTCAAAGACCTACCTAGGCTGAGC
>random_seq_362
CATGAAGGCCTGTACTTAGCGTGAATACAAACGCTACGGGTTAACCGTGG
>random_seq_363
CGTCTTCTCGAGAGCACTGCACGATCTACATTGCGTCACCTCAGGTGCGT
>random_seq_364
AGACCGGTGGACATATATACCTTCAAACGGAATTGATCACCGTGCTCGTT
>random_seq_365
AGAATTACGTATACCGAGATGTCCGTCGAGTCAAGATGTTCAGGGAAATT
>random_seq_366
TTGATAGGTATGGAAGTAACAGACTGACCTTAATACTTAGGACCTACAGC
>random_seq_367
ATGGCAAAAGCGAATCGGAGTTACCCACTTACTGCACCACGATACATTTC
>random_seq_368
AGAACTTCGAATTATCTTCGTCGCGATACCGGTACTGCGTTCCCAAGTGC
>random_seq_369
TTGTTACCAGCCTAGTCAATGTGGGAATAACTCATGATCTCCGGAACCGT
>random_seq_370
CTAGCGCGGCCAAATGTGTTCCCACCTTACCGCTTTGCACGGAGTAGTAT
>random_seq_371
CTTTGTCTCATCTCCTCGAGTAAGAGCGCTTTTGCTCCATAAGAAGCATC
>random_seq_372
CTGGGGCCCTTGCGCTTTTTGATTGATCATAGGCAGGACCGCAATCCTTA
>random_seq_373
GTAACTAACAGTCGCTCCGAGCTCGTAACTTTATCTAATATCGGTTGGGC
>random_seq_374
TTTTGTATACTAAGTCTGTCTACTAAGCCGTACACCCAACACCGTCTTCG
>random_seq_375
ACTGCGATGCCAACTCAAAATCAACCACTGCCGACACTGGCGGGGCTCTT
>random_seq_376
GCTAGTTATTGCGGGCATACCATGCCTGTTACAGGTCATTCGAGTCCTAT
>random_seq_377
AGTTTCTCACGGCTTCCCATAGTAGATCACGATACGGCGTCTGATTTCGC
>random_seq_378
GGCACACGACCCCACCTTAGTATGTTCTTGCGCACTGGTGACCGCGTGAA
>random_seq_379
AGTTCCTTAACCACCACACGTCGTATTATCTAGCAGCGGAAAGGGGAAGC
>random_seq_380
TCGCCTGCACTTCCCCCGTTTCGCCAAAATATCAGATTCTAATGGTCTAC
>random_seq_381
CGTCCCGACCTGAAGACAGCGGGCATGAAATGGCAGTGAGGACACAAAAT
>random_seq_382
CCCCAACGAGCGCGTGTACACGGGTGCGGTATATGTCTTACAGTGTGAAT
>random_seq_383
CTGGTTTAGCTGCGGAATATCTATGGAAAATGACGTAAGATAAGGACCTG
>random_seq_384
GCGATAACTGCCAATGTTTAAGGCCCGATGTTAATCCGATTTGTCAACCG
>random_seq_385
TGAGTTAAAGGGGTTGGCGATCGCGAACCCGCGCCCACATCAAAGTAGTG
>random_seq_386
TGTCTTATATCGCGCGCGATACGTGACTGAGGTAGTGCAAAGATCCACTC
>random_seq_387
TATGGTCGCACTGGGGTAAACGGGATTTAGTCGAGTTGAGGACCAGATTT
>random_seq_388
TGGAGGAGAAGCTCCAGCAGCAGGAGAGTGGTTGTCTAGGGCATGTTAAT
>random_seq_389
ACGTGCATCAGTCGGGTTTAGAGACCCTGTACAATTCTCAAAGAAGCCGT
>random_seq_390
AGAGTAATTGGCGCAAGGAATGTACCCCGGGGTTGCCTCTGGAATCGCAC
>random_seq_391
CTGTCAACGGTTCGGCCCGTGCGCCCACTGGGTGGGTTATGTTCACGTTT
>random_seq_392
GTACTGGGTGTCGGAGCGTATAGCAGTGGAATCGCAAGAAGATGTACTAT
>random_seq_393
TGAACGAGTATCTGTGAAGTAGCCTCACAGACGTGCCAACTCCTCTCCAG
>random_seq_394
TTGCTTTCTGACGCTTGTTCCTGTACGCATCATAGTACGAACTAGCCAGC
>random_seq_395
TTTAAGCCAGCGGCACAGCCCAGAACGCCCCCACGCTTAAGCCGTGCATT
>random_seq_396
TTGTATGTTCGTACAAGTATGCTTTAGTAGCCGTGTAAAACTTGTAGAGC
>random_seq_397
CCCTTCCAGGAATGGCCATGTAGTTAAATTAGGCTTCGTACTACTAAAAA
>random_seq_398
TTGAGAGAGATGATAGACCAGAGGTGTGTCGGGGAACCCTTGCATTAAGC
>random_seq_399
GCGTGGAATGGACTTCGGAAGGATGCAGGCTGCTAGATAATCATTAACCG
>random_seq_400
TGAGAGTATTTCGGTCAACTCGGCGGCGGTAGCTCCGTCGCTTGGCAGTG
>random_seq_401
GACGCCCTCACGGGGACGCTCCGAGCCAAAAAGCATTGGCCCGCAACGGC
>random_seq_402
TCCTTGCAGGCACTCTGAGCCACGGATTAACTGCCTGGGGCAGTATGCAG
>random_seq_403
ACAGCAACTCACGCTTCTCATCCGTATAAAACCGCGGCTTTCAGCCAAAG
>random_seq_404
CGCTATGGGCCCACGATGATAAGAGAACTCCGTCCACGATAATCCATAAG
>random_seq_405
CTCTACCAATAGTGGTACTGAGGCCGGCGAAAGCATATAGATATATGCAG
>random_seq_406
TGACATCGGGCCTGGTGCATGAGATCGGGTGTTTATCCGGGCATGTCCGG
>random_seq_407
TCCCTCTGCACAGGCAAATATGCTGTAAACATATCTTCAGCCTATGCAGA
>random_seq_408
TACTTAATGAAGTAAAGGTGAGATATAGATTATTCACTTGCCGGAACCAT
>random_seq_409
ACGGGACATTCCTAATTATATGGCGTGAGTGGAAGTCTGGATTAGTAGTC
>random_seq_410
CAGAGAAGTTAAAACGCCAACAGACCATGCTTATTTTCCTCAAAAGACAG
>random_seq_411
CCGGTTCGCACGACTATACTCTAATGTATGGACTCCTAATAGGTGAACAT
>random_seq_412
GAAGGTAGAATGCGGTCGACCACGAGCAATTGTGCTGACGAGAACGCGAC
>random_seq_413
GACCCGGTCTGGGCAGACGGGTGCCTACGGGAACTGCGATCCGATGACAG
>random_seq_414
TTAGTATACCTAACCCTACTATCCGGAATTGCCCTAGTATCACCTCAAGA
>random_seq_415
CGCCTTTCCTACTAACATGACCAAAGTGAACTCGCTCTATACGCATGCCG
>random_seq_416
GGCCTTGCAAAGCGTTACGGGCCACTGTCTAACCTCCGAAGATTCGTGTA
>random_seq_417
CACATCAGGGGGCGGTCGGATAGCTGAATCTTGTCCATGTAGCCAACCAG
>random_seq_418
TGTGCAATGAGGAAATCGTAAACTCCTAGTACACCTGCGGGCCTTTGCGG
>random_seq_419
AACGTTAAAAAGGGATCAGTGAGGCGTGGTGTCCGCATAACCGGAATGCG
>random_seq_420
GTGTTTAACCACAAAACTTGCGCCTCATGTAATGGAGAGGAAATATCGTT
>random_seq_421
CAGTGGGTCACGGTAACGAAGACGGATTAGGACGGGTCGTCAAAATGCAA
>random_seq_422
TGTTTAATCAATGGTGGAACCCGGGTACATCGAAACATTCCGCCGAGAGC
>random_seq_423
TTATGGTCTTTAGTCTAGGTCCATTTCAGAGTCCTAAACTGATGGCGCAG
>random_seq_424
AACGCTCGCACGCAACTAGGATGGCGGCCGTTAGAAGTAGTGACGCAGAA
>random_seq_425
ATTCTTCATATAGACTCCATGGACCAGATTCTAACTCACGGGGGGGCTCC
>random_seq_426
CAACGCGAATTGTGAGACTACTATGCTTATTTGGGGCAGCCCCACCTCCT
>random_seq_427
TGACGGCCTCCAAGGCATGGAAGCAAGCGACTCTGATCACACTCCCAGAT
>random_seq_428
GATAACTCGCGTGGGTAACAGCCGGTCTCTCTCTCTCACGTTATTGAGCA
>random_seq_429
ACTCCATTCCTAAGGTAGAAGCGCAAAGGTTGTCCGTATACGTGTTGCCT
>random_seq_430
TTGGCCGTACCTACCATGACCACGTCCAGACATAGGTCGTATGACGAAAA
>random_seq_431
AAGTAAAATAAGCGTGTGTATTCCGATGGGTGACATCATTTGGACCACAC
>random_seq_432
CTTTTCAAGGAAAGCGTATGAGACACCGAGGCCTTGTCTGACTTGTAACC
>random_seq_433
AGAGCGTGCCAGTTTCGTCCCTAGGACTGACACGCCTAATAATTGTCCGG
>random_seq_434
TGCCTGTCTATTATCGTGGGATCCGTCACTATAGTGAGCTAAACACCGAT
>random_seq_435
TGAACCGAGCAGTGCAGCGAGTCCCTCCACCCGACCGGAGCTTGCGGGCA
>random_seq_436
ATCCAAATCTGAACACTGCCCCTCTCGATCCTGTCTTTTGTACTACGAAA
>random_seq_437
GCCCGGTTCCCGATGTTTGACCGGGACGTACACATTGGGAGCCCCAAAGG
>random_seq_438
GGGATAGAGCTGAAAAAGTTGTGCATTGATCTTACCTCCTGCCGCCCGAG
>random_seq_439
CTACCGAGGTGGGAAGCATAATCGTACCCAGACCATCGCTCCTAGCCAAG
>random_seq_440
ATTGACCCAATAATATCTTGAGGCAACCCGACTTCTCCATACTAGCTCAA
>random_seq_441
TGCATATGGTTTAGAGCACAAAATGTAAACGATTTGTCACGAAGGGGACG
>random_seq_442
AATCCAATTTGCATAATACTTATAGGTAGAACCAACACCGACACATGTAA
>random_seq_443
GCACACCATTCTCGGCATCATTCCCAATCAACCATGCTGGTGACTTCCTC
>random_seq_444
GAAATAACCATTATTTTGAGACACCGCACGTGGAAGAACCGGGCTGCGTA
>random_seq_445
GGTTGTCTTTCCGATATGGGTAATGGTGGAAAACCCCAACACGTAGCAGC
>random_seq_446
GGCCCGCAGACCCGTCTATACACTGCGCTGGTGGGGGGGATCATCGCTCA
>random_seq_447
GGAACAGGTAAAATTTCAGGACTCATGTGGGAGTCGATCCTGTGTGCGTC
>random_seq_448
CAGCTCTTAAGAAGATATCACAGCCGTGATATCCGATGTTTCCTATCCCC
>random_seq_449
GCAGTGTTGGCGGCAACAATGAGCAACGGTTTGCCTAAACTTTTGTACGC
>random_seq_450
ACAAAAATGGTGGTGCGTTACGCGGCTAACCGACTGAACACTTACCGCCG
>random_seq_451
GCTGGGTTATAATGGCTGAAACGATAACTTTACACCGCGCAGCGTCAGCA
>random_seq_452
TACGACGCACCTGCGACGCTACAAGAACAACTTGGCTGGAAGTAGAAAGG
>random_seq_453
TACTTTTGGCTCTTGCATCGTCGGAGGGCTGCGACGTGGTTTCAGATACC
>random_seq_454
TAAACACTCCCGTAAGATGCAGTGTTCTGCAGTGGTCCACCCATCGGGTT
>random_seq_455
CTTCACGGGCATCATAGGCAGGCGAATCCTTGTCAATCTGTTTGGGTAAG
>random_seq_456
ATCGCTTAGCACGCATGTGCAACGGCCACTATGACGTTGATAACACGCTC
>random_seq_457
ACATAGATCAGGATCACACCACACCACAGCGTTCGCTAGTTTAGTTGCAT
>random_seq_458
CGCCCCGAATTGCCCATGGCTCGTTATTCGTGCTCTGCCACGACCGGGAT
>random_seq_459
ACCAGTGTGTTTTGGTGAAACGGATTGCCTCGGCTCTTTTCTGACACTAG
>random_seq_460
CGTTCTAGAGGGATTGGGCAATAACTGTGGGGATGGCAACATTCATCATC
>random_seq_461
ATTCTTGTCCTGACGGTAAAATGTGAAACGTACGAAGAGGGGGTCGATTT
>random_seq_462
GGAGGTCAGGCGATGAACGAGGGTACAGAACATATCCTGCCGATATTGAT
>random_seq_463
ATTCGTTATGTGCTTCTGTATTACTTTCTGTTGAGCAGTCATCTAAACAT
>random_seq_464
CGCTACGACAGTCATAAGTTAATCACTCCTGTGACGTATCACAATGCAGA
>random_seq_465
TACCATGACCTGAGCCCCATAATTGTTACTTGCGGGTTCGGTAGTTGATT
>random_seq_466
GCTGAACCGTTGGCACGCATGCGGCATAGAGGGCCGACCAGCGGTTTTTA
>random_seq_467
CCCGGTCTCGTGCTGACCGCGGGCGTAGAGTCATGAGGCCTCATAGGGGG
>random_seq_468
CGGAGCGAGGCTAGCTAAACAGGTTCCTAGGTGTATGCGCCTCCGGTCAC
>random_seq_469
CACACGGTAGACCGGCCAATACCCAGTCGGATTAAATAGTACTAACTTCT
>random_seq_470
GTGGCCTCGCGCCGGCAGCTCTTTTGGATTATGCACAACTCTAGGGATCT
>random_seq_471
GCCGTTACGCCGTCGTGCAGTAGGAACCCCAAGTATCAGGCAATTGCGTG
>random_seq_472
TACCACACCGAGACACCACCGGCCCGGCTAGGCTACCATTCCCTGTTAGA
>random_seq_473
CGGTCTCATACTATGCATTGTAACCTAAGTCCGTGTGGACGCCCCTTCTG
>random_seq_474
ACTTGATCATCTATGTACTGTCATATCCAAGTCTAAATGTTGCGGACACG
>random_seq_475
GGGTACTCACTCACGTTCGAGCCGCGGAGGGGCCACGTGCCACTCCTGTA
>random_seq_476
TTTTGGCAGTTGCTGGTACTGACCTGCCTACCGTGTAATGATGCATCGTA
>random_seq_477
GGGGCTTTCGTTCGCACGAAGTCCCAGGAGATAGAAGTCTTCCTGGCGAG
>random_seq_478
GTCTTTCGCCACATTTGGTTTTACAAGTTCTGTAGTTAATTCGACCGTTT
>random_seq_479
GAAACTTTCCACGCCCTTACCCACAGTGGCCTATCGGTTCGTCGATTAGG
>random_seq_480
GTTGACATGTGGTAACTTGTTAGGGCTGGGGGGACAACAGGTACATGAGC
>random_seq_481
CTACCTTCGTAGAATAAGCGGACAATTCTCAGCGATCTGTCGTGTGCGAC
>random_seq_482
TGTGGAGGGGCCTGATCTACGTCATCGCTCTGGGTCCTTCCCTGGTTCAA
>random_seq_483
TACCCCCTGTATGTGACTGGTGACCGTCTCAGAGGCAGAGTCTCGCTAGA
>random_seq_484
CTGAGACCGGCTAAAGACGTCGTTCAGACAGCAATGAATAACGACTGTAA
>random_seq_485
AGGGGTTTTGATAAGTCATATTAATGATCCCCACGAACAAGGACCGTACG
>random_seq_486
TTTGCCTGGCTGAGCAAGACATACGTAAGCGCCTAAGTTCACGATGCCCA
>random_seq_487
TATCGGACGGAGGGTTCGGAAGAGGGGTTGATGCGACGTGATCCTGTAAT
>random_seq_488
GCAACGTAGGACATCTGCTGGTGGGGTCTTTTGAAGGCCGGATTTGAGCC
>random_seq_489
GGTCAGTCTGGGAATAAGTACGCAGACTTGGGCAATCCATCCAGGTTGGG
>random_seq_490
TTGGATTTCGTAGACCGAGGTGTGGCCCTAACGCTACTCAAGCCTACGGT
>random_seq_491
CCGTTCCTGTCACAGCGCCTATCGTCCTCGAGCCCGCCGCCGTCCCCGAC
>random_seq_492
CCACTACTAACAGGTAGTCCCGCACTCTAGAGTGCCGGGCCCCCCGATGT
>random_seq_493
CTGCTATCCCGTGTTGAGGTTGACCATTATAGGACCAGTACACTCCTCCT
>random_seq_494
AACATAAGGGAAATCACCACACGTTACTCTGACTTGCCACGTTCTATTGA
>random_seq_495
ACTATGGGCTGGCCCCAAGGTTATCAGTTGAACTGTTACGGTATTGTGAA
>random_seq_496
TCTCGTGCCCCTGTCGAAGAATAATAGGTTCTACATACCAGCCCAGGTTG
>random_seq_497
CTTAACTCAACAGACGCGATAACCGTTCGTCCTTACTCCAGGCGCCGGCT
>random_seq_498
GAGCTCTTGAATCGGACTCCTAGCCCAATAGAGTTCTATTTATTATTACC
>random_seq_499
GGTGTCATGTTCGGGCGCGATCTTTGATTTCCCATTTTGGATAAAGATCG
>random_seq_500
ACGAAGAATAGAATCCCCGCGGCTTGCGACGTTTATTCGTCTGAGTCTTC
>random_seq_501
CCTGTGATCTAAGGCATGAAGATTCACCCTATATCCTCCTACGGCTAGTC
>random_seq_502
TCATTTCCGAGCCGGATAATTGTTTGACTAACACTATGATCGCTGTCTCT
>random_seq_503
TACTACTTTTGACAGTAACCGACAATCTAAACTACCATAGTACGTCAGCT
>random_seq_504
TTCAGGTTGGGCGTCACAGCGCGGGCACCGCATATTTTATCAAGATATCT
>random_seq_505
ACATGTCGATGCCTGCGGTGTCTGCCCATGGCTAAGGCAGTTGATAGGAC
>random_seq_506
TGAACATGGCATCAAATTTCATCACGCGTGGACGTGGTGCTCTCCACGGG
>random_seq_507
ATGACATTAAATCCCGACTATCTAAGTACTTGAACTACAAAGTACGCTAG
>random_seq_508
GCAGAACGAAACAGATACCAACACCCAATAAGGCACCTCCCGACTCGGGT
>random_seq_509
TGAAATCGCGTGGCAGCTGTTCCTTCTGAAATCATATGATTCCTACCGCG
>random_seq_510
GGATAAGGACATAGAGGACGTTGTATCTGGGTAGAAAGAGCGGACGTCCA
>random_seq_511
ACCGCCACAATCGAACTCAACACCTAGAGTTTCCGAGGCCGTGGAACCGC
>random_seq_512
ATACACTACACCCGAATTGCGACTTAAAGACCGATCCATGTAATACTCAT
>random_seq_513
AACCGTCGGTTGAAATGTGACAATCGATCTTCCCGAGGTAGGTTAATTGA
>random_seq_514
GCACTCTAGCAAGCGCGGAAATCGTTCGGAAGCGTGGGAAGCACTTTATG
>random_seq_515
TAAAACTGTGACCGTGAAACCATGCGAGTTAAATTTTCCCAATGAACTTC
>random_seq_516
TCGTTAGAGCACACAATCCTTCGGAGACCTTAGCATCCCTCCAACATATT
>random_seq_517
ACGCGTAAGCCGGCCTGGTCTTCGACATTGCCACTGTCGTAGTTGCAATG
>random_seq_518
GCTGGAGCGAAATATTTGCGAGACTCAAAATTGTTTAACAGTGTAGGTGC
>random_seq_519
TAAATCTATATCGATAGCTGGTAGGCGTTCACAACACTGCACAGGAGGTC
>random_seq_520
CGAAGCCTTCTTGACGACCCGAGACGAACTATCACCCTTCCAGGAGTAAG
>random_seq_521
AAAAGATAACGCCGGTTCGAAGACATCGGTCTCGCAGCGCTCCACGTGAC
>random_seq_522
CTGAAGTAAGTGTCTGAAGTACCCCGTACATTTCCTTAACCCACGATACT
>random_seq_523
AACGGGGGCGGCATTTTAGCTGTCCTTCACACAGGACGTCGCCTAGATTC
>random_seq_524
TGCAGGGTGGAATGGCTAAACTGTCATTGTACTGGCTAGGATGTTAGTCT
>random_seq_525
GTGGTAGAAACTGTACTCTGACGGAGGTATTTCTTGGTGAAATCGAGCCG
>random_seq_526
GTTGGTGGGTCTGCAGGTTCTTCGTCCTCAGGTATATCTATCAGAATCCT
>random_seq_527
GCGAACACCTCCAGCATAGTAGCACTGAGCACGATGTGCTTGGACAGAAG
>random_seq_528
GCTATAGCTAACCGGTAAACCGCCGGTGCCGGCACATGCTTAAAGTACGT
>random_seq_529
CTAGACACGGGCGAGTAGAAGGAGTTTGAAACAGTTTGCTAGCATATTGC
>random_seq_530
CTGGACAAAACCAACATCCACGATCCGAGTCCCTTTATACCTCAGCGCGA
>random_seq_531
CCCAATCCCGTCTCTGGTCCAGTAAGTATGTGCCCACGATTAAACAATCA
>random_seq_532
TTCCTAGGGAGACGAGCTTACTCGGAAGAGCATGTAAAATGCACTTGTAT
>random_seq_533
CGCTGTGCTGTGGTTTACTAAGACCGTCACTTCATATTTACAGATGAAGA
>random_seq_534
CACGGACAGGCGCTAGGACAGAATATCTCCTCATTAACCACAGGCAATTC
>random_seq_535
GTGACAGAAGTGTCGACAACCGTGACACCCCGGCATGTCCCGGGCTAGTA
>random_seq_536
TCGAGCGATAATCCACTTCGAAACCCAAACGACGAGCTTCACATGGCGGG
>random_seq_537
ATTCCTACATAATTCGCATTGGTGGAGGACCTCATGCTATTTTGTAGGAC
>random_seq_538
TAGGTCTGCCTACAGTCTAAGTTATTCTGAGCGAGAAAGACTTGTAGAGA
>random_seq_539
CGCAGTTTCAGTGACTTCTAGAACTCTTCTCAAGTCGACGGAAAGCGATC
>random_seq_540
AGTCTACTCAGTAATAAAACCGCGCGGTAAAAGGACTGATGCATCTCTCT
>random_seq_541
TATACTCATTCGCAATGCACGTTGGCCTTAAAAGAGACACCTACGTCACC
>random_seq_542
GAAGATACGTTTCCGAGATATAGCTGAACACTGTGGTTGATACGTCCCGC
>random_seq_543
ACCGAATCCGTTACGGGTACTCGTTTCTGTTAGTCATCTCGTTCTTTGGT
>random_seq_544
CTGTTGGCCTAGTAATCTCCGTCCGTGGAGTCGAGCCGATGATAGCGCTG
>random_seq_545
CAAATGGTGCGAATCTGGTTCTTCCGATGATTCCAGGAAATGCCCCACTG
>random_seq_546
TTGGATCTCACGTCCCGCGTTGATTACTGCAAACCTGTGACATAGAGGCT
>random_seq_547
CCCCCCTTCCCTCGGTGGAGCCACGGTATTAGTTGACTTTCTCTTAGGTT
>random_seq_548
ATACAACTGTGTATTTCGCGCTCGCTCCCACATATTAACCTATAAGTGGT
>random_seq_549
TTTCTGGACGGTCTTCTACAAAGCGAAGGCCACGCATTTCTGTATGCTAA
>random_seq_550
GGGTAACAGTCGGGCTCCGCGCTGGTAACCCGACTACAGTGAATTTATAC
>random_seq_551
AATCAGTCGAGATTCGTCACGCTTGAGTGGCCAGAAAACAGAGAGTGAGC
>random_seq_552
GTCGTCACGATCCATCATAAGCTCGCGCTCGGCGCTCAAGTGCCAGTGGG
>random_seq_553
TTCAACCTACGAGCGACGGACGCTTAGCGTGTCCTGTAGGCGATAGCAAT
>random_seq_554
TCGCCGCATTCATTGAGCATGAGTTCAACGAAACAACGATTCGTACAGTG
>random_seq_555
GATGTACATTGGAGATTGCAGTTCTGCTGCAATGGTTCGCTATGCCATGC
>random_seq_556
ATTTGGTTGAGATGTTCGCACACCGAGTGGGGACATGGTCGAGGGGAAGC
>random_seq_557
GCTGCGGGTGCGAATCAGGACCGCAGGAGCTCGACTTGGTCTTACGCTCC
>random_seq_558
AGGACTTATTGATAGTTTATTTTTAAGTATGATCCTAATTTCGTTGACTC
>random_seq_559
GGTCGGTGGCTTACTGTAGACTCCGGACCTCAAATATACACTGACTCATC
>random_seq_560
CAAGTCAAACCCGCTATTCTTAGTGGTCGCACGGACAAAATTTCCATAAG
>random_seq_561
TGGGCGAACGATCTCCGGACAACATTTGTATAATTTTGGGAAGCACCCCA
>random_seq_562
ACAAGTTTGGCACAAGGACCCGGTAGGGTTCATCCCTTATGCAAGTGAAG
>random_seq_563
GTCTCTTAGAGGTGAACTTCGCATTAAAACGAAGCAAATAGGTAGCCTGC
>random_seq_564
TTAAACCGGGGGATTAATCGTTCTTATGACAGATTAAGGGCGAATAGTAC
>random_seq_565
CAATCCGGCCCTCCACGTCGGCGGGCGTTTGATGTTCGGAGCTCCAATCC
>random_seq_566
ATGCTCCGTTTTGGCCCGAGTGGTCGTAATATTCAATCTAATTGGAATGT
>random_seq_567
AGATCCCCGCAAGTGAACAAACTATGTGATAGCCCAGGAGAAAGCTTACC
>random_seq_568
ATAGATCTCCATTCTGCATAGCAAGGGCCTGGACCCCCGTGTATTTGTCA
>random_seq_569
TTTAGTCAATGCCTGAGCTAGCACAGAGATGAAACAAATATCCAGCGGGG
>random_seq_570
GGGCCCTCTTCTGATACTTGCTCCAGGATTTCCCTCATCGATAATGCTTT
>random_seq_571
TCGGTAGCTTAATCCGCAGCACCGAGCTGGAACGACCTACCTACTCACCC
>random_seq_572
CATAGCGATTTGAACTTGCCTTTGGCGGTGGCTGGACGGTTAGTTCAAGG
>random_seq_573
AGTAACTTCCTTAATATTCTACTTATTATGGAGTGTATTGCTTCCTTAGC
>random_seq_574
TTTAAGCCGCACCGACGAACTGAATCGATCTCCCCAGAGCTTCAATGCCC
>random_seq_575
GTCTTGGCAAGGAACCTTTTAGAAGACATACATCCGGTCAACTAGAATAA
>random_seq_576
TTTCACGCCTGCCCCTTGGCATGAGAAACCCAGCCACTGGTAATCCTGGG
>random_seq_577
CTTCTATAGTCTGTCAATCTTCTTCAGTGAAATAGATGCATTAGTGAAAA
>random_seq_578
TACAGTCGGTGAAGGGAATCCTTCATAAGATAGGAAGTGTCTTTCAGTCC
>random_seq_579
CGGACAGCAGGCTCCCTGTCGAATTATTAAGCTAGCTACCCTAGAGTTAA
>random_seq_580
GGAGTGAGTTCCAAGTCATTGAGTATGGTCGAATATCTGGTCTTCACGAT
>random_seq_581
GGGAGATAACATCATCGGTCAAATGCGCTGCCCGCACTCTTCGGTCTTTC
>random_seq_582
CGGAAACTTAAGCACGCGGCAGCAAATGGTTTCCCCCCCATTCATTAAGT
>random_seq_583
CGAGAATATTCTCTTTAGGCGAGACTTTTTCATTCTACGGCGGCACCTTT
>random_seq_584
CTACAAAAGTCTGTCTACCCAGTCTGGATTACTCCAAATCAGCGATCGGA
>random_seq_585
CTTTATCCGCGATATCTTGTGGTATCGCCAATCGGGTACCAGTCCCTAGA
>random_seq_586
CTGCTAATTCCCATAGAGGGCCGGGTACCCATGCTACTACCTACATCCGT
>random_seq_587
TTCACTTGTCAGAGATCTAGTCTACCGAGCAGTGCTTCACGAGCGGTGGA
>random_seq_588
ACGGCCTGCTTCTACAGTACAAATACTTCGTAACACACCCGTCAAGCCAC
>random_seq_589
CGCCACCGATGTACTTCCCGAAGTATGCCCTCAGGAAGTATCCTGTAATT
>random_seq_590
GGACGCCTACTAGAGAAACTGGAGAGCTGAGGTGTATCCGTCAAGGACAA
>random_seq_591
TGTGAACTAGCGCGGACGGCTAATTGACGCGTGGCCACCTCGTTGATAGC
>random_seq_592
CCCAACGTATCTTTGTCACCACGAGGAATGACCGGCCTCATACTGTTGTT
>random_seq_593
GTGTTTCCGAAAAACATGCATGACAGTTAGTTGGAACAGGCGGAACACCT
>random_seq_594
AGAGCGACGAGGATTTATTATTAAGCCCGGTTGTAGGGAAACAGAGCACG
>random_seq_595
GAGTTTGGCACATGTTTTTGATCTTTTTATGAAGTAATCGCGAGCCGCAG
>random_seq_596
AATGCGATAGTTAAGAAAATTGGAGCAGCGTCCTCCTGGGAAGCTCAGCC
>random_seq_597
TTCCTACCATCTTACGTCGTGTTGGACTTGCTAGGAAACCTACCATCCTA
>random_seq_598
ACACTCGTTATATACTCGGTAACTGCGGAGTGGAGGGTTCCGGGGCCCAG
>random_seq_599
TCATCAGGCTTCTAGCCCTACGGGGAGCGCGCGAACCCACTGAAACTTCA
>random_seq_600
TTGACCCGTGTCGCGCGAGAGACCCACTAAGGGATCCTAACTGGGGGATA
>random_seq_601
CGAGGCAACCCCGGTGATCCCGCTATAAAAAGCGCGCTCATTTGTCATGC
>random_seq_602
TGTAGTGTCCTCTGATAACTCTCTCAGGTACAAGAACAAATCACCAGAAG
>random_seq_603
AGGAGTACCTCTACATGGGAACTTATACGTGCACTTTCCTCCTAGAGACC
>random_seq_604
TAATAGCTCAGCATTCGTGCGTTTACCGTATGGCTTGTGGTATGATCGTA
>random_seq_605
TGTTGACTGAACGCGATCGCATACGCATAGTAGGTCATCTTAATTTCCCC
>random_seq_606
GGAATGTTTCACGTAGTCAGTCATTACATACACCTCCTAACGACTGACAA
>random_seq_607
CTCTATCGAGACAGCGGGATAGACCTCCGTAAGCGCTTAAGCATGGTGAC
>random_seq_608
GTTTACTCTGAAGTGGTATTCCAAGTACGACCTCCACGGTGACATTATGT
>random_seq_609
CAACCAACGTTCCACAGACCTCTGACCTCCGGAACCAAGCCCAAACAGCA
>random_seq_610
ACTGTAGACTAATATTGACCGTAGGTTCGTAGGCGGTGATGAGTAGGCCG
>random_seq_611
CGGACATATGAGGCCCTACGTGATAATGCTACACTGAATGGGTAGATGTC
>random_seq_612
CTCTAAAAGGGGACAGTGGTCACTACCATCGTGGAACGGTTCGGTGGTTC
>random_seq_613
ACCTATAACGTCCGCCCGTTACAATCGTAATTACAGTAGCCGGGCCGAGG
>random_seq_614
AAGTTCGCGAGCTAACTACCAGTTCGGGTTGAGCGAACTTCCATCCCCCC
>random_seq_615
AGTCAGCCGATTTGTCAAGGGCGGCGCTAAAATGCCATGCCTATATAATT
>random_seq_616
AGTTGTGCGTAGTCTAGCCGTTGATATTACAAGCGCTCCAGTACTTGAGA
>random_seq_617
GCCATTGGAAGCCGTGCCCCAGCACCGATAAGGATAGGTAGCACCGGTTT
>random_seq_618
GATAGCCCTATATTGCTGAAGATAATGAGCACGAGGTCTGGCTAGTGGAC
>random_seq_619
GGAGTAGACCTTGGCGGTATACCCTGACCTTGACACCGTCCGTTATGGTA
>random_seq_620
GGACTGGCACACCGATCGATCGTCAGGTGTCGGGGCTGCTTTCTTCTCTC
>random_seq_621
AGCAGATATTACGAAACAATCCGTCAATGTATTTGTCAGGACCTCGCGTC
>random_seq_622
CTCAGGTCGTAATGGGGTCAGACTCAAGATACACGATCATTTACGAGGGG
>random_seq_623
ACGGTCTGATTAACCGTGAATATGCCGACAAGTCTGGATCCGTCCAGGTA
>random_seq_624
AAATCCGTCGTGGATCGGTAGAAGCCTTTATTTATGAGAAGACTATCTAA
>random_seq_625
TAGGCGGGCGGATGATCGCTCGGGCGAGTTCGAGTTGCGATTGGTAACGG
>random_seq_626
TACCCACTGCCTTGTAGTATGAACAACTATTGTATATCAGCACTAGCTGG
>random_seq_627
TCGGGTAGTCGTAAATCTCCCGCCTACTATAGTCGGACCATATCATTGGT
>random_seq_628
GATTACACAACTTTGTACTTACAACGCTATCAAGTAATATACAAGCACGG
>random_seq_629
ACGCTTTCAACATGAAAACACTGTCTAGATAAGCGGAGACGCCCGCAGTC
>random_seq_630
AACAACCATGATCTTCGATTGTGGTAGGTGCATCCCTGAGCAAAAGTTAT
>random_seq_631
GCTGTGGCGACCAGAACAGGCATCATCAATCTATCTCATTTCCCCCAATA
>random_seq_632
TTCACGCATAGCAGCCCTCAGCTCTTCGGGAGCACATAAGAAGAGTGCGC
>random_seq_633
CTTGTAAAACGTTGACCCATGGACAGGATAACTAGTTCGGGCATATCTAA
>random_seq_634
GTCGTAAAGCTATGAACTAGCTCTGAATAGTAGTTGGAGCGTGCCCAAAT
>random_seq_635
TAAGGACGAAGAAAGCTCATAGATGGGACTAGCGAGCTGAACGGTCTGCG
>random_seq_636
TCTCGGCGGTAGCTACTGCCCTTTGCAATCCTTAAGACACAAACCTTATG
>random_seq_637
GAAGTGCGTCAGTTTACTTTGTCTGCACTCAGGGCTGGCGCACTTCGGCG
>random_seq_638
ACCCAAATAGGTCTCACCAATAATTAACATCTAATAATACTCCCGTATTA
>random_seq_639
GCATCCTTGGGTGAATTGTGGACGACTTCGTATTTTTCGCGCAAGAACGG
>random_seq_640
CATGTTGGAATGAGGGGTTGAAAATGGTGACGTTAATCCCTTCCTCAAAT
>random_seq_641
TCTGCGAAGAGCCTATTATTTCTACCAAAAGCGACGCCTCAACGCGTCCT
>random_seq_642
AAATGCTCATCCTAGTCGGAGGAGACCTTACCCGCCCGAGTAAAGCTTTA
>random_seq_643
TCTTAGAAGTGCGGTCACACTAATATTAATGGGGTATCCCGGAATCTTTA
>random_seq_644
TCGTGCTGGCCGCGGGACGCGCTAAGTACTCTACCTCGCGGGTTTAGCAA
>random_seq_645
GCGAGTACATTCCAAAGGCATTGTACAACGCCCGGAGAGATGGAGTCAAA
>random_seq_646
CTTCCCATGACAAGAGTCGAAATCTACTAATCGTGAACTAGAGTCAGGCC
>random_seq_647
TCAATTCTGACCCCATCCTTTTTGACTACGCATTCACCGTATCAGAACCT
>random_seq_648
CCATAGATTTTCAATCTCTCAGAGATCGAACGTTATCTCCGTGGCCGGGC
>random_seq_649
TGGGAAAGCAAGACTACGGACTTTATATCAGAAGGAGCAGGGAGGAACCG
>random_seq_650
CGCCAGACGAAACACCCCTAACTAGGAGCTGTAAGGCTCCATAGGGGTCG
>random_seq_651
GCTCGGTTAAGCTAATTGTAGCAGGACATCGGACCCCCGCCAGACGAGAA
>random_seq_652
GGTTGCGGTAACAAAGCATACAGCCGACTACGTCACACTGTGCACCCTAA
>random_seq_653
GGATAGTCACCTAAGATTGCAGAAGTCACGTGTTTCCCTCTCACGCGATT
>random_seq_654
ACCTTTCGGTATTGCTAATATTCGTTCCCAGACTTTCAGACCACGGGTGC
>random_seq_655
TCGATCATTACAGTGCAGAACCAACCTCCTAAACTTGAGCGAGATAAGAA
>random_seq_656
CAGTACATCAAAGCAGCAGACAATACCAATGCTGTTACAGTATAAAGACT
>random_seq_657
ATTGTCGTCCTCACAGATCCAAGCTCTTAGCGCGACGTATCAGCTACAAC
>random_seq_658
ACACATCGACACCTTACTGTAATAACAGTCTAGAATTAGCTACTTCCGCT
>random_seq_659
GGTTCCTACATCGATCGTAAGCCCGAAGCTATAGGCAAGTGTAACCTGTC
>random_seq_660
CAAATTAAATCAAGAGTACTTTGCATCGCAGACTGAACGGTCACTAGAAG
>random_seq_661
TGCGCTTTAACCTCAGAAGCACCCATCTTGATATGCTACTCCGCACGGTA
>random_seq_662
TCGGGACAGGAAACTTGAACTCGTATCGCCCCTGGTGAGCTTTTGCAGAG
>random_seq_663
ATGGGTCCAACCTACATTCATGTGTAGAGGTGCTAGCGGTGATGTCTGGT
>random_seq_664
CGCCAGTATATAGTTCGGGAGCTACTGGGTATTGGCTAACGTATTAACAG
>random_seq_665
TATACAAAAGGACGCCACCCCTTAGAAGTGATCGTGATAGTTCAACACAC
>random_seq_666
GTCGTTTGATCACGAGGCCCAGCACGGGCCAGCGAGCTCTGGGGCCAATA
>random_seq_667
CGGCTGGTCCGTTTAGAAACCAATTTTTCAGTTTATGCACCTGGATAAAT
>random_seq_668
CCCCTACTGGCTTAACGCGCTGTTCCGCAGCTGGCATAGAGTCGGCAGTT
>random_seq_669
TTGGTATAAATTGGTGGTTAAGGCCTAGGGATGTCTGGCCGACGGAATAG
>random_seq_670
TATTTCAATGAGTCCGCGAGGCTGGCGTCAACAGAACATGGGCGTGACCA
>random_seq_671
ATCCCTTTACGGCGACGTTCCAGTGCGGTAGGACTGTTGCATACCGTGTT
>random_seq_672
ATAATGGTCGGGAGCAGTTCTTCTGCACTTTCGATGTCCTAGCCCCCTGG
>random_seq_673
AGAATTCGCTCCCCATGTGTTCCCGCAGTTATTTCGAGAACGCGAGCTGG
>random_seq_674
GACTTGCCGGAAGAACTAATTCTGTTTAGGCAGAGCTCTACCCCTTAAAC
>random_seq_675
CCTCAGCGAGAGCTTAGTCCGGGTGTATCAACGCTCGGAATGCGAGACGA
>random_seq_676
AGAACTGGGTGCGCCAAGATCATCCTGATATTCGAGTGTTTTTTAGATTT
>random_seq_677
CTGGTGCCTACTTCGCTGCCTTCGAGATTTGTTTGACTTTTTCTCAATAC
>random_seq_678
GCCGGACCTTCGTTTCACGAATTGTGTTTCAATCTCTATCTTGATCGCGC
>random_seq_679
TGAATTGGGCCAGTTAAAAACATATCCTTGGTTCCGTCCATTCTTTGTTT
>random_seq_680
GGATCGCTAGTTGCGTTTGACTAAACACGGGATATTGGTCCGTAGTACCA
>random_seq_681
AGTGAGCTGCGCCCCTGTATGCCGGCAACCGTGAACACCTTGTAAAGATT
>random_seq_682
CACTCAGTCGGCCTGTCGATCCAGGGAATTGATGGTTTGTAACGTGTATA
>random_seq_683
ATATTATTCGCCCTCTGCTGAGGACTTCGAAGGAACAAGTGACGCGCTCT
>random_seq_684
GGGTTAGTCATGAGCTCACTGCGCCATTCCACTTAAAACGATAGGTTGAC
>random_seq_685
TATCTCACTAGTTCGTAGCAAACTTGTATACTTCATTGCGAGACCATCCT
>random_seq_686
GGTTCCCCCGTGAAGGCTCTGTACTTGCTGATGACACCACTAGGGCGCTT
>random_seq_687
TTTAAGTTCATCACCCGTTAAATGTAACCCAAGTTGCTAGAGACTGAGCT
>random_seq_688
GTTATTGAGTAGAAGTCCAGCGACGCGGACTTCAGACAACCGACACTTAA
>random_seq_689
TATGCTCACCTTTACTTACTGCGACTTACCCGCGTGCCTAACACACGATA
>random_seq_690
ACCTATTATAGGGACTAGCCCCTGAGCCATCCATTTTCGCAAGCGATAGG
>random_seq_691
TCGGTACTCATCGTTAAGCCGGGAGTTTATCTACCGAAGGCGTACGGGAG
>random_seq_692
GTTCATCCTTTTGCGATGTGCTTATCAGGTGTATATTCGCAGGCACTTCC
>random_seq_693
AGCTTGTTCTTGATTACTGACTTAAAATGACTTGACAAACCCCGTCCTTC
>random_seq_694
TCCACCATGAGCCCCAGACGATTTCAGGTCTCAATCACCGTGTTGGATCG
>random_seq_695
GGGCGTATACCTGCAGCTATTACAGACTATTACGTTCTATGACCCAGTGC
>random_seq_696
ACCTCGGAAAGGGCGCGAAGTAACGGGGTTCCGGTTAGACCGTTACCGGA
>random_seq_697
ATCATAAAGAATTTGGTTCAAGTTACGTAGTGGTGGATGTGTTACGTCAA
>random_seq_698
CTATGCCCCCAATGGCCTACAGATAATGCTAGGGACATACACGGTACCTC
>random_seq_699
ACGCGGCTTGCTACACATTTCCTAACTAACTCGCGACTGAATCACCCAGA
>random_seq_700
GCTACGATTAAATAGCTGTCAAGGCGACAACCAATCGTGGATCGGGGCGA
>random_seq_701
GTGTGCGTTTTGCCTGACGACTACTCTCATTAAAATGTTATCGAAGCCGG
>random_seq_702
TTAATTCTTCATACCTGAACTGAGACCACCAGAGACTACATCATAGCCTA
>random_seq_703
AGCATCGCATGCGATCGCGCTCTATCGGCCTAAAGCCTGCAAACAGCGCA
>random_seq_704
GTTATCTAGTGATGACCGTGCTGATTGTTAGGGCGGAGTCCTGCTTTCCT
>random_seq_705
TAACTAGCGGGATCCCCGGAACAATAATATAGTTCCTGAAAGCAATTCAT
>random_seq_706
TTCAATATACGACAGCTTAACTGAGACGGTAGTGCCTCCCAAAACAGTCT
>random_seq_707
GTTAATCCGTTTTTTGTCCATGCCTGGGGGCGACAGGACGATTCCCACCG
>random_seq_708
GGCACGCTTGGAGCCTTGTGACCCCTCTTTTGATGGCTGCCCACGTTGTG
>random_seq_709
TTGTTGCGTACTAGTCTAATAGAGAAAAATGGATGGGAGGAGCTGGAGCA
>random_seq_710
AAGATCCCTTTTAGATGCGTATGTTACAACTATCGGCAGTAGTTCAGGCC
>random_seq_711
TATCGTGGCTTCCTGCTAGTGCGGAATACGGACTCTCATCCTTCTTATCG
>random_seq_712
TCACAAGTGTAAACGGGGCGATACCGTATCTGCTGTCACAAACGAAGGTA
>random_seq_713
AGTTATGTCGGGGTGAGCATATTTATTACGAATGCTCCAGCTCATACTCT
>random_seq_714
AAGTACGGAGTCCAAGCTCGTGCAAGGCCGTCCCACAAATATGCTGTCGC
>random_seq_715
AAGCTGTCGCCGCCGTTGTTCGCAGTCCACATAAAAACAGGCACCGCCTG
>random_seq_716
CCGGTAGCAACGCAGTTCTTGAGTTAGACGACGGTGACGTTAGATATCAA
>random_seq_717
GCGACCGCGCTCTTTTGCTACGAGAAGGCCCGGGGTATAACAGTAGACGG
>random_seq_718
TTGACGCACGTTGCTTATTCGACTCGGGCTTGTGCGTCAACGCATTGCTA
>random_seq_719
AGCCAGCTAATGCCATAGATTGAATAGGGCTCATTGCAAATATTCAGCCT
>random_seq_720
GGGCAGGATTAAAGGCGCCACTGGTAGAATCAAAGTGCGATTCAGTCCGA
>random_seq_721
TCCCACGGCCAGTTCTGCGCATATCTGTTTTGCCTAAGTTTACCACTGAC
>random_seq_722
TGTCCCCGACACATGATCTATCGGTACTTATCACCATTTCAGCAAATGCT
>random_seq_723
TTTGATCAGACCGTACGAGCGCGCCCTTCATCTCAAAGCCTTCGGTGGCG
>random_seq_724
CCGTAAACGAGAGCGATCGCGGCTCAACCATGAATCGTAGATAGTGTAAT
>random_seq_725
TGAATTGATAGACAGGTCACGTATGGATCCTTAATTGGCGGGATTATGAA
>random_seq_726
AGACGAGAGCATTCCTTACTCACAATCAGGTCTCTGACCTATCCACCGTA
>random_seq_727
ACAGCCTCACCTCACGACAGTATCACCGAGGAGGTTGTCGTGATTTGGTT
>random_seq_728
ATGTCAGTTCTGCAAAGAGGATTGTTTGTAATACCCATTGACGGTTAACC
>random_seq_729
CAAACTCCGGTCGAGAGACACAGGTGGTTGCCCCCAACGGGGTCATTGAA
>random_seq_730
AGAAATGGGAGTTGGGCCACAAGGCAGTGATACAGGGATCGGCCCTGTGC
>random_seq_731
TGCATGGTAGTCTCGCTATTTCTTCAGTCCGATAGGGCGAGTATCTGCCT
>random_seq_732
CTCGGACGATATACGCAATCACCGAGGATCGTTCACTCGCCGCTGAGATT
>random_seq_733
TAACAGCTGGCGGCACCGGTACTGCAGTGATGTTCAATCATATTTTTACG
>random_seq_734
CGCTGGCGTTGTCCACCTGTGTACCATAAGGCCGGAAAACTGTTGGTGGT
>random_seq_735
ACAGCCAGGAAAGTAATGGAAGAATGGGGCTTAGAACAGTAAGGGTCTGG
>random_seq_736
CTAATTCACGGGGTCTGACCCTCTACCGTCTCCCCGAACGCAATACTCCC
>random_seq_737
ATACTGATTTACGTCAAGTGACCTTCCTTCGACCGTTACTAGACTAGACA
>random_seq_738
TGTCAGCAGCTAAACAGACCGTTTTACACCCCTTAGCAATTTCACACTTG
>random_seq_739
TATCGCAAGACCACTCACTCCTAATACCAATGCGTGAAGTGCCGGCCTAG
>random_seq_740
TGCCCGAGGATATTACCCTGGCTCAATCTATACTTGAGGATCAATCGGTA
>random_seq_741
CTACGTGCGTACAAGCTCATGAGTCGGGGCGACTGACGAGCATCTATAGC
>random_seq_742
CGAGCGCCTTTATCAGAGGAGCCGCAGTCTCAGGAACAACGAACTATTTC
>random_seq_743
TTTCACGGCACTAAGCCGATTTCACTCGTAGGGGCTCGAACTCAACATGC
>random_seq_744
ATGCAGGAGTGTAGCTGGCTCGTACGGCTTTACCCGTTCGTAGAGTTAAA
>random_seq_745
CCACACCCCGCTCAAATTTCTGCACATGCGTTTCTCCGTTGTTTCACCGT
>random_seq_746
TCTAGCAGTGGCCTATTTAGTCCGTGGACGGGGAGCTGTCCCCATTGACA
>random_seq_747
AAGCTGTAGTGGCTGATGTAGAGACTATGGACTCTTGGAATCCTGCCGCT
>random_seq_748
TTCGGGCCTCTCCCTTGCGAAAGGAAAATGAAGCATATGGTCTACGACTC
>random_seq_749
CCCTGACCATTTGTGGAGGGGTACTTTGCGCGCGGAAATATTGTTAGAGA
>random_seq_750
CGCTGTTGTCGGGTGACCTTTACCGTGTTTCCCTTATCCTTGTCCCTCGC
>random_seq_751
TCCAAGTTGCCTTCATGTTCACATTTGTTCTTAAAAGTCATAGTCCATTG
>random_seq_752
CGTCGGTTGTTCCGACGGCAGTGAGGCTCCACGCGCGATAGAAGCCCACT
>random_seq_753
TAGCACGATTATTTACAACAACATATCATTGAAGGTGATATGTTCCATCG
>random_seq_754
CCAAAGACACGTTCGAATGCGACACTCAAGAGGGTTCCGCAATGTAACGT
>random_seq_755
TTCAGGGACTGTGGTAGTGATGGTTCCAATTCAGCCCTACACAACATGGC
>random_seq_756
GAGACACTCCAAGTTATAAGGAAGGTGATCCGAATTGGAGTAAGTCGCCT
>random_seq_757
ACGCGTTAACAACACAGCATGGTGGCTCCCGCTGGAGCCTCCGTCTGCCA
>random_seq_758
AAGAATGGCTCCTTACATTCACACCCCGCGGAACGTCCCCTCTAACTAAG
>random_seq_759
AAGACCGGGGCGGTTTAACCGTTAGTCACGAGATTGGCCTAAACATAACA
>random_seq_760
TGCTGACTGCCAGGCATAGTTATCCCTTTGGTATTGAGGACCTATAGCTG
>random_seq_761
AGTCTTCTCTAGCGCGGAGGTTTGCGAAATGACGGATGATCGGGCTTCGA
>random_seq_762
TACAAGCCGCACTCTGCACGTTTCTACTCCATCGTGAGGCCTACGGGAGG
>random_seq_763
GGACTGTCCTGGGTCCATTCACGGCGTGCCCTGAGCAGGACCGTGGAGGT
>random_seq_764
CTAATTAGTATATGATGCCCGCGAAATATCTTGGTTGATCTCCTACGCGA
>random_seq_765
TCGAAAGTTACACTGGTCCTCTAGTCGGCAACTGGGAGCCAGCTCATAGT
>random_seq_766
TGAGGGAGGGGCGCCACCCGTATGCACGCTCTGATGATCGAAACAACCAA
>random_seq_767
AGCTACGCTGAGGTTTGGGCCGTCGACGTGCCTCAATGAATCAGCACGTT
>random_seq_768
TGTAAACTCTCAGGAGAGACCGAGATCCTGCTCAACTTCATCCTCCCGTC
>random_seq_769
CAATACCACAGGCTCACTGGCTAGGGAGCATATAGGGAGCCAATCGTACT
>random_seq_770
GATTTCGGGTCTGGAATCGATGTCGGCCGGCCTAGATTGATTGATATCCT
>random_seq_771
TTTAGTTCTCGTGCGGCCCTGACGATCGCGCGCTAAGGCCTGGAGACTTA
>random_seq_772
CAGGTGGTTTTGCGTGGCTCCCCACCGTTAGGTAATTGCCCAACATCCGC
>random_seq_773
GTAACTTGCACTCGCTGGTGCAATCCTAGGCGGAACAGCTAGTTATACTG
>random_seq_774
GAGAATACACGATTCATACGGAATGCGGGGCCCGCGCAGAGTATTGATGC
>random_seq_775
TTGTTGGACCGTTGATTAGTCAAGGCAAAGGAGCACGACATCGCCTCTCT
>random_seq_776
CTGCTCTACATGACCCGTGGTCTAACCACGACTTGTCCATAGGCCGGCGA
>random_seq_777
AACGTTAGTTTCCGTCCCCTCTTATTACGACTAATTCCGCTCTTTTGGGG
>random_seq_778
CGCTAACACCGGACTCCACCCATAACCGAAGGCACATTGTTGCCACTCTT
>random_seq_779
TGGTCAGAGTAACGAAGAGTACGATTGCACCCTTGGACAGCGGCAGGTTA
>random_seq_780
CCTGCCTGACCCCCGATGATTAGGGGCAGGATTAATCGCAAATAAGTTTC
>random_seq_781
TAATATATGAGTATAATTATCTACGGACCGTGGTACTTATGACTGTTGAG
>random_seq_782
GTTTTCGCTGCCTTATAACCTATCAGTTCATAGAAAGACTACGACAACGA
>random_seq_783
GTCTGGCGTGTCTGTATTATCTGAAGTACACCGTTCCGTCATGGCGACCA
>random_seq_784
TAAGGATTGTGAATGTTCACACGCACCCTTTGCCCACGGCATTAAGTAAG
>random_seq_785
GGTGGGATAGGCGACTGACCAACACAGGACCTCACCCAAGTGGGGGAGAA
>random_seq_786
TTAAGGGCCCTGATCCAAATGGTTGGGTACTTTTTGGGGGTTCCAATGAC
>random_seq_787
GTAAGGCATTACTTCAATTTCCCTCCTGGGAGTCAAAGTACTCCTCGATC
>random_seq_788
GGTTCCTCCGCATTGACGGCTTTGAGTATTGTGATGATGACTATATAACC
>random_seq_789
AATATAACCAGCACCGCACCCGTCACTGCGCTAGTCAATTCGATTAATGA
>random_seq_790
GAGTGTCCCAAGTGGTGATTAGGACAGTGCAGATTCCGTCCACTCGCCGT
>random_seq_791
GTCCTGGCAACGGATGACGCAGTGACCTCGTCTATCTGAAGTTTTCTGGA
>random_seq_792
ATCCACTTGAACGGGGGTAGGCGCTTTTGTTGCCGCCATGCGTAACCAAA
>random_seq_793
ACATAAGTGTTAAACGTTTAGCTCAGGTGTAGTTGGCAGGTGTACCCGCG
>random_seq_794
AGCAAGTCAGGTACAAGCGCTCTCGTAGGAAACGGTTGTGACCTCGTGCG
>random_seq_795
ATACTTTCCCCGCTATGGTAAAACGTGGTATCCGTAAGGCACCTCGACAC
>random_seq_796
TGACGATCTCCGTACTGTGAGTGCACGGGAATGGGTGAGTCTACGCGGCC
>random_seq_797
TTGTCGACCTTTTTAGTACTGAGGATGTTTCATTTACAGCGCAGTGTAGA
>random_seq_798
CCCTGCCAATCGACAAAAATCTGCACGTCTCCATAAAACTAGAAGCAACT
>random_seq_799
GTCCATCCAGAGATTGAGCAAGCCATCTTTCAGCTACTCCGGCGAAATGT
>random_seq_800
CTCCCGTTCGTCTAGTAGTAGGCTGCCAATGTTGAGACGAGTCTATTCTC
>random_seq_801
GCAGTAGGCCGTCATCCCTCATGCGCAAAACGCTACAACAGTTATACGTT
>random_seq_802
TGTGCGGAGGCTTAAAGACGGCTAGGGGGCCAATGCTTTAGACCGAAAGA
>random_seq_803
TTAAAAGCGGAGAGATTACACCTGTTGCTCTCGCTCAGGGAGGGGGTTCG
>random_seq_804
CGTAAAAGGGTACGTCCAGGCCTTAGCCCTATTCTCGAACGACGTTGGTC
>random_seq_805
CTCTTTACCGACGCGGTGTCTCGACCGCCATGTAAAGGCCTGCGTAGACG
>random_seq_806
TTATCATGATACTTGTCGTTCTTGCTCTTCGACTAAGTACAATTGACAGG
>random_seq_807
GATCGGTAGGGAGTTTAAACTGTGTATGGCCAGGTGAGAGTTCCGTTATT
>random_seq_808
ATTATTGTCGTGCAGCTTAGGGGAAACAGGATCGCGCTTCGTGTGTGCTC
>random_seq_809
GCGCCGACAGGGAACCCGCGCGGTCGATGGGTATTTACGCCCCAAGAAGA
>random_seq_810
TATGACCATAGTCGTGTGCAGAAGATCACTTTGGGCGCATAATGCACGTC
>random_seq_811
CTCGAACATCTGTACTTAGACGCGACTGTATCAAGTCGCCCAACATTGAT
>random_seq_812
CATAATACGGCTCAATCATGAGCCCACAAAAACTTACCGGCCGCTCTGCA
>random_seq_813
GGCGCCCTCGAGGACAATTGTTGATCCGCGTGCGGGAGCGCATACTTAAC
>random_seq_814
CGAAGGAAGTAATAGGTGCTCAGCTGCCGATAGCGACTATGCTCGCGACC
>random_seq_815
GGATGAGGGTGCGCTAGGAAGCCCGAGTGCCCTGACCGAGCCCTTCACAC
>random_seq_816
TTGGACCTCGTAGTCCCTGTCCTACAAACGTTTGTTGCTGGGCCATGAGC
>random_seq_817
TAGAACCTCCAGGCGAAGTCTAGCATATGTTAGAATTGCACCACACCCAT
>random_seq_818
CAAACAACGCACGGGTCTGGCAGACACTTAATCTTCATATTAGCGGAGAA
>random_seq_819
CCAAGTCTCGTGCAATTTTCCTCAAGAGTATTTCCAAAAATTAAGCATCA
>random_seq_820
GGCCTATTCCGATTTGAATTACTCCGCGAGATCAACTTACAGCTGGACCC
>random_seq_821
CTTTTTAACAATCTCCGAACTGATGGGCTTAGACTAAAACTCAAAACAGT
>random_seq_822
GTCGGAGCGTCTATTTCCTGAAGTTGATTTGTGCGGACCTAGACCAGTAG
>random_seq_823
CTATTTTATATGCGCGGTTAAGATGCTGTGTGTGTTAAATGGCCCATGAG
>random_seq_824
TTGCCTAGACATATTAATACAACAATTTGCTTCTAACTTGCACGCAGTAC
>random_seq_825
GCACGACAGACAGAGCAACAGGACGAGCAGCACGAGTTGCGACACCGGCC
>random_seq_826
AGGCTTTATCCGCATCTACACCTTAGAAACAGGCGCATAAGAGTACTCGG
>random_seq_827
GGTGGAAGCTTGCTCGATTGTGCCAGCCACGCGCCCCAGTATAGGAATCA
>random_seq_828
CATCCTCTAGTACTTCTGGTAGAGGTAGAGGTGCGTGAGTATGATTGGTT
>random_seq_829
GGGTTATATGCATGTCGGGCAGCCCCTCGGTTACGTCTCCATTGGTTATG
>random_seq_830
CATGCTGGTAAGATGTCAGACACCCGTTGTTTGTGCCGAGGCAGTTATTT
>random_seq_831
GACGATTTTAGAAGTTGGCTTCAGATAGACCTTTTGTGTCCGGAAGTAGG
>random_seq_832
CGCTTTGGGCCGCTGAACGCAAAGTAGCGAACGCACACTCCGTGGCCATG
>random_seq_833
AGTACACTGAGTTGTGGTAATCCCACGGTCTAGTTAAACGGCTGGACCGC
>random_seq_834
TCAGACTTTAGGCCTAAGTGTCTCCCACATATGTTCGATACCGCAGACTG
>random_seq_835
GTGCGGCGGTAATTTCAAACATCGGGCAACTGCGAAAAGTTGCCCATGGA
>random_seq_836
GTTGTACCGAGGTGTAATACCGCCAACTTAGTCCCTTTTATACTATTAGA
>random_seq_837
TTTGGTTGTCCGCCAGAACATTGTTCATACGAGCAGTAGTGGATAGTCGC
>random_seq_838
ACCTGATTCGCGTCCCGTCATGTATCTCTCATTATGCAAGCTTTCTATTC
>random_seq_839
GCGAAATTCTGCCAAAAGCTAGTTTATCATGGGTATAACCGTCCTTCAAA
>random_seq_840
AGCGCCCTCGTTGGCGTTCACCACGTGTATCGGCCCTCTGCAGCAAAGGA
>random_seq_841
TTAAAAAAGAGAAATTCACTAACTAGTGGGTGAGGTCGTAACCGGCCGGT
>random_seq_842
CCCCAGGAGCGAACAGAAGCTACGAGTTGATGCTTCTTTAGGCACAGTTC
>random_seq_843
TCGCCTACGCATCGACGCACCGAGACGTTCAGCTATGAAGGCGAAGGACC
>random_seq_844
TCCGTTCGCGCTCCGAAGGCGCGCCTCTGTAGCGCTACAAGTGGGTTTAC
>random_seq_845
AATTACATTTAACATAGTGCAGTTTGCAAAGAAGGGGGAAGCGAGCATGT
>random_seq_846
GAGGCTTCGACGGAATTGTTCGGTACCCGAGGCCAATCGCAAATGCACTC
>random_seq_847
ATGGGCCAGTAATCTTTGACGGGACTGCCATATAATCAACGATCTGGCGG
>random_seq_848
ACAGCTCAATAGTACCTATTGGTGGTTCCTGCAAGATGCGTCAACGGCGA
>random_seq_849
GCGGATTCCGGCTCGCAGCTAGTATGTACCCGGACCTGGGCAGCTTGGAT
>random_seq_850
GTCCATAGCTGTTGTCCAGTTAAAACTGCTCTTACTGTACTATATTCCGG
>random_seq_851
CTTACGCAAGCGGCACTATTGCGGCGTACGACTATGGCAAAGGTCCCAGT
>random_seq_852
CTTTCGGAGATAAGATCAATTCACCTTTCTGTCTTTGCCGTTTCCTAGAA
>random_seq_853
ATCCTCTACTGTGGTCCATGAGGTAGTACGAGCCGCAGGATTATACGGTT
>random_seq_854
AATCTAGTTCATTGGGTTCCGAGAACGCCTTGGCTTCTGCGACACTGAGA
>random_seq_855
GACCGTCTACCTCGCGACTTGTTTCGTACGCTAAACGCTCGGTGAGTTTA
>random_seq_856
CTTGTTCAAGATCACCTAAGGTGAATTGGTAGGCACGGTGACAGGAGATA
>random_seq_857
TTTCATGAAATTAGTAGCGATGACCGCTAAGTACGCTAATTCACGTATGC
>random_seq_858
AAGTGGATTTCTACGATATCGTATATTGCGTGCCTAAGCGTGAATTCCAT
>random_seq_859
GGCCCTCACTCCAATGTTTAGCTACGTGAACTTATATACAACAGGTGCGG
>random_seq_860
GGTACATTCGTAGTTTTGCAGGATGTGGTTCCTCTAGGAAGGGGGGGTTA
>random_seq_861
CCATTTGGTTAAACTCAAGTACCATGGGACCAAGTGTTACTCACTGATTA
>random_seq_862
ATTGATACCCGGTGGATTGGTACTAGCCAGAGATTAGCCGGCGGTAGATT
>random_seq_863
ACCTGGCCAAAAGAATTTTATTGTTGTGGAAGCCCCATTTTAAATGCGAC
>random_seq_864
TTTGGATTCTCGTACGGATCTATGGAGCTACTATCGAACCCGGCCAAGTT
>random_seq_865
TATGCCTACCGGAGATTTTGGATGTGTCATACTACTGTGTGCTCACGGTT
>random_seq_866
GGGGTGATTAACGTGCTGACCTTTATTTGTCCTGTTAGGCACCCAACATC
>random_seq_867
ATTACATGTGAGCTGTTTGGTGAACATCCAACTCCATTACGCCTGTATTT
>random_seq_868
ACTGCGGTCCGCGCTAAAGAAGGAGACCCACAGTGCGGCTGAGACAGCAA
>random_seq_869
GGGTGTCGCTATAATCTCCCCATCTCGGCTTTTAAACCTTCGTCTGTCAC
>random_seq_870
ACTGCCGAATCCGCCGTTGCATGTTGCAGTCTATCACTGAATTACGCGGT
>random_seq_871
AGAGAGGAACGGCTGCTAGACCTCACGACCTGGTGTGAGCGGTGTTCAAA
>random_seq_872
CCAGTTTTACAAATACATAAATTCGGAATCCCGTGACATACCCTCGCCAG
>random_seq_873
ATTCATGGTGCTGTTTACGTGAATCCCGGTCCACAAAGGCTATAACCGGT
>random_seq_874
TCCGGCTGGCGTTCGGATGAATCGCATTTACCTGGGCCGCTACATAGATG
>random_seq_875
GAATCCCGTATTTTGATAACCGGTCGTTTCTCCGTATGATTGTTATGCCA
>random_seq_876
TCGGAGGAATGAGGCACCGCAGGGACGATCAGACATGAATCCTTCCGTTA
>random_seq_877
GGCTAGTGCACAAACCCTACTATAAAATACTCTCGTATTGGCTTTGCATG
>random_seq_878
CGTCAGCCAAAGGTACCCCTTATTGGGTTAAGGATACACTTTACCGCTGT
>random_seq_879
GTTAGCCCAAAGCTGAGTTCCCGGCATAGTAGTGCCGCCCGTCCCCTCAC
>random_seq_880
GATCCGGGTGGAGTCAACCAAGTGTGAACCGCAACGATATGGGGTAAGTC
>random_seq_881
TTCAACCACAGCGTGTGGCCTGTAGAATACCCACCTTCGCGTTCCAGGGC
>random_seq_882
CTCGCTGCATCCTACGTTCGTGTATCGTCGGGAAAACAGCAGCCACCTAA
>random_seq_883
ATTGCCGCTGAGCCTACAAGATTATGGGTTCAGGCAGGGACGCTAGCGTT
>random_seq_884
AGAGAGATACAATAGGCCGCGATTTGACTGTAACGCTTCCCCGTATAAGA
>random_seq_885
CGCGCCAGTCAACTTTGAGCCGAGTTTGATTAGGTTTCGTCGGGAGTAAG
>random_seq_886
TAACGAAAGCGGACGCCATCATTAACCGAACCCCCAGGGACATGGTCAAT
>random_seq_887
AGGTCAATCAGATCGATTTTCGCGGTGATTACAGTTAGGGCGAGCCACCG
>random_seq_888
GTAAGATTGTGTCCTTGTCGGGCTATTGCTCTCGCTATATCGGACGATAG
>random_seq_889
AACAAACCACCGGAGTGGGCTGTGGTAGGGGACGTCCAAGCACTAGCGTA
>random_seq_890
ACACATGGCAGGGGACATTCCAAGGGAGCCGAAAAATGTCGGATACTTTT
>random_seq_891
CAAATATGGGCGAAGGCCACTTGTGAATTGTTCCAGAGGGAAACCATCTT
>random_seq_892
CCCTCATGTGGGATATGTTTGCATCCACTCCTGCAGGACCAAGTTGACAA
>random_seq_893
AATCGGACAGTGGGCACTACAGTCGGTCCAGAACGAGCCCAATAAAACAT
>random_seq_894
GTTTCCAGGTTTCCTCCAAGCGCAGACCAATGAACTATAAACTCTACGAG
>random_seq_895
CGCATCTGTACGTCCTTAGAGCAGTAAGTAAGCCCGGAGAATCGCGTGCG
>random_seq_896
CGTACAAATAGGGCTCCGCTACACACTTAACACGTTGTGATGCGTCACTC
>random_seq_897
ATACCAGCTACTCGTCGGTCGTGATGAGACATATCGCCTTCTGCACGTGT
>random_seq_898
TGGGATCATATTATACAGGACGGGGATGGTGTCAACTCTATACTTAATGA
>random_seq_899
TAACCTGGTAGAGAGAAGACCCCCATCCGTCTATTGCCGTTACCTTTTGG
>random_seq_900
ACCCTCTGAGTTCAAGTTTTAAGAACTGTTATTACGATACCAGTAGTGAT
>random_seq_901
AACTAATGCAAATTTCGCAGGGGTCAGTTATTTCTTAAGCCGGTTTACGC
>random_seq_902
CCAACGCAGCCCCTGGACCGGCAAGTTCCGGGTGAAACTCGTTTTTTGGG
>random_seq_903
TTTATGCATCGCGTGATGCAACTAAACGGTGATGTTGATCGTTACTAGAA
>random_seq_904
TCCACTCAGTTGCCCCGGCAGATCCATTCCCGTCTAGGCCTCTTACCCAC
>random_seq_905
ATCCACCAAAGGTCAGCTAAGTGAGTGCGTCGGGGGACCATGTTATCAAA
>random_seq_906
GTATCCTGTGACAAGGGTGAGAGGGGATAACCTGCGCAATTGAGCGTTAT
>random_seq_907
TCTGCTTACTTCCGTGAATTACCACCGTCATAGATAAGGACCGAAATCAT
>random_seq_908
GAGAACCACCGAGAGATCAGCTATGAGCCCCATCGATATAATTCGCCTAA
>random_seq_909
GCAAACAGTTTCGAAGTCGTGGACAAGCTAACGGATTGCCCCTGTATGTA
>random_seq_910
TTGCAACGTCCCGGACGATCTAATAATACCTTCCCGTAGAATATGAATCC
>random_seq_911
CGAGGTGCATGTTTCCCTAGGATACACATGCAATGTCCGATCGCATAGTG
>random_seq_912
GGTGAGTACCGTAGTATGTACAGCTTAAGCAGGTAGAGCGTAATCATCAT
>random_seq_913
GCGACTAGTACTCTGTCACCGCAGATCACGCCCGAGGGTTTGACACTCTG
>random_seq_914
GGAAGCGGAGACACTCGGTTGGTTAGGGTATTGCCTTTACGCAATCAAAT
>random_seq_915
CTCTACCACTTCAGATACTGAATCATCTTTTAAATAAGTCCCGTATTTTA
>random_seq_916
GAATGGCGCAGAGTTATGCTTCGATGGTGGAGAAAGAATGACCGTTAGCC
>random_seq_917
TCTTGACTAACCCATGTACCAAGAGAACTCGCAAATCCCATAACTTAAAA
>random_seq_918
CTCGTGACACTGGTCGGGCCTTCACCACCGCCTCATTTGTTTAGCGCCTG
>random_seq_919
TTTAACCTAGAATCGAAAGTGTGAGCACAGGATAGGAAGTATTTTACAGG
>random_seq_920
CTAGTGGTGGCGCCTCACGATCGCTCCCTCCACTGTTGACCGCTGCTATT
>random_seq_921
CAACGAAATACATATGTCTCAGGAGCTGATCATGGACCGCTGCACGTTCG
>random_seq_922
CATCATGGCTGATGTCGGAGCCTTCGGAAAATCACAAAATGACGCACTCT
>random_seq_923
AGCCCGGCTCCAATATTTTCGAGAAGAACAGGTTTATCGCCCCTTAGGCT
>random_seq_924
ACTCGTATCTCTGTTGGTTACTCGGTGCACACGCCACAGCCCGTACTTGT
>random_seq_925
CTTCCTTCGGGAGCCACGCAAAAGAACATGGGATTCTTGACGAATAGGGC
>random_seq_926
TCGTCTGCAGAGGTTTCCTTCTACGACCCAAGTTGTCATTAGGATGACCC
>random_seq_927
AATTCTAACAGTGTCTGGTGGCACGGGATCCCCCGATCCGTCACTGAACA
>random_seq_928
GCCAACCGAGAATACGCACGGAATAACAGTGCTTGCTCGCGGGAGAACAA
>random_seq_929
TCTAAAGTCGATAGCCACACGGTTCAAATAGGACGAGTGGTTATATAGCC
>random_seq_930
TCCAAGCACCTAGACTCCTATTAGAACCGATGTACGAAGGCTGTCGACAG
>random_seq_931
TCCACCAGCCTGTATAGGATTGTCAAGTTCTCAAGACTTCAATTCGTGTG
>random_seq_932
GTTGCATGGCGAAACTGACAATCTGCACCATTACAGCTTCCGCAAATGCG
>random_seq_933
GGCATGATATTTCAAATGACTGAGCCGTGCATTGAGACGCGCCGATGCAA
>random_seq_934
CGGCAATTACAGTTGGCTCTTTAGAGACTTATTGAATGTAAACACGACGT
>random_seq_935
CATAACAAATCAAGTCCTTTTTAAGGTACACATATCGGGGGAGCCGAATC
>random_seq_936
AACACTCTGTCGAGAGGGTTTGGGGCCTTTTTAGGAGTAACGATCAGATG
>random_seq_937
CGACCGGAGCAGTGCAGTCCTTGTTTGAGTCACTTCCACGTTCTTCAAGG
>random_seq_938
CAGTAAAACCTTCATGTCGCACTATACCCCCTATCGTTATGGCACATTCC
>random_seq_939
CTTAGGGCAGCTTTATCGAGTCGTCAGGAGGGTGCCACATACGTGGAGCA
>random_seq_940
GTCTAGGCCTAAGGACGAGTTTGTTGTCGATGTGATGCATCAGAAGCAGG
>random_seq_941
GATGTTAACCGGTGGTATCGATCCCCGACGCCCTAAGCAGCGACTCTGAT
>random_seq_942
GGAAGATGTACTCCCGGAGTAAACAAGGCGGTCTCGAGGAGAGTGCCCCA
>random_seq_943
CTAAACTTATCTTGCAGAGCTCGTGTCAAGGCCTGAGAAGTACTAATCGT
>random_seq_944
ATTCTAGGCGAGGTTTATCGGAAAATATCGCTCTAGGGATTGGCGACCAT
>random_seq_945
TTCGAAGGGCAGAACTGTAAACCGTTGCTGCAGTGTCGCATAAATGGTGC
>random_seq_946
GATCGGAGAAGATTATGTTGACGAGTAACGCTGAATGACTTAGCTCAGAC
>random_seq_947
ATAACTGCCTCGACACTTATATGGAGTGAATTCGGACTCCGACTCTAGTT
>random_seq_948
CAACATGGAATCACATTCCTTAGACCAGTAGCATCAGACACGTTTCAATG
>random_seq_949
TAATTATCGGGGTAAATACGGGTTCTATCGAACGGAGGAAGGCCGATAAA
>random_seq_950
TGAATCCCGTAAAAGAGACTGCCCTAGTAGTACCAGCGTGGTGAATTAGC
>random_seq_951
CTGACGTTCAGCAGGTCGGCCCGATGCCGGCTTCCGGATAGGCCAGCACC
>random_seq_952
AACAGTTAGTACCGGAAATTATAAGGGTTGACGAAAGCGATTCTAGCTTT
>random_seq_953
GCGCTCTTCCATCTCGGGATGCACATAACGTCGATTTATTCAGGACCTGA
>random_seq_954
CGTTGATCGTACAGGGGGGTCACTACCGTGTGCCGTCTCCCCGGGATATT
>random_seq_955
ATGGTTCCATAAGTCTCGTATCGTCATACGATTTTGACCGACAGGGCATA
>random_seq_956
ACTCGCGCAGACGATGCCCAGTCTGATGATACTTCTACCCATCAGAGGTA
>random_seq_957
CGTGCTCTTTGGTGACTCGTGCTTCCCCGCGAGGCGCTCTTACTCGTCTC
>random_seq_958
TTGTGAATATGGCGTCGTTCGATGGAAGCACACCTACTCATAAACATCAA
>random_seq_959
GAGGTTCTCCGAACCCTCTTAAGCCTGGCCTGACGACACAGTGTATGGGA
>random_seq_960
TGTAATTGTGTCCTCGTGGGCGTTGATCTTCACAATTGCGTAGTTGTTGC
>random_seq_961
ATGACAACGCTGCCGCGCCCGATATCATTTACACAATGTCCACCACGGTA
>random_seq_962
GAAACGTGAGGATGGCTGAACGGGGCTTTCGTTCGCCCCTGGTTCACCTC
>random_seq_963
GCGGCTCTAGAACAGAATAGTTCCCGAGTTTCGCGAGTCTGAGGTATGCA
>random_seq_964
CCATCGACGGGCGGGCATCGTCTGCACATATTACTATGCTAGTGTTAAAG
>random_seq_965
TACGATAGCAGTTCACTCGTAAGAGTGCAAAGGAGAGGAGAGGAGAAGGT
>random_seq_966
CACGTATATTTTTGCAAACTGCAGGGCCCTTCTTCTGCCATTGATGGGCA
>random_seq_967
AAAGGGTCGCGTAGGTGCTGTATAGGGGATTCGGTAGCAATTAATTCATA
>random_seq_968
ACATTATCTAAGCTGTCTCGGTAGTTTTATGTTACCCCTACGTTACTATA
>random_seq_969
AATGAGGGGGAAACATTATCATTTATGTGGCGTTGACGACACAAATACTG
>random_seq_970
GGTTCTGCGCCGGAGGATCAAAGAGGCGCCACCGAGATGCAGAAGTCAAG
>random_seq_971
ACCTTGATGATTCGGTCAATATTGTCGATAGACAAAGTTGGCGTAAAATG
>random_seq_972
GCATCCATTAAGTCCAGCTTCTACTCGGCGTGACTGATATTGTTACGTGG
>random_seq_973
GTTATTTTGGAAGCCAGAGTGACCCCAAGAAGCACTCCGACCGGAATAAA
>random_seq_974
TGACGTCCTAGTACTGACCTCTAGGCGATAAATCGCCTGCTGCACGTTTG
>random_seq_975
TGCCTGTTTCTCCATTCTTAGTTAGCGCAAGCCAGGCAGGAGGGATTGCG
>random_seq_976
TCTTCCGACATAATAATTTTAGCTTTTATGAGATCGATATTTGACAGTAC
>random_seq_977
TATCCTAGAAAGTTCACCTAGCCGACTCGGTTCCGAATTTTGAGTGTGCA
>random_seq_978
TCAGGCGTGGATTTAGCGTTAAACCGACGATAACTGAATAGTCACTTCGG
>random_seq_979
ATACTTCGAATGATGTGTGTGGCCCATTTTATAAGCTATGCTCTGATGCA
>random_seq_980
GTAACACGCATCTGAGGCCTGGCAGTACACTCCGGACTTTGGGTTACTGT
>random_seq_981
TATATGACTGCGAGCTGCTTTCTTCGTCTTGTGTCATGTCGGGAGTTGTT
>random_seq_982
TTAGCTCACTTGTGAATGCAGGTCGGGGGATACTGCTGCGCTGACGTCTG
>random_seq_983
CGAGCAACAGCCGCCAACTACGATCCTAGACTAGGCAGTTATCCGAGGCG
>random_seq_984
GCTACCAATCTCCCTCTGAGTTCTCAGCCCCACAGCAGACCGAAACGACC
>random_seq_985
GACAATATCAAAGACACCCAATTTTACAGTATGATCCGGGACCCGGAGGG
>random_seq_986
ATGAGTCGTCTTGCGCCACCCCCAGAACAAAATTAAGGTGCAGGACAGAT
>random_seq_987
ATAATGCCGCCTCTAGACGGAGCTCCCAGAGACGGTTGCTTTACTGTACT
>random_seq_988
AGAAGCTCCGCGGACCTGACCGAATGAGTCCCTGAAATTACATAGGCATC
>random_seq_989
TCTTGGGCTGACGTGAGTGTCGCAGCATATCGCTGCACAACCCAGATTAC
>random_seq_990
TCAGGCCGTTACACAATATGTCGACTCGTTCGGGTTCAACGGATCCGATA
>random_seq_991
ATAGCTGTTCGTTGGTGATGCTTCAGAGAAAGGTTTGATGACCTCCCTCG
>random_seq_992
AACGATGTGCGGGAAATTACGCTCCCATAACTTTGCAAACAATTGCGAGG
>random_seq_993
AAAATACTGCAAGGCGTCGCATACACTGGACCGCATCAAACACTAGCCCC
>random_seq_994
CTCCCGTCTTATCGGACACTTTCATGGATTGACCGATCTGCCGCGGCTAC
>random_seq_995
GTCTGGACTGCATTACCTTCGGCTGGTTACGAGTCCGTATTTGAAGAGCT
>random_seq_996
ATATGGCATGCTGACAATCTTATCTGTGGATGCACAAAAGTGGGATTCGA
>random_seq_997
TGCCTGTCGCATATTGTTACTGACCCCCCCGATCCCCAAGCACCCACTCC
>random_seq_998
AACTGTTCTGCTCTCCGTATGTTAGACGCTTGCTCATATCGTTAATCTCC
>random_seq_999
TCGATGGGACAGTACCACCGCCTAGAGATTCTTCTCCGTGGGGCAAGATT
>random_seq_1000
GGCGTGGAACTACGAAGTGGCTGGAACGCGACATAGTCTTATTCCCATGG
