# Supplementary material for: HiMMe: using genetic patterns as a proxy for genome assembly reliability assessment
Source: BMC Genomics. 2017 Sep 5;18:694. doi: 10.1186/s12864-017-3965-2 (PMC5584555; doi:10.1186/s12864-017-3965-2)
Supplement: Supplementary file 2 — ’Supplementary_file2.zip’, Title: ’Data from simulations’. Description: contains all simulated data as well as the pertinent results. (ZIP 1187 kb) [file 12864_2017_3965_MOESM2_ESM.zip › Simulations/simulations/input/random_seq_40.fa]

>random_seq_1
GTCGCTCTCTAAACATCATTCATGAGGAATTCGGTTGCAT
>random_seq_2
TGTCCACCTGAACCTGTGAATACCATCGTAACGCGCACTG
>random_seq_3
GTAGCCGGTCGGAGCGAGAATCGAGGAAAACCTAGCTACT
>random_seq_4
GGACCTCCTTCGGTGGCCGCATAACGATCATAGACGCAAC
>random_seq_5
TGATGGGAATGGATATCACTAATCTCCCCATTCCATCAGC
>random_seq_6
GTGGGAAAGTGAACGTTTGCATGGAATTTTAGCTTGCTAA
>random_seq_7
TGAATGGGGCCGGAGTTCCTGGGCGTAATATATAATGTCT
>random_seq_8
CGAAGGCTAGATTTAATTACAGATATGTTGACACTCGTCC
>random_seq_9
CACATAACTGGCTGGAGGGATGATCTCATCAGGATAACCA
>random_seq_10
ATGGGGTTATGGGCATTATCGCTAGCACTGGTAGATCTGA
>random_seq_11
AATAGATGATAACCTCAAGCACCAAAGAACTTGACCATAC
>random_seq_12
AAACTTCGATTGTTGCGTTGAATGATCGTTAGAACTTGTG
>random_seq_13
CATTGGGCCGACGCATTTCCTTACTGCTTATTGCCGGTGA
>random_seq_14
TTGGAACCGATCACCTCACGTAGACCTCTCGGGCCGATTC
>random_seq_15
TTTATCGGTTTCTCAATGCTCTACGTAAGGTGATTGCGAA
>random_seq_16
TGTTCCGGCGGACGTACGATACAGTCTCGTGAAGGGCCAT
>random_seq_17
GCTCACTGAACTGGATAACCCGGGGAGAATTCAGACTAGT
>random_seq_18
GTACACGTCGTCGCAATCAGACCAGCACGGCGCGGCTGAC
>random_seq_19
ATTGACCCTACCTAAGTACGTGCTCAGTCCGAAACAGTAG
>random_seq_20
CCAGTAAGGCAAGCGTAGCCGAGGATCATTTAGCGTAGTC
>random_seq_21
TTGAGTCACCGAATATTTACTCGTCAGACTCCCGATAGCT
>random_seq_22
CAATCGATTGAGTCGGACTGGCAGGGGGCGGAGATGATTC
>random_seq_23
ATCCGCGGCGCACCATTTTTAGGCTGAGAAATGCTTCTAC
>random_seq_24
ATGTCGGACGAAGTTCGGTGCAAGCTGGAACTCCGGCAAG
>random_seq_25
AACCACACAGTATCAGTCTTCAGCACGCGTTGTATCAACT
>random_seq_26
CCATCATGAAATGATGTTTAGAGCTTATCAGACAACCCTC
>random_seq_27
ACTGTACGCTTTATGAGACTGGACGAGAAGAAGTTGGTCC
>random_seq_28
CGATACGTTACAAAGTCTTATTTGCTTTCACACTTCGTGC
>random_seq_29
GTCGCCCCGGGTGATGTGACTGCAATGCACGTATGAGGTA
>random_seq_30
GGCTCCGCTGACGTGGATCTTTCCAGTGAGCTGTTTCCGA
>random_seq_31
AATGGGTTCCCTGGCGGCATGGGGTACGTGATTATAGGAA
>random_seq_32
CCGAAATTCACAAACCGGTAAATTTGGGCTAGCTCCGGGA
>random_seq_33
GGGAGAATGATTCAAAGAGCTAGAAAGCGCTGGCGTTCCG
>random_seq_34
ATAATGTATCTGGACCCGACCATTTAAACAGCTAGCGTCG
>random_seq_35
GCTCACTCTTGGGCCGGTAAATAGATTCTCCGCCTTCGCA
>random_seq_36
GATCGTCTTGACGGAGTTTTGTTAACGCACCGATGCCCAC
>random_seq_37
GACATGCGCGGGCGATGATCTCCGGGGGGTGGTATTATTT
>random_seq_38
GTCGACCGCGATCGAACTGGAGCTGGTATAGTCTGAATCA
>random_seq_39
AGTGACACTCGAAGTTAATAAAGAAAAGGTCGTTCAGACC
>random_seq_40
ACTATTATTTCACGTGCCTATGAGTGCGAGGGCCGAAGTT
>random_seq_41
CAACAAGTATTATACGAGATCGATAAATCGGGTCGGAGCT
>random_seq_42
CGTCGCGATCAAGCAGGCTGCACATACACGCCTCGTCTCA
>random_seq_43
CTGATCTACCAAACCGGACCGAGAAGTTCGGCTATTGGAT
>random_seq_44
CGCCTTTGCAACGAACCGGATTGCCGAAAGGTGTGCCCGT
>random_seq_45
CTCATTAGTGGTATTATCATGTTATACACTTAAGGAGGCT
>random_seq_46
CCCGGGTAGACGAGCTGGGTGGCGTGTGCAGTATATACAG
>random_seq_47
TGGCCCATGTCATCGGTCTGTTTTCCGTTATCTCTCAACG
>random_seq_48
CCGCTGGTTGTGGGGTCTCGTTCGCCTCACCGCGTTGATT
>random_seq_49
TTCTTATGTCACGTCGAGTAATCATTAACGCTGCTGCAGA
>random_seq_50
AGGGGCGTTCATTGGTAATATTAGGGACTGGAAATTACCC
>random_seq_51
GAATGGCGTCAAGAGAGTGGCAGGCGCCTGTTAATTTTGT
>random_seq_52
GAGACGTCACTGTGCGCGTTGGACACGTCGACTGATATTG
>random_seq_53
GCAGTTAGGCTAACACGACCAACCATGATTCTAGCGCGCG
>random_seq_54
TCAAGCGGGGTGGGCCTCCAGTCCTGTCGTCAACAGATTC
>random_seq_55
CAACATGAGAGCACACCATAAGATGAGCTAGAGCCCGCTG
>random_seq_56
TAGCAGTCCGGGTGCGGGAATGAAGTTGCGCGTGCCCCTG
>random_seq_57
TTTACATACCCAAGGTCGCGGGCTCGACTTGGCCCTGATC
>random_seq_58
ATTCTGGAACCCGACAGCATGCCTTCTCACACCCGAATAG
>random_seq_59
AGGGAAACATGCTGGTTAGGGTTTACTGTTTACACGAAGA
>random_seq_60
TGGGAGTGTTCTAACTAACAGTACCACGGTAGCTCCTTGC
>random_seq_61
TTCCTATCAGAGGGGGAGTGACCGCCTGCGCTGGCGGTGG
>random_seq_62
GAGGGTATAAATTGTCATAGCATCAAAACGCGATAGTTTT
>random_seq_63
CACGGGACTATCCACTGTAACTCTGACGCCCCGCTCATCC
>random_seq_64
CGCGCTAAAGTTGGAATAAAGGAGCCTGCCGGTATCGTTG
>random_seq_65
CATTTCTTGACTTAAATGGTAGTGCACTCAGCCTTGCCGC
>random_seq_66
GCTGATACCTGGCGACGACGTAAGAACATCCTACCTGTTT
>random_seq_67
TGGTAATAATAACTAAGAATAAGTGCTTGGTCCCTGCTGG
>random_seq_68
GTAGGCTTCCAGCTCCTGTCCGGCCAGGGTTCGTCGATAG
>random_seq_69
CAGCGATGTTCTGGTGGACAAGGTTAATCTCAGCTGCGAA
>random_seq_70
ACTAAGGGCTTTACGTAGTAAATCGAAGCTCGAGAGCCAC
>random_seq_71
CGCCTATTTATCTATTTAGAGACAGTGAACATCATTGCGA
>random_seq_72
TAGGACGGACCCCACATTATGCGCTGGAGTGCCCTGACAG
>random_seq_73
CTCGCTACCATCACCCGATAAGCATGCCCCGGAAGTGGAC
>random_seq_74
TAGTACAGTGGAATCGCGCATGGCGTTGACCACGTTGCGA
>random_seq_75
TTAGAAGTTTGTGGGACTCCCGGCGTGGCATTTAAGTTTT
>random_seq_76
TCATACCATTGCCGGGAATCTAAGCGGTGTGCTCCTTGGT
>random_seq_77
TCTGCTCGATCTGCTGGTATGTTTTTGTCGGTCGGAAATA
>random_seq_78
CCATTTTAAAGATGTTATGGCCAGTTGCATGACTCAATCC
>random_seq_79
GAGCATCCTTTTCCCCTTGACACAGACTTCATCGAATTTA
>random_seq_80
AGAGACGTACACGCTCTTTGTATAGACCGAACTGAGGTGC
>random_seq_81
AGTGCACGGAGCTTTAATTATTGATCATCAGCGTTCAGGG
>random_seq_82
AGAACAGTGCGCTTAAGACGTAGGGTGTCAATAGATGTAG
>random_seq_83
TCCAGTGAGAAAGTGCCTCCACCAACTTCTGAAGGCCTCG
>random_seq_84
GATGCGATGGGGACCAGGTCTCGCGTCACCCGATAGCTAA
>random_seq_85
TCGCGGACAACAGTATCTAGGTATTAGTCTGTAAACCCAA
>random_seq_86
GCTCTACTGGTATCAGTACAGCCTTCGAGGCCTTGGAGCA
>random_seq_87
TACGTATTGAAGTTTCCGGCTTCTAACTATGGCTTACCCG
>random_seq_88
AGTAGCCAGATAGACACACCACTCCGTGTAACGGTTTTAG
>random_seq_89
AGGCTCGTAAATCGGCTAGGAACGGGCCGACCTTCTGTCG
>random_seq_90
ACTTATTAGGATGGCCTGCATTTAAACAGGCACGGGTAGT
>random_seq_91
ATCGTGAATCCGACTTGAGGGCACCCTTCTGACCGTCTCC
>random_seq_92
ATGTTACGCTACGACCTCCTCACGCAAGAACCAGAATACA
>random_seq_93
GGGCGGACCTAGTAGTGTGTCGGCACATTATAATCGGTTT
>random_seq_94
AGGGGGATAGGGACAAGATACTCATCAGGTCGAATTCAAT
>random_seq_95
CATCACCCAAAGAGATCCGTGGATCTCTGTAACAAGCCTC
>random_seq_96
AATAATCATGAGCCTAATGGTGCACGCGTAGAGGTAGGCT
>random_seq_97
GGCCACGGTCCACCGTACCCCATTAACGCGACCGCGGGTG
>random_seq_98
CTGCCAGTGTTCGCCGGAGCATGGTGGGTTCGCCGCTCTC
>random_seq_99
TGAGGATACCCCGCGCGGCAAATTCGCTCCTAGCTGGTCC
>random_seq_100
CAACAGCAGTACTAACGAGTGGGCATCCCTATGTAAAGTA
>random_seq_101
GTGTACTTGCTGCGAATTCCAAGCGGAACATTGTAGACGG
>random_seq_102
CTAAAAATGAGATCTCTTCATGTGAATTTGAGGCGTAATG
>random_seq_103
CTCCGACACTCAATGATCGGCGATGCATCCAGTGAAATGA
>random_seq_104
ATCCGGACGTTGAACTCAGGCCTCCTGCGGTATTCAAACG
>random_seq_105
CTTACCTTAGAAGAGACCATCTCTCAGATATCGAGATCCC
>random_seq_106
ACCCGGGGGTACAAGTAAAGCAACCCAACTACTTAGCTGC
>random_seq_107
GGTCCACGGGACTATACACACAATAGGTTACACCTCCCAT
>random_seq_108
CTACGACAAAACACTTGACGAATTGTGGTCGTGGAGTTTG
>random_seq_109
CCTACTTCAAATAAAATACCCTTTCGTAATGGCTAGGAAA
>random_seq_110
GAGGGATATCGAACGTTATAGGCTGATGGAACACCAGGCG
>random_seq_111
GGGTCCACAGCACGAACACTGCATGGCGCTCACACGGGGG
>random_seq_112
GCTTAGTTCGTTGGAACAGCAGCAGCGATCACCGATTGCG
>random_seq_113
TACCGCCTCGTTGAGCTGGAGACTCGAGAGGCCCCTTCGT
>random_seq_114
TGGCAACTTACGGCCTCTCCCCTGAATTCATCAGAAGATG
>random_seq_115
ACCTCGGGTGTTGTTCTTTTCTATTATTAAGTCGACCGAC
>random_seq_116
TAGGATCACTGACGACGTCTGCGAAGGGAAATCTTATCTT
>random_seq_117
AACGGCAAGCTGTACAGCAAATATGGCTGGCCACCTTATG
>random_seq_118
TTGAGCGAATCGTCTGAAATACATTTCTTGGGTATTAAAC
>random_seq_119
CTTGGAAAGGATTCGCCCTTTAACTAGCCGGGTCATCAAA
>random_seq_120
AATGGTACTACATGGCTTTGTCCACAGTCATCTCCCAACC
>random_seq_121
TAGCATCCGTAGAGAGTGTCTTTATAGTGAAATCGTGGTA
>random_seq_122
CCTAGCGGTTAGCGTATCCCGACTTGTCGGATTATCGCTG
>random_seq_123
TGGGGATGGGTGTATTCTGGATTATGTCCAAGGATACGTC
>random_seq_124
ATCCTAGCTCGTCGGCCCCGCTGTTGTGCGTCAGTGGCCT
>random_seq_125
TACTCTGCGTCTAAATGATATTCTCTGCACGGCATTGCAA
>random_seq_126
GTAGATGAATAGCGTTAAAAGACTTAATGCATGGTGGCAC
>random_seq_127
CAGCAACTATTTCGGTTGGCGCTGGGGTAACTATTATGTC
>random_seq_128
GTGACAGGGTTCAGCTATTAAAGCCGGTTAATGGAGTCAG
>random_seq_129
TACGAAAACCGCTAACCAGCGGAATTGGAAATGCCCCCGA
>random_seq_130
GATGCCAACCCGATGACTTGAGCGTCGCGCTAACCAGGGG
>random_seq_131
ATTCGCCTACCAGCTGAGAGCAGAGTTGCTGAATATCAAT
>random_seq_132
AAGCAGTGAAGGAGTACCCAAGGCAAAGAGCTATACACAG
>random_seq_133
AATTCTAGTTTCGATGTAGGATCCAACTCCCGCGGTGACC
>random_seq_134
ACCCGCTGCCCCAGCTATCACCTTCTAAAGGCATTTATCA
>random_seq_135
TGCACAGTTATATACTCAGAAATTTTCCGAAGCTCTAAGT
>random_seq_136
ACAAACGCAGAACTCGGCTAGCACCAATTTTAAAAGGGGC
>random_seq_137
TGATGCTAATGGGCGCCGTTGCATGCGATAATGGGGCATT
>random_seq_138
GGAGACCTAGCCGTCTGGACTTCCGTCTCCCCGCCAGGCA
>random_seq_139
ATTGATGAAAAACGCCGCCTGGGCAAGTTCACCATCGTCG
>random_seq_140
CAACGAACCATTCTGCGCGCAAGGTCAGCCTCCGTTTTCC
>random_seq_141
AGCCGATGGAGAACCCCATTATCGCGGTACACAAAATACG
>random_seq_142
TATGTCTTGAGGCCTGCCGTTGGGTACATATACGGATTAG
>random_seq_143
GTAGATCTACTGCCAACACCCCGCACCCCTTTTCCATTAC
>random_seq_144
GACATGACCATGTAGTAGCCATAGAAACATAGTCTTTTTG
>random_seq_145
GCGCCAACCGGCGCGTTTTCAGCGGCTTTTGATGTACCTA
>random_seq_146
ATACAAAGTGTAAGGTCCAGCAGTTGGGTCCATGATAGAC
>random_seq_147
TTCGGGTGGATTGCTAGAACAGTAATAGGCAGCGTGCACA
>random_seq_148
GATCCGCGGGACAGATAACCCCGTGGGTATATGGTTTACA
>random_seq_149
GACTGCTCCGGGTGGGATGGGACCGTCACATCGCTCTCAA
>random_seq_150
TAGAGTGCAGGCGTACATCACGAGCCCTATTCAACATGAA
>random_seq_151
AGAGACCGACATGCATTTACGATATCCATGGCGGCCGACA
>random_seq_152
GCCGGGCTAGAGGCTCTACTCACAAGGGTGAAGGGCTCGA
>random_seq_153
TATCGGATACAGGCGGAACCACAAGGGCGGGGAACACAAT
>random_seq_154
TCCCACCCTTTTGAGTCAGAATCGACACTCATACAGCCCG
>random_seq_155
GTCACCAGTCAATGAAGATCGCCTCCCCCGTATCTTGGAC
>random_seq_156
GCAGGGTTGTATTCATGATTGTCTTCCGGTACTCTGAGCT
>random_seq_157
CGCGAGAATGCCCTGCAAATACGCTTTACGCTGGATATCT
>random_seq_158
AACCCATAGAGCATATAGTGGTTCGAATCGGGGCGATCTC
>random_seq_159
AAATATTCACTAGAATAGGTCTATATATTCCACGTTAATT
>random_seq_160
GTCGGCGGCCAATCAGCCTATTTAACGCGTCTGAGTTGGA
>random_seq_161
TGGAATAGCGCAGGTCCGGATGGGTGAGGTTGAAATATAA
>random_seq_162
AGGGGCAACATCAGACGTCACATGTTGCAGAACTACAAGA
>random_seq_163
TTGTAAGTTTAAGGGGTGGTTCTACGGCAACCGTTGCGAC
>random_seq_164
CGCGCGTCCATGGTGGGCCTTCCAGTATCTAGCTAGTAAA
>random_seq_165
CCGCTCCCCGGGGGCGATGGTACAGGAGCAACCCATAGCC
>random_seq_166
TGTCCAATCACATAGGTGCTATAAGTCCTATAAGTGCTTA
>random_seq_167
CACCTGTGGGCGGGCCGAGGGGTAATATACGACTCATTCG
>random_seq_168
AGGAAAATGTTCCTTCTCCTTACTCCGAGGCCCCCCGTCA
>random_seq_169
CCTGTGAATGATCGTGAAATAAGCTGTTGGGGGGCCGCTA
>random_seq_170
CTGCAGTGTTTGTATTATCACTGTCCGCTGCGTCGGCGCT
>random_seq_171
AACGAGACAGATGTCCGGGCTCAAGACCATCCGTTATCAA
>random_seq_172
TTCATTCGTGAACGTCGCAACCCCCCCTGGACCCACCCGA
>random_seq_173
AGACCGAACGGCATGTAGCACCGGCTGGGCAAATGATATT
>random_seq_174
GTCGACCCTCTAGAGGCGCTTGAGGTTCGATGGCTTCAAC
>random_seq_175
TCATAGCTCCAGATGGGCTGCGTCTTGTTCGCCATGGCAC
>random_seq_176
ATGGTATTCTACTTCTGTTTTAACGAGCCTCGATAGACCT
>random_seq_177
CAACTAGCTCCATATACTGAAATAAATTGCTGAGCGCGAG
>random_seq_178
AGCCTGTCTAGTGAGCACCCAGCCGGCCCCCAGCTTGAGA
>random_seq_179
ACGCGTTCAGTGCGACCTGGATTGCACGCCCTAATAGGAT
>random_seq_180
GTGACTAGCGGTCGGAGAGGATCTCTCCATCCGGACTGGC
>random_seq_181
GAAAATAACATGTCAATACATTCAAGGCGAATGTGCTGAA
>random_seq_182
AGGGAATCGGACCACTGGACGCTATCGCAGGTCTCAAGCC
>random_seq_183
CCGGCTAGTATATTCAGTACGGTCTACATGCTTCAATGAT
>random_seq_184
TCTCCGGCGGATCGTGCATCCGAAAGGCGATGTAGGCAAA
>random_seq_185
CATGTTTCACCCTTTCATTGATTTCCGGTAACGTAGGGCT
>random_seq_186
TCGCAGTTTCGGTAGTAGTCGGCGTAACCCATCCGAGACC
>random_seq_187
CGGTTTATCGGCGAAGCAGGAGCGCAATTAATAAGAATCA
>random_seq_188
TCTGTCTCGATTGTAGAAACACTCCTTCTCCATATATACT
>random_seq_189
GAGTTCGCTCCATTGATCAACCCCTGCCGATAGCGAACGA
>random_seq_190
AAGCGCTTGTTTGGGAGCTTCCGAGAATAAGTCCCAATAC
>random_seq_191
ATGGAACGAGCTTAATCTGCCCATAAACTCCCGTTCAATT
>random_seq_192
AGTAAGCATGGGCTTCAAGAGATCCCTCTGGGGCATCATG
>random_seq_193
TGGCCCCTTTATCTAGGCAAACTCAAAAAAGCGTTCGTCG
>random_seq_194
CCCAATACTTGGTCTATAATTCATGGCATCGAAGGTTCAG
>random_seq_195
TCTGGCAGTGAAAAGTGCCTTGCCCGGCCTACACATTTTG
>random_seq_196
ACTCTGCCGGTTGTATCACGTATGCCCCCACCCGAACTCT
>random_seq_197
GTGCAGCCATCAAAGAAGCTAGGAGGGTCCACTTGTCACT
>random_seq_198
TAGAGAGGTGCATCGGCAGATCGCGGCACGCAGCAGACGG
>random_seq_199
TTCCGCGCTCATTCCTCATCCCCCAGAAACCCGTAGAATC
>random_seq_200
CGCAATTCAGTATCCCTTAACGTTTGGCACATGGCTTGCT
>random_seq_201
CCCCGTAGGCTCAACTTGTAGTAGTTGACTCGGGGAGCCG
>random_seq_202
CGCCGATTGCAATTGCCTGCAGGCAGTCAGAAGCGTCCCC
>random_seq_203
GATTGGTATAGGAGACATCGAGCCACGATGATCGTAACGG
>random_seq_204
TGGGCGGCTATTCCCGATAAATCCCGTCATCCCATACGGA
>random_seq_205
GTGCAATGTGCATATTGGTGTGAGAAATAGGTTGTCACTG
>random_seq_206
CCATGAGTAGTCGACCGCCTCCCGGTACAGGCTATGGTTT
>random_seq_207
AATTATATGTTCGATGTGCCAAGGGTAGTGATGAGCTGAT
>random_seq_208
AGCATGCCCCTTCTAGCGTAGTGCGAAGAGTGCTGACCCG
>random_seq_209
CGCTATAGCTGCTATTGTGGGGAGCAAAGAACGCGCCCTT
>random_seq_210
TCCGCAGGCTCTTTGCCGCTAACGCGGTGTGGCAAATGCT
>random_seq_211
GTTACACGGGTGTAATAAAATGGCTCGTGAGCTATACAGA
>random_seq_212
TGCTTTACCACGCTGTACGGGTGTTGCCTTTGAGTAAGTG
>random_seq_213
CTCTAGTAATAGGCGCGGGGATTAGTCAGGAGTTCGACAG
>random_seq_214
GTGCGATCCGTTCAAAAGTCGCAATGGATCGCCCCGTAGC
>random_seq_215
GTAGTTCCAACAACGTGTAACTTCCACGGACGGTTACCCC
>random_seq_216
CCGTCCCCAGACATGGCACTGTGGATTATTACCGTTCGAC
>random_seq_217
GACTGAATATTACGCTCGATATATGGCAATCGAGATAAGC
>random_seq_218
ACGCTAAGAGACCAACTCCGCCGGACACACGTTACCGGTT
>random_seq_219
CGCATGCGGGTCTGGTAGGCACCACCAGGATGCCGTAACA
>random_seq_220
TCTTATCGGGCGCCCGAGGATCCATTTCAATGTAGGTACG
>random_seq_221
CTCCGGTGTCCCTCAGCATGAGGGAGACGCTATAACAAAT
>random_seq_222
CTTAGCAACAGAACGAGACATACGGCCCTTCTTGGGACCA
>random_seq_223
ACCACCTAAAAGCCAAGCAAGTGCCTGATCCAAGCCCCCT
>random_seq_224
TAGCCTTTTCAGCTGTCCTAGCCTCTTGTCAGCTTGCGTC
>random_seq_225
TTATACCTATTACTTAACTATACCTTATTTTACCATTTCC
>random_seq_226
CTAGTTCTGGGAAGAATAACTCGTAGGAGAAATAGCACCG
>random_seq_227
CAGATACTACATGGACAACTAATGTGCATCTCTCATACTA
>random_seq_228
ATCCCACTCTCCGCTAGCCCAACAACTGCAGCTGGCGCCG
>random_seq_229
TGGCGGGCAGTCCAGCGCCTCTCCCTATACAGACGGGTTC
>random_seq_230
GACCATTTGGTTGCCCGGGCGGGCACCGCTCGGATTCACG
>random_seq_231
AGAGGAATGGCCGCCCTATTTGCTGTCTAGATAGGCTACC
>random_seq_232
CTAGAGCTCGGGCGAAACTTCGACTCTAACGGATTGGATG
>random_seq_233
AGGTGGACTGCCGTCATGTCCGTCTAGATAGTTGCCTTTA
>random_seq_234
TCATATGCTGCTGTAATTTGTCCGGGGCGGCAAAGGATGC
>random_seq_235
CAGGGGCTATCACACGAGGACTTGATTTGGGGGTGCCCAC
>random_seq_236
GCGATTCGCATATTCAGACTTTACATAAAGCTCGACGCAG
>random_seq_237
TCTTGACACCCAAGAGCAGGGAGCGGCTGGAAAAAAGACC
>random_seq_238
CATTCAGTTCCACATATGGATCACCGCGGGGCAGCGCGAA
>random_seq_239
AGGAACACCTCTCAGTAAGATGGAGATATTGGAAGATTTA
>random_seq_240
AGATCTACTCATAAATTGTCGACCTGGGTACTCGCCCCTG
>random_seq_241
CGACGTGGCCAGCTGATTGAGCTACGGGCAATCGAGACGT
>random_seq_242
ACTACCGAGTTCTCGTCTGCGTGCCTTATGGGTTAGGGGG
>random_seq_243
CGATGTGATAACAGCATGAGCGACCGGGTATAGATCAGAG
>random_seq_244
CGGTACTTATTTCTGACTTTAATTCAGAAGACGCTCGCCG
>random_seq_245
AAACTATATCAGTTCCGTCCAAACCTATTTCGGGTTTAAT
>random_seq_246
CTAAACATAAAGGGTGGACATTCTGCAGTAACGATTAACT
>random_seq_247
GACTTAGTGACAACACTTAATCAGAAAAAATTGCCCCTCA
>random_seq_248
AGGATTAATGATAGAACGGTTCACTCGCAAGTACTCCGAT
>random_seq_249
ACGTTAGACGACACCGTACTTAGTAGTTCGTGAAGTAAGT
>random_seq_250
AAGCTTTGGATTCGTGAGAGCGTTCCTGGTTGAGACGAAC
>random_seq_251
CATTCGCGTACAGTTGGTAATGTAATTCATGTCGGTGCGA
>random_seq_252
CCCACAACGGGTCATGTGACGGTGTGCCTCCTCAGATAGC
>random_seq_253
TCAAGGCTTAACTTATCAGCGGGGAACAATGTTAAAAATT
>random_seq_254
GCCGGGGGAATAGCCCAGGCTACCAGGGCTGACTGGCATC
>random_seq_255
CCCAAACGTCAGGGCTCGAATTAACCTGCAGTAGTGTATT
>random_seq_256
GACCGTACACCCTCCTCTCATACCGTACAGATCGCATACT
>random_seq_257
CCGCGTATCCCCTGCAGTGGAATGAACCAGCTGGCGGTGG
>random_seq_258
CGTAGACCAATTTAATAACTGCCACGTTTCGTGGGCACTC
>random_seq_259
TGACCCTTAAATACGATGGCAATTTACCTAGAACTCTGGT
>random_seq_260
AATTGAGGTCACGTTGATAATAAAATGATTTATGATGACG
>random_seq_261
TCAACGATGTGTTTCCGATAAAAGGACTTGAGACGTAACA
>random_seq_262
CGGATTATATGCTACCTTCTCGCACTTTTTGAATGGCTGT
>random_seq_263
TCATTCGGGCTTGAGGGTCTTTAGCCACATGAGTGCTCCC
>random_seq_264
CTAGCGACGCCCACATTAAGGACCAAAACCCACCACCCTA
>random_seq_265
ACTCTTGAAATATCTAGTAAATTAGGCGTCTGGCTACGGG
>random_seq_266
GGCCAGTAGACCTGACAATTAGCGGCGCGGCTCCCATGGA
>random_seq_267
AAGGCAGTCTCACCCTCCCGAACTGTCGAGCGGCCATGAG
>random_seq_268
CACCCTAATAATAGGGGTTGCGACATCCCTCACCGTGCGG
>random_seq_269
GGGGCATGTGTTTTGACGATGAAACTGGTGTAGTTTTAGT
>random_seq_270
TCTACTTTGTTTGGACATCGCCACAGCTTCGTCATCTTCG
>random_seq_271
ACCTGACCTTGCTGGTCCGTAGAAATAGTCCAAGCTGTAG
>random_seq_272
GGAGCTTTGGGCGACATCGTATCACGCCAGAGCATCCCGA
>random_seq_273
CCACCCCTTGGTCTAAATGTTTCATCCCGTACAACCAAAA
>random_seq_274
TGACTCTTATGGTCGAGGGTATTTCGGTATTTAGTTTTTT
>random_seq_275
TTACCAGTTTGTCTTTTGCCAAGGCTATATTGTCTCCAAA
>random_seq_276
TTAGAGCGCGGCTAGGTCAGCTAGGTTTACTCCACTGTAA
>random_seq_277
TAAGTCTCCCTGGCTGCAATTCGTGGTTTAGCGATTCTAA
>random_seq_278
GAATCGGAACGTGTTCCGCCTAACTTATACAAAATGGATT
>random_seq_279
AAGCAGAAGGAATAACTTTGTAGTCCTAGGCGACGCGTAT
>random_seq_280
AAAATCCTGTAAATATCTATCCATTCACACGACGGGAACA
>random_seq_281
GCCAGACATACGTATGCGCCAGAGGCGGGACAATGTGCAC
>random_seq_282
GTGCTACCCCTGGCGCCTTAGAAACGTGGAGGACAGTACG
>random_seq_283
TACATCTGGCGTCGTCAGGGCTTTACAAATCGCTAAGGAA
>random_seq_284
TATATAATGGTTACTTTCGAGGGTCGAGCACGATTGGTCG
>random_seq_285
ACTGACGCAACAGGCCTAATTGAACAGGATAGTGGAATTA
>random_seq_286
TGACTGCCGGTATCTTAATCTAGGAGATACAGTCGGATGT
>random_seq_287
GCAAGCTCTCTTCTTAAAATTACCCCGACAGTCGGACCTT
>random_seq_288
CTAGATATTGTGAATTGGCGGCATTTACGTCGATAACGTT
>random_seq_289
TAACACCGACCATCGTATTACTGAGTAGGATCGTAAACGT
>random_seq_290
GATGGATCGACCGATGTACATAATAAATAAGGCATGTAGA
>random_seq_291
TTAGTTGCTCTCCGCACTAAGCTATCTTTGTCGCCACTCG
>random_seq_292
GTGTGCACGAGTTCTGGTAATGCGCTGAGAACGCCGTGCC
>random_seq_293
CGGATCGATCTAGGGCCAGACACCAGGGCTCACCATTGTC
>random_seq_294
TCACTACTCTAGCGTAACTGGGACAATAAGTAAGCGTGGA
>random_seq_295
ACCGGACGGCCCGCATCCTACAGTGCCAAACCTGGCCTGA
>random_seq_296
ACGCCAGTCCAGTACTCAAGAGGTTCACCCATGAACACGG
>random_seq_297
TTTGTGAGAATATCCTTCCTACAGTATATCTCGCTTGACA
>random_seq_298
GTCGCATTATTAGTACAACGATTAAAGTATATGGAGCACT
>random_seq_299
GACCGCGACCCGTTCGGGGTTCGAGGGGGGGCTACACTTC
>random_seq_300
ATATTACGGGCTCATGAATTCGATCGAGCAGGTTTTGTAT
>random_seq_301
GTGTATGCACGGACTTCATGTGATCTTCGTTATCTATAAA
>random_seq_302
GATAATACCCGCCGATGACAGCACCCGAAATTGGTATCAA
>random_seq_303
CTTCTTCCGCTCGAAAACTAGCCACATGTTATGTTTAAAG
>random_seq_304
TCCTCTCGGATAAAGTTGGTTCCCCACATCGTGCTGTCTT
>random_seq_305
AATGACAAGGGTAATCTGGACCAATATCCCAGACGATCCG
>random_seq_306
TCTCTTTGCAATGGACGTTTCACTACCCAGGGTCTGTGAC
>random_seq_307
TACGCCTTTCCCGCTAGTGAACCAATGCTAAGATCGTTAG
>random_seq_308
TATCTCTGATAGCGGCATGGCGGTCTCGCATGAAAGGAGT
>random_seq_309
GTCCCACGGTTACAAGGAGTAAGTGTTAACTGGACCGCAG
>random_seq_310
TCTCTCTCGTGACAATTCACGTGACGAGGAACCCCCCATC
>random_seq_311
TCATTGAGATAAGTTATCCCGACTCAATGTGAACCCGAGA
>random_seq_312
ATTGCTCGACGAATGCGCGTACGCCTACGGGGGTGTGGAT
>random_seq_313
ACAATGACTAAGTGGACGGTGACAGCAAAAATTTTCTAAG
>random_seq_314
TATGACCGAACCTCGGACCACTACCGTTTTAGATTGCCGT
>random_seq_315
GGTCCTCTGACTGGTTCTTAGATAGCCCCCGGAATCTCCC
>random_seq_316
GGATATATCGCGTGTTAATGAGGCGATCATTAAATACTCG
>random_seq_317
CATCGATGAATTTAATGGTCCTCACGCATTCCACCGCACC
>random_seq_318
CACCACTTACACGGGGGGAAGACTTCACAGAAAATTAAGC
>random_seq_319
AAATTGACCCTGATTCCTGCCGGATCATCACTCTATTGCT
>random_seq_320
CAGGAGCCCGCAAGTCCTAAAGTAACGCGGGGGAGTCCTA
>random_seq_321
TAAGCATCTGGCTTTGCCCATTCAGATGCTCCGTAATCAT
>random_seq_322
CTTTGAGACCCGTCCTCCTTTTTCCCTCGCAGAATCAAAC
>random_seq_323
GATTGGACACGAAGTAGCAAGCGATTAGGGTCCGCGATCC
>random_seq_324
TCGACCTAGGCGATACACCATAGCGCTAAGCTATCAGAGT
>random_seq_325
AGCATTCGTTTAGCGATTCTTATGTATAATTCCTCTGGTC
>random_seq_326
CCACGTTAGAAGGATGTATAAGTCCATGCGTAAGCAAACT
>random_seq_327
GCGGTGTGACTCGCGGTTTTGGAACCAAGTCGGCCTACAT
>random_seq_328
GCTATCAAGACATCCCTCCCGGCTGTTCCGCTTGCTTCGG
>random_seq_329
TTACATCTGAACCTCTGTATAATGTATTCCTACCTTTATA
>random_seq_330
TAATGTTCGGGAAGAAGACCTCCCGGCATTCTCCTTTTAG
>random_seq_331
CGCCGCTCGTACCTCCGCCGCGTAGATCTCTGCCTACTAC
>random_seq_332
AGAACAGACATTTTCAAGTTTTTCAGCGGGCCGGCTCAGC
>random_seq_333
CTAGTAAAGTCACCGCGAAACGCACAACAAAGGGTGCCTA
>random_seq_334
CCATTTTGAGCCTCCATAAATCAAGGGTATGTGTGGGGAG
>random_seq_335
GCGAAAGGTGCAGGACAGATGGATGCATTTTCGAGTGTTG
>random_seq_336
GTTGTTCAGTCTCCTGGAGATCATTAAGTGCCGCCGACGC
>random_seq_337
TAGCGTGTTACCGCCATCTGGGACATAGGGACACACGGTT
>random_seq_338
TACGATAATGTTATCTCCTGGTTTAGCGATGTGGCAGTCG
>random_seq_339
CCAACAATCTGTTGGAAAATGGACGTCAGGAGGCGCTTAT
>random_seq_340
CCCGGCGGGCTAGCTCAGATCAAACCTTGCGCGGTGCTGG
>random_seq_341
GGCGCTTGCCGCAAAGCCTTTTACGGAACAGCGTCTGGTT
>random_seq_342
GCTTCGCGGTTTGCTTTACGCTCACCTAATCGAAAATGGC
>random_seq_343
GAAAAATGGCAAAGAGTCAATTTTTTGCTTACGAGCAGAC
>random_seq_344
GAGGCATCATCCGCCATAATCTAAACGACCTGTCCTCGTC
>random_seq_345
TCGGAGGCAACGTACCGCGTTTCTTTGGTAGACCCAATGT
>random_seq_346
TCTTTCTTTGCTTACTCATCACTTGTGGCTCCTTGGGCGT
>random_seq_347
TTTACCGCAAGCGGGTCGTTGTAGTGGACGCCTCAGATTT
>random_seq_348
CACGGTAGTATACGGTTGTCTTTTTCAGCTTAGAGTTTAT
>random_seq_349
GACAATTCTGCGCTCTATAAAACCTCGGCCAGTGCGGAAA
>random_seq_350
TGAACTATCCTAACTCCTTCGGGCGGCATAGAAGTTACAC
>random_seq_351
CGAAGCCGCTCTGCTGGACGGCGTCCCGCCAACACGTCAA
>random_seq_352
TATTTTATGGTATGAGGGTCTTGAATGAGCATCCCTTACA
>random_seq_353
GTACAGCTTAACCCAAGTCAGCTGGGATTGCCGACAGCTG
>random_seq_354
AGGCAATTCGGGTAAGATTCATGTATTTACCGAATCGGTA
>random_seq_355
AGGGCCATAGTATTACTTGGCTTCGGCCTGACATGATAAC
>random_seq_356
GCTACCCTCGTTCGCACAGCAGTTTGTAAGGTGGTATTAG
>random_seq_357
TCGCTGACACGCGAGTCTTGTCATCGCATTCCATACTCTC
>random_seq_358
GGGGCACACCGGACTCAAAACTGGTTGAGATCTAACCTTC
>random_seq_359
GAAAATTACTTGCTCTTGAAGGGTTTGGCCAGGCACTTGT
>random_seq_360
AAGGGCGGCCGCCATGACGTCGATAGTGCTTTTAGTCACT
>random_seq_361
TGCTAATGACGTATCGCTCGAATGCGGACGGCAGGAGACG
>random_seq_362
ATTATTGTATCTTATCTCGGAGGACCGAGCCGTCTCTTTA
>random_seq_363
ACGGCCCAGACGTCGTCCTTTGGGGAATTCCGTGACCATC
>random_seq_364
CACAACTATTTCATGTCAATTAATTGTAAGCAGTGGTAGG
>random_seq_365
GCATACGACTTTGAGCTCTCGTTAATTTCATCCGGCTTAT
>random_seq_366
GTGTAGGGGGCCCACTCGGGATCAGACACTCACGAGAAAC
>random_seq_367
GAGGCCTAATTCAGTGATTCTACGCAGCTAGAAAATTAGG
>random_seq_368
GTAGCACGACTCTCTGCTCCTGCGTAGACCTGTTTTACAC
>random_seq_369
TGCTACGCCAATCGGGTTTTAATTCAATCGTAACAGCAGC
>random_seq_370
AACAAGAGTATAAAGATGGGACAGACCACGTGCAGGGCCT
>random_seq_371
TGAGCTAGGACAGTTAGCGGTGATAATGGAATGATCCGAG
>random_seq_372
CGCCCTCACTTTGATGATATCCGGATCTGAAAAACCTCGA
>random_seq_373
CACTCGCTATGGTCTGCAGCGTGCACTCTAAAGAAATCCT
>random_seq_374
GGCCGGTAGCCGACGATCACCGTGCGCAACACCTAGGAGA
>random_seq_375
AACAGGTCAACCACCTTTGCTCAATTTAATTAAGGGTCGT
>random_seq_376
GAACAGGATCAATAGCTGCCCCATCGTTTGAAGAGTTCAG
>random_seq_377
GCCTTGAGTAGCGTCGCTACGCTTGCCCGGTCTCGTGAGG
>random_seq_378
TTTCCCTCCCATGTACATGCTGAAATGAATGTTCAACAAC
>random_seq_379
GTGGGTATTGGTCTCCGCACGAGACGAAGCCGTCTACTGA
>random_seq_380
GGATATTAGGTTGATAGTTCTCCTTAAGCGTTGAGCAGAG
>random_seq_381
GTATCAGGAACTATGACAATTTCACCACAAAAGAGCGAAT
>random_seq_382
GAATAAATTGACCGCACAATTCAAACGGCGATTCAGTCGC
>random_seq_383
CACAGGGGCAAAGGTGTGGTGCCATCTGAAACGTCGAGCA
>random_seq_384
AGCTACTTACTCGAGCTGAAAGTGTTTGCAGTAAGCAACT
>random_seq_385
TGCTGGGGTCACCCTAGTTGCCGCTCCACTTCAGGGTAGT
>random_seq_386
TGGTGATCAACGCACAAAAATGTTTCTAACAGCGCCTGAG
>random_seq_387
GTTTTCATGGGCGGGTACACGGCACAATTGTCGGAGCCCC
>random_seq_388
AATACACAGATCGTGATCAATAAAGTCCTCAGCTTACATC
>random_seq_389
TCTCACTGTCGTTAGAGCGTAAATGCAGTGAAATTGCCTT
>random_seq_390
GGTATGTGATATTCACCATTATCACAGCTTAGGGGTCTGC
>random_seq_391
CGTCGGTTTGCTATACGCGTCGCCCTGGGCGCTTCGGCGG
>random_seq_392
GTATTGGTCAAATGATCCGTTCCTTAACCCTGCAATCGCT
>random_seq_393
TCGGCCATCTCTAACCCGTAGTTTGAGGTATTCCAGCGAT
>random_seq_394
GTTAGAAATCATGTCGACTCATTCGGCAAGGCCCCCGCAA
>random_seq_395
CCCGCACTCTAGAAAGGACCTACGGTAGAAACCAGCGCAG
>random_seq_396
AAATGCTGTCGCGTCATACGTAACAACTTAGAACTATAGA
>random_seq_397
ATGCCAACGTAGTTGAACTAAAACACGGAGCTATTCTACA
>random_seq_398
ACTTGGAACGCAAATGGTGCTAGGTCTTCCTCGCGACCGA
>random_seq_399
CAGGGATGTGGGGGGTCGCGCACGACCGCTCATCCGACAA
>random_seq_400
TTGAGCAAACAGTTAGCTTATCGAGGTATGAGCACAACTA
>random_seq_401
GTAGCGTCCCACTGGCAGGGGCTACAATTCTCTACTGTGG
>random_seq_402
TGGAGTTATAATTAAGAAGAAACCGACATATTGTGTCACA
>random_seq_403
CGAATGTGCAAGCGACCATGGAAGTCGAGTTTTGCAAAAT
>random_seq_404
CAAGGCCATAGTTATCCTGTTGAGATACGTATCCGTAAGG
>random_seq_405
GTGAACATCCGGTCGATAGGGCAAGCCACGCTAACTTCAC
>random_seq_406
GCCTAATAGACGTGCTTGGCCTGAGGCCGTGCCGTTCGTA
>random_seq_407
GCCATGACTGACGCGAAAAACGAATCGTACAAATCTTGCC
>random_seq_408
CTTCGAAACTACGTGCCTAATATTTATTGGCATTGCACGG
>random_seq_409
CGTATACATTTAGCTTTCTGTGTTTCAACGACAATGGTGT
>random_seq_410
ACACGCATGAAAGGGGCACCAAGGAGTTTGTAGCGGCAGC
>random_seq_411
CAGGCGACCTCGTAGATGACGCGTGGACCCTTTTCGACCT
>random_seq_412
CACACCTTAGACGTTTGTGGGTAGCGAAGACTAATTTTGT
>random_seq_413
ACTCCTACAGCGCATAATGTCGACCTACACCGTCCTGAGT
>random_seq_414
CGGTAAGTCATAACACAGTAAACCTCCCACCGGTACGATC
>random_seq_415
TGGCCAGAGGGCAGGGGGACATAGTCGCCAGGGACGTGTA
>random_seq_416
TAAGAAGTGTTTCTGAATTTGCCACAGCTGGACGGACATG
>random_seq_417
TCCGGGCCCGAAAAGAATATACACGGCATTTCGTGCCGTA
>random_seq_418
CCCTATCATTTAGCTGTCAAGTAGCGGTTGTCACTTTAAT
>random_seq_419
GAAGCGTACCCGTTATATATTCGCAAGGGTACTTCTGAGA
>random_seq_420
AATAATTCTTATGACATACAACGAAACGTAGCCAAAAGAA
>random_seq_421
TACAGAGAGATTAACGTTGAGTATTTAGCTTAGCACCAGA
>random_seq_422
GTAGTGTTGACTTTGCTCTATCCGTGTTCCCTTTGCCAGG
>random_seq_423
GGCATGGAGTGTCTTCATGATCCAGCGCCTGCCGGACCTA
>random_seq_424
AAGCCTGTCGCTGCTGCGGATAGCAAGACTTCTTAGCCCT
>random_seq_425
CCAGCTCAACTCAAGTATAGAAATAACATACTTGGTGATG
>random_seq_426
TCACGATCAAGTTAGGCGGCAGAAGAGACGAATGTCTCTA
>random_seq_427
TTCTGAAACGAGATACCCCAGGTCGCCTCCCATGCCTGGC
>random_seq_428
CTTTGATGCTTAGAACCGTCGTCTGCATGCGCTGATACCA
>random_seq_429
GCGACAGGCACAACGATTTGCACCCGTACCCCTATAAGGT
>random_seq_430
CAATACGTTACAGGAAACGCCTCCATCCGCACCCGACATG
>random_seq_431
TAGCAGACAAATGATCTCTTCCCTAATGAGAAGTCGAACC
>random_seq_432
GGTCGTCAAAACGGGCTGGCCGGCAACAAAAGCACCCATG
>random_seq_433
TTTTTGCGCCTGGCATGAAACCGCGGAAGTCGGTATACAG
>random_seq_434
CCCGCGGCACACATCAAGCATTGTACCCGGGTTATGTTCA
>random_seq_435
TTTGATGGGGAACACTTTACAGGACAACATCCTGAGGAAG
>random_seq_436
CGGATCATGACATCCCCCCCTATTAATGGTTACTCCAATT
>random_seq_437
AATGCCAAATACCGATTTGGAGTATAAATACGTTCGAAGA
>random_seq_438
GGGGTCTAGACACAAACTACTCGGTGGACGGCGCACTTCC
>random_seq_439
GCCGCTACAGCGGTGAGGAGCTTTGCGAGTGGACTACTAT
>random_seq_440
TACACTTTAGCAGCCGCGAAGTCCTCCGCAAATTACGCAC
>random_seq_441
CGAAATGTGATTAATCGAACTACCTTCGACTGAGCCGTAC
>random_seq_442
CCGTAGGTCTGGCTTACCTTAGGGTAGGAAACCTAGAATA
>random_seq_443
GGACCACCCTGAAGATCTTCTTCAGAACAATATAGTAAGA
>random_seq_444
TTAGTCGCCTGTCTGTATTCGGTCGTGTCTAATTTTGAGC
>random_seq_445
TACAGCTGGCCATAGGTAATGTTCTCTTTCTCACAGAGTC
>random_seq_446
GACTGTGAGATGTTCAGGGGGCAGCGGAAAGGGCAATTTC
>random_seq_447
AGCTTAATGCTGTAAGGTTAGGCGCCGATTCATCGGATCG
>random_seq_448
TACTGATGGAAATTTCCGCCTATAGGGCGAGTTTTGGCTG
>random_seq_449
GACATATTCGACAAAAACTAAACAAGAAGCCCAATTATTA
>random_seq_450
GACCCGCCCCCGGGTGGGGCAAGGTTAAACCGCCTCACCA
>random_seq_451
GCGTACCGGCACAAACTCCGACAATATCTATACTCCTCTA
>random_seq_452
GCAAAGCCCGCAAGGGGGCGTGAGCGCCGACGAGACGGTA
>random_seq_453
CGTACGTGAATTCCGGGAAAGTTGTTACGAACACCTCGAA
>random_seq_454
TCCTCGCGTTAAAAATAACCAGCAAGGTAAATAGCTGACC
>random_seq_455
ACTTAAAAGTTAGTATGGCTTATCTTGCCTTATATGAAGA
>random_seq_456
ACTGGGCGATAGAGCCACAATAAAACCATTCACGTGCTAT
>random_seq_457
GGGGTTATGTTACTAGAAGTCCACGTTCTGGACACATTCT
>random_seq_458
AAGCGCAAGCATGAGCGGACCCGTAATACAAGTTTTATGT
>random_seq_459
AGGAACACGCAGTCCATTATTGAGCTACCCCCCGACTATT
>random_seq_460
ACTCCTCCAAACGAATTCGTTTGTTGTCGCGTTCTTGGTC
>random_seq_461
CTCTTGGGATTTTTTACGGAGGAAGCATGTACCTTGCCAT
>random_seq_462
GGGATACTGCTGTTTGGTTTATGCTGAATCCACCAGACTG
>random_seq_463
CGATCAAGCGATAGGCGAACGTCGTGCAGTCCCTTACCTT
>random_seq_464
GATAACTGTAGCGCTCCCAGTGTGTGTGGGCATCTAGCTG
>random_seq_465
CTATTGTAAGTAATTTATAATCTCATCCCCTCAAGAGGGC
>random_seq_466
AATAGGAAGCCGATCGCCAGATCAATACTAGCTTGAATAT
>random_seq_467
TAGCTTCGTTTCAAATTCGTACTCTTGCCACTCCGCTGTA
>random_seq_468
GTCGGTCTACACGATAGCAAGTGGCCGCAATCAATTAACG
>random_seq_469
CAGTGATCTGTCTCCCGCCCATCACCCTCTCAGTGTCACC
>random_seq_470
CACATTCGAATATCCGTACAGGCCGTCTTTCTTCTCAGGT
>random_seq_471
TAAGAGAACGAACGAGGGCACTGGTACAAAGACACTACTG
>random_seq_472
GCTCCAGGACCAGGGAGAGTACGCCTAGCGGTATCGCCAT
>random_seq_473
CTTATAGGCCACCGGTGGAAGAATGTTGGACTCAGTCAGC
>random_seq_474
ACATGCAGACTGCCAGTTTTTCGCCAAAACAAATAACCAA
>random_seq_475
TAGCACTTCCCACAATCTGCCAAAGGTCATCGCAGGCCTA
>random_seq_476
TACATTGGTTGCGCTGCACCTTATGCCCGGTCCTTTAAAT
>random_seq_477
CTTAACCATCCGAAATTAGAATTTTCAATTTTCCCAGTAA
>random_seq_478
ACACACGCTTTTTTGCGCACTGCGCGTTATCGATAAAAGG
>random_seq_479
CCTAGCGTAGTGCAAGTATCGTATATAGTTACCCTAGGGT
>random_seq_480
CGACCTCTGCATAGCATCTCTCCACACGCCCCCCCTCGAC
>random_seq_481
CTCTGTTGGAGAAAGGAGGCAGCGTTGTAACCGTGTCGTG
>random_seq_482
TGTCTCCTGGCAATCCCCGCGATTCTTTATCAAGGACATA
>random_seq_483
ATGTATCCGATGTCTTGCTCAACTTCGGGCACAGGTTGAA
>random_seq_484
GGGACGTTGCTTATTGAGATACGCGTTGGCGAAATCTTTA
>random_seq_485
CTTTCCCCTTAGATAACCATCGGGATACAGCTAGAAATAT
>random_seq_486
GCAGCCCGTAACTCAATTTTGACATATAACTCTCTATGCA
>random_seq_487
CAGTTCGTGCGAAGCTGAGTTTGGGGTATGTGGCAATTCT
>random_seq_488
TCGGTTTCCGACAAGTTTAGTGCACTTGTTGTGTAAGAGG
>random_seq_489
TGGGGTTAGTGCCAGTTTTAAGGTTGCGTTGAGGTGGATC
>random_seq_490
GGATATATCATCGTTACTAGATATGAGAGGACGAAGGACT
>random_seq_491
CTCCGATCGGGCGGCTTGTACCTCCGGATCTCAACTAAAA
>random_seq_492
TTTATTCCAGTTGCAACGAGGACGAGACAAGTCATAGGTG
>random_seq_493
GGACACTGTATAGAATCCATAGAGCATCATAGCGGAGTGT
>random_seq_494
CGCTTTAGCAATATACCCGATGAGAGTAATCCCGAAGAGC
>random_seq_495
TCCGCCAGGTATATTAACACCCGACCTATCTAACATTCCA
>random_seq_496
TGTGACCTGATCCGTCGGGCACTAACCCGGAATGGTCGGC
>random_seq_497
CAACTCCAAATCGTCTGGGCATTGTTCCTACCTTTAGGCT
>random_seq_498
ATCGTCTTGCTTCCCCTGTGGAGAGGTGTCTGGTCTTCCT
>random_seq_499
GTCGGGAATACGATCTGATCGGCTGCATACAAGTATTAGA
>random_seq_500
TCATGCAACGCTCTGGCGATAGGCCAACAGTCTCGAACTC
>random_seq_501
AGGGCGTTTTGTCTCAAGCCCACCCTTCTGGTAGATTCCT
>random_seq_502
ATAGTCTCATTCTTATTCAGAAGCTCTGGACAGTCATCCG
>random_seq_503
ATATCGCTCTGGCATGCCTAGACACAGATCCCTGTCCGCC
>random_seq_504
ACTGAATTCCTCCTCCAATACATTAGTGTGACGAGCCCTA
>random_seq_505
CAGCCGGTGACTCCATAACCCATAGTCCCATGACCGCGGC
>random_seq_506
TCACAAAGTCACCCCTGGGCGAGGTCCAATTAGTACAGGG
>random_seq_507
AGTTGAGGAGCGTTAGCGTGTGCTTTTGAGTATTAGGTCC
>random_seq_508
TTGGACTATTCAGCGAACCAAGACTAGGTTTGGTCTAAGA
>random_seq_509
CTAAAGCCGCGTATAGTATAGGGCTAGGTGACAAACGCAT
>random_seq_510
CATTACAAAATACGTTGTGTCATATATGCACAAAGTCCGG
>random_seq_511
CTTCGTTCGCTTATATGCGGCTACCCTGCAAGAAATGGCC
>random_seq_512
AGTCCTAGGGCTATCAGCCTTCAATACGCTCGGAACAGGA
>random_seq_513
AGGGCTACGCTGTCGCAACGTCTGTTCACCTCGTCTCTCG
>random_seq_514
TCGGTCTTAAACTCTTTAAGTACCTTGCGTGAGCAAACCA
>random_seq_515
CCCCTATGGGTGCCTACGGAGAATATATTTCTATGTAAAT
>random_seq_516
GGGGCGTAGGTGGCGTTAAAAGACGCCAAGTCGCCGGCTC
>random_seq_517
TATGGTCAGCCCTTATGTTCTGACACTGATGACTCGAAGA
>random_seq_518
CCTGTTCGAGGGTTATGGCTTACACTTGCCTGACCAGTCT
>random_seq_519
AGCTGTCTGAGCAACTCTATTTAAGTAAGTTATAGGCTCC
>random_seq_520
CCAGCGCACTATCACCGGTTTACACATCCGCCCCCCCGAG
>random_seq_521
ACGGCTATTCCCCGTTTATCGCTCATACACTATCGGAGCA
>random_seq_522
GGGCGGGCGTCGCACGTTATTAGCTGTGTTCCTATTTTGG
>random_seq_523
TCGAGCGGAGGACTCCGCCAAAAACCTTTGCGAGTGTCGA
>random_seq_524
GCAAAGGTGTGCAAATTAAAGATTCTCGCCCATATGAGGG
>random_seq_525
GGTGCTAAGATCATCAACAACGACTCTCTTTTGAAATCCT
>random_seq_526
CCCACAAATACGGCGGGTCCCGATCCAACATAGTAGAGAG
>random_seq_527
GGCCGAAACGCGACATGAAGACTCTTCCCTACTCACCCCT
>random_seq_528
TTCGGCGGGTGGCGAAAAGGGAGAGACGGCGTCACTGAAG
>random_seq_529
TGAAAGTTTAGCGGATGAGGTAGACCAGGAAGTGGACTGA
>random_seq_530
CAGGCGGTCGCCAGCTGTTTCTCTCAGGGGGTTCACATCT
>random_seq_531
TGCGGGCCCCGATTGTGCGCACTATCTTTTATATGGGCGT
>random_seq_532
TAGAAAATCCTTTACGTTGATTGGGACATATTCCAAACCG
>random_seq_533
CACAGCCCCCGCCCATGCCCCAGAAGAGCGTGGCAATCGT
>random_seq_534
ACACAGGTGCTCGCCTGGGCCAAGATGCCTATTTACCGTA
>random_seq_535
TTCTGGGGCCTAGTCCAACGTCCGGTACGCGAATTGTCTG
>random_seq_536
TGACTGCAGACCTTCCATTTATGGTGACTGCTTCCGTTTT
>random_seq_537
GGTGACTCGTGAGTCTCATTCCTACGGACGTAGAACTCCG
>random_seq_538
TTTTACCGGGGCCACTGTGTGGGGCAGCAAAACTGCGCGA
>random_seq_539
ACATAATCCCCGCTTACTGACTACGTGTGGGAGATCCCGT
>random_seq_540
CCCGTATATAATTCCGGGTGCTTGGCGGTGGCGCGTGTTT
>random_seq_541
GAATTAGCGGCTACGACTGAACGCGGGCCTGAGGAAAGTG
>random_seq_542
GCTGGGGCGCCGTTGGACGGCGCTTTAAATCAGGGGCACC
>random_seq_543
GCACGATGCCACTCTGCGTGAGGACAAAAGAGTATGGGCC
>random_seq_544
GTACAGTCTCCCAGCGGGGCCATCTTGCGGCCCTGCAAAG
>random_seq_545
AAGCTGAGTGACACCGATGTAAAGCCAGGACTGAATCGCC
>random_seq_546
GCAAGGCCACAATATTGAAGATTCCTAGATGCATAAAGTC
>random_seq_547
CCCTTCGCAGTCCATGCGGGCCGGGGTTCTCTACTGCTTG
>random_seq_548
TCATCCAGCCAACACGGCGGAGTGCTACCACTAGTAGGCA
>random_seq_549
ATCCCCACCTCGCGAGGACGAGAATAGTGGGGGTCGAACT
>random_seq_550
CAATATTACAGAAACGGCAAACGGGGGAACGTTCTCGGTC
>random_seq_551
ATGCAAGCATTACGCGAGTGGACCAAAATACCCTGATTCA
>random_seq_552
GTCAATCGCCTGCCGCCGCCATAGACTATACTACCGACAT
>random_seq_553
CCAGGTATTCAGGTCTCCAATTAGTACCACATGATCCCTC
>random_seq_554
TTCAAAATATGTATGTTGGGATCGCCGTTCACAATGTTGA
>random_seq_555
GGGTCCCCGATGGGAACTAGGTGGATTCCGCGCGTCGCAC
>random_seq_556
CGTATGTTAGCAGACGTTACCCTTCACCTACCCGCAACTC
>random_seq_557
AACAACCCCAGCAACATCCAGTCCTCGACATGTGATGCCT
>random_seq_558
GTAGTGCGAAACCATCATGTAAGAAGCCATTATTTGGGGA
>random_seq_559
TGTGCTGCTCCAATCAAGTTCCGATTTACAGAGGCATTTC
>random_seq_560
AACGGAATAAAGCGTCATTTGCTGGGTATATCGGCGGTGG
>random_seq_561
TCCACGCAGTCTGCCCTCTTCATCTCAAAAGTTTGCTGTG
>random_seq_562
AGCTTCCACACTGTCATTCGAACCATGGACCGTTCGCAGC
>random_seq_563
GAAGCTCCATGTCTGTGGTCGTTGCCGAGCGTGGATTAGC
>random_seq_564
GCGTGCGCGAGTAAAACCCGACGTTCTCGGCCGCAAGATT
>random_seq_565
GTGGTCGCACGAGGGGACCGATATAAGAGCCGGTTTTGAC
>random_seq_566
CGCTCTACGCCTCTAGGCTAGTCAGCTGACGAGTTCTAAC
>random_seq_567
TATAGCACGGGAAACTTTTCCAATATTCAACCACAGAAAC
>random_seq_568
CACCAGGAAGTCGAACGAAACGACTGGAATCGCCTGTTAC
>random_seq_569
CCATATTGTACTTAGTAATTATAGTTGTGTGCGTCTCATT
>random_seq_570
CAACTCTAAGAACGCATAGTGTATGAGTAGTCCCCTAACA
>random_seq_571
CCCTTAGATCGATATGCGGGCCTCAGTGGAGGATCCATCG
>random_seq_572
TTGACCGATGAAGCAGTTGTATCGGTCTGAATCTAGTTTG
>random_seq_573
CCACACTTGCCACGTGGCACCCGTGTCATGAGCAGCGGAC
>random_seq_574
GATAGTACCTTCTATTTATCCGGTGTTAAGTTTTAACTCT
>random_seq_575
AGCTTTGTGTTGTACTTGGCTCTAACCGGCTGCCCCAAGC
>random_seq_576
CATGCCGAACGGTGCGGCTTTCAAGCCAGAATGGTGGGCT
>random_seq_577
AAGTACCTAATCCTAATTTCCTGTGCGAGCAGTCTCTAGT
>random_seq_578
GGCACGGAGCGCCCCATTGGTATGCCTAAAATCCCACACC
>random_seq_579
GTGTACCTTCTAACCGGGTTACGTTTTGATGATGAGTAAC
>random_seq_580
TATTAACTTTAAGCCTCGTATGATGGAGAATCAATGACCT
>random_seq_581
CCGCTGCATCAACTATTAATCAGTACTACCGACCACTAAT
>random_seq_582
TTCTAGGCCACATCCGATTGGAATGCTCTAATCGCCCTTC
>random_seq_583
TAACGTTTAATGTCGTGAGAACGTTCTTCGCTTGTGCATA
>random_seq_584
TATTACTGACCGCGTAACCCACACACCATCTACGGGTGAC
>random_seq_585
CAGTACGCTACGCACTCTTACGAGCTCTAATGGACGTGAA
>random_seq_586
GCCACGTGAGCCGCCGGTTCTCCCGCGAAGTGCGGGCGGC
>random_seq_587
AGGAGGGTAAGAGAGACTCGCCTTACCTGTCTACGCTCTC
>random_seq_588
GACGCCTAAAAGGCAGGTCCCGCACCTATCAAGCACGTGG
>random_seq_589
TAGCCTTATTCAGGTCCTAAAACCATGGCCTCTGCAGCCC
>random_seq_590
CACGGATACCCTCTGGATCTATCGTCCTAGTGGCTGATAG
>random_seq_591
CGCGGGGAGACACCGACAGTACCTAAATACCTTATGGATC
>random_seq_592
CCTTTAACGGATTAATATTATCGGTAACGTGCGCCTTCTG
>random_seq_593
TGAGCTAGGACGGTCGCGTCATATTAGAAGCGACTGTGAG
>random_seq_594
AAGGCACGCATGTAGTTATACTTCTTATAGCCAAACCGTT
>random_seq_595
TCTCGTGACCAGACCAAGCGGTACCGAGCGCAAATTGGTT
>random_seq_596
TGGACTCTCGCGTTACGATAGAAAGAGCTGACCCCGTTGG
>random_seq_597
CGGGCATGCAGGCGTATCCGCTCGCTGAGAAAGAATTCGG
>random_seq_598
TCGGACTATTGTGGATTGACGTGAGGCCTAATTGCGTATG
>random_seq_599
TACGAGGCGATCACTGCCTTTTAGTGCAGCGGGCGGTTCA
>random_seq_600
GCATCGAACCTATCACTCGTTTCTATTTTATGCACAGGCC
>random_seq_601
GCGTACTACATAAAGAGGACCTAGATTTGAACAATTAAGG
>random_seq_602
GCATGAGGTACCACTACGGTCTGTATACAGGGACAGAATT
>random_seq_603
CTATCGAGGGTAGATTAACAACCTTCTCACGAGAATGAGG
>random_seq_604
CCTTTGAGGCGGGATATGTCCAGATCACCTACAAGAGTTG
>random_seq_605
GAAGATAGAAGAAGTAGCCATACCGCATCTTCTTAACAAA
>random_seq_606
AAGTGTTTTCGAGTCTAGGGGACAAAAAAATATTCTTTTC
>random_seq_607
CGGGCCGTAACAGGATAATTTATGCATCCTCTGTCTTAAT
>random_seq_608
GTCAGTTCTAAGAGCCCGTGCCGGTCGCTGAGCAGGGGCA
>random_seq_609
TCCATCGATTATTCGAGACACATACCCCACGTGCTCAGAA
>random_seq_610
GAGGCGATAGGAGCTCCTCGGGCCACCGTAGGTGCGATAC
>random_seq_611
CCGGACCTCGACCAAAACAACGATTCGCGTGGTTCCTCAG
>random_seq_612
GTCAGCCCTGCAGGCGACATAAACCAGGAGACGTTATTTC
>random_seq_613
AAGGAATTTCGCAAGAACCCGACTGAGTCTATCTAATGAC
>random_seq_614
TTGAGATGGGCTAAGTAAATAAATGCCCCACGAGCAGTTA
>random_seq_615
CACTGGTAGCCGTCTCGCACTAGCGCAGATTCGTGGTACG
>random_seq_616
TCAACACGGGTCTCGAATCCTGCACCAAATGCGGCCAAGG
>random_seq_617
ACAAGTTAATTTGCCTCAGATTCGCAGCTGTGCCCTCGAA
>random_seq_618
TGCTACCCTTGTCCCCCCTTTCGCTGTTCGAAACGTCTTT
>random_seq_619
ACCCCAACTTTCTCACGGACGTTTTAGGCGACAACATTTT
>random_seq_620
ATCGGCCAACTGATAACCTTCGGCCCTATCCGGCCCGCTA
>random_seq_621
GCTAGTAGAAGTACACCCTGTACCTAATGGCCACACCGTG
>random_seq_622
CAGCCTGACTCCTTTATCTGGGCCCGTCACCGCCTAGCCG
>random_seq_623
CTAGTACAGTAGGTCGTGATGCAATCTTGCTCAAGCCCCC
>random_seq_624
TATATCCCATAGTCCGGTCCCTTAAGGCTTTTATCGGCGC
>random_seq_625
TTGGCCTGCTTCTGAGCTATGAGCAATAAAGGATGCTATC
>random_seq_626
TGCTATGTAGCTTCGATGTACCTCGCGCGGTTATGGCGTA
>random_seq_627
CTCTACGGTTAAAGTTAGGCCCAACATCACTCGGCGCGAC
>random_seq_628
TGACATTCTATGGACCCCTACCGACTAAAGACCTCACCTT
>random_seq_629
ACTCTGTACAAGAAAATCTACTAAGCCCTTGGATTCGCCG
>random_seq_630
TAGTCGACCGGCTCGCTGTCAGAAGGTTAACATAAGGCAC
>random_seq_631
CGTTAATGGGGAAGGAATTAGAGAGGGCAAGTCACTTCAC
>random_seq_632
GGAGCCGTCACGGCTTACAAGTGTTTGAGTTTGGCGTTAG
>random_seq_633
CGGATGCAATTACGTCCCCTCGCTTCTTTTATTCTGTGGA
>random_seq_634
AAATAGCCTCCCCTGATTTAAGGCAAGTATCGGCGTTACG
>random_seq_635
TCACTGTCTGCCCCAGAACCGTTGTGCGTCCATGTGGCCG
>random_seq_636
GCTAACAATGAATCATCCTCACCTTTACGGCTGCGGCACC
>random_seq_637
AATGATCCGCCGATACACCATATTCTAACAGAAGTACAAG
>random_seq_638
GAGTAATCTAGGCCGAGTATTTCTCTAAGGCACAGAATCC
>random_seq_639
TCATAAAGGGGGCCTCCGGTAGGGCATCTACACAGAGAAT
>random_seq_640
GACGGTTATCAACAAATACAAACCTGTCCGATGACGGGCG
>random_seq_641
CATACAAGTACGACTCATACAGGGTGGCAATAAACCGAGG
>random_seq_642
CCTCTTGCGCCTGTGGAACTCAACTACCCCCGTACGTGCC
>random_seq_643
ATTTTTTGATTCTAATAGCGCGAAGGGGGACATAGCGTAT
>random_seq_644
GTCTAGTCACGGCTGTGGGTCTGATTTGGAGTATTTCCGG
>random_seq_645
ATTAACCCCTAGATAGAGAACAGAAGGCAGTGCTGCCATC
>random_seq_646
AGAAATAAGGACTTCGCTTTCGTGATAGGCTCATACAAAC
>random_seq_647
TAGCTTTAACGCGAGATAGACTCGGGGAGGCGCGGCGATC
>random_seq_648
TGGTTTGCCCTGCGGCTTGGAGTGCTCTTGCTCTCGTGGG
>random_seq_649
CAAATATGGAAGAAAGTAGGGTCAGACGGACGCGCTGCAT
>random_seq_650
CCCACCGAAACACTTGCGTTGAGCTAAGTAAAGCACGTGA
>random_seq_651
TGTTCTGTCTTTCTACGTAGGATTCGACCCCCCCGTTAGT
>random_seq_652
ACCTCGATTCGGAGGTGTTGAAAATGCGTCACTCTGGCAT
>random_seq_653
CTCCCCACGTCAAGGCCCTTCCTGGGGTCACCGCTAAATG
>random_seq_654
GATCTACGAGATTTATGGCGGCACTAATTGCCGTAGAAAA
>random_seq_655
GCCACGCCAATGGCCGTCCGATGAGAAAGGTCCGAAGAAT
>random_seq_656
GAACACGGGCCAGGATTGGATGGTCTCTCGGTAAACGCTC
>random_seq_657
CCAAATAGGTCGTTGCCCGTTGTTTTCACATGGTGAGCAT
>random_seq_658
TTGCATTGGTCTACGCCTGTATGTGCGTCCCACAGTGATT
>random_seq_659
TAAACCTCCCCTCCCTTGGCCAGAGGGAGCGGGAGATGGG
>random_seq_660
TGAAGAAGACCCTCCTCTTGATGTGATCTCTAGAGTATGG
>random_seq_661
ACAGATCCTTCAACGAACCGCCTCATTATTGTACCGTTCG
>random_seq_662
GGGGAACCTGGTGCACCGCCATGGCCTGCTACCTTATTGG
>random_seq_663
GAACGGCTCCGAATCCGTGACTGGTGACGTGGTGAATTGA
>random_seq_664
GCGTCAGTCATGGCCGGCTAGCGACGTAAGGATGCGGAAG
>random_seq_665
CCGATCTGCACGCGTGCTCCAAGGAAACTCTTAGAAAGCC
>random_seq_666
AGCAATTACCCTGAGATCGACGCGGCTTGCCGGAGTGGTC
>random_seq_667
CAACCCTAGCGTGAGTCATATGCATGTCCCCCTCATGCCT
>random_seq_668
CTATTGAGTCTCAAAATTAACTCGGGCCTTTGTGTGAAGA
>random_seq_669
CCCTTTTCAACTGGTATCGTAGTACGTTACTAATCTGAGG
>random_seq_670
CCTCGTCGGCAAACCCTGGCTTCTAACCTGAGTGGTAGTG
>random_seq_671
GGATCTGATATCGTATATCTGCTGGGCTAGGGGTTTCTTG
>random_seq_672
ACTTGTTTTTAGTGAGGCTTTTAGTGAGGCGAGGGGTTAC
>random_seq_673
ATATGAAGGAGGTCGACGTTAGGGAAGATATGATGACTTC
>random_seq_674
ATCTCTCTGATTCGGTGGGGGTTCCCCCCATCGAACCTTC
>random_seq_675
TCTATGTCAATTCTCAACCCGTCACGGAGGCCAGCGGACA
>random_seq_676
GAGGCATGAGCAGTCTAGACGAGACCAAGACGGGGTCTGG
>random_seq_677
TCTTTATTTTAGAGTGTGGGGAAAGGTACCCACATTTTGG
>random_seq_678
ATACTAATGCCCATAAGTGTCATGCTAGGCCGCCACGGCT
>random_seq_679
GGGAGCCCGGTGTACTATGAAGCCCATAGATTTCAACCTC
>random_seq_680
TACGGTAAAAGGATACACACTTGTCACCAAACAACCTATA
>random_seq_681
ACCATGCACGACGAAGATTCTTATGTACGGTCTTCCTCCC
>random_seq_682
CGCGTAATGTAGTGGAGAATGTCCGTATATAGTAGGGTGG
>random_seq_683
ATGACGTGGTGATACTGAACCTCAGACCGGAAGTATAACT
>random_seq_684
TTAGCTTAACCGTTTAGGAGACATATCAATGTTCCGGAGG
>random_seq_685
TCAGGAGAAAGAGTACTTGATCGGTAAACTCTCCTTATGC
>random_seq_686
TAGTCTCGACCAAAAGAATAAGCAATAATAAGGGAGTCAG
>random_seq_687
CCGAACGGTCCGGCTGTTTAGTCACATATTATGTTATAAG
>random_seq_688
CTATGTTGATACGAGTCTACCCTCAACGGAATATGCAGGA
>random_seq_689
AATCCCCCCTAACTTTCCTGAGGAACAATGAACTTTCTGC
>random_seq_690
ATCAACAAGAAGGGGTAAAACACCTTTGATAGTCGACGAC
>random_seq_691
CCTCATTGCGCTCGGCTAAAGACAAGAGAGTACAGTCCAA
>random_seq_692
CCCTGCAAATAACTATCTAATATATTTTAGTTCTGTTAGT
>random_seq_693
GCGCTACTTGCGCAGGACTGCCGGCGCAGTCCGAGATCAG
>random_seq_694
CACAGCATCTTCGTAAAGGTTCAAATGTGAGAGCCACGAT
>random_seq_695
TGACGGATCTCATAGGTGTGAACGTCATCGATATGGTGAC
>random_seq_696
CTTCCCCATGGGTGAATCATATAGGGCCGCATCGCTCTCC
>random_seq_697
AGCCAATTCGTCGACAGACTGAGACGTACTCGTAGCCCCA
>random_seq_698
CTTCTATCTCCCTTTATAGATTCGGTGGTGCATCGAGAGA
>random_seq_699
CTAGTTCCTGCCAATCTACGGATGATTTAGGTAATGTTCT
>random_seq_700
GCCAACGGCCGTACTAATCCCGAGCTGTTGCAACAAACTT
>random_seq_701
CCTGCTCTCAAAGGATTAGTTGTTCCCAATTGGTCCAGGT
>random_seq_702
GAACATTCGAAAGGGAAGGTTTGTCCTGAGCGTCTATACA
>random_seq_703
TCTTGTAGGTATTTTGCAACCTAGTAGGGCAAGACGGTCA
>random_seq_704
GTTCTGGGGCGCATAAGCGTCGAACCGCTTCGCCTGCAGT
>random_seq_705
TACCTCTCGCTTAATTACGCGTCGACGAGAGCTGCCACGG
>random_seq_706
ACTCGACTGTAGTGTGTGTTTGATCCATGGGCAGAGGAGC
>random_seq_707
CTTCAAAAAGCTATCTTGCGCCCGTCTAAGCGAGCCCGTA
>random_seq_708
GGGGAGTCCTCTGGCGCGCAAGGTGCGATAAATGACTCGC
>random_seq_709
TGACATTAGACGTGCCTTCCCCCGATCGCGAGAAGGGTAG
>random_seq_710
AAAAACCCCATGCACATCCTTCGTGATCTGATATAAAACC
>random_seq_711
GTACAATGATCACTACAAGAAAGTTTCTTGTATTTATGTC
>random_seq_712
CTAGCCGGGAGACGTATTCCATCGCACAAAGCCTCCCTGC
>random_seq_713
TGACATTCGGGCTTTATGGACCCTATGGACAAGCCGTGCC
>random_seq_714
ACGCGTCTGAGGGAATATAGAACGCGCGGTGCGAATAGAC
>random_seq_715
AATATGTCCATCTAGTTCGAAGAACTCCCTACGAGACAGG
>random_seq_716
CGATAGGGTACATTACTCCGAGAAATGAGCCCCTATACGG
>random_seq_717
TACTATGGGTTATCCACTTTTGTGGGCCTCTACCTAGAAC
>random_seq_718
AATAACCCGTTCATGCACAGTAATCACACTGAGTTGGCCG
>random_seq_719
CTAGAGGTAGCAGGTCCCGGCATGAAGTTCTTCATAATTC
>random_seq_720
TAGCTACGATCCCACTACGGAAGGTACAAGACCACCCCGT
>random_seq_721
CCCCCGACGATAGTGGGGCTGGCGTATTTCTCGCTGGACC
>random_seq_722
GCATAACTACTCCCCGTGGGTAGTCCAGTCCAGCTGGCAC
>random_seq_723
CTCGGCAAGTCTGTACTTTAATAGTCTATTCACCGTGATC
>random_seq_724
CGAGCTAGCGCTAGCGTGATGTTCCGCCGGCAACAAGAAA
>random_seq_725
CGAGTCAGCCCGGCAATAGTCAAAGGATCCTCCGATGTTT
>random_seq_726
CGAAATCGCCGGGAGCCCATGCGATTACCCCCCCCGTGCG
>random_seq_727
GGCTTAGTTTCAACCCGTTCCCGAAAAATTCAGACTGTAC
>random_seq_728
TCAAGACTCGTACAGCTCCGCACTTTATGCTGTTCTACGC
>random_seq_729
ACTTTAACTAGTGCAGACTGGAGTCCAAGAACCCTTCAAG
>random_seq_730
CGGTACTGGCGCAGTCTGGTAGAGTGTGGTAAGATACAAA
>random_seq_731
ATGCATACATTTCGGCACCATTTTTTAACTGTATACCAAA
>random_seq_732
TCAAACTCCCGGGGATGACGAGTCCGTTACTCCTGTGCGA
>random_seq_733
GAGCGGGGCCCAGGAACCCCACGAAACGCCCTGCTTCGGG
>random_seq_734
GGCAATGTTTCTGAAAAGGATAGATGACCGGGGCACGTTG
>random_seq_735
CAATATCTACAGGTTACATTAACCCCTCGAACCCCATTCG
>random_seq_736
CTACAGCTCCGACGGCACATCCTGCCAAAACGTCACCACA
>random_seq_737
TAGACACCCCGGTGATACACGCATAGAGCACAGAGGTAGT
>random_seq_738
GCCCATAACGATAGGAATGACCGGCTGACTTTTAATCATA
>random_seq_739
TGAGGTTTATTCCCGTAACGTAGACCAAGCGCAAGGACTA
>random_seq_740
TCCCGAAGGGAATTCGGTCGCAGGTGTTCATCGATAAGAC
>random_seq_741
AGAGACTAGGAAAAATACGCGAAGAGCAGTGCTGATGTCC
>random_seq_742
TGGAGTACGCTAAGATGAGACGTAAGACCGAATGTCTGGG
>random_seq_743
ATTAGTGTTCCGATGAACTAGCTTGCAACTGCTGCCGTGG
>random_seq_744
TAAGAGCAGTTAACCGCTCTCATCAGTCCTGAAATTTATT
>random_seq_745
GCAAACCAGAGAAACTTATGACCCATGAACCCTGCAATGG
>random_seq_746
TGGCGGGGTGGTCGATAGAAGATAGATATTAACCCTTTTG
>random_seq_747
CAAGCCGACCGGAGACCATCAACACTTACTCAAGACTCAC
>random_seq_748
AAACGTGGTATACGTTGGAATAAACCTAGAATAGGCTCGT
>random_seq_749
CGCCACCAATAACCGGTAATCATCTTCGCGCCATAGATCC
>random_seq_750
CTTGTAGGGGCTCTTGGAGTAGGAGAGACATGGAGTTAAC
>random_seq_751
CCGACGCTTATAAAAGAGGGGCAATAGTACTGCCGTCATG
>random_seq_752
TGCGATAACCTGGAAACGGAGCAACATGCTGAATTAGGAG
>random_seq_753
TCCGCCTCATTGCTTCACCGATCAGGCCCCGCGTTCACAT
>random_seq_754
TCTCGCCTCGAACAAATGGCGCGTGTTAAACTCTGGTACC
>random_seq_755
GCCGTACCTCGCCCGTTCAGTGAACCTATCTATACCGCCG
>random_seq_756
GCCAGGTAGTCTCCATAAATTTATACAGTCGCGATCAGTT
>random_seq_757
TGCTGTGTATGCACATCCGTATCTCTTATGGTCAATAGAA
>random_seq_758
TCCCTAACCCATGATCCGTTGGCCGAATCGAAAGGGTTAG
>random_seq_759
GGCTGTTCTCTTCCTACTCTGTCAAGCCCAATAAACGTGA
>random_seq_760
CAACGATCAGACCCAGGGAAACGCTCACCCGTCGAGTTCA
>random_seq_761
TTCATATTGTTATCATGATGATATCTTGGCTCGAGAGTTG
>random_seq_762
ATCAATTCGGCGTACCAGCGATGCAGAACCATCCCTCATG
>random_seq_763
TCGACGTGCGTTAAAATTCCACTACTGAGTTGAGGAGTAT
>random_seq_764
TCCCGCCCCACCATTTCTGGGGGGCGAAAGGTCTCATCAA
>random_seq_765
TTAGATTCCAACGAGAACAATCCTCGACCTGGAACTTACC
>random_seq_766
GAGACCCATAAGGCGAGGAGGCGGAGGGCTATGCGTGACC
>random_seq_767
ACAGGATACGGTAATACCCAGCCGGCGTGTAGCCCACTGG
>random_seq_768
GAAGACCAATGGTTAAGGATGCTCACTATACGTGGTCGGT
>random_seq_769
GGTGTGGGGCTGGCCTACGAAGTTGCGAATCCGAGCCATT
>random_seq_770
AGTGGAGATCATGTTCAACCCAGTAGACCACAACGAGCCA
>random_seq_771
GATTGTCGCAGAGCTTACAGGTCCGATCTCTGTAGGCACG
>random_seq_772
TAAGATAGAGCGTCATGAGCTGCGGGATAGCTAATGCGTC
>random_seq_773
GTGCAGGAAAGAGAGCTAGTAAGTACTGATGTTCCCGCGG
>random_seq_774
CAGTTCTCAATGTACCTTCTGAGCGGTGTTCACATTCAGC
>random_seq_775
GGCACGCACTTACAATAGCGGAGCCGCAATCGCGACAAGG
>random_seq_776
GTAGCTGGCAATTAAGATGCGACAGATCCTCCGTGGAAGT
>random_seq_777
CTGGTAGAACTTGCGCCATCTTTTAGCGTTTCCACTGAAC
>random_seq_778
GAGAAGCTTATTCGCGAATGGCATTCACCAGATGGACCGA
>random_seq_779
GTGTGACTGGTCGGGTGCCGTTGGACTCCACTCCCGGCCT
>random_seq_780
TCCTTGAGCGCGCGCTCTAACTTGAGTATGCCACTTTACG
>random_seq_781
GGAGGCTGTTCGCAAAATGGGAGGTCTAGGTAACCGGAAT
>random_seq_782
CTGTCTCCACCTCAGCTATTGCTATACGTTATATCCGAGG
>random_seq_783
TTTCTCGTTCCCATATTCGGGTGCATGTTAATAAGTCTCC
>random_seq_784
GTCCGTTGCTACTTTCCCGTAAGAATATCTTTAGGTTCCG
>random_seq_785
GTCAACCGTTTAAGCGCGGTTACCCTGACCAGCAATGCGA
>random_seq_786
ATGTACTGGCCTCAAGGAAATACTCGTGAAGTAACGGACC
>random_seq_787
GAGGGGAGTCTAAGTTGTTGTTATTCCATCAGGGCCTGCG
>random_seq_788
AACAGATTATCAAGCATCCCAAAACTTGAAGGTCCTGAGG
>random_seq_789
CATTAGGTCTGCCTAACGCAACGCCACCTCGTAGAGTAGA
>random_seq_790
AAGGGATTCGAGTCTGGATCCGGCCAAGGGCTTTTTATGC
>random_seq_791
TCCAAGCTCTTCCTTAGCCCCATTGATCGACCGTCATGGG
>random_seq_792
TCTTTTGTGGGATCCTATGCCCTCGGACCTGCAAACCAAT
>random_seq_793
CGATGGTATGTTTGAATCCCTAATTTTGAAGATTACAGTT
>random_seq_794
AGTAGTCTCAGGCTGCGGGCGACCAGGATATAGACTTGTA
>random_seq_795
GTACGCAGTAGACATATAGAGGTACTCATGTGCAGGCTGA
>random_seq_796
TAACTCGAGCGAAGCGTAGGCGGCCGAACCCAGCGGGCTC
>random_seq_797
CCTCCCAGAAAGTAAAGACGACTCCCCAAAAAGCGTCCTC
>random_seq_798
TGCGAGGATCCTACTCCCTGACATCAAGCCATAAGATTGG
>random_seq_799
GCGCACGCAATCATTTCGTGCATAGCTGTTACTCATTTGA
>random_seq_800
CGCGTGAACAGGCATCGCGGAAACGAGTTTCAGATCGACC
>random_seq_801
GGGGGCCACTCCTTAGAGGTAGCCCCTACAGCAAAGCCCT
>random_seq_802
ATGCCCTCTGGCAGGCAGACGGCGCTACTTCACGGAGCTG
>random_seq_803
CGCCACAAAGGAGCTCAACTCGGATGTCATGATAGCTGCA
>random_seq_804
CATGGTCGGCACTGGGCTTCTTGAAGCCATCGGTGCCCAG
>random_seq_805
CTATATGTTACCCGCGCGATGTTTCGACAGTATCCGCATT
>random_seq_806
GAACTCCAAGTGAGATCGACTTTCTAAGTTCATGCTTAAG
>random_seq_807
TATTTTGACACTTGAGGGTGTTCTAATAAACAGCGCGGCC
>random_seq_808
ATAAAGCTCAATCCGGTGTGGGTACGCCGCGGAAATCTCG
>random_seq_809
CATCACTTTGCTGGTATCGTAGAACCATTTCATTGGCGAA
>random_seq_810
GGCTATCCAGACGACGTTATTCAAGAAGACATGCCGGTCT
>random_seq_811
AGACTCTCGCTCCGTTCAGATTTGGGGGTGTAACTTAACG
>random_seq_812
TCCTTTCCTGGCGTCCATTGCACGTCCGCGCTTTGAGCGG
>random_seq_813
TGTAGTATTTGACATTATTCCCACGCCCTACTGATGGAGG
>random_seq_814
TGGCCTCTTTACCGCGTGAGCCGGGTTTTATGTCAATTAA
>random_seq_815
GACAGCTATTTTATTGAAATCCATGAGCGATGGGAACTGT
>random_seq_816
GGCCTAATACCGCAACCTATGTCCTCGGCGCCTCTTAGTC
>random_seq_817
GGTCAGTGAGCACAGAACTGTGTTGCCCGGCTGCAGCCGC
>random_seq_818
TGAACGCTTTGGTCTAGGGAGCACTCGCCAGGGGAACGGC
>random_seq_819
TCCTCAGCATGGTTCTTCCACGATCCTCTGGATTTTTGCA
>random_seq_820
CTGCTTTGTCAGTGGAAAACAGGGTGCTATCCCGACCCAA
>random_seq_821
AAATTATTTGTCTAAAACTCTTCTGAGTCGTACCGCGGCG
>random_seq_822
ACTTCTCATCCTTGAGTCGTAGTTGCCACAAAACTTCGCG
>random_seq_823
GTTGGAATGAGCGGCCAGAATTCGAAGGGTATTCCCGCAG
>random_seq_824
ACCCGGCCCGCCTAATGGTGAAGCCAACCGTTTACTTCTG
>random_seq_825
GACAAGTGTAGCCAAGACTATCATCTATCGTTTATCTAAG
>random_seq_826
ACTCAAGAGCTCAGCAGTGACACTTGTTCCGGCTCATGAA
>random_seq_827
CTGGATTAGCTCCGCACCCGCGCGCTCTAAACACGTACAG
>random_seq_828
TTAGAAGCAGGTTTGTATTTCATCCACAGTGTCACAACGC
>random_seq_829
CTGAGGGACGTCACGTTGAGATTTATCGGCGATGGAACCT
>random_seq_830
CTTCTAAGACTAGAAGCCGGGGTTCTGTTTTGGGAGGGTT
>random_seq_831
TTCCGGAATTCAGTTTAAGTGGACTGCGGTTCTCCAGTCC
>random_seq_832
AAGGTTTGTCCGGATTAATTGTAATTCCAGGATGCGGGCG
>random_seq_833
CGGTTTCTCGATGGCCTGGGCGAGAATGGCGGGGAGGCTC
>random_seq_834
TGATTGGTTGGATTGTTCGATTGCAACTACACGTAGGACA
>random_seq_835
TGTGCTTTCGGTCATAAGCTTGCAGCTTCATGTTTATGGC
>random_seq_836
TTACCGCTCTTCGCGGCGTCGGGACACTGGGGTTTTGTCC
>random_seq_837
AGTATTAAACAGTTCGCAAAGGGGGGGTGCACGTATAAGG
>random_seq_838
TTCTATGCCCGATGGGCGGTGCACCCTGTACGAAACCTAG
>random_seq_839
GGACCTATTCCCCTGTCATTCTGTATATACTCGGATTTTA
>random_seq_840
CCTAGAATCGACGGCTTATCGAGATGAGGAGCCAAAGTTC
>random_seq_841
GCAGTAAGAACAATTCCCGTGGTGACCGACAGGAAGTCAT
>random_seq_842
ATATGCATACGTTCAGGCCAGGCAAGCCTAGCACCTAAAG
>random_seq_843
TTTCATCTCTAACTCCCCGGTCGCACAATTCCTCACTCGG
>random_seq_844
TCGCCGATCGTCCGAAAGCCGGCTCGCCGCTACAAGGATT
>random_seq_845
TGAACCTGGAACTGCTGCTGTGGATGGGTGGGTAATTCTA
>random_seq_846
TCAGACTACTATGCAACCGGGATAAGTGGCCGCACAGATG
>random_seq_847
ACTAAGACGATGTAATTTATGTCGAAGATAGGTCCGACAG
>random_seq_848
CGGGACGGCGGCCGGTACCTGTACTCGGTTCTGTGGGCGA
>random_seq_849
CGAAGGGATCGGGTTGTCGCTGCACCACCTGATCGACTAT
>random_seq_850
TGCTGAAAAGTTGGATCACGCGCTCCCGCTGTTCCTCACG
>random_seq_851
GCCCTATTAAGGCATCTTCTCGCTATTGGAAACCTTATCT
>random_seq_852
TCGCAGTTTTACCCCTCCGATCGTGAATTACCGTCTTTAG
>random_seq_853
CAGTTGTCAAACGGAAAAAATGTGTAGGGAATGTTACCTG
>random_seq_854
CCTCAAAGTTCCGTGTAATGGAATACTTATTTGCCCAACG
>random_seq_855
TCTTTGTGGTCAGCTTAATCAGGAGTCGATTTGAACTCGT
>random_seq_856
CAATGCCGGCGAGTAAGAAGGTGTCATCTCGGGCATAGTA
>random_seq_857
GTTCGTCAATCGACTTATGAGGCTCTAAAATCCTCAGACT
>random_seq_858
GTAGGGGTAGGGCAGGAATAGGCCACCGTCGCTGACTGTC
>random_seq_859
CTGTAGCAGAACAGGCCTTCGGCAAAGTGTAACTTATCAC
>random_seq_860
CTGGGCAAAAGGGCGCTTTCGGTAGGATCACATCTCGCCC
>random_seq_861
CCGTATCCGCTCACACCTCTTATTTTAAGTTTTACGACAA
>random_seq_862
AAACGTCACTCGAAGTAAATTAGCGGAGCTCTTGATAAAT
>random_seq_863
GATCCGCAAAGTGCGCTTCGACGCGGAGAGAGATATCTCT
>random_seq_864
ATATACGCAATAAGCGATGAGCGAATAGTCGGGTAATTGA
>random_seq_865
ACTGGCCTGCCCAAGCGTTAACCGTGGACTGGGCTCACCA
>random_seq_866
GGGCCGATGCTGCGACCAGAAGTGGAATCCTCATCTCTAA
>random_seq_867
CGTGTTACGAGGCTTAGGGGCCCGCTGAGAGCTTCCGGAA
>random_seq_868
GGCGGGTATCTTACACCGTTGAAGCGTAATCGTATAAAAA
>random_seq_869
TTTGGCGGAGTCCTTCTCGATATGGTGCCCGCTGATAGAT
>random_seq_870
GTGGGTTACGTCAGGGCCCATGCCGTGAGGTACGTACACG
>random_seq_871
CGTGGGGACATGTTCCTAGGATGTCTATTAGAGAGTATGC
>random_seq_872
GGTATTTGTGCCTATAAGAGACAATTCCCATAGAGAAGGA
>random_seq_873
TCGACATTTGCAGGGGGCCCGTCTACCCAGGGCAAGGTCT
>random_seq_874
GCGGTTATGGACCCGCCATATGAGGATCAATACCGCATAC
>random_seq_875
CAGTAAGATATTTCTTCACGTCGACGCCATGTGTTATGAA
>random_seq_876
ACCACCGGTATGCAGTTTAGCCTAATGTGGCAGCTTGTGC
>random_seq_877
TGTCGGCGGGCTCGCGATGGCACGGAGTCGGTGCAGCCAG
>random_seq_878
CGACCCATAAGTACGAGAGACCCGGTCAGAGCCTGTATCG
>random_seq_879
TGCACTAGGACTATATGCTATCTCTAGTCAATAAACACAC
>random_seq_880
GCGGTCTAGGGGCTGTTCCTATGTCCCTCGAGTGCACAGG
>random_seq_881
CCGGATGGGGGGGCGTGGTAGCCTGTAATGAACAACGAGA
>random_seq_882
TTACTCGTGCAAGTGCGATTTACCCCAACGGTCCCTTGAG
>random_seq_883
GCAGTTAGAGGTCCGTCAGCGATCTTATCATCTCCGATAC
>random_seq_884
TTTCGTTCGTAATAAGGCAGCTATAGGCTGGTCGTTTGCA
>random_seq_885
GACAGTGTAAATGGCAGGGGTTCACTCGGACCGCATGAGG
>random_seq_886
GTCAAGTCCTAATCAAGACTTATTTCTACGACGCGACGAC
>random_seq_887
CATGCGGCTCTGTTTGTAGTCGCAGCGTTGCTCCGCCCCA
>random_seq_888
GTGTAGACAAACGCTGACCCGGTATCAGTTATTGCTGCCA
>random_seq_889
AAAAGGCCACAAGTGACATGCTCAGGGTTCCTGAGCTAGA
>random_seq_890
CAAGAACTGAGAAGATTTGGCCTGTCTTGTTAATGTGTAC
>random_seq_891
CAGTATCGCCCATATCCTTGATCGTTTCGCACCTACAAAT
>random_seq_892
AATGCAGCACCGGCTTACCACTTCTACTTCCATCAATCAC
>random_seq_893
GGTGGATGGACGCATGCAAGATTAAGCCTTCTCTCTATGA
>random_seq_894
TGAAGCGTCATTGCTGTGCGAAAGGTCCACATATCTGATA
>random_seq_895
ATGATTAGTTCCAGAGCGGGCCGTCGTATCCATAACGACT
>random_seq_896
GCCCCGATCCTGCAGCGGGGAATCGATCTGGTAACGTAGC
>random_seq_897
AGGGTCGGGATAAAGGTAGCCGTACTGGTTGGTTCTGAAG
>random_seq_898
GCGTCAATGCTAAAAGGGCCGGGCTGCGATAGGTGAGTCT
>random_seq_899
GTCCCTGCACGCGATGCCGCTGGTGCAAACCCCATCGAGA
>random_seq_900
TATGAACGGTCTGGATGTTCCTAGTTCAGACGCCCAGTCA
>random_seq_901
AGGGTGCCCCAAGTGGCGGTAATAGGTGATATGAGAGACA
>random_seq_902
CTTAGCAACCGGTCTACCCCTTTCCTGCTTCCTTATCAGA
>random_seq_903
AGACCTTTAGAGTGACTCAAGAATGAGAATACCAACTCAA
>random_seq_904
CATTAGGGTGCAGAATCCGTGACACGATTCTATGGTATTC
>random_seq_905
CCCCGATATGAACGGACACAATCTGTTAGTGCTTCGAAAC
>random_seq_906
CATACCCGTGGTGACTTGGATTAAAGAAGCTGTGCTTTTG
>random_seq_907
CCAAATAAACGTGCGGTGAATTGGTTGCGGTGTTGGTAGC
>random_seq_908
CGAGAATTGGTGGCATCGAAGCGGAGAGGTGCTGTGGCCA
>random_seq_909
AGGGCCGAGCGAGTAGGCGCCAGTGTATCGCGGAGTGAGA
>random_seq_910
CTAACTGGGTGAATGTTCCATATGGCTGACGCGACCTCAT
>random_seq_911
ATAGCTCGTCTAGGTGTCTCACCGGTCCTCTAAGGGGCCA
>random_seq_912
TTCGTCCCGAGAAGACCAGCGTTCTCCTCCAGTTTGGCGC
>random_seq_913
CGCCTGACGCTGGTAGGAGCACTATGGACAATGCCACAAG
>random_seq_914
GCAAATGGTTCAAAATGGCCACGAGTCGTGACACCTGTAT
>random_seq_915
TGGCGTTATACTGCGCCCCGCGGCATATGAACTACGCCCT
>random_seq_916
CAATCCGGCGCCTCGGCATTGGTGTAGTAACTTGGCCGCA
>random_seq_917
ACATCTTATCGGGTCTGATGAGGTGGCAAGCCACTACAGG
>random_seq_918
GACGTGGGGCCTCGACTTAGCGAACACTACGCCCAGGATT
>random_seq_919
ATGCAGCCGTGGTCCTCCCTACTCACGTATCTGTATGTTC
>random_seq_920
GGATTAGTATAGGAGGGATCTTTGAGATCACCCCGGGGCA
>random_seq_921
TCGTCGATGCAGTCCCGGTCAACTCCCTCACGTCTCGTCA
>random_seq_922
CGCATCCGAGTCGGATTCTGGATTTACATTGAGCATATCA
>random_seq_923
CATTTTACTGGTTTTGCCTCTGATTCACTAAAGTCTAGAG
>random_seq_924
CCCTTAATATAAGATTTTTGCTTATCGTTCGTCCGGGTCA
>random_seq_925
ACGCCAGGGTAGTCAACTTGAGGTAGTGATTGAATCTGCC
>random_seq_926
TTGCTGACACACCGTGAGGCGAAATCTCTAATCGGTCCAC
>random_seq_927
TTCTGCAACCGTACCAGCCTGTGAAACTTGCGGTGGTACG
>random_seq_928
GTGTAGCTGCAGGCCGGAATAAATGCCCTCGTATCTCGAT
>random_seq_929
TTGTTTATCATTTCCAGTGCTGATCCAGGACGAACCCGTT
>random_seq_930
ATCAAAAAATAGGCTTATCGACTGCTGTAGTCTACCTCGT
>random_seq_931
GTCTGAGCGAGCCGGCCTGCCGATCGTTCATGCAGCACCA
>random_seq_932
GTACCGGATCCACGACAATGCTCGTGGAAATGATTTTCCA
>random_seq_933
CAGTAGCGCAGTACACGCACTTCAGCCGTGAAAGAACTTG
>random_seq_934
GCAACGGAAAACTCTATCCCGCGAACCCCATTCGGACCCC
>random_seq_935
GAGCTTACCCTTATGACTTTGTACCGCGCTTTCGTATCCA
>random_seq_936
AGTGACTTGTTTATCAGGTGGCCAGATAGGCTAGAATGCG
>random_seq_937
AAGAAATGCGTGGTAAGGTGCCGTAGCAAATATTTCGTCA
>random_seq_938
CACCGAATCACAGGGAAGCACCCACAATTATGCGCATGGT
>random_seq_939
TGTGGAAGGTCCCGACGCATAGTCGGCGCAAAATACATGC
>random_seq_940
GATCTCTCGAGAGTTACTCGGCCTAAATATGGGACCACTA
>random_seq_941
CATATAAGCCTATTCAATGTGTAGTCGACATAGAGAGGGT
>random_seq_942
TTCGTCTATCTCAGAGCGATCAATGACAAGACAATTATTC
>random_seq_943
GTCCTAAATCTTTAAACACTCCATGCCTTGAGTAATCGTG
>random_seq_944
CCTAAGACTCGCCCCTACTGGCGTAAAATATTACTTGATA
>random_seq_945
CGCACGACGGACTGACACTGCCATTTTCCAAATAGAGGGC
>random_seq_946
CATCAGACCGCAGCAAGGCCACCTCCGGCACACGGTCTGG
>random_seq_947
CCATCTGCACGCGAGTTGTCGGATTAACGAACCCTATGAA
>random_seq_948
GGGGTGGCGTACGAGTTGATTGCATGTGAGTTATATGGTA
>random_seq_949
GGCTCGGAACACTAGGTCACAGCGGACGTGTCACTAAAAA
>random_seq_950
CTACGCCTAATCTTGCTCGTGAGTTCTCACTGGGACAACT
>random_seq_951
CACCTGCCACGACGGCCTTTCAACGTTGGAGATTGATAGC
>random_seq_952
ACCATTCGAGCCAGGGTCCCAAATCGACTCCCCCGGACGC
>random_seq_953
GACCGCGGCAACCCCATAGCCAATTATCGGTGCGGCGGCT
>random_seq_954
TAGCGAGGCTGGTGAAGAGGAATTTAATGACGTCCATCGT
>random_seq_955
AAGTAGTGTTTTGAGGGTAGTATAGATGAGTGACATCGGC
>random_seq_956
CAAGAAATGCGACGATGCATTATACATACGGGTATCATTC
>random_seq_957
TACTATATCCCTCAACAGTTCTCTCCTATCAATGAGCCGA
>random_seq_958
TTTCGTAACCTGTCATGACTCTACAGGCGCTCGAAGCGTT
>random_seq_959
GCAGCCGAGTTTCTTGTTATGCGCGCCGCAAATGGCGGCC
>random_seq_960
GTATGAACCGTTATCGTTGTTGTTACGACCCACTTCAAGA
>random_seq_961
CCTTCTGCTAGAGCTCTGACTAGCCCTCGTGATATAGACT
>random_seq_962
CAGCATTTCAATAGATGTTCATTTTCGAAGTCCGAATTAT
>random_seq_963
CACTTTCATTTTATGGGTCTTCGTGGGGCCATGCGTGCTA
>random_seq_964
CCTGTCCAACTTGCGCAGAGGAAAACTTGTCCCAACTGGC
>random_seq_965
CCCTTGAGTTCATAAACTCACATAGGCTTCTGGAACATAG
>random_seq_966
GGGGGAAAGTTAACTGAGCTTTACGTAGAGTAATATTCGC
>random_seq_967
ACGTGCTCATCCCTCATCATCCACAATATCAACCCGACTA
>random_seq_968
CGGCCAGTCTTATACTGTTGAGATACCTACTTTAGAGGCC
>random_seq_969
CTAGAGATCTTAATTGATTGCGTCCAACGTCTTTGAGCAG
>random_seq_970
AACCAATCAGACGTAAATAAAGAGCGGAGATGGTTACTAT
>random_seq_971
GTGTCTTCGAGATTACTATATCTTAGGCGCATACCTAGGT
>random_seq_972
TGCACCAACCTAGTAATACGCACTTAGCTATTTGCAAGCC
>random_seq_973
CGGATTACATCATGTAGTGCAATCGATTGGCTCAAATTCC
>random_seq_974
GGAGTGATCATGAGGGTGATATGGAACTCGTAAGTTTAGA
>random_seq_975
TGAATGACTCTAGCTGAAGATTACTAATTGTACAAGCATC
>random_seq_976
TCGAGCTACTGGTTCTTAGACTTCTCCTACGGGGAAAGAG
>random_seq_977
CGAAAGAGACCTATCATAAAGAAGAGCCATGTGACGGATC
>random_seq_978
CACTGCTTAAGTGCGAAGGGATTCAGCAGTCGCGAGTCAG
>random_seq_979
CCGAGGCAGTTTAATCCATAGGGGGGTGCCCATATATGGA
>random_seq_980
CTGGTCCGCGTACACAATGGCTCGATTGTTTCCCACTACG
>random_seq_981
CAGTACTCTCAAACACATGATTCCACATTCTGCACATAAA
>random_seq_982
GGTCCTTACTGGCCCTGCTGTTCCTTCAAAGTACTAAATT
>random_seq_983
AAGCGTCTGGTGATCCTGAAAGGTTTGCAAGACATAACGA
>random_seq_984
TCTTCATGGACTGAGGTCTGACTAGCGAATATCTAGCAAA
>random_seq_985
CTCGCCCGTCTCAAAACCTCGTGCAGTTCACGATTAGGAG
>random_seq_986
GTAGCACGGGACTCTGTCAATATTTCTAGGGCATCAGCTT
>random_seq_987
TCCCCTGATCCCAACATTCAAAGGGTAACTCGGTGCCAAA
>random_seq_988
CGAGAGTGATCAAGCGGAAGCCCAGGCCTACCCATCGGCA
>random_seq_989
GGAATTACCGCACGCTTCGTTACCGATAACGTACTCCGAG
>random_seq_990
CCCACCGGAACCTAGCAGCACACCTCGACGTTGCCACCTT
>random_seq_991
GGACTCGTCGCGTAACAGTACGATAAGGTTAGCCCAGCCA
>random_seq_992
GCATGCGTCACTAGTTGAGACTGGAATATTTACGGCCCAC
>random_seq_993
ATCTTTGAGATCGCGTCTCCGTGTATATAAACCTAGATCT
>random_seq_994
CGTCTCCGGCTGATAACAGGAACGTTAGTAGCCCGAGAAC
>random_seq_995
AGACGGCGGTCCAACGACGTCTATTTCCTGGGTATTGCGT
>random_seq_996
AGGTTTACACCAACCTACAATCGCCTCAGAATCACAAACA
>random_seq_997
CTTCTAGCTCGATTAACCGGGGTTGTTTGCCATCTGTCGG
>random_seq_998
ATATCTACTTTAGTCCCTGAGCTTTCCTAGCTAGCCATAT
>random_seq_999
TTACAAGTAGGCGCTTGAGTTACATGCGCCATATGTAATT
>random_seq_1000
ACTGCGACTATTTAACACAATGGGACTCTGCCTGAAACTC
