# Supplementary material for: HiMMe: using genetic patterns as a proxy for genome assembly reliability assessment
Source: BMC Genomics. 2017 Sep 5;18:694. doi: 10.1186/s12864-017-3965-2 (PMC5584555; doi:10.1186/s12864-017-3965-2)
Supplement: Supplementary file 2 — ’Supplementary_file2.zip’, Title: ’Data from simulations’. Description: contains all simulated data as well as the pertinent results. (ZIP 1187 kb) [file 12864_2017_3965_MOESM2_ESM.zip › Simulations/simulations/input/random_seq_60.fa]

>random_seq_1
GTTGGTACTTCGATCGCGATCTCTATTCGTTGCTTCTTTAGCGTGCCAGCGCTTGTGAAT
>random_seq_2
CACCAGTCTGAGTAACATGCATGCCGAAGAATTCCGTCACCAACGTAACTCTTCATGTAG
>random_seq_3
ACCTGAAATATGTTTGGCTCAGGCATTACGGTAGTCCCCCGCGCAATCTGTACCGCATTA
>random_seq_4
AGAACATGAGCTCAGTTAGCCTAGCCAACTTCAACTATAGACGAAGATAGGGTTAGAAGA
>random_seq_5
GTTACGGAGGCAGACTAGGCGCCATTATAGTCTAGTGGCGCGCACAATGTTCCCGAGCGC
>random_seq_6
CATCCACTAGGCGCTTTGGTGCGATCGCGGGAACAGCGCGTGCACGTGGCGTTGACAAAC
>random_seq_7
CTCATGGAGGGAGCTCTCAATCATGACCCGTTTTGCAAACGTTGTGTTCGGTGTCCAGAG
>random_seq_8
ATCCCGCTTTTAGAGTCCTTTGCTGAGTGAAACATCATCGGCATAAGCATAAGTACTGTC
>random_seq_9
GGCTGGCTCAACCTCACACAACCACATTATGGCAGATAGATCAAAACTATGTTGTTCGGT
>random_seq_10
GGCTGTCTGTAATCACATTCCTGGTTAGCTTATCCTGCCAGGGACCCGGCCGAAACGTGT
>random_seq_11
AGTGCAGTATTAAAGGGGCTGCTCACTATAGTTAAACTCGCATGTTGCACGGTAAAATCG
>random_seq_12
CAGTGGAGAGCCAGGTCTTCACCCTGTATTCGTGGAAATACTCGGATCAATCGGGGGGTG
>random_seq_13
AAGAGTTTATAGGTTGAGGTGTACGATGAGTCTGACATTCATCGACAAATTAGACCTGAA
>random_seq_14
TGAATCACAAAAAAAAAGAAATCCGCTACATAGAAGATACCACAACGGCCGGCGCGTCTG
>random_seq_15
TGACTAGAACCACGATGTACCTTCGGCTGAACGATATATCGCCCTTGTGGTTATAACAGC
>random_seq_16
TCAGAAACCTTTCACTGTCTCAGTATCAGTGCTCCCTGGCCCTTAGGCGAAATACAGGGC
>random_seq_17
TTTGTTGATAAATTGGTTCTCATGACATAGCTTGACTTGCATGCGTTAATCACCTGTTTT
>random_seq_18
AGAACGACACTTTAGTGTTTAATCCGGATAAGCAAGGTTATTGCATCCTTCGATCAGCTT
>random_seq_19
CCGCGGGTTTCTGTGCAGTTGGCGCAACGTAAGGGCGCGTCCTGGTCTCACCGTTTATGA
>random_seq_20
CGTAAACAGGCCGAACCACGGGGTCGGGTCACTTTCAGGAAGTCAAGATATCAAAGTTAG
>random_seq_21
TGCTTTCGGAAACTTCACGCTGTCTGAATTGCGCTAAACCTTATGTAGCGTGGTTTAACA
>random_seq_22
TCCTGAGTCGGGTACCTACATCGCTGGTGCTGTAGCGAAACAAAGTCCCAGTCAACTATT
>random_seq_23
CGTTCTACTGCTCAACCACTCTATAAGGCCCCTAGCTAACGCCGTTCTTCGGACATTGTT
>random_seq_24
GGTATAACAGTTGCAGATGCCCGGGGGCGGGACGCATATCAACCATGATTAGTTTCGCAG
>random_seq_25
TCGGGGCTTGACCGTTAGGAGATGATACTCTACTCGCTAAGGTTTCCCCTCTGTCTTTTT
>random_seq_26
CCTAGCTGCTAGCGAATCGGAGTGTTCTCGTATAAGATGCGGGCAAGTTTCCCCAGTTGG
>random_seq_27
CGCCATGCTCGTTCGCTTACCACATGGGTTCGTGCCAAAGGAGGACCCTGGGGTCCGAAG
>random_seq_28
CGCCTATCGCACATATCCCCGGTTACATAATACTTCCCCGTACAAGTAGGAGAGTCTCCC
>random_seq_29
AAAAGAATCTCATTAATTTGTATTTAGATCTATAGTCGTTGCAAAGCTAATATTGATGGC
>random_seq_30
TCCGTTAAGCCCCGAGTCCCTAGTTTGGAACGGTCGTTGTGGTTAGCAGCTTCGTAAGCC
>random_seq_31
AGTCTAGCCAACCACCACGCTCAGTTATACTCCCGAACATGCGCGTGCTATCGTTATCTA
>random_seq_32
CCCGATAGTTCATCCATTATACCCCACGACAATCGTCTCGCTCGCGACAAACCCGGCTGT
>random_seq_33
GTAGATAATTGGCCATTATACAAGGCCTAACGTCTAGAATCTTCACGGTCTCGAAGGGTT
>random_seq_34
CTGAATGAGATAGCGACTTGTGCATAATCACATGCTACACGGGACTCGTGGCGATTGTCC
>random_seq_35
TCTTTGCTCAGTCAATTACAAACTCGCTAGCGTCTGCCTTGACATCCTACGGGGAAATGA
>random_seq_36
CGCATGGCATCGCTTGCTTCGAGTCAGTCTCTCAAGCACACATGCGCCGTGCGCGAGGAC
>random_seq_37
GGGACTCTGTGACGACCGGTTGACGAATGTACGACTATGGAGCTCTCACGCCTGTTACAC
>random_seq_38
AGTGTAATACTAATTGCGGCGCGTGACTGTCCATCAATTTTCGGTCACCTGCAACCAGAC
>random_seq_39
GTTTAGACTAGCAAACGGGCCCTGCCACATACTTCCCACGCATTTAGAGGCGCGCGACAT
>random_seq_40
CCAGGACTACCCTACTAAGGTACCGAAATTTACACTCCCGAGATTCGTTCCGGGCGCTTA
>random_seq_41
TGCGGTCCGCCATCCCGCTCTTACAAATTATATCCAAAGGAAAAAACCGTCCTCTTCCAA
>random_seq_42
TGGATGACCGCGCAAAGGGAGGGACGATATATATACTCCCCGAATATGTGAGCCAGGGTC
>random_seq_43
CGCCCATGAAACAGGGGCGTAATTACGCGGGTGCTTGACAACCGGTTATACTGCTTCATA
>random_seq_44
GGCGCGTTTACAAGCTAATTATTGCACTATACCATCTGCTTAGTCCGACCTGGTTTTCCC
>random_seq_45
CGCTCGCACAATTTCACTAAAGTTCAGCACACTTTACTACCCCAGGGTATCAAGTTTTAT
>random_seq_46
GCCTATTGGGGTGGGCGGTCGATAGAACCTTGATAATCGAGTAAGGCTCAGAGGCATCCA
>random_seq_47
CCCGACACAGATGGCTGTCCTGACGCCCTAGAATTATTGACCCCATATGAAGCGAGTACA
>random_seq_48
TCACGTCCCGCTTAGTTGTACCGCGGTTTGATTTCGCTGTCAGCGGACTGGCAGTAGGTT
>random_seq_49
AACTTTGACCCACTGTAGAGAAACCGCTCCTAGCAGCAAGAACTAAATATAAGTATAAGT
>random_seq_50
TCGTTGTTGTGGAAAAGGAGCAGTTCCGAGCTCCTAACATCAGTATCACCTGGACTATGT
>random_seq_51
ACGTTTCTCCTAACCTTGTAAGCTAACGATGCGCCAACTCGTATGGAGCGACCCTAGAAT
>random_seq_52
AATAAGTTAGGTGTTTTACACGTTCGAACCGTCTACAGCACGGCAATGGTCCTAAGTGGG
>random_seq_53
ATACATTCGCAAAACATATCCTCTTTAGCGAAAGCGGCCATCGAACTCCGATTATATGTC
>random_seq_54
CTATGGATGACAAAGCCGCCTCAGGCAAAGAAGCTAACTTGTTGGTTGATGTCGAAATAC
>random_seq_55
TAGGTACCTACAGTTATATGCAACCGATCGGAGGTTGTGAGGAGGCTCTGGCAAGCGTAT
>random_seq_56
ACCTATCTGGGTTATACAAGCAACGCGAAGATTACTAATCATGGCGAATGCTTTTCCGTG
>random_seq_57
TCTTGGGGGGTTGCCTATGCGCGTTTTTGAGTAGGATACTTGTCACTATCTATGCACTTA
>random_seq_58
CGTTGTTCGATCTGAGAGAAGCTTGGGTCTGAGCCTCCTCCAACCCGCGCTACCCTTTAT
>random_seq_59
CTCTAGCACATGCCGAATTTGAGAGAGTTTGTTTAAGTATGATATAAGTTTTTGCCCCGG
>random_seq_60
TTGCGTGACGCACTCTCGGTGCCTTTTCTGCTTTATTGCTCGCCGCGGCCAAGTCAAAAC
>random_seq_61
ACAGTTATATGAAATCTTCTCCTTAGGAACGAGGCGAACGGGGGGTCTGGGCAATAAGGA
>random_seq_62
CGTTCCTCAGTTTCCGTCCATACCATCCGTAGTTCGTCGGTCGGCGGGCTACTTCTAAGG
>random_seq_63
CCCGCGGAATTAACTCAACATTGCCGACTCATTGTTTGTGGGGCATATAGAAGTTACTGG
>random_seq_64
ATGGAACCAACAGTTGTACATAACTTAAGCACTCAATACCCCATCGGGTGTAGGTTACTG
>random_seq_65
GAGGGTAGGGTCAAGGCCAACCGAAAGAGCACAGAGGGGAGCATGCAGATTTGAGAAATC
>random_seq_66
GTCAAGGAGGGCCTGCCATTTTCCTAGGAATTCCCGATCACGCTATTATCGGTGGAGCTG
>random_seq_67
GCGTTTTTATGTGCGGACTTCGACCTGTTCCTCCCTACTCCCATAACCAGGCGTGTATGG
>random_seq_68
TTAAGCGTGTGCTTTACACAGGATTCGCGTCGCTGATCTATGTAGGGCTACGGCCGTCTC
>random_seq_69
CATGTATATGTTGGCCTCGGATGTCTCATCCACGAAAAGCAACTGTTGGCATATTAAGTC
>random_seq_70
TACTGCTAACACCCCTAGAAAGTGATCAATCACAAGAAGCAATTGCCAGTAGATTTGCAA
>random_seq_71
CGCTGCACCTGGTGCGTATTTACAGGGGAAGTGCGTCCGGAGTCTAGAGCTTGAGGTGCC
>random_seq_72
GGACACACATGCTACACCAACCCGCTTTCATGCCAGTACAAAGCGGATGCCGGAGATTAT
>random_seq_73
ATATGGCGGAATCCCGAAGATACTTGTGTTGAGCTCTGTCGGCTCTCGAGCCGACACGCG
>random_seq_74
GGCCGGTAGGTGGGTGTCGTGCAAAGCTCCACCCTTTTTAGCATCAAAACTCCCCCGTTT
>random_seq_75
GACCGCCCACAGCTTCCACCTACGGTCCTAATCACCGGTTGTTAATAGATACCCGCCAGA
>random_seq_76
TCCGATAGAACGGTTCAAACCAATCACTGCTAGTTACTAACCCTAGCCCCCCGCTACCCG
>random_seq_77
TTACTTGTAGAGTGCCAACTCGACAGCTTTCTACTACCGCTGCGCGCGGTTATATACTGG
>random_seq_78
TTGGGCTTGCCATCGTTCACAGCTGCGCAGGGCATCCTAAATGTTGGCAGGGACCAGACA
>random_seq_79
GAACATGTGAATCGCCCAACTGGACGATTCTACACCACGAGTGTCCAAGGTCTGACGCGC
>random_seq_80
AAGTGACAGGTCCTAGATATCCTCCATGACTCGATTTGCCCTGTGAGAAAGATACCGCTT
>random_seq_81
CTTAGCGCGAGCACCCGTGGGGCAGGCAGCATCGGTAAAGCACCTCGGCACGCTGTCGAG
>random_seq_82
CGCTCCCCTTACCCGTCTTCCAGCCCTTACTGTCAAACGACACATGAACTTGGTCACTTG
>random_seq_83
TGTTGAGGCAAGGCGCTCAATGAGAACTAGGGTTGTGACCATAGCACTAATCAATGTACG
>random_seq_84
CGAAGCATGCGCTCAAGTGCCACGCTCCGCGGTTTAACTTAGCCCAACAATTGCCTATTA
>random_seq_85
ACTTACCGTAAGAGAAGGTCAAATGTCTTTCACTCGATCTTGGTATCTTTTTCCCTCAAT
>random_seq_86
CCAACTCAGCGCTATGATACCGGCCCGCACCACTGGATGCAGCGACTGAGTCAGGTTTTT
>random_seq_87
GGATGAGCGAATTCAAGGATTGATAACACGTATCAAAGTCCCACTGAGGAACCATGGCGC
>random_seq_88
CTGAACATCATTATGGTCCCGAATCGTAGGAACAAGGGGTACTGCCAGCTGAAATTGCAC
>random_seq_89
CATAACATAATTGAAGCGGTTCACCCTTAGGGGTGTACCACGTGTACAAAGTTATTGTAT
>random_seq_90
ATTGCGGAGAATGTTTATATGGTTGGCTCTGACCTTGTACAGCATACTCGCATAGGCGTG
>random_seq_91
ATACGTCTGCGAAGAAGTATTCGTTTCTAAGTCTCCCCGAGCTTCACAAACCTTGTATAG
>random_seq_92
AATATAATTAATCACGTCTCCCCACTCTCCAAAAGTCGAAGTGCTGATAATATTTCCTTC
>random_seq_93
CCCTGCACAACTCCTGCCCTTCTAACCTCGAGGCCCCTCATTCTCGCAGTCCCAGAGTCG
>random_seq_94
ACCCGCTTAGTCAATACCTCGGAGAATAGCCGACCCTTACCCAGAGAAAATCAGAGTAGC
>random_seq_95
AATGTCAAAAACTGAGATATATAATATCCTTGTGCAGCGGGTGGATGTGGAGGCCCCGTC
>random_seq_96
GGTGAGGTTCGCTCGACCAGCTTATGCAAGCGGGTGATGACGTCCCGTGAAGCAGACGGG
>random_seq_97
TACGATAGGATGGGGCTAATCGCCCCACCGGCCCTTTGGCGGCTAGAAGGTTTTTGAGCC
>random_seq_98
CAACTATCCTCTATACCTGAAGTTCTCCTATGTCCCTTCATTATTTGTTAACTGTCTGGG
>random_seq_99
GCGATTTGGAATGCCTCATGCGCTACTAGAAATTACGGATGCAGACACTCGCAGGAGAAG
>random_seq_100
CCTGTTATGCAACCAGCCCCACATTTTGTGACCATATCACAATTCTCAAGCCGTGTCTGA
>random_seq_101
AGACTAACTACGAACAGCATAAGGTATCTGCCGCCAAAATAGAGGCTCACATCATTACGT
>random_seq_102
GAACGCAGATTCCGTACCGGGATGTAAAGTGTAGAGCACGGCGTTGACTCGTTACCCTCA
>random_seq_103
GAACGCCATAAGTCGGACTGCTCGTCAGCCTAGGATAGAATCCAATGTATGCCAGAGGGC
>random_seq_104
AGCTACGCCTCTGCGCGCGACGATACCCTTGGTTGTTGTGTAATGAGATTGCAGCCCCTT
>random_seq_105
CGGTCCTTGCGCAATTTCGATTCGAATTTATAGGTCGGAAATGTCCCCTGGCTGAATAGG
>random_seq_106
TCTATAGCTTTTACTTACAGACGGACCCCATTGTGGAAACTGTGCATGCGGCCTTGCAAT
>random_seq_107
CATGCTTATAAGCCCGCAGATTGCTCCTCAATGTATTAGACAGAATGAAACCGTCATTTT
>random_seq_108
AAATATACTTTCTCTAGCGGTAATAATGAATCCCAAAAAAACACGAGAATATTGACCAAA
>random_seq_109
CCACTATGTGGTCCTATGGGCACTCTTAAGACGCGTATCATCCCCCTAAGTAAATTTGGT
>random_seq_110
ACGACCACCTCCCTGCTCTATATCGCTCTGGCGCCGGGACGCATCATCGTTCCAAGTGGT
>random_seq_111
TTATAGCCGGAATGGGGGCCAACAAAGCTGCACAAACTCGCATTCGTGTCTAGCGTACGG
>random_seq_112
CCAGAGTGTTATTAGCAGTAAGGTCCTGTAAGTGATTGACAATCCGCCTGTGCGAAACGG
>random_seq_113
CTGTTATGACTTTCTCTAATCAACTACGGGTGGAGGCCGGCTTAAAAAGCTACATGGTCC
>random_seq_114
TCCGAGGAATTTGCCCCGGGCTACCATATGGTAACAGCAGACTAGCTCCACATTAGGAAT
>random_seq_115
CCCAGATAGATATTGGTAGAGGGGTAACCCCCTCAACGACCGCGGAGACGGAATTTACAC
>random_seq_116
CAGTCGACTCGCTAGATCGTTCCCCTAGGATTGACCGATGATATCCTAGACGTACTGGAG
>random_seq_117
AATGCAACTGAAGTCCACTGTACCCAATTCCACGACTATATACTGTTTGTGCTGACACAT
>random_seq_118
TCTTCCAACTTTACAGTGGTCCGAGTCAGAGTCTTGGGATATCTCCCCTATCGAAGACTA
>random_seq_119
AACAAGTTCTATAGTCAAGATCTGAGGATCAAGTCATTTGACGAACCTTGTTCTGTGTTT
>random_seq_120
CGGATTACACGCTTTATGATGTACGTGAATTGGGTACTGCATCCCTTATACGCCTCCAGC
>random_seq_121
ACGCATAGGAGACAACATCTGGGAACCTATCCACCGGCAGTGGCTTTTTGCCCGTAGTGC
>random_seq_122
GTAAAGGGCAAACCTCATTGGCGCACATCTCACTGCAAATAGGAGGGGGCCACGTCTACC
>random_seq_123
GTTGGAGTGGCCAACGACTTTCTTCCCTGAGTGGCTACTCTGGGTCTCCTTGCTCCCGTT
>random_seq_124
CCTCAGCGATGGGAGGGGATGAGCATCACGGATAAGCAGCGACGAAGGAATCCATAGCGC
>random_seq_125
ACTTAGTGCAAGGCGCGTTCCCCATGAATTCACGCGTTGTACATTGCGCAGGATTCCGAC
>random_seq_126
AATGAGAGGTAGGCCGCATGTAGTCTCTCACTCCTTCGGGAGTGTGGCTCACAGAGCCGG
>random_seq_127
GGTTCTATATGGTAACGGATGCGATGCCACTCCATACCATGGTTATTGTTAGCTTGTTCG
>random_seq_128
TATAGCGATAACATAACGTGGCCGTTCCGTCTGCACCGGTGCTTCTCCCGTAAGTCCAGG
>random_seq_129
TCGTCTCCCGGCTCAAAGTCAAGAGTTCGGCTGGTTGCGTAATCCAGATAACTAATCGGT
>random_seq_130
TGTCTATTGAACTGACCAATATTAAACTGACACTTCCGCCACAGGCTATAGCGATCCCTC
>random_seq_131
TTCGGGGGGGGGTAGTTGATAGATCGCGACAATGACGTGTCGGCGATGTGGCCGTGGCAT
>random_seq_132
CCGCCGATCCGAGGATTGTACTAATCTCAGAACCGCCACTTATTTATGCCTTTTAAGTAT
>random_seq_133
GCGGGTTTTCGCGTCGTCAACATACAAGTCAAGATTCTGGAACCATGTTACAGCCTGAGC
>random_seq_134
CCCAACGATCAGAATGGGAAAAGCATGGAGCAGTACTCCACGACTTAACCATTACTCGGC
>random_seq_135
GGGATGTCTGTGGAGAGAGCACTTTCCGAGCGGAGACCGAAAACTTTTCACCATCCTATA
>random_seq_136
TGCTTGTGACTCGAGACTGGGCTGACCCTGTCATCGATCGTGCGCAGAGGAGCAGTGCGC
>random_seq_137
AACGGATCCCAGGTACTCAAGAAGTATTACGGCCTTTTGAACACGATGCAACAGACTACA
>random_seq_138
CTAAGGCGAGATACCCTCAAGGTTGAAGGTAGCGTAGATGTCCGTAAATATAGTAGCTTC
>random_seq_139
CGACTCTTTATGTGTCAAGGAGGAATAGGGTCTAATACGTGAGCGCCCGGCTGCCCGTTG
>random_seq_140
CACACGGTCTTCTTGGGAATGTCTTCTAAACGACCATATAAAGCTGGTGTCCCGTCGATG
>random_seq_141
GAGCGAGTCTTTACACGCTACATGGAGGAGACGGCTAGGGTCTAGTCGGCCTAATGCTTG
>random_seq_142
ATGCATAAATGAGACCTGATCACGAGGGGAAGAGGACTGTTTGTAGTGATGCCGGCACTT
>random_seq_143
AACTTAAGATTCGGAGGGACTTTTAGGCGCTGCCTCTGAGCCGTATGACGCGTTTGTGGT
>random_seq_144
CATACCGTCACGCCCCCGATGGATCGAGCTATTACCTATAACACAAAAACGGGTGCACAC
>random_seq_145
GGCCCGCGGCGGCGCTTGAGTCCGAGACATAGGGGTAAAGTCACGCCGGGGACTTAGTAA
>random_seq_146
CCTTAGTTTTGATGGGCTCGTCATCACTGGAACAGACTTCGGTCTCGAAGACAGGGGTGC
>random_seq_147
TATGGACTCGTGCGATCCTCACTGCTGTCTAAATACTAACCATCCGAACGCTAAGCCTCG
>random_seq_148
GGTGCTTTTGGTTAATGAGATTAATCCATAGGTAGTCTAGGTTTAGTTAGACACGGATTT
>random_seq_149
TACGGCACATGTTGCTGAGTCGCCATGCCATAGCTCAACCTGATGGGGATTTGCAGGCAC
>random_seq_150
AGCTGAGAGGGAGCGGTCGGACTTCGTACCTATCACTTACATGTCTGCCGACATGCTGAG
>random_seq_151
CCCTAATACACCTGACCTCTTGCGTGATTGTACGGAGGTGCGCGTGTAAGTTTCGGTTGC
>random_seq_152
TTAATTGGTAGTCCAGGTATAAAAGGAATGGCTATTATCTCAAACCAGCTATAACGAAGT
>random_seq_153
GTAAGGGGACATCATGACGTAACTCCCTTCCATCTCTCCGCGCGAGGATGCAGCATCGGA
>random_seq_154
AGGTTCCGATGTGGTTGGCACATTTCGCAGCGTACGTTGACGACGTTCTTGTCGGTCAAT
>random_seq_155
TCCAAGAGGATCGGTTGTCATTGATCTTTATTTCTATCACTGGTGAAGGACATATCAAAG
>random_seq_156
AGAGTCCCTTCCTACGATCTAAGTCGGGCCTCTTTATATTTCCTCGAAAAACGGTCAAAG
>random_seq_157
CATCCCTGAAGATCTGAGGACGAGTGTAGTGGTCATTGTATGGCTGTGCACCATGAGCAC
>random_seq_158
TGTAGTGGCTGCAAAGTAGGTCTTAATACGCGCGAAAGGTTCCTAGGCCCTAAAGGGGTA
>random_seq_159
TTGAACCTTACGACTGCTAACAACGAATGCAACCATCTTGTAAGACTTCTCGTTCTCTGA
>random_seq_160
TGCAATTTTCGTTATAGGTTGGTTGGCCTGCAGCCTAAATTGAATTCGCAATCGGTATGA
>random_seq_161
TGTACATTTACCGTGTGGTTAAATTCCCTGGTACTATTTGTCGAACGTGAGCTCGCGACG
>random_seq_162
AACAACCTTATCACAGTATGACGAATTTCCACTCGGGGACACGCTACATCGCCACATATA
>random_seq_163
GCGCAAACCAGCGATCCGCGTTCTAGACCTCGCCTAACAGCGGAAACGGAGATTAAAGAA
>random_seq_164
TTCTATACTCGTGTCAGAAAGCGATCGAACTATGACTCCAGCGAGGCCCGCTATGCGCCT
>random_seq_165
TCATCGATTGAGGTGTGCGTTAGAAACCGCGTACAAAGAGCGAGTATGGGAAATGACGAT
>random_seq_166
GTGTCCGGGGAACGCCACAAATGGAGACATAAAATGTGGTATTCTACCTTTTTATCGATG
>random_seq_167
CGCCAACTTCACTCGGTAGATTTCCCAAAGCGCCACAGGCTTATGCGAGCAGTTGAATAC
>random_seq_168
TAACGCAGGGTTAGTAAAGATCTAGACCAAAACGGACAATTTCAGGAACACCGACACAGC
>random_seq_169
ACGAACTTTGGCCGCGCCTGTCGGCCGCTCTTCTCGTAGTCGGAGAGCAGTTTTCGAATC
>random_seq_170
GGATTACGTGTCCGTTACAGCCTCAACCCCACTAGATCATAAGCGGACTTATATAATGAC
>random_seq_171
ACGTTACTCTGGTCTCCCTGTTAGTGCGGGGAGTGGGTTCCTCATATGGCTCGGTAATAC
>random_seq_172
CGCTTGTGAGTGATTCGCCACTTAAGCCTGCAAGCGTATCATGAGGTTGATTTTGTGGGA
>random_seq_173
TAACATACTCGGGAGGTGTAGCGGAATAGTAAAGTTTCGATCCACAATCCTCATGGAAAT
>random_seq_174
ATTTCGCATGAGGCGTTTCATGACCTAGAGTGATTTCGCCCAGGGCACGCAGGACCTAAT
>random_seq_175
TAATCGATGAGCTAGTATCCACACGTAGTGGCACACCTACGGTTAAGCTCTAGTCTCGGC
>random_seq_176
TGACGGCGATTGCTTATTCGCGCTCTGACAACGTGAATCTACGGTATCAGTTCTAACAGG
>random_seq_177
ACCCCCACAGACACCTAAAGCCCGGCGTATCGATATTTGAGCCTCGAATCCTCTCCGGGC
>random_seq_178
TATATACATTTGCCAAGTGGCCGTGTCCGCCGGTTCATCCATTTTTGAGATCAGGGGTCA
>random_seq_179
CGAGAGACCATGTAGCAGACATCGCTCATGGAACACCTCCGCCTTAGTGCGACTGAGTTG
>random_seq_180
GGTAGCCTGTTCGTCCTATAACCCCGGACACAACTAATTGCTCCATTAGTATGCAATTAA
>random_seq_181
TACCAGATGACATACCCATTCTCTTAACGAAAGTACGGTTATTTATTATGGGATCACCAG
>random_seq_182
CGTACTAGGACGTAGTCGCTGAGGAAGAGCTGTTGTGGCATTAGTATTTCAAGGACGTAT
>random_seq_183
GGCCGAGCTCCACTAGGAAAAAAGCGTTGGTTCCTACTGATACCCACCACCATAGCGCTA
>random_seq_184
GCCCCGGGCCTTATCATGGAAACAGCATCAAAGCCCCTTGTGGCTGCAGTGAGTTGCCTA
>random_seq_185
GTCAATATGACTGGGCGACTCGGATTTTAAGCTGTTGGGTCGTAGGCACAACGGAAAAGT
>random_seq_186
ACGCATCGTGCGGAACCTTCACACCAAAGGTCCTGTTGCGCCTAGCCCCGCGCCAGCTTA
>random_seq_187
GTGTTCAGTAAGTTTCCACTTCTGGAGCGCATTCAATACCTTGCTAAGTATACCAAGCCT
>random_seq_188
AAAAGACACACTTCCTGGACTAGATTGCGAACACCAAGCTTATTTGCCGGACACTCTCTC
>random_seq_189
GTCTTGATGTCTTTAAAAAGTTTGCGGACTCTTATGACATCCGGACGTAGACTGCCGGAC
>random_seq_190
AAGGATCTCAGGTATTAATGCCCCGTGCCCCTAGGAGCGCGATCTCACGGTACACATGTC
>random_seq_191
CAGAAACGGTTCGAACATTGAAGGTGTCGTGACACAGGACTCAGCAGATCCCGACTCGGA
>random_seq_192
AAATGAACGTACCCCAAGTGGCAGACGTGCACTGGCGAATCCATATGGCACTCGCCGTGG
>random_seq_193
ATCATACCTGAGACCTCGTCACATTATATGCCAGGATAAGGCCCAATCACATCGAAGGAG
>random_seq_194
CACTTGCCCAGGTTTACTATGTGTTCGTTGGGTGTAACGAAAACTACCCGCTGACAAAGA
>random_seq_195
CCCCCCTGGACAGGCCCGGTGTCCATGCTGGCAGTAAAACCTCTTAAATGAGGTCGTGAT
>random_seq_196
TTGTGGGCGTAGTTGAGAAGGCCTTGCTCTCGGACGGGATTGCCTGCTTGTACTATTGAA
>random_seq_197
CCAAGCTACTTCTTCTCAGCCCACTAACGGATACCAACAGTATAGTTTGCGCTTCAGGGT
>random_seq_198
GCCTGAGTCCCTCTGGTAATAAGTGACTTAGTCCCGAAGCTGACCCTAGAGATGAACAAG
>random_seq_199
GTTGTATTTTTGGATCCTATGACAGGCATTCAACCTTGTGGCTGGCAGCTTTACTTCTAG
>random_seq_200
CGCGGTTGTTTCGTATGGGCTAATGCCTCGTCCTCATTAGCCGCCTCGAGAGTTAGGACG
>random_seq_201
ATTCGGTTCGCCACTCTCCTTAATTCAGGGCTAGTCGCTGCCGTCTGACTCATTTCGGAA
>random_seq_202
ATGACTCCGCATGATAGGAGTAGTGTTGGTGACATAAAGCTTTATACCACCGAACCATCA
>random_seq_203
ACGAGTGGCCGTCAACAGGTGAGTTGTAGTGTGAGCAGTGTACAACCACTTACGCAATCC
>random_seq_204
CTCTGACGGACAGGTTAGGAATAACATGCCTCTGCTGCCATGAAGGTCGGCGCCGGGCCA
>random_seq_205
AGAAACCTAGTGCCAGTACGTAGACGATTGAGTAAGGAGGAAGAGCGGTACCTCGAAGTC
>random_seq_206
TCGGGCATACGGGGAGTCCGACATCGTGCAAGAGCTAATGATTAGGAATGTTACGACTAA
>random_seq_207
CTGTTGAAGCCGCTCTGCCCCAGCGCCGACGGATTCGCGAGTGACGGCAGGCACGGTAAA
>random_seq_208
AACTAACTGCATAGTTGCTCTAATAGTGTAGGTCTGTAAGATGAAGTGATCAGCACCTCA
>random_seq_209
ATTAATTTAGCTCTGTAATTAACGCAACACATCTCTCGAACAACTACCTCAAGTGCTACG
>random_seq_210
CGACCACAGGCACCGGCAGACAAACCAGTACCACTTTCGAGTCACTAGGTCATCAGCTGG
>random_seq_211
TCACCGCTCACCGGACCTCAAAAAGATGGATCTGCACACTGGTGCAACAAAAGCTTCTTT
>random_seq_212
GTTCCACTATCGCCACCTTCGCGGTCTAATGTGCGTTGTGACATAGAGGTCGAAGAGTTC
>random_seq_213
CGGTATGACATGCACGCGCCGATGCAAATCGACTTGACAGACTAAAATTTTCGCGGATTC
>random_seq_214
TGGTCCAGAGCACGATAGGTCTACTCGATTATCGTTCCCTACCGGATGTAAGTCCACTTA
>random_seq_215
ATTCGAGCGTCTTAGAGGCATCGGCCATGCACCCTGCGGCCAAGGTGTTCCATGGTCGTA
>random_seq_216
GTGGTACGAGGGTAGCGGCTAATTTTCCAAAGTGCTGTTTCCAAGGTCGCAAACGGGTCC
>random_seq_217
CCAAGTCCTGCCTGTTACCAAGAGTCCACCTAATTGTTGGCCCTCTGTCAATTCGGCAAA
>random_seq_218
TGTATCACCAGCTCGGGCTGTAAGTCATTCTGTCAAATCGACATGTCGCGCATTGTACTA
>random_seq_219
GCCGGGTAATAGAGGTTGGAAATCAGTAATGAGACCGACGGGTTGGCTGCAGACTCTTCA
>random_seq_220
CTAACCACTGCTAAAAAAGAATGTTGAGATTTGCTGAGAGCCTCACGAGGGGTGGAGTGC
>random_seq_221
GAGGTTGTTCTGCTTGAAGGCCCATCCGATTGTCTACTACGCTGAAGTGGAAGAGGTGCT
>random_seq_222
GTCAATTAACATTGTCGATTTGCAAATATAGTACAGATTTTCCTGAAGTTGTGATGTACT
>random_seq_223
CCCGCAAAAAAAATTGCCTATTGCCCGAGTTTAGTCTAGTTTGCTCTCACTCATTCCATG
>random_seq_224
GTCTCGCACTAAGGTAATACGTACATTTGAAACCATGTTGACCCGATCCTTCTCGAATCG
>random_seq_225
ATCTAACGCTTAGGCTTTGAAGTTTTCCAATTGACGACGCGGACACCATTTCTCCGTGAC
>random_seq_226
GGGATACATGGCGGAGCAAGGGAATCAATCGTGACCGAATTGCTCTATTAGTGTTGCAAT
>random_seq_227
AATTTGGAAGTTGCATAACGGTACCCGATAAGTAAGTCGATAACCGGGTTGTTCCTTTAT
>random_seq_228
CGCTTCGCCCTCAGTTTCAGCGGTAAACACGTAGCTAATTCTAGCCAACTCTGCTGTAGC
>random_seq_229
AAAGTGCTTTAGTACAGTCCCGGTAGATCGGTTCTCTTTCGTGCGGCTACTGCCCAGCTC
>random_seq_230
GCCGGCTCATTCTACCTGACGGTACCAACCGACTTGGACACACGATACGATGGTAGGTAG
>random_seq_231
AGTCTCATGGTGCCCGTCATGTGAGTCTACGAAACCTTCACCATCTGAGGACTACACTCT
>random_seq_232
AGAGAAATGACTACAATTGCTGGGAACGTACGGACCCAGCGTCCAATTGGATCCCATCCG
>random_seq_233
GGGACGAGGCGAAGACGCTCTGTGTAAGACGGGCCTTGAAATTGGGCCGCCATAGAGCAT
>random_seq_234
CTACGGAGCGGCAGGCGGGAAGGCTGGTACTTTAAACTCAGACCCACACCCATGACGATG
>random_seq_235
TGCCTCCGTGCTCATTCTCGAGGCAGTGCGGATCAATGTTCGTGCAGACTTGCCCCCCCC
>random_seq_236
ACTGAGCGATCCACCTCAATAAGACAGCCAAAGGGCAGTAAATCCTGCGGTAGATGTGGC
>random_seq_237
CAATCTTTGCGTCCCAATGGCTTATATGACGCAACAGCCGATATCTCGGGAAAGTAGCAG
>random_seq_238
CGTTGCGCTAAGTACTACGCAATCTATGTTTAGCGCAATTTGTTTTGACTCCTTAACGGG
>random_seq_239
TTGGACTCCGGGGGTCTGATTAAACGCTTAGACACGCAAGATCTTAGTGAAAAGACTAGA
>random_seq_240
CGAACATTGCACAGACGCGCCTCCCTAAGATCGGCGGGAGATCTCGGCTCCCCCTTAGAA
>random_seq_241
CTTTTTTGTCCTCGATTAAGGTTTCCTACAATATAGTATAATGCTGTTACATCTCGCTAA
>random_seq_242
TATCTGGTCACACCCACCGGATGTGTCGCCCCTCGGGTTCAACCGCGCGTCGGGCTACGG
>random_seq_243
CGTCGTGGGTGTAGCCACCACTTGTGGAGGTAAATGCCGTCCACGCCGGCGCGACCCTAT
>random_seq_244
GTACAAGCTTAAAACTGAACTGGAACTGTAGCAGGAGGCGTCGAAATTAGCCGTTTCCAT
>random_seq_245
GTCATATGCTCGTGGGAAAGTCGGCAAAAGGAGGGTTGCAGCAGGAAACATTAGTTTATG
>random_seq_246
GTTACTAATTTAACGGTCCGAACGCTTCTAGCATTGTTCATTCTCAGCAGTGATAATTAA
>random_seq_247
TAGGAACCGGAAGGAGCCATTCTCATGTTGATATTTCTCCAATGGACTAAACACGATTGT
>random_seq_248
GTTCAATGGAAAGCTCTCACGCAATCGGGGAGTCCCAACCGGTCGATTGAGTTGGCATCT
>random_seq_249
TGCATTAAAAGTGGCAGATTCCAGCATTACGCGAACGCAGCGGCGTGCGAGCATCAGGGA
>random_seq_250
AAACCCCATCAGCTGGGCCGCTGGCACTGGCCATCCCCGCTGAAGCCGGGTAGCTTTTCA
>random_seq_251
CTGCGGTTTGGGGGTAAATCCCCCAATGGGCTGACGGTCGTAGACACTAGTCTTTCTTGC
>random_seq_252
TCCTGGAGGTTCCATTCTGGCTGCACATTCGGCGATACAATCATTATGACAAGTCGTAAG
>random_seq_253
TGTATCGAAGGACCAATGGAACCGATATTCAGCTGTCTGTGCTCCTGCTCGCGGGAATGA
>random_seq_254
GTAGCTCCCAATGCGAGGGCACTGCTCGAAATTCTATTATCCGAAGTAACTCGTAGTTGC
>random_seq_255
GGGGGGTGAGTACATGCAACCAGTCTCGGGCTGCAAGGATGACCTCGATACTCGGACGAC
>random_seq_256
ACAGGCGATTGCCCGCGACAGTATGATCTGAGGATCCTATGTTACCTACGCTGCCCCCAG
>random_seq_257
TCATATTCCCTGCGCCACGACAGCAGCCTTAGCCACCCAGCATTATTCTAAAAATATCAG
>random_seq_258
TAGTGTGAGTAGCTTGGGTGTTTGGCGCAGTTAAGCGAGGGTTTCGACTGGCCTCATTTG
>random_seq_259
CTCGTAGTGACATGAGCGATGTTGGGCTGCAGTTACGTCCATGGTTTCATTTGGCATGCA
>random_seq_260
CTAGGATTCACATTGACTTTGCTGGTTGTCGGTTCACACGAACCCGTAGGAAAAGCCAGG
>random_seq_261
TAATGGCCAGAGGAGCATACTTGGTTAAGATGGAGTAACCCGCCATACACTCGTGGAGAG
>random_seq_262
CGAGTTGTGTAGGCGGCTCTCGAGAGAGTCAACGGAACTTCTGCCGCTAACTTTAGCCTA
>random_seq_263
TCTGGTTGACGCAAGCCCGCCTAACCGGAACGACGATATCCCGGGATCAGTTACCAACTG
>random_seq_264
TCGTTGTTGAGGTATCGCTGGGCTAAGACTGCCAACCCCATTACTACAACACCCATTCTC
>random_seq_265
AGGTGAGTCGGAGACTGCAGTACCTAGAGTCTAAACCTTCTACGACCCGGTTTCTTGTCT
>random_seq_266
TTGATCGAGTACGGGACCGACCGCTTGAGATTTCAACTTGGCGCCCGGACTCTGCTGCTT
>random_seq_267
CTTAGAATGTTCCAACAGCTTAATTTAAACGTCCCTAAATTATCTCAAGTAGTACTTTCC
>random_seq_268
GAATACCCAAATTCTTAGGTCATGTAAAGCACCCGGAGCAAACAACCTTAGCGCGGCTTA
>random_seq_269
GGACCCTCTCCAGCGTTGTAACGGCCCCACATGGGATAAGCGCATGGTATTGGTAGCCCA
>random_seq_270
ATGCTCGCTTTCGTCGGCCGAAGTATTTTCAAGATGCAAAATCTGACAAGCGGAACACTT
>random_seq_271
ATCATGCGAAACAACCAGAATGTCTAATGTACGCGGGCGGCCTTGATCTTAGCGCCGGCC
>random_seq_272
ATAGACGGAGTGCTGCTTGATTATGAGGAGCTGCGTTTGTCGATCTCCCGGTTGTTGGTG
>random_seq_273
AACCGTGATAAACCATAGCTGGTTCCACCTTTCTACCAGATAAAAACGGTTATGGTGGGA
>random_seq_274
TTCGTCACACGAGGTGATGCTTCCAGGTGAAGGGTCAATTCATGTATATGTTGCAACTTG
>random_seq_275
GCAAATTTCTGGCGCGCTCACTTTCTCAAGTGAATGTGCTGTACAGTTCGAGAGCAGATT
>random_seq_276
TAGTTACGCTGAGAGCCTGACGCACAGTACATTACCTAGTGTCTCCTCCCGCGCCATGTC
>random_seq_277
GAACATCAACGGTACCATCTAAGATCCCTGAGATACCGGTCCTTCTGACGCCAGTCCCGT
>random_seq_278
GTTCCGGGAACTAGATAGCCCGGAGCTGATCCGTCTCTTGGCGCCGTCCTGTCATAATCA
>random_seq_279
CCATCGCCACGGCCTCGCACCGTCCGCAGATCTGTGCCGGGAGGTGTGCCACGAGGCGTA
>random_seq_280
ATGGAAAAGTCCTGGACGGAAAGTCATCTGCCTACAACTCACAATATAGTCCGGGAGACT
>random_seq_281
AGGCTATGCGACTAGGCAGACTTGCCACTGTGCTGCCTTACTTCAAGCTCCAGAGAGTGG
>random_seq_282
TGTAAGAACCAAAATCTAGACCAACCAAGTGTCGACTGTGGCTGCCTTGTGCAAGTTTGG
>random_seq_283
TCTCCGGGCTGCGTTACACGTATCAGGTAAAGTAAAGATTTTCCGGGAACCTAGACGCAA
>random_seq_284
CCCAAGTAACATCGACAGGACGATACCTACTACTTTCTCGGACTCTGTAATCCACTGGTG
>random_seq_285
GGTTATAGTGGCGCTAGAATCTTATCAAGACGGTTGACTACTCGGCTTTTCCAGGCCGCG
>random_seq_286
TCTTCCCCAAGCGGAAGCGGAGTACCGGTGCTCGCCAAGGGTCGGAACAGAGTGAGTCTC
>random_seq_287
GCGAACATACACCTTAATGGACTTTTCGCAGTGCTTGCTCAGGTTGTCCACTTTCCGCTC
>random_seq_288
CCGTTATAGAGTAGGGATAGGAAACAGCTAGATTCATATGACCTGTCGAACCAGGTTGTA
>random_seq_289
CAGGTCTATCAGTCGTAGGAGTAACTGATTCCTTTATGGACCGATTACACTAACTGCCAC
>random_seq_290
TACAAATACTTACACTCAGACCGCTGCCTGATCACAATGGGTTCTCAGTCCAGCTAACCT
>random_seq_291
AAACGCGCTGCTACGACCTGCCGTGCGCTCCACTTAAGTTCACAGAAGCTAGGGATAGCA
>random_seq_292
GCAACCCTGCCGTAAGCTTACCGAACGTCCTCGCGACGTGATATCAAGTAGGATGAGGTC
>random_seq_293
CGGCGTATTACCCGCATCATTCAGGGTATGGGCGTCCCAATCGTGAGGTGCGGAGAGAAA
>random_seq_294
GGTGACATTCGGGATGTATTGAGAGAGTTTTACCGCTTGCGTGATAAAGAGAAAATTGAA
>random_seq_295
GGTTTCTATCTTACTCATCCACGTACTTGATATCGGAGAGGTGTATCTTTGTCACGAATC
>random_seq_296
AGGGATACAACCGCTACGCGACTCTGTTATCTCTCCCTTAGCTTCTTCTGGATCTTTCCC
>random_seq_297
AATTGCCCAAGTTCAGCCGTTGAAGTAGATCCTAGGCTCCGGTATTGTAATAAAACCATG
>random_seq_298
CGTATCTGCGAATTATCCTGGCATGGCGCGAAGCAAGCGAATACCCCCCCTGCCTCGTTC
>random_seq_299
TTGGATTGTCGCGGGCTGAGCTTTGCTGCTATTTGTTCACACGCCTCAAGTGGGTGTAGA
>random_seq_300
GGATCTATCCAACGGACCAAACGAACTATTAGCGGGGGCATTATTTTTGGAACGTCCAAA
>random_seq_301
AACTAGCGTGATCGTAGCCCGTCCGGCTTAAGTGTCCAGTTACATCGCTTTCGAAACTCC
>random_seq_302
TGTAGGGCCATGATATACTGCGCCATGCTCGCATTACCTCATTTTTTCAGAGAGAAAAGC
>random_seq_303
GCTAGACGCGCCCCATCGAGTGCCGATGCGCTACAACATATACCTGGTAGAGATGCAGCG
>random_seq_304
AGTTATACAATCTGTCTTTCCGCATCACTGCATGCCCTTGTGGGTCTGTCGGGCTAGTCA
>random_seq_305
CTGCCATTAAAAGACTACGTCCGACGAGTGTTATTTCAAGTATGGCAAGGTTGAGCGAAG
>random_seq_306
GCTTTCTACCCCGGCCGAGTCGGTGGTGACTGTACTGACAGTCATTATCTAGGGGGGCCA
>random_seq_307
GCCGAGACTCAGCCCTCTGACATCAGGATCAGTTTGGGCCATTAAGTTATTACACGTACG
>random_seq_308
ACCTACAGTGGAATGCGAAACTCTAAAACGCTAGCGCCCTCATTTCGTTGACCGAATTTA
>random_seq_309
TCCTGAGCTACCGTACGTGGAAGTCCGACGAGTTGCGCTTTCATAATTTACACGTGTGAA
>random_seq_310
TGCTTCAGGGCCCAGAGCGCTCACCGGGAAAGATTCTTCTAGACGTAAACGCGAAACATG
>random_seq_311
CATGAGCAGAATCTCCAATACGCTGCAAGCCAAGCATCACTGCTCGTGGCCATCTAGTCT
>random_seq_312
CCTAAATGAGGCAGCGCCGCATCAACTTCAGCCGCATTCTAGGTTCTTTCTGTTTTTCTC
>random_seq_313
GCCATCCGCGTGCCTATCCTGTAACTGACCCCATGTTTCCCTCCGATAAAGTGCGTGTTT
>random_seq_314
AGTTTAGAGTGTTCGTAACGCTGATATTAATATCGGCTTGAGCGGAGTTATGTCCACTTT
>random_seq_315
GGGATCTTACGGTACACGGCCCCTCGGTAACTAGATATATACTGTAGGCTTGGAATACAT
>random_seq_316
ATATTGCAAGTAGGCCTTAGGCAGTCCTCGACCTGTGCGCCTCACCCCACCCGAGATACT
>random_seq_317
TTCCTGCTTACCTTTGACGAGCTGTAGGCGCGAGTTGAGATCCTCCGTCCGTCAGAACTA
>random_seq_318
ACACGCCAGCGCCTGGGCTCCGGGGCATGTGAAGCACTTAGTACCTAGACAGACGAGCCC
>random_seq_319
ATCACGTCAAAATTGCTTGTGTGTCCTGGCTACTATTTAGGACCTTATGGTGAGGTGCCA
>random_seq_320
ATTTTTCACTGAAAACGTTATCACGCATCTGGGAGTTCGCCGACCTTGAGTTGTAGCCAC
>random_seq_321
ATAAACAGCAGCTGGCATGCGCACTGTAACCTAGCGAGTGATGTAACCACTACGGCCCTT
>random_seq_322
TTGGGGCCGGGAATTAACGAATGAGATGGGCGAAGGGAGTGATGTTGGGAATAGCGGAAA
>random_seq_323
ACGCAGACGCTATAAAACTGACCTATATCTTATAAATTTTCCACTCGCCAACTTAGTGGA
>random_seq_324
CTAGTTACATAGGCTATGTTTGCGAATAAGTTCTCCTCCGTGGGCCCATCTCATCATCAG
>random_seq_325
GCGACTGGAGTTACACGGCCCGTGCTACGGGGCACCGGCCTAGCAATCCTAAAATACTTC
>random_seq_326
ATGAGATGTAGGTGACGGGGCGCCTACGTACCGAACAAACTTAGGTATGGTAGCGGTTGG
>random_seq_327
CGCAAGCGGGACTTCACTTCATTAATTCCATCCCCGAGCCCATGAAGAATTCCAAGGCTG
>random_seq_328
CACTCGCTCGCTTGGGAGGATACATAAGATTACGCTGCGGTCCGCGTTAAGTCTCGTACA
>random_seq_329
GTGTGACTCGATTCCCGCAACACCCGTCAGGGTCTCAGCTATGACTCTCTTGTATTGTAT
>random_seq_330
GCTCAGGCACGCCTTTGATCTGGTACCTGACCGGTCGGCCTAACTCAGCAGACGTAGACT
>random_seq_331
ACAACTGGAAAGGCACGATCTTGCGAGGAAAAGTCTCAGTTATCATCGCTTGTAGATTCT
>random_seq_332
CACGGGACTACGAACGGTAGCTTGTATAGGGCGGTGCGCATCAAGGTACCGTTTGCTTAC
>random_seq_333
TGTTGCCTATATGTGCTATATTTTAATCTGTACTATAGCGACGTAGCGTTGAGCGTCCGA
>random_seq_334
TGAGCCCAGTTATGGATCAATCCAGCGTCGTTAATAAAGCATATGCACTTACGACCATTG
>random_seq_335
GAGTAAACATCATATAGGCGTTATTTCCGGTATCAGTGTTCGAATAATACCAGTTGGCGC
>random_seq_336
AGTAGATACCACGCGACTGGGGTTGCCGTGGAAAGACTACTCACAGAGCGAGGCGATGTA
>random_seq_337
GTTCCTGCGTTTTCTATTGTGCCTGGTAAGCTTTACCGCTTTAGGGATTGAATGCTGGAA
>random_seq_338
GACATTTTATGGTTACGTCCTATAGGGGGGCGCCCGTGGCGTTGTCCTGACAACATAATG
>random_seq_339
ATTCCCACGGGGCCACCACGCGGAACCCCTCGATAAGGTTTTAGCGACCTATACCCTTAG
>random_seq_340
GGAAGACTCATTCTTGCCTAGCAAGACGTGTTTTAGACCTGACTTGTCACAACAAACTTG
>random_seq_341
AAAGGCTGGTCGAGGGTGCACAAGCCCAGGGAAGTCGACTGGGCAATAGGAATCTCTTCG
>random_seq_342
TCTACTAAAAAGGTCCCTATTCCGTGTCGGGGACTCAGTCCTCATAGCAGGTAATCCTAA
>random_seq_343
GCATTACGGACCATAAACGGAAACCCCTCCATTAGCGATTAGTGGGCTTGTAGAGCTATG
>random_seq_344
TTCGCCGCAGAATCACACTGGATTCCCTTCTCACGTTTACCATGGTGCGACACTCGCAAC
>random_seq_345
CCTAACTGATGCGCTGGCGCGTCCGACTAAGAGTGTTGGGGAACGCTACGGGGTATCAGT
>random_seq_346
GTCACGTTTGGTTGTTCTTTCCAGAGCGGGTAAGCATCTTGTCGGAAATTTTTAGTAGGC
>random_seq_347
AGAAAGCCCCCTAACATTTGTTACACATCGAACTGGTCTGTGGCTTTGGATTTGTCTATA
>random_seq_348
ACCGGCAAACCTGCCAGGAGCGCTTGTAACGACGGGCACAAATCGCCTATGAAGGTCCAT
>random_seq_349
TGGTGTGCCCTGAACATAACGTAATACTGTTCTCCCGACTGTTCCGGTCGCCGCGGCGTT
>random_seq_350
CTGATTAAGAGAAAGCCTCATCTTAACAGATTGTTCGGAGTCCGTTGCGGGCTATTAGAA
>random_seq_351
TGACTCGAAATTACATCCTGTGCGGGAATGCTGCGCACGAGGTCTACCTGCTTATGGGTG
>random_seq_352
ACCGACCCGAACGTTAATGATGAAAGATACACGACCTTAGCTCCGTCGGAAGTTCTGACG
>random_seq_353
ATGTCAGTAGACTCTGCTGGGTAAGTAGACAGGGGGTCGACAGGAGTCTTTGATTGGAGT
>random_seq_354
ATGGTGCATATGGGGAGTATGCGCCTGACTCGCGTGCGCCTGGCTCCCTCAACCCTAAAG
>random_seq_355
CCAGACCGGAGGACAGAGTGTAATCGGTGACGTTCACGGTTTTGCTTGGTACTGTCCGAC
>random_seq_356
GAGAGGTAAAGTCCGAAGTCTGCCCGTCACACTCGGCCTAACGGGGGTTTAGAGCCCTAA
>random_seq_357
GTGAGTGGCTCTGCACTGTAAAGCAGGCTCTAAACATACGACATTGGACTACATAAGATT
>random_seq_358
ACTATCCCGACCCTGAGAGTTAGTACCGTCTGAAAAACCCCAGTCCGGAATAGTGCGACG
>random_seq_359
AGAAATAACGCGCTCAGTCGTCCCAGGGCGGATAGTAGACCTTGCCCGGCCTTAGTGCGG
>random_seq_360
AATTTCCATTATGCATTGGTAGACCGGAACTCCCTCGTATTACGGTTCATCATTAAGAAA
>random_seq_361
CCAAGAGGCAGCCCGTCCAAGATGCAACGTTACCTACTACAACGTCGAAGAATATTTCAG
>random_seq_362
ATCGATTCCGGTCAACTGCTTGGCCGGTAAGTTATTCCCCCACTACGACACAGATCACAA
>random_seq_363
AGCCGGGCCTGTCGGAAGACTTGTCACACGGCAAGTTCTATAAAACAGGGCATACCGGCT
>random_seq_364
AAAATGTAGGTAGGAGTTTTACGATTTTGTCCACAGTGGAAGAGTCAATAGAGGCTGAGC
>random_seq_365
CGCTAGTGGTCGTCCCTCAGGCATTTGGTAACCCTCAATAGGCCCCTGTAATACAAACGG
>random_seq_366
AGTTAATGTAACAAATGAGGTCTCTAGGGAATTGGACATGTGTACTAAAGTAATCAACCG
>random_seq_367
TCGCACTTTATGTACGTGGCCTGGACGGGGCCGATTCTTAGGCCCTCCTAAGTCCTTTGA
>random_seq_368
TGTGCCTTGAATGAATCTGGTTAGGGACCCTCTGTACCAACTCAATCAACTGTTTTCGCC
>random_seq_369
TACTGAATCTACGTCCAAATTTAGTGAGAGTTGCCGTGTAATGACGTCCTAGAGGAGAAG
>random_seq_370
GTCGTAAGTATATACTATACAATTTGAGGAGAACCTCTAGAGCCCGGTAAAACTATAGGG
>random_seq_371
GCGCAGAACTTTCTTGTAGGGAGCAGGTTTCAACACTACGTCACGAATGTGAGGGCCTAT
>random_seq_372
AGCTGGGCGACAGACGCAAGTGACCTCTTGTGTCTCGTGTTCTTAGGTGCCGAGGGTGTG
>random_seq_373
TGTCTACGACTCAATCAGCTACTAGCGTGCTGCTACAGGTGTGCAACCGTGTATGTCCCG
>random_seq_374
GATCGTCTGTGCGGTAGAAGCGGTAAAAGCAGGCCACCCGGAAGTCGGGGGAAAACATAC
>random_seq_375
GATCATGGTCATCTAGGTCTAGTCTTCCGCATTTATTCCTTCGGCGCGATGTGGAAGAAA
>random_seq_376
ACCCCGATTCGTACGACAGGCAATTTAGCAGTTTATACGGATCTTGGACGATGCTCTTAC
>random_seq_377
GATGTCAAGAGCGGCCGGTTGTTTTAGAGAAGGTCATGTCACACAGTAGCAAGCCAGCCG
>random_seq_378
TCGTCCTCCGTCTCTAACAATATGGCTTGCACGAGGAACCTGCTTAGCATAAATACAGAC
>random_seq_379
AGGCGAAACTGTATTGTCCGCCTTTAACTAGTTATCCGTGCCGAACTCATTACACTGAAC
>random_seq_380
TTATCCCGAGTGTGAGTGTGCATAGAAGAAATCTCATCCAGCCTGTCTTTGGCATGACCG
>random_seq_381
CGCGATGCTAAAAACATCGCCTATCTCTTGCATGAACGCAGGTTAGAAATCGTAGTCCCC
>random_seq_382
GGGATGCATCGGCCGATTTTCATGTTATGACGGGGACAACTCTCGAGCAAAATTGAGGTG
>random_seq_383
ACTATCAGCGACGCTACAATGCCCAGTACGGGCAGCTACTCCTTGTCCAAGGCCACGCTT
>random_seq_384
CCATGTTAACTCGATACTATGAGGACTAAGGACTCAGTGGTATGTATCCCACCTGCACTC
>random_seq_385
TTGAAAGCTTGTGAAGGCTCAGCGTTAAGATTTAGGGCGGATAGCTATCTCCCGCCTGGG
>random_seq_386
TGTAAGATAATAAGTCTGTACTATTAGAATTCGGTACTTATGGCGATACTTGGTGTGATG
>random_seq_387
GGCGTTTGACACACGAGATGAACATGTATACACCTAGATTTTGGGGAAGGCCCGGCGTCC
>random_seq_388
ATCTAGCCTTCGTGCTGTCGTATGCCCGGTATCTTCGGGTTAGATGCTCGTACTCTGAAT
>random_seq_389
AGGCAACTAAAATCAAGCGCTTTGGCGAGACTCGCTTCCGGAAGCTAAAAGTTACCTAGG
>random_seq_390
AACTATTTGGCCCGCAAAGATCAATAATTAGGCCGACGAATATGCAGCCCGTCTAAGGAC
>random_seq_391
TATGATCGCAAACAGTGAGAAAGCAGCCGTGAACTGAATTTACGTACTCCCATAGGTGTA
>random_seq_392
TTGGCGTTGCATGATTTTTCGCTTCACATAAGCCGATATGGTGCGAAAATTCCCACCTGG
>random_seq_393
TTTTATTTTATCCCCCTCAAGATCATTGCTGTCCATCGATGGTGGACACAATTGGTTTGT
>random_seq_394
AGGTTAACTTGCAATTGCAGTAGACTTCAAATAGATATCCACCCCTTGTTTTTAATTCCT
>random_seq_395
GTTCGAAACGAGACGATCAATTCCCGCTGCGTAGCCAATGGGTTAGCTCTTCAATCTGGA
>random_seq_396
TCAGAAAACTGGAAGGCTCTAGCAGGCGTCCTACCCGGCTGTTATGCCATTAAACATGTT
>random_seq_397
AAACTGGTAGGTACACTTTGTAGGATTGGAGACCGATGAACAAAGATCGTCATCTTGACC
>random_seq_398
TGGGACCTCTGGTAGTCATCATGTCTGAGATCAGCACCGTTCTGTCCGAGGATAATAGCC
>random_seq_399
GTAGCCCGATACATGGGGGCCCAGTGTAAGCTGATTAGGCAGTAGGGCTTTATCCCGTCC
>random_seq_400
ACTCCTATAAGCCACTCAGGGACAGGGAGAGCTTTTGAACGGGGCCACCACTGTCAAGCG
>random_seq_401
TGGTCTCGCTTTATCTCAGCGGAGAAGAAGGTACAATTGTCAGAACTTTCTAGGGCCTCG
>random_seq_402
GACTTAGTGTTCGTGGGGATAGATGCAGGCTAATATTGCACTTGAGGCCGCCGCAGTTGC
>random_seq_403
TCTCCAGGGTTTGCAAACCGCCAAACTAAGGACAGGTATCAGGGGAGCCGCACGAGTGGC
>random_seq_404
CAAAACATGACATGGAGTACATTACTACAGTAGATCAATGCGTTTAATCCGCGATCCATC
>random_seq_405
GCGAACGATTGATCAACAGTATATCATAAATGCAAACTATTGAGACGCTGTACACGATGG
>random_seq_406
GGAGACGATGGTGGTTCATAAAGAGTGGACTGATTGTAATCATACCTTTATTTGCAGTTA
>random_seq_407
TCGCCGAAGTTAAGCATCTACAAACTTGCATTAGTAATATTCTAGGTCGTATAGCATCCA
>random_seq_408
GAACTTGAAAGCCCCCTGGACGACGGCTGACTACAGGTAATGGCATAATCCTAAGTGGCC
>random_seq_409
GGATTGGATTAAGCATTGATCCTGCGATGGGCGGCGAAAAGGTGCTGACTCCGTAACTAG
>random_seq_410
GGCAGACCCTGCCACCGTCACTGTAATCCCTTAGCTGTTGAATATTTCTATTTCATAGGC
>random_seq_411
GGTACATTAACTACCATGCATCTCACTGTTTTTAAGGTTACTTTAACATACGGGCACCGC
>random_seq_412
CTTGGGTTTTCCCAGTCGTCCTCTATAACTAGCACCAGTGCACGTACCAGCGGCCCCCAA
>random_seq_413
CGACCATCGCAACAGATGTGCAACTTGTGACGGTAGGGCCCTATACCAGGTCCCTATCTG
>random_seq_414
CGTGTTGTTAAGTGCTTAGCAATCGAGTGCTAATCGCGGCGATACTACAGGAGACCCGAG
>random_seq_415
CAATGGTAGGCCGCTCGAAATGGTCTACGGCTTAGGATAAGATGCACACCCAGCGATTCT
>random_seq_416
CCAAAAGTTAAGACCATCTAGCTCCGGGTGATTAATTACGGTCGTACTCCTATGGCGAGA
>random_seq_417
TGGAACTTTTGGGCGGGAGCTGTGCCGACGGAGAAAACATTGAATAGCACGTACCGAAGG
>random_seq_418
CGTTTAATAAGTTCTAGGTAGGAAGGCTGAAAAGGCACGTCGTCTTAGGTCGATTCTTCA
>random_seq_419
GGATAAAGTCCATACGCGCGTGCCGTAAAGCACCTGCGGACTCACCGGTGGATAAGCTTC
>random_seq_420
AGTATATTTAACTTGAATTTTAGTCTAGCGATCCCTTCTGAACTACCCTCCGTGTAAGGC
>random_seq_421
ATGTTAACTACTAATGGACTCGATGAGGTGCTACAAGGAAGCGATGGACGTCTATATATC
>random_seq_422
ACGACAGCTAGACAGATCGCCGTATACGGACGTCAGCAACCCATCAGAGTGAGTACTATG
>random_seq_423
AAACCCTGGTTCTGTATCGTTTGACGTGTAGGTACCGAAAGCGACGCAAACAAGAACACA
>random_seq_424
CGGTGTGTCGTTGAACGCATTGCCAACCCCATCTCAACAGGTACTGAGTGGATCGCAATC
>random_seq_425
ATCTGCAGGCTCGGGCGATGCCAGCTGTTAACAACAGTATTATATGAGAGTTCAAAGGGC
>random_seq_426
TACCTATCGTCATACAATCATTTTTTCACATACAGTATCCAGGGCTGGGAACACTCCTGG
>random_seq_427
CTCAGCCAAACATAGCACACTGGAGTCACCCAATAGATGTCTCTCAGACCTGTGGTAAGA
>random_seq_428
TTGTCGGCACCTAATACAGTCGACACTAACTACCCGCGCGCAGTTGAGAGAGCACTTAAT
>random_seq_429
GTGGTCACTTCCCTTGAATGACACCACTTATGGGCCAGAGATTTGTCTGATCCACGACCC
>random_seq_430
TTAATTCATAAAGTAGATGCGTCACGCCCGTCCAGTAGAGCAGTAGCTAGGTAAGAAGCA
>random_seq_431
TACCTGTGACACGTCATTTATAAGCGCGATTGTACGCTTGGGGACAGCCCCTGCTGCATA
>random_seq_432
GCCATCCTAGTACATGATAGAGCTCGGGTCTAGCGAAAATCCAGATTCGATTTAAGAATG
>random_seq_433
CTAGGGTCGGTAACTGAAGTGGCGCTAATTATGGTTGCTTCTCAATATTCATAGCCTGAT
>random_seq_434
TAAGCCAGCTCGCAAAGCAGGCGTTTGTAATACCGCTCGCAGCCAGATAACTAGGTCGAT
>random_seq_435
CCACTTTCATTCCGGGTACACGATCAGCCGACCTAGCCTGCCGGGTGGAAGTACATCCGG
>random_seq_436
GGGGGTTCGATAGCTTTCTGCGTCACGGGCACTCAATTCGAGAGGCATCTACCAGAGGTT
>random_seq_437
TTGGTCGAGAACCTAGACTCGGGCTGTATGAAGGCCTGCGCAATCATAACCACCGGGGAT
>random_seq_438
CCGGGCGCTTTTTTTATACATCCTGCCCGCGTTCGCACCATGGCGGGGTACATATAAGGT
>random_seq_439
GGTCGCGCTCTCCAGCATGCGTACTATCTTGTCCACTTGAGGTTCAGTTCAAGCGGCCGA
>random_seq_440
TGTAAACGTCCGAGGCTAAATGTGTTTAGGGCAGCAAATCTGAGAGACCGTCATACCTAA
>random_seq_441
CATATGCCACACATAGAGGGATGCAAGCTAGATAAGTTACGAATACCTAGTGTCGGTTGT
>random_seq_442
CTCAGACCGGTCATTCGGTTCGGTGACAGGACCTACAAGTTTAAAGACGGAATGAGTGGG
>random_seq_443
ATCCCGAGAGACGTATTCGCTTTTCAGCAAGGCATTGTAGACGTTGTTCCACCAGCCCTT
>random_seq_444
GCAAGTATGCTGCTCTTACTAAGGGGCAGAAGCGGACGTGTTAGAAATTACTGTGCGGCC
>random_seq_445
TCCTTATTTGTATAGGATGTTACTAAATTTAAACGCAGTGGGCCCCCTCTTAGACAGGTA
>random_seq_446
ATCATAGCAACTATTGATCGGCCGTACGTAGGGGAGAGCTCGCGGACAACTAGAACGACA
>random_seq_447
AAACATATCGGCGAAATGTTAAATAACCTTTATGCCCCACGTCACCCTCCGGTGACTATA
>random_seq_448
AAGATGGGGCGAGTGGTCCTAATATATGGACTATCAACAGTCGTAACGCTAGTTCCATCT
>random_seq_449
TAACGTTACACTTGTGCTCATATTAAGTACGTATCCTTTTATTACGAGCTGCAGGGGTCA
>random_seq_450
ACACGACGTACTTGTCTGGACCAGCTCGTTCGAGACGACAGCAGGTTGGTCAGAGCATAT
>random_seq_451
TATGGGCATTCTTCGACTGGACCGTAATGCCCATATAGTTTTTAACTTCCCGAAGACCAC
>random_seq_452
GTGAATACAATTAACCAGGGAACGGAATATTCTTAGATGCACGCAGACTTGTGGGATGGG
>random_seq_453
TAGCGATAGTCGTCGCAGATTTGGGCGACGAGATTCCCCGGCCGACATGTGTAAGTCTGA
>random_seq_454
GAGACTCGCGACCTCGCTCAGGCGATCCCCGGATAACTTCAAATGTGGAGAGCTAGACAA
>random_seq_455
TCGCCTCCGGATGGAGGCACCCCGCCACTTTCAAGGGTGGGCTTAACAACGCCGCGTTTC
>random_seq_456
GCCAACCACAGTCAGTTCCTCATGTACAGGAGAGGGAGAGCGGTGCGATGGTGCATGTCA
>random_seq_457
ATCGCGTTCCAAACCTTGCATTCAACGTTAGAGCCGGAGGGTAAGCTAACCATGAGGCTT
>random_seq_458
CACTAAATCCGTCTTTTTACTAGAGGTGAACAGAAAGTGAACACGTCTAGTATAAACCAT
>random_seq_459
GTATGCTCCTGTTCTAGCTTGGTTTGCATTAGAGCACGAGGCATTTATTTTCATCCTTAG
>random_seq_460
CATATGAGGGACATCGACACTCTTATAGCCGGCTACCCAGGCGTGATTGCCCCCTGCTTA
>random_seq_461
ATAACTAGTCTCCGAGTGCTTCATGGCCAGGGTGGGTCAGGTCCTTGGAATCCGGTTCCC
>random_seq_462
ATGCCGCGGTTAACCATTCGGCCGATGTGAGTTGGAGGCTATGAGAGTTCCTCTAGCTTT
>random_seq_463
GCTTGGGATAGTACCATCTATTGGACAGGATAGGCAAACTAGCCCTCTCTGGGCAAGCTA
>random_seq_464
TGGTCTATGAGCGCTTGACGCTTTTTCGCACTCTTACCTGGTTTACTATATTTTGCTGAT
>random_seq_465
ATGATTTGGCAGAGCGACTATAACAAACGCGTTGATTCCCCCCAGAAGTTGAAAGGCCGC
>random_seq_466
CGCGTAAGCCCAGGCATAGTAGCCTGACATCCCTAAGTCTAAAGAAGCACGCGTTGAGCG
>random_seq_467
GGGAACCACATTATACCTCGCCTAGCGAGTTTCTAGCCGAAAGCAAACTTGGTTTGTGAA
>random_seq_468
GAACTGATCATAGGGGTGTGCGCAGCCTAGGTGCTAGTGCTCTCCTGTCAGCCATTTTAA
>random_seq_469
TTCGTCAAACAACGCTGTTAACCCCAAAGAGAGTTACGTACTTAGCCCGCCTACGGATTA
>random_seq_470
CCGACTTCAACCCACACGCAATAAGGAGTCTCATGCTGGAGCAGCTCTCCGCCTAATTGG
>random_seq_471
ACATTATGCGTTAGGATCACGTATGAATCAGCGGCGCTCAGTACTCGCGTCCACATAGGA
>random_seq_472
TAGAGTAGTCTTCAACCATAGTTATTAGACAACAGCGTCCAACAGATTTACCGTATTTCA
>random_seq_473
GCTGCAGCGTATTCACGCACCATCCCAGCTCAGGACAGTTAACCACTTTGGAATGGACTC
>random_seq_474
GCCTGAACACGGCACGACTTCTGTACCACGGGAGTAGAGCGGTCAGCCCTTCAGTGCGTC
>random_seq_475
TAACGATTCTATCAGGAGTCGTCTTCGAAGGAGGACGTGCCCTGCAGAGGTAGGGCATAA
>random_seq_476
TCTCAGGTTACAGTCAGTAAGTTGTCTACATTTCTGCAGGGAACCTCTCCTCTATTGCAC
>random_seq_477
TGATCATGAATTTATGTGTTGATGGAGTAATCTAAAGTCACAGAGCGGGATGGGTTAATC
>random_seq_478
CATCTCGCGCCGGCCTCGCCAGAGTAAAGGGACCGTCTGGGATGGGGTTCACATCGAAAG
>random_seq_479
GCGCTTGTTTTTAAGCGGATAAACAATGCTGTCATCAGAAAATTGTCTAGCGTCTTTCGT
>random_seq_480
ATCGTGCAAGCAAGAGCACTAACCCCGTCACCCCTTCCGTGGGATGCACCGTGGACGTGT
>random_seq_481
GGTCTTTAGTGTCCGGACGGAGGCTTGCTTCCCGTTTATTATAGCCTACCGACAACCCAG
>random_seq_482
AGACCATGAGTGTTCGCCGAAGCTGAAAATTGTCAGGCAGCTTATACGTAACATTCCTGG
>random_seq_483
GATAAAAACACCTTCTGGTATGTTTTCCAGCTGCCCTAGCTCAATACTGTAACTTGTCTA
>random_seq_484
AAGGATACGGGTCCCCGTTACGTCGGAGCCGCGATCACCCAACAAAGGTGGAGAAGGTGA
>random_seq_485
TCTGCTATTCCGGGTACCTCGAGACTAAGAACTATAACCAATTCGGAGTCACGTGGGAGA
>random_seq_486
ATTGCGCATACCGGACGCTCTGACCGGTCCAGGTCTGACTGCATACTATACCCGACGTGT
>random_seq_487
CCTTCAGGGAACGGGACCGTGTCACGATATCTGAGAGCCAAGTGCATAGTTGCGGCCTCC
>random_seq_488
AGTATATGTTGGCCGTAAACTGCTGCTCGCTTGGCTACTTCCTGCAGATTTTCCTGGGTG
>random_seq_489
TAGTGTCTTGCCGTGTCCGTTAACATCGAACTATCAGGCCTGTCCACCCATCAGCCCGAA
>random_seq_490
CTTTTGCGAAATGATGCTGGTGCCACCCAAAGGTGTTTGTTTAAAGTTCCGTTCTCATCA
>random_seq_491
CTCGAGTTCCTGGGCTTGCGATCGTACCCAGGCGAAGCACCCCCACGCTGTGGATGTGCA
>random_seq_492
CAGCTGTAAGGGGACACTTTCAGCTGTATGCGGATAGAGTTTTTAACTGGGGGGATTCAA
>random_seq_493
CCGGAAAGGCCGCCGTAGGGACGCTGAACCCTTGTACTTGACGATCCACAGCACGTTGAG
>random_seq_494
AGGTTTCATGCTTACGGTGCATTATTTACTGAGTCGTAACATATTATTCTTCTTCTTTAA
>random_seq_495
ACCGAAACCCGGAATTGCAAGAAATACCTCCCCTAAACACGTCGGTACTCTCATAGTTTC
>random_seq_496
GTATCGCGAAAACGACGTAGCATACAACGTGTCAGTTCACAAGGTCAAGCCCTTCCTAAG
>random_seq_497
CTTGCTAGAACCTGCAGGTCTGCTAAGCACATAAGGGGGGGTACTCGATTCGTCGCTAGT
>random_seq_498
TTTCAGCAAATGTCACCTCAAGAATTTGTCTCTAGGGGGATGCAGGTCACAAATGACTTC
>random_seq_499
GTAGGGCTCGATTCAACTCCGTCGATTAAATCTTTAGAAGTGGTCGAGCACCTAGCTCCG
>random_seq_500
TATTTCCAGCGACATGGTCGCAGACAGAGATGATATGTAGAGGTGGAAAATTACCCCGGG
>random_seq_501
GCGTATGGCGACGTACCCCGCCGGATTCGCCCGCCACACCATCGCACCATAATCGCATGG
>random_seq_502
CCAGGCGTAAGTAACATGCTCTCTGAGGCTCCCCCCACGCAACGTAAACCTACTAGCAAT
>random_seq_503
CCAATAGGGAATATTAGCCTGATAACTTTTCCAAGATCAGAGTACCTAGGAGGTGGGTAC
>random_seq_504
CAGAACTCTCAGAAGAACGAGGGACCGGAGGAGTAATTTTTCGGTCGTCAAATATGTCTT
>random_seq_505
TACGCACCTATCTCAGTTATGGGTAGGTCCTTTTTGCAGGAATGACTAAGGCTACATTGA
>random_seq_506
AACGTGCGGTCTATTTATTCTATGAGCTCGAGTTCCAGTGTTATCGTATACATGTAGTAG
>random_seq_507
ACATGGTACTTCCCCAACCTGCACATGCTGGGAATCGCGGGCACCGTTACCCCCTTAATG
>random_seq_508
TCTACGCAAGATCCGGCGGCCCTTTGACATTGGTGGGGCCTTACCCAGAACGCGCTCGGA
>random_seq_509
GGTCTTTTATAACACCTTCGGCCTCGCCGAAGCGCACACATAGATGACAACAAATCGAGG
>random_seq_510
CGAGATCCAATCTCATTGTATTTTAAGCTTTGTCCGCGCCAGTAGGGCGTACTACAGTGA
>random_seq_511
ACCCTCCCACTCCTGGTCGGCCGATTCCGTCGATGCCAGTGGATCCGCATGCTCATCATG
>random_seq_512
ACCTGCGACTTCGGAGTAAATGAAGATGTTTCCAGTTGAATATTGGGAAAGCCGGTGTAG
>random_seq_513
GAGCAGCGCGGAGACTTCGAGGCAGTGCACTTATTTGTGAACTGTTATTCGTACCACTAC
>random_seq_514
TTATGCAGTGCTCGCCAGAACCTTAAGGCTTGTTTGGGCGGCATCAAAACCTATACTCCT
>random_seq_515
GTACATAGAGAAATGATCCCCCTAGGCTCACCATATCTAAGGTATGAAAACTTCCGTTTT
>random_seq_516
AAGCCTGAGATCGTAGTTATTGCACCCGAGTGGTGTGCCTCTTTCCTGGGGCATAAGAAG
>random_seq_517
CTAGCATAAGAAGACAGATGATCCACAATCGTTATCCTGGTGTTGTTTTAACCAAATCTG
>random_seq_518
CATGTTTGATCTCTCTTTAGCCCAGGTGAAAATCTCGGGTAGCGGAAATTCTCAGGAAGC
>random_seq_519
ACGCTGTAATTTGCCTGCCCAACTGAGGGGAATACTGACAACGCTTATATTGAGAGCTCC
>random_seq_520
CGGTTGATGAATTAATGGAAAGAACCACCTTTACGAATCAACATATAGACATCGGGCCTT
>random_seq_521
TAGAATGTGGGCCTCCGTGTGTTACGCTTTCCGCACATTAAACACTGCCACATTTAACGT
>random_seq_522
TCCGCCAGCTCCGTTTACTCCGGCACATAGCACACTATCCCCAATTGGGACTTTATAGTA
>random_seq_523
CGCTCTTGAAATATATCGTATTTAAGGCCGTCCCTCATCCACGAAATACATCCGCATTGT
>random_seq_524
TTATCTAATAATTAAAAGGCTATCCCCCGATTTCTGTTGAGGCGGATCTGAATGGTCGCC
>random_seq_525
GATGTTCTTTCTGACGAGGAACCGTTTGATTACGGGCGTAGGTACCAGACAAAATCTTTT
>random_seq_526
CAACATAAGAACACCTTGCCGCTGGAATATAAGCTATTGGGGGAGTGTTTCCAGGATACA
>random_seq_527
GCTAGATAACCAACCAATGTCTTTTCTCGGCATGCCATATGCGATGACACACGCCACCCC
>random_seq_528
CCCAGTTGGTCATCTGTTAGTAAGCTAAAACGTCGAGCAACCATCGATAGCACACCAAAC
>random_seq_529
TTTGACAACAAGCGATAAATAGGCTCGTGGAATATGGTCGCCTGGTTTTAGACTTGAAAT
>random_seq_530
AGGCGGCAACAAGACAGCTTGGACTAAGAGCCCATTCAGCTTGTGATGGAAAGAAGTGCA
>random_seq_531
TCGATACCGGAACCGGGGCCTCAAAGTCTACGCGTGCAGGAAGACATTTTCGAACGGAAT
>random_seq_532
GGTACCACACGTTACAAGCAGTAAATACAGAGACAAAAACTTCAGAAAGTTGTGGGGCTA
>random_seq_533
TATCCCTGCTTTTGGATCCACCCGCAGTACAAAGCGGCACGCTCACCCGAATCCACGTAA
>random_seq_534
TATCTAGTCCTTGAGAAGGTAGTTGCGGCTCAACCTCGGCTACCATCAGTCTTAGTGTAA
>random_seq_535
TATCATTGGAGTTGGTTTTGTCACGAGTAGCGAACTCACTGACAACACCAGGATTAATTG
>random_seq_536
TGCTGAGACCAAAATACCCGGCCAAGGTTCCTCGACGGATCACTCTGCACTGTATGGACC
>random_seq_537
CTTATACTACAAACCATGCCGGCAGAACGTGACAGGATTCTCTTGGGACCATGTAGCGGT
>random_seq_538
CATGTTTTCAGTGGCTTTAGATCGAGGCTCTCGCGCTCCACAGCTGGCGATGATGCTGCC
>random_seq_539
TGATTGAATATGCCTATTCTCGCATAAGTAGGAATTGGGTAGTAATGCACGTTGCAAAAC
>random_seq_540
GTATGTTGAGAAGGAGGATCAGCCTCGCTGGCCGAAAGCCAAGTTACAATTCATCTACTG
>random_seq_541
GTCTCACACACATAAGTGCAGGCCTAACGGTGACGGAGGAGCCCCTGATAGTCGATCTCC
>random_seq_542
ACAAGAAGACCATCCCTTGGTCGGGATTGAAAAACACGCCCCAAAGCCTACAGGGGAAAC
>random_seq_543
ATCCGTTTGAAACCGTCAGATCTAATGCATGCAAGAAACCGACACCATAGGCGAGTTAGG
>random_seq_544
TAGCACTAATTTTATCCAGCAAAACGAGCGCTTAAGTTTGGATAACTGAACTAGTGGTGC
>random_seq_545
CGGAATATTGCGGCTGCAGACTAGCGAAAACTGTTATTTGCGCTAAAGCGGTCCGCGTCA
>random_seq_546
TCGCCCACGTTGCCGGCTGGACATACGGCATGCAGCGCCGCTACAAGAGCACTCTTCATC
>random_seq_547
GGCTATGTGCGCCGAATTATTGACTGAAAGGATGAGGTCAGTTCGCTTTTAGGTGCGCTG
>random_seq_548
GTCCCCTACCTGTGTGGGCCGCACCAAGAACGGAAGTAGTGTTTTTGCAACACACGCACC
>random_seq_549
GTCCAACATGAACACCAGAACATTGTACTAAGTGTTGGGTATCCTCGGTTGGTCTTAAAG
>random_seq_550
CCTGAATGGCAGCGGTTTCTAGTTCAGCCTTTGCGGCTTCACATACTACATAGTGAGCGC
>random_seq_551
TTAGAGAAGATAACAACTAATTCTCTATTGTACTTGTTTACAGTCGTGGCCACTTGACTG
>random_seq_552
GAGTCCCGCGTCGGTCAAGGCTAAGGTGTCTGCTCCCTGTGCAAGGTCACCAGTTTATAT
>random_seq_553
CGTTTCCTGTGGGATTCCGATCCATACCCGTCTAGCAGTCTAAGTGCGAAGGTAGCTCTG
>random_seq_554
TGCATTGGACGATGGATATGCCCACGTTTAACCAGAAGTAGGAGCGACCTTTTGTGCACC
>random_seq_555
GACTATGGCAACAATCATTTCTGAAGATTCTGGGGAAGGCTTCGTGCGTTACATAAACTA
>random_seq_556
ATGCTACCGTTCTTGTCTGATAGATGCGGGATAGACCCCTTTTGGGATAACTTTACCTAT
>random_seq_557
TATCATTCGTGCTTTAAGGCTTATCCGTCATAAGATGCTGCGATATTTTAGGCCTCGATG
>random_seq_558
TTATTAGCAATTCTAAGCACCAGCACGAGAACGGACTTGAGAGTTTTAACTTTAGCCTTT
>random_seq_559
AACGTTCATTATTTCTTGCTCCCACCTGTACTACTGGGGGTGCTCTCACAGCCGTGTCTC
>random_seq_560
CTAGCAGCAGTACATACCATGAGCATTTAGCCCATAACTTATGCCAGGGTGATATTACGA
>random_seq_561
CACGACCCCATGGCTGACTCGCCCTGCCTGCAAGCAAATGATCGCACAATATGCAGAATG
>random_seq_562
GCCCGGTTGTTATTGTTATGCCGCACGTGACGCTCAGCCTATACACCATGATACCGCACC
>random_seq_563
GATCCAAGCTACTCCACTTCTGCGGGTGAGACAGAACCCGACTGCAGGGGGCTAATCCAC
>random_seq_564
TTAGTCACCTGTTCCCGATTGGAACAACACACAACTAGCTATTGGCGAGGCCGATCTACT
>random_seq_565
TACGTTTATATCCGCCTCCTGAGAGGCAAGGGTGGTTCTAGGAGAGCATGTTATGTCCCC
>random_seq_566
TGGTCGCGAGTGCCTGTCGCCGTCCCTAGAAATATACAGCATATCCGAGTGGACTAAGGT
>random_seq_567
CGGCTACCCTGCCCCCCGACTCCGCTGTTGCGCAGCCTCGATGCAGATTCTAGAAGGCTA
>random_seq_568
ATAATAGTTAGCGACCAGGGGGGTCTACTCGATCCATTATTGCACCGGTAGAGTGTTTAG
>random_seq_569
AATTGCTATTCGCCTTTCGGAATTTGAGTATTCCTGCAGCGGCCGCCGTCGGAACGAAAA
>random_seq_570
TATCAGATCCCACATAAACGAGATGTAAGCGTCAGCAAGACTAAACCCGGCAACAGTTCG
>random_seq_571
TTCTTCGTCCATCCGAGTCTCTTAAATAAACTATAACATGAAGTTCGTATATGTAAGTAT
>random_seq_572
TGTCCCGATGGTATTTACGTAAAACGCAGGACGATATAAATGCGCTCCCATTTATAAAAA
>random_seq_573
GCAGGGTCAGCGTGACTTGTGTCCTAGTGTGGACTGCGGGATCATGCAGTCGCTAATTTA
>random_seq_574
GGATTGTTGCCCGTCTACTACTTTCTATGACTGATAATCCCTTCCCCAGCCGAAGGATAT
>random_seq_575
AAAGTCTAGGCATCCATTCACACTATCAACCTGGGACGCCCTCAATTCAAATTGATTCTA
>random_seq_576
GGGGTCCCACGATGGCTCTAACTGTTGGTCCTTGCACACGCTCAATCCTTTGACTTTTAT
>random_seq_577
AGGGTTCTCGATGGACTTAGGAGTACACTATCGATGTGCGCAATGCCAGTCGTACCTAGA
>random_seq_578
CAGGGTATGAGATTTGCTCAAAGTACTATATGTAAAGTCGCATTGGAGTCATCGGCATTC
>random_seq_579
AATGTCATGGATCATTTAGCACCCTTTTAGGAACAAACAGCAACCGTTGCCAGACACCTT
>random_seq_580
ATCACAATACGGTACGCTGAATCCAATGCACGAGGTGAATCTCGCCTCGTGAATCCGACA
>random_seq_581
TAACCCTTAACCAAACTTTGACTAGAGTGACAGGTGTCTGACCACGGAAAATTCCGATCG
>random_seq_582
TAGCAAGGCCCCAGCGGCTACTCACTTGGCTAAGTTGGTGGATAAAGTGTTATACGCTAG
>random_seq_583
CTGGGATCGGCGTGCAGACCAAGGCACCCTAGGCGTTTTGAATCCATAGGAAGCGTATAA
>random_seq_584
AATGACTTGTGTTCCAAGTAAATAGCGTTAAAGCCATTAGAGAGTATTTCGTTTGCCGGT
>random_seq_585
GCGCTAGTTCCCCTTCTTGGGGTCGGTGGGCATGCATAGGATCGGCCTCAGATAGTGGTG
>random_seq_586
AGCAGTAAAGCCATGTACAGGTGCGTTAGAATGCTAATGAGTAAAAGTGATAAGTCGCGC
>random_seq_587
ACCCGGGCCGTATCAGGGTAGTAGGTGAACGGGCAGACCCATAATTAGGCCCTACTTAGG
>random_seq_588
ACCGCGGATAGCACCTGGTGGTACTATAGCAAAAAGCAAAATTCACATGTAGGCTCGAAG
>random_seq_589
TACGCGGATTCGGTGAAGAGAGCGTTATCACCATGCCATCTCACGATGATATTTGCTGCT
>random_seq_590
CAGTGCATTTCTACTGCTGCTTGATGCAATCGGCAAGGACTGTAAAACGGTCTGAGATTA
>random_seq_591
TTATGCAGTAAGACTCAATTGGAAGTGACGATCGCAAGATACGTATGTCATCCTAAGGCC
>random_seq_592
TATACTCTGCTAAGATATAATATTAATCAGGGGCCAAATGTACTAAACTAACAGATGTGT
>random_seq_593
TACGCAGCTTATTATTTACCCTGTACAGTTTTCGGGACGGCGCTAGTTCACACTTCTCGT
>random_seq_594
ATCTCTATTACCGCACGCTTACAAATCCTGAATTCCTGACCGTGATTGTGTCGTAAGAAC
>random_seq_595
GCTGAACGCGGTAAACTGGTGATCGGAGGAAATTCAATGATGACCGGAAAACTGGGGGAT
>random_seq_596
CGGGAGGAAATCTAACACTCGACGTCTAAACGCGGCGCGTCCCTTCTACGCCCATCAGCA
>random_seq_597
AGGAGGACTTAGTTAATAAGGCTTGTCGAAAATGTGGGCAACGTTGGAGCCTGTAATTCG
>random_seq_598
TGGTAGAACTTTCTGCCGGATTTCGGCGTCTGCGATCAGATCTCACAACATAAGGGGGAC
>random_seq_599
GTTTCACCAACAGTTCGTTCTGCATAGTCACCGCAATCCCTATAATTCATACTATATATT
>random_seq_600
TGTTTAACGCCGCGACACGGGACGAATTAGCGCATCCTGCGTTTGGGGTCCTCTGCCCGC
>random_seq_601
GTTGGTAATCATTCTTATGTGGGCCAAAGTCTACCCCTAAGGCCGAAACACCGAAACTGC
>random_seq_602
TAATCAGTCCCAAACGTCACAAACACGATAGAACGGATACTGGCTCCAACAACGGTACGG
>random_seq_603
GATCGCTGTATCGGTCACGCTACGACGACTCACCCCGATATCCGTGATAAGCATTTAGTC
>random_seq_604
TATGTAGATTCCATAACCTGGATGCAGGCGCTAAATGGTGGGCACTAACTGTACGTTCAG
>random_seq_605
GTTCGGTTTTCGTTGAGCACCCGAGCGGAGTCTCGCCCGAGAACGACGAGCCTCAGCAAA
>random_seq_606
GAAGTATGAAGCTTATTGCATCGTGCAGGGACTCACTCTCGGGAGTTTGACTTTGCATTT
>random_seq_607
GAATACCCGAGCCCACTGCGGTAAGTGTCGCACACAGATCGGTCGTGCCGGTGCGGACTC
>random_seq_608
TGGTTGACGGCCTCTTGCTCCCGAAACGCTTTCGACATCCCGGCCTGGTTACCGTCGGCC
>random_seq_609
CCAGTCTTGTCTTGTTGAACCTGCTGGAAGCGACACTACAGGCGGGCAGCCGCACTAGCG
>random_seq_610
CTAAATGGTGAGCCCCGAAGAAATTGTGAGGTGGTTTGGGGGGATAATGCCCTCGACCAG
>random_seq_611
AACGGTAGTCCTTACGTCAGCTTGTACTGAAGTAGGTTGCGCTGTCTTGTTACGTGATTG
>random_seq_612
CGGACATAGAAGGAGTGGGTTGAAGGTCCGTGTTCGAAAACTAAGCTCCTAGGACATATT
>random_seq_613
GTATGGCCGTAACTGTGCGCAATGCGTCACCTAAGCGTGGTCTATCAGGCATCGCGTTTT
>random_seq_614
TCAATACCGGATAGATTTAACGCGCTTCGATGGGCCTACGCCTCGCGGCGGTACAATATG
>random_seq_615
CGGGAACCACGGAGTTTTCGTTATTAGTAGGTTGCGTAGAGAAAAACCACATGGTAGCGA
>random_seq_616
AGGTGGCGGACGGGTCAAGCGGTAGGGGAGAACATCTCAAATAGCACCCCTCGCCTACTC
>random_seq_617
AATAAGCGTCCGTTGTACGGACATGTGAAGACCATCTCTAACATGTCCTGAACAATGGTC
>random_seq_618
CCCATCTGAAAAGTGAACCGAAACTGTCAACCTTAGTATCATCTGCACTAACCGGGTTGT
>random_seq_619
TCTCTTGGGGGTAGTGACTGCCTAGACCCTGTGGTTCATACTGAAGACTGGCAGGGCCAC
>random_seq_620
GCTGGCAACACTTGCGGAGAAGTCAGATAACACCCCATCAATCGCTGAGGATGTACGAAC
>random_seq_621
GCTGCTGCCTTCATCTTCACTCTAGTCTCTATATGTGTTGTACTTCGAGGACAAGATAAG
>random_seq_622
CCTTAGTGAATTCCTAGGAAAACCAATGACCGACTCTGTCTAGTTAATCTGCCCCTTCCG
>random_seq_623
TCAACGATAGGTATTGGCGTAAGAGTCAACACATACCCGAACCCCTATTCGGATATAAGA
>random_seq_624
TAAATGTGCGTCCTGCTAGCCCCCGCGTCCTGTCTTCCGCCGGCGGCCAGGGTTCGCTTA
>random_seq_625
ACTAAAAATTCGACGCTTAAGGCCACTACCTCGATCACTGGAGTGCCAGGTATTAGACGA
>random_seq_626
ACTCCTGCGCTCTCACGTCCGAGCACAGCCTTTATCTGGCCCGACGCCTCCGGGATAAAC
>random_seq_627
CTACTACGGCTGACAATCTTCCTATCGTCATCAAGACACGCGTCTGATAGAGGACAAAAG
>random_seq_628
ACCCCTTCAGCTGGTCTCTGAATCGTCACCACCGCCGCGGACCGACAGACGCCAGTCGCA
>random_seq_629
GCTACCAAATCCTCTCCTGCGGGCTAAGGTCTGAACTGCTCGGTCGTAGTAATCGCTTGC
>random_seq_630
ATACGAGATTGCCCTGAAGGCCGCACATGGGGTTCAGGAAACCGTAGATATTATGCAGAT
>random_seq_631
AGCACTGAGTTCGTGGATGCAACTACGCCGAGGGAAGAGCTAGGAACTGGTCGGTGCCAG
>random_seq_632
TGGGCATACCTCCTATGCTGCCCGTCCCAAAGTAGGCATGAGTTCCCACCATCGGAACAG
>random_seq_633
AAGCAGCCGCATTGACTAGCATGGTGCTGGGACTCCGTATTCCGACCCATTACAATGCAT
>random_seq_634
GCACTCGCCCAAGGGTAATGTCGCGGCCCCCGTGCTGTAAGCCGTTCTAGGAACATAACG
>random_seq_635
ACCGAGATAGACATGAAGTGCGTACGTATCTTGGGTCGCGAGAAAGTTTCTCTCCTCTAA
>random_seq_636
TAACGACACCTAAGTCAAACATTCATATTTGCGCAAGTAATGAGGTCTGTGTCAGTGTGA
>random_seq_637
AACAGGACCCGTTGCGATCTTAAGTGCCCTAAGTTTGATTGATGTTGGGTGGATGGAGGC
>random_seq_638
CGGCGGGTGCCGGCACCAGGTCGGATTACCCATATCTGCTCCGACCTGCGTAGCCTCTAT
>random_seq_639
TGCATGAGCGGGGGCGCTTAGAATCTCAGACCATTAGCCTTGAGGACGGCACCCGAAGGC
>random_seq_640
CACAAACTTTCCCCCGGTTACTGTCACCGCCACATGCTGCAACAAATGCATAGTTCAGGA
>random_seq_641
CGCGCTCGACGTTTGGTAGCAGAGCATTATGAGAAGACGCATCTCATGAGCGGCGATAGT
>random_seq_642
GTGTGCTAGGCACCTATGACTTCCGCTAAAAACCTCATATTACCACGTCAGATCTCACGT
>random_seq_643
GGATATGTCGGGCTCTGGTACACGGCCTGAATCTTTGATTAGCGATAGGCGGGTATCCCT
>random_seq_644
ACGTATTGCTCCTCACAAATATTGCTGCCGCCGTTCATATTTTCGTATAATTGCAGTTCA
>random_seq_645
TGCGTCCGGTCATAAATTCAATCTCCCTCCCACCATCCGAGACGCTTCAATGCACCCAGG
>random_seq_646
CATCGGACAGGTGGACTGGAGTCATCTAGCAAAGAATGGAATGTCCGCTCTTGTATCTAC
>random_seq_647
ACGCGCTTAGAAACTTATACGCCTGCAATTATGTCGTAGGTTTAGCCATTACATTGGTAT
>random_seq_648
GGGAGGAGGATAACCTCGAGTTACTTCAGGTAGTCCTCGTGTGGGATGCGCGAAGGCCAG
>random_seq_649
TGAGGCGCGTCTAAAAGACCAGACCCACGTTTTGCACAACACACCACCTAGCGCTCTTCC
>random_seq_650
TACCATTCCTACTCACCATTAGGCACCTGGAAGGCAGAGTGATGGGTTCACGTGATACGG
>random_seq_651
CGGGTGTCACCCTACAGACGTCGCGACCGACTGTCGCTTGTTAACATCGACCCAGATCGT
>random_seq_652
AATAGATAAGTAGTGTCGCCTAGGGTGTAGTGATAGCATGGAGTTGGGACCTATTTAGGC
>random_seq_653
GTCTCTGAGTTCGTTTTTTATACAATGCCAGTCGCTGAGATGCCAAGTACCTCCGAGGTA
>random_seq_654
GGTGAGTATCTCAGACTACGGCGGCAAACAGGAGTGAGAACTACTCTATCGACTTACTAC
>random_seq_655
AGTCATAGTTCGATGTAGAGAGTTGCCCAATTCCTGCTGTCACCCTGGATTCCAACTTCA
>random_seq_656
GGACCCTAGAGCCACATCGTGTGGCAATCAGGTGCATTGGATAATAAGAGGACAGTCTGC
>random_seq_657
GCCAGAGACACGAGATCGTTATGATAGGTCGAAAAAAAAGTTCGTAGCGTAAGACAGTCT
>random_seq_658
TGTCCGGACTCTCCGATCCCCCTCCCGCCAGTTCTAACATGATATGCCGACTACCGGCTA
>random_seq_659
GTTGAGTACGTATTAATCGGAAAAGGGTTTGCTATGACTAACTAGTTATGGCCCGGCCGA
>random_seq_660
AAGTTCTGTCGCGTTTAAAAGTACTAGCTCCAGTGTAGATCCTTCGGATAGTAGGCGCTC
>random_seq_661
GACTGCTCCTATATTCCAAGCAGCCGCTGAGGGCGTTCGGAAACTTAAAAAGCATCTAAC
>random_seq_662
ACCTTTCAACCAGGCATGTCGTTAACTGCAAAACGCGTACTCGTGTGGCATCACCCGATG
>random_seq_663
AGTCGTAGGCCACCTCTCGACAAGATCAGTAAATTTGAGGTGTGCCCCTGACGCAACAGG
>random_seq_664
CTAGGATGAAGTACCACTAGGCGTACTCAACTTCTGGCCGGATCCTGCGAGGGTGGCTTA
>random_seq_665
TCGTGGCGGAGCGTCGCACACTTAGCCGAGTGTCACCCGCCCCGGTGCAAGTCACCTCCA
>random_seq_666
CTACTATCATCCTACGACAGTTGTCATAGTTTCGAATGTCTGGCAGATCACAAGTTACGC
>random_seq_667
ACAATTACTTGCTGATCAGAGCTAGAGGGCTAGAGTATTGCAAGACGTTTCGAATTGCAC
>random_seq_668
GCGCGCGTAAATCTGAATCGGCTAGTTGATGTGTCCACGCAGATGTCTAATCTCAATACA
>random_seq_669
AATATGTTACGAATACGAGGGCATTCTATCGTTAACACTCAACCTCTTACACGACCTGAG
>random_seq_670
GAGAATCCGTGTGTTCGAATTATAATTCTATTCTGCTGGGGTGGAGTTGCACTTTTCGAG
>random_seq_671
ATACGGGGACTCGCTCCAGCTGCTAAGCCGCCCTGACTCCAGCCACCATTTTGGCCACCG
>random_seq_672
GTGCGATGCTTGGTATTTTGTTAAACTGGTACCACGCAATGAACGAATGCGCATCTGTCA
>random_seq_673
GTCCGCTCTGATCCGCCATAGTACGCCCCTCTGTATTTAGATTATCCAGTAGAGTTTCAC
>random_seq_674
ACGGGCGCTAGATCACAAAAGAGTAAAGCAGCCGAAACATCCGATCATCATGCCTAAGAA
>random_seq_675
GACACCGGCAGATTTCCTGTTAAAAACCGTCCACTGGTACGGCGTGATACGCAAATGCTA
>random_seq_676
CAATCGGGCTGGACGAAAGAATAACAGCAGGTCAGTACGACTCTAGAGGCACCGGCGTAG
>random_seq_677
GAGGGAGCCGCGAGGGGGTTGATGTCCCATAGCTGTCTGTAGGCCGTTTGGTCGATTAGA
>random_seq_678
TGTAATTAGCTTGTTCCCGGATAATTGTAAGTGTATGTGAAATGACAAGATACGACATGA
>random_seq_679
CAACAAAGGTATAATCATTCACGTTTGGAGGATTGCTACTAGGCCTCAGGCTGAGCCAGG
>random_seq_680
AAAACACCCAGGTTCAAGCGGTGTGTGCAAGCGACACCACCTTGTTGGAAGCCAGGGTTT
>random_seq_681
TACAAAGGAACGGTGTTTACAGGACATATCATCCGGGGTGTCGCGTCGTGGTAGACGACT
>random_seq_682
CCGATCTGTGGATAACAGTCTGAACGTTGGTGCAAGCGTCACGGCAGGGGAATCGCCTTC
>random_seq_683
CACCCTGAGTAAAGACTGGCTTAGCTCCCAAGAGACAGCCACCGTGTCTAGGGACCCGCT
>random_seq_684
AGCGGCTACAGCCCCTGCGCTGTGCATGAGAAGAATGCGGTGTGATCTTGAAGCATTTCG
>random_seq_685
AGAGCGAATTTGACTGGCAACCACCCTGATCGGGTTTGTATCCTCCTTACACAACTCGAA
>random_seq_686
TTATCCACCGGGGCCGTATTTACGCTCCCTCCGCTCAAAAATCCCTCCGGTGGGGGTTAC
>random_seq_687
ATCGGCACGTTCACCGTGAGCTGAAGTTGCGCTTTGTTCTGGTCAGTAGGATTTGTTCGT
>random_seq_688
AACCCCAAACGAAACCCTGACTTACCTCGTACGGTGCCCCGGAGGCGAAGACGGTAATAC
>random_seq_689
CAATGCAGATCTTCTGCCAACGAACTGTCCGTTCATTTACAATTGGTGCCTGTCACGTAG
>random_seq_690
TCTTCGCGACCCCAACCAGGTACCGTCTTGGGTCGCGTTCCCTGCCACCTATCAGTGTGT
>random_seq_691
AATAAGTGTGGCGTCAGCATGACAATGTCATATCAAAACTGACAATCCCGCTCCGCAGGT
>random_seq_692
GAAGACAGGTGCACAAAGTATTAGACCGCGTATTGGTTCTCATCCTAAAGTCGAGTCCTG
>random_seq_693
CAACTGACTGTAGGGATGCCCCCAATTAAGAGCAAGTCCAAAGGGACACGGAACCGCTCG
>random_seq_694
CGTAAACTGCCTGCGCACGATAAACACAATTTCTGCGCCACGAAATGTGTCGCACGCTTC
>random_seq_695
AGCGAACCCGTTCCATGCAATGCCCCTAGTCATACTGCATGTACACTTTCATGTAGTGGG
>random_seq_696
ATATCAAAAAAACTAGTTGGTTAACCCTGACTACGGAGGTGCATTTGTACCAAGTACCGG
>random_seq_697
TGGTTTAGTTTCATTGACGTATTGAAGTAAGGCTCTGCCAGTAGTCCCTAGCTATATAAG
>random_seq_698
AATATAGCACGAGACATAGGGGACGTTAGATAAGGTAATTTTCCGAAGCTACAAGGCTGT
>random_seq_699
TCTCACATAGGCCGTGCCCGACGGCGGATTACATTCGACGAATGGTGCCATTGGAGGTAG
>random_seq_700
TAGATACATTGTCTCCAACATAATATGAATTCGATACTGCGCAAAACCGATAATCTATTG
>random_seq_701
CTTTAAATGTTGCCTAAGTGATAGACCAGTTGAGAAGTGACCCTCCTAGAATGCCAGAGC
>random_seq_702
AGCAGACGCCAGAAACCTTATGCCTTCTCTGTGTCCGAAGAGCACCAATATAGAATAGGT
>random_seq_703
CTGACAAGAAGGTGCCTAAAGATGATAAACCAGGGGGACTCGGCCAAATCTGAAGCTAAC
>random_seq_704
GGCGATTTCACTGTAGAATCAGTGGCAGCCATTTATGCCGCTCAACTTGTACATTCAGCT
>random_seq_705
TATATTAACTAGCAAAAGGTACATCCAGGACTTGCAGCCACAATTAAAATAAAATCAGCC
>random_seq_706
AACCAACTAGAACGGAATGGTGCATTAAGCTATGCGAGGTGACGTGATACCGAGCAACTT
>random_seq_707
GGCTTGTACCTTGCAGTTGGCTAGGAGCGCTTAAGGGCGTGGCCGTCACGTTGCCCCTGT
>random_seq_708
GGACAGCAGCGGCGTCTGAGCTTAGGAGTTATGTCGCTACGGGTGTGCTTTGTTCGACAG
>random_seq_709
CAGTACACTTCTTAAATCGTAAGCGACATTGCCTGGTAGTTGTCCGCTTTTGCACACCGC
>random_seq_710
GTTGCTCCGATCAGTTAGATTCAACTTCTTGCAGACTTATTCGTTTTTAGCTTGTAAAGT
>random_seq_711
GAAGGCCGGTCCTATGTACGCATAGTTGAGAGTGATATAGTAGGGGATTACACGTCGCAA
>random_seq_712
GGTCTCAAAGCATTCACGCGGAGGCTCGTTTAACCATTGGGTCAAGCGTCAAGCTTCTAC
>random_seq_713
GAATCAATGGTAATGTAGGTCCTAAAGTAAGTCCAGCATGCAAAATATTTAGAGGTCGTC
>random_seq_714
CCCCAGGGACCGTGGCTATGGCTCGCTTATTCTTCCCTTCGTTGGTTGTTCATCGAATTG
>random_seq_715
TCGGTGACTTCCCACGTCCATTCGGACTAAGGCCAGCGCTCAGTAGAAGTAGCTTCGGTA
>random_seq_716
AACAGCACCCCTAAATATCTCCATCGTTGGGTCCCTAACACATCTCTATGGTTGTGGCTT
>random_seq_717
ATTGCACTATGTGTGGACAATACGTAAAGCGCAGTGACAGCCTCAGTTAGTGTTAACTTT
>random_seq_718
AGTCTCACTTTTCCAAAGGTGGGATTTTAAAACATCAGCGTCTGTTGCTTGGCTCAGTCC
>random_seq_719
CTCCCTTCAAAGCCGTGCGAGTGCTATACTCCACTGGTGTTGACTTGTTCTTTTCAACAA
>random_seq_720
ATCGTCTGTTAACCCACCCGTGGTATGGTACTATCTTTATCTGAACACTCATAACAGATC
>random_seq_721
AGGGAGGTAAATATAGAAGATCTGACTTGGCTTGCGTTAGACATTTCGAATGGAGCCCGG
>random_seq_722
GTCAAGCGACATATCTGGTCAGCCGGGATGTGAGTCCCTGGGGTGGCAACCAGGGATACG
>random_seq_723
GTCGAGTGGGTATCGTAAGAAGGCGGGCCAACGGGAACTCGGCGACTCCTTCCACTTCAC
>random_seq_724
TTCTGAATAGTGGCACCAGTTTCGCTGAAGGAGAGCCGGCGTAGGCCATTCCAAGTATTT
>random_seq_725
GTCCGACCATGTGGAGGAATTCAAGCCTGGGAACAGACTCGTCCCTGAGGGTGCATTTGC
>random_seq_726
TCAATGGAAAGAGTCTTAGAGCGATCAAATATATTTCGGGCTATTCAAATGGGATCGTTT
>random_seq_727
ACGTCAGGTCTCCCTAGCTCGACGCGATTAGCGATCGTATCAGTAGTGGTACATATTGAC
>random_seq_728
ATTGTTCCAGAGTGGGTTAAAGAGCTTTTGACACGAATACGCTCTAGATCAAGATTATCG
>random_seq_729
TCGAAGGCGCTATTCATGATTGTATATGTACCCACCAACTTCAGTCAAGACTACTCCACG
>random_seq_730
ATGCCATACGTTCGCCATGGTCCAGCCGATCACTGCTCCCAAATAGCCAGTACAATAGGA
>random_seq_731
ACAGCGGTGATGGACTGCCTACCCCTGTCCTTTCCGTAACTCGTCATATAGCGATCGCAC
>random_seq_732
ATGACAAACATCCTTTCGATCTTCCGCTTGCAGTCTGGTATTGTCGGGCGCGTCCTAAAG
>random_seq_733
CGGTCTATTTTTTGAGGTGCTTGAACGGCCACTGGCCGACTAGATCGACGCATCCTACTA
>random_seq_734
CCGGTTAACTTCCAGGGGCTGTACGATTTAGGGGGACTAGAACACTTGTCCGTGTGTCGC
>random_seq_735
AAACGGAAAGTCTCGGTTACCAGTCGTAGGATTATTGAGATTGAGCGGAACATCTGACTG
>random_seq_736
AGTACGTGAGGCCTCCATTACTAGGATCAGGTCTGATAAGGGTTCTTGAGGATAGAGCCG
>random_seq_737
CGAAATGTCCAAGGAGGGTTTCTTCTCTGATTCACTTCGGATAGTCCCCGCGTCTGCTAT
>random_seq_738
GGATCTATGCTAATAGCTCCCTTCCACTGAAGTGGAATTGCTTATAGAGCTGTTAATCGG
>random_seq_739
CTTCCGACCCTGATGCGAAACGCGAAGTAAAGGAGTCGCGGTGGCTGGCAATCGCATCAT
>random_seq_740
TAGCCCTGTTCCCGGGCTTCATATGAACCCGCAAACGTATGCCTACAGTGTGACCTGACC
>random_seq_741
ACGTTAATTCCTCAAGTCGGAAAGACGCGTACCATCACAAATCAACGAGTCTAGTTGTAT
>random_seq_742
GTCGTTCGTGCTCTACATGCTGAGAGTCCTTTGAACACGATTTCCAATAATTCGCGTGAC
>random_seq_743
AGAGTCGAAGCCGCACGCGTCGGAGGTATCGCGTGATTCGTCAAGCTGTTACCGCTCGCG
>random_seq_744
CTTAGGTGCGCATGAAGACGCGATAATGCATCCGTCGCCATTAATTCTAGGGCAGTGTTT
>random_seq_745
TCCCAGAGTACCAGGTTCGACGTGATCCTTCAGCGCGGAAATAGATATGACAGATACACT
>random_seq_746
TCTAGAGCCGGTGCTGTTGGTGATAATAGCACAGACATAAACAACAATCCTGGGTTCACC
>random_seq_747
TAGTAACTTAGGGATACCACGAAAAACTTCGCAGAATCGGGAACAGTACTGCGAATAAGA
>random_seq_748
CCGAGGGATTCGGTACAAAGACGTTAAGTGCCCAAGTAATCAGCAGCCTGAGTGACGCTG
>random_seq_749
TCAAGTCTATCCCTACGAATCACTGTAAGCTGGAAGGACTAGAAGATGTCATAGTTAATC
>random_seq_750
GAAGGAATGACATGGCGGGCCGGTCAGTCAGCCTCTACGTTGCGGTAACCCAAGAGGAAG
>random_seq_751
TTACAAATGGAGCGTTGCCTGAGGGGGCGCTGTTTTCACAGGTATGATCCTGCCACTCGG
>random_seq_752
GAACTAAGCGCGGGCGCGTATTTGTAGTGTGTTTCGACACAAAACACAGGGGTCGAATAA
>random_seq_753
CCACTACAGATACCAGTCAAATAGCAACTACCTCAACAGCATCTCCAGTTATCTGCCATG
>random_seq_754
GGCGCTAGCTCTTATCGAGCTACATCAACAGAGGAATTCGGACAGTGCGGCTCGCAGGCG
>random_seq_755
CAATTGGCATTCCGTCGCGCGCGTTGGCCCGCTCGTCTGCTCTCGTCGATATAGGTACGC
>random_seq_756
TATAGGCAAAAAAGCCTGTCGGGCCACGCACCAGATTCACCCCTCCGTAGCCCGCTGATT
>random_seq_757
AATCTTCTGTCCGAGTAGCTGACAGGGGCAAAAGACTACGTCCGCCAGTGATGGCCCTAA
>random_seq_758
AGTATCTCTATTTGGGGGAACGAAGACGTCATTTTTGTACAGCTGGACGGGTCCCGAGTC
>random_seq_759
TGAACGCTATCTAGCTGTGGCAGCGGTTAAGAGGGATCCGCTTTGCTTATTCTAGCTACA
>random_seq_760
GACCTAACGACGTCCTTTGGGGTTTCGCGACAGCCTGCATATGAGCTTGACCACCTCCGA
>random_seq_761
TTGTTATGGGCCCTAACGGACTCCAAGGAGTAATATTGTAATCCACGTTCTCCATATGTA
>random_seq_762
TTAGGAAGAAAATATGTTCCAGCGCAGCTCACATTACCCTCGAGCTTGTTACCTGCTCGA
>random_seq_763
TGTACCGCAGACGATGATACCTAAACTCGAGGGACACACACCAGGATACAGGTGCATAAT
>random_seq_764
TCGACGATCCTCACTGACAGACCGGCATTCAGTACCGCGGAGAGCCCGGGGAGATTGTTA
>random_seq_765
TGTCCTCGGTAAACTGTCTGCGTCTTATAACGGACCGTAAGAGCCACTAACCTGTACTCT
>random_seq_766
AACGAGGCCCGCAACCCTAGACAACATTTCTGGTCATGAGGTTCGGGTTTGTCAGGGCGG
>random_seq_767
TCAGCATCGGGTATACCAAATGTCCTCTACCGTCAACCCCGGAGCACCTTCCGGTTGGAA
>random_seq_768
TGTTACCGCACGGTTTACCTATCTAAGCTACCGTGCCGAAGGGGTAGGCACCGCGCTCTA
>random_seq_769
AGTAGCGACATGCGTGAGCAGTTACAAATTGATGCACAATCTACGCTTGGTCAAGCTTAG
>random_seq_770
AGGGTTATAAAGATAACTAGGATGATGACAAAGGACTCCGGCGCCCTCGTAATGCTTAGT
>random_seq_771
TATGTCTTCTGCGGGTGTGTGGGTCTTCGACTGATTTACCCTCACATTAATCGTCACCAA
>random_seq_772
CACACAGCATTTTTGCACTCGAGTAGACTATGTGAAGCATTCCGAAGATCTGCGTCAAGA
>random_seq_773
TGCCCTCCCTTCACGTAATTGGAAAGGCGTTCTAGACCGCTGTGCTCTCAACGGATATTC
>random_seq_774
GCATAGCGGTGGATCGGAATAACTAGGGACAGAGTAATGTATGGACGAGCGTGCAAGTTT
>random_seq_775
TTCACACAATTTGGTTGGCAATTCTCTGGAGGAGAAGTCTCATCTGTCCAGCCCGAAGGG
>random_seq_776
ACAAGCCACTGGTCTCAAACCCTAGTCTCGCACCCCCCCCGATAGAGATTATGAGCGGCT
>random_seq_777
TGAATCCTAGATCCGCCCCCCCGCACTCACCCTATGCGTAGAGCAGAGTCTTCTACAAGA
>random_seq_778
CTTTGCTTGAAGTGTTTAACATAGTTGTATCCCACTCAATACAATGCAGTCTTGGTGAAT
>random_seq_779
CCATGGCATTTCCCCTAATAAGGGGAAAAGAAAAAGTCTACTCTCTATATTCCGCTGCGA
>random_seq_780
GTTGGAACACCATAGAGGATCCGCGATCCTGAGGCGACCGGATAATCGTTTACGGCGTGC
>random_seq_781
GCTACGCCTATTCCTGCCAAGGGCACGCACATGACTGACACTGATTAGCGGCCGATGTTG
>random_seq_782
ACAAACGCTCACTAAACGAGGCTCTCGTTACAGCCGAGAATGTGTTGGACGCAAATGATT
>random_seq_783
TTAAGACCGCTCCGGTGCCAAAAGAGATATACTGCCACGTGGGTATATACAGTCCCGTAG
>random_seq_784
ATTCACTAATCATCCCCCTCAGACTTAATACCACGTTTCATCTGTTTGCCAGGATACGTC
>random_seq_785
TTCCATAATTTCCCGTGCCAAAGGAAAGTAATGCGCTGTTGTCTTTAGTCACAAGTCTGT
>random_seq_786
AAAAACAGTAAGATATATCCCGGGACGTATGCAAAAAAGTCCGCCTCAAGTAGCAAGGTC
>random_seq_787
AATTGCCCAAGTTCAGACGTTCGCATGGGGACCTCACTTCAGGATTAACGCTATTCAAAA
>random_seq_788
TTGTAGATACCTTCAGTCACTCGTGTCCTGGGGGTCTCGGGCGGTGCGCACCGTCCTTCG
>random_seq_789
TCTCGACTAGTAGCCGAGCGTGTCTCGGACGAAGGCAAAAATCCCGGGCGCCGCCCAACA
>random_seq_790
TATCTGCTTACTGAATATAATCCCGTGATCACAACATGATACCCTCCGCTATAACTGTGA
>random_seq_791
GGCAGGGCTGGCATCTGTTTTGTTCATACGAATAAATCATCTGAGATTCCTAAAGGGATC
>random_seq_792
TCAAGGTCTTGCGCATTACAGAATCTCGCTCCTGTAGGGGGCGGGTCCAGTCTGTACCTG
>random_seq_793
GCCGCCGTCAGTCTGGGCGTGCGCGGATTGTTAATCTCGCAATAGGTTCTTCAGGCCTGG
>random_seq_794
TCGAGATGGGAGCGGTAACTCAAAGACAAAAATACAACGTTATAGCTGTCGGAAAGTCGT
>random_seq_795
GGCTCGTATCTCCACTCCGGGACATTGGACGAGTTGTGGGGAGCTCCATGCCCTTATGCC
>random_seq_796
CTAACGCGACAGAGGGGAACGCCAATGCCTAATCCGAGCGCGTGCTTACGCGGTGCCGAA
>random_seq_797
CGGAGGAAATGGAGGCTGGGTAGGTCTTCCTTTCGATGATCTGGGCCTTGAGCTTGTTTC
>random_seq_798
GTACGGGCTATCTTGAAGAACACATACGGCGTGGAAGAACGGAGCCCTTCGCACCTAGCG
>random_seq_799
CCGGTTTTGGCGGTCTCGGCATAACATAGTCTACCTCTGATGTGAGATTAAACTTAAAGT
>random_seq_800
GTGGAAATGATTATATGTAATCTGGCCGTTACGCAAGTTCGGCGAACGTACGCATGAGTG
>random_seq_801
ATGCCACTCACAGCAAATTATGGATGATTGCGTCTGAAGCCGAAACAAAGATCCAGGCCA
>random_seq_802
GAATTGAATCCACCTGGAAAACTAACTCCCTCAGAATCGCTTATAGCTGCGGGCATCAAC
>random_seq_803
GCTCCCTTTAGGAAGTTTGCCGATACTCCACGTCTACGGTTCAGATGAGTGGCATAAGAA
>random_seq_804
CCCCTTACCCTATCTCTACATATATAAGTAGTCAACGTGGTCGTATAGCATCAGCTCTGT
>random_seq_805
GGCGTAGAGTTTACACTGAGCTTGTTGCGCATATGGTTGGTAGCTATGCCAGGTGACGTG
>random_seq_806
TATACCCTGAGCCGTGCCTTAAGTTCCTCGAATACAAGACAACGCCGTCGCTAACCCTGT
>random_seq_807
CCGGCTGTGATTGGGGAGAGGTACTTGAAAGTGCACTGTCGAGAATCTTAATGCGGTACT
>random_seq_808
TGCGCGCTGGCTACCAGATACAGCTTCGATTACCTTCTTGAGGCGCGGCCTTATCTATAA
>random_seq_809
CGGCATCTTTTTTGTCGCGACATACTGCGTGATCGCTGCGAGGTATCTGGACACGGAGTA
>random_seq_810
TATCGCGGGGTGGAACGAAAATACCTGGCAAGGGATGTTACTACTCAATCACGACGACCC
>random_seq_811
TCCAGCAAGAAGCCACTGATCGAGCTGACACATGCCAAAAAGCCGGGTTAAAATGACGTG
>random_seq_812
TAGGCAGAGTATCGCTGATTTCGCTACAATCGATCAAGACTCGGAGTTAAGCGGCCTCAT
>random_seq_813
TAGGCCGTTGGTAAGGGACGGCTATGTGAAACCCCCGGAGAAATGAGGTTTTCGTAAACG
>random_seq_814
ATTTCGTGTATCTATAGAACGCTCTACGTGCTGGTCGCGTCGTGCTCCTACCCACCAATA
>random_seq_815
AGGAGTGCACACGTATAGCCTGATATGAAGTAGACGACTGAGCCCTATGCAACCACCCGA
>random_seq_816
CACGGCGCTGATCGTCTCGCGGACATGTCTTGCCTGGTCCTACTAAGGTAGGGTTCTTGT
>random_seq_817
GTAGTGCGTAAACCGATGGTATCATGTGAGCCGCGTGCCTAGCCCATATGTTGACTCCAC
>random_seq_818
ACAGCGACGGCCTGCGGCATCCGCAGTCATTAGTAGCCAGGGGTAGGTATAAATGACTCA
>random_seq_819
GCCCATCGTCGGTAGTTACAGCGTCATGTGGCTGGCTCTAGTCGGCTGATCATATGGTTT
>random_seq_820
GCACCGCTCATGCGGTCGCACGGAGAAGCTCTACTATCCCTTTCAATGGACATTCAGTGA
>random_seq_821
CCGGGTCCGGGACACAGAGATCATACTAGTCCCCCGCTGGAGCTATTTGTCGGACATTAG
>random_seq_822
CGGCATACCGGGCTAAATCACAGTTAAGCAGGTGGTAGATCCTGTATAGCGCAGGGGAAC
>random_seq_823
GAACCTACGGGATGATACCCGGCTACGGTCAACTCAAACAATCCTTCTTCGTAGATAATT
>random_seq_824
TCTTGATGGTTATGCGTATCACATAGGATACAGAACATAAGTGTCCATTAGGTGGAATGG
>random_seq_825
GCGTTCAAGCTTGCCGTTCATCTTCCTAATAGACCCATAGTCTCGAACCTGGAACAGTAT
>random_seq_826
CCATGCAGATTCCACTCGACAAGTCATTATATTGACAAACAATACTTCACCCAGGAAAGT
>random_seq_827
CCCCCATGTGCTTATGATCGTAACATATTCATCACTTGTATTTTGGCTGATTCTACATGG
>random_seq_828
TAAATGGGCGCGGACCGTCGTGACGTCACGCATGACCAGCCGAATAGTTGTAAGTGTGAT
>random_seq_829
ACTGGTCGTTGAGAACTCACCTGCGAGCGTTGATACTTCAAGTATTTACACTCATAGTGA
>random_seq_830
TCTGCGTTCGCCGCACACCTGGAGGGGATCGTTATAACCATCCAGTATCAGGACTGGCCC
>random_seq_831
ACAGAAGTTCAGCTACCGCGCACATAAAAAGTGCATAGAGTGGAGCTCAGTGGGGACAAT
>random_seq_832
TAACAGAAGCAACATAGCTGATAATATTTCCTAGCGGACATTGGAGTAAATTTCCGTGTG
>random_seq_833
TACGTCTTAAAGCATTGCAACTCAATAGTAGCGGTAACAAAGTGTTCAGGCCGAGCTGCG
>random_seq_834
TACGTATCCTACAGCGGGGCTGTTGTAGGTATCAATTCGAGCATGGAACGTATTATGAGA
>random_seq_835
ATAATTAGAAGCACGCGCTAGGGCCCTTCTGTCTCACCTTTATTCCCATCTGACCTCTGT
>random_seq_836
CTCATAGAACCCACGAGATCACAAGTGAAGTTAAGTACACGCATTTCTCTTCTAACACAG
>random_seq_837
GTAGACCTTGTACGTCAGAAGGCTCCTAAGCTATCCCGTTTGCTGACGATGACGAGCTCT
>random_seq_838
TGGCCGGAGCAAGTGCGCAGAACGTACCTCCCTGAGTACAGATAGCTGGGCGCTGACCGG
>random_seq_839
GCAGTCAAGGTAAGTTGGGCGTATCGGCGGACTAGAGATTACCGGCAGCTGACTACGAGT
>random_seq_840
ACTGTAAGCAATGGATGCAAAAACCGACTTTAGACGGAAGGAGCAGTCTCTCGACGCGTC
>random_seq_841
TGGATCCCTGCATGAATGGTAAGCGGACTTCTGAAGTTGGTGAAACGAGATCCAGTGGGG
>random_seq_842
CCAGCCGTGCGAAAAACTAGCCAAGCCTTCAGTTTGCGGCGTCAGCGTATTTTATCGAAC
>random_seq_843
CTCCAAAACGCACGAGGATTAAGGACAAAACCCCCTGACGAGCTAGACAGCAGATAGATA
>random_seq_844
GGGGAGGATGTCATTTCCTGCGCATCCATTGTCGGTCAGGGCATGAGGGGTTTGAACGAT
>random_seq_845
GGACCGGTTAACTGCTATCTGACGCACATTGTACTAGGGGCTACGGGCGTCGGCGAGTCT
>random_seq_846
TGATCAGGCATATAGAGTATTGCTAGCAAGTTGGGCATGTGAAGGCAGACGCAGATGGTC
>random_seq_847
CAGAACGAACTAGATTCTCAACTTCCACTTTAGGGGGCGGTCATAGACACGAGGACACTG
>random_seq_848
TGAAATCGGCGACTCAGAACCATAACGCATCTCTTCCCTCTCAGTATGGGCTTTCTGCAT
>random_seq_849
GGCTTCTTTTACACCGGACATCAAGTTAGCGTCCCTGGCAGGACTGTAGGCACGGTGCTC
>random_seq_850
GCTGTAAGGTTTGGCAAATAAACAGGAGTAGGGTTTCTGGTAGGATGTTTTTGCGTAACA
>random_seq_851
TTAAAATCTGGGGCGGAGCGACAAATATCTCGGCGAACGAGTTGGCTGTCTATGTTGATC
>random_seq_852
CATTGTATAGGCACAAAGAATAATGTCGATAGCGTTGTAGAGTACCACACTTTTACTCCC
>random_seq_853
ATTTGTGAAAGTAAAAGTGCCTGACCATCGTCGATACCCCGGGGGACACCTGACGTCTAG
>random_seq_854
GACGTAAGGGGAGTGCACGAACCACCCGTCATTACGTATAGACATCGTTTCTCTCTTTGG
>random_seq_855
TACAGACTTCCAACCCCCACAATATAATACATAACAAGGTCGCTAAATTCCCCGGCGCTG
>random_seq_856
TGTGATGAAGGACGCAGAGATCCACCTCCGCCCAGTGTTACCTCCACTCTAGTGAGCAGA
>random_seq_857
GCCGGGGAGGTTTTTCACCCTTTACATGTCAATTCTGGAGCCGGATCGATAGAGTAAGGG
>random_seq_858
GTACTATCCCTTGTGTATGGAACATGTTCAAAGATGTTAGTAGAACTGCTCGCATCGTGC
>random_seq_859
TCTCACAAGCTGGACATGGTGCTGGTGATGAGCCGACAGCTCCTCATGCAGGAGGGAGAT
>random_seq_860
ACGCGAGAGGTCGCTTATCCAGCAGAAAGATACCAGGCCCGAGTATACTGCATCTTACTC
>random_seq_861
CAGGCGCACGTAATTATGCTTTGCGTATAACGTCACCGAGCCCTGGCTGGGGCCCACGAC
>random_seq_862
CCACCGGAAGCTTCTTATGTTAGTTAGGAGGGGACGCTTTTTCGCAATCGCTGGCCTGGA
>random_seq_863
GATTAGGTTATTCTAAGCTACTGCTCTGCCGACGACTTAAGGGGTACCGATAAACTGTGC
>random_seq_864
GTAGCGTGCATTCAACCGCTCGGTGGCCTTCAAGGTCCATGGATCTAGTCTTGTGCAGTT
>random_seq_865
TTGCACCAATCATTCCTGGGAACGTGTGGTCTATATCCAGGTTCCTTCTGAGGACCGACT
>random_seq_866
TTGGACCGCAGTCGCCAGTGAGACTCATCCACGTGGCCAAATCAGTTGTGATCAGGTACC
>random_seq_867
GTACCCGGCACACAGATTTTAAGTGAGGGTAGTCACTTAGCTTAAGATCACGTTTAAATG
>random_seq_868
CCTACTAATTAAATGACGCTATGCTGCAGGAGCGATGTTAGCAAGATACAAGCTGCCCCC
>random_seq_869
TAACGGGCTCCACCAGACCCATGATACCTCGAGTTCTCTCCAGCCTTCAGTATATTGTGC
>random_seq_870
TTCCGGGGAAGAGGCTATTCTACACCGCTGGACGCGATCTTCTAAATGGAGTAATGCCCT
>random_seq_871
ACCGGTAGGTGTTCATGGAATATTATATACTCTCGCGCATATTACCGGGTACGTGTTTGC
>random_seq_872
CGCGTACTTGTAAGAGAGTAATGGCGTTCTGCTCACATTCAACAAAGCAGATCGGTTCCC
>random_seq_873
CGTTCGCCCTAGCGAAATCGTTTTATGTACTCGTGTACATCCACTTGTCTTCAGATCCGT
>random_seq_874
TGAAAGTGCGGAGGCGTATCTAGCGGCTACGACCAATGCCTCCTTCTCTGTATTATAGGT
>random_seq_875
ATTATGACAGCGGTCGACGTCCGACGACCGTATACTTCTATCGGCACCTGGATTGGTGGC
>random_seq_876
GCCGCGAGTTCTTTGTAGAGATGACATTGAGTTGGTCGATACCCCTACACCGAGCACCGT
>random_seq_877
CATCCAAGTGCGCCCTCTTATAGATCGTTAGTGTATCGAGAGATCCAGTCGGAATTTGGA
>random_seq_878
CTCGCATGCGTCGAGAGCGTCCTTCGTACAGAACACTCTTCTTAGGGCAATAAGGCTTGG
>random_seq_879
GACGATCCTTCCCGACGGTGTTGCGCCACGGAGAGTTATGTGGACTCCTACGCACATTAG
>random_seq_880
TGCGAATGCCGTATCACTGTGGCTTCTTGACGGAGATTTTGTTTCAATAGCTTGCATTCC
>random_seq_881
TGAATCCTAACTTTCACTATCGAGAAATAATTCGGTGGATGCGGTACATCCTTCATCCAG
>random_seq_882
GATCGCCGAGAGTAGGATCCGCTGTACCCGCGGGTCGCGAAACCGGTATAAAACATAACG
>random_seq_883
CGTGGTGCAGGACTGGCGCGAATCTTCCCTGGGAAGCTAATATGGTTACGGATCCTATTT
>random_seq_884
TCCGAAGAGACCTCCCTGTAATATACGCGGGCGCTCTGCCTTGGAATTATGCCGTTGAAC
>random_seq_885
AGGAAGGGATTTATTGCCGATGATCAAGTATCGTCATCCCCAAACGTTCGGAGGCCAAAC
>random_seq_886
TGTCGGAGCTGTCACACTCGTAACGTATAGTGCTCTGACAGAGGGACAGTTATGGCGTAC
>random_seq_887
AAGCTCTTCCGTTAATAGATTTGCCTACGGTGATACGGGACGCCGGGCAACTGAGTGCGT
>random_seq_888
GGTTTCCACGGGCCCGGTTAGCCACTCACCACAGCGAGCCAACTATTGGCTAATCGAGAC
>random_seq_889
TCCCAAGGAGCTCCCATCCAACCCCACGGTGGTCGTCTTAAGCCTGTCTATAAGTGGCAC
>random_seq_890
ATAGCATACGGGGTAAAATCCTGCCAGCTCTAATCAGAAACAGCGGGCTACGCGTCTACA
>random_seq_891
CGATGAGTTTTCGGTGGTCTTAATTAAAGAGGGAAGTCAGGTGTGTGAAGACGTTATATC
>random_seq_892
TGTTGTCCATAGGGGGGCTCGAAGTTTTTACGGCGCTGGATTCGCACCTACTCTCCACTG
>random_seq_893
TCTGTGATCCAAGCGAGATCATTTGATTTGCACTGGGGACTAGTTTGAAAGGAGGAAGGT
>random_seq_894
TATCGTTAGTTTAAGTCGCCAAAGTACTTTCCTGATAATATGGGGTGGTGGGTGGCGCAT
>random_seq_895
AAATTAACAGCCATTCATATTGTCACCTAGCTACACGCTGAAGGGCCACTGAAGAACCGT
>random_seq_896
AACTATCCTGGTTTAAGCGAATCCATTGTGTTCGATTCTTACACGGAATTTTTCTTGTCT
>random_seq_897
GGTATATTGATCAGATCTTTGGAGTCAAAAAGATGCGTCTAAAAATAGACTCATGGCCTT
>random_seq_898
GGATAACAGTGTGGCTAAGTCGGCCCTCTTAAGCCAAGACTTTCCAGGGAGACAAAAGTG
>random_seq_899
CATGATGCCAGGACGCAAAGCCGGATAACCGGATATGCCCCTAATTATGATTACAAAGGT
>random_seq_900
GTTGGGCGGTTGTTTGAAAGCCCTTTGGTCTCGAAAGGGTTCTTAATCGTTGTCGCGGCG
>random_seq_901
CCTCTTTAAATATGAGCACATCTAGCTCCAAGCAACGTGACAAGGCAGTGTGTACTGTAG
>random_seq_902
ATCCTAGCCAAGGGTGATAAAAGATAAGTCATGGATGTTATAAGCCGGATGATCCGTGGT
>random_seq_903
ATAGATCTGCACGGACCTAGTCAATGTTGACCGTTCCACGGGATCCTCTACAATGAACGC
>random_seq_904
GGAACACCACGGCGCCCGTTTCGCTTCCTACTCTCGTGACGTCGAAGTAGGCTTTTCAAT
>random_seq_905
CACGGTTGTTTATGGTTTGGGGTTCCGCCCTAGCCTATCAGCACGAAGGCTCTTGCCTGT
>random_seq_906
ATTGTCGCCCGTTACTTACAAAGCTCATAGTACGCGCATATCTCTGTCAAGGTGAGTCAG
>random_seq_907
AACTCGGCCCGACATGATGTTTAGTCATCTAACAAATACGGGACGCACACGTGAAAACCT
>random_seq_908
GCAACTTTTAATCTGCAATAACAGTAACTGCGGACCAGCTCTAATCATAATGCTTGTCGA
>random_seq_909
TAAGCCACTTATAAGCGGGACCCGCCAGACACCCCTTGGATTGGAGGATGTCGCTTCCTT
>random_seq_910
GTCGCAGTTCCCGGATGGGTTGGGTCGGTACCTTTCTTGTGCTTATACGCGCAGGGCTGG
>random_seq_911
ATATTTAAAGCTATCAAGAGGCTCATCTTCGTTCATTGTCATCATTGACATCGCACAGTA
>random_seq_912
GGGATGTAGGAATTACTAAGATTCTTATGAAAATACTGGGTACGAACACGTCAGGACCGT
>random_seq_913
TAGAATAAATGGGCGTGAGCCTTTTGTCTGGTTGCCGAGTATATCACTTTAGTCAGTGGA
>random_seq_914
ATTGCCACAGAATGTCTCGTGAGACATTAACGGCTTACTACAGTGTGGCTTTTTGTAAAA
>random_seq_915
GACGTTACCTGGTGAATATCTAGGACATCAGATTACGCGAACTTTGGATTCAAAACCTCG
>random_seq_916
AGATGCCCTGCGCGGATGGCGCCACGTATATGCCTCCGTATTGGCTCTATTTGCCATTGC
>random_seq_917
AAAACTAACTGCCCCTACCAGAACCGAGCTACAGGGGAGAGGTTGTGACCCGCGTGCTGT
>random_seq_918
CGCCGAGGGGCTAGCGCATGTCCTAGAACTGTCCGTTCCCTGTAAATTATCTTACCGCTC
>random_seq_919
GTGACATCCAACAGGGCCATCACACCCTGCGCCTTTCGTCTTCGGGGTCTCATAACAACA
>random_seq_920
GGCCAAGCTTTGAACAATTCTCTACGAATGGGTGGCAGGCAACATAACGCCCATCATATT
>random_seq_921
TACAGACGACGATAACGACTTATGTTTAGGGATGGGGGTAGGAGTAAATGTCGGGATTTC
>random_seq_922
GGCAAGACCCAAGCTAGGACTGGCGCCTCATGCGGCATTCCTGCAAACTGAAGCACGTCT
>random_seq_923
TGCATCTTGTCTAACATCAACTTGCTGGGTAGGCAGCTTTCCATACCATCAAAAAGTGCG
>random_seq_924
CATATCAATCACTTCTCATTACGATCTCCGAAAAACACATCATGCCTGTCATGGGCGGCC
>random_seq_925
TTCAAATCCTCCTTGTGCTCCGGTATTTTCTAAATCCCGAGTCATGCTCGCGCAGGCCCC
>random_seq_926
CAAATTTGGAAGTTCCGTACCGGCATAGTCACACGGTGACCGGATACGAAACCATGAGAC
>random_seq_927
AAGGGCTGTTGATCGCCTTATGTGTTCATGGAAAAGCCAGTAAGCCCCGGTGATTTCGCC
>random_seq_928
TGATGTTATTTCTTGGATTGAATAACTAACTACGAAATACGCTAGGGATGCCTATTTGTA
>random_seq_929
AAGAATCCACGGGCGTTCGGGACGTTTCAAAAGTTGCGGATCCGCTGGTGCCAATGGAGT
>random_seq_930
TCACGAGAACACATATTACATGTTTAGAGAGTAAACGTATCATACAAGTACCATTAGGAC
>random_seq_931
CGGAAAAACGGCCTATCTGTCGCAATAGACATGCGAGTGTTATTCGGGGGCTATGGTCGA
>random_seq_932
CCTGTCGAATTCAATGATAACAACGATCATGTTGGCCGAGTACATATCGATTCAAAGGAT
>random_seq_933
TGCCAATTAAGTAGCATCTGTTTGTCCGGCTACGATGGCACACCCAGGCGTGGCTTAATC
>random_seq_934
CTCAGCCCGTCTTCTGGAGAAGGAAGTGGCGCTGAATTCAGCGTGCGCCGCGGGGTTGCG
>random_seq_935
GCAATAACCTACACGTACGTACCGGACCTGACCAGTCCCGCGGCAACCCGATAATATGCG
>random_seq_936
TAGTCCTGTTAACCCGGAGGCCCGGGACTTGGCAAAGTTCTTGGCATAGAGAACTCAGGG
>random_seq_937
ATCTTTATAGTCCCAAGCGATTTAGCGAGATCGGCATTCGGGTGCCCACAAGCCCTTAAT
>random_seq_938
CCTTCCTGCACGGACGATGCTGATTTACTTCCTCACATCAGCACATTTGTCCAACATTTG
>random_seq_939
TCGGCTGCCGGGCTGGGACTCGAAGGGGGATGGTTACAATGCGCCCCCCATGCCCGCTCA
>random_seq_940
TAGGATCTCAGTCTTTGATCGTCAGAGACCATTCATCCCACTGAAAGCGCCCCAACCCTC
>random_seq_941
GAGTTTGTGTACACATATCACCTAACGTTTGGGTTAGCTCACATGAGAGGTGTGGCGTTA
>random_seq_942
AGTGATTATTGATGTTAGTTATTTAAGGAGTACAGTCCACCTAACCGGCCCGTCCCTGAC
>random_seq_943
CGGGTCCTAGTTACCATGGAAACGATAAATATCACTGGCAAGAACGCCATAGCTCAACAG
>random_seq_944
GTCGTTACCAATACTCATTTCGAATCAGTCGTGTCAATTTAGTGCTACGAGAAGCAGTGG
>random_seq_945
TTGACTCTACATATCGTAGTTCAGCGTGCCATTAAATAGCACTTGCACATGGTAGAGATG
>random_seq_946
CCTAATGAAAAAGCAGGTAGTGTTCCGCGGACTAGATTAATCCCTAAATGTTTGACGATA
>random_seq_947
GGTCCATCTGTCCCCGAAGACCAAAATTAAGGGTTCGTAGCGCGAACGGGAGCCAACGGG
>random_seq_948
AATGGGCTTCAGGTTGTTGGCCTCTGAGCGTGTGCCCGCGGCAAGGCCTATAACGTTGTT
>random_seq_949
CTTGTTACAAGCAAACCTACACAAAGTACCTTAATTAGTACGTGAATCAATAGACAAACG
>random_seq_950
CGTCATTACGTACTATTAACCACTACTGTGACGGAGGCGACAGCACGGAGTGCAGCTCTT
>random_seq_951
TAATTGAGGATACATAAAGGGTGGGGGATATGCGGAAAGCCAACTCCTGCAGGAACATTC
>random_seq_952
TTTTCAAGTCTACCCGTTCGCCTGCAAGCAACACAGGAACGTTGCTTAGCGAGTTGCATC
>random_seq_953
GCGGAAGCGCTCCTCCCTGGATCCTGGCCCTTCAGGAGGATTGCAGCGCGGCCCGATTCA
>random_seq_954
CCTACTTGATTCTTAGGGGTCGTTCAACGTGGCAAATTCATGTTGACGTACGCTAACACT
>random_seq_955
GCCGTCAGAGAACGCACGTTGATAATGATACATTTCGCAGTGATGCTGCTTCCCACCGCA
>random_seq_956
GGCTTATGTAATTAGACAGTAGGTAGTCCCGGAATGCTGACAACGGACTGGTGACAGAAA
>random_seq_957
AAGCCAGCCGCATCACCGTCCTAGTCCGGATCCGCGCTCGATGCGTCCATTATCGTAAAC
>random_seq_958
CTCTATACTGTTTTAATCTAGAGTGAAATCATACAATAACCCTTAGTCTAAGTCCACTCT
>random_seq_959
TAGTAATCTGATAGCGCTCCCGAAGTCGGAGACCTGCTTAGTTTGGTAAGTTAGCGCGTG
>random_seq_960
TCACTAACGCTGTTGTACAACCGAACAGGTCGCTACTGACCTCCACTCCCTTAACTCAAG
>random_seq_961
ATCGGATGGGGCATTATAGAGCGTTGGTAAGCCCCAACAGTTCTGTAATCGCGGTCGAAC
>random_seq_962
GCACTGCGCAGTCCACCTGGCACTTCGACGCGTAGAGCCGCGTTAATATGTAAATCCTTC
>random_seq_963
AGGAGGATTACCCGTTGGAACCGTCCAGCGTAGGGACCCGCACTTCTATACCGGTGCTAT
>random_seq_964
ACAATCAATAGCACAAAGTTCAGGCCACTCTTGCGACAAGCTTTGTTAAAAAGTAAGTGT
>random_seq_965
GGCCCTGCTCGGATGTTTTACAAAGGCTCTTCAGGAGAATCTATCCAACTATTATGTGTC
>random_seq_966
CGAGTTTACAGTTCAATCCGTGTTCTATAGGATATGCCTATGACATTGAGTCAATTGGTT
>random_seq_967
CTGCGAAAATTAAGTAGGCTTCCGTTCAATTTAAACCTATAAAGGATGCGCCTCCTCTGA
>random_seq_968
CGTAGGTATATAATGGAGGGCAATTTGCGTGGTGAGTTGACACATGGGGGAACTTCCTAC
>random_seq_969
CCCCATCTTTGTAGGGGTTTGAGACTGAGCGACTCATATCCTGTGATAGCTGCTGGGACT
>random_seq_970
ACTGTTCCCCAGAAGAGCGTGCTTAATCGCTACCGTGATTAGGCCGAAGTGATACACTGC
>random_seq_971
ACTGCAGCGTAACATCTCGCGGTACAGGGCGACTAGTCCTAATTTGGGTTTTATATTATC
>random_seq_972
TCAAGATATGAATGGGAAAAGCTGTCTCCGGAGAATGACCCCATTTCGGGTATCAAATGG
>random_seq_973
CTTGGGTTGTATGCATATGTCCGGAGATCGTATAAACATATCGACAGACTTACAACAACT
>random_seq_974
TGTCGCCGTAGAGTCCGGACTTTCGATTGTATGAGCGGAACTAGGCCCGAACTATCTACG
>random_seq_975
CTTTCGGTGCTAAAGTTTAGAGACTTCCCTACACACAGATTTGTGACCTTCTATCTGTTA
>random_seq_976
CTCTCGGCCCCCTATTGGACCTCGTAGTTTGGACTCCTGTTCGCCTAAGTAGAGCGTCTG
>random_seq_977
CAAATAAAGGTTCAATCGCAGTTACAAGGTAGAGAGACTTAGCTATCGCGCAGTTTAGTT
>random_seq_978
ACTAATCTTAGGCTTTATACGACGCATGACATAAGTCTTAGCTAGGAATTGGAGCCCCCT
>random_seq_979
TAAAGGTCTAGGTACACCGCCTCTCTATGTTTACAACTCCATCCGTGGATTTGATCTGTT
>random_seq_980
TGTTATAGTTGTGGGAGAACAAACGCCTCTTCAAGTCTGGGCACGAAAAAGAGATGGTTT
>random_seq_981
CTTATCCCGGCTGTGACAAGTGTAGGTTAAGCACAATATGTTGCCGACACTGCGAATTAA
>random_seq_982
GGACGTCTATAGTAAGTCGTCATGTGGTGAGTTTGCCGTTACATACCAGAACGGCATCCC
>random_seq_983
CGCACCGGATAATACAGTGCTAAACTTAACTCCCGCACTTCCCAGCGTACTCAGTTAACC
>random_seq_984
TGATTATCCGGCAACAAATCTTCAAGGGACGTAAAACTCCACTATAGACGCCTCGCGGTG
>random_seq_985
TCTATCATAATTGGGTGGCGCGCGACGGTTCACAGAATGTCCTCACCACTACGATAACGG
>random_seq_986
GATCACGTAGGAATACGTATCGCTTCGCGTTTTACCGGTGTCTCACGACGACTCGTGAAA
>random_seq_987
CAAGAATGAAATTCTTGAACGTCCACCAGGCTTGCAGAAGACAGAGGTGAGAGACATTGG
>random_seq_988
TACAACAGGAATGAACCTAGGACTGCTCCCATTCGTAGACCAGTGGAAAATTTTATCGCT
>random_seq_989
ATAGGGATAACCTATGGGCTTGTTCCCCGGCTGAACCTCCAGTCCCCCATGATTTACCTA
>random_seq_990
GGGAACTCATAGGAGACGAGGTAGGACCGACGAAGCGCGAAACGCGATGGTACGCCGGGC
>random_seq_991
ATTGCAAGGAGGGACCGTCACAAGTTAGCCATAAAAGGCCACGGGTAATGAGTATGGCAG
>random_seq_992
CCAGACATGCTGGAAGCTGGGTTCCTTCTCCGGTCCCACGTATGGCCTCTACGGATTCTT
>random_seq_993
ACGGGATGGAGTACCTCCGCAGCTGGAGTCCAGAGTGGAACGTTATTCTCGTCAGCGCTC
>random_seq_994
GGCCCTGAACCAGACTGCTTAGAAAGAGAATTTTGGTCTTCGATGTATCGAACCCATAAG
>random_seq_995
TGTGGTCGCAAATTCGACGAACGTAATTGTAGGCTGTAAGGACATTTTGAAAGCGCCGCG
>random_seq_996
GGGTCAGTAACCGGAGGTATGGGGTGGCTATCACGCCTGCTATGGTCGCCAGATCGCCTA
>random_seq_997
GAGGGGAGCGACGTGAGGCAGTCTGTTATGGGAGAGCTTGTATTCTTAGTTGTAGATAGC
>random_seq_998
CAGGTTGCTAGTCTTTCCTAACAACCACTAGGACTAGTGGACGTAGATACTGACCAATGC
>random_seq_999
TGTCAGCTTCTCCGCTGGGTTGACCCCAAGGCCGATGGTGGTCCGTTTGCTGACCCCTGT
>random_seq_1000
TTTACGTTACACGTGTGCCAATATTCGCAAGCGCTCTGGAACAAAAAGTTTGATCCCGAG
