# Supplementary material for: HiMMe: using genetic patterns as a proxy for genome assembly reliability assessment
Source: BMC Genomics. 2017 Sep 5;18:694. doi: 10.1186/s12864-017-3965-2 (PMC5584555; doi:10.1186/s12864-017-3965-2)
Supplement: Supplementary file 2 — ’Supplementary_file2.zip’, Title: ’Data from simulations’. Description: contains all simulated data as well as the pertinent results. (ZIP 1187 kb) [file 12864_2017_3965_MOESM2_ESM.zip › Simulations/simulations/input/random_seq_70.fa]

>random_seq_1
CTCATGTCAAAAGATCTACGCCTTTCTCAAGTGTGCCACATAGGCCGAGGTCACCCCCTATACGCATGTG
>random_seq_2
TCCATGTACAATTCCCCCGCCGGAAGTAGACAATTCGTGGGCCATAAGAATACTGCGGAGCAGTAATATC
>random_seq_3
TGGGGATCCTTGTAACAGGGAGGTCGGGTCAGGGTTGGTGGCTGTGCACATCTAGCTAAACTGCAAATAG
>random_seq_4
AGCGTCGACTTTCAGTTAAACAGGCCCTGGAGATCCCATTACCTCCTAAGGTAGGGCAGTTTCACTCATG
>random_seq_5
TTGTTGCAGGACTGGCGATACCAAATCTTTCGTCCGCTGCACTAAATACTGCAAAGCAGACCTACATTCA
>random_seq_6
GCTTCGTGCGAATAGATAGTCTGGTTGAACCCGAAAGGCGTTCGTATAACTGAAACACTCGTGGGTTGTT
>random_seq_7
TGGGGAGCTGTACCTGACAGCTACACTCTCGTCATGCAGGCAACTAAGTCGGAACCCTATACTCTCGACT
>random_seq_8
CCGCAGCTTATGTTAATATTTACGGAGGGACTTTTCCTCGACCAGTACATAAATGCTTCTAACAGACCGT
>random_seq_9
CGGCCACGCCAAAATGCGAATATAATTGGTGTTACTCAAAGTCGGCTAAGGTAGAACTCCCCCCGGCTGT
>random_seq_10
TGCTGAACCTAAGTCACTCATAAGCGGACCTGTTCAGTAGTGGCGCCTACAATGGGCAATTTTCACTTGC
>random_seq_11
ACCGTAGTGGAACGGCAATGGACGGAAGGGGAACGCGGAGTTTAATGGCTAAGCTGATATCTTTGCACAC
>random_seq_12
GAAACGAAAGCCAGACCGCATTTCGAGCTTCTCTGACTAGGTCCCGGCGGGGGCGTCAGACTCCCCCGCT
>random_seq_13
CGATCACGAGTTGCATGGAGGTTTTCAGGTCACTGTTTCGCCTATCCATGACTATGGCGAGGACAATCCC
>random_seq_14
GGACCCGGCTCCTCTAAGGTGCCCGGTAGACAGTAGGGGCAAGTACGTCTGTGGCGCAGCGGCACTTTGA
>random_seq_15
TTAGCACATAATACCATACCGCTATTATCAGTGTGATCTATTTTGTATTAGGGGGGGATATAAAGCCCGC
>random_seq_16
AGCTATTCTACCCGGTGGCAGACTGCGTATCGGGTCTCGTGAGAGGTCTGATCATTTGGCACCCCCGACG
>random_seq_17
CCAGATCTCGTCCCATCTGGGCTCTCGCGGTTGGAAGAGGTTATCCACCCGCAGTGTCTCGAGGGCGACT
>random_seq_18
TCTGCGCCGCCTGCGACACTGCATAGCTTGTATCCGTTTTCCAACTAAAGCTTGACTCTCAAAGAAAGTC
>random_seq_19
GAGTACTCGTCTTTCATGACAGAGCGCAACGCTATGCGACTTCGTACAGAATAAAAACACAACACCAGTT
>random_seq_20
AGTTGACGTAGATCGGCTGTATTTATGACGACGTCACGATGAATATCGCCTGCGGGAACAGTAGCGTGTG
>random_seq_21
TATAGTCGCGGGCAAAATTGGGCACCGGGCAGGCGCGTGGCTGGTGACGAGGGTTATTCGTGGAAGCCTG
>random_seq_22
GTGATGAGGTGTCGTCGGACATAAGGCCGGGAGTTGTACTTCTAAAGACACGCTCTACAAATTTCGCTTG
>random_seq_23
GATAGGACTACAAAAATTCAAGCCATCATATCAAGCGTACCCCGTGTCTAGTAATAGCTGGCGTAGCCCG
>random_seq_24
ATGATGTTGGTGGTGGAGATCCTTGACACTTCTATTGGTGCGTTGAGCATGTCCAGGCCCGATGAGTACC
>random_seq_25
TAGGGCTACCCATGCGAATTAATATTTGTATTCAGAGTTTCGGCCCGTGAAAGTTCAAGGGGCCCTCTGC
>random_seq_26
CTTCCGGTCCGTCGCACCTTTCTGGTGAAGCCCAGAGCTTATGGGAAAGTAGTCCAGGATTTACGTTCAC
>random_seq_27
TAGTTTGAGTGGAAATAGCGATCATGTCGGACGGCGTATGTAAGCCTATTCGCTTGCTTACCTTCCAAGT
>random_seq_28
CTACTTAGGCAGAGTGGCCTGCGTTTGGCCAGTTAAGTTAAGAGTATTAGACGCTTCACTCGTTTAGTGA
>random_seq_29
GATGTGCCCAGCTGAGCCTGGGTGTGACAATCGAGTCCGGCATCTGAGAAGGACGTGTTCCTAGTCAGAA
>random_seq_30
TACGTCCGACTTTTTAGGAAATCTTTATTTGTTTGGGAGCCTCTGCAAATGTGTATTGTACCGTAAGTGA
>random_seq_31
GTATCATCTCGCTAGGCCATTGATCTAATGCAAAAATTCGGGTAAGCAGGTCCATGGACGCCCATAACGC
>random_seq_32
CCCAGACTCCACTCCCACACAGATCCCTGGCTCGAGTCCTTGGATTCTTGTTCTTGCAAATTAGCCGATC
>random_seq_33
CGGCTGATGAATCAGCTTGACTAAAGTCCCGACTCAATTCCCCTGCAAACTGCCATTTTAAACTTGCAGT
>random_seq_34
GACCTGCCGCTTCGGCAATCCAGGGCGTACCCCCGCAGAAGGTTCGAGGGATCGATCCTTTGAAGCACTA
>random_seq_35
AAGTCACAAACGCCGGTAGGTGCCACCATTATAACAGCCGATCAGAATAACACGGGAAATTCGCACTTTC
>random_seq_36
TGGACACCTCCTAGGACTCATAATCTTGGGGGGGCCGACGAAAGGATCCCAATTACATAGGTAACTTTAC
>random_seq_37
AGCGCGAGGCGCTTTTCGCTACCTCCGCTACTGTAGCGGCCCAAGCGGACGTAGGTCTACAATGGCACAG
>random_seq_38
AAGCGTTGCAACGCAGCCGCCAGAGGATTCACTCCCAGTCGCGAGTCTGTCGGGAACCCTCACAAGGGAC
>random_seq_39
ATCCCTCAGCCTGATACCTAGTACTCGGCTAACTAGGGAATAGTCACCCGGTTGCAGTCCCGAATCGCCC
>random_seq_40
AAATTGTGTGGCAAAGCACAGGTTGTGACGACGTGCCATCCCATCTCTTAACGGAGACCGGTCTTGCCGA
>random_seq_41
GATCCCAGGGCGTGGTCTTACATCAGTTACTAGAGAATCCTAAGCATAGCCTTCGCTTTATCGCACCCGC
>random_seq_42
TTGACTAGTGTTGAGCCGACGCGTTATATACTCCACACGGCAGTATCGTGAGCGCCCGGTTTTTGCGCAG
>random_seq_43
TATTAAGTGGAAGCAGGCATTCGTCACCTCCCTATATTCACCAACTGTGTATGCAGCAGACTTCCTCTTA
>random_seq_44
TAGTGCTGGATACCACACGGATTCTGGTAACGTGAGGGTAACTCTCCTTAAAAGAAACATCGGGACACGC
>random_seq_45
TTGGATGGGTGTAGAAACCACGCGGCTTGATGCGTCACACCCTATATGTGTCGCTCTCCCAAGCAGATCG
>random_seq_46
TCTCTTGCGTTCAGACGCAGTTACCCGATCGCGAGTTCTTTACGGATAGTTCTGTATAGAGTGTAAAAAA
>random_seq_47
CCATGGCGACCATGCTCTACGGTACAATTGCGTGAGGCTGGTCTACAATAGCCGCTCTACCTAGTTATCG
>random_seq_48
CATGATTCAGTGTTTTCAGAGGGACGTAATCGAAGTAACTCGACCAAGACAGGCTTCATATTACGCCGAT
>random_seq_49
CAATTACGCGATGCGCCCTTTGATCAGCTCTGTTCTGTGCCAACTTACTCGCTCTCATTCGGTTCCTGGA
>random_seq_50
TTGCGTGCACGAGACGCCACCATCCCCATACCCTATTCTTTCCGCATATCAGACGACCTTTACATTATAC
>random_seq_51
TACTGAGAGAATTACCACAAAGGAGTACGCACGTCTAAGCCAACGGAATGGTAGAATCGACACCCCAACC
>random_seq_52
GAAGCTGGTTTCTCCCAGGGCTGTCAGGCCAAAATTGGTTTATGGCCTGGATATCTCGAAGCGGGACATT
>random_seq_53
TCTTAGAGGGCTGGATGGATCGCTCAAGGAGGTGGGGTGTTCACGCCTGTTTGACTCTTAGAGGAGCTAC
>random_seq_54
CTAAATCTAAGTCCAATGTCCATATCGCATGGGTATACTTTTAGCCATTTGGACCTCATACGGGGCACTG
>random_seq_55
TACGGGTGATTTTGTACATTATCGGCCCCATATGGTCCCGGTTTACAACGCCATCATACTAGTTTTTGGA
>random_seq_56
CTATTCACGCAGGCCGATATTCCTTTCTATATTGCGTTCATTTGAGTGAACCAATCTAATATAAGCTTAC
>random_seq_57
AATTATCGCCCTATGATTTTGTGTCCGGCATTGCGAGAAAGGAGTCCCCCGATGCGCCAGTGCTCAACCG
>random_seq_58
GACCGACAACCGCTAAAGTCGCGCCTTGACCCCTTCAGCGTTAACTCCCCCTGGGCTCACAAGGTGTATG
>random_seq_59
CTCAAATATCACGCGTTAGTGCTCAATTTCCGTACCGTCAAAACCGAATGCCTGGGTATGACATGTGTGT
>random_seq_60
TCCACGCTAAAAGTTGCTGCATTGTGTTAGTATCCCTGTATGACCTCACTCCACCACAAGGCATATACCC
>random_seq_61
ACAGAGACTATACACATTATATATGTCTTACAAGTTGTAGGTCGTGATAAAAGTTTACCCGAGAGGTTCA
>random_seq_62
GCTATTCGCGTTTCTATTTTAAGCTGCTGGAATTCATCACTCTAGCATACTCCCACGTCGGAAGACATAC
>random_seq_63
TCTGCTGGCCTACCATGGAATGCAGACCGAAATAGTTCAGCGGATCCTTACAATCGTTTATCTGTCGGCA
>random_seq_64
ATACCTGACGTGGCACTGTCGCCTGGAGTAACGTTTGAATAATCGTCTCCATGGCGGTTAAACCTTTCCG
>random_seq_65
GCTACGGCGGTCTCCAAGTTCGTGATACGTCTGCTTATTGTCTTTTTCGAACGATAGGTTTACAAAGTTA
>random_seq_66
ACCGTCCTGTCCTTGTAATACGCCTAGACTCTTAACTCTGTTTGACAGATCTTCGGAACTCGTAGGATTT
>random_seq_67
TGCCTTCTCGAGCGAGAGGTGGCCGCTTACGAGTTGTCAGTATGCCGAACATACATGGGGCTGCATCTCC
>random_seq_68
AGATTGTCAGTGTTTTGCGCGAACCATGGACGCAATATTGACCATCACATCAGCCGTAAAAAGCAAGAAG
>random_seq_69
AGAGGGGGAACATTTGCTGAGGTGTTGAAGGGCGGCACGATCCACCCAATCGTGCATACCTCGTGGCGGT
>random_seq_70
AGAGTGGTATTTAGTTGGAGTCTCCTTTCGCGCCTAATTCCGTCAGACGTAGCATAGGTGCCCTTCAGAT
>random_seq_71
TCACCGAATCGGACGAATGTCGGGACTGTTAAGGGTCCCGTCGAGATCCACAAGTCCGGACAACTGAAAA
>random_seq_72
TGTGTAAATGTAGTGTCTATTTCAGGTCCAGATCGCGCGTGCTTCTAGAACCTTTTCCAATCAGTCGGTT
>random_seq_73
GCCCGCAAAAGACAAAACCCTGACTCATGAATGACGACGAAGCACGTCCGCTTGCCTGGTCTAGTCAGCG
>random_seq_74
CGCCCAAAACCTTGATTCAGATGGCCCTCCCATCATAGAAACCAAACGGGTACCTGCCGATAACTATTCT
>random_seq_75
CATTATTTCGAAGTGATGGGCTAGATCCGTACGTGATAGATATGTATGCATATAGAGCCTAGACAATGGT
>random_seq_76
CGTATTGTATGGGTTTCAGAGGTCCAACGCCTTCTTGAGGAATGGCGACGGTCCGGGCGTCCTACTCTTG
>random_seq_77
ACGAACAGGGGGGTGAATCGTGCTGGCCAGAAGGACGGCCAGCTTATTACTCAAGTGTGGGTATGTTACG
>random_seq_78
TAAGTAGGAAGGGAGCCAGAATGATACGTGTGTTTTTACGGGATAGATAATTACTTATGCGCTCAATGCG
>random_seq_79
CGTGGTTCTAAAGTGTCAGAACCACGGAAGGACGGCTATTCATACGTGAGATCGGCAGTCGCCTCGTACC
>random_seq_80
AAATACAAGGTGGACGGAGACACCTGTGTAAGGAGACATGTGCTAGCGTTACGCAATCTGCAAATAGATC
>random_seq_81
CAACGACACGTATGGTCGCAAAAAGTTTTTCGTCCTCTAGTTGCAGCGACTCCATAGAGCGAAATATGGC
>random_seq_82
TATAAAGCTAATGCCCCCGCACCCGGCTCACAACACAGGACATTTTCCCAGTTAGTTATTGACGAGGTTC
>random_seq_83
TGACAAGGCGTTGAAACCTTAGCGCTTAAAGAAATGCGCACGCGGCCGGTGTCGCAAGTTGTGCTCCTGA
>random_seq_84
CGTTACTCATGGTCTGGAGAAGCCCGCATCTAAATCAAGTCACCAGTAAACGGCCGTCTGAAACTTCTTG
>random_seq_85
TTGAGCTCCTTTCCAGATGGCACCGCCGCTCGATAATCGGCAAAGCTTATTAGCGGAAGAGCTTCAGCTT
>random_seq_86
AAGGAATTATTTATTAAACGTATTAAGGGAATGCGAGTAAAATATTAGCAAACCACCAAGTGTGGTAACA
>random_seq_87
TTACTAGCATGTTACAGTAACCCGCTGGTGTACTTGGATCCCAATCCCCACAAGGGGTCACCGTATAGTT
>random_seq_88
TGCGTATCGTAAAGAATTCCTGCCGACTGGCCGGACTCCTGTCGCATTACAATCACGACATAACCTCTAG
>random_seq_89
CCCTTACTAGTGGGCCATTGTGACACACGTTTGCATCATGCCAGAGCTCAAGTTGATTAGCACATATGAC
>random_seq_90
CGACCGAGAGGGATAGTCCCAAATGCATTGCACGCGATCAGGGAAGACCCATAATATCCTGTAGAATGGC
>random_seq_91
TCTTAAGAGCCAGCTTTAGAAGACCCCTTCGGTGAGGCATAGCGACAGGAGCTGACCTCGGATCCGGGAC
>random_seq_92
TACACTATCTTACAACGGTATGCATGATGTATCTAGGTTGTAGTAGTATACGCACACGACTCAATCTTTA
>random_seq_93
GCGGGCTCACGTGGTGTGGCCCTCCCTAATAATTTACACACATTCTTTCCTGAGTTGACCTCACAGCTTT
>random_seq_94
CAAGTCTCGATCCACGTGGTGCCGAAAGGTTGTAGATTGTCTTTCTAAGGGCCTTAATCACCAGTGCTGG
>random_seq_95
GGGCCGTCCCAAAAGGATTCCCCGTCTTATAACCGCATCCTAAGGCCCTACACATACCCCTGCAGGGTAG
>random_seq_96
CTTAACATTGGAACTCAAGGGAAAAGATCGGGCACCATATACATGGATGAGGAGTTCCAACTTAACCACC
>random_seq_97
AACGATGTAGTTCCATAGCATCCCGATTTGTGTACTGTTGGTATAGATTTATACGTTAATTTTCGAATTC
>random_seq_98
GCCGCAGTACATCGCCAACCTTACATCGCAGTAGCACTGTTGGTTGACGGGTCAGTTGGTCGTATTTGTT
>random_seq_99
ATCTGGGGTGGTAGGCGCTGAACTTGGTTGGTGCTGAAAGCCAGCGTTGGAAGCCGGGGATATCAAAGGG
>random_seq_100
CTTTTCAAAAAGCGTACATACCATCTCGTGGGAGGGGGTGGCTTCGCGCACGTCGAGGGACATCATGTTG
>random_seq_101
ACTCCTACACTGCCAATAGCAGTGCTTGGGGCACCGTCTACTAACTCGTTCACAAGGACTGACTGCCAGA
>random_seq_102
GATCTGCAATCCCACCTCCCGCCGCAACCTTTATTCTCCCGCGGATGGATCACACAAAGCGAACGGTCGG
>random_seq_103
TATAGTTATCACAGTCACATACAATTTTGGCCTTCACGCCTACATCTAGAAATTGTAGCAAACACGCAGC
>random_seq_104
AACCCACAACAGTCGCTGGCAGTATCAAGCTTTGTGAATCTGCTAGTTCCACTTTTGGTAGTCCAAAACC
>random_seq_105
CGTGCAGTAAATGTCAGGGCACGAGCCCTCGGGTTGCGTTGCATAACTGAACCAGGCCCATTTCGGTCCG
>random_seq_106
TAAAAGCCCCACGTCATCCTCTTCTTACTTTGGTCTAGTCGTTCTTCCCCGGGGGTAGTTTCCAGCCGCC
>random_seq_107
GGATATGACATGCCACTGACTATATTCACAATACATACCGACACCCCAACGCTTAAGTGTTCCCACTTGA
>random_seq_108
GCAGATCAGTCTGCATGGACGCTCCCAGAGGAAAATACTTTTTGGGATTACATTACTGGTAGGATAAGGC
>random_seq_109
ATCGTTCGCAACAGCGCTTCCATCTACATTTAATAGGTCCTTTTGGCCCTAGATAGTCGGATTGTGAATT
>random_seq_110
TAGAAGTAGACCAAAAACATCGTACGCCCGCAGACTGTTTGCTCACCTTCGCGCAAACCCTCTAAACAGG
>random_seq_111
ATAGAAGAAGTGGAACCCCCCACTGCCGACATATCGCATAGACCCGACTACTCTAACGAAGCACTAGATG
>random_seq_112
GGCTAGCCGGAACAGTACAAGACCCTAAGGAATGCGACTACATCCCTAGTGGCCGCTGGGCCTCAGCTAA
>random_seq_113
TTTGTAACTCCTGACCTTCTTTCGCGGTTGCTTTCATAGGCCGTCCCCCCGCCGAACCGCCTCAGTATAT
>random_seq_114
CTGGGTGCGAACGCCGTTGACGTGTCGAAGCTGGGTAATGCCGCTGTTGCGAGTCAGTCATTCCATTCAA
>random_seq_115
CTCGTACGATCTAGCGACGACTTCTGTCGCTTTATGCCCGGTTGACGAAATCTAAGGTTACCTGTCGATA
>random_seq_116
TGCACCGCTGAAGTACAGACAATGCAAGTAGTTGCTGGTAACGCGCGCAGTTTAGCAGGGGCTTTACCCC
>random_seq_117
AGCTGTAGCTCGGGCATTCATTGAGGAGCCCGGCTCGCAGCGCCGAACTATTGTACTGATAAACTATTTT
>random_seq_118
ACCTGAGATACAGACATTCTCTTTAAAGGGTGCTCCCACGAATGGTCGTCCGTTCACCACTAATTGAAAA
>random_seq_119
GGTTACACCCTCCCGTAGATGCGCCCACGTTAACGATATTGTGTGTTATTTCGATTAATTCTGCCAAGCT
>random_seq_120
GACTATCTGAGACAACGACGTGTCTTGCCAGACCCCCAGTCGCATGCCAGCATTTAAATATAAGACACAC
>random_seq_121
AATCATGATCGCGGTTGTTTCTCCTTGCGATGTATTTTGGATGCGGGGGGCGCTATAGTCCCTTAGAGAT
>random_seq_122
CTGTGTGGTATTCCAGCGAGGGCAGCCTACTTCGGGAGTCTAACCTCTAAAGTGGTTAGGGGGACGAAAC
>random_seq_123
TTGGTATGGTCCCTACAATAATTCTCATCGGTTGATAGTACATATGGTCTGGTGTAGCTTAACAATTGGT
>random_seq_124
TTAGTAAGGACGGTCGAGTGTAGCTGTAAATGTGAACGCGACATCTTACAAATTAGTACACCTATAGTAC
>random_seq_125
CCACCTGCCTCGCCCACATACAATGTCAGAGAGCGGTGCCATATATTCACGAGATTCGGCGTCACCACCA
>random_seq_126
TTGGCTAGCAGTCATTGTCCGGTGCATGGAAGCCGCGTATTAGGTGACGATAAGGAGGATCACGGCCCCT
>random_seq_127
ACACGACGGTACCAATAGACACACGAGGGAGAATACAGGTCGGACATCAATTAACCATACAGCCCCACGC
>random_seq_128
TGAATCGTCTTATGACACAGAGGTTTCAAGGGCGCTCCCGGTGGCGCGGTAGCTAATCATTGGAATGGAG
>random_seq_129
GGCACAATTGATTCGAATCACTATTATGGGTATGCCGAGATCTCCGTCTAAATAACCCTGTCCCATGGCG
>random_seq_130
GCACCCCCGGCAGCATTGGAGGTGTATAAATGTAATCTTCAATTACCTTGCAATATGAACTGGTAACCAA
>random_seq_131
ACCAATGTTCGGCGCTTCTACAAATTCCACCAAGGAATCTTGAAGTTGAGCTACCCTTCGCTAGGTGTAC
>random_seq_132
TTTTATTATATACGGATGCGACTAAGCAGGACCCATGCAGATTCGTGAAACGACCAGCAAGCCATGGACG
>random_seq_133
GGGTGCATGACACCGGCATGTTAAAAGCCAGGCCCAGGGTCAGACTTACACCACCGAGGACAGATGTTTG
>random_seq_134
CGAAGTGGGTACATATGCCAACGCTCAGATGCACGCGCTATCGAGGAGGTAGCGACTGGTAATTAAAAGA
>random_seq_135
AGCAATAGCTAAATGTTTAATCTTACCCCAGCCAACGAACTACTTAGAGCAACACCATTAAAGAAGCGCG
>random_seq_136
TCTTATCATCTGCCTCTTCGGACAAAAGAGAAATGTCGAAATTTTCTATGGGGCACTGTGCTTCGCGTCA
>random_seq_137
CGTCTTAGAGCCTTCACTATGGGTAGCTAATCTACTTAGTTCGCGACTCTACGATAGCTACAATCTTGTC
>random_seq_138
CTAGATCCATACTCTTAGGGTCCCTGCAGGAACAGTTCAGACCCCACTTGAGAACGGTTAGTGTAGATAA
>random_seq_139
TAATTTCTGGGTATTACTAAAACCCGTCTTCTAAAAACTCTCCCCTGGGCAGGGTCTTACTACTTTGTGA
>random_seq_140
AATGTTACGAAAGCCCTGGAGACCGGTTGCGAAAGAACTTGCGTCGGGTGTACACATGACATAAAAATGC
>random_seq_141
GAGCAGTATCGCGCTACAAGCTGACCCGAGGTCTTCAGAGAACTGAGTACGAACTGTTCTACAGAATACC
>random_seq_142
GTCGTCCGGGGACTGCCCTGCTATTAATACGTACGTGCGCCGAAAAGGAGCTCGGAGTTACAAGGATCGG
>random_seq_143
GTATGTCACCAGACTTCGCTCACACTGGCTCCGCGGGATTTACAGCCCACTTAGTGCCTATGTCATTCCG
>random_seq_144
ATACAGCGTATTCAGTATTTGGACGCTAAATAATAATCGTCGAGTCTTGCCTGATCAGGCTCTAGTTTAT
>random_seq_145
CGCCATATGACACGCGAGAGAACCGTGGCAAGCATTGCGAAGTTACCCGAATGCGTCCTAGGCTGCATGG
>random_seq_146
CGTGGCACTGCAATTCCACAGGCATTTAGGCACTGGCGCTAAGGGTCTGACTCTAAGACTCAAAGCTACA
>random_seq_147
GTTAGTTCTTGGCAACGCATCGGTACTAGCTGACGCACGCTGAATAGATTTGTCTGCGCGATGAAGTTTG
>random_seq_148
TCTTTTGTGGAACTGCTATAATTGTTGTCCAAATAGAGTTGATCCTTCGCGATTTACTGAGAACTCGCAA
>random_seq_149
GATTCTCCATCATTCTGATCGCTGGGTGACAAGCATAGAACTAGCTTTGTCTGGGCCACGTGCAGTCGGC
>random_seq_150
TTTCAGGCGTTAGAGCACTCGCGATGGCCAATCCCCGGATTGGCACCTGGTATGCGCTTTCAATAGGATA
>random_seq_151
TCTCTGTAAATGTTGTACAGCCAACAGGCCTAGTTTCAATGTAGTCTATACGGGACTGGAGTACTTAGCG
>random_seq_152
TAAGCGGAGTGGGGTTTTAGTTCGCGGAGTCCAAGGTTTCTACTGGCGGGGGCGTCTGGTGGGCAAATTG
>random_seq_153
TTAAACTGGTGGGTACTGGTCCTCCAGCAGTAGTGGAAACATGACTGTGATCTCTACATCACATAGTCGG
>random_seq_154
CGTATGCAAGTTTTCAAGCAGGCGCGATATAATCCAAACCTGAGCGGAGGGACAGTAGAACGACTGGGCG
>random_seq_155
AGCATGGCCGGTTCGTCGTGATATCCTGGTCATTCTTGATATTGGGGTCCCAACAATTACCATAAGTAAA
>random_seq_156
TGCTCCAAGACACATCTAACCATCTTATCCTGCGGGTTTTGCATCGCTTCTCTAACTGTCCAAACCATCA
>random_seq_157
CTAGAATCACCGCACGGCCCGCCGAACTAGGAGCCGTGCTATGTCTACGTTCTGATTCATTGTTCACCCT
>random_seq_158
GGATCGTCGGCGTCGTTCGAAGACGCGTCTCGCTTTTTAGCGTGTGTTAGATATAGGAACCAGTTTCAAA
>random_seq_159
GTGCAGCGTCAGAACCTGTCACTGAAACGATGCGGTGCGTGATGCCGACGTCCAAAGGTCCTTTTGAACA
>random_seq_160
CAGGACTTCGGATACGATGGTTAAATAATGATAACATGTATGAGTTACAACACGGGTCGTTGTTCGAATG
>random_seq_161
CGCAACCAAGTGCTCTAGACCTACCTCGGCCGCTGGGGTCGCAGGCATGGCCCTGGTGTGCCTGGGTTAG
>random_seq_162
CAAAATAGCGGCCGCCCAGTTCCACGTCGTTTGAATGAATGATCCTAGACTCCCTGAGGATAATGTGTTC
>random_seq_163
GATGCAGGTTAACCGGCTGTCTCGCGTCCGTCCCCCTGAGTGTACGAAGGTTCGCGGTCACTTTTGCCCT
>random_seq_164
GCCCTCAGCCAAACTTCGACGATCCTCCTGGTTTCCGGAATGTCCGGAAGCACTTACTTCGTCTGTATGC
>random_seq_165
CACCAACTTGTATATCCGAAGCATCGGATCCGATGCCTACGTAATACTCCTGTTGTATCTCGCTTGTTGT
>random_seq_166
TGTCCAGACTTATCGCAGTGTTTATATCCGTCGCGGCTGCCTGGAGTCCCGTATTAGTGTCGCGATATAG
>random_seq_167
GTTGGTGGATAAGCTAGCTGTCACCACTACCCTTTAATTCCCGGTTAGCGGATAATTTTACCGTACGTCT
>random_seq_168
TATTACCTGGCTTCCGCCCATCCAGTGGACTGCCGATTGACCATAGCCAGGGGAGAAGAGTAAGTTACCA
>random_seq_169
ACGAGCAGACAGTGTCGCGACCTAGTCAGTTTACGTTTCTCTTCTACTTAGTGAAAGCCCGCTTCGACCT
>random_seq_170
CACTAGCACGACATAGATCCAACCCAGGCCGCTAGATGAACGCCACCTAGATCTTTGGAATCGGAAGACT
>random_seq_171
TGCCCCCCTTCCTCCATGTCGGATATTCAGGCCGAGCCGCTGAGGCTCCGAGAACTCGCACGGCATAATA
>random_seq_172
GAACCGGAGACGTGGAAGTTTCCCAAGGAGCAGCTTAGGAGGACGATGAGGAGGCGAATATGGGAAGTCC
>random_seq_173
GGTTGCAATGAATCTCCACTGAGCATATAAATAACGGGGGTATTGCTTCGTCACAGATCTATCTCCTTTG
>random_seq_174
GGACACGACCTAAGAGAGCGGGGGGCCGACTCTTGTGGCCCGCCACTTCGATATAGCTGTGGATGACACC
>random_seq_175
TTACGCCCATATGATGGTGACGGGCTTGTGCCGTGGACCCGGAACTTCTCTAATCATACCCAATGGAGTT
>random_seq_176
TGTTCAGTGATCATTAATACAAGCTTCCTTTGGTCCTTAAGCATACCCCAGTCTTTTTGCGGCTAATTGT
>random_seq_177
GGTTGCTGGAATGGCCGCAGTTCTGGGGCAACAATACCCGAGAGCGACCATTTCGACTCGGAAACGCCTA
>random_seq_178
AGGCTCTTCCACACGCGTATTCCCAAGAGTTCCGGATTACGGGGGGATAGGCCACGCGAGCGTCGGCCAG
>random_seq_179
ACGGTTCACGTTCACGTCTTGGACCACGATGCGGCCCATCCCCGTGGAACGTAAGTGGTTGAAGATCGTC
>random_seq_180
CTTGTGTAATACCGAAGGTAAACGATCTTTGGATGAGTAGACTGAGGTACCGGTGTCAAACCTACGGCCG
>random_seq_181
AACGTCATAAGTCCGTCGCCGACACAATTTACTCGTCTGGACCGGTTCAACAGGGCACAGTGAGTCATGT
>random_seq_182
TTGTTCCATAATACATCGGACTAAGAGATCCGGATGTAAGGGTTGTTAAAATCGTGGCCTTACGCTTCGT
>random_seq_183
GTTCGTTTATATATAAAAGGTCACTACAATGACATCTACATAGCGTTAAGGGGAGAACTACAACGGGTCG
>random_seq_184
ACGTCCAGATGACTGTTACGCGGGACTAGGCAAACTAAGCGCGGGGTCTGAAAATCGAGGGGGCGGCTAC
>random_seq_185
TTTCTTGGTGCCTTAATCTAGCTTTCGCACATACGAAACGCAGAGATCTGCTTATTCGCGACTGGACTCC
>random_seq_186
CCTTCGACCAGTACCCCAGTACCTAGGCGTGTTCCTCAATGCGGGTATGTTTAAGGCTGGTAACCCCCCC
>random_seq_187
TGAGCCACAAAGCACCAGATCGGTTATAAGCAGCGTCGATTATCTTTGAGGGCGTTCTTTACATGGACCA
>random_seq_188
AGGTTGGAATGTTACGGTCGCCTGGTGCTGTTATGGATCGGTCAATACAAGCTAACCTTCTAGTTTGTAC
>random_seq_189
GTGCAGTTAGATCTAGCCAATCCCTTTGAACAGGAGCGAGTAGAGGCTGACCGGAGCTCAAGCAAAGCTT
>random_seq_190
CATCGCATAATATGCTCTTTCGTGTGGCCGCATTAGTGCACTTTAATAAGAGCAACTCTTTCGTCATCAG
>random_seq_191
CCAAGACCAGCTGCCATACTCTGCTGCCGGCCGTCTTTGCACAGATTCGAATCGCGTACTATCCCCGCGT
>random_seq_192
GAACGCAGGCTCATAAATTCGGTTCACTGAAGATTATTTAATAACATTCATCGTTGGATGGCCGGAGTGT
>random_seq_193
CTCGAGCAGATACGTATCATGAGGAACCTGGACGATGCGGGAAGATACCGGTACGTTTTATGGTACCGAA
>random_seq_194
ACAAAGTGTTCCCCGATTGATTGGAATTTTTAAACTTGCGTTACGTCATGTCATTCGGGATGAAGATATA
>random_seq_195
TGTCCAACGCACCAACAGCGTCGCACAAGGTGTCCGACCCATGGATGATACTGACATGGCCACAAGGAAC
>random_seq_196
GGGTCCCGCTAACGTCGAGTTGTCCGAGAAGCCGGAATCACTTAGGGATTACTATCGTGGCTTCTAGTCG
>random_seq_197
CCCAATGGAGCTATAGTAATGGCGGGCTGATTGCAGTATAGTGTGCACGAGAGGAATCCCTTCGTCTGTA
>random_seq_198
GTCTTTCGTGGTGGTTCTGGCCTCTCCAATAGAGACAATACACCGCCACGACGTGTTCCCCCCTAGGTCT
>random_seq_199
TCGAAGGCACCAATCCAGCTCTCCACCAAAGGAAGCCACATGGCCTTACATCTACCCAACACGAGAACTA
>random_seq_200
TTAAGGATCTTATGGCTTACCGGCTTGGCATTTACCCCCGCTGATGGGCAATGTTATTGCAGTTATGATG
>random_seq_201
AAATTCTCCCCTGGGGGAATCGCGTACCTCCGGTCGCTTGCATGGATATAGACCGGTATATCGACTATTG
>random_seq_202
GCATACGGTCCAGTTTGCTCGGTCGTAATCCTGGTCATGAAGTACATTAGGCCGATAATTAACGAGTCCA
>random_seq_203
ATAGGGCGAATCTTACCGGGCTGGCACCAAGCACGGATCAATGGAAGTACGTTTACCTAACACCACTAAC
>random_seq_204
AATACTGGGTCCAGTGACACCGGAGCCTCCCGATCCTTCAAGAGAAAGTGGGGAGCCCCTGCCGAGTGGA
>random_seq_205
CATGCGTCGCTCTTCCGTCAATGTGGTATGCGCGCATTAAGGTCTTCAATTGCATGGTGAGCCCAAATCA
>random_seq_206
TATATTTCATCTCCTCCATACCTACCCCTGGCTTAATTATTCTTGTCGCCAGACAGAGAATATCGTTAAG
>random_seq_207
GATCACCCCGTGAATGCTACCGCGCACTCGGGGTTGACCCCCGTTATCGATGCCATTCGAGTATAACACG
>random_seq_208
ATCCCAATGGCCGGCCTTCATTTCTCGCCCTCAGCTATTGTTGATCTTACGTGCTTCGAACCCGTCTCAG
>random_seq_209
TGCCACGCGTATATGGATCTAAGGTGATCAAATTAGCTAACGTATTAGGACTTTTGGTGCCAATCAATAC
>random_seq_210
TTCCGAGTGGCGGGGAGCTCTAGTAAGGCAGATGCCCTACGACGAGAGAAAACTTGTCACGTTGAGTCAG
>random_seq_211
TATTCCATTGCCGGATGCCGACAGCGAGCGAGCAGTTCTTCTGAAGCTTTCTTCACGGTAAATGCGATGC
>random_seq_212
ATTACGAACTTTGGTCTTCCTAGGCACCCTTTCCGAAACCTCTTAAAGACCCACGCTTTGTCAGTAGACT
>random_seq_213
AGATTCGACACTAGGCCACTTTGCGGCAGATTCAGACTTCTTATGGTTATAGACGATTGATTTCCGATTC
>random_seq_214
CGATTTCCGGTTGTGCTCGCTCCGTAGTTCGTAACTTTACACTCCGATAACCGCTTGGAGAAACGCTGAT
>random_seq_215
AGGCGAAAGAATGTTCAACGACCTAAGAACCAGGAGCTCGAACGTCCATCGCATCCTTCTCGTGTCACAT
>random_seq_216
CCTGCTCGGATGAATATTTTTTCGAAACCCCATGCTAGGGGCTAATCGTCGTAACTCTCTTTGTCTTACA
>random_seq_217
GTTGGTACCGCCCAGACGCATGGGACCGTGTCGTTTTCTTTCGTCTACGTAATATACTAATGACAATTCG
>random_seq_218
CCCCAGGCAGTACAACAGACTAACAAGCAACAAACTAAATGATCGCTGGAGTCAGCAGGATATGGTTAGC
>random_seq_219
AGTCCATATCATGAATGAGCTAGTTTTTGTCCCAATTCGAGTATTTCAATGAGCTTCAGGACAGGGATCC
>random_seq_220
ATGGAAACCCATAGTGCCATACTTCGGCCTAACCTGGCGGTGGCCAACGTCAGTTGAATGTGCCTCACGA
>random_seq_221
GGGCGAGTTCCTAATTTAAGAATGGTGAGCCAACCAAGAAATTGGCACCCGTATGACTACCTCTGCGAGT
>random_seq_222
ACGGCGCCGCTCTCGGCGGAGATAAATGATTATTGGCCCAGAAAAAACGGACAGTACCGTCTACGAGTCT
>random_seq_223
TAGGGTAATGAATCTTCATGTGGCATCGCGTCTGCCGGCGTTTTTAATGGCTGAATGGTTCCTGTCGTCC
>random_seq_224
CTTCCCATAGACCGGTCACCAATGGATCCGCAGGGAAGGCTACATATACGGCAACTGCCTTCGTACGACT
>random_seq_225
TCCTTCACTCGCCACCCTAGCATGGGGAGAAAACCTGGTGTCGGGGCTGTAAAGTCAGACTAAAGAAACC
>random_seq_226
ACCTATGAAATGTAGTTCGTAATCGCATTTAAAAGGGGGTACCGGCGCTCTCCCTCGTCGTGATTGTATT
>random_seq_227
GCTCTCCTTCATGAGGGCCTGCATTAAGCAATTCATAGTCAGGCTGGTGCCACGTAGGTGTTAGGCTCTA
>random_seq_228
CGAAGAATTGAGGGCTGGCACAGCCTCCCCTTCCGTCGGGGGTTCAAGTATGGTTGGCTTTCGAGGAGCG
>random_seq_229
AATCTCCGCAATCGCCGATAATCCATGTCTGTATTCTTTATGCAACCTAAGGCCTACTTGAGCTTGTGTA
>random_seq_230
TGCTTCCCGATGTGGCCCCATTAATGACTATTGTTGCGGGCAGAAAAGCTGGCTCCAATGATCCTTGTTG
>random_seq_231
ACACCCTTCCAAGAAACGCGCACTTCCGCGGCAGTTACGGAAGCACGTTGCGAATTGCGGGCGTGGTAAC
>random_seq_232
TCCCATGGCATCTACTGCTGCGATGAAAGACTTGCGAGGACGGTATTATCGTAAATCCACTTACCGCCTT
>random_seq_233
CTGGCATGTCGTATACTTCACAGTTATGAAGATGAAACAGGCGCCGACTGTCACACACACAGGGTGTATC
>random_seq_234
CGTCTCTGGACCTCCTGGAATAAGAATCGCGATTTCCCACCACACTTCGTCCACCCTGACAGTGCGGTTC
>random_seq_235
GAAAACCCACGCTGTAGGTACACGACAAACGGAGGGTCCACAAGGTTCAACACTCCCATTCTAAAAACGT
>random_seq_236
GCGTACGGAGATCACCTCCGACAGACTGTATCTTGCCCCTTGTTCTCTCGTTGTGATTCCGTTTTCCGCC
>random_seq_237
ATGTGTAGACCAACCACGGTCTCAGGAGAAAGCAACATCGCACTTGAGAATTGGTGTTTTATGTAGTCGG
>random_seq_238
GTTGATCAAACTAATCACTCTTTGGGCTGATGCCACATGTATAACCCGTTTCGATACACTAATAAGACAG
>random_seq_239
AGCTCCCCCAGGCCGATAATTCATGAAACCTGTGGCTTTTAACACGCCGGCCTGGTGCGTAACGGGATCT
>random_seq_240
AAAATTGGCCATATCGTGGTGTTCTGCAACGTGTACAGTCACCGCGGTCACGACAGTTGTAATTACCCCG
>random_seq_241
TCTTCCATACCGGGCCTATGCAATGCCTTTTCGCAGGGATCTCACGAGGGGCCCACCCGCAGCTCGGTTG
>random_seq_242
CTCTATGGTTGTGCTCTGGAGCTAATCAAAGGCCGATTTGGGCCCCTACCTTAGCATTCCCTGTGGGCAG
>random_seq_243
CTGATGCGAAAAACCCGGATCACGTTCGTGTGGGCTTATAAAAAGACCGACATTGTCTACAAAGGATGTC
>random_seq_244
TTTAGAGCTCACAATATTACTTGTCCCCTATACATGTATCGAAACTAAACCGTGCCATCAGGATCCTGAA
>random_seq_245
CGAGACCCGATTTTTAAAGTGCGTTCTGTCAGGTTGGTTAACTCGCACTCTCTAGAGTATATTGGCCGAT
>random_seq_246
TTCTAACAGAATAATAGTCGCAGCGTGCGATTCCAGATCGTACCCGCGTAATAAACTGGAAATTCATGGA
>random_seq_247
GGATTGTACCAGGCTGTGTGTCTAAACACGTGACGTCGACGGGGATATCTGGAGCGTAAAATTCACTGGC
>random_seq_248
TATCTTAACGGTTTAGGTACCGTCCTTGCCGACCAGGTTCCGCCTGCGGCGGTTACAAGCACTTTTCTAC
>random_seq_249
GGGGGCTGAGATCAGGCGCCGCATAAGAAAGAGCTGCCAACCAGTTCACGGTCGTCCTAGGAAATTCCCG
>random_seq_250
TATGCAGCATATATGCGGCGCCTCAGCGGTTCGTGTCTTTTCTCTATCCTAGTTACCGGAGAAGGAGTGT
>random_seq_251
CAGGCGACGTTGTGGCGTGTAGAGTGCGTGTATGATTTGACTAATCGTAGCCCTGTGCATCTGTCTGGTA
>random_seq_252
GCGGCGCCTTTCATCGTTAATGCCATTTTTAAGTGCTTGGTTCGTGTAGTGTTAATGATGCGCTTACTGG
>random_seq_253
AACTGAACTGAGCGCTGTCTATAACAAACATGTAAAGGGAGCTGAACTCGAAACCACACATCTCGTTGTG
>random_seq_254
ATTTAACTCACCGCGGTGCATTGGGCCTTCGGGATAGTCGCCAGCCGCATCTCTTGGTCGAAGGAAACGT
>random_seq_255
CTGTATAAATTTCACATCCAACGTCCAACGCCGTGTACTAGTAGCGAAACTGAGGAAAAGTCTCTTAGTA
>random_seq_256
GCTGGGCTCGGTAAGAATAGATCTGGACGTGTCTCTGCAACAACCGTTATAACAACGGGTAGCCACGCAC
>random_seq_257
CCATCACTTACGCACGCTCGGGTGCCGATGCAAAAATGCTTAAAGAGATGTTTCGTTGGTACGAGGTCTA
>random_seq_258
TATTAAGAGAGCCATGATTTTTTACGTTCTGCCGAATGGTCTCTTCTCTCACTATCATGAGGTCAGCATC
>random_seq_259
TAACTCAAACATGTCTGATAACTTGGAAAGGGGGGAGCATCTAAATAATCATACATCAGAATGATGAAGA
>random_seq_260
GGGTTCGGACATATGTATTTGAATAGCCAGCTGACCATTCTAATGTATCAGGAGGATGGGCGATTAGCGT
>random_seq_261
CGATGGCTTATGATATTATCTGCTACGGTATGCAAATCGACTACGGAGGCGGATTTTAACCTAGGAGCGT
>random_seq_262
AACACGCGTCCCTTCGGGGATTCTATGAGGGGGCTCTTTGGGGTTAGTTCTAGAGTCCCACAGGGCCGTC
>random_seq_263
CGGGGACCGCTTGCTTATAACCCCGCCACGCTCCATTACTTCCGTGAGTACTTACTACATCCCGGCGATG
>random_seq_264
CTCCACCGGAGCATTTGACCGAATGCTGTGCGGGCCGACACTCTGGGACTGAATGTCGCGCACCTACATC
>random_seq_265
TTGCGCAAGTCGCTCGTAACTTAAAAAGTTATGCGATTTCTACTGCACCACTGCCGAGCTGTGGTCCGCG
>random_seq_266
CGTAAGGGATGGTCCTTCGACGATCTAACACGCTACGAGTCCCACTAGTTGGTTTCAATGCAACGATTGT
>random_seq_267
TATGGCCCGGAGATGGTACGGGGCTATAGTGGTGAGGCGGCTACAGGGTCCTGCTCCTGCACTTCTATAA
>random_seq_268
ACCTCTGAAGATTGGCAGCCAGATATCGTCAGGCCCTGATACCGGCCAGCGCTCACCTTGCCATACGAAG
>random_seq_269
CCGGTAGCGGGATAGTTTCTTAATCTGTGGGCCAGGTAGGGAAGACCACCGCCTTGATGCCGTCACAGTA
>random_seq_270
CCCGCCTCCGGACCCCGGATCTGCACGGGTCGGGGCGGATCTCTCGCTAGGCGTGATCCCGCTAGGGATG
>random_seq_271
CACCAGAAAGTCGCATGTGGCTCCATTTCACCTGCCTCCTACATAATTCTGGGTTAGGTGGAAGCTTAAT
>random_seq_272
AGTCGACGCTGTGGGACTATCTCACATGACTCCTTGATTCTAAGTAGGTGAGGTCACCGCGTCCGTTGCG
>random_seq_273
CTCGCTCTACGAAGGGTTAGACTGGGCTCGAACGTAAAGATATAAACTGAGGTGGGGTCCAGTAAGTAAT
>random_seq_274
CACGTCGACCAGCGACCAATTCCCGCAAACAATTCTGCGGTATCGGTTGCGACTAGATTGAATTAGACCG
>random_seq_275
CGGGTAGTCAGGTGAGTGTTCTTTGGTACGCTAGGATGCCCCGGGCGGCCACCCGCCCCTCGCACGAGTC
>random_seq_276
AGTGTTGGGACCCCAGCACCCTGCTGAATAATGTTCTAAAAGGAGTTTTCGCTACGATGCGGTATACAAA
>random_seq_277
CATCCTTATTGGATTCAGGTTCACATATCAAAAATCGTTAGCGATCCCCAGGCACTCGATATAATGCAAG
>random_seq_278
GCGGCGGTTCTCTGTATAACCGCGAAATTCGTTTAAGTGTAACTGGACTTCCGATCGTGTTATGCGACCC
>random_seq_279
CTTTTCAGCTTGCAAGACTATCTACAGCTAATGCTCACCCAAGGGTTGAAACTGCGTTACACCAGATCGT
>random_seq_280
AACTGCGCACCTCAACCTTCCGGCAGCTATTATAGGGGATGCCGAACTCTTCCGTGGTTAAGACAATCTC
>random_seq_281
GATGCTGATGTAATACGTGTAATGTTGCCTGTGCACAGCGGCGCTGAGATTAGATTTGCTCAGGTTGGTG
>random_seq_282
TGAGTTTAAATAGGGTAGCGGATTCGATGTAATGCCCCCGGGGAGACCATTCAAGTTCCCCTGATACCGC
>random_seq_283
GTTATTCACTGCGGCAGTCCCACACGCGATTGGCCGGGCCCTAACGTCCTGGCAGCGGCAGCCGTCACTA
>random_seq_284
AACTCACCATTAGCCACCTTCACGACGAGTGCGGAGACAGGCGTCAAGTATTGGCAAATTGATCCCCTTC
>random_seq_285
GGGTCTCTTGACTGTAACTAAAGGGCTCGACTCAGCGGGCGACGCACCGAGTTTACTAGAGAGAAGTCCA
>random_seq_286
AGCGACAATCATTGGGTCCAAACAGTAACAAGGTAGTCTTGCATGCTAGCATCTTACCACGTAAGCTGAA
>random_seq_287
AACTCTTCACCTATCGGAGATTCATCACTTGGTCCCAAAGATAATGATGGTGCCAACCCATCAGGATATG
>random_seq_288
AATGGGCCTTTGGCGTCAGTCCAGATGTTGGTGATGCCCAGAGGACCGATACCTCAGCACTTCGACCCGC
>random_seq_289
ACATAGGACAAATAGCTGCGAGGTATCGCTTTAAAGATGATTACTCCGATCTCAGCATAGTCATTTAGGC
>random_seq_290
ATAATGAATACTCCCAGTGGTCCTGTCCATTCCCTAAGCACAGAACCACGGCTTCACGATAATCCGTTAT
>random_seq_291
GTGTAACGTCTAGGGTCGACCAACCCTGTGGTAATATAGGGCTAGTCATCCATCGGTAGAGATCGCCCGG
>random_seq_292
TACTGTGATCCGTGACAGGGATGTGCAGTCCAGGATCCTTAACAGAGTCCGTTAGCAGGCTTCTTTGTTT
>random_seq_293
CTACGCCGATCAGTGTGAAAGCGGGGGCGCACCAACGAGCATGGTAAGCTAGGGACTTGTCAAACCTCTG
>random_seq_294
ACATGCAGATATAATTGATATTGACCTGTCTGAAATTCCGGGGTGCGGCGGGAAGACACCTGTTAGACGT
>random_seq_295
TGCGCAGCATAGAGAGAATACTTAATTTTAGAGATGGGCACAGCTCCAGCGTTGCTGTAAGCCACGATCA
>random_seq_296
CGGTTACAGCACGCTGCAGCCAGCGTTGATTCGCGACATCTATTTCCTGCACCCCCTAGAAGTGACTCCG
>random_seq_297
TATATATAATCGGTATATGGCAGAAAAGCGCACTGGCATATCACGGGATAGATAGGAGAATGATGCAGGT
>random_seq_298
GGTCCGATCAGAATGCAGTGTCACTTGCACAGCGCGGTCGGACCAACTAACACTTTGGATGTCCGTCCTC
>random_seq_299
GTCTGTCTCGTTCAAGTGTTCGCTTAAGAATGGAATCGCTACCGCGGTCACTATCATCTGCCGCTTTAGC
>random_seq_300
CTTGCGCACGGTATTATGGTGTTGTCCACTACGGCCTATATTCGGCTTTGCTATTCTACACAGGAGATGT
>random_seq_301
TGAGAGCTTTCAAATGTATGAATTGTGATAAGCAGCTCTCATGTAGGCGTGGAGGTTTAGTCTTCGTTGA
>random_seq_302
CAGCGGCGAGTCTTGGGTCTTGCGCTAGTGACGTCGGGCATTATGTAAATTTTGCGCTTTGCTCATGCTT
>random_seq_303
GAGAACTCCGTCCACCTGACCCGTGATTACAGTCACCTGACAACCCCAAGTGACTGGATCGAGTCACCGC
>random_seq_304
ACATTCTCTCGGAGGGCCTCGTCGCAGCGGAGACCTGACCAGAGTGGCCCGGCAGGTGTATGAGAAACGT
>random_seq_305
ACTCAGAATCAACGTCGGTTCAGGTCCTTGCGTTTTGTTGCTGAGCCGTCACCCGCACGTTGGCGGACGT
>random_seq_306
GTTTAAGCTTGATATACTCCTTGCACGTGACTCTACAGGACCGCAGTTCATGGCAATGCTGCTGTGGTCC
>random_seq_307
ATTCCAAAAAAGGGCGGGCCGCAACAAACAGTCAATAGAATTCCGGCTTGACCTGGGATAAGCATTGTGA
>random_seq_308
GGATCTGCCAAGATTTCTGACAGGTCGCGAGAATGTGACCACTGACTCGCAGCTGTCGCTCCATACCGCC
>random_seq_309
TTCCTCACCAAGTTCCTTCTCAGGTCACTATTAGATGTCGAAGTGTCGTCCGTAGCCGGCGCGTATCTTG
>random_seq_310
CGCTCGCATGAATGACGGTCAGCTGAGAGCGTGTAAAAGACCGAAAACGATAAGCGATAAAGGCGGCGTA
>random_seq_311
TTCGCTATCACATTGCATCTATTCTCATTTCTGAACACGTTAATGGGAGCAGGCTTGTGAAGACGGGAGG
>random_seq_312
ATCAGCTGAAAGTTTATTACGAGTGATTACAGGGGATCACGTCGTGTTCCGCAGCCCAATAGCTGGTCAG
>random_seq_313
GCGCCCGAGCACAGCGTGGAGTTGAGGCATAATCTACGATTTTTCTCACGTTTACTTAACAACAAGTCTT
>random_seq_314
GCCTATAACACATCATAGAAATCGGGCGACGCCAGCAGATGCAGCGTCTAAGATTATACGATAGGCACAA
>random_seq_315
GTGATCAATAGGCCAAGGTTCTATCTAGTTCGAATCGATCTTTGACATACCTGTCCTATGCAAAAGTAGA
>random_seq_316
ACCCTGTGTAAAGTCACAGTGTAGACCTTAAGAGAGATCTTTGCAATACCTAGAGCGGTACGGCGGATTT
>random_seq_317
CCATGGATATGTACGCCTAAACATGCTACGCTTTTAGGATCACCGAAATCTAGATCGAACACAATTGCCA
>random_seq_318
GACCACTCGTAATCGGTCGCCAATCACCCACGCGTACTTCTCTCCCAAGGACTAACAGTGAGACAATTAC
>random_seq_319
ACACATGGTGTCCTGTGTCAGAAGAAAGGTTCTCCGAATTGTCACCTCCGCCCCAAGTGGCCTCCACCTC
>random_seq_320
ACGTACCCGGTGATGTCAATGCTTCTGTTAGTAAGGAATATCCATAGCATACTGTCTCCAAGATAGACAA
>random_seq_321
TCCTACACCTATTTATTTAGTAGTACTTAGTGTCACTAATTGCCGGGTTAACTAATCAGCGCCGCCTCCC
>random_seq_322
GTCTCGTGCGCGTTCTAGATCTTTGGCTCCGGCAATGTCGCCCTCTTTAGATATTAACACTTGCAGTAGG
>random_seq_323
AGGTCTATGAGGGTTTGCATAGGGGTGGGCTCAGTTCAGACATCTACTAAGGTTCTAGTTTGGATATCTT
>random_seq_324
GTCGCAGCCGATACTATACCTTACGTGTGTGCCTAAACTACTGTGGCAGCACGGGGGGCGCTTCTAATCA
>random_seq_325
TCTGGCTCTATTAATGTGAGAAATTCCGCGGTTGCTATTATGCTAGCGAGAATCTCGCAATGTCGGACCC
>random_seq_326
GAGCCGCTTTCTGATTGAGAACTACCTAACAATCCAATGTATTCGGTGCTTGACTGGAACAAAAAAACGA
>random_seq_327
CAGACATCATTGGGACCCTACGCCCGCAGGAGAAACCTTGGGTGTCACCCAGTTGAGGCATACGTGGAAG
>random_seq_328
GTAGATGGCCACAACTTGACCAGTCAATGAAGCCGACACTATGCGCGTCGGTTTACTTTATAAGTCGGCC
>random_seq_329
CCGACCACGGTCACGTCACAAAAACCAAACCATCAACCAGACATTACTTGTCAAGACATATGACAAGGCG
>random_seq_330
TGAAAGTGGTCGGTCAGACACGTTTCCATAGTTGCTCAATCATCTCCCCCCTACGGCTTCTCCCTTAAGG
>random_seq_331
GATCATCCTGCGTTTGTAACCCTCCAGGGTTATACTGTCAACAACCAAGAATGGATCTCGTGTCACTATA
>random_seq_332
GGACTGGTATTGCAAAGTGATCGTTGAACGTACCACAACTGCTCTACAGTGTTGCGTCTGGCCCGCATTA
>random_seq_333
GGCCAGAGCGGATGCTTGAGGGTCTCGGTCACATAAATATCTCTCTGCAGTACAGCTCTCACAGATGACC
>random_seq_334
TGCCACGGAGATTTCCCGGTTAGCACACCCACTCCGCTGCACGATGAACGGGTTATAACGTCTTGCTAGT
>random_seq_335
TTCCCACGGTTATTCGATCGGAAAGCCACCGTCTCGCCACATAACAAGTATTAGGTAAGGATCGACCCCT
>random_seq_336
AACGCATCTCTCAAGAACCCCCTCCTTGCATTACAGCGCCACAAGACTCGTGTTCCGGAAGGGGGATCGC
>random_seq_337
CCATCTTGGGGATGAAGCGTATCTACATGCACGACACCCTTTTCGGGTTCCATAAGGTTTATCGTCCCTT
>random_seq_338
CCGAATCCGAGTGATAGGCACATATTGACATCCTTAGGAGCCTCATATAGCCGTTGAGTTTCATAGTAGA
>random_seq_339
GTCAGAAGTGGCAGATCGCCTTTCACGTATCCTTAAATCGAATATTTAAATGGAACGTCAGTGCGTGGGT
>random_seq_340
AAATGTGATGAACGTAGGCTATGGTGGATAGCGGTACGCGCGGTCTTCCCATGAGACGTCCGCTCTGTTA
>random_seq_341
GAAGATGGAGGTCGAATTTGGAGTTGTACTTACGGGGCATGTATGTCTCTCGCGTATGGATGACCTATTG
>random_seq_342
TATGCCCGATATCGGTGGCCTAGACAGGGCATTCCAAGTGATATCGTTAGTCGGATGGCCGGCTTGCTAT
>random_seq_343
TTGCGTGTGTGCCACAGTCCCACAACTATCGCGTGCCCTGAAGAGGTCCCTTGGGTGGTTGAGATCCAAA
>random_seq_344
CCGTTGCGAGTGGCCTTCCCATCAGAGAGCATTCTTCGTAGACGTTTAGGCATCGCAGAAGCCGCCGCCT
>random_seq_345
TCTACGTTCCATGGGGTACCTAGGCTTAGCTCGAAGTCCTCGTAGGCGATAGTGTCGACCGGCTATTGCC
>random_seq_346
AATTAGTATTACGTTACTAGCTACGAGAATATTTCGATCGTCGCTCAAGTCGGGGTCCTACATTTTCATG
>random_seq_347
GGAGTAGTTTAGCCTCTCGCCCACTGCCGGGGTACCCAGAAACGCTCTGCTCCCAACAGCAGCTATAGAT
>random_seq_348
GCGTGATCCGTGGCATTCAGAAAAAATTTCTCCTAGCAAGGGGCTCGCCAATCCCAATTCACTAGCTGTG
>random_seq_349
CGGTAAAGTAACTTCAAATATGGCTGGGGCCCCGGATTGGTGCCAAATGAGCGGAGTCGGAGGGCCATCG
>random_seq_350
TCAACACTGGGTTGTCTCAATGTGATAAGGTTGAACATCGACCTGAATTCGTGAAAGTTGAAGCGGGCTC
>random_seq_351
GCAGGATTACACATACCGATCTTGGGTTCACATGTCGCAAAAAGTGGAACGGACAAAAGATTATTTCGTC
>random_seq_352
GCATGTAAACTTTGAAAGATATATAGGTCTGACTAATCGATGATGGGGGCAGTTCGTAAACTTCTTAGGC
>random_seq_353
CGTAGCCGTCCGCGCGATCACCTAGGAAACACGGGCCTGTCACAAGTGGCTTAATGCCACTAGGCTAGTT
>random_seq_354
GAGGCCCTAGGTGGTCTAAATCACGGAAGACGTAACGGTTACTCATCCTTAGTACAATTCATCTCAGGAA
>random_seq_355
ATATTAACGTCGAACACGGGCCTAGTCACTGAACTCTCCCCGAATATTTTCGAGGTGCGGGCGAGCTGCG
>random_seq_356
GGGGGACCTGAAAAGCTCTTTTCGTTCCACTGTGATACCGGTTTCCTTGGCCATGGACGCGACCGAGGAA
>random_seq_357
CTTGGTCATGAACGACCAAAACACGGGGAATTGACAGTAGCCGCTTTTCTTTAAAATTCCTACGCCTTAG
>random_seq_358
CCTGGTGACTACATCGTTATGCTGCATGCCTGTTGCGCTTATCGACACACTTTCTTTGAGACCGGCTCCG
>random_seq_359
CAGCTCCGGCTATCAGTAATTTAGAGAATCACGGTTACGGAGTTGGAGCTTTACAGCACTATACAACACA
>random_seq_360
ACCCAAAATCTCCTCGGGTCATTCCGTCCGAGTGCCATGCGGTCATCTGGCTCGTCGGGGCGTAAAATAA
>random_seq_361
TACGCAGTCACTGCCAAGGGCTCACGGGACTATTGGTGGCCCCCCAAGGTGCTACTGCGTTGCCAAATTT
>random_seq_362
ATCCAACACAGGCCGCAATGTGGGAATTGCACCTCTGAGTTGAGAATTTGTCCCACAGTGTAAGCCTGGT
>random_seq_363
TCCCATACCGGTATTGATGGGGGAGTCAACAAAACTAGAGTCACGGGCTTACGTGTTATGCGCTTAATGT
>random_seq_364
TTTGCACATGTCTCACTATTCGTTGCTAGTCGAGTCGTGCTTTAGTGACTGAAACGAAGCTTAGGAGCGG
>random_seq_365
CAAGTCTCACACTAGCAGGGGCAGATCTTGAGAGTCTGAAGGAAATTGGCATCGAAGGCAGTCTGCGTGA
>random_seq_366
GATCGGAATGTCCAGGGACTAATTAGAAATCAAGAGACTTGATCGTACCGGCGTTGAAGTCAAGCTCGAT
>random_seq_367
CGTATAATCTTGCACGATGCTGGAGCACGTGCGGCACACAGTGCTAGGATAGACAGCACATAAAACTCTT
>random_seq_368
TTAAGACGCGGCAACCGCAATAGGCTTTGATAAGTCGGGGGCAGTTAAGAGGGATCCCTCCTTAAAGCAC
>random_seq_369
TGGTCATACGTGCAGACTATCTGACCTCAAGGCAGTCCAGAACTTTGTTCCCGGCTGCAAAATTACTCAT
>random_seq_370
GTGCTATCAGCCTTGCCGACAGGGGGCTCGACTTAGGGCGTACTGGGACTAGATCCTCGTCCCTATCGCA
>random_seq_371
GAGTCATGGTGAACCTAGTGTTAAGCCTTCCACGCGAGCAATGACATCCCATTCCCGAGAAGATTACGTC
>random_seq_372
CAGTACACGGCGTGTTCTCTCAGTGTCCTCACACGACAAACCACCATTGGGTCTAGGGGTTACCCACAAA
>random_seq_373
TACTCATATGCCCAGAATAAACGGTGCCCTATCTGAACAGCGGCGCTTCTGAAAACATAAGGCATATGTA
>random_seq_374
TTCGAAGACTGCCAATGCGGACGGTCGATCATACGCCAGTTCGAATTGGGTTCATGCTTGCGTAGGAGGT
>random_seq_375
CAAAGCTGGGTCCAGTACAGATGAGCATTGACCTGACCGTAATTCTCGACCAAGTCGGCCATCTACAATT
>random_seq_376
GCCCCCTTAGGACGAGTAGGCACCGTTCTGACTCGCGAGCAACAGCGATGTTGTGGTAATCGTAAATCCG
>random_seq_377
TGCCAACACAACACAAACTGTCCAGTGGGTAACGATTGTTAGATAGATTCTAGTGTCGTCATCGTGGTGC
>random_seq_378
TCCCTTTAGCGATCCTATGACCTGCGTAACTGGGGAATGGACATCGGAGGTTCGGCATATGGACAGCCAA
>random_seq_379
TCACGGGATCCGATCTTCTCGGCCGGAAATAGCTTCGACAAGCTGCAGCAGAGGCTCAACAAGGGGCAGG
>random_seq_380
ACCACTGCACAGCCTCACCGTTTACTCGACTTTCGTAGCAGACAGCACTGGTTTCTTCCGTAACATGTCT
>random_seq_381
GAAGATTGGAACCCCACCTAAGTTTCACGGACATAGGCATGTCAGCGAGTCGCACGTGCTAGACACATGC
>random_seq_382
CTCACTATCAAGCGGAATCTGAGCAAGCCATTGTAAAAGTGGAATCGTGCCAATAAGACATATTGGCGGT
>random_seq_383
AACGGTACTTCGTCATTTGTATTGCCATATTCCCGGTGTCAATTCTCGAGGAACTTCGCCGCTGGGGATA
>random_seq_384
AACTGAAGTAAGAAAATAAGATAGACGCGTAGTGGAATGCGTCAGGGCTAAGTGGACACCAGAAGGTTAA
>random_seq_385
TGACTGACATTTTAACCTGCCTGTGAGTTTTTGTGGCTCTACAACAGAGCGAACAGGTTTTAGGGGACGT
>random_seq_386
CGGCTTTAACATAGTTTGTGATGGCTATAACATGGTTACTGTGTATAACAACCGTGTGGTCTTGAGTGGT
>random_seq_387
TGGTGTTTGAAGAAGTACCTCGTTTATTAATCTATTCGGAGCTGATCGGTCAGATCCGGCGTCATGTAGT
>random_seq_388
GCAACTTATAATGTCAACTTACGTTCGGAGAGTAGTAGCGCCGCTGAACCGTTTTCATTATTATATTGAT
>random_seq_389
GGGCAATGGCGGATGCTCTCATTCAGTGTGTTCTATGCACCCCGTCTGAATCGTGGAGGGCTCATCCCAA
>random_seq_390
GGCTTGGTGGAAGGGATGCTTGGCAAAGTAGGTACTCCGAAATCTTTCCCTCACTTCCCCTGTGGTGAGT
>random_seq_391
GTGGTGACGTGCGTTAACGGCATAGTAAATAACGAGTACAATGAAGGAGCACTCACTTAAAAGCCAACCC
>random_seq_392
ATGTCGAGTTACGGGCGCCTTAGACTTTGAGAGTTGCACCATCAGTTTAATAGCAGAATTAAATTAATCT
>random_seq_393
TGTGCATCCCCTACTCCGCTACACGATTGGTGTTATATCATTCAGAATAGCAACTTTCATAACGCTGAGA
>random_seq_394
CCACAATCTACTCCAGGTCCAGTCCTGGTATTCGGCCCTGGCCACCTTGCCGCGCAACCCTCCATAGACC
>random_seq_395
TGTCGAAGAACTACTTTATCCCAAGGTGTTCTATGGCGAAGACAGCCCAATTAGGATCCCCGTACTTCCT
>random_seq_396
AGAGCCCTAGGATACACCCACTATATGATACGAGATTGTGCGGATGGATCCATCTGATTGAACAGTGGAG
>random_seq_397
TGGGTGTATCATCATTAGAATACTATACCCAGGTAACGGGACATATGCCTGCCGCATGGTTTGGAAGTCT
>random_seq_398
AGACACGTACCCGGAGCCCCGGTACATGGAGCGAGCAGCTCCGTATCGAAGATAGTTCTAGTATTACCAT
>random_seq_399
TACGACGATAACGATACCTTTAACTGCTCAAACGAGAGTCCTTAGGCTGCCGTAATTCCTGCACACTATC
>random_seq_400
TGGGCTTGAATTGTCTCCGGCGGTTTACGCATTGGTCTCCTTGATGCTTAACTTAATCGAGTATAGTGTT
>random_seq_401
GGAGCTCGCCACCACTCGTACCACCACTAAGTTCCACCCTAGACCTCGGACGGGTCGAGTCGTCCCACGA
>random_seq_402
TATTTAGGCTATTAGGCAGTTGCAAGTGGTGGCCTAGGCTAGAGAAAGCACTATGTCGGCGATCAAAAAG
>random_seq_403
ATGTGCAGAAAAATTCATTTGATGTCCGCGGTTTTGGCGGCGTCCTTAACGATATCACTTGACCGGCATT
>random_seq_404
GAATGAAGTGACCTTATTCCCCCCGGTATGGACGCTTCACGCCAGTGGTTGATCCAATGTTTGAAAGTTT
>random_seq_405
GAGCATCGAATTTACGTGGTTAAAAAAGGTACCTATGCAGAGACACCATTACCCGGCGTTGGACGCGTTC
>random_seq_406
GAAAAACACTGAACCAGAGGCAAACTTGATAACTGATGCGGTAATATCACACCTTTGGGCCTATCGAGCT
>random_seq_407
AACATGGGCCGCTCATGTGGTCTATCTCCCAGGCATCAATAGGCACAATTGTTATGGATGAGTCTTGTAG
>random_seq_408
ATGTCATAGCCTTAAACGAAGGCCCTCAAACAGAGGTGGCCATCTCACACACCCAAAATGCTGAGCGCGT
>random_seq_409
CTGAAAGCAGCGGGAGACTCCCCAGTAGGTGCTTGGACTCCCTTACCGTTTAAGGGAAATTTTCGTCCAT
>random_seq_410
TGCGGTGAGCATTCGTGTTTATAGTCCATAATCGATTCCCCGTATTTTACTCCGATTCGCCCTCTAATAT
>random_seq_411
CCGCCAGAAGGTCTACAATACTCTCCTTTGTGGCAAAATAATATTGGGCTGACTTTAGATCCGTTTTTAA
>random_seq_412
GAGCCTGTCCACGCAAGCAGAATTCGGATGTAGCTGACGAAGGTCGCAAAGGACCGTTGGGCTCCTTCAT
>random_seq_413
CTGTCCAGCATTAGACGTGCTAGTTAGGGGTGCGGGGAACTGCGGTATGAACCCCTGCGTTTAAACTTGA
>random_seq_414
TAGTGCGCTACCAGATCATACACCATACACCTTGGCATTACTGAATACCTAATTAGAATGCCATGTCCTC
>random_seq_415
TCCGGGATAATTTCAAAAAAGTACGTAATTCTCGTGCAAGTTCGCAAGACCTAACATGCCCAATACCGTC
>random_seq_416
TATCCCCCAAAACACAAGTCAACCGGATTCGCTATACCTACCACCATTCAACCCCCCGAAGTCCAAGCGC
>random_seq_417
CACTTTTCCGCCAGGCGATGAGACATTTCCACGAGCAGAATGTAAGTTTCAACTTAGTCTTATGAGCTGG
>random_seq_418
CACGGGTGAAAGCATTGAACTTGCGCTTCGCCACTGTTTATAAAAGAATCACGGTTGCCCCACACTCTCC
>random_seq_419
TCAATGTAGCTATTACCATTGATCGTAACGCGTTGATACATGAAAGATACGCAGTGTCAATGGTCAGTTG
>random_seq_420
CTATGGGTATAGAAAGTCCCGTAGGCTACAACCGTAGCCATCGTCTGTCTGCACAGACCCCCCTTGGTCG
>random_seq_421
AAGACTGGGGCAGCACACACACATTTTGCCGTTGTAGATCCGTCCCAGTCGTCTCAGCATTATGCGTGAC
>random_seq_422
ACTCGCCGTATAGTCTTTGGCTGACCTGGGGAAGGAACGGCAAAGACAACAAGACCGCGTGCGGGGGTCT
>random_seq_423
ATGATCGATCTATATCAAGGCGTGGCTCCCACCTCTGTCTAGACGCCTTGATTTTCTGCCGACAGTTGCG
>random_seq_424
GGCAAGACCTTTGGCTATAGATGTGAGGTGGGGATTGGTCGCTCCTAGCCTTCATGTGCAGTCAGCGAAG
>random_seq_425
ACGTACTCATTACCGCACCTTCGACGGCGTTCGCCTGTACCGTTCGGCTAATTTTCTTCGAGTCGTACTC
>random_seq_426
TCAAATTGCCCATTACTCACACTATTGTTCTTATATGCAGCAATGTACGTGGTGTTGTAGGAATCTGTAG
>random_seq_427
CCTTAAGCACCTTTGAGGTTGACGGCTGAAGCCCCGGCGAGAGTCCAATCTCATTTCGAGAGCGCAGAGA
>random_seq_428
ACGTCATGCTGATAGGGGGACCACCGGGGCCATTGCAATGGCTGAGCGCACGTCATTGGTCATGTGCTGG
>random_seq_429
CCCTACGTGATTGGCACCTCGGAGTCTAGTACGACTAAATTAACTCGTATTGCCCGCAATGTAATGCCAC
>random_seq_430
TGCCCGCGTTATGGAGTAGTTACCCGCTCACCGTCGTTACTCTACGTGTCCAGCTTCGATATGGGCAAAG
>random_seq_431
AACGACTCCAAAATATGAATAATACGCTAGGGACTTAGGCCGGGCGGTTCAGATCGGCATCGTAGCTACG
>random_seq_432
TCTTTGGGTTGGGGGAGTCCCAGTTGTCTACCCTATGACATTAGATTTCTAACTTACAATATAATTTTAG
>random_seq_433
TAAAATCTCCGTTGAGTCCTCCGGCCGAGATTGACACTCGGCCTTCTCATTGTTATAACTTAATACGGAT
>random_seq_434
GCTATCCACGTTCACGGAGATTTACACCCCCGATAAAATCTTCGACACGGCCTCTTTTAGGGGCCCTAGT
>random_seq_435
CATAATAGACACGCATCCAGGTAATGTCTTCGCATAAAAACAGTGTAACGTACGGTCCACTGTCGACCCG
>random_seq_436
AATGTTGGAAGCAGAGCGTTCCGTCACGACCAGATTCATTGCATGCGAGTTGAAAAGACATCAATGACAG
>random_seq_437
CGGCCGTTCAAAGGACACCCCGTTTACACCCCCTCCGCAAACACTCCAACAAAATCCGACATGTCCAGAT
>random_seq_438
GTGCGTTTGATACTTAGTCTAGAAAAGTATATCCACTTATTTACTACTTGCAACAGGCATGAAGATTCGC
>random_seq_439
TGTTCGTCCTAATGATAGAAGAGAAGCCGATCATTGAATTGAGTCGTTAACTAAACAATCCCTCCGGCTT
>random_seq_440
GACGATCACCACTCTAAATTATAGCAACCCGTAGTCGATCGTTAGTATTAATTAAAGCGTCAGTTCACTG
>random_seq_441
CCATTGATACTTGAAATTGTTAAGAGTGCTTGATTTGCCGCGTTGTGAGGCGCAGGCTAGTATATCGTTT
>random_seq_442
TACTGGCCAAGTCCACAATGAGGCACTAATATGCGTGGACGCGGAGCAGCGAAATAATTTAAATCTCTGA
>random_seq_443
TAGTCAATTCGTTACGCAAGCTGTCCTAGGTTGGCACTTTCCACCTGTCTTTATATTCTTGACGCGTCAC
>random_seq_444
GCCTTCATAGTAACTGATGAATCAACCAAATGAACGGCGCTACCACTACAACATATAGGTTTCTCCGGCA
>random_seq_445
CCGGTAGGCAGACTCATTCGAGTATCAACAGACAGTCCCCATGGAGTCCAGTGGGGTGGCGAACGTCGTC
>random_seq_446
ACCAAACTCTGACCCATCTCACTGCTCCCATAATTTTTGATGTTAGGCGTGGGACCACAAAGATCCCTGT
>random_seq_447
TTCCCTGATCGTATTAACTATTGGTAAGTTGCAGATGCAGACGTTGCTGTCGTGATCATCCTCCAGCGCA
>random_seq_448
GGGTAATGCTAGAATTGGGCCCGTATTTCTCCGAAATGCCTCAATGGCAGTATTCGGTAACATACTTGAT
>random_seq_449
GTGAACCATTTCCTGGAGGAACCTGCCCAGTGGTTATTTACTTACTGTCTAGCATTCCTCCCGTAATCCC
>random_seq_450
TTAACCATCTTACCCTATAAGTAATCTCACGCTGCACCCCTCCTCATCCATGACTGCACAGCAAGCGGAA
>random_seq_451
GAGCATATTAGCGTAATTGCGCTTGCCACGGAGCACTAAATTTTTCGTCGTTCTACACTCTCCGCCGTCG
>random_seq_452
TAACCATCAAGCGATCCACACAGGTACACGGAGTTATAGCTCCATCCATGCTCGGATCTTGCAACTCATC
>random_seq_453
CAGCCCTTTTCTTTAGGAATCTTATGTCGCGACGATTACGTAAGTATCTGCCCCAGATGTCTCCGAGTAC
>random_seq_454
GAGTTTGTGCATCTCCTTCTTCGTCATGCTCTTTTCGCTCGACTCGACGGCCAAACTAGAATATTGGTAC
>random_seq_455
TTCGGGTTGGGGTTGTGGAGCCGAATCCATATTAGATACACGTCCCGTTGGGTCTGGGGATCAAATTTCA
>random_seq_456
TGCCTGTGGCAGATTATTGTCGTACTCGCAACGGCAATTCTGTACTGCAGAAACACAGTGGTTGCCAAAT
>random_seq_457
TCTGATGCAAGTGACCCGAGCCCCCCGTAGTACTCTCGAGTATCACAATAAGCTCCGGCCAGGTTACTAA
>random_seq_458
AGGGCAAGGATCCAGGGACAACTGTGCCGCCTCTGGGCCCACAATAAGGACAAAACTTGTCCGATACCTC
>random_seq_459
TTTATGGTAACAAGTCTCGTCGTGAGATATAATTACTGTCGATCCTGTAAGCACGCAGCCCGCCAGTCAA
>random_seq_460
CACTCATACAATCAAAATTAGGTCGTGAGTTATACGGCCTGGTGAGTACACCGCACTAAGATCGTACTGT
>random_seq_461
ATCTTAGATGCATCCTGCGAGCTGACCACATGTGGCCGCGGGACACGTGTGCTGAAGCGCTTTGTTCAGT
>random_seq_462
GGAGGGAGCGCCTCAACGCGAGGGTACGCGGCGCTATGCGTTATCGAAAGCTGATATGAGCATTCAGGAC
>random_seq_463
ACCAGTGGTCATAAACACACCGTATTTACGTGAGGACAAAGTCCCGGCGCGGTTCAACGCCTGCGGAAGT
>random_seq_464
CGACACTCGCACCGCCTACCATTCATCGCGATCATTGGTGAGGATAACAATGCTTTATACTCCGCGAGTT
>random_seq_465
TGTCGGGAGCGGAGCGGAAACACGAGCAAGCTTTTGGAAAAGCTGCTCTGCCGAGTCCCTTTTACCTCTG
>random_seq_466
GTCGGCACATGCCCCGCATCGAGCGGCGGTGAGTCTGCCGCCCCTACCAAGTTTCGAAGTTAGGATTTCG
>random_seq_467
CGTCGAATGCATGTGTGAAACTAACTAGGTGAACACCCCTTCACTTGATTTCCGGCGGGGGATAAAAATC
>random_seq_468
CTCCGTACGCGGACTAAGCGGATAGGTTCTGCGTTGTGCGGTCAACTAAAAGAGTAGATGACAGAAGTAT
>random_seq_469
GAGTGCCGCACGCCAGTAGTCGTAAGCACCAATCCGCCTACAGGTAATTCCACTAAGTAACTTCGACCAT
>random_seq_470
ACTATGGAGGGACTGGGATCAATGTGAATTGCTTAGCAATACATAGATCGTCGGTTCTGGCATGACAAGT
>random_seq_471
CGTAGAGCACTTCTCAGCACGCAAATGAGGGTCTACGCCAGCAACACACGCGAAATGATCGATGTTACTT
>random_seq_472
CGCAGATACCACACTTGTAGTTTTTGCCGCGCGAAACGCGTTTCCTAATCACAAGGGCTCCCGGAGAGGA
>random_seq_473
GGATTACCGCCTCTCACCGTAATAGCTTAAGAGCGCCAGTCTCACATTTTTACGTGCCGCCGGGGCAACG
>random_seq_474
CTGGATTTCTCGAAAATGTGGCTCCTTCCGCTCCAGTAGCCAAGAGTCGAGTTACGCCGCAGATGAAGAT
>random_seq_475
TGAGTGAACAAACATTTAGTCCGAGATCCGATGCACCTAGATTCCTCGGTTTACTTCGCAGGAAGTCGCA
>random_seq_476
AGAAATTTCGTACGTACGGTAGCTAGGCGCTCTGACGACGATAACTGCGACGTACGGGACACCCGGTACC
>random_seq_477
CAACCCCATGACCATGGACATCTGTTGAATGCTCATGAGACGAACTTATGCAACGGCTGTACCGCAGCCC
>random_seq_478
ATTGTACTACAACCAACGATCAGTCACGCACTTCATAATGGCCCTTACATGCCGCAAATACAATTGACCC
>random_seq_479
CCGCCCCTTATCTGTCCCATGCGATGGGTTCGGTTGTCTGGCATATTGCTCCCTCTTACGGGACAGTCAG
>random_seq_480
CAACAGGTATGCAGCGAGTGCTTTTAGCGGACCTAACGTCACAGGTGCATGACCTCAAAAACTCACGAAT
>random_seq_481
AGTCGACAATTTGCTCCGATTTACGGTGAGATGCTTTCTCGCCTGGAATTCCCAGCTTCCAAACAAATAC
>random_seq_482
AGCGCAGGGTGGAAGCGGATTGTTCGTCGATGGAGACATCGTTCGAAAGGACTCTAACGCATAGGGCTGC
>random_seq_483
GTGCGACCATTTTTGTTCCTAGAAAGTCGTGGAGATTTCTGTAATATGGTCTCTTCTACAAAGTTGAGTA
>random_seq_484
TCGACCTCTACGTTGTGGGTGGGACGATCTCGTTTAGACGCTTATTACTGTTCAAGGGTCGTTGGTATTA
>random_seq_485
CGGCAGGGAGCGAATATATATTGTATCCCTCCACCGCAGGCACGCTAAGACGGTTTTCTGTCAACGGAAA
>random_seq_486
TCATCGTGCAATCTCGTACCTGCGCCATATACTTACAAAATAGCCTGCCGTTCACTAAGGTCGCGCAGGG
>random_seq_487
ACAGGGACTCACTACTAATGCAACTCACTTGGTCCGGCATGCTGAGCTGACCAGACTAGCCCGACAGGAC
>random_seq_488
TTGCTCGCCTCCTGGCTTCGTATGCGGCGACAAACGAAGAGACTTATAAAACATTAGTCACGGGGGCTAC
>random_seq_489
CCCTTGGCCTCATAGTTCGCCGTCCGTTTCGATATCTATGCAGGCTTTTTATCCAACTTGTGGATTCTAT
>random_seq_490
GGTTCCCTCTCGTTCGACTGCCTCTCTGTGGGGCGTCACCGGGCCGTGGCTCTGTCATCCGGGGCCACGA
>random_seq_491
GAATGAAGACGGCACGGTCTCGGCTAAAGATCAGTATGAAACTCTCCTACGACGTAATTTGCTTCTCCGT
>random_seq_492
ACGGCCCTAGCGGAGGACTCGCGGACGGCCTGTTCGGACCGCCACTATGAGTATGCCTTTACGCAACAAT
>random_seq_493
CCTTTATTTATACGTATACACTGGGCCCAGTGAAGCAACGACCTGGAAGACATATGTTTTGGCACTGTGA
>random_seq_494
GCAATATCGTAATTCCAGGTTGCGAGGCCTCAAGGAACTACCTTCACAGCGCGGTTAGAGACGTTAACAG
>random_seq_495
GTCTAATGTTGGACATGGCGGTCCACACCAGGATGCCGATTCATTCTCATAGCGAGCTAAAGGGGTTACG
>random_seq_496
ATTTGCATCCTATACTGGAGGACTAGCTTTTCACAGGTGATTAAAAGCGTCGCGTATGATGGAGTGCCCC
>random_seq_497
AGAGCGCTGATATCTCAACTTTACACGTGAGAGCGGATGATGTGCTCGCCGGCCCACTCTCGACCGCCTT
>random_seq_498
CCCAAGCGGCAAAATCGTCCAACGTTCGGAAAGCTCGGCCGAACTTCTCACCATTAGATGGCTTGTAATC
>random_seq_499
GGTTGAGTCACTTAAACAAAAATACGAGGCAGACTCTGGTCTGATATTAGCCTCTGTAACGGAGGGGTTC
>random_seq_500
AGTTCGATAATCTCGAGCACCCAACATGCCGGCCCTAAGAGACTGCCAGGGATAACGTCAGACTAAGTCC
>random_seq_501
AGCTAACACAGACATACAATGTAGTGCCGCCGTAGTTCGCCGGTCCCTTTGTCACGTCCGTTTCCCCCGA
>random_seq_502
TGGTTAAACGGACGCTAGTCTTACCGCAACGAACGTCACGTTCGTACGTATCGTACGATAAGTACAAGTT
>random_seq_503
GCGCACTGACCTATTATAATCGTAGACTAGTTGTAGTCAAACCTCGAATAGTTTGTAGTTAAAGACCAGA
>random_seq_504
TTACATTTCCAGATGTCAGCTACCACCAGCCCGGGGTCACCCATATGACCGGGATTTGAGGGCGATGTTT
>random_seq_505
CTGGGGTTAATTGAAGGAGGTATAGGTTTCGCTCCAGCTTCCCACTGAACTCATACGAGGGTGGTGTCTA
>random_seq_506
AGATCGTTGTGCATCGAGAAATCGATTCGGACGAAGCGGCATATATTTTTTCCGGAGCCAACTCTGATTG
>random_seq_507
CAACGACACTCCTCGTGCCGCCGCAGGGCAGCTCCGGTAATACGAAGCCGTCCGAGGTGCACCATGGACC
>random_seq_508
AAAGATCTTCTATTCATTCCCGTATGACCTCTGTGACATCGGCGTTGTAGGCGGTATCATAAAATATCCG
>random_seq_509
CAGAGTGTCTCTTAGAATCCCGAGACGAAGAGCACAGTACCACTTCAGGCCACACAGATCAACCGCTTCC
>random_seq_510
ACGTCGCTCGGACATGTGCTAGGAAAACACCCTTTATCCCGGTCCCAGTAATGTTGTGACACCTTATGCT
>random_seq_511
TCTTTAACAATACGGGAAACGCCGCGAACCCGACAGTGTTTACCCGGCTGCGTCGTGTGCGGGCACGGTG
>random_seq_512
AGCTGCGATTGCCAGCTGACTAGCAATATCATGGTTAAGGCAGTTTAAAGAAGACTGACATGGGGCGATC
>random_seq_513
CCCTGCTCTATTAGATCACCATTGGCTCGAAATCGAACTTCAGAATGACCGGGATAGGCCGAGCTTTCGG
>random_seq_514
TTACCCTTAAATTCCTGGCCAAAAGCTGGGTACGATGGGTACATGTATCATTTCATACAATTATACGGTA
>random_seq_515
AAGGCCACGCTGTTGCAGCTAGGTACATTCCACGTCAGCTGTGGAAGGACAAACAGAGGTGAGTAGATGG
>random_seq_516
GAAAAAACCCGTTGTCTCTGCCGAGATCGAGCCTTGTGATCTGTCGAGATAGATGACTGGTAGTACAAAG
>random_seq_517
ACCATTTGCAGAAAGCAGCTAAAAGCAAGCAGTCGAATTGGTCAATCACGTTATTCTTCCGTACAGTCGA
>random_seq_518
TCAGACGTATTCTAAAACGGGTTCCCGTCACACCACGAAATGAGTGCCGTCCATACTTTCTGGATACAAT
>random_seq_519
ATTTCCATCCAATTCGACGTAGATGTCTTCTACAGTTATATACTCCGTGATCGGCTTCGTCACGACCCAT
>random_seq_520
CCCAAGCACGAGTTGGCCCCTATATCGCAAATGCGGAAGTGCTCGTCTCGGCGAGCCAATTAGCCTTCTT
>random_seq_521
CTGGATTTCACTGTTTCGCTATGCTGGCATAGCATCGACTGCCCGACCCTGTATGTATCTCTAGACGCCT
>random_seq_522
CGTCGCTGGCGACGTGGCCGCGAGTTCTAACGGGTAATAACAATTGTCGTGATTCGGTCTTACAAGTATA
>random_seq_523
ATTCCGGCACCCCCACTACTGGACTTGGTGGCTACGTTTATCCGAATCACAATTTCAGTACAAACGTCTT
>random_seq_524
CCTTTAACTTGTTCTTAGTCTGGCGGATCACTACTTTATTCACCTCCGTTGTTACAATGACGTATCAGCG
>random_seq_525
TGCGTATGATGACTTCACTTAGACTACTCATGTGGGTGGTTTAAAGGTCCCCGCCAGTGCGTAAGCGATT
>random_seq_526
TTGGAGAGGGGATAATTGGATGTCTCACGGAAACACGGCAAAATGACTATTAGCAATAGCGATTCGAGGA
>random_seq_527
GTTGGACCGGGGACATGTGAGACCGCTCCACGTGTTCTAAGGAGTACATCAACAGCCTCCAACTAGGCCC
>random_seq_528
CCGGGTACCTTGAAACTCAACGTCTATCAGTCACCTAGACCCGCTCTCGGCCTCGCTGATGTTGAGACGG
>random_seq_529
CTAGGACACAGACTCTTCATAACTTTCGAAGCGCAAGGATGATCGCCCTTGTGGGGTAGAATTCAAGAGG
>random_seq_530
AAACACTCACGGATTGCATGTCACTATATAACCCCGTAAATTGCTGATATAGCGACCTTGGTAAGACTGT
>random_seq_531
GAGTATCTACTCCCCGGAACGTTTAGCAATAGGAACCCCACATATACGCCACGCGACTGGGGTGCACTAC
>random_seq_532
CTGCACTGGTTCATAATATTGCTTACACAGCATGTGCATATTGGACAGATCGCGACTTTGCGTGATGAGC
>random_seq_533
TGATACTCACCCGAGGCCATGCAGACTGATGTTCGTCAGACATCTTTCACCGAGCGTCAAGATCAAGACA
>random_seq_534
GTGGTGTCCCGACTCCTATATTTATTGGATAGGTTATTTTCCCGTAACATGACGGCTACTTTTCATTTCG
>random_seq_535
CTAATACATAATGCTCATCCTTCTTGGCGGGAACTAATGACCCAGATACTTATTGCACGATTACTCGGTC
>random_seq_536
CACCGATCACTATGTCTATTCCGTACATCCAACGTTCGTTTACATCTCATGTGGAGCACCTTACAATACG
>random_seq_537
TCCGGTAGAACGCGCGAACGCTAGGAGAGCTTTTGAGCCCTCTGGGAGAGCCGTTGTTTATGCAGTCTTT
>random_seq_538
GGATTTAAATAGCAGCGTCCCCCCCATTATCGCATCGTTTATCCTTAATTATTTTGTTTGAATCGGAATG
>random_seq_539
GCGGAATCCCAGAGGTAACTTACCTTGCATGCTTAATCCATCGTTACCGTCAGTGCGGATTAGTATATTA
>random_seq_540
AGAGATATGAGCCGCCTAACATCGAAGATCGGGGTCGCACACCTCTGCTAGATATAGTAAACAAATGACT
>random_seq_541
CGACGTACGCGCACGCCGGAATACCGGGTACCACGGAGAGTGTCTCCTAAGAGGGCGCATTTTATGGACC
>random_seq_542
GAGGCCAGAGTGAGCGAATGGTAATCCTGTCACAATCGGTAGCTTCGAGAAGATGGACTTTTCCGGTCGG
>random_seq_543
TGGTTTAGTGAATACTAAGACCCGGCGTCGAGCATCGTGCGGTTAGCAGGACTAGACGGAATGTCCCTCC
>random_seq_544
TGGACCGGGCAACTAATTGCCACACTTATCCGGAACCCAGTTAATTTCACCGCACAAACCTCCCTGACGA
>random_seq_545
TTAAAAAGGTGAGGGCGTACCGGGCGACGGTTAACTAAGCGGCCGCCAGGTGATAGGATCCGAAGCTCCC
>random_seq_546
AGGTATCCAACTAGAGTGCTATTATGGCCAGAACAATTGAAGCATTGAGCTCTAGGGCAGTGACTCAGGC
>random_seq_547
AACTGCGTATACGGATCGAGACTAAATCATGTGGACGACCTCTGGCAGCCAGCCTTATTCCGGAACTCGG
>random_seq_548
ATCATGAGCTGCACAGTCATTCATATTTTGTGTTAATCCCGGGGAACAGAAAGACGTCCGATATCCGCGA
>random_seq_549
ACCTCTAGTCAGTTGTCTAATCTAGCCATTGTCTTTCGGGTTGAAGGCAGAAACCTGCCCGCTTGCAGAG
>random_seq_550
CATTGCCGCACAGGTCTAATGAACGTAGTGATGCCCGATAGAATGCCTTCCATGAACTCTTGCATCAGCC
>random_seq_551
TTAGGCATGCAATCGCGAACCGATGTTACACAAACTGTAGGGGGGTGTGGAATCAAGTGTTGGATCGTCA
>random_seq_552
CGTCCCTATGGCTCTGAATTGACCCCAAAATGTTACATACGGGCCCGTAGTCCATCCGGAGTGTCAGCAG
>random_seq_553
CCCGCTCGTGATATACCTGAGATCCTACCTACTATTGTTCGGGCGAATAGTAGGCTCGGCTGGCATAATA
>random_seq_554
TTCGTGAATTATTGGGTCGTCGGCCCTAATCTTAATACCGCTTCTAGGGGGCCGCCTCCCTATAGGTGAG
>random_seq_555
TATTGGGCGAGGTAAAGCGATTAAGGCTGGTTTGACTGTATTCAGTACGGGAGTACCTACTTTATATATC
>random_seq_556
TACCGCGTCCTATATGAGTCTTCTAAGCCAGCGGATACAAGGGAAAGATGCAATTGGAAATGTCGTGGGG
>random_seq_557
AGGACTGAAGGTAGCTCTTCTCTACAGAACCTCATCCCGTTGCCGGCCGAGCATGCACGCCCGGACTCTG
>random_seq_558
TCCGGTATCCTCAGCCGAGTACGACATTTCCCCCGATTGTTTTATACTTTTTTACGGTACCGGCGCAGTG
>random_seq_559
TAAACTAGTAGGGGACCTGTGATCTAGCTAAAGCTCTTTGAGCATGAGGTGCTTTACGTAAGGCTGCATA
>random_seq_560
CCTAACTGCGGTCAGGTAATAACTTAGATGATTATATGAGCTACGATTATGTATTTGAACCCATTATGTG
>random_seq_561
AGTATTATCCGAAGGGGAGTACATATTGTAAGGCACGTTTCTGAAGTCATCATCCGCGAAGGGATCCCGT
>random_seq_562
AGGCTGTCTTTCGGGCCCTAAAGTCTCTCAGAAAGTATCTGGGGAAAATTTATATCCGAGTCAGAAATAC
>random_seq_563
GCTAGAATCGCCTTTTATTTGTGCCGGAAAGGTTGCTCCAAAGTGTACGTGGTATAAGCAGGCCATACGA
>random_seq_564
CTCGTCGACTGGCTCGTATCTTACGTGGAGGGCAAGCCCACAAACTAGCATGAAGGTGCCGCATGGTGAC
>random_seq_565
CGCTCTCGCCCTACTGGGTTCGAGGATGCTCTAATATGTGATGGGTCCCCAATTGAAGCATCACCCGAAG
>random_seq_566
CTGTGGTTTCATTACGTCGTAGACTAAAGTTTTGCCTGTCAGTTACCCCGGCAATAGCGCAGCCGCCCCG
>random_seq_567
CACCGGGGGAGTGTCTACTGTGATGGGTTCTACACTAGCCATCGCCCGTGGCGGAGAGCATCGCTCAATT
>random_seq_568
ACTACGGGAACGGTAATTAACGAGTGGGCATCTCTCAGCAACGCGTTCACTGCACTGCAAACGCACTACC
>random_seq_569
GCGACATACCTGGAACTCACATACGCATGAATTGTCATTTATGCTGGATTTCCTTTGTTATGGACCCCTG
>random_seq_570
TTCATGCCCCACTATGTGTTGGAGAGTCAGGACAAGTTGCCGCGGCCTTGAAGCCAAGATTCTCATTTCC
>random_seq_571
GCTGTGAGTTCGCGCTCGGTGCTAGTACCTCGCGCGGGTTTCATTAATATAAATACTCCAGGTTTATGTA
>random_seq_572
AATCATAAGGGGGATGAGCCCATTATCGGGTTGTTAGACTTTCAGCAACGGCTGCCTCATAGGCTCCCGT
>random_seq_573
CCGATTTTAGGGAGCGTTATGTTAAATTTATGAATAACGTACAGCGCTGGCGTCCCATAATACGGATTTC
>random_seq_574
TAATATCTAACCTAATGTTGCATCGTCCCAACTGTGCTGAGCCGGAGGTATCTGACTGGACGTAAGTTCG
>random_seq_575
GTGAAGCCGTAGTAAGTGAACTCACCGGGGTACCTATATCTTATACAGTATTAACTCAGCAGTTAACTCA
>random_seq_576
CCCGGCTGGGTTCACCGCTGGCATTAAGATTATGCTACATCCGTAGCGGTCTCGGGGCAGTATCGTTGCG
>random_seq_577
GTAACGTCCATAGTGCAGTCCCTGTCCCAAGACTCCAAAAAAGGTTTTCACGCTCCGAGTAACTTCCATT
>random_seq_578
CTCTCCCTCAGGCAATGATTGACTGCATGGTTCGCGGATCGGCGGGCGCAGTGGCCTTTGTGATCCAAGA
>random_seq_579
CGCCAAACGGCTAAACTTTCATTTAAGCTCAACGCGATTTCGACACGCCAAGCCTAATTAATAAAACGAC
>random_seq_580
CCGTCGGCGTAGCCTTGGTACAGGCAGCCCGTAGGCATATATCCGTATTGATCATTTAAACTCTCTAAAG
>random_seq_581
TAACCTAGTCGTAAGTTCAGCGACATGACGTAACAAACAGACGGATTGTGCGGTTATGTGTGGAGGATTT
>random_seq_582
GTGTTATTATATAGCAGCGCGAATGTGTTGGGTTCTCAAGGTAACTCTCCGTTAGGAGCCGCATCTTGTA
>random_seq_583
CTCCTAGCCGTGTGAATCACTCGTAAAACCAAGGTGAGTTTTTAACACTTCCGTAACCAGGGTCCCGCAT
>random_seq_584
CTCGCCACGTTGGTACCTGAAGGTGCACGGGCCCGATTCTGCACACTCGCTCCCCGAGGGCAGTTCAAAA
>random_seq_585
CGCAATTTGCAACTGAGTAATGCATCCTCGTTAATCAAGGGAAGTTGATGCCTGTCCACTACTCTCAGAG
>random_seq_586
AGAGAAAATACAGCTTCTTCAGCCCGCTGCTACGGTTTGCTACATTAAAGATTTGCTAGATGTGTTTCAT
>random_seq_587
ACCATTAACGTGCTGGTCACGACAGATTTCCACGTAATATGTAAGCGTTGCATCGCACCTTACGCACTAT
>random_seq_588
CGAGGACGCGGATCTGATATCAAAGCACCCTACATGCTGCACCCCGGCAAAACCTAGTGAAGGACAGTGT
>random_seq_589
AGCCCAACGACAATGTCCTACATCGCACACGGAACGTTGATCAGCCGAGACTGTACTGGGAAGGGATAGA
>random_seq_590
TCATGCCCCCCACTAATGCGTCCCGGTCGTTCTTTGGGTTATACCGACGCAACAGGTCCCAACTAGAGCC
>random_seq_591
TATCGCTGAGGTTCGAGTTAGTACAACGGTTGTAGCGACCAAGTCCCGGCTTGACTACTTTTGGTTCTGA
>random_seq_592
GGCTACTTGGTCGGCCACTCACGTCCGGGTGGCAGGCAGCCTAGCCGATAAGTATACTCGTAATAGACTA
>random_seq_593
CTTTCGTCGGGTGCAGCGTCTTAGGGCCCCGTGTAGGTATAATCCAGGGAGCGAACCGGTGAGGCGTCCG
>random_seq_594
GTGCTTGCAATCCGTCCAGGCCGTCGTCTCGAAACGGTCACTCCTAGGAAGCTCATGCAAAATATTTCCA
>random_seq_595
TCCAAATAAGTGTCGGTGCGCGGAGCTTCGGCCAAAAAACTAACTTTCTAGAATCTCATACGAAAATCCG
>random_seq_596
GATTCAATAGAGCATCAGTCGTTAACCCCGTCGGCCCCGGCCAAAACGAATTTGGCCCCCTTGACAATAG
>random_seq_597
TGATTAGCATAAGTGGAAACTCTCTGTGCCTAGCTAAGAGAAAGATAGTGAAAAACTGGCACAAATAGTC
>random_seq_598
AACTACCAGCCCCTTCAAAATCAATTAAGTCATTTCAGTAACAGTCGAGTGCAGCCGTGGCCGAACTCGA
>random_seq_599
AACGAGCAAGCCTCAACATGGCATCGAACGGAAAATTCGGAGGCTCATGTCAATGCATTCTGGCATCACT
>random_seq_600
TACACCAGGCCGGGACATTGATTGCCCAGGTCTGGTGGAACTGCGAAGATAAACTTTTACCAATAGGTCA
>random_seq_601
GGTGCATCAATACGGTAGCCACGGGTCAGTTCACCCAGTCGGAGTCGAATCCGGTTGCTAAACGCGCACA
>random_seq_602
CAGATATCATGAGTACTGTATCCGTCCTGACTCGCGGTAATAGTCGCATGACCAGACCCGCTCAACTTTC
>random_seq_603
CCAACGGACTGTGGGTGCTCTCTTCGGACAGGATCTCCCCTTGAGTTCCGTATCGTAGCGCTGTTGAGCA
>random_seq_604
CCTACTCACAACGCCGACAAAGGCAAAATGGGGACATACACGGGCATCTTTTTGTGGTTATTCCGGTAAG
>random_seq_605
GCCCCTACCAAGACAGCATATTGAGTACTGCGTAGTGGTTGGAGTCTAGGCGAACTCGATTCGCAGTTCG
>random_seq_606
CAAGTTGTGAGCATCGGTGGCTTCCTGACTGAAGCGACTATACACCAATGGCTACACACTGCTTACGGAA
>random_seq_607
TGTCGTTATTAGAATGGGGGAGGGGGAAGGGTACCATCATCGCGTTGGTACAGTGGGGTCACCCACGTCT
>random_seq_608
AGTGATGTGTCTCACAATTCGAGTTGTGCGCTTTCTTTGCGTGCATCTTCGCTCTAAGCGCATCAAGGTC
>random_seq_609
AGGCGCGCTTTAATTTCAAAGGCATCGCTAGGCGTTTTCGCTCTTACTCGTGCGCCTAGGAGCCGCCACA
>random_seq_610
CGGAGGGCCTGTAATATTCAAGCAGTCATTATACTTGAGAGTAAGCTCATCAGTTTACGTCACATAGACC
>random_seq_611
CTCTGGTCAGCGTCCCTCAGCCGACTAGAAAATCATAGTTGGAACTACTAACGGTGCCCTTAGATAGAAC
>random_seq_612
CCTGAAGCGTAACCGACGAGTCCGACACACATAAGAATCGGGATACTCCATAAATTCGGGGTAATGTTTT
>random_seq_613
AAACACTTTAAGGCTCCCACGAGTCCTATCCAACCTACTGCCAACTACGAGTCTTTCTAAGGATTAATGT
>random_seq_614
GTGTCACGCAACTTGATTTGCTCTTTCACCATTTTATAGTCGAATACGAGAGCGTAGCCCTCCTATATCT
>random_seq_615
GAAGATATCAGCCGGTCCGACCTTAGCTTAGTTGTACACGGGTTCGCCTGGGAGGTTCGAGCGCAGATCT
>random_seq_616
ACGTCGGGTCTCATCGGTATATTGGTAATAATACGAAAATTCCTAATAGATCGGATTGCCGCTAGACCTG
>random_seq_617
TATGAAAATAGTTGCTATACAGTCTAGTCACAGTTCCACCCGGTTGGGTCACGCGGAAGCAGCGAGGTTC
>random_seq_618
GTAAGATGCGCAAGCGGTGTACATGAGCCGGCACCGTTCAGAGATAACTCTTTGCTGCTTCGCGACGAAT
>random_seq_619
GGTGTTGGGACGGCTAGCCGAAGCCCACTTATGGCTGATAACGTTCGTTTAAGGGACTGTTGATATTCTT
>random_seq_620
TATAGCAAACAGCAGCGGGCTGAACTAGCATTTATAGTTGCGGAATCCCCTGAGCCCTCTCTTGTGAGAG
>random_seq_621
CCCCGGAGACGGGCGAGTGCGCCTCTTACACGAATCTATCTAAGCGCACCTGCACCTCGCCACGCCCCGC
>random_seq_622
CAGCAACCCACTGTCCCGCACATACTGGAATTTCTAAGGTCGCGCCCATTGGACAGTATTGTTGCGGTAG
>random_seq_623
ACTCTATATTGTAACCCTGAACGGGTAAGCAGTGAGATAGTCGACCCCAGTAGGCATATCGTTTTGCGAC
>random_seq_624
GATGAATGATTGTTTGGGGTTCCTGAAGCGTATGGGGCCTAAGTAATCTGTAATCACCTCCCTAGTTCAG
>random_seq_625
GTATGCGTGCTTATCAGATAGTGCTCGACACTAATTTTGATACAGAATCGGCCATGGAGCCTGTGTCGAA
>random_seq_626
GAGTGCCCGCGCTTCCTAGCCAATATGGGACATTCTCCTTATGGCTTGCCGTTAGCACAATTTCGTCTGT
>random_seq_627
CGCGGGTCCGCCAGCTGGGAGTAGCCCGATGCAGATCCCACTCCTTAACTTCTTAGTGTAAGGTCTAGCG
>random_seq_628
TCAGGGTGAGGCGATCAAGTGACGATGCTACTGCTATCTCGGCCAAAGACCCCGAGTTTAGACCATGAGG
>random_seq_629
TGGGCGGTACGTACATAACCGCCGGCGGTATCATTTAACGTGGGAGGCGAGGCGCAGCTACAGAGCGAGG
>random_seq_630
CACATGGTCCCCCTGTTACGCCCGTTGCGCGAACTCACGTTCTACGTCCCTTCAAACTATCCGGAGGTTT
>random_seq_631
AAAACCAATGCTACTAACTCTGGAACCGAAGTCCCGAATATCTAGGTGGTGGTACGCCTACATTACGGGA
>random_seq_632
ATTGCTTAAAGTACAATTATTGTTAAGTAATTGGCCAGGATGTCATATGTACACCCTAAAGAGAGGTCAG
>random_seq_633
GATCAGCTGAGTCTTCCTACCTGGTCGTCGACTCAATGCCTTAGCCGCTAACACATGAGTTCTGCTTCTG
>random_seq_634
TCAAGTCGCGGGGGCCCAAGAGAGGGACTTGTGTTATTTCTGCACGCCTTTGACACACACCGCAAATTTG
>random_seq_635
TTGCTCTAAAGAACCGTAAGATACGAGTGAAAGAGTATATGGGATCCAAGATCCTTCGTTACCCGCTGCG
>random_seq_636
AGCGATGGCTCCTTTTGTCGCTCATATCCCCGGAAACCGTAGAAACGTTTCCTTATTATGGAGCGATTAT
>random_seq_637
AGCGACGCGATTCTCTGATTTCACGTAACCAGTAATTTAGATCCTTTGACCAGTCCTTATTTAGGGGCTT
>random_seq_638
TGTTTGTCTCGGACCCCGAGCAATATAGCTTATTGCACAAGACTTGCGAGTTACCTACACTGCGTTTGGT
>random_seq_639
CCCGACACGACATACTAGATGAACAAGGTCCCCTTGCTGGGAGGTTGGCGAGACATTACGACAACTTTTC
>random_seq_640
ATCACGTTATAACGACATAAACAGCGGGAGAATCGTTAAAGCACCTTGACTAGTGAGTCTGCTAAGCCGG
>random_seq_641
GGGCACTTTTGGTGTGATGCTTTGGGGGTTGTTCTCGGCCATGGCTGAAGTCAAGATTAGTCTCGTGCTA
>random_seq_642
CTGAATAAATTACTATCAGGCAAATTGTAGACACTATGTGACGGTTGCTTAGCGATTATTCTTCAATACC
>random_seq_643
GCAATGACTGACCATAGCGATAGCGCGCGGGTAATGTTTACCGCAAGGTGATGGACATCTCTTTACAGAG
>random_seq_644
TTTGCTGCAAGGGCTATGCATGTTCAATAATGCAAAACACGCGTCTAGTTAGCGAGCTGCAACGAACGAA
>random_seq_645
TGAAGTAATTTTGGGCCCGGCCGCTGGTTGCTAGGAGGGGATTCAGTTTAGAATTTTATGGTGATCGTGG
>random_seq_646
GCGACTCACTAGCTGTGTGTAAACCATTGTTGTCTAAGTGGTTAGGCGCTAGGTAGTCTCACCTCCCCGC
>random_seq_647
AGTGAAAGACTGGCCGGGCGTGACATTCGACGGCTATAGGTTCAACAATTCATGCATTTTTTGATGTACC
>random_seq_648
TAGTCGGCTTTTAAACGTGTCGACGAAGGTTTCTTGCGCTCAGCGGTTAGTCGTATTCGGTGCTGCGATC
>random_seq_649
GGTGAATAACACTCGCGAGGTATGTAAGGCCGACATTCGTCGGCCAACAGTTTCTAATGAACCCCTAATA
>random_seq_650
GGCTAGCACGGAGGGATTAAGGCCAAACATATTAGACTGTACAACTTTCTATACTTCCAATGGCCTCTAC
>random_seq_651
TTTGCTACTGGGCCCTGCACTTACGGCTACACGGATTATGCAAAGGATGTTTTTCCTGACGAAGCAAGAC
>random_seq_652
GGGCTATACTTTCTATCGAGCCTCGTAAAAAGTATACCGGGACCATCGTCTGCTGCAGATTGATTATTGA
>random_seq_653
CAACGTATTATCGCGTGGGCGGGAACTAGCCGGTGGCAGTACGACATGCTTAGGCCACGAGGTTAATGGA
>random_seq_654
GAATGAGAGGCCTTGCAATGTCGTTCTCAATATAGAGATGGTTTGTTGCGCGATGTGTATAAGCAGGTGT
>random_seq_655
TATACAGGCAAGCTATCACTCCTACTTTCCCTTCTAGTTGTCGAGGGCCATCAGGTCATCTCCCACGCTC
>random_seq_656
CTGATCCACTAGCTGGCCGAAGTTTTACGTTCCAGCATGGATGTTACGGCAGGCGGACTCTAGGCCCACG
>random_seq_657
TACTTAGGAGAGGGTCGTGTGATGTCTACCCTTGCGGTCTACATACCCGCCTCCATCTACACCTCATCCC
>random_seq_658
TCAATAAATAACGTATTTTCAAAACGCGGACGCCGCACTTGGAGAGTAAAACTATACTCACGGCCTTGGT
>random_seq_659
TGTTGTGTACTCCACATGGGCTGGGACGCAATCGGCGCTTAGTTGGCGTTAACTCGTTTGTCGTCCCTGA
>random_seq_660
AGAATAATAGTTAAACGAGACAGCCCGGGCTCTAATGCGTCCCTCACCTTATCGGCTAAGATTGCATGCC
>random_seq_661
CCAATCAAACGTCCTCTAAAGATACGGCGCGAAGTTTGCAGGCGAGCTGATATAGCAATTGTAGTGTCGG
>random_seq_662
AGAGAAGAAGTTTCCAGAGGCAAGGAGTGCAGTTAGAAGCTCATCAGCAATGACGTGGTATTCCAATATG
>random_seq_663
AGCCCCGACCTCAATAGCGAAGACCTTGCACCATCGTGGCAAGACACTAGGAGGCGCGACCCTCCCAGTT
>random_seq_664
ACCCTCCATTTTAACAAGAATGGCGCAGTTCCAGTCGCCCAACCCCGCGCATGTCGCGGGAAATGGCGTG
>random_seq_665
AAGGGGCAACACTCCAAGGCGATGCTTCGTGTCGATTCGCTGAGCAGATACCGTGCTGTACTCATAGGTT
>random_seq_666
ACCGCTCTTCTTCTGAACACATGACCGTTCGTTTATTACGGCCTTACGCGCATACAGAGCCCCTGTATAG
>random_seq_667
AACCTACGCGTCCATATCGCGTTCTAGAGTCTATTATGCGTCCCGGCATCTTAAAGCTCTAGAAGGTCGA
>random_seq_668
TGTAGGGAGCGATACTGATTGTCATGCTAAGTCTCCATGTCTTGCTCAGTGCATAAACGACTCAAGCGGC
>random_seq_669
AACGGTTACGTAAGCCCGGAAGTATCAGGAAGCGTAGAGGATTTTGTAAGGAGGATGGGTCCCGTCACCA
>random_seq_670
CATCTTTTGTTAGACGAGGAATTCCCTGAATTCCGAATTGCGCTTGCGCCCCACGGGCTGCGATCTACGT
>random_seq_671
CTTAAAACGGTTGTGCGGGCAAGCGCACAACACCTGCGCGCTCACGGCTCATTAAAGTTTAATGCCGTCG
>random_seq_672
TCTTCACTTGAGTGATTCACCAACAGCCCGTTTGACGAGATTCGGTCCGCTGGAGTATTTCTAACGTCAT
>random_seq_673
GAGTTCCGCTCGACCCGCAATTTTGCGTATGTTCAGTTAGGCCGGGTATCTGGTAGGGTAACTAGTTTGA
>random_seq_674
CTGTATTTGATCATTGGCAATCGTGGTGGGTGGATAAGGACGCAATGCCTCCAACCATACCTGCCTATTT
>random_seq_675
ACTTGGTATATGTGACTTGCGCTCGGCGAAGTCGATCACAGACCGACCGGAAATGTTAAGGGCGACTGCA
>random_seq_676
CGTAGAACGGGTAGGATTCGTCGCGTAGTTCGTTGGCTAACTCAAGTACAAAATGCACGGATTCATTGTA
>random_seq_677
CGTCTCCGGTGGGGGACCTACAATGACATTCGGCAGCCGACTGGGCACTGCTAGAGTCTGAGTCCGAACC
>random_seq_678
CGTACCCCCCAGCTTTTAGACATTGCCGTGAAGACCTTGTCGCACTCTGGAAGCAGCCCTTTAGCTGTTT
>random_seq_679
CTAAGTTCACCAAGCACTTATCGGTTTTTTATATCATAACATGGTTAGTTGTAATCTAATCGATCCCTCC
>random_seq_680
GCGAGCCCTGAGTGTCATATTAGGTTAAGTCAACACGCGCACCATCCTATAAATTGTTGGCTGGCTCGCG
>random_seq_681
TTATTGTAGTCAGCTGGCGACAGAGCGGAGTTAGTGTTTGATCATAAAGGACAGGTCATCCATAGTGGTA
>random_seq_682
TCCCTCAACGGAAGGTAGTACCCGCTAATATCTCCATGCTGTCCATACCATCGCATTAACGTGGCCTCAG
>random_seq_683
TGGCGACCCTAATCGTTATGCTCGAATGCAAGGACTCCAACGTACCGCTTACTGTGTGCTTGGCTAAACG
>random_seq_684
CATGTGTGTTGTACAAAGCAGATTTCCCAGCAGTAAACACATGATGGAGCAATCTGATGGCGAATTAGTA
>random_seq_685
GCCCAGTGCGTGTAGGATTGAGTTTCCGCTCTTTGGAGGTTCACGGAAAGACGACCTCTTCCAAAGCATT
>random_seq_686
TTAAATTTATTCAATGGACTGAAGTCGGAAGTTCGTGCGGGATCGATTGCGCGACCAGCATGGGCCGAGC
>random_seq_687
GACTCCTACATGTGTAATGACATTAATTGCCTGTTCTTCACCATCACGGGTTATGTTAGTGCGTCGGACG
>random_seq_688
ACGGGTCTCTATCCGGATAAAGTCCTATGCGATCCGGTCTCCGCCCACATTACTAAGAAATCATTTGGTG
>random_seq_689
GGTAACAACGTTGCCTTTCTAAGTATCATGAGTGAGTTTGGATACCGAATGGTGTACTTCCAGATGCCTG
>random_seq_690
CTATGTGTGAGCGAATCATGAAAAACGAACCGCTTCGAGTCCTTCCCTGGAGAAGAGTTTGTGAAACGTC
>random_seq_691
TGCTCCGTGCACTAGGAACCATGTCCGCGGGCGCCTTCCTATCCGCCTTGCCACTTCGTTGACCTATTTT
>random_seq_692
CCTCAATCGCCCCCATGATCAGGCTTTCCGCTGGCATGCGTTGTTGCAATTGACCCGCCATGGCCGGTAC
>random_seq_693
GTGATGATTTAACGGTTAATGTGCGTGTAGTTCAAGATTCACACTGGGCTCGGGGTGAAAAATTCCATTG
>random_seq_694
TCTAATTCATTTTTCGCGTCGCAAGGGCGAATTGGATGTGTAGGAACCTGAAGTCGGAGTACAGAGTTTA
>random_seq_695
TTGTTGTGTTCATATTACACGTATCTGCCCGGTGCTAATGACATCGTGGCACGCACCCCGCATATATCGT
>random_seq_696
TCGATGCACTTGCTATCCCCGTAGCTTGGCCATGGTTGACCCACAGGGGTGTTTACCGCGTACGTGAAGC
>random_seq_697
CAGCCATATGTTAAGACGCCCGTGGCATCGTGTTCGGGTAACTCACCCTGGGTGTTCATGGATTAGGGGT
>random_seq_698
GAGTTCGAGACTCCTCCAGCCGGTGACCCAAGGGCAAGGGGAGGACTCGAGCCTAAGTCCAGTCGATTAA
>random_seq_699
GGATAAGGGGCCGCAACTGCGTAGAAGGAGAGAACATTGATATCTAGTTTCAGGGTGAAGCCCACGCAGT
>random_seq_700
CGTATACGTGAGTTCAAGCTTCGGTCGTCTAGTTTGGGTTGCCGTTCTCGAGGGCTAGGGGACCTGCAGG
>random_seq_701
GGTATAACAAATTGCATGCTTCAGGCGGGCCAGACGGTATTGGTGCAGCACATCGGATTTAGGTTGTTTC
>random_seq_702
GCGACAAGCCCGCTCTTACCTATAAGCTACCGCCTTGTGTCGGAAGGAGGACTAAAAGCCGCAAGACGTA
>random_seq_703
TAAGGTCTTATAGCGTATGCATCATCCAAAATTCACTACCGGGTCGTATGGTGCGAAGTACGGGGACTCT
>random_seq_704
GGTTACCGTTACCCAATGATGTCAATAGGCGGGTTTTACATCCGCTGAGGTGTATGAGCGACAAGATAGG
>random_seq_705
TGATCCTACTTGACAACATCGACCGGTATGACGCCACTTGCCGGTCTTGGAGATAACTGGAATTCCTACT
>random_seq_706
GGGGGACCCTTCGTAGTACTACTGTTCAAACGTAAAAATAGTTTAAAAGGTTTTTCGTACGTTTAACTCG
>random_seq_707
CAACAGGGGTCCCCTGATGTCGGGCATACGTAGTATATTTCGGGCACTCGGACTCTTAAGTAAGAATTTG
>random_seq_708
TTTCCCAGGTATTTACGCGAACTTACCCGCCACCAATCCCGCTTTGATAAGACAACCGACAAGGGGCAAC
>random_seq_709
TCGCTGTGTAGTCCTCCGTTAAGCCCTGTGTATCGCTGAATTAGAGAAATAAAAGGCCAGCAAAATCGTA
>random_seq_710
GAGAGGCCGGGAACCTCGACAGAAAGATTTTCCATCTCATGGGCGGCACTCGTGTCGTTGGTGCGTGAAC
>random_seq_711
CTGGGACTCCGATTCAAAGGAGAACTTGCGTCTGTTATCATTCAAGGATAATTGGAGAGCCGGCTCATTA
>random_seq_712
GCGCTTGCGGCGGCTGCCCCCACCCCCATCTATCTAACCGTTAAGACTACAACGAGGCGTTAGTTAACGG
>random_seq_713
GTGCTAACTGACCGAGACGCGAGTTGACAGATGTTACCGAAGTTACGTCGCAGTTTGGTTCCGAGGCGCG
>random_seq_714
AGAGGACGGTGTTGTGCCCCTCGCGGTTGGCATCTTTGATGGAGAAAAATCAACCACCTCTCCGGACGGC
>random_seq_715
TGTACTGGTTTTAGACTGTGGCTCTGCATCTATTGAACGACTTATATCCCTGTCCTTGTAAAGGACCATT
>random_seq_716
GCACGTTCGACTTTATCACTGGGATTAGCCTGTAATGCTAGCAGGAAAGACCTGGCAGTTATAACCGTTC
>random_seq_717
TCTAGACGCTTTGTTATCTGTCACTGCTTCCTCAGGATAAGCATACTCGCGTCTTATGCTGTGTGCCTCT
>random_seq_718
TTCCCCAAAAGTGTACGTCTTACGAGTTTAGGGCAACCTCACGGTGCCCATGCGTTAGACTCTGGGTTAT
>random_seq_719
CATAGTCACTATAAGCTTTTTCGCTCTATATACCCTTACTCAAGCAACGGCGCATTCAGGGACATTCAAT
>random_seq_720
CGTGCCGGGATCCGATAAGTCTGTCGGCGTTACTTGGAGAGTAGCTGCATTTAAAAACTGGCTTACGCTG
>random_seq_721
TATACGCAGAACATTGGAAATGAACTCTATTTGAGCCCAGAGTTTGACCGTTGCTAGATACTCTAATCCC
>random_seq_722
CGATCTGATTGGTCCTAGTCAAAGATGTACCCGAAGTTCGTGGATCATGGTTATACCACTGGACAAACCT
>random_seq_723
TTGTACCCGCACTTTGTCAGAGTAGCGGCTTAATTCGGTAAGGCGAACGGTCTGTCTAAAATGCACGAAA
>random_seq_724
TATCCCGCTCACTCATACTACATGTACCGATTGTAGGTTAATCGTTAATCGGTAGCTACCCGCTCCCACG
>random_seq_725
AGATGAGCTCTAAAAATACCTCTTCACGGTATCGTCTCCCATGAGACCCACTCGCCGGCACGATTATTCA
>random_seq_726
GGGCTATAAACAGAGACTCTAACGGTTCTGTCACCCTCCGTAAGAAAATTATTATATTCCGGAGGTAAAT
>random_seq_727
CATGACTTGATCTCCTGTGTTGCTCCCTTAGTGATCCTATGTAGAGTGTAACTGAGTGGGTCTCTCTTTG
>random_seq_728
AAAGCAGCCGATCCAACGATAGAGAGACAACGGTTCGTCTATGATCCTAGTTAGAAAGTCCCCTGTTCCC
>random_seq_729
GTAGTAATCGACAAGAAGCCATTAACGGATTACGAAGACCTCTATCTTCACTTAGAGGAAGTAGCACCGA
>random_seq_730
GGGACCAACACGCCTCTCTACAGCAAGTCCGCGTGAACCCCGAACGTCGGCCCGTTCACTGCGCACCATC
>random_seq_731
CGGCCAAGTTCCTTTTTCCCTAAGCCTATGTAAACTGGATCACCTGCCCACCCTCGTCCGCACCCGAAGT
>random_seq_732
CCGGGGGTTAAATTGCTCTGTCTGACCGGATTTAAGAAGGTGCCGACAAAGCTTGGTAGATATTAGCTAT
>random_seq_733
TCACACTAGACATGGTGGAAGTACGCATTTCGTGATGGCTGTGTATCACGTTGGGTCACAGTCCACTGGT
>random_seq_734
TGCGACCAGAAGCGCCGGGGGCCCCGTCTTGCAAGTGGGCCCTAACCTTCTGAAATAATACGGCCGTAGT
>random_seq_735
AGCGACGGGGTGATCTTATCGGTAGTTTCGGCTCTCATTGCCCCGGTGACAGGGTTAACGAACTTGCTGG
>random_seq_736
ACGAACAAACCGCCCGGCAAGCTCATACATATTAGCATCTGGGGCATAAAATCAATACCGACTAGCGCTA
>random_seq_737
CCAGCCTGTTCAACAGCGTAAAGGAGGAACCCCTACCGGTGCTACCTTGAGGCCGTTTGGGGACGAGCAC
>random_seq_738
TACAGTTCTCATATTACAAGTCAGGCTCCCTTAACTCGACATCGAATCGGAGGTATCTCCTGTAAGTGCT
>random_seq_739
GGGCCCGATTTATTTTATAGTTCATAGGGGGACTCATAGGTCGAAGTATATAAGGCACGTGGAATACAGG
>random_seq_740
GGATCCTGTCTGTCTGAGATTTCTATGCTATGGCATTTTGCAGCGACCAGAGACCACTGAGACTCGTGAG
>random_seq_741
CAAGCCTTGGGCTCGCCGTTTGCCAACTCACGTCGAAATCTTCAGTTGTGAAAACTACCCCAATAACTAG
>random_seq_742
GACTATTTTTGTGTGGACTTAGGTAAGCAATAGAAGTTCGTTTGTGAACTAGTACACGCCCCGGATCCCT
>random_seq_743
CAAAGTTAGCCCTAGAACGCACTGATACCGCGAAACTCAGAGGTATAGTAAGTTGCCGGAGTAAAGACAC
>random_seq_744
CCTTTGCTCTGTTCAACAGTCAGGTTCCGGGGTTTCTCACGAATAGTTGTCTTAGTTAGGTTTCCTGACT
>random_seq_745
GCAGTCAACAGTCCTTGACCCTGCCGACATGAGATAACAAAGTTTAATAGGACAAGCGGACCGTAGGGTT
>random_seq_746
GGTGGGGGACAATTCTAGGCTAGCACCTATTCGTAGAGCTGCTCTTCCTGCTTCCAGCGGAACCCAGCTC
>random_seq_747
TGAAAGGACAATTTCACTGTCGCCTAACGTAAATCCCTTTGACCTGGCCCGCGTAGCATACATTGAAGTG
>random_seq_748
GCCGTATGGTATGCCCAGAACAGGGATAGTTGATTGCAGATTGGGCGCACCTCCCATATACAGGAGTGTC
>random_seq_749
CTGCCGGTGTTCTCACCCGACTTCCTTGTTGATAAAAAGGTGATCGCTATTCTGGGCAGCAGCCCATCTA
>random_seq_750
AAATACTCGTGAGTTCCGTTGACATCGGCCGTTTGTCGCATGCGTAATTGGTCTCAAGAATCTATAGCTA
>random_seq_751
TTGTAGATCTTCACTCGTGTGGGAGTAATTGCGGGTTTAACAGACCCTCAAGATCTCCTGATACCGCTCG
>random_seq_752
CATCCACTACCTGAGCGCAAGAGTATTATACTAGGGCGCAGAGAGAACTTAATTTCTCAAACTGTGTGAC
>random_seq_753
ACAACGATTTCTGAACGCTGTCTGCAAGCGGTTCCTAGGGGTAGGGGACATCCAGCTCGTCCCACCATAA
>random_seq_754
GCAAATCGACGAGGTGCGCGTCTAGAAGGCAAACCACAGCTCCGCCCTACTTTCTGGGTGATCGAGATCG
>random_seq_755
TCTGGACTGGCTCGTCACTACCGAGTTCAAACAGCTGAAGGAGATTTGAATGGGATCTGATAGCATATAG
>random_seq_756
CCCTCGTCAAGTTTCCCGCCTTACAGCGGAACATGCCTGGTGAAAAAGAATGGGCGTCAAAATGAACGCC
>random_seq_757
ACTGTCTACAGACTTCTGAGAGCTTTCCCCTCGGATGGCACGCGCCTCCAATACTGTCCCCTCATTTGCA
>random_seq_758
TGGGCGCCGGCGGATCAAAACACCGGGACAAAACGTAATACCAAAAGGCCACACTCGTATCAAGCAGGCC
>random_seq_759
GGACAGAAAACCGAATCAAACTCAGCAATTACCGAAGCTTGATAGTTAGGGAATGTCATTCAATCCCCAA
>random_seq_760
GATACGACATCGGGTAAGCATAGTACGCTGGGTGAATTTCTATAAAACGAGGTGGGGTGCCGTATCGGCG
>random_seq_761
CTCAGCAGTTCGCGAGATTTCACAATGTCTCTGGGGCATGGTAGTGACTGTTATTTAAAATGAAACCCAT
>random_seq_762
GTCTGTTCGCGCGGTCCACTTTCCGACACCTTCAGTGGCAAATCTGGAGGTGTCGCTTTCAAACCGCACG
>random_seq_763
TTCGGGGTAATCCTGGAGGTAATAAGGACATCCCCGGGCCAGATTTCAGATCAACTTACGCCTGTCAAGA
>random_seq_764
TGCGCATTACGTCGGGCATGGTCGCAAACCGAGGGACCCTAACGGTACATCAAGGCCGCAAAAGACAAGA
>random_seq_765
GTTCGAGGAAAACAAGGGCCCCAACAATGAAACCAATGACGGCTTAGTCTGTGGAGGGCGCAGACCATCA
>random_seq_766
CGGTAATGACCATGAAGCTGCGGCTGCCGCCTTCGATTGAGACAGTTTCAATTTTTGCCCCAGGGATGCT
>random_seq_767
TACTGAATACCCACTTTGACTCTATGCACCCGAATCAGCCAGTTTTCGAGTTTGTTACGACTTAAGATGG
>random_seq_768
CCAACAATAGCTTTGGAAGTGACGTCCCGGGATCAGGAGTGCGATCAATTCGTCGGACACTACCGTCAAT
>random_seq_769
TGGGCATCGACCTGTCTCCATAGGCCCGTTACGAGCTGAGGTACCCGGAGTTGCAAAGGAACATCGCCGA
>random_seq_770
ATTCGCGCGTCACAGGCCGGCATACTATAAGACATACCAACCACCGCATACAGCAACACAAAGGTTTCAT
>random_seq_771
CTTCCTTGTTATTCTGCCTCCGGCCTCGAGTGGCAGGCGCTGCTACTAGAGAACTTCCACGGTCACACGT
>random_seq_772
CTACAAAGATTGCTTCTAGTCCGACTCTCGCGCCAGCCGCCATATTTGGGCAACTTTAGTAGGAAATAAC
>random_seq_773
TTTCCCCATGCGGACAGCAATACGTAACCAAACCTAAGCCCGCAAGGAATGACCTAGACCTAACGAGAGG
>random_seq_774
GCTCCTCGGGGCCGTCAGTCTTAGGCCTCACGGCATATTCTTCGCCACGGATGCGACGAAGGCGCTCTAT
>random_seq_775
CATGATCGCGGCGCCTTATTCTCTAAATCCTATACGGTGTGTTACTGTTCCCCTAACAATGCTCGCATTT
>random_seq_776
ACGCTCTATCCCCGAGCGCAGCAGCAACCCAACGCAACACTCGGCCAACTCCGCTTTCTGGATTACGCTT
>random_seq_777
CCCCATGGCACTGCAGGATATTGCAGTGGTGGACAAGACTACATTACGTGGATAGTTTGGTTGATTCAGC
>random_seq_778
TTAACGGTCTCTCAGACTATTCTGCCGACATATTAGCACGTGCCGTAATGAAGTGCTATTAACCAGAGCC
>random_seq_779
CGCAGCCTTGAAATCACAGTGATGCAAGTGCCGTTCACGACAACAACTGAGAAGGGATACGAAGGAAAAT
>random_seq_780
AATCATTCGATTTCAAGTCGTAGTGCGAACCTGAGCCGGTTAAGGGAAGGAGGCGTCACACAATTCTTTC
>random_seq_781
GAAGAGCCCTAGCATATTACATGCCCGTTAAGCGCAGTTAACTTGTATCTGAAGGGCAGCGTATTGTTCG
>random_seq_782
GAGATATGTATACGTGTGTGGCAAGAGTTATGAAAGACACGCAATCGGCTCTAGGCTCCCAAGTCCCTAG
>random_seq_783
AGGCCGTGTTGCCCGTAACTTGTTGTTGAACCTAGGCGGCACGAGGCGTGCTCGGCGCCCGAGGCGTCTT
>random_seq_784
TGACAGTCGGACCTCGGCGCGTGAATGTAAGACAGCGTCGGTGACTCCAGCTGCGGCGGATATTATTCTA
>random_seq_785
AAGAACTATGCACGTGTGCTTGCGGTACTGGGTCGTTCGGAGCGCGGATAGGGGAGGTAATGGTCTGACG
>random_seq_786
CTAAGACGTGGATTCCACGGCCATTATTAGTTTGCAGTTATGCCCCGTGTGTTTACAGTGACATTTCCTA
>random_seq_787
ACCTGTATACGACCTAGCTACCCGGTAAAGGCGCGATCGAATCGGGCAGACTACACCTATCTGTAACAGA
>random_seq_788
GGGATTAACCTAGACACACGGCGCCACGAGAGACACAATAATAATTTGTAATTTTTAGCTCCGGGATGCA
>random_seq_789
ATATCAGACATAGGGCGGGTGCCCTCCTTACGCAGCCCCAATTGTCACTCAGCTAAGAGTGGGATACTCG
>random_seq_790
GATCAAGTCCATATGCAATCCTGCACCCACATTTGCTCTTGTCGCACGCGCGGTAAGAAAAGATTGAACG
>random_seq_791
CACGAGGGCGCGCTGGGTTCGGTGTAGAATACCTGTCGCACCCCACTATCAGTTCGAGCGGTATGCCGCA
>random_seq_792
CCCTGCCGTCGCCGGTGTGCAATTTGAACACTGCACCAGAGGAAAGAGCACGCCGTTAATCATAACTAGT
>random_seq_793
CTTTGAGCAAAGCTTCGATTATAGGCCACGGCCTGTCATATTGACCCATAGTACTTCTTAGACAATGTAC
>random_seq_794
CAACCCTAATAGTCGCAGTTTACAGAGGGTAGTGATTAAGAGGGCGTGCAGTAGGGTAAGTAGTGATCGG
>random_seq_795
ACCTGACTTAGAGCGAGGAACTTGTACTAATGGATCGTTGTTCGCTGACTGGACGTAGGTGGCTATCTTG
>random_seq_796
CTGCAGGGGTTCTCCAACTGCTGTGACTGAGGTGAGTTGTACTCATATAGCGAGTTCCAGTAAGGAATAT
>random_seq_797
GCGAAGATCGGCGACTTCCGCACGTATCCCGCCACGACTATCCAGGGCCCCGCTCCTCGCGCGGACCGGA
>random_seq_798
CAGTTTCGCCTGGATCGTAGACCTGCGCGGGACCCTAATATGGTCGCCTCGCATTATACATAGCACTATC
>random_seq_799
CCCCCCCGTCAGCCGTTGATGGTTTCCGCACCACCCGTCTCTAATCGACAATCAACTCCGAGGACCTGTA
>random_seq_800
TTCGCCTAAGGCCAAGTCTAGCGCGGGATAGAATTCGAACCAGGTACTTCGGTCCTAACTTGAGGTCGCA
>random_seq_801
TAACTATGGGTTGGAAACTGTTCCCCCACAATGTCACCGTTGCTCCTGGCTAAACACCTTTGAAGTTCCG
>random_seq_802
GTTGGGTGTTACAAGTTCTCCGATATCTATTAGCAGGTAACTCCACAAACCTCACAAGCCCGGGAGCAAG
>random_seq_803
GTGCTTGTAAACAAAGACCCGTGTTGTTAGACTCGCCGTTATATGTAGCACCCGGTTGGGATACTAGTAA
>random_seq_804
TGATATTATAGCACTAAGATACATCCCAAAACCGCGGGGAATGACTAAATTACCACCCGTAATTGGCGAT
>random_seq_805
CTCGATACTCCGTCATCACCGGCCGGTCGCTACACCCCGATTAGGTCATGCGAGATGGCAACTTTGAGGA
>random_seq_806
CAGGGGGGTAGATTTGCAATCAATACAATGAAACTCCTTCCGGAGTTTCGGCGGGTGTATGAAGGGCTTC
>random_seq_807
GTACCACTCCGCTCCCAGAGCCCCCTATGACATCACGCGGGTCAGACATAACGGTCAAATTATCTGAGGG
>random_seq_808
ACACCGGGAAACAAGGATGGCAGGGTATTGTCGTAGTCTAAAAGTATTCACATCATTCTATTAAGACTGT
>random_seq_809
CGTCTTGAACTTGAAAAAGTGTGCGGTGGCTAACGCCCGAGGGTTACAGTCAGCCTCGACAGAGTTTCCA
>random_seq_810
CGACCCTCGTTGACGGATCTGATAATCTGGCCCGAAAGCCGATCGCAGCGATAGTTCCGGCGCTCAAGTT
>random_seq_811
AACTTTTATTCCGCAGGCTGTGCGTGGCCTGTCAGAGGTAGGCCGCCTCGGAACAAGGCTACGGCTTGGA
>random_seq_812
TTACATCAGGTTCACTCATCAGTTAACAAGTATTCAGCGTGATGGCTTTCGATTAAAGCATCGTGGTCCC
>random_seq_813
GATCATAGGGGTGAATGATCGGGGTCGACCTAGTACGCGAAATCAGTTCGTTAGCGTTCGTACGGGTACT
>random_seq_814
AAATAAACTGATAGAACAACCCCCGCTTAGGGGCGCGAGCATTTGATCATGATAGACCGCTAGTCGAACA
>random_seq_815
GTCGTACCAACAGTGACAATCTCCGTTGTTATCAGTGTCGCACCCTGATATGTCCAGGCAGAATTTGCAT
>random_seq_816
GTGTGGGGACGTCGAAGAACGGTGGTATGCAACACATTCAGCCGCACTTACTAGTCGGGGCACTATCAGA
>random_seq_817
CGGGCTAGAGGCTGGGCCCGTATAGGTGGGAGTTTACCCGATTACGTTCGATCGCTGCGCCGCCAGAGAA
>random_seq_818
GGACTCACAAGACAACATGGGGTCAACGCGATGTGAAATGCGCGTGCCTGACTGGCATGGCTCTTCAGGA
>random_seq_819
CCTAACCGTACCAGTGGTATGCCAACCTCTTGCATCGCCTATTGCGCAGACTAACGCCCGTAGTCCGATG
>random_seq_820
GACACTCAATGCACTACACAGCCAAAGTCAGAATGGTGGTCCGGTCGTTGAGCCGCCTTGGACGGGTCGA
>random_seq_821
TAAGAGGTAAGCTGACCGAGGGCTTGGCTGCCAAACTTAAGTGAATGTCCTGTCAGACGCTACGGAGGCT
>random_seq_822
AATTTAATCATCACTGTGCACCACGACCTAGTTTGTGTAACGGGTTGACTGCTAATGGTTGTTTAGGAAG
>random_seq_823
AGTGCAGAAACCGCCTGCGGGTTCCACTCCGACATCTACCTCTGGTGTACGTCCGCCTAGCCAACGAGAG
>random_seq_824
CTTGTTCGGAACATGCTGCTCATGTCCCAACTTCATATAGTATTCTGAGGTATGACCTCATTCGGGACCT
>random_seq_825
AGTGGCAGGGCCTCCTGCATTTATCTACATGACCTGTTCTTGCCTCTGACGGGTCCTCGAGAGAGCGAGT
>random_seq_826
TATAGAAGAGAAAGAAAATGAGATAAGGCGAAGTAATGTACGGATTCGGGACCGTTCGGCGACGCTGCGC
>random_seq_827
TATGTTTCGCCCCTATGTTAGCTTTAGCGAGACATGAAAGTCATAGTCATACAGCTTTCGTCAAATACCG
>random_seq_828
GAAGAGGGTCTGGTCGGGTGTATTTCGTATACCTACTCGCAGGCGCGAGGCAGAATAACAAAACCAAACT
>random_seq_829
CCCACCTGTTAATATCGCGTAAATGTCTGTTCACATGGGAATAGACTGTGAATGGGCTACTTGGATACGG
>random_seq_830
AGTCCCATTTGGTCAGTCAACGGTCTAGGCTTTGTCTTCAGGTTCTAACCTGGGACCTGACCACTCGCCC
>random_seq_831
GTAGATACCGTCGATAACCAGCAACTCTCTCCCAACTCATGCAGTGGGGGACAGGCTCAATTGTCTGGCC
>random_seq_832
CTGAACGTTCACCAGCCCCATGAGACATATAGTAAGCATTACACTCGGATGGCTGGTGTTAACTACACTC
>random_seq_833
GTCAATGCTTCCCACATGTCACGAGAGCTCTGGAGCGCGAGGAACTAGGATGGGTTGTATTGTAAAAGGT
>random_seq_834
GTGATACTCAATAGCGCCGTGTGCCGCGGTACGTACCTCGGACCGCATTAGTCGTCTCGTTCGTACTAGT
>random_seq_835
CGCCTACATTATGGGTAAGGTATCTACAGGTGATTGCAGTGTACGCAATCTGACAGTTTCATCTATCTGT
>random_seq_836
GTTACCAGAGCTAGAATGGTCTCGCCGCTCGCTCGGGACGGACACTCTTTCGGAGCCTAGCCCGATCAGG
>random_seq_837
TCCGGTTTCTGACAGTGTATATGCGAATCGTAGCGTGTAATATCGTCCTACAAGCGTCCTCAGCCGTCCC
>random_seq_838
CGAGCAGGTTGAAGACTGTAACCAGACGGTCCTACTACCTCTTCCGTGTCCCCGTCGTTAGTTCGGCTCT
>random_seq_839
AGTCAAGAGAATCTAACTGCGCGTAGATCGGAGCTTAGGCCGCTAAGGGGCTGAAACTGAAGACTTATCA
>random_seq_840
ATCAGTGTCGCGTTAGATGGCTTGTGCCTGAAGCTGTCCTTATCTTCCCGCACATACGATTACGTAAATG
>random_seq_841
GCGCGCAAACCCTGGTTTGCACGTATCCTCTTGAACATTTGTAACTCCTCGTGCCGCTACCAAGCTCATC
>random_seq_842
ACCGACTGACTTTAACCCGAGCAGACGTGCGGGGCCGCTCCAGGATACGTACGGAGCCCGAAGTGAGATT
>random_seq_843
ATATCACCCTCCAGACTGCCTATTTGACCTAGTGCTTATAAGTAACTGTCCCTTATATTTTAAATCTGGT
>random_seq_844
GGACCCACGCGTACGTGGCTAAGCGGGTATAGAGAGTAGCAGGTTCTGCGCCGGGCACTGTACTCCTGAT
>random_seq_845
TCTTAGGCTCATCTAGATGGTTGGTGCCTGTGTTACATTCCATTGCCCCTCGTTCCTTCCGACTGGCTGT
>random_seq_846
CCGCACACACTGACGCGTACACACATGAACGTGGAGAGCGGCGACTGGAACACGTATGGTAGCTCGAGCG
>random_seq_847
GTGGCTGCCGCGGCAGAACGCTACTGGTCCCAATTTAGATCTCCAACATTGCTTGGCGTACTCTTCCTTA
>random_seq_848
GTTGTCGAAGAGCGGCGGCGACTTGAAGCCTAATAGTACTCCTTATCACAAGAAGGCTAATTAATCTATT
>random_seq_849
CGGCAGTCTAAGGAGCCGTATCCATTATAGGCGCCATCAAGCGACCCGAACCATTAGAGCTTCCGGCTAT
>random_seq_850
TGAGATCACTACACGATACCTAGCCGCGCGCATCTGGCTAATGATGACGTTCGAACATGCGGACTCCTGC
>random_seq_851
TACCAGGCATTTTCTCTTGAAAACAAGCTCGTTAAACTTTAACGTTTTATAGATGATTACGACAATCCGG
>random_seq_852
GGTTCGGGAACCAGCCGCATAAGGGGATACCGTGGATCAGACGATTTGACAAAACAATGCTAGAGTCCCC
>random_seq_853
CAAGGCCGGATCTGCCTTAATAATCAGGCAGTGGCTTAGAGAATTGGAACCCGCGAACGACTACCACCAA
>random_seq_854
GACCGGCGCGCACCAAGCAACTGCATCCGTAACCTTTCATTTAGCTACCCGGTGCTATTTTAGAACATAG
>random_seq_855
GAGAAAATCTTGGAAATTATCCCCTGGCCCGATCCTCTGGAGGTGCGTCGACAAGGTACGGCTCAGGGGC
>random_seq_856
TCCATGGTCCTATTTGGTCCTCGGATCGTCACCCGGGGGTACGTCACCGCGCAATTTGTTTCCTCGCAAG
>random_seq_857
TGGGCCAAACCCGTTCACGCGGTGACCGGCTGCATGATTTGTAAACCTCCACGCAAAGTCGGTTGCAAAA
>random_seq_858
CCCTGGGCGCGTCCGCAACTTCGCATCTTTAATTTTCACTGGGCCGATTGCTTTCCTTGTGATTGGTCGG
>random_seq_859
TGAGTCAAGATTGAGCTTTTAGATGATTTGTTTAAAGCGTAGTTGCACCCTTCTCCGGGCAACACGCTGA
>random_seq_860
GGGATATGGTTAAGACAATTCTTAGTCTAAGTCCTCGCCTGTGCTAGTCGCTGGCTCTGCGCGCGCCCCA
>random_seq_861
TCGGAACATTCTATTCTTGCGAACAAATCGTGAGGCCAGTATCATTGGATTCCCGCTGCTGCAACTCTAT
>random_seq_862
GAGGGCTAAAGTCATACTATGTTGTTGACAACTAAGCACCCTAATCCACCGATAAGGCGTATTCCCAGAC
>random_seq_863
GTAAAACCTGAATCAACAGCGGTGTGCGGAATGAGGCGGTTGCAGGAACGAGATAATAATCGTCTCCCTT
>random_seq_864
TAGGCACATTTATCCCTCAGCTCGAGACCAGTTAATTCGCTTGAAGTGCAACTTAGTTACAGTGGCCTTA
>random_seq_865
GCCGAACGTACTGACGAGTTTTCCCCCGATAACAATACGAACATGTGCTACATATCTAAAGTATTGATGG
>random_seq_866
GAGAATATTGTCCGGGGTTAGGCATTTGGGGTAAGGAAGTGTTTAGGGTTGTTTCCGGACGGCTTCATTA
>random_seq_867
TGCCCGTGCGAGGTTTATTCGTGCTCATTCACATAGTACTGTCCCTGCCAGGCTGTCAGTCGCTCCTTGC
>random_seq_868
GCTGGACTATACTGTCTCTAAGTAGGCGACCATGAAAGGGTCACGCTCAGAACTTATGATCAATCCGCTC
>random_seq_869
TTGGCAGTCCGTAGGGACGACCAGATCAATGACTGCCTACGTTATCGGGTGACGACCGAGATTCCCATAT
>random_seq_870
CGTTGTGAGACACTAGCCTTTTCTGCCGAAGCGTGGTGACATCCAGTGTGGCGGTGGGGCACAGTCGTGC
>random_seq_871
TTTGATGCATATCATACCTCGACTCTACGGCCCTTTGCGAAGTTCAAACCTTTTTCCAGGTAAATCATTG
>random_seq_872
CGTCCGGGGTACCCCTCGGTAACTGACGAGGGGTTCCTAGCTCCCAAAGGGGGTGAATGCACCAATTCTG
>random_seq_873
GTTGGTGGCGCTACCGGGAATAGTATAGAGTCGTGACGCGGTTCAATCGTGTCAAACGTCACTATAATCT
>random_seq_874
GATCTATGATTCGAACGTCGAGAATAGCACAAGGCAATGCTAGTATGTCGGAAAGCCCACGGCGATAGAG
>random_seq_875
CAATTTCACGCCGAAAGGGAGCGAACTCCATGTTCGGAGAGCATGATACTAAGTGCGCAAATCCCTGAGC
>random_seq_876
TTTCTACTCGAGGCGTTCGAGTAGCTCGCTCTCCTTGACCCGCTCATGTACGGTAAAATCGTTTTGACTT
>random_seq_877
AAAACTTGGGCCCAAGGGATCACGTCTATTCTTCGTCGATGTGCCTGACTGCCGAAACACATGTTGCGTT
>random_seq_878
TCTAGGTTGAACACGCTTTGGATACTTCGGTGTTGAATTGGTTTGCGTATCCTGAAGAGGTTACCGTTTG
>random_seq_879
ACTATTTGTAGTTGAACTCCCGTAGCGGGGCTGGGGCTCTCCTGCATTGGTCGTTTTTTCGCCTCGGTTA
>random_seq_880
GAGGCAAGTAGACACCTTTACCATGATGAGTTTCAGGTAAGCTCCAAAGGTAGATAAAAGCCCCCCGTAC
>random_seq_881
AAACAACGGGGCCTGTGCGCTCGGACGCGGCCCTCGCGGTCTTGATATGTGATGTTTTGCCGCTAAATAG
>random_seq_882
GTCTTCCCGGATATGCTCACCGTTACGAAGCGAACTAGCTGCACTATGACCTAGACTTCCGAAAAGCTAT
>random_seq_883
GTCCGACCGTACGAACCACAACATGAACTCCTATATAAGCATATCATAGCCCGCTCTCCACGGTTAGGGG
>random_seq_884
TAAGCGCTCCCGAATGGGTGATCGTCGCCGGTTGGCATCTCCGTTCCGAGCCAAGGTTGGTGCAAGTCTA
>random_seq_885
AAGATGAAGCATGCCCGGCGCAAATTTTCCGATGATATTTAAGTCAGCCAACCATGATAAGGAAGCGGTT
>random_seq_886
GCTCTCAACGGTCCGAAGTCTAACAACCTTCCACAGTGAGTAGGCAAACTGAAACATCTGTCGTATATTG
>random_seq_887
CCCTTTGGTAAATGCCCAAACATCCGGTTTCACGGGGACTTGATGACTAACAATCGAGGATACCGACAAC
>random_seq_888
GGATGAATCCAGCGCTTGTATAGAATGACTCTATCTTATTAAGTTGAAGGATGTTCCCTAACCCCTGTTT
>random_seq_889
GCCTAAATATCTTTGCCAGACGGAACTGGGCGGAAATTGGTGGATTTTTTGGCGGCCTCCGCTCGCTTAA
>random_seq_890
TCCCGCTACCAATGCAACCTAGATTCGCTCGTTACCCGATGTAGTAGGCCGACCGACTGGGGTACTGATG
>random_seq_891
CTGCCATATAAAGTCGGTGCGTGCTCGGGTGTCCGGCTACGCTGGCACAGCGACACTCCGATGATATCTG
>random_seq_892
TTTATCTGTCACAGAGCTCGGAAAGAGCTATTCCAGTGATATTTCACTGAAAGTTACTTATGCAGAATCG
>random_seq_893
CAGCTCGGCCCGAGAACGGGACCAGGTCCAAAGCTTCTATGCCCAAATCTTATACTCTGCACCTGGAACC
>random_seq_894
ATTAACATCACCCGACACCTCATGCCTACCGGCGCTACAAAACACGGACTGACTGCCCGTATAGACTCTC
>random_seq_895
TAACTTCTCCACCGGGGGAGTAATTAAGCGGCTACGGGCTCTCTTAACTACCATGTATCCTGCCTGTAAT
>random_seq_896
AGCAATAGGCATCGGGCGATTTTGCGTCTCTGTTGTTCAAAGAAATGGGGACTCCAGTAGTCAGGGAAAG
>random_seq_897
CCCTTAGACTTCGTTTTCGAGGGGCTTAGTGATGACGTTGATCGTTAATGGCTTCCCGATACCTGTCGCG
>random_seq_898
TCTTGGGTTCCAACGAGATACTAGTTGCGATATATCCCGTCGTGAACGAAGGCAAGCTACGAGGATGAGT
>random_seq_899
AGGTTTCTACATACTTTCTCATGACTTCGCCAGTTTCGGAAACCATTGCTTGGCAACCGCTGCAACCGTA
>random_seq_900
ATCTCCAGCTTGTACCCCGACATCTCGTGACCTGTATTACAGATTAGCAATTTGGGAATAGCCGTCTAAG
>random_seq_901
CTGATTTTTTGATGTTTTTAGGGCCCTTGAAGAACGCTGATCAGAAAGTAGCTCGTGTTTGATTTTGCAG
>random_seq_902
CAGGCTTGAAAACCTCAGGCAGAATCGAGTTCGTTTAGCAGATCAGAAGCCATTGCCCATCATACGGCTG
>random_seq_903
GAGCCGTACGCTGCTCGCCCAAATGCTTCCTTTGGGCTATTAAGAAACCCTCTAGATATCAAAGCTTCGG
>random_seq_904
GAGCCGGCTAATCCATGACATTTAGCCTAATCGTCACTCCGCTCAATTCATTCTACAATTGGAGCGGAGT
>random_seq_905
CCTCCCAAGTCGAGAGTATATTACGACGTAGAAGCTCATCAGACTATTGTGTCCGTGCCTCCTACCGGAT
>random_seq_906
CAACTAGTGCTAACTGCCGAATTGGTGCTTTCTTGCGCGTATTCGATCGGCAGGCTAAATTATTTGTGGG
>random_seq_907
ATCCTCAGATTATAATGAATTACCTTTATAGCGTTTCCCGGACTTTAGTTCACTTCCGCCATGAAGCGAG
>random_seq_908
ACTTCGTGCACGAGACCCCCAAGGCCTAAATCATTACGGGGATGCGACCCTTTCCTGTCACTTTGAAATA
>random_seq_909
GTCCGGTATCTCGCTGCAACTTCAGATTATTCGGTACCAGTATTCAATGATGCGCCCTCGTTACCAGCCG
>random_seq_910
AAATAACCCCATAATAGAAACTCGCGATCTTTGTGGACATAGCTCTAGGATTCAGGTCGTGTCGGGATTG
>random_seq_911
TCTACCTACGGCATATTGTGGTCGCGTTTATCGGGACACCATTGTGAATCTCTTTCTATCTATGACTAAG
>random_seq_912
CGTTAGAAACGGTAAGGGCGGGGGGTATTCAGCTAGGCTTCTGATCCCCATAGTCAGCTTCAACCCGGCG
>random_seq_913
TCCCCCTCGTACGTTGACTTGGTGTCGCCTGGAGTACGGCACGTAATGCGAGGTTTCATAACGGCTTTAA
>random_seq_914
CTTACTAGCGACGTGAGAGGTCTGCTTGGATTTCATCGCAGAAGGTCACTCTAGCGTTTTGTATTAGCTG
>random_seq_915
GGCTGGGCAACGTGCTGACTACCTTCCAGGGGGCGACGCCTCTCGAGAAGGAGGGGTTCCCCCTTATGCC
>random_seq_916
CTATTTCACATGAGTTCGAGTCATAGGCATTATAACGTAGCAGAACTGAACTCCGACAATCAGCGCACAT
>random_seq_917
ATGTCCCCAATATTATGCGTTGGTATGGTCTTTAATTGCATTCCTACTAGATAGTACACTTAGTTTGTAA
>random_seq_918
CCCGGGCCTTGCCCCTACATGTTAGCCGCTGATCTGGGTGAATCTACGCTTTGCAGCCGTCTTCCTTTCC
>random_seq_919
AATTAACCTCACTATGGCCGTCCGGATACGGGTGTGGACATTAATCGTCATCTGAGCCGGGTGTGAGTAT
>random_seq_920
CCGCAAAAGCCGATCGATCAGATAACACAACGGGGTGAGCACTCATCCTTCCTTTCCTTTATTACTGCGG
>random_seq_921
GTGACATGATCTAACAATCACGTGACGAAGCACTAATAGCTGTGGTGTCGGTGTATCACATGCGAGATAA
>random_seq_922
CGGCCACTAAAGAAGCACCCTATCGTCTCCGTTGTAGCAAACGGTAACGTCAATGCCTGTTGCAGATAAA
>random_seq_923
TGGGTCCATGCCTGCAGACGGCGCTCAGGAACCATCCAGTTTTGAGCACTCGAAGGAATCATAAGCAAAG
>random_seq_924
AAAGGTGTACGGCACTGTGTTGGTCTAAGGTTCATTAAGTAGGCAGGCAAATGATACTTACGACTAACGT
>random_seq_925
GGGTTGTGTTGAGATGAGACACTTTCATGGTAGGCGGGAGGCCCCATGCGATATAGATAAGCTTTCGCTA
>random_seq_926
TATCATAAGATGTGCATCGCCCGACGGTTCCGGTTACATGTATAAATCATGCTGACAGCAAGCATTCCCT
>random_seq_927
GACTATGTCATGTGATGAATCGTAGACTAAAATTTCTGGTCCGCAAGTTTACAATCTCAGGATATTATTG
>random_seq_928
GGGGCATGGCTTCCTTACTTCCCGCACGGCGGGCGCTTATGCTATATGAGCCTATACACTAAACAATTCC
>random_seq_929
CTCATAGACTGTTTAGTCTCTTTCCTTTCGTCGAGAATAGCCAAACCGGGTCTTTCATCTCCCGAGGAGA
>random_seq_930
GATCGGCTCGTAACAATCACGTGAAGGGTTTACACGTTCTTCCGCAGCTCAGCAAGGCTACACCAATCAC
>random_seq_931
GAAGAGGCCTAGACGTGCCCGGCCAACGGAACATCAGACTTTCAGCTACACATGTTTTGAGCCACGCCAT
>random_seq_932
CTTTCGGCTAAGAATATACCTATTGGGTCAGCTAAGGAGCTTCGAGTGGGCCCATCGACGCTTCTTATCT
>random_seq_933
CGAAGGTTCGCCAGCATGCCTTCGGCATGTCATTTCCGTCCTCCAGATTTAATAACCCATCGTTGACTAG
>random_seq_934
GTTGTGGAAGTTGGTTACTGGAGTGTGCTGGTCAGGCGACTTGATGCTAAGACAAGACAAGGGAGGTCTA
>random_seq_935
ACATTTCGAGTGGCCTTATCTATGCATGCCACAAGTCTCGTTGCTCTCTGTCACTCTTATAGACGGCCTG
>random_seq_936
CGCACACCCCTAGTGCTAAAGGTCTATGAACTGATGGTTGGTCTCGGTGTCGTACTCTGCATAATCATTC
>random_seq_937
TGTAAAGGAAAAATTTTAAGTTTTCGCCTGCTGGCTGAAATCTGCGTACTGTGCTTGCCCGTCTATCTTA
>random_seq_938
AAGCGCCCTAAGGCAATCTACCGCCACGGATTCGGGATTTATCCTTGAGAGACCGCGGTTAGTTCCGTTA
>random_seq_939
CACCCGCATCAGAGTGAGTCTGAACACCGCCGGTGAATCAAATTCAACGAGCGGTTTTGAACTCTACGGT
>random_seq_940
CAGTCTCCAATTCCGGACCACCTCGTCCAGAAGGCCCGATCCCGAAGCGATATCTCGGCGCGACAGATGG
>random_seq_941
AAAGATCTATGATGTAACCCGCTTATGCTACGTCCGAAGCCCATCATCTCCAGCGTTGGTGCTCAGAGAT
>random_seq_942
AGCTCGGATGTCGGGTCTCGCCCCCCCTGGACGTAGTATAAAACGATAGCTGCGCAGGAACCGGTACTAT
>random_seq_943
ATATACCATACAGGTTTGAACTGTTTTGGAAAATGCGTTCAAATGCCGCCCCAGCCCAGGGGCAGTTTGA
>random_seq_944
AATAGCACGACATTTTACTGTACTCTTTGCGGTATTCAGCCCCACCCGTAGCTATAACGCCTAGTCAGCA
>random_seq_945
TACCGGTGCTCGTCATGGAATCTTCCGATTGTAATGCTCACGTTGCTAATGTGACCTAACTTTAGCAAGG
>random_seq_946
GCATTGAAAAAATCAGCCTTGGAAAGTACCGTCGCCTGAACAGAAGTTAGACGGGAAACATGGTGCGATG
>random_seq_947
CTAACCTTGTGAAGGAATAGACTCGGTGGCGCTGCTACATGCGGGAATATCGCGATGTCGACCAGTATTC
>random_seq_948
GATGGCTTAAAGCGGCACACGCTTGCAGAAACTCTTATCAAAGGCCACATATACTCATGGTTCATGGGAG
>random_seq_949
GAACTCCCGGAGTTTGATGGCGGGCTCAAATGGATATTCCCCTATCCGCGCGAGGCCGCCGTGAGACAGT
>random_seq_950
TGAGTTAAGATCTCGCCATATACCAGCAATTTGGACCTCCTAAACTCGGGTGATGTCTACCTTAGTTTTG
>random_seq_951
GAAGTTTCTATTAGGTTCCATGCCGATTCAGGATGGGTCGCCAAGATATATAAGTGGGTAGCCTGATAAT
>random_seq_952
ATACGGTGGCGCAGCGTTATGCGCGTGATGATCTGCTTGCTAATGCATACGTTACTTGGACCCGGATTTG
>random_seq_953
AGGGAGGCTCAGCAGGTTTTCTTAAGTACTCTCGTGGGAACCTGGAGCCCTTGAGATCTTTCCGGACTTA
>random_seq_954
TGACGCCCTTTAACAATTGTGTCACCCAATGTAGTATCGTCTGCGGAAACATTTCTTTTTGGTGTGTTAC
>random_seq_955
TAAGCTCATGACGTCGACGGTGACTCTAGGTGGTTGTCTTGGCCCCCTGCCAAACTGAGTATCCCTACCC
>random_seq_956
ATTAGTACAGTGGCTCCGAGAGGGAGAACAGAAAGCTTTACAAACAAGACCCTCTTATGGTAGGTTTCAT
>random_seq_957
CAATACTGTGGAAATCCCTTTGTGCTATTTGTTTGGGCCAATGTGTGATACAGTGAACGTACGGAGACTA
>random_seq_958
TCAATTGGACGCCACGTTCTTATTATGAAAAGCTAAGCGTAAGCTGCAACGATCCTAACTGTCTAAAGGT
>random_seq_959
TAGCAAAACGCGTGAATTGGCTGTCACTATTCCTAAAATTGGCCTTGAACTACGGAATGTGGGTTGCCCG
>random_seq_960
AAAGACAACTGCTCAGAAGTCTAGTGGAGTAGGTCAGGTGATGGTGTATGTAGAAGCAAGTTCTTGAGTA
>random_seq_961
GCCGTTTCCAGATAATCAATAATCGACGTCATACCGGCACCTCTTGAACGTTTTACACCCGACATCTGAG
>random_seq_962
CGCGGCTATCTAAGGGAAGTGCCCAGGCATGTCCAGTTGTAGAATTTATCAACAAGCATCGAGGCTGCTG
>random_seq_963
TGCACCGTGGGGCAGAGGCCGTCCATGCCTTGAGTACGTCATACGAACTCTCTTTCCTCAATCACCGGAT
>random_seq_964
ACGCACGGGTTGCACCGACTCAGTATCGTCTATGTAATGTCCAGATCGGGTTCGTCTCGAGGCTTGGATC
>random_seq_965
CTTGGGAGGAATGCAGTTGCGTGGTAGGTGGGGAATATATAGGCCAATTCCGCTGTAGGTGTGGCCGGTC
>random_seq_966
CACGTCGGCGGGACCTGTATGGGTGGTCCTGGCGATCACTTTGTCCCGCGACTAAGTTTTCTACACCGAT
>random_seq_967
TCGATCGAAAATTGAACTTTCCGATCTTACCAATACGCAACTACGTCACATGTTCTCGCTTCCGAACGGT
>random_seq_968
TTTTTGGCAGGCCCGTCCATCCGACCGCTATAACAGGCTCCCCCCAGACGAGGTGACTGAATCACCTTCA
>random_seq_969
GAGCGGCTTCAAGCGGTGCCCCCGGAGGACATTAGTGGGGCAATTAAGGTGCGGTATCTGGGTGAGCGTA
>random_seq_970
CTGACAAGATTCACCCCGCACCAAATATTGGTTCCTAAAGCTTTTAAGAGGCTACTAGACAAATACCCAT
>random_seq_971
AGTCGAAATCCTGGTCTGGGGAACCGACCAACTGGACCGCGTGTCTTGGGGGCTCTACGTTGAAGTGGCG
>random_seq_972
TGCCAGTGGAGGATGTCTGAATCGTGCAGACGGTAAAGGCTACGCTACTCCAACTATGAGCATGCTTGTA
>random_seq_973
GCACAAGAATGAGATCGGCGCATTGACCATTACGCAATATCAAAAATGGGCAACAGCTTACCGCCATAAT
>random_seq_974
CCCCGTTCCCCCTTCATGGGCTAAACCTAGGGGTGCAACTCGTGGCCCATGACACGCAGGCGAGACTCTC
>random_seq_975
TGTAGTCACCTGAACTAAGTCTACACGGTGATACATCCTTGCGAGATGACCCTGGTGACTTTCGGTAGCC
>random_seq_976
CCAGGAGTGCGGACTAGATGTAAACAACCTGGGTCCTCCTCAGACTAGACACCGCACCTGATAGAAGTCG
>random_seq_977
GAAGGGCGCCGCGAAGATAAGCCCGGTCAACTGGCAGCCTGTAATCGAACATTACTGTTCCGCTACGATT
>random_seq_978
TCGTAGTAACACGAGATGACCGAGGGGCACCCTCAGGTATCTCATCGGCGGCGTGGGGTTGCGGCCAGAC
>random_seq_979
CCCAGTCATGTTTCTTGACGCCGTGCTTATAACGGCCTACAGAAGGAAAGAGAGCGCACCCATCAATTTC
>random_seq_980
CGAGCAGACAATCACCCAAATGTAGATAGTGGTCAGTAGGGGTCTTCCAATTACTCTGGAACTCGCATTG
>random_seq_981
GCGCAGTCTGACTTTGATGAACGCAGGTGATGAAAGAGGACCGTCGACGGTACGAGATCCCAGGATATGG
>random_seq_982
ACAAATGCTAAGAGCTGGTGCCGGCTCCGCTATAGATAAGATTGTTATCTGCAGAGACCCCCTTCGTCTA
>random_seq_983
TCAATAATCTCTCAAGAACTGGTTACACCAGACCTTTTATTCTGAGAATCGACTAGCGCTTCTAAGTAAA
>random_seq_984
CCACGCCCAACGTTAGGTAGGGCCTACACAGCCGGCAATGCGGCTTCCGGATACACTGGATACCCTGCCG
>random_seq_985
AAACTAAATAGCAAAGAGTTTCTGATAGCCTCACAACACGGGCTGCGATGGTGGTATTTAAGCAGGTGCA
>random_seq_986
ATTGACGCGGCCTTGACCTCAAGCAGGGGTTTGTATCGCGAGCGCTGTACCAAATTTTTCTCTTGACTGG
>random_seq_987
AAACCTCCCCGTTCTACTCAGCATGCCAACTGGCTGGTGAGAGAAAATTGAGTCCTCATAGGATAAGGCA
>random_seq_988
GTAAGCCTTCCAGCTCGTCCCTTCTACTTTGGGGTATTTATATGCTACTATCCCTATAGCCGTGCCTGAG
>random_seq_989
CCATCCGGTTTGTTGCTTGGAGTAGGCTGCAGGAATTCCTACGGATGTCATCCTAACATCGTAAACCGAC
>random_seq_990
CAGCTTATCGTCGGAGTGAAATGGGCGTCTTGCATCCTTCGCGGCTTATCTTAAGAGAAACTCAGGATCT
>random_seq_991
AGGACTCCAAGACCACTTTAAACAAACGGGTGCGATATCCCGACCTGGCTAATTGCCACCAGTGGCATGT
>random_seq_992
TGTCTAAGAATAGAATAGTGTTATGGTTTCGACTGATCCGGATATGACCTCGCCGCATTTAGTCCTCAAT
>random_seq_993
TTTCTAGCGTTGAAGTGGTCCACTTGGTCGAATAGGGGATTTTTATCGTCCAGGTGCACGGCAAGGGAGA
>random_seq_994
AAACTTAACGCATCGCTTAATTAGCATCGCTTGAGACATACCGCACAAGAACTGCCGCCCTACTCCAGCC
>random_seq_995
GCTAGTAGTTCTGTCTGACTACTTCACTAACAAGCAAGTAGAATGTTTGGAAGTCTAACTCAACCTGCAT
>random_seq_996
CTTATCATTCGTCCCCGTTGTATATCAAGCTATTGACTATGACACACCTAGGATGATACACCAAACTGGG
>random_seq_997
TCCAACGAGCTCGGATAACCGAGTCTCGCTTTCGATCTTTGATCACCCCTGCCCTAAGAGCCTCGTAGGT
>random_seq_998
AGCGTCTCTTACCCTTTAAAAGATAGATCGTATACCCGCGATAACGAGGATCTGTGCCAGATGTTCAGCG
>random_seq_999
ATTTATAGCCATCTGGGAAGGTGGGCTTGCTCTCAATCATTAGAGCGGGGTGGCAGAGGGCCCCACACCA
>random_seq_1000
AGCAAACACCGGCGTATAGCGCCAAACTGCTCGAGTCCAATGCCATCTGCACCTGACACGCACGCGGACA
