# Supplementary material for: HiMMe: using genetic patterns as a proxy for genome assembly reliability assessment
Source: BMC Genomics. 2017 Sep 5;18:694. doi: 10.1186/s12864-017-3965-2 (PMC5584555; doi:10.1186/s12864-017-3965-2)
Supplement: Supplementary file 2 — ’Supplementary_file2.zip’, Title: ’Data from simulations’. Description: contains all simulated data as well as the pertinent results. (ZIP 1187 kb) [file 12864_2017_3965_MOESM2_ESM.zip › Simulations/simulations/input/random_seq_90.fa]

>random_seq_1
CTGGTCGCCTGGTAAATAGGTGCTCCTGGGTCATGAGGGTTGCGCTAAGTACCGGGTTTAGAACAAACCGAAAGCTGCATATTGACTGGA
>random_seq_2
GGGGGTCTTGACGTTCCTATCTCCCTGGTGATCCTGCGTGGCGTCAGGCAGTCCCACCTGAGCATTAGCAAATAATGAATTTGAGAGCGA
>random_seq_3
GGTTGCCAGTTCTAGACCGGTGTCCGCACAGGCCGTCTGCCAGAAACCTTGGTTCGACGTCCCTCGTTTGACCGAAATCTGCCACCTAAA
>random_seq_4
TAGAATTATCATGTCCCGTCCACTTCCCTTTCACTCACCGTCCGCCTCGCCGTTAGAGTTTGGTTCGTGGGCCCTTAGGTTGGGTTGCAT
>random_seq_5
CGCACTTCGTAAATGGGCTCACTGTTTGCTTCTCCGGAAGCCGGCACACAAAGTGGTCAACCAAGATACCAAAGACAATCCCGTCGTTGA
>random_seq_6
TCATACAAAGAGTTAGTGTGGCCCCACGTTGTGAACCCGAGTTCACAAATCTGCGTACTCCCACTTCTGGACCTGCCAAGAATTGTGGCG
>random_seq_7
CCAGGAGCTTGCCTTACACCCGAGGCACAGACCTCCTTGGGTAGGGTCCCCGAGATTTGGTCCTCTCTCTCGCGACCCTTGTTTATTCCT
>random_seq_8
GCTTATAGCTAGTTCTGTCTCGAGGCTTATAATGATGAGAAACTGGAATAGGCTGTTGTATCACGAATTGCACCAAAACGGTTTGCGGAC
>random_seq_9
TCGTGTTCGTTGGTTTCTTATCTTCGTCACGGTTTGAATTATCATAGCTACCGCTGGGCGGACCGTATTCAAAGTCGATATAGCAAGTAT
>random_seq_10
GGCGTAATGTACCCCGGAGAGCTAGAACATAGTTCAATGACTGTAGGTCTGCCATGATTCCGTTGACCAGTAAGACGTGGCACCAGATAT
>random_seq_11
ACGAAGAAGCAGACTACGCGCCCATTTTACAGAATGTTATGGTATATTCGCTAACAAGCTCACACTAGGACTGGTAATCCATTGGTGCAA
>random_seq_12
GCCGCTGTCCTATTCCACTCTGTCGGATCTCGGGTGAAGTGTGGGCCAACGAACATTAGGCAAAAACACTGTTTTAAGGCGTTCTGCCAA
>random_seq_13
AGCATCCCCGGTTTGAGTAACAGGCGCTTGGCGCACTTCGGATAGTTGGAGAGACACCCGAAACATTTCATTTTGCTGCGTAACAGCGTC
>random_seq_14
TCCGTAACAGTATACAACCCATCGTCTAGACATCGCGACGCAATCTACCGTTGGTGCGACAACCGGTGAGACATCCGCTTCAAGTATTGG
>random_seq_15
CTTTTGGGCAAGAAAGGTTACAAAGGTTATCATGGTTCAGTGTCTACGTTGACGAAACTGATACCCTCTGTCGGAGGCCGGCGGACTTTT
>random_seq_16
ATATGGATAGGAGAGAAACGCGTGGAAGAGCGCAGGGCTTTCCTTCCGATCGAGTCCAGAATGACGATGTTACGGAGGGCTTGGTATACG
>random_seq_17
TGTGTCTGACTACTTCACCTCCTGTATGAATGGGTTCGGATTTTTGGGTCCGCTGAATAGCAGATCCAATGAAATGAGTGCTGTCAATTT
>random_seq_18
TAGCTAGGACGCCACAAGTGCTGGTTCGAAACGAACCAGCTCTAGGCAAAGAGTGAGTCTGCATTTTTTGACACGGCCCAGAGAGGTATA
>random_seq_19
TAACAGCTTCCAAGTGGGGCTCAGGGCAGGAACAAGAGGTCAGATACATGCTGTGTGCTCTCTGAACGAGGTAGCCATGGTCCGCTTAGA
>random_seq_20
GATTGTCGATCTGACGCTGCTCTAACATTTAACAAGCTCATGTCACAACGTAGCGGATAGGAGAGTTGACTTCCGTGGTCTGAAGCTCAA
>random_seq_21
ACGACAACGCGCTCTCGGAGTCGTCCCTGTTAATTACCTCGTGTGAACCCCCGCCTACTATTTCTCAAGGCTCTTCTATTGACGCGGCGC
>random_seq_22
CGGTTGGCGAGTTTAGGAGTTTGAGACATATATTATTATGTCCCTATGCGCAGGAACCCCTACAAGGAAACAATACCCTTGTGGGTCCCA
>random_seq_23
TCCGAGAAGGATGGATTCCGTCTATATCACGTCCTTTACTGGGCCTCTAGTACAAGTTGAATAGAGAGAACAACTGCAAAGGAGTTAATC
>random_seq_24
AGGCTACACCGCATTCATGTGAGTACCTTAGATGGCGATATGCAACAGCTTTGGCCCCCCGGGTGTCGTCTCCTCGAGCCAAATCGGTGA
>random_seq_25
CGAAACCCATTCTCGTTCCCGATACTCCGAAGTCCTGCGAGTTTCTCCTCGTGTAGTGCTCCCCTCTAGCCTTTTAAAAAATCGGTAAGA
>random_seq_26
ATACCATTTGCGGAGCAGTTTACAGTTGCCCCCACCAGCGAATCCAACTTTCTTGAGTGACAAGAATTGACCCGGCTGGTCCTCTGCAAC
>random_seq_27
TCGCGCCATGAGTCGCGGCACGATAGTTTCCTGAACAGCGCTATTCGTATAGATTAGGGGCCTCTAACTGCGTAAGTTTCTTCAGTGTTC
>random_seq_28
TACCTGATGCATGCTCGCCTATTTTATTCAATATCCGTAAGGCTTTAAGATTGACACGCAGAATCATCCACAACTCCTGGGCATCTCCGG
>random_seq_29
CGCCGTGTCCATGTCAATTGATCATTCACCTTACACGTTGGTTTCTCGGGGCAATCCATCTATCAGAGCGACCATGCTGCCAGATTTTAT
>random_seq_30
CATGCCGAGTTAACTCGGCATACCCCGTAGGCGTAGCAGAGCTGCGCTATTCGAACCAACCTAGCGCCCGCCTAGAGACAGTTACAACGA
>random_seq_31
TAGCTTTATGACCATTTGGAGCGTCGTATCTTAGAGCTTCAGGACAACCCTATGCAACATAATAGCGTACCTTACCGCGTTAGACTGTTT
>random_seq_32
ATTTTGTAAAGAGCCACAAATACTATGAGCAGGGTAGACAAGATAGATGCTATATCCGTCAATCCAACCTCAAGTATCTCTATCAAGGCG
>random_seq_33
TACCAATCTCTTGTTCCACCTTTTTGTAACGCGCTTCGGCCCCTTACCCCGAGGCAAGTGATTCAGTAAACCAAGTCCACAAATGTGCCC
>random_seq_34
TACCTAGTGCCTAGTTTGGAACTCTAGACTAGGTTCGAGCTTATACTACCGGGCACAGTATCCGAGCCAAGCTCGGTGCACGCCTCGCCG
>random_seq_35
GAGTGGTCGAGAGCTTAGACTGCGCTGATTACTGACTCGCCTAAATTCCACGTTCGATCAAAAGTGCCGAATGACTATTAATTGCGCGCG
>random_seq_36
TGCGCTTTGAAGTAAGGTGGCAATTAGCTTATGGCTCATGGTCCCATACAGGACATATAACCCACTAAATGTCCGTGCGGGGGGGGGGCG
>random_seq_37
ACGAGAATTTACATGCTCTTCTAGGTGTCATGGACCTCATGTGTCCTGCCTATTACATGCCGCACGCGACCGGCTGGTGAGTAGGCACTA
>random_seq_38
CTGTGGCGTCCTACCTTGTGGTTGCTCCAGCTGGTGAGGTCACTCCATGGACCCAACACAGTCAGAAGAGTATGGTAGAGTTCTCGGTGT
>random_seq_39
GACGGAAAGACATGCATTCCTTTAGACTCCTGATCCCTTGAAAGTGACGTATACTATACTACGTTCAATTAGCTAGAGGAGTGTGGTACA
>random_seq_40
GTTCGAGACGAGGTAGGTACGAAGAACAGGCAGTTGTGGAGTCGCACATGACACAAGCGTTATATGACCTAAATTATGTAAACACCCCCG
>random_seq_41
GCGCCCCGTCTAAACGACTCCTTGCTCAAATGTCTATATAGCCCAAGACACCCGACATGCCAGTCATCCATGGGGTCGAAACCATGTCTG
>random_seq_42
TACTTGAACGACGCCGGGACGTGGAACGCATCGCAGGTCTTCCTAATTCCAGGCTTCTATTGGACGTAGGATACCTGCGTGCGTCCACAT
>random_seq_43
TTCGCACATGCGTAGAGCGACTTGCGGCGATCTCGACTGCCTTGGACACTGTTTGGCGCCTTCTTTTAAAAAGCTTCAACGTCATCCGAC
>random_seq_44
TTATGCTGTCTTCGAACCGTAGTTCGCAGGTTGTGGTTACACCGTGGTCAGCATTTCCTGTATCACCGAGTCCGGCCAACTCTTCGACTA
>random_seq_45
TTGCTGCAGGTATTAGAATATTTTGGCTAAAAAAGATAAATCTAATACTTGCCCTAAACACAGTCAACGCTGGGGAAACCTTTAGAAATC
>random_seq_46
CAAGTTCGCGCTATGAAGCGGATCTAGCGCGACCGCATGAGTAAATATCTACGACGATCTTCCAGGGGTTGTTACTGCTTTTGACGCAGG
>random_seq_47
ACTATGCGTCGGAGTCCGTTCAGAGTCGCCCCATCGCACTGGAACTGGTTCCAGCCATTCTAGGGACTGCGCTGAGACCATGGAATTCCT
>random_seq_48
TCTTGGTATGGCCTAACCCACAAATTACTCTCTATACAAGTAGGGCACTTTCTTTTTTGAACTGGGTTGGAATGACGCAATACGTTCACG
>random_seq_49
TCGTGGTATATGGAGGGTGGGCGGCAGTCATAGTTTTAAGTTCTTGGCTCTTTGAACTGCAACAGTGTCGCGTTGCAAAACTGGCTTATT
>random_seq_50
GCATGTGAGACAGCTCAACCGGAGTAACTAACCAGCAACAACGCACTCTTTGGATTAGTATCGAGATAAACGTGCAGTAATACAGAAGGT
>random_seq_51
ACCATCCAGCCGGACATCCCGTTAATTGACAATATGTGATCCCCCAGTGTACGCCTGATGGTGGCCCGTCCAGCCGAGCTTGAGTTGAGC
>random_seq_52
TCATGCCCGCTGGGAATTTCATAGATTCCGACAGGGCAAGTTTTAACCTAGAGGGCGCTGGCAATTTACGAGCGCTACTAGCAATACTGG
>random_seq_53
TCGGCAAAAGGAGGGCGTAGACGTAACCGCCAGTTGTTCTTAAGGCGGGAAGCACAAGACCCCAATTGTTATCTCTCGTCAACCCCGAAG
>random_seq_54
AGGAGATTGCAATTAGACGACGGGGCTTTTTTAGAATGCAACAGGTACCTCCCTATCTCAACAAGCCACACGATCCGCTCGGACAAGTCC
>random_seq_55
CCTAGAGAAATTTTTGGACCGAATGTTTGAAAGTGCTGCGTCATCAACAGTACGTTATAGACGTAGTTCGTGCCCGTCCAGATGGGAAAA
>random_seq_56
GTCTACGTGCCACGAACGAACCACGGTATACTTGTGCTCAGCAAGCATAACGATAAGCAACCGAGATAGTGGCATTAACTCTGTAATGTG
>random_seq_57
GCACGGCAGTCTAAAGTTCCTTTATAAAGATGGTAAGTCTAGCAAGAGTGATTCCGTAGACCCCGTAAAAGGGGAATGGTAGTTAAGGGA
>random_seq_58
AGTCCCCACCTGTATCGTCGGGTAGACCACATTGCGGAAGCACCTAATTGCCAGTGTCCGTCATAACGGTCGTATGCGCTCGTCCCGTCA
>random_seq_59
GAATCGTGAGATGGGTAATTGGGTTAAGGACGTTGTATTTAATAATATACAGATCGCGAGCTACCGATTACGAATGCGCTAGTCCTATGC
>random_seq_60
CAAGTATAGCCATCGTGGATCGAGGGGACAGCTCTCTCCGACGATCCTACAGACAACTAACATAGCGCTGGCAGCCGAGGGCCCTGAGCG
>random_seq_61
CATCCTATGCATTTACAGCGAGGAGCTTTATATAATTAAGAGTGTGAATAGAAGAATCCTACGACATCTAAGCTGTACTCTAAAGGCTCA
>random_seq_62
GGAGGCGATTATGCTTGGACGGTGATGGAGAAGGTGCTAAGGTATGAACGCTATGGCGCTCGTGCTCACTCCTGCGCGAGTGGCCGCCTG
>random_seq_63
GACGAACCACCTAGTACATGACATCCGACAAACCCGGCGATCGAAATTATCGAATCGGATGTCTGTTAAACATTAGCTTTCCATCTCAGA
>random_seq_64
TCTCGCTTACCTTGCTCAGCGACCGATTTACGTTCCTGCAGATCTCGCTTCGATGCGGCGGACGGCTTCAGATCCATCCATTGACTGTTC
>random_seq_65
ACTTGTGAGGCTGGAGACGATATCAAAGTATATGGCCACTCGCTAGACAAACGCTGTAGTTAGGCAGATTACTGAAGAAAAGATAATGTA
>random_seq_66
AGACAGCATATAGGAGTGTGTATATTCTCAATATGGACCTCGTTTGCTTCGCTCTATCGGTAATGTATCTACTCCTCAGTACCGCAGATT
>random_seq_67
AGGGGATAGGAATTGGGGAGAGCTCGAAGTATGGGTAATGTCTGTGCATGTGCAGATGCGAAGACGGATGTAATTTACTACTGATCACCT
>random_seq_68
TTTAGTAGCTTGCCTCGGGGCCGCAAAAGATTGCGTTGACCCATGCCGCTTTCGGGGGGGAGCGTCTATCGCCATCAGGTACTCTTGGTA
>random_seq_69
TGAGCGCAGAAGCGCCGTTGCCTAAACCACAGCGGAGAACAGGCTGCCCCGTCTCGCCTACCGCAGCTACGCCTAGGCACGCCGGCATGT
>random_seq_70
TTTCCTCCTTTCTTTCTAATGTGCCGGGCAACCGGCTTCTCACTACGGTCAGACGGACGTAAGGAACGCCCCCGCGGACCTCGGTAGCAT
>random_seq_71
GGCACGTCCGTTGTTGTAGATTACGAGCGAGCTTGAAAAGTCGCTTGAGCGAAAATCTTGGATATAGATTATCGAGAATACCAAGGATGA
>random_seq_72
GCTGTGCAATTGTATAAGCAGGTGACATCTGTTTGCCAGGGGGTAAGTAGACCGGAAGCTGCGATAGCGAAGAATTCTTGGATAGGTATG
>random_seq_73
GATCCTGGGAGGCTGGGGTGTAACCTTAAAATATAGTGTAGGCGCTCAACGTAGAGCTTAAGTCTTTTCCATTTGTGGGAAACTCCCGTC
>random_seq_74
TTCAAAAACGCTCCTCAAAACATTTAAATGGCGTGCGCGACCTGCTGCTCAGCCTAGTCTAGAAAGAGTGAGTCCACGCGAACACAAAGC
>random_seq_75
AGTATCTATATATAACATAGATAAATCACGCAGGAGTCTGGGTATGGTCTAGAATCAAAGTCTTAGCAGAGATGCTGCGTCTCACTCTTG
>random_seq_76
ACAAGGATACCCTCCCAGAGGCGATTGTATTCATCAGGAATCGAGTACGGTTACGTTGCGGCGAGGGATAGCCCAACTCCGCACTTCGCG
>random_seq_77
CTAGCAACATGCAATGCCCTCTAGGGGATAGGCTGTTTATGTCAACTGGTATAATGACGCTGGCTGTGTCTGTCTTTGTCAAATCGCAAG
>random_seq_78
GTGCGGCACAAATCCCGCTTCCATAACGTTCATCCGATCGCAACAACCCTTCGCTGGATTTCAGGCACTCTAGGCGAAGGGGAACCTCAC
>random_seq_79
CGCGCTGCACTGACAACCTTCCAAAAAATTCTCTTCTAAGTAAGCTTCAGCCGATTCCACAAAGGGAGAACAGGTTCCTCAGAAGTCTTT
>random_seq_80
AAGCCCTAACCAGGAACCTAAACTATTGAGACGCACGAGAGTTATGAGCACGAATTGACTTTCGCTAGAGAGACTTTCTGTCAGCCTCAT
>random_seq_81
CAGGAATAAGTTCAAGACCGACAATAGCCAGTGATGCGTGCAGACGTAATACGGTTTTACCGGATCGCTACGACAGCAGCCGATAGCACC
>random_seq_82
ACACCCGGATGGGCGTTGTAAGCGGCGGTATTCCAGTTACATTCAGTTATCTCGGGGGGCGGCGTGGGTGCCGAGCTTGCCTTTCGTACA
>random_seq_83
AGGACTTTGAGCTTGGGAACGTCGCTCACGCCGGGCACATAACACACTGCAGAACTATTCAACCATAATGTCAGTATTCGCACTATGATG
>random_seq_84
CATCCACGCCCCAATGGCGCTCCGCGAGAACCGCATGCCTGTTGCCCGGCGACACCGGCGTTTTATTGTGGGGTTGCAAAATGTGTACTC
>random_seq_85
CCGCATTGTTCCCGGAGCCGATGACCGGTGCCATTAGGTCGAGTGGCGCCCAGCGGAGCGGATGGCTCGGATGTTCTGGTTCAACAAGAA
>random_seq_86
TAGTGACACCCATTGGACTCTCTTTCCTCACTCTAGGATTTGTCCCGGTGTCTATAAGGGCTTTGCGAAAGCGCCCCTTATCGAACGCGC
>random_seq_87
ACCTCAGTACTCTGGGGGAACTTCGGGATTCAACATCCGGCCTTTTTGGTGGATTTATCTACGTGAAGTAGATTGATCAAGGCTTGATCG
>random_seq_88
TGGTTTACCCCTGTCCGCAGTAGATTGACGAGCCGGTACTGAACCTCCACATTGGCCAATGCTGGTGGTGCCCGCCAGGTTCTGGGTCAT
>random_seq_89
GACCTAGTTTAGTTTAGCTTTTGCCAGCCTCTTCAACTGAACACTCGTTTGTTAGTACCGGTCCATGTGACTTCAGTAACTCTGATATCA
>random_seq_90
ATCCCAGACACGTGTGAGCCACGTTCCAAACTTTGATACTGCATTAATCCAGAGATGCATAGTAACGGTACATGCTGGCGCTCGGGCTAG
>random_seq_91
TTGGAGACCTGGATGGATCCGGAGCATCGCCACCAGGTCAAGGGTTAAGAACTCGGCAATATACCTGAGCTACAGCCCAGACCACGGGCA
>random_seq_92
AAGTCATTGACGAAAACTTAGGTGGGACATCAGCCCACCTAACTGCCTAGAGAGATCGTTTCCAGCTGTTACAAATGCCTTGGACTGTGA
>random_seq_93
CCTCATTTTACCCATGTAGCGTTGTCGCACTTCACGCTTTGTGAACACTAATACAAGTAAGATGAACGACACGATCACCTAGCGTCAAAA
>random_seq_94
GTAGGCAGCCCATACTCATTTGACGAGGTCTTAAGAGCTGGTCGGGTTGTGGACATTCTTGGAGAAAGTACCCCAGGAGCGCTAGCTTCT
>random_seq_95
CCCTGCGTCGACCCGTTTCTCATCGATAACAGGTCCAGACGTGCTTATGGACACAGTTTCGTGATTGAGACTCCTCAAATGAATAGCAGG
>random_seq_96
TTAGGCACGCGCCCAACCGAACTTACCGGCAAATTCGTGCATGTTAAGAGAGAATCCGAAGTGCTCCCGAAGTAACTACTTTCTTCAAAG
>random_seq_97
TGCCACTATATTTTAGAGCCCACTCAGGCTTCGTGATTCCTTTGTGTGAAATAGTTGGAGATACTAGCATCTGGGCGCATTAGCACTGCC
>random_seq_98
AAATCTCACCAGTATGCTGCAATATTTTAACTCTAAACAGGTAGATATGGTCCAGCGAGGGTGGGCATAGCACCGATGTCCCGGAGTACG
>random_seq_99
ACTACATTGGGGCCTAAGCTAATACATACGTTGATTCAGGCATTTCACCCGTATGCTATACTGCTGCACCACCTAAGGTTCTGCGCCTAG
>random_seq_100
TATAGTTCTCGCTCGTCGGTGTTCTTATCTACCAATGCTTGGGAAGTTTATCGCATTGAGATCAAAATGATTCTTTGGTAGACCTACTTA
>random_seq_101
CGAAAGTACAGCCGCCGAGAGCTCTCACTATTTTCTAAATCCCAGGCTCACCCTACGAAAGTGGAATATCCGGTTCGAGAGATGGGCGGA
>random_seq_102
ATGAAGACGGACCATAGTTCGACCCAGCGCCTTTCCGGGTAATAATCCATGAAACTGTCTTGGTGGTGCGTAGCCCGTTCAGGCTCCAGC
>random_seq_103
GCTGTTTAAATGAGACGTGAACGGGATAGGCCCTTGTGTGATCGTTAGCTGTCGCCGTCTAAGCCAAGACTGGGCTGAACACCGATGTAC
>random_seq_104
GGGGTGAGTTCATAATGTGTGTCAAACGCGTCAAGATACTTACGTGCGTTCGCAAAGGTTAATGCACACTTGCGGCGTGCGACCCTCAAC
>random_seq_105
ACGAGCACCTTAGTGGTCCGACCACAGTTTAAACTTCTTCATGCCAGTTCGGCCTCAGAAATTTGCACATCCTCGACTATCTTGCGGATA
>random_seq_106
GGTCTGTGCCATAAGTTGGTACGCTTTGCAAGCTGATTTTCCCTCTATCGTCTTATAAAGCTTCAGCTAGTGGTGATGACAAGACGAAAG
>random_seq_107
TCGTAGTACCGTCGTTGGCTAGGGGATGTGTACAGCTAATTAGGGTGTCTTTGTGATCACTCCCGTTGCTTTCTAGGAAATTATGCGATT
>random_seq_108
CTCTTCAATGATAAAGGCCAGGCGGTCGTTCCAAACACACCAAGTGCGTCGGACTACGAGCTGAAGGAGATGGTATCCCTTAAGGGCATA
>random_seq_109
TAACATCCCACACGTCTATCAAAGTCCTGGAATGGAGGGTCAGTACCGTGTTAGGTTCTGAGCTGGGTTGGTTTTCGGCGGTGTAACTTT
>random_seq_110
ATAATGAGGTGAATGATTAGGTGGTAATAGAAATCTAAGAGCACATAAGCGCTAGTGTTAGGGGACGGTGCCATTACTACGGTGGTGATT
>random_seq_111
GATGCAGCTCCTGAGGATGCTTATAAAATGTTTCTCGACCGCTCGACAAGGAGAGTGTTTAGTTGTTATGCATCGGAATGCTATCGACTT
>random_seq_112
CGTCATACCTTAATCAGAATCCATTTATACTCCCAGAGGAGCGCTTAGGATCGCGTGCGGTATGGGTGCCCAGCTCAGACACCTGATCCA
>random_seq_113
CCAATCTAGGACCCTAATCGTGGTGGCGTTTATAACGGCGGGGATACCCGCTTAGTGTCTACTCTTTGCAAAACGCGATTAGCAGTTCGC
>random_seq_114
AAAAGGCTAGTTGACCGTGAGACACGATCCCTGCTAGTACATAAGGTGTGACACACGCGTATTTCTTGCCCATGGATTACCAAGTGTACA
>random_seq_115
AGCGAGCTAGAAATGCCAGTTGGCGTTTCTATTCCGCAGGCGTTGGTCCTGTCAGAGGTGGCAGTTCATCGGTTAGAATATGTCGTCGGT
>random_seq_116
GTAAGTACTCCTGGTCCGACGCCCTTAGATTCCCGGAAGGCACGCTTGGTTACCCATTCGACGGTGAAAGGGGCTGCTGCCAGGTCTACC
>random_seq_117
GAGAGTTTACCCAAGCCACATACGTGGTCCCGGGATTACTCCCGCTAGCAGATCGCGCGTAGTGTCAAAAGGCATGTATAAGCTTTCATT
>random_seq_118
TGCTAACACAGAAGTTCGTAAACAAAGAGTTACACCACCTTGTACTGGAATTACGACAATGAACAGCTCGCTGAGAAGAACAGCTGCCTC
>random_seq_119
GTCCAGGACACCCTCGTTATTCTAGCGAAGACTCGTACGCGATAATAAGTGCAATTAGCCGAAGGGACTAGATGCACTGTCGACTTCTCA
>random_seq_120
AGGCAATAAAATCCCCTTGGATCCGCGACGCCGCGTTCAGGATGAATGTAGTGCAGCCACTGAGTCTGGCTCGTGTCCTGTGCAGAGTGG
>random_seq_121
GTAGGATATGAGTTGACTGTTGCTGATCCACAAATGAACGGCAACTGGTCGAGGTCCTCCGGGGCACAGGACTAGGATCGTGGGCTTATT
>random_seq_122
CGACAGATCTCTGTGGTAAGGTCATTCTCATGGTTCAGGGCTGGCGTACACGAGCTATGTTTTGCTCATAATTTAGTGAGGCCGCCATAT
>random_seq_123
AACGTACGCTCCCCGCCTTCGTTGTTCATACACGGAGCGCACTCACTGGTAAACATAGTACGCGTTCTGATATGTTGAATTAGGTAACTC
>random_seq_124
TTAACAGACGACCCAACATGTACCGTGCTGAAAGAGGTTCCATCGCATTGTTGGCGATGGTTCCTTGAACACATGAGCCTGACGCATACC
>random_seq_125
CGTGAAATAAACGCCACCGTACGTAGATGAAAGAAGTAAGCACTATAAGCCTGGCGGAGTGTTCCCCCCTTTCGGACAGCAACTGTTTAC
>random_seq_126
CTAAGTTAGAACTCATACTAAATCAGCGGTGAGCAGGAAAACGCGATGTAGCATACATGTTACAATTTAAGAGTCGGGACTACCACGAGC
>random_seq_127
AGCAAGAACGAATAAGCTCTTGGCCTGTTTACTACGCTCTGAGTCTAATATAGACCCACAGACTGTATCTGTGATGCATTAAAAAGTGTA
>random_seq_128
GCGTACCCTAGCAATCCCCCGAGAAATAACCCCCTCATCTCATACGATAGGATCATGTAGCAAAACCTGGAAAACAACTATTCTTGACGA
>random_seq_129
GGTTCAGCGACGGCCATGCTTGCAGGTAGGAGGATCCTAAGTAGATAGAGAGAGTTATTCCACACTGTTATTATCATTTACGCCAACGGG
>random_seq_130
CGTGGATCGCACTTACAGACACATAAGGAACTGTGCGCTCAATTTCGGCGGCGAGTGTACGCGCTAAAGAGCAATAGATATGCGTCCTAA
>random_seq_131
GAGGGGCGAATGGGGGGGTGGGAGGGCGAATTCCCGGGCTTCACCTGCTCGCTAGGCGTTTCCGCAACTTGCACAAAGGCAGACACAAGG
>random_seq_132
GATGGCTAAATGTACGACGCCTTTTAACCGGCATATTGTCGAGCGCACTGGACTAGCACAAATGATATTGGGCGGGGCTTGGAAGTCTGC
>random_seq_133
AGGGTTCCGAGCAGGACGTTCTGAGCTCTTTCGCTAGCGGAGATATCGGATTCGGTCAAGATGTTTCGGGTTACAAGAACAAAGTGTAGA
>random_seq_134
TCCGCAATACACCCGTTCTCTGCTAATCGAGGTTACCCGCAGTCCCTAGGTGGTTGCTCCGGTCACTGCAGCACGCTTTTAAGCGCTTTC
>random_seq_135
ACTAAGGAAGTTGATCTGATGCTCATTTCGAGATTGTGCGTTATGCGTCTACCGCGGGGGATTTATCTCGATTTAAAGTTTTGCCTTAGA
>random_seq_136
CAATAGTATTAATTTAACCTTAGACATAGGGTTTGTGCACTCGCTTGAGAGGTGACAGCCGTCGACAAGAGCAGGGGAGTAGACGTTTCC
>random_seq_137
GAAGTTCGTGGATTTCGGTCCGGCCATCCTGCGTTGCGTGGCCCAGTAGTCCTACGCTTGTTTAGATCGAGTATGCCGCATAACACAGGG
>random_seq_138
ACACAGGAAAATAACCTCTGAAATAAGACTGAAACTAGCTTGCATGTGTGGCGGTGATCGGATATGAGATATCAGACCATGCAGGCTACG
>random_seq_139
ACTTAGTCGTATGAGGCCGCTAGAACCGCCATGTAGGTCCCTTGTTCAAGTTAGTATCCGGCAGTTGCACACGTTCAGCCTAAACAATAT
>random_seq_140
ATGTTCAGTGTCATACTCGGCCTAATCAAGTGGAAGGTCCGCCCTAGTCCGAATATCTGCACAACTGCACCGGTCGGTAATGTAGACGTG
>random_seq_141
CGATTTTCAGTTACTATTATTCATAGAGCCACCCCTCCTAAGCGGTTTAAAAAATGCCATACTGGGTCAGATCGCCTTCATTAGCAAATA
>random_seq_142
CAGATACTCAATAACCAGTCTGCGCAGAGATCCCAGACTACAATCGCTCCACAGCATTCCCAAGAAGCGAACACGTCACAGTTCCGAGTG
>random_seq_143
TGACAGTAGAACACATGAAATTATTGCCTGCGGCTAAGCTCAAGAGTTTTGACCTTTGTGGCCAATGGAAGTTACGGTTGGGTTCACATG
>random_seq_144
CTGTCACCAGTACATTCCTTAAACCAATAGCGGTACACAGAATGGGCAAGTTGAGGTCGTGCCAGTGAGCCAGCCCTGCTGTGTAGCAAA
>random_seq_145
TGAGCTTCGTGGAGTCACGGCAGAGACCGGGGAATGTGTGTATGGCTCGGACAACGTAGCCTTCCTTCTAGCTGGTTGCGAATCGGTCGG
>random_seq_146
AGTGGACTCCAAGGCGTTCCTTTGTGCACCCGTTCTGTGTCAAGTTATTCTTAGAAGTATGCGTTTACTTCCAGCCAGTTATGCAGCTGC
>random_seq_147
AAATGTGTTGGTTTTCAGAGGGAGCTGACCTGGGACGAGTTTTGCGTAGTCGAACTATGCGATACTACGAAAAACGGTATTTTTCGTCCA
>random_seq_148
TCTTAGTTGCACTTACGCAGGCGAGACCAATGCCAGAGAATCCACCACTGCGAGAGTTTACGTCTTCTCTCCTGCCCGTCCCGCAGGGAA
>random_seq_149
TAACTCACACCTGAGCTACTCAACCAATATGGTGGCCTCGAATTAGGTCCCCCTCGGGTGTCACAAGGGTAGGTTCAGGGATCGCCGTGG
>random_seq_150
GTACTCAGTACCACAGGCCCCGTGTTGTCTCATCCGGACCGCAATGCCGGATAAGTTCGGTATGCGTTGAGAATAGCCGTACCTGGGCCT
>random_seq_151
GATTTGTAACTTCCACCATCCGGCATGAACCTAAAGCGATAGATTGAAGTTCCGTACGTCGTGAAGGATTTTTATCATTTATGGCCTGTA
>random_seq_152
TTACGTTGGGGGGATGTGGAACCATTATGACACGAGCAGCCGAGTACCTAGTACGGACTATTGCTCGTATACTAGCTTTGTGCCAACGTA
>random_seq_153
GGTGTAAGGGACACTGCTGCTGCTTCCGGCCGAGTTCGGAACCCTCAACGGGCCATCTACTGAGGTCATCGTCCTCCCACTTGAGCTAGG
>random_seq_154
GCTCCAGAAACGTAGATTGCATTTTTGTCTAATACGTCAATTACGCTTCCGGTTCGCACGTTATGTCTCAGCCCCACGAGCGAGGTTGAT
>random_seq_155
GAACACTAACCTGACTACGCGCATCGGTACACTCTGGACACTAAAGGCATGGGGCGAAGTATCTAACAGCACCAGATGTGGTTTCGCGGA
>random_seq_156
GAGAAACTCGGGACACAGAGCTTGTACTCACTGACTACGACCCCACATCCTCTCAACACCTTTTGATTTTAACGCCGGTGATCCTGTGCT
>random_seq_157
GCTACGTACGCTAAGCACGCGCGGTATTTTGGTGGATTATGCCATGCGGCACGCGCCTGAAGCAGTCTTTTTCCAAGTCTATGATACCGC
>random_seq_158
TCGTTTGCATCGCCAAACCAGCCAACGCACTTGGCGCCCCTTGTATACTTGTTTGCTAGGTTACCCCACTTTGATTACACGCCTATGTGA
>random_seq_159
ATAACGGTGAAGTTACAGACAACGATATGAATCAGACGCCCGACGGACAGGACACGTCGAATAACGTAATTCTGCCGTATTCGCAGTCCT
>random_seq_160
CCCAGACGGCTACCATAACTATATCTGCTCGGCTCTGTGGGTATCCCTGTTCTTATATATTACAGAAAAATACGGGTCGCAGCTCGAGTA
>random_seq_161
CTGAACCTTCCCCGGGCGGAGCCCGCTCAGTTCAAAAACGAATTAGCTCATTGAGACTGTTCAAAGGACCCTCTCCCAACTGATGTTGGT
>random_seq_162
GTCTTAAATTCAGCTACCAAGGCTAGGAAGCGTGCGTGCGGGTAGAGCGGAATTTCGGGAGGCAGCTGACTTTCAATGCGGGACCCGGTG
>random_seq_163
CCGGGCGTGACATGCAGCCTAATCCTCGAGACTGATCACTGTTTGACGGCATGTCCGTTAGCCAAATCAGAGAACGGCTAGGTGCTGTTG
>random_seq_164
AGCGCTCCGCAGGATATAGGTGTCCGGCTTCACACTCTGATGGAGTAAGGCGATACCTTGATACGGATTTATAAGGACTCGCTCTTACGG
>random_seq_165
CATTAGTTTAGAATGGTAGAACACCCTCTTAAAAATGAGGCTAGGTCCACTAGTCGAGCTTAGTTTTGAGGGCCCTCGCTCTGTATGAAT
>random_seq_166
AGGTTTGGGCGAATCCTCAAAGGCACCGCACTCATCCGCTTTGTACAGAAAATGATCACAGCCTGCACAGACCGTGATGGTATACGAACC
>random_seq_167
CAATTGCGAGGTAGTAGAGAGCTGTCCCCCTATGAGAACAAATATCGGCACTGCGCAACACCTGACCTCTTGAACGACCATTCTGGGCTT
>random_seq_168
GTGAGTCTATGCCGGAGGTGTCGACTCTTGGGTGTTGCCGGGCTGGGTTACATCCAGAAAGGATTTAACATAGAATTCCGGTTAATGGCT
>random_seq_169
CATTGGGTTGTTTAACACATCAATCCCGCAACTGAATTCCCGACGTACAAGTGGTAGCTGAGAAGGAAGTAAGATAAATTCGGGTGACGG
>random_seq_170
AAGTTGAAGGCGCGCACCGTTTGAGTGATCCAGGCGATGGATCTTTTCAAGAGGGCGATCAGATCAGGGCACCAGTCTTAAATTGGTCCC
>random_seq_171
GAAGCTCGTCTGCGCGGCACCTTCCACTAAGACAGAAGGGAAGCCCGCAAACACCGGGCCATACACTATAAGACGAGTAGTACCTTGCCC
>random_seq_172
CTTGCTGTAGACACCACCGTCAGTCTAAGATTTAGCCCCGTCTAAGTGGGAGTCCGGGTTCCCCCGGTCCCGTAACAGGGAATCAAAGCG
>random_seq_173
TGAATCACCCGCCGCGGTAACTCCAGTCCTTATACCCATAACAATCTAGGCCGTTCACGGTATACTCGGAAGCACGAAGTTTCGACGCAA
>random_seq_174
GGAGTGAAAGAACCATCTCAGCAGCAATGTAATGATTCATGCGATAGCGCGATGCGTCTATATCCTATACCTCGCAAGGTAGGGGCCAAG
>random_seq_175
ACCTTAACAGGATTGCTGACCCCTCTTCGAGACCATCCCCTAAGGTGAGGATTTATCAGGACGGCGATGTAGTTAAGGTGAGCGCGGTAC
>random_seq_176
TATCGTGCAAACTCGTACTGGTGATGTAGCTGCTTAATTAGGAACACTCCCAATTAACACCATGGGCTGGCGAGCATCTTTATCTTTGCG
>random_seq_177
AGGAATCTCACCTGCCAAGCGGAGCAACTATGCGCTATGAGACGTTACCGTACGCGTTAACGTAGACTAGCGTAGGATTGCCCAAGAATC
>random_seq_178
AGTGCGGCTTGTTGTCGCCCACGAGGTGTCGACATCCTCCACTCACCGACGATCGGCTTTTAAAACGGCGCAAAGATTTGTGGTAAGTGC
>random_seq_179
AGTTCAATCAAGGGTTCGGGAGTATGGTCTATATCAGCTTCCCATGTGACCTGGGGACCAGATGATCGACGAATGGTACTCATAGGCGCC
>random_seq_180
CCATGGGCTTGTTATGTCACGTGACTTTTTCAGCACCTTTCTCGTAAGCGTCTTTATTAAGCTAGCACACCACGTTAGACGTTAATCGGA
>random_seq_181
AAAGAAGCCTCTCGAACTCAGACGGTCCTATTCCTATGTTCGCGGCTGGGTAGAATTCCTGGTTCCAAACATTTTACGCGACGTCGGCTT
>random_seq_182
AGAAAGTTCATGCGCACATGGCAGACGGGGAGAGAGATGTTTGGAAGAAGGCAGGGCGGTACTCAGGGGATGTTTATCGATTCCACTTAC
>random_seq_183
CCGACGCAGCAATTTAAATGCAGGTAAGCTAATAACCTAATTCTCACGGTGCAAAGTAAGCGCTTAACCAGCCCCCCCAAGTCCGGGCAT
>random_seq_184
CCACCTCTCGACCCTGTTTGTAAGTGCCACGGCACGGCTAATAGATCGCTCATGTCGCGGCACAGATCCTGCGGGCTGTTTATGGTAGAA
>random_seq_185
GTGGTCTGTTCGATGACCCCCGCCGGGTTATTAGGGCTGTGTGGGAACCGTGGCCCGGAGTTTAATCTGGTCTCACCATCTTATCCCTAT
>random_seq_186
CAGGAGCCTGTATCTTATGTAAGCTAGCAGTCCTGGCACCCATCCGTAGCCTAATTGAGCCTCACGTACATTTTACAACTTGGAGTAACC
>random_seq_187
TCCAACACAGATAAGCACACTGGCTGTGTTAGCCGGCGATTCGCATATCAAACCTATATGCGACAAGTCTAGAGAGCATACGCAACCGGG
>random_seq_188
GGTCCCCTCTTGTCTCGAAATATAGATCCATTGCCGACGTTCCGTCATAGAATAGATCATTACCAGAGTGGGCGGAAAGTCTTGATCCCC
>random_seq_189
GCTCGCACGAAGCGCAGAAAGTCACGTCGATTGCGAACTTACTTTGTATCAGTCAGAGATGCTCGTGGGGTATTTTATCGAGGGCCTTTC
>random_seq_190
AGTATAACTGAAATACTTTTAATCAGCAACTTGGCCGGGGGTGAGGCATTCCTTTCTCGCTCCTGACTGGGCGGAGCCAGCTCCGATTAA
>random_seq_191
TGTAAGGGCAAGGGCCGGTAACCAGGTTAGGCCGAACAATGGCTCACCGGTTGCGGGTAGCTGGTGCGCATGTTCTCTAGTGTCTACTAG
>random_seq_192
AAACTGCCTCGCAGGCGTATGCATATTCCTAGCGGGGGATAGAATATAGGTAAAGGAAGCACTGTCAGTCTGCCAGAAAGGTCCGTAAAC
>random_seq_193
ACAGCACACGTACTTACCGCATTAAAAAGCCGGCGGCGAAGTCACACTCAGCCGGTGCTTTGAGCGTTAGTGTCCCGAATGTCCCTAACG
>random_seq_194
CCAGGCCGCACGAAGGCCGATAACCTGTAGGCATTGATCGTACTGATCTACGGGCATCTACCTGAATTAAGCCCCTACGTAGGGAGTTGG
>random_seq_195
TTTAGGCTTGTCCATAACGCATAAGCTCACTCTAGTTGATGAGGGCACGGTGTCCGTCACTTGGTTAGGTCCCAGCTGTCGACAACAGAG
>random_seq_196
GGGCACCACAAAGCAAAAAATGGCTACTATTTAATTCCGTTATGGATGGCGAAGGTGCCTGACTATGCCCTTGTTTTGGCAGCGTAACGA
>random_seq_197
AACGTAAGTCCGCGCTGTTTCTTGGCAGAACCGCACAGGTTATGCTCTTGCGATCCGACCCCTTGATCAAGAAAGCTCAGTTAAGGCCGC
>random_seq_198
AAGTAGCTGAATCTAACTAACAGACCCGTAACGCGCACATGCCGATCTTTTGGGAAATCTTGGTATAGCGGTACTTGTGCACCTAAAGCA
>random_seq_199
CTGCACGATATGACGAAGAATTGGGTTCCGGATATTAAAGAGGCAAGTGTAGTCGCTCAACTTGGATCACAAACCGTGCGGCCATCTTTC
>random_seq_200
CTAGGAATATGAAATGGACCATGAAATGGCAGGACCTGGTCCGAAGGACCGCAAGTAAGAGCTAGCACAGAAAAGTAAGAAGGTGGCCTC
>random_seq_201
TGTTCAATGGGCGGCCCCGTCAAGCATCAGAGCAGGTTTCACACAAGCAAACGATTAAGGGGGTGCGACGATCGCAGGTTTGCTTGGCAA
>random_seq_202
TCGACATTCTCGAACAAAGACTCATATTATAGCCATTATTTAGGGTGATGAAGGCGAGACCGCCAGCTAAGCTTCTCTCATTGGGATGGA
>random_seq_203
ACTGGCTGTAATAAAGATCAATATCTACCCGCGCTCGTTATCGTTTGGCAACTGTGTCTTGGAATTTTATCGGTATAGGCCCCGAGTCTT
>random_seq_204
GTCCCTGGCAACTCACTTAGCCCATGGGGGCTCGGTCAGGCTCGCGAAGAGTTACTATAGATGTATGCGCTACCCCACACGTCGAGTCGT
>random_seq_205
AGGACAGTGGCACCCCATTCGACGAAACACCGTAGAAGCTACCAAAAACCAATCCGTCCTTGTGGTAATGTCTGCGCAGTCGGGATGATA
>random_seq_206
ATCCAGATGTCCCTCATACACCTTAACCAAAATACAAAAGGTATTGGTATGTCTACGAGATCTACGGGGCGGATACTTTTGGTGGCTCAG
>random_seq_207
GCTAAGATCAGGAATCGAATAGCAGGGTACATGAGGTAGTTAGGACAAGTTACCCTTAAGCAAACTTTGTGCGCGAGCTACTTTTTGGCT
>random_seq_208
CTAATAGATTTCATTGGAACTGTCAAACTTTTACCTTAGTGAGCTACAATGCCATCGTATGTTAAGAAAGAGACATTGCTACTATTGCTA
>random_seq_209
CATACCTAAAAGGAACTCTTGGTAGGGATAATATCCGCGGGGTTACTTGCGCGGGCGCTAGCACTGACCGGTGATAAGCACACAGCTAAG
>random_seq_210
TAAGAGGCATTCCTGAGATCGCGGTCTGGGGGTAATAAGACTGCCCCGAGGGCTCAACAGCATGTTCGATATCCGATATTACGTTGAACT
>random_seq_211
ACACGGAGTGTAGGTCATAGTGCGCGCTGCGACAACTTTTCAAGACTTAGGCAGATCTCGTAATCCTCGCATGTCGAGCTCGCCTGCTAT
>random_seq_212
GGCGCCTTTGGTGGGCCGGGGCGGCCGACAGGCTTTGTCAGAGAACGTAGGCCAGTATCTGCGCCCGCCGCCACAGCAGCCGGAATCCTA
>random_seq_213
CAATATCGTCGATCCTATGTCTGTGCTTTATGCCCGATACATCCAAAGAGGAGATCCAGAAGCTGATAGAACAGCATACTCCCCAACATC
>random_seq_214
TCCCTCACATCTCTCACAACGACTATTCCAGCTCGTATAAGTTGCTGCGGCAGATTTACTCCCGCATAACCTGATCAGCCTCCCCGAAGC
>random_seq_215
TGCATCACTGTAGTTGCGGTCTGAAACTTCCCGAGGGTGACGGCACGTCGCAACGCATCAGCGCACGGCTACTGTCGTTATGCGGACTCA
>random_seq_216
AAGCTCTTCGGTTGAGCCGAGTGAGTTTCGTTCACCTGGGCAGACGCGGGAGCGCATTTATCTGCGACGCACGGCAACTGGAAGGCCACT
>random_seq_217
GGGCAGTATAGGACCTAGGTCCGTTCTAGTACCATCAACGGCAATGATATGTATCGTACGGTCCCTATCAATTCGTTAAAAAGCCAGAGC
>random_seq_218
CAAACTAGCTACCGTTCCTAGGAGGGTAAGTTGTCCAGCAAACAGGTTCCTATGGTCGTCTTCTCCTCCCATCACCCTATCGCTCCGGTG
>random_seq_219
AGTAACGCATCCGATTAGTTACGGTTTCTCGAATCGAAGGGTACTCCCCTCGACTAAGGTAAGTCGTATGGCCAACCCTAGGGTTTTTAC
>random_seq_220
CAAAATACCACCACAAGGCCTAGAGGATCCAACGCCCTGCTAAACAACACCCAGTACGCAATCTACAGTCAGACGGTCCTGCGCCTTTAT
>random_seq_221
GACGCTATGATGGAATAACGATACCTTAACCTAAACCGCCAAGTACCGGATTTAGGTTCGGCCTAAGGCCCGTTCAGTTATGCTGTTCTA
>random_seq_222
GCTCCAGCTAGGAGTCGTAATAGTACAGGCGTAAGGGTCAGCGCCGGACTGCCTGGTCGCAGTATCCCGAGATATTATGGGAAGAATTTA
>random_seq_223
GTACCCCCAATATTGGGACTCACTGAGAGACACGATTCAGGAGTCCATGGCGGCGCTTGGAGCCTGGGACAATGCCTTACCTTGCGAAAG
>random_seq_224
GGCCGTAACCGAGAAATATCGCGTCTTCTCTTACATCGGAACATGAACAACGTTAAGTGTTTGCCGAGCCGATGGATCGCGCACCCCACC
>random_seq_225
ATTCACAACCCGCAATCTCGCCTTCAAGAGGGTGAGACGTCAACAATTGTGGGGAAGTGCGCCGTTGGTGTACTAGTTTGCATTATCAGA
>random_seq_226
GTCTGCAGAGGATTTTTGTTCCAACAGAATGCCACCAGTACTAGGTATTTATGCAATGGTCTTCCAGCCGCAAGCGGGCTACACCCTCTG
>random_seq_227
ACCAAGTTCTGCGTTTATGCGGGATCATATCCAGCCCACTCCGATGTTGTTAGACCTTTAGGAATTAAAGGGTTCTACGCATCAACGGCC
>random_seq_228
TCCCGGTTTGAGTCACCCCCTTTCGAAACGACTTAGCCGATGTAGAGTAAATTGATAGGACGGAAGGGAAAAGTTACCTAGTACGCCACC
>random_seq_229
TTACAAGGACGGCGCGCGGCGACCGGTGAATTGTCGGTGACTCCGAAAGTCATAAGGCAGCCTTTGAAGGGAGTGCCCGACTTAAATGGT
>random_seq_230
TGGTCTATACTCTTTGATTTACACGGTGTGCCACATCGTATGAACTGACATCCTCTCCGCAGGTGGAATCGCGAACCTATTAATGAACGT
>random_seq_231
CGACCCTGTGCGATGATGCGTCTTATTCACAGAACGAAGTGAGAATTCGGTGGTGTCTAGATACGCGTTTATTAGGCGGCTCGCCCCGGA
>random_seq_232
GCGACGGCAGGAGAATTGATAATCAAGCCAGGATAAGACGAGCGAGTTGCACATTATGAGGACGTGACATCTAGCCGATCTCACTGGATA
>random_seq_233
ACTTAGTCAGAGCTTGGCCATTATCACTGCGCGGGCGCATAATGTCATTTCTTAACCACGGAGTACTTTTCATGCGCCGCCAGTGGTAGC
>random_seq_234
GTAACCACACATATAGGCACATTTCGGCTTATAGGGTCGTGACGCCTTTATCAAGATCACAGCGTTATTAGCGGTGAGCAGGTGTGTCTC
>random_seq_235
TGCCGACGCTGGCGTTTCTGCTATGCGCAAAGAGAAGGGGATTCTCTATCGTATCCCCATACTGGGAGCCCAGGTCCAGTCCCTTAGCAC
>random_seq_236
CCTTATGCTTAACAGCATTTCTGACGTTAACAAAATATAGACCTGTATGTATGACTTCCGAATCCTTGAGAATCTCTGTTCCATGGGTGA
>random_seq_237
GTTCGAACCCCGGCGATCCGAGTATACGGTGTGCCTAGCATGTGTGGTGTAGGCGGTAGAGTTTTACGGGGTAGCCTGATTTACGTCGAA
>random_seq_238
TGTTGCCTAGCGTTTAGCCGGAAAGCTGATGGTAATTAGCGCTTGGAGCCGGCGGCATGCCTTGTGTAGACGATAATATTAGGATTAACT
>random_seq_239
ACAGTTCCGATAGACGGGCATGTTAGTCGGCGCGTTTTCTGTACAACATCCTGGTTGGATTGGACTACATACTCTCCATAATCTCCAGCC
>random_seq_240
GCGGCATTGCCGTGCCCCTTAACCGCAGTCTTGCAAGGCGAACCCGCACTGAATGCACATCCGGACACACTACCACAATTAGAGGGACTA
>random_seq_241
CGCGAGGTCCGCCATATACTCGCGTGGCCGTAGGGGCCTGTCACCTTGAGCCCAGCGTTGCGGGACCTTAATTACGCCGTCCCTGGTTGA
>random_seq_242
ACGGCAAATGGGGCCGAGACTATCCTTCTTTTGCCCACGGGCCAAGTGGGAGAACCGTTGGCACCTCACTAACATGGCGTGCTAGAGAAT
>random_seq_243
CTCGAACACTTCAAAGATGCGTCAACGGAAATCGTGATCGTCTTGGGTCCAAATGCCCTATACCCGCTAGCAATACAAGGGAAGCAAAAT
>random_seq_244
TCGGCCCTACCTACAAAAATACACGGTATGATCCGCAATGGTAGCACATATTAAGCGTATGACCTTACAACATGGTCTGCTCCACACGTG
>random_seq_245
CGTCGCGTACAAGTACCGTGCACACGTGCGACACTGGCCGCGCTGCGAAAATTACAGGTCGGTACGCACCCGTTGGCTAGGCATGTATGT
>random_seq_246
AGAGAGAGCGATCGATAACTGCATGCAACACCGCCCAAGTTGATGTATGTTGGGGAGCCACGAAACAACACTGACATTCTGCACAGGTGG
>random_seq_247
ACAGGTTCTAGGCCTTCCTGTTGGGGAGTTGCTGTGCGGGGAGTACGGGTCGATCAGAATAAGTACACAAGCAGGTCCTGAGCATACAAG
>random_seq_248
AACCCACGCTCGCATTTGAGAGATCATGGCCTGTTTAGGCAATGAACATAAATCGACTCTTCAATGCGCCTTAGTGCGACGTTAGTGCCA
>random_seq_249
GACCTCTTAATACGTAGGGCAAAAGTACTTAGACTGTCCAACGAGTTCATATTCCTCGGGCTGAAGGAGTGATAGCCCCTCGCAACACAG
>random_seq_250
GGTGGAAGATGGGACCCAGTCCCCGCCGAGTAATTTTATTCGGGTTCCGGTACCGACAGGTTCGTTCGCTTTCCAATCATATGGGGCTAT
>random_seq_251
ACCACCATGAGCTGGATGCCCCTCGCTAGTCAATCTGAGGGCAAGGACATATTGAGTTGGCTCTTGTCGTTTCCCGCTGGTGGACGACTC
>random_seq_252
ACCAATAAAAGCCGGCATACCTACACAAGGGGCGATGGCTCTACCCGACGTTTAAGCATTTCCCTCTTTATGGTCCCCTTTCGCGCCACA
>random_seq_253
CGAGTCGTCACGGTTGGTTTGACATTTGTCACTCACGGAGGCCGCCGACCTAATTAACGCGGGTTAAACTGATCTTCGACCAGTAACGTT
>random_seq_254
TCTGCGTGGGTCTCGATCAAGTCTGCCCCCCATCGCACCCAATTGTGGCGAAGCCACAACTCATCCAATGTAGAACTGACGCCCCAGTAC
>random_seq_255
GAGATCATTGTGATAACTGAGTTAGCCATAATGAATGAAACGGCACATAAAAGTTTAGAGAGATGAAATGCAACTTGGGAAAGTATCTAT
>random_seq_256
CATGCGCCTACTCCTCCACGGAGAAGCATGCATAATAATGCTACTGGCCTCACACGGATCAATTCGTTTGGAAAATAGGGACTTACCATG
>random_seq_257
TTCCTTTATGCTAGCGTATACACGAATATGACTGGCACACTACAGCCCCCACTTGAGCTTGAGCCCGGTTCTTACCACGCTATGCATACT
>random_seq_258
GGCTTAATGCGAAAGATGTATTTTGTTCGCTAGTAGCAAGCGTATGCAGGGTCCGGGGGGACGTTGGGGACTGACTGGCTCGGCAACTGC
>random_seq_259
AGCTCATGTCGGCGAGTGTTCGGACTGGTTCTCAATCAGAAAGAGATATGTTCAACTATGGTATCTCGTGGCAAAATATGTCGGAACAAT
>random_seq_260
ATTGCCAGCCTTAAAATGCACACCAACTAGGGTCGTAAAGGTCCCTAAGTTGCGTGAGCCCAAGTAACCTAGTTAGCAATATCATCCCTT
>random_seq_261
ATTCTGCTAGGGATAGACAAACACTTGTGAGGCCGGCGGGCCGACGTTCGAGCCATAACCCGCTCCATAGTCACCTCGGGTCAATCCTAC
>random_seq_262
ACGGATTAAGGTAAGCGCTCCACCCACTCCTGCTAAAGGTCACGGGGTTGGTGCTCGCTCAGCCGTCTTAGGGCGCTCACACTGTAACGA
>random_seq_263
ACGAAATCGTAATCCTGCAGAACAGTGTGAGCGGAGGGAAGTAGCTTCATGTGTATAAGCCTCCAGATACTGGTAAACGACGAATACGCT
>random_seq_264
CCAGTCCCGCCGCCGATGGCAACCAAATTAATGCAGTCTAAACCTGGGGGGTAGACCGGGGCAGTCTCCCTCCCTGCGTTTCAGCATAAC
>random_seq_265
AGTCCAGATTTAGGCGGTCTCGCCATTGCGTCCATTGAATCTTGCTGAAGACGGCACGAGGAAAGGGGGTTTGGGATCCTGTGCGATTAA
>random_seq_266
TGAGTGTCGTAATTTAGGGAGAAGTTATGAAAGGGTTCCTGATTCAGCTGATTTTGTCTAACTCCTCGGTGGGCTCCTTAGGCGTATCGG
>random_seq_267
GAAGGAGTCAGGTCAACGTCCGGAAAACAAACGTTTGGCAGTTAACGGGACGAGGTGCGCCTCGCCTTGTTTAGGAGGATGAGCCATTAT
>random_seq_268
TAAGTGACTGGTCTAAAAATAAACGCTTCTCTCTTTCGAATGCAGAGCGGTCCTCGAACCAGTGCATAGGCGGATAGTGTACCTCGGCAA
>random_seq_269
GTTCGGAATTCCCATAGGGTCACCCAAGTTCGGTGGCTGTCCGTCTATTGTTGTCTACTACCTGGTCGGTATTAACGCGTGCGTGAGCTA
>random_seq_270
GACAGGTATGGCTACTCTTCCGTCACATTTAGGGTGAATCCGAGAAGCACCACTCTGGAGTGGTGGTCTAATTGGCACGCCGTCGGAGGT
>random_seq_271
CGTTTGGGGATAGACACATAACAACTAAAGCACAGGCCTTGCAGCCTTTCGCTCCCGTGCCGGATATGCCAGTGAGCTCGCCCAAACACG
>random_seq_272
CGAATACACTAGTAGACGTACTCCATACGCCCGATTCTTAATAACCACCAAAATACCGTGGAGGGGCACGCAATTTTCCCTATCTACCAT
>random_seq_273
GCCGTCCGGACGGGTACGGCACAGTCAGGACGCGCACCACACATTCATGCACTTAAGTTGCGTTCGGGAATCTAAAGTGGCTAGGAATTG
>random_seq_274
TTCGAATATTCCGGATAACAATCGGACACTGCCGTTGAGCCACCTGCCTTGAAACACGCGTATCGGTACTTTTACTCTCTTCAGCGTCAC
>random_seq_275
CCTTGGGTCATGTGTCGTAGTGAACGCGGACTTGTGGGACCAGGCTGTACCCTTCAGATCGTGGCGTTAGCAGGCAACACCTATTGCTAT
>random_seq_276
CCATCACCTTTCAGGGCAGACGCAGGGGCGGAGGAGGAAATCAAAAATATAGTCGCCTTCATACTATCTCCACACGCCTAATTGGTTCCT
>random_seq_277
TCCGCGAATCCGAGGGTGCCCATAGGGGTCTTGGGACACGAGCTGTGTAGAGACTGTCCGACTACCATGAACGGGGTCTCGATCCAAATA
>random_seq_278
CCCCTTGCGTCCTCCACGGGCCCGCCGTATTCGGAATCGAGTAATTTACTGTTATGGTGCGGTCATTATCTCAGTTGAGTCCATCGTTGG
>random_seq_279
TGACCTGATATGTCAATTTACTCAGCTACACCTGAACTTAGAATGGCCTCTGAACAGACTGGCCCTGTCTCCATCCAGTAAGAGGTCTCT
>random_seq_280
TTGGCTAGTAGAGGAGATTTACCGCCACGTATAGCAGATGTGACACCGATCAAAGTAGTGCGAAACAGTTGATTCTTCGGCAGAGCATAT
>random_seq_281
ACTCCCGCATGAGTGAGCGCACTTATGGTCATTTGATCTACATAGAGGCAAGCATAGCAAGGCGGAGGCGGCCAGTGGATTAGTCGCCTA
>random_seq_282
GCTGCAATTCTACATCAACATTTAAGACCCCTTTAATATGCTGGACTGATACAGCCCTCCGAATTGGTTCCGCGGTTTACGGGTCGAGGT
>random_seq_283
GTTATCATTTCAGGCTGTCTAGGCGGCCCAAGCCCCTGCTTCATGACGTGACCCAAGTCAAGGACTGACACTTCAGTCGCGAAGGTACCC
>random_seq_284
CAGCTAGTGCACGACCCATGGATTAATATCTCTCAGCGAAACCAACCCGCTGGACTTTTACTGTAAAGCCGACCTAGGGGCTGACGTATC
>random_seq_285
CCTTGGTCGCGGTGAAAGACTTATACACCAAAACTATCATGAGCAAAACCCAGTGTTCAAACCGGGGATGGCACAGCACGTAGGGCCGCC
>random_seq_286
CGGGTTTGAAAGAACAAGGAGATGTATTCCGTCCCGACAAACGATTATTGAGTCGACAGAAATCGCTACTAGCGGATATGACGCCTTGAG
>random_seq_287
ACGAATATAGGGCCAGGGGGATCAAGCATAACCCACACTAAGCCGCTGTCACAATTTGGGCCTCTTTGGCTATAGCCTTCAGCTGGAGGC
>random_seq_288
CAGATTGTCGAGCGCTGCCTGCGCTCCCCAGAAGCACCATCGTAATGCTGAAGGTACCCCGGACGGTCTGTTTTTTATCATCTGTAAATA
>random_seq_289
GGGCTCCGACCGTCTGGAGCAATCAGTGAGGCAACGACGCCCCGTAGTGCGGTTATCTGCGAGTCGCTCGGAAAAACCGCGATAGAAATA
>random_seq_290
CCCGACCCCTCAAAGCACGCTACACTAGTAGGCCCCGTAGGTAAAATTGGGAAACGGGAATAATCAAGTGGAGTTTCAGATTTCCTACTA
>random_seq_291
GCTCTGGCCGAGAGGCGCCTTACGATGCTGGCGACAGCTTAACTATGACACCCACCGTGATCTGGAATTCACCCGCTGAGCCTGCCTGGC
>random_seq_292
TGGCACCGATCATCTGTCTCGCCCTAGCCTTATTTCGCATCGATCGCTAATACGGTCCTCTCCGGACGTACTTAAACGTTTGTACGTGTG
>random_seq_293
ACACAAAGTTCAGACCTAAACTCACGCGTACTTAGCCCAGCATTGACTATATTAACCCTAGACCAGTAAATTCACCTCACACCTGAGGTA
>random_seq_294
CATGTATACACGAGGCTGGTATGTCCGTAGTGGAGATACTGAGATTATTCAAGTGCGAAGGAGCCCGAGGATTTCTTCCAGAAACACATC
>random_seq_295
GCAATTCTTTGTAAACGATATGAGCTCCAGTGTGGATTCATGGGCAGCTAAGAAATCCCAAATACAGTTGTAGGCGATGTGAGGAAATTT
>random_seq_296
CTGCCTTTGGCCAGTGGCATTCCATGCGTCTAGTCGGTTCAGCCGGGAGCCTTTAGGAGGTACACGGCCCACGCTAGTGGGGGGAAAAGA
>random_seq_297
ACAATTGGGTAGCCGAAAACTGGGTGTATGTAACTTACATTCCATGTACAGCAAATAGAGGCTGGCTTGAGAAACGAATTACAGCTCGGA
>random_seq_298
AGCCCGCCCGTGTCCAATTCCCCTAGGATCTTCCTACCGAATAGAAAACGATAGGGTGCGATTTCTGGTGTTGCCCTCCCCTCGTACAAT
>random_seq_299
CGGGTAAGATCACCTCGCTGTATTTAGTGCAATTCGTGGATTCGGGCATCTGCGGATGGTCACCCTGCATGAGCTACTGGACAGCACGGG
>random_seq_300
GGCAACAATGTCTTGTATTCTTATCTTGACGTCAACCCAAGAGTATTGTAGTCGGTCAATTGTTAGGTATTCCAGGTCCCTGTTGACTTT
>random_seq_301
AAGACTCCCAAAAGTGGAACCTCTTCTCTATGTGGCATCGTCGCTGGATCGGCCGTCTTATTTGTGAAACTCTTCACCGCGTTCAATTTT
>random_seq_302
CAGTTTTCTCCGCACCAACGAGTGTCCACAGGATCCCATTGAGACCATTAAAACTGCCTAGGAGGCGTCCAGTGTTATCGCAGTTCATCA
>random_seq_303
GCGTAACTCTAGGGAGTTAGGGGTTCCGGTGACCGACCATCCTATCATAAAGAAAGATGGTTTTCAGCAGCGAGGTCGTGATTCAGATTC
>random_seq_304
AAGGGGGTTATAATTCCGGCAAACCTCCATCTAATCCTACTATCTGTTACCTGACTGAGGCTCTACATGAGCTGCCGCCGAGGGGACGTA
>random_seq_305
TGACGTGTACTACATGTAAATGCCGGAATTGAACGAACGTGGCCACTAAGATTTGGGTTAGAAGCACGTGTTTTGATGCATCTATATCAA
>random_seq_306
AGTTCTTCCACTAGGAGTTGATAAGAAGAAAGGGTCAGCGATGCTAACGGATACGCGGTTGTTACAGTTGCCGTCATGACGGGAGGGTTC
>random_seq_307
GACGTCTCGATGGTCTTGAGCATGTTTGGGCTATATGCACTCGACCATTTGGGCGTTGTAATGTGAATTGCGCGTATGACCCACTTATGG
>random_seq_308
AAAAAATGTATTCAGGAAACGAACATGGGATTGTGCGTCCGGAACGTATTACGACATCACTTGACGTTATTACCAAGGCATTTTGGATCG
>random_seq_309
AGTTCACGTTAACCCTCTGTTAAATTCCGAACGTCCTTAGAAAGGCACTAGAGGCTTGCACAGCTTGCTGCGCTAAGAAGTCCAAAGGCG
>random_seq_310
ACCTGCCAGAACGTAACGTGCCTTGGCTCAGCAAACGTCGGAACGAGGGATCATGCGAACTAGCCTGGATGGTGTAATTTCAGTATACAA
>random_seq_311
ACACGCCACGACTGAGTTACCCGCATCTTTTCGAAGCCCTTCACTATTGCTAGGCCTAACATGGGGTATAACTGGCTTGTTGGCCCTTAT
>random_seq_312
CGTGCCAGCCCGATTTAGACGAATCGTTAATGACTTTGGCCGCGACCTTAATCAAATCCCACGCGACAAGTGGTCCGGCGATTAGCACTT
>random_seq_313
TTAAGCTTCCTTCCATAACTGCCGATACTCTGATGCAACGGTTGTCAAGCCGAACGCTGCCACGACTTCTGTAAGGTGAGTGTTAAATTA
>random_seq_314
GAAGAGTCAATACCATTTTAACCTTCTGCATCTGGACCGCATTTCTTACTAAGGGCCTTCTTGTGGAGGGACTCGGTCCCCCGGAGCCAA
>random_seq_315
GGGGCATATCGTTGGGCGGACTTGAACCAATCTGGTCATCCAAGAAGGGCATACGTATCACGGTAGTCGCACGACCTAGTGGGGGGTGAA
>random_seq_316
AGCGACGCATAGTTCCTCACAAGGGTCGAAAAAAGTATATGTGCTCCGTGCACGCGTTGACTGCACTCCCCCTCAGGTCGGAGTTATAGG
>random_seq_317
CCACAAGTAAACGACCTGAATACTAGAACAAATTTCGCAGTAACCGAACCCCATCCCGCGATAAGAGGGATATTTTTCCTCAATACACTC
>random_seq_318
TAAAATGGAGTGCCTACATATCTGCCGCCTAAGAGGCATACAGGGACCAACTCGACCGGGTTAGATTGCAGGCTAGCTAATGTAATAGAG
>random_seq_319
GAACAATATCCAGTATCGGAGAGCGCTTCTGTACAGAGTTACCCATGACTGGGTATCCAGAGTAAGAACGTGCTAAAGTTCTCAAAAAAA
>random_seq_320
ATTTTGACGGGTTACCGCACCGAAGCCTAACAATGCAGTATCAACGAGCTACAGTGTGAAGGGCGTCAGGATTGCGATGAAGTCCCGAGC
>random_seq_321
TGGCCGACAGACTTTGGTTTTGTAGAAGCTAGCAGAGATGGCTTTGTTCGCTGCCCTTTGGAAGTTCAGTTGGCCCTTGTTACGTGGTCG
>random_seq_322
CGTAGCGAAACGGATACCACTAGTTCTCCTAAGGTGTCCAGAGCGGATAAATAGCCACCTGAAGCCATTAGCTGGGGCAGCGTTCAGCCC
>random_seq_323
GCGGGGACGGGCTGGCGAGAAAGGTTCCATAGAACATCTCGTTTCGCCTCACTATGGTCTGTTGTCCCGTCGTAGGACCTATCATCTTGG
>random_seq_324
CGGGCGGTTATTCGTGCCCCCTAGGTTATTAAAGGGGCGCCTGCACGGTCAGTGCCGAGGGGTGCAAGCCTCTGACAAACGCGCTACCCA
>random_seq_325
AATTTGTACTCCTCGAGAGTACGGTCAGAACTTCTAATTGCGCTGCCGGTAATTTGTACACCATCTATACGGCTGGTTGGAAGGAATCGT
>random_seq_326
TGAAGGTTATAGTATTCTTTGCAGCGGAGGCAATTCTAGTATGCATGACACCGTGCACTAAAGTCACTCACGGAAACAAATTCGCTTAAG
>random_seq_327
GATCACCAGCGCAATCAGTATGTTGCGTGTCTGCCGCGCATCCTCGCGGCTGACGTCATTTGTAATCGCGAAAGCATGTCGTTCCTATGT
>random_seq_328
CCACCACGTCTTCAGGGGACCACGTACCCACAGATCGTAAAGTCAATCGGTATGAGAACTATCGACATAGGTAAATGCCAGAGAACGTCG
>random_seq_329
GTACTACCAGCCCTGGCACCTAGGGTTTACCGACTTAGCTCATCCCCATTGCGACGGATGCACCATGCCGGTTTGAGTTGAAAGTATGCG
>random_seq_330
GTGGCGCCTCTAGAATACGTGGTTTACACTAGTAGGCCCGTATCCTGAGTCATCGGCAAATGGCTCTTGCAACGCTATATCCGGCTACCT
>random_seq_331
ACGATCAAACCACCCTCAGGAACGAGGACCCTGCTTATTTTACTCTCGGACTGCGGGGTAACGCAACCTAGATTATTTATGGTATGCGTA
>random_seq_332
TAGTCTCACCGTGTAGCGAAATGCGTGCAAGCCGATACCGGGGAAAACCTGGTCTGAGGACGAATGCAGGATCGCTAGTTTTAGTGTTCC
>random_seq_333
TCTTATTACATCCATATCCACATACTCATCCTTCTGCACCATGGAACCCGGCATTCTACAATGGTCATCTGCAAATACTTTTGCATGGCT
>random_seq_334
CCATGCATGAGTCCTCCCTATAGCAGGGGTCTATTGGCTCAGTGAAAAAAACACCACGTGGCATCGATTCGGGACTACTCCCTCTAGTCT
>random_seq_335
TAATATCTAGCTTGGTTTCCCTTTGCACCTGAGCGCAATACGCCAGCTTGTTAGCAAATCTTGAGTTGACAGATGACTTTGTTACCGACG
>random_seq_336
CATCTTCGTCGAAGTAGAATCAGTACAGTTGATTGGTACTATGTGCACTGTGAGATATGTTGGGAAGATGCCACCGAGTGACCCAAAGGG
>random_seq_337
GGAACCGATGCAAATAGAATAGGCACCACTTAGCCCACGACGGAGGATGATCGGCTTGCTATGGTACTGACCGACAACATCTCCGGTACC
>random_seq_338
GTCAGACGCGTAGCTGGTAGTGGGTATTTGTTTTAGGTAATCCACCGTGCGCAGTACGGCCACGGTTGTGATTGTAAAGGCCGTATCTGA
>random_seq_339
GGTACGGGAATTTGGGAGCACTTAATCGTGTCGATTAGCTGGGGCATCACCGTGTCAATAAATTCGGATTCACGAGGATAGGGAGACATA
>random_seq_340
AACGAGCAACCATAGCCCGTCGTAATCGTAGTAGGGGACCTACCTATTCGTGAAACCTACTACCTCGGTCTGTGAATTGGCGAAAGCATT
>random_seq_341
CGCATTCCGAGACCACATCGTGGCGGTGTACGTTAATTAAAGTTTACCTACTTTTTGTGTTGAATAAACGCGAGGAGAGTTGATACCACC
>random_seq_342
CAAGAAGCCCTACCCTCGTCAGGCTCCAGGGGTCACAGGACTGCCAACCACTGCAAGGACTAAATTGATTAGCTAGGTGGATTCAGGAGT
>random_seq_343
CACCTTCGTGGTCCGTAGCAACATCTAATCGTCTAAGCCCGGTTCCGAGACTTGAAACGAGCCTACAAGATTTGCTACGGAAAATATGAC
>random_seq_344
TGGGGTGTATGAGGGTCTAAAAATCCGCCAAATCTACCCAGGCCCATAAGAGCGTCAGCGGCTCTATATAAACGTGATAGGAGATTAGTG
>random_seq_345
TGAGCTGGTAACGTTAGTAGGATAATCTGATAGCTTCGCGCGGTAAAGGGTGAATATATTTCCAAGATTTTGAAGTAGCAGACCCGTTTA
>random_seq_346
TTGAGTTCAGATGTGAAGGTTGCTGGCTGGCAGGCGAAGGTCCGTGGATAGTATTGCAGTTTACTCTTTCCCGGGAGTTCCGCGGGTGAA
>random_seq_347
GCAATTGCTAAGAGCCATTCGCAGGGGCTAGACAAGCCCGCAAAGCAAGGTTTAGTCTCAGAGCCCACAGCACGAGAAAAAAAATCTTCT
>random_seq_348
AGCCCTGCTCACCTAACAACTGTTGTCGGTGGGATGGGCTAGAAGGACTGAGGCTTCCATTTTAACGCTCGCGCACTCATCTCGCACCAG
>random_seq_349
CCCGCGCGGAGGTATTACGACAGCCGGCACCCTCTGTTCTTATACAGGTGCCATCCCTCAGTCGCAACGTCAAGTCGCAAGCAGCTCCCT
>random_seq_350
TGAATGCTGTCTTCTAGTAAACCTTCCTAACAGTGCACTTCTCATACTCGAGACACAATTATTATTCAAATACCAAGCGACCGGTTACTG
>random_seq_351
ATTGTTCAACTAGCGCAACCTTCCTTTATTATGAGATGTCCGCTCCCTATTAGGTCCGATGTGAGTTATCCCGGCTTGCACTGCCATAGC
>random_seq_352
TTGACCGGCCCACCCCAGATAACGTACAGATTACGCTACAAAGGCTAGCGCGATTTGTTCAATGTTGTGTCAGGTCGTAGTGTGAATGTC
>random_seq_353
CAAGTACCCACTATCTTGACACTCGATGGTGGGATACAGTCGTTCTGTGGATAACGCAGATCTGAACGCTACCGCACAGAGGATCACCAA
>random_seq_354
CATCTGTCGGAAGTCAGTCTGTCATGGGTTGAGCACAAGGGAATCTACGAACCCAACCTAACGAAAAAGTCAGTCTCCTAAGCGCCGAGT
>random_seq_355
TCGGTCTGGACGCTCGGAGCGACCCACGCGTGGACAATGACCGAGTGCATTCACCGGTGCTGAGCACCCGGCCCCAAAATAACAGGAACA
>random_seq_356
TCCGTTGGTAGGGCGATACTCAAAGGCTTTTGTCTGACGACGACTTGAGCGGGGTGGCATATGTAACTTCGCGATTTACTTACTTCGGGA
>random_seq_357
CGCACCCCAACTCAGCGATTCAGAAGGCGTTCCCTTGACCACAGTGGACCGGCGCAGTAGTGGTTTCAAGTAGGACTCCGCGCATCGGAA
>random_seq_358
TAGTGCCCGGGTGGAGCTTTATACTATTCGGTCCTAGGTTGTTATGTAGGGATTGCGTTCGGACCGAGGGCACCGCCACTCCGTATAAGC
>random_seq_359
AACAACTACCTAGTTTCTGGGAGCCATAGTGTGGCCTAACAAGTGTAAATCGCGTTCTCACCTCGTTTTGCGACTTGTCGGGGAATGAGG
>random_seq_360
CCTTGCTCATATGAACAGCGTAAGCTGGTAACGGTTGGGGTTTGGCTCACTCTAAAGATAGCGATAAAACGTACGAAGGCACGCCGCCGA
>random_seq_361
GATTCTGTGCGCAACTGCGCCTAATGATCGTGGATACCGACCGCTTTCCCGGGCCGTAATAAAGGCAAATCTGAAAGCAACTTTAAACAC
>random_seq_362
TCGGCACACACACTCAGAACCACCTTATTTCCTCCTCTCGTGCGGGCGTAACCGGACTATGCGGTGATATGTGTGTTCGGTCCAAGCTGC
>random_seq_363
TGTAACCACATACAGGTACGACACCTTGTCTTACAAACGGTCCTGAATATTACGCTGGCGAAGCTTGAATGTTATGAGAACGAGACAGCC
>random_seq_364
CAGCTTGTGTTTTGGGTAAGACCTTGGCTGGTAAACTCAGTCAGTGGCGGCTGGGGGAGTGCTTATTGCGCAGGGGTCGGAAATGTAAAG
>random_seq_365
TTGGCTAAATTATCCCTCAACGTACTCTCAGCCTCTCGAAACTCGTACTAGGTACCCGAAGCCGGGAAAGTGAAGCGACCGTCTAGGTGT
>random_seq_366
GTCCTTCGTCAGGAGTTCGCTAACCGCGTATAGCGAACGTCAAACCCGTGTCACAGAGTATCAAGTGTGGGCCGTTGCCAGTATTCGTTC
>random_seq_367
ACGAGCTAGCGCCCCTGGTTGCCCAACAATAACACGTTGCTTCTAACGTACAGTAGATAGCGTTTCAGCACCCAGTTCGCGCATGATACT
>random_seq_368
CGCAATTAATCTTGCAATATAGATTCTCGGCATTGGCTGAAAACTGGCCGACATGTTCAAGCTATATACATCGAATCGTTCTTAAGAATT
>random_seq_369
ATGCACGACCGGTAAGGTGGCTGTAGCGCCTTCTAGAACACGGCGTTGTGGTGGGTAGCATCAGATCCACCTGAGCTATGAGCAAGGGAT
>random_seq_370
ATTCGGTTCTGGTCTAGGAGTTTTTTGCACATCCCCCGAGGCAATTGGAGGTGAGTTGGGTATGATGATGGTTCTAACGACCGACAGCCT
>random_seq_371
CAACCAAGTAGGGACGGTGCAGGCCTCCTTACCTTAGTGGCAGACAAACTGATCTCGTAAGACGATTTCAACCGTATTCCAACGACGGCA
>random_seq_372
CAGTAGTGGACACAAGGGAAGACCAGGGGGGCAGTTCTGTGCGTCGTCGGACGGTGCTCGAGTCTCTTAGGACAGGAGCAGGACTAAGAG
>random_seq_373
TCACACGATTCCTGGAGAGCACTTCTGACCCCCCGAAGTTATTCTCATTTCCTCTACGGAAAAGTGGACGGGCTAGGTAAGCGTTGTGTT
>random_seq_374
GGTGTCTCGGATACTCATTAAGTTTTCTCGTCCAATCACGCATGCATGGGCCGAATTTGCTTATGCTGATAGATTGACAGAAGTTGAGAG
>random_seq_375
ACGATGTGATTGATTCCAATGGTATAATGAAGCCTTGTGAACAGACCCCGCAAGTTGGCCGGGATACGTAACGGGCTTAGCTCCTGTGGA
>random_seq_376
GCAGAGGTTCACGGTCAGGTTGGTAGAACTGCCCAGAGAGGCCAATAGCTAGAAGATTACGATCGCCTACCGGCCGCCCCCGGTTTCTCA
>random_seq_377
TAGCGGCGTGAGTCATTGTATGGAGCCTTGACCCGTCACCATGGTGTGGACGGTTGCTTCGATACACTACCTCCGTATAAGGATACCCTT
>random_seq_378
CACAGACTTTCTTGGATTATAAATCATAGCCTATACGGTCGATTTTGATTGAAAAAAGATCCCAAGTGCTCCTGGCCTCCCCGGCAGTCG
>random_seq_379
GTTTTGGGAAGGAACCATACAACCGTAGGAAACTTGTCGACGTTGCTAGCATTACGCTTCATGTGAACGGTCTAACGTAGAGAACAGCTG
>random_seq_380
ACGGAGGGACCACCTCGACCCAATGTCCGCCCATGTCGGCCGGTACAACCCTTCTCTTTGGCTCTTCACCATGGAGGCGAAGCATCGAGG
>random_seq_381
GGCTGCGATTAAGTTAGAAGATTTGGTAATCGCCTGCGACGCTGTTCTCACGCAACAATGTTTGATCGAGCCGAACCATATTGGTCTCTG
>random_seq_382
ACTGGTCGCCGTTCGATATAACCGAATAAGGTAAAAGAAGGGTACATTAAAGGATACATACTGGTATGAACACTCACCAAAGCGCCCAGA
>random_seq_383
TTAACCAATGAGTGTTGGGACTAGGAAGCTATAATGCCACCCTGTGACCCCAATTCAACCCTTTCCGCTCGACGTTCTATAACGAATCTT
>random_seq_384
AATGCCACAAGTCGGTACCAGCTGCTTGATTTGCGGTAGATCTTCAACGGTGCACAGGGACGAGCGAGCCCGTGTTCAGCACATCGGTAC
>random_seq_385
TCCCTGCGCACGCACTGAATAGTAATGTGGAGTAAAAGTCCTGCTTGTATGCAAGCGATGAGCTTCCAGCTAACAGTATATACCTCAATG
>random_seq_386
TTTAATGCAATGTATCCAGAGAATGTAGGGGAACCGCGCGACAGATAAGGTTAGTCCAGCGCTTAACGTGAATATCAAGCGTCCCGTCAG
>random_seq_387
GAAATAGCACGCGGATTGAAACTGATTTTTCTAACCTGCGTATCCGAGAAAAACAAAAGAATTAGAACTATGGCAGTTAGGATTGTGGGC
>random_seq_388
AAAGACAGCAGAGTGTTGGATTCGTGGATCGAGCAACAAGGAAAGTACACGAGCTCTGCGCATCTTAACAGCAGGAAAAGCTCGGATTTT
>random_seq_389
GTTAAACCGGGCACGAGGGCATAGAGTAAGACATTTTAACACGGCTGCGGTGCTATCCGGTTGCTATAACAAGATTGTGTCCGTCACTAA
>random_seq_390
TATAACCTGCAGCTTATCGCGTTCAGTACAGAGTTTAGATCAGTGTCGGAATGTAGAGGTACATTACACGCCAGGCTCTACAAGAACGGA
>random_seq_391
ATCTACACAGCGGAGGTAACCACCCTCCACGTTGCTCAAAGAAACCACGAGCTGTTGTATCTAGACACAATTTACCCCCATAGGATCAGT
>random_seq_392
CTTTGCATATCTATAGCTCCACGATTACTGATAACAGGGGCCTTTGACCTAGAGTGTCCTCTGCCCCGACCGTCCTGAATATGGTGAGAG
>random_seq_393
TACATGGCTTTCTGCAGGCGGTACAGCCCTTCACACGAAATCTGCTGGAAAAACTGTTTCTAATGTTCATCCCTTTGCACTATCTTCAGA
>random_seq_394
GTGTGAGCACTACACCTGTGGGGTCTGGTTTTACCGCAGCCGAAGGGAGTTTGATGGATAGCTGCGCGCCTGAAGAGGTCGCATTGCCGA
>random_seq_395
GCGAGCGGTTAAGAGTTTTTCGCCCTCCGTGGTATGTTCTTATATATAGCAAGATCCCGGCTATACTCGGCCTCGGCACTACAGAACGGT
>random_seq_396
ACACGAGGCTTGTGGACCGGGTATAAGATATCGACAAAAACGAATCAGTGCACCTGAGAACCGGTCATCGACCGGTCTTTGCCGAAACCG
>random_seq_397
ACTGCAGAATGGCGCTGATATCTCTAAAACAGAATGTAAGACTAGGCCCACCTTTACACCCTTTTGGTCTGACCCTGAGTGGGGCCGAGA
>random_seq_398
TCGGTCAGTTATATCTAATTAGCGTAAGAGCGAAGTCCTTGTTCGCGGCAGCTAATCAGAGATGTAAGGTTCTGTGTAGCCCACGAGTAC
>random_seq_399
CAGAGTTCACTAAAGTAAGATATGCGGCTCCAGTGCTTAAGCGTGGGAGAGCGGCGAAGAATCCTTTGTCCGGTGCGATCGACTATGTGT
>random_seq_400
TTATCCAATGCGTTTAGACCTTTGAATACAAGAGGTTCATGGTCTGTGTCTAGTAGTGGAATCTCCGGGTGTGCACTGATTGACATACTG
>random_seq_401
TCGTAAATGTGTTCCATGTTGCCTTATTGAAAGGTCTCTCTAGTAGATCGTAATAACTGAGGCTTCCTCCTGCGCCTGGTTGCTAGAATA
>random_seq_402
CGGATACTATCCTAACCGTGTCGCGTCGCCCCCTCGATCGTGAATAGTTCAAAATGGCCGGATTATCCCACCCGATGGTCGCGAAGCAAT
>random_seq_403
AGGCCTTTCTGTAGCCCCTAGCCTGCATGCAGCCGCAACATTGACAGGACGCAATTAGGTCTTAGCCGCGAACTAGGACTCGTAACCTTT
>random_seq_404
TCGGTGTCGGGAGGAATGGGCTGCGGGTGTGCTCTGGCGAGAACAGCCAGTGAAGTAGATCAGTTCAGCCGGAGGACTGTGCTAACGGAT
>random_seq_405
TTACCCCGAACGATTCCCGAAGTTCCCCAGTAATTGCTTGTTTATGCAGCAAAGGGGGCGATAAAAGGTCCTTGGTAATCGTTGAGCCAG
>random_seq_406
CCGAAGTTTATAATTCCTTGAGGCACGTAACCCGATAAGGGCAGAGGGTGGGTGTCAGTCATACTGCCAATCTAAGGCCACCTAAATGTC
>random_seq_407
CTGTAGGCGATGTAAGAACTTAGTGCAAGTATACTTCGTGCCCCTCCGGTGTTTAGTGGTCAAGGGAGGTAAAAAAGGAAATCCGGATGC
>random_seq_408
TGTATAGCGCAATCAATAGATTGTGCTCTAGTATCGAGACACGCCCTTCCAAGAAATATGGGCCCTAGCTTGGGTCTCGCTCCTCGAGGG
>random_seq_409
CCGTCTGGTTTCTACCGGGAACCCCAACCCACCCGACCAAGACCCCCTGTTGGTATAATAATGGACTTTTCCTCTCCGGCTGCGTCTGAT
>random_seq_410
TGATGACGATCCTATCCACCAATGACACCGGCACCTTTTGGTCTCCTCCACAGTAAGGCGGCTCGAGTGTACTGCACAGAACCCTCGATC
>random_seq_411
GGTTCCTACCTTAGTAACATGCTGGTCATCCGGCCAGACGGAGCAAAACTGATTGTGCGAGTTGATGAATCACCGAAGACGTGCGATACT
>random_seq_412
CTAATTGACGGTCCTTGGGCAGATAGACAGGTTGTATTCTGAATAGCCTTTTAGTGCGGAATAACGACTTTGCCCGTTATACGGGGTATT
>random_seq_413
AGGGCGACACTGCTAAATAAATACAGTATAGTCCCTTATTTCTAGCAAAACGAAAGTAGAAGCAAAGACCTTGAAAGCTTTCCTGAGTTC
>random_seq_414
TTTACTCCTAGAGACCTTTCCTTACAGGGACCGGCTCAATACGTTGCCGTCTATCTTAGAAGTTGATCCCCCCGTCTGTACCGTATCAGG
>random_seq_415
CCGACGCGATACGACACGAAACACTGTGTAGTCAACTGCAGTCCCAGCGGGCGGCGGAACAGAAGTTTGACCCCGGGTTCTACCACAGTG
>random_seq_416
AAAAGAAGGCGTAATAATGCGGCCGAAGGAGGGCTGTGATGGCCTATAGTCTGCGGCCCTGACATGCAGGAACATGAGTCTTCCTCTGGA
>random_seq_417
AGCAGTCCAGACGGACCTATTACTAGGCAAGATGCTCCGTTTTCAGATACCGATACAAAATGCCTCTTGACAGGTGTCTCTTTGGTCGCA
>random_seq_418
GCCGCCTCCGAAATGTCCTTGCGATGCTCCGGTGTGAGCGCATGTCCTGAGGGTAGTACAGGAGAGTTATGCTTGGTATCGACATAACGC
>random_seq_419
GCCCGACAGATAAAGGACCATATTAGCAACGAGAAAATACACTATTACCAAAGGCTTAAGCTTACCGGGGCCGGTAACTGACAAAACCGG
>random_seq_420
CTCTCGAGAGACTGCATGTCCCCATGGTCGAGGGGTGACCATTTCTCACGGTAATCGATGGAGGTGATTGGATCCAAACATAAGGTACCG
>random_seq_421
GAACGTGAGTTACTTTCGCGGAATACCAAGTCGACTAAGAGCTTGGACTGCGCAACTCACCCGCTCGTATGTCGGGCTATTTGTGATATT
>random_seq_422
GCCAATTTCCGGTTGACGTCCGTAAGACTTCCGGCATAGGTACCACGCCGAACAATCGGTGGTGTTAGCGATACAAACTTCGATCAGTTA
>random_seq_423
CCGTATTAGATAATAACACGGACAAACATCAAAAGTAAATCAGTAGAGGAGTACTTAGAGGCCAATCGCCGCCTGATCGCCCCGATTTTG
>random_seq_424
CTGAACCATCGATTCTCCAATAAGTAAGTGCGCTACCCGGTTCGTAGCAAGAGGGCATGATAATGTTAACTTTCTATTCGTTGTATGTGC
>random_seq_425
TTCTAGTCAGTGCGAGCTAAATGAGTCAGAGTTCTTAGGCAGAATCCCGCAAGCCGCGGGTCAGTGCTTCATCCCTCACAGTAGGGTTTA
>random_seq_426
TCAGGCATATACCTCTGTAAGATTTGTCGACGCCCTACAAAGATGTATCCTAAGGGGGCACTGAACACTACTATTCTGAGGTGCCCATTG
>random_seq_427
TCACGGTGCCTTTCGTAAGAAAGACTCTACAAACCGTTCTTACGCACTGACCTTCTTTAAAGTAACGTCATCTCACGTCGCCGCCCGATT
>random_seq_428
AAACACATCGAGGGCAGCGGGAGTTTCTAGGGTGCAAGTTTCAACCAAACCGGCCCATGAGGAAGGGTTTAAATCGCTTTGCTGGCACTG
>random_seq_429
GTAACGCAAGTTTGGGGTCCTGCTTCTCAGATCAAGAAAAGGTTACGCTTCCGCGTGGTACGCCGCAAAGTGGCAAGATAGTTACGCCAG
>random_seq_430
TACCCGACTATTAACAGTCTCCTGCAATCACAAGGTAACTGATTGTGTGAATAATATACGTCGGACAATAGATTCAGCCATCGAACAGAG
>random_seq_431
ATAAGGAGCTTTTTCATAGGAGCCTAGAAACCCGAACGTTTGCCCCAAAGCCTCTCCTATTAAGCAGATTTCCTACGTCGGGCATCTCCG
>random_seq_432
ATCTGTAACAATGTACCAGTCCGCGTGAAGAGTTATTATTGCCCGTTACTTGCCAACTACGAGCATAAGCCGGGACAAAGGACGGAAGAT
>random_seq_433
CTTATCTTCCGTCGTCGGCATACTAGTAAGGACGTCTGAAAATTCGGCCGTCCTCCTGCTTTAACCGGGAATCAGTGGGGCGTCTATAGT
>random_seq_434
TGTAGAGCGCAGGTGAGGGCCAGCCTCCTCGGTTAGACTAACCAAACCGGACCCTGGATATGCCAACTGGAGTTCAGACCAATGTCTGTG
>random_seq_435
ATGAGAATGCCCAAAATTAACGCATTTTAAAAAGCGAAAATTACAAAAATGGCTAGGCATGTAGCCTGTTCCGCGTCACGGACGCTCTGT
>random_seq_436
GATCGATCCACTGCGCGACCGAGTTAGGTTATCACAAAGCAGTTCTTTTCCTAGGATGCCTGTGGAAAGGCGCGGGCAACATGGCGAGAC
>random_seq_437
TGAGGGAAGATAACCCCAAAATCATCCTACACATGGTCACTACCACAAGATACTTGGCCCACTTGGATAACACTTGATCGAATTAGTATA
>random_seq_438
GACGGGAGAACAGAAGTGCGGATCGTACTCAAGCGTATCGGCGTCTTAGCATCTATATATTGTAGCGGCACTCCACCATAATTCTCGTAG
>random_seq_439
TAAAAAGAATATTTTTACAATGCGTTATCGCCAGGGTGTGGTGACCGATCACTAGTAGTTTCTACAATCCGTTCACCCAGTAATCCCAGG
>random_seq_440
AAACCGTTAATGGCTGAACACGTCTTTAGCTCATGTAATGAGATGTACGTATACCTTTCTGCGGGAGTTGCACTCGATGGGCCAACTCGC
>random_seq_441
AACGCGTGAGGAGGACGACGGAATCATGATCGAATATAGGTTCTAGTGACCACAGATATCGTTGTGCTTTTATTATTACAACCGTATTAA
>random_seq_442
GTCCGACGAAAAGTAAGAGAAGCCGACAACTAACCTCCGTATGCCCCCCCAGAAGGAATTCACACCATACTGATTCAACTTTTCTCTAAA
>random_seq_443
GCTAAATAGGTCCGAAACAGCTGTCGACTATTATTACGACAATCCATGCTTTAGACGAAAATTCCTAAGCACGTTTCTGACAGATACTAT
>random_seq_444
AATGTCATTTCCAGCGATGACGCTATGGATAATCATCCGACCCTTAGCTCCCCTACACCCGAAAAGTTGAGCTTTCTCCACTTCCTCCGG
>random_seq_445
CACCGGGATCGAGCGGACTGAGATTATCGGGTCCCGCTGCGGGTCGTCACTCTTATCTTTGCTGGCTCCCTACGAGCGCTTTATCACTTC
>random_seq_446
ATGAGCGCCCCCTCTTGTCGCGTACACTTCGCTTATGCGAAAAACTGTCCGATAAGCATTGAAGTGAGGCACGTCATATAAACGGGAACT
>random_seq_447
CGTTCAGGAAGACCAAAAATCCAGAAACGCGAGAGAGTGGACGGTCCTGTTCTGGCCGGTTTCTTTATGCTTCGAGTCAAAACGCTTGGC
>random_seq_448
ATGTTTACGTTCTTTTTCGCCGGAAAGAGACCGACGCGGGTTCGGTTACTTCATAGCATTATTAGCCTGCCCACGTACTCGATGCCGCTA
>random_seq_449
TGGTACCGGCGGAGTGAAACACGTGGGTCCTTATCGGATGTTTAGTATACAGCGAACTTATGTAAAGAACGCAAGGTCTAATGGGGAGAT
>random_seq_450
GCACTCTCGTTAGATAACGGGTAAATCGGGTCGTGTGTCCAGTTGGACACCCAGCGTATCCTTTCTAGAGTCCGAGCAAGTGTGTGAGTA
>random_seq_451
ATAGGGCTTGCGTATGGCCACTCCAGTGGCATTACTGTCGAGCCCGCGGGTAAAGAAGTCGGCGACGATGCCCAGGCGGGGTTTAAACTT
>random_seq_452
CAGTGGCAGACGGACGCACGTGGGCAAGCTAGGGCGCGAAGATTTAAGAAAGCGTTTCGATAAGAGTCCGCTAGTTGCGAATGCTGAACC
>random_seq_453
AGCGGGTCCGACTGTCGCCCGCCACCCATTTCGAGGACACGTATCTCCAGAAGGAACCTCTAGCTGAGTGCCGCGACCGTGACTAATGCC
>random_seq_454
AGACCCTTTGCATGAGCAGAGAGGGTCGAAGGACAGGAGTATATGGCCCAGATCGACTGCCGGAGTAGGGTGGTACTGTGGAACCCTGGA
>random_seq_455
AATAGGACGCTATTTTTTACGGAATGGTCGATCAACACAACGGACTGACCCACGGTATCAGATCTCCGGCATCAGCCGAGCAGGGTTGCT
>random_seq_456
CAGGTAACAAAAACATGGCCATGAAAGCCCAATAAGGTGCGCCAATGGGCGCTCCACAAAATTCTCCTTCCATGCAGTAGTGGATCCAAC
>random_seq_457
CATTCTCTTATCAATCGCTTGTGCTGAAGGAGGGGAGTATTTTGCTGAGGAGATCCGGACAAATGCGGAACACCCTTGCTTAAGGCTTCA
>random_seq_458
AGGAGATGACCATGACAAGTCCACGGAGATGACGCTAACGATGATGCACGAAGTGCGGTTTAACAGTCCTTCAAAGGTGGGTGATACTTT
>random_seq_459
AAGATATAGTGCCGATGACAAAGCAAATATATGATGTGCGTGGTTGTAACATCCCGGGAGACTGAGGAACCGAGGGTCTAATTAGTGCTT
>random_seq_460
TCCTACTAGGCTCGTCAATATTCTCAACATGTCTTAGGCCAGACGTAGACGCCTCACTGTTGCGATCAGAACCTGGTGTAATCATGTAAC
>random_seq_461
GGTCTATAAGAAGGCGAGGTACTAGGGGATATACTATATAATTCCGCCTTTTCAGAAACGAAACAACAGTGCTTTACTTAAGCGCTAGGG
>random_seq_462
GGCAATGTAACTTTCTCGATCCAGCTTCTTATATCAAATTCAGGACATGGATGGCGCTACTCATCCAGATCGTTTAGCTCTCCCTGAAGA
>random_seq_463
ATCGGAGGACCGATTAACAACGGGGACCGCGTTTCCTGCGTCTTAAACGTGTATGCGATAACCCGATAACCCAAAGTCTGCAGTAAAGCG
>random_seq_464
GCGACGTGTGAGATCATTAGCACGCAGTCCAACTTGATTACGAGCACTAGGCTCAGATTTCTTCTCAGCCGAAAACCTTTTCTTGCGCTG
>random_seq_465
GGTTCGCTTTGGCAACCAGGACTAAAGCGGGGAGGGCGCGCCGACTGACACGTATTTGTTCTCTATAAGAATCGGCGTGGTACGGCGTGG
>random_seq_466
GTAACAGTCCCGACCTAGTAGGCTTCGACCAAGGTGAACAAGGCAGCATTACCAGCATGCAGAGAAAAACCATGCAACGTAGGACACACT
>random_seq_467
ACAGGCATGGGGTCCCGTACACGAGCTTCGTTATCCGTATGATTGAATTAAAGAGTATAAGAGGACTTATTGCTAATTTGGGAAGGTGCT
>random_seq_468
TAGACGAATTACTCGCATTTCACGAGGTGGAGTTGTGGTCGGGAATGTACTCAATTTTGATTTCATACTTTCTTAGAGTGCCTCATATAA
>random_seq_469
CCCACACACCTTCGCCCGGTTCTAGGCAGTTCTATGATAGCTTCCCACTGTTCTGGCGGAACGCTGGTAGGAGATGTCCGATTAAAGGTC
>random_seq_470
TTCCTACAGGGGATGTTAAGCTGATTAGAGGCTGGTTCCTTAGTGGCAAGCACACTACGCAATGAACCTACATAGCTAGAAGCTTCTAAA
>random_seq_471
GGCATATCCTTTATGGCGGTCTCTCGGCATAGGATCACGTGAAAGTTGACTGGGTAGCCGTCTTTGAGTTACGTTTCGGTAACCGCCGTC
>random_seq_472
TGAAGTGTGATAAAACGCAAGTTCTTGTCTTATCGATGTTTCCCGACTGTTGCCGTCTTTTGGAGAACTGGAAATGGGAAGGTACAACCA
>random_seq_473
GCATTTGTTAGTTCGTTTAACATCACCTGCTTGCTCCGGGCGCGCCTACAGTACCCTACATACACTAAACGGGTAATACGGCTATAGCGA
>random_seq_474
CCACGACAATAGTTTTATTATGCCATATTCTGATTATGGACCGCTGGTTCAGGGGGAATTGGAATGGGGAACTATATTTGAGCGAGGATG
>random_seq_475
GCTGCCAACCCTTTCAACCGCCATATCTCGTGTGGTTCCGAATTGTTAAAACGAACCATTACGGTCTTACGTAAAAATTGGTATCTAAAG
>random_seq_476
AAATCTCGCAATCTTCTAGTAGTTCGCATCTGGAACACCTAATAATCGGATGGTTCTGGCATAGTCGGACGCCGATGTAGATCCGTAAAG
>random_seq_477
GCAAGTGGGTGGCGCGAATCGTCCTTGCCAAAATGATAGAACGGCGCCAAAAAATTCGCGGCGGACACTCTGACCACTTCGTGAGCTATG
>random_seq_478
CTAGGATTCACCTTCAGGTTCCGTCTTCTGGATGCCTATCACTACCGAGTATGACGAGATCATCTCTGGTAGGTATTAAGATACAAATTA
>random_seq_479
GCCAAGTGAGTAGCGTGCACGACGTCGCCATCGCAGTGATTTTTTAAGCGAACCTACTGGTACTGGATCACCTAACCACGCATACCGTGT
>random_seq_480
AGATCTGGTCCAATAGACCAATAGGTGCTTCATGTTCTGTGATTGTGTTAAAAGACGCGGGAAATATAGATGCTACCTCCCATCCCTACC
>random_seq_481
GTCGCGCATTGATTTCTCTGAGCGTAACACCCCTACTCAGCGAGCCATTCAAAAGGAGTCGGCCTTTATCATTCAATTCATCTTACCAGC
>random_seq_482
TGCAGGGACCTTCGCTACTGTGATTTCGTACTGACATAGCAACTCTAAGCACGCTAGGCGTAGTGTGCTGATGCATGTCAGGGTAAAGGG
>random_seq_483
AATGCTTTCTCTCAGGAGATAAGGACCCCCATCCTACGGGCAATGCGTCATGGCACGTGTAACAACCCACGATGAATTAGGCTCAGCATT
>random_seq_484
GTACGGGTGGCCTTGCCCGGTTTTAGATGCAGTTCGCATTCATGCTCAGTAGATGCACGTGAAGCTTCTTTCTACGGCTCCCGAAGGGCG
>random_seq_485
CCGCCCTCTGCTATCCACTCAGAAGCCCGACTTCCTCTCTACCGCTAGGAACTCAAGCTCTGATGGCTGAACGTTTCCACGTGAGCGAGC
>random_seq_486
CTATGAACGTGACGTGCTCCGCGAGGTGTGAGGTAGCAAAAATCGATTTGCCCTAACGACGGATACTCCAAGTATTGAAGGATAGATTTG
>random_seq_487
TTACAGGAGAACCGTAAATTAGAGCTAACCGGCAGTTTTGGCTGGCGCAATACGAGCACCCTTTGGGAGGAGCTAGCCTCAGGGTGGCAC
>random_seq_488
TGCATGCTTGTTACTGCTCCCCAGCAGGGGGGCGGTTCCCCCTTGTAGGGCGGTTCACCCCAGCTCTGCGCCGCACCAGGCGAACAGACC
>random_seq_489
GCCATACGAAGGATTTGTACGATCACGGTAACTAGTAGTAGCATGTCTGAGGGCAACGCGGCGCGATCATTCCTATAACGCACAGAATCG
>random_seq_490
ACCTTGATCCCCAGGGCTGGTGGGACGATGGGCCGCCAAACGAAGAACCATGAAGGAAGCTTGTCTGAGGCTAGCACGGCCACATTAGGA
>random_seq_491
GCCCCACAGCATATTTAAGCAGCTAAAGGGTAAACGTAGCCCCGCCAGAGATATATGAAAACGATTTGCATCGTCTTGTCTTAACGTTCC
>random_seq_492
CCTGGGCACGCTGCCCTAAGCCGTGGGGTCGGAGGACAGGACGTCACGAACATCCTTCTAGAGTATGCGCATTTGCGACCTCAGCTTTCG
>random_seq_493
CCAAGCCAAATTCGTAGTTCATGTCCGGAGCTTATTAAGCTCTTCGTATTAGTCTAATCGGGCTCAGGATAACTCCTAGTCGGCCCTTGA
>random_seq_494
CTCACGGTTCAGAGCGCACGTGAACGTGAAATTATGAGGTGACCCAACGCGACCGTGGATTAGGGCATACATATAGCCTCTCTGTTACCA
>random_seq_495
CTAAGTCAGGGTGGGACGATCTGGCACACTAAAGCTTCTGTGCTGCAATAACGATTTGGTGAAAGTTCAGAGTGTGATCGAGACAGGTAG
>random_seq_496
TAAACCTACCGGTTTAACCGCTCTGTTGAACGCAGTGACTTGGGCTCGCGAGACACACCCTGGCCTGTTTATGATGTTTTTAATAGCTGG
>random_seq_497
CGCGACGCATATTCCTTGCTTCCTAGGGCGCGAGACTTACTTCATACTTTTCGATCACGCACGGAAGGGGGTGTGGGACACAGTGAGCGG
>random_seq_498
GAGGGCTGGTAAGAAATCAGGATGCGTTTGCGTGGATTTGAACCCCCCAAGTCCGCGACCCTCGCAATGACGGGCCAATGATTCCGCCGC
>random_seq_499
ACCACGTTGGCAACTAGTACTACTAATCAGTAATTCTCCTAAAGCCCGGAGCTAGCCAGTGAGCGATTTTCACTGCCCGATCTTAGAAAG
>random_seq_500
GTGGCCTACCACCCGCACTCGCATAGCGACTCTCAGCATCTAGCCCTTATAAGATCCGGATCAGCTAGTCTAATACATTTAGAGGTCTCC
>random_seq_501
CCGCACCGCTTTGGCCATCGGTGACGTACGAGTACCGCTATATTCCAACGCCAAATGGGATGGCAAGCCTACTGAGGCGGCTCGGTCGAG
>random_seq_502
TCGGGGGGGATTGTTTACCATACCTTTCGAATCAGGACTAGAATACTTGAGTAACTGTCGGAGAGTTCGACGGAAAACCTCTCAGTTCGA
>random_seq_503
CACTCCAGCCCTAAGCGTGGCTCCCAGTGGGCCGTTTATCCACAGGTGGATTACCTAAGAAAAACAAATAGCGTACTGACACACCTATTT
>random_seq_504
CCTGTCCAAGCTTTTCATTTGACTTTGGGTCGAAATGTTCGTTTAGCCGGCCAGGGCTGTATCCAATCACGGGGGTGTGGCTTTTCGAGC
>random_seq_505
GCAAATACGTGTTAGGGAACAAGTGCGTCCTTTGTTCTAAGGCTGCCGTATAATTCAGTAGTAGTATGAGAACACTTTACAGCGGTTCAG
>random_seq_506
GATACTTGACCTCGAGCTTGTGCTCGTTAACAGGAGGGTACTTTGAACAGCACTTTCAAGCACTTTGTCACCTGTAGAAGCCGAAAAAAA
>random_seq_507
GTGTGACGTTTGCTTAGCCGTCTAACATTAGCTGTAGCCAAAAATTCAGCGCGCGTTGCCAAAACATGATTCTAAGCCGCACCTCGCACG
>random_seq_508
ATTCTATCTTGGCATGTCAAAAACGTTTAGCCGCAGGTTGACTTACATGCTGAATGGTACTCCGTGTCTTATTATCTGTCGCGAAATAAC
>random_seq_509
GGCTATACCTTACCTCCTCGACCGTTATTGCTCTTAAGTTTACCGCAATGCTAGCGTACACTACAATTAACTCCGTCACCGTTTATCTCC
>random_seq_510
AGTATTCCGGAGCGGATATACAAACCTCCTCTCGTACAACAAAACAGATTCATTTTCGACCAAGTCGATACAAAATTCCTGTAGCGATAG
>random_seq_511
TGTTAACCCTACCCGTGAGATCTGCTATTGACCGCAGGTTACGATAAGGTTCCCTGCACCCCATCTTGCTAGTCCAGACTGCTTCGCCGA
>random_seq_512
CGAAGGGAACAGCTCCGAAAGAGAGACACGCTTGCCAAGGTGAACAGTCCCGGGCAGTACACGTAAATAAATGACAAGATTATCTCCGTA
>random_seq_513
CTTCGTATCGTCGGCGTACTAACTATGTACTGAGATATTATAGCGTGACGGGGGGCACCCACCTTGCAATGGGCCATCGGTACACGTGAA
>random_seq_514
GCCTGAGCGACTTTGTACATACAAAACAATTTTTGTGAAGCAATGTCGGTGGCAATGCTCACGGCTAAGTTGACGTACACTCACACCGAC
>random_seq_515
GTTGGACAGCGGCGTAATGTTCAGTGTCCCGCCTTCCTAGGCCGAATGTGTTCGGAAGCTATGTATTTGGGATAGCCCTCCAGAGCGTAC
>random_seq_516
AAAGCAAACTGACGTCAAGCTACAATCCTTGTGAAAAGAGGAAGGATGCCACTCGAGCGCTTATGCCTCGATTGAGTAGTCGAGACACGA
>random_seq_517
GTGAGTATCCAAATAGTGACAATGGCGGCTGCATGATACATACACTCCGCTCTCGGGAGAACCAGGGATAACCATGTCATGTCGCTATCC
>random_seq_518
GGGGTAACCTCGCGGCCCGAGTGATGTCGAACATGAGCGAAAGATGACTGCAGTTCTGATTTGCGGGCTGCGGTGACCGTATCTTAAACT
>random_seq_519
CGTCGCAATTCTGGGTTACCGTAGCGATAGATAATGCACACGCGGTATCTAATAAAAACTCAGTAAGTTTTGGACAACATAGCTATGGGC
>random_seq_520
TGCATATTTTCCGCCGCTCAACGCTTGATCGAATAACACCAGGTCTCAGATCATGCATGTGATTGATAAGGTAATAGAGCTATCACCTAA
>random_seq_521
GGCCGCAAGAATATTGACTAATTATCGCCCTTAACGGCCCAAGCCGATTAAAACGCATTAAATCTCTCTGCTGGGGTGGGACGTCACTAT
>random_seq_522
AGAATTAAACACGATAAAGAGATCAAAGACGGAAGGGTAAAGATAGGAGCGCCAAGTTAAATAGGTCTGGTAGATTGGACTCTACTCGCA
>random_seq_523
ATAACCTAAGGACCCTCGGGCTTTATGCGAGTTACCGCCGACGGCCCGCTCAGGGGCTTTACCAAATCGTAGATGCAGAGAAGATGAATA
>random_seq_524
ACTCATGGCGGATTGTTCCCGCGATGCTGATCAAGTAGAACGACTCGGTAGAGTACTCGGCACCTACGCGAGTATACTGCAATTCTAACT
>random_seq_525
CAAGCCTCGTAGTGACGGACTTACCCGAAACCCGACCGGGCCTTGTACTTCTCTTGAATGAATTGCTCCTGTACTGGCATCGTTAGCGGC
>random_seq_526
TCACGAAAACCCTCATTCGATCCTTTCCTGTATTCACTCGTCCCCGAAACGGCCGCCCTACCGTCGCTGGATCACGGTAAAAGCGGGAGT
>random_seq_527
CCCTTGCGTTCGAGTACCCGATGCGTGGAAAGCTGCGGGTCTATTTTAGCCGCTTACGTGGGACGTTTTAGCCTGTTAATCGGCGAAAAT
>random_seq_528
GCGTCCGCGTGGGTCTCATAAGGACAATGGCAGAGGCGTTTCGGGTTCTTATCGGAACTAGGTTTTATCAGTAAGCTTATACTCAGTATT
>random_seq_529
GGGCGTGAAACTAATATATCTCCCAGTACTATAGCCAACCAGACCTCGCCTCCGTAAACGTCTTGGGACAAAGTAGTGGCAGGGCTCGTG
>random_seq_530
CAACAACAGCGTTATTCTTGATAAATTATCATGAATGTAGGACGGTTAATAGCATCTGTCTCGGACCCGTTCTTTATCGCGAGACAACAG
>random_seq_531
GCAGGTATACTCGAGCCAGTGTCGTAAATTTCCCCAGTTCCCAGATCAGCACATCAATACTTGCCCACCTCTAACGAAGTTGGTCGATCG
>random_seq_532
CACAGCTATTGCCCCAATGATATTTTGTTGGTCGCAACTACTAGGATCGGGGTTTAACACGACATCAATTTAGGTGTCTTAACCGATCTT
>random_seq_533
GGCGAGACACGCGCCACTCTCGGGTTGGCTCATCTGAGTCCCAAAACCAGTCATTGGGCGTCTGTCGAGTAGTTCCATTTAGATATCGCT
>random_seq_534
GATGGGTGCTACCTGCACGCTCTTGCTGGTCAAAACGGGTGGCTTGAATTAATTGCCAGGCGGATGTCCAGTTCAGTCGCCAGCCACTGA
>random_seq_535
TGGAAGAGGAACCTTCACGTTAATATAATTCTGTGGTAAATATTATTCATGTTCAACCAAGTGAGACAAGGCAGTTCTACTACTACCATC
>random_seq_536
GTACGTGCGTATCATCTAGTAAGGGTGTCGTAGTTGTCCTAGACACGTACAGGGAGAAGTCAAGTGGCGCAACTTTGAACACCGATTTAC
>random_seq_537
GCTTTGATGTTTGGCCATGGTCCGAGATGGGCTGGGCACCACCTACTTTCACTCTCAGAGTTAGGTCAGTGGGGCAAGAGGATCCCTTGG
>random_seq_538
TCGTCCGCGCCCATTGTTTGTTTCAGCGCAGCTTCGTCTACGATGGCGCGCGTCTGAGATTTGGTAGGATGGTTTGATCTAATAGAATCA
>random_seq_539
CCCTCGCAGACGCTGATAAGCCGTACAGAGGCCTAGCAACGAAATTGCGGCCGCTAAGTACTATTACGTTCAGACGGTGCTCCCTAAACC
>random_seq_540
TCGACTCAAAGTTACTGTAAACAGATGGGCCCTAAGAGCGGGCGCATCGAGCATGCTAATGGAAACTTAGTACTGTTGATCATCCATCTT
>random_seq_541
TAGCAAATGCGCTTGTATAGCTGCAGACTACACTCATGGGCAATAGCCAACCTGACTCTCTACGGAACGACATAGTTGTGTAGGAAAGGT
>random_seq_542
CTCGGAAACCCATCCCCAAAATTGATAGGGGAGTTTACGAGGATTCCCCCGCATTCTTTAACTGAGTAAGACCCGGGCGAAAGTACTAAC
>random_seq_543
TTATCGGTAAGTGCGCCATTTGACCGTACCAAAATTGATCTTTTTCAGCGTTCATCCCCTTCGTAACTCCATGCGTGGGGAAGTGTTCGT
>random_seq_544
TTTCCTTCCCTCTCTTTCGCGGTGCTAACAAATAACGAGGCAAATGGGCATATTTGGTTACTTCTCGTTTTTCCTATGTTCATCCTGAAT
>random_seq_545
AACTTGCTAACGGATTGCCTAAATCCTTAGATACTGAATCTCTTAATCACGATAAGCTCTATAGCCTTTCCAGCGGTGGTTTGGGCAGGG
>random_seq_546
GGAATTTTTCCGTGGTATATCGAAGTTGGGAGGTGTCCAAAGTCCCGCTGCTACGGTTTACTGTCAACAGCCATTCGTAACTGACGTGTG
>random_seq_547
TCGGGCGCTATTTAATGAAAGAGGCTACTAATCTGGTACGCGGGCATTACGGAAGAGGAAACCCTTTGTCAATTGGTCAAATGCGAAGCG
>random_seq_548
AACACTCGATTGGTTTTCTGAAACTTGGTCCCCATACACCCGCTTATCTTGGCCTGTTGAACCAGACCACGCCGGGCAGTGTTTGGTGAA
>random_seq_549
GATCAACAGAGCCCAAGGGCGCGTCAGTGCTATCCACTACCGTAATTAGCAGAAGCTTAACGTCTGAAGTAGTGGTCGCTCACCACACAA
>random_seq_550
ACCGCAGTTTTATGTCGTTTGAGATCCACGCCGATTCCATCTCTCCTCACATACCTGGCACGCCACTCCGCAAAATCACGATCTTTGATC
>random_seq_551
GATTTATATAGCCCCACATGCTAACTCCCGCGTACTACAGGAGAAAGTTCGCTGGCTTTTATACTGAGATACCGACGGTACAGGCGATCG
>random_seq_552
TTTGCTGTCTGGAAAAGGTTTCCCGAATCAAAGCATTATATGTAGGACTTTCATAAAGCCGAAGCCGTTCTTAATTGAAAACACAACGCA
>random_seq_553
CACACACGTCACAGTTAACATAAAAGGATCGGCTCTTAAGAGACAACCGATTTGCTGCTGACTGTTTTTCTGTCAGCCGACTTATGATAA
>random_seq_554
CCTCGCTGACAGTAAGCGCAATATGTTTGAGATTTAGTTCCTCTGTCCTGTTACCCCAAGAATTCTGCATCGGGCCCGACCCACCAAACG
>random_seq_555
TCATCTACCGAACCGTGTCGACGGAGACTAAATTAAATTTATTGATCCGACGTCAGTCCTATAGGAAATTGTAGTCTGCTCTTTATCTCT
>random_seq_556
AAGACCTGAGTGTCCTAAAAGGCAGGTCACTGATGACGTGCAAATTCTGAGGCGATATATAAGTAGTCGTCGTCCCGCCATACACTATGC
>random_seq_557
TGTACTTGTTGCTGGCGTGTGTGCCCCTTTGTCTTATACCGGTTATAAGTACCGCCGTAGTGCCTCAACGGTGTCGACCAACGAGGAATT
>random_seq_558
CCAAGCGTGGCTGGGATGAGTAGAGACGCCCGATCTGACTAGCCACCACCAGAGTTTGGCGTCTACAGAGTGTCCTGGTAGGATAGCATC
>random_seq_559
TAGTGAGTGCCCTTTACACTATGATATCTGCAATTGGTCAGAACAGGACGTACGTCTGCTTGACTCTGAAAGTATTCAACAAATATCCAT
>random_seq_560
TTCCATGCGGTTGTAGCCGCGTGGGGGGATTTTCCCGCTCCCGACCTAACCGGCACGTGGCAGTCATTGTTTGGATGAGTCGTATAATAG
>random_seq_561
GAATCTTGGATGGGGCGAGTCATTAAACATCTTGCTCAAACTATAAAACACATAGTCTGTTGGCGACCCCCCATCAGCGACCCGCGAGTG
>random_seq_562
CCTGAGGTTCTATCGGACGATTGTAGCAGCTCGGCATACTCGCCCTGTCGAAATACGCGAAGCGCCGATGGCTAAGTTTTTATGATCCCA
>random_seq_563
CTATGCTCACCGTCCCATACCGGTATTTTGATGATTCCTATCGCGGCATCGCTGGATAATCCCACTCACTGTCCAAGCCCAGTGGTAAAC
>random_seq_564
TGGGGGGCTTAATACACGTGACTTATGTTAACACTATGAGATGGTACTACTACGCAGAAGTTCAGCGCCGCAGAGGGGATCTTGTCAAGC
>random_seq_565
CTCTAATTCTTGCTCCTACCCTACTCCGTCAGGGTGACGCCTGGCGTGACTATGTTGTGATGAGGGTTAGCCAAGTACGCATTATCGGCA
>random_seq_566
GCGCTGGACAACCTGCACGGCCCTGGTTCAAAAATACCAGGACCCAACCGTTTGTCCACGAGGGACCCACAAGCTCAGCGGGCAGTTACG
>random_seq_567
TGCAAGCTTACAGAACGTTTGGTTGCGTTGAATGTAAAGAAGTTCTTGCGACGCGGAGATAGCCGCATGCATTACGTATGTCGGGCATAA
>random_seq_568
CCGGTATCGATTTAGACAGTTAGTGATGAATCTAATTGGTCCCCGAACATAGGAGTACGCTTCCCCACGGCCTGTGCACTGGACAACCAC
>random_seq_569
GCGTGAACTACTAAGCTTGGGTTGGCCGAACGGCTTTGGCGGACTAGACCCACATATCCTCTCACTTATCAAAATCAATAATTTCTTATA
>random_seq_570
CTCCATTTATCCTTCGTCAGCAGCTTTTGTACGTCCTACTTACTAATAGCGGGCCATAATTCTGGCTACTACATTGAGTAACCGCATATC
>random_seq_571
CCCCCTTTGCGCAGACGAGTGGAGTGTTCATTGCTACTAGACTTGTCATATAATGAGATGCCCGACCCCGGTAGGTTGCCCTTGCATTTC
>random_seq_572
ATCGCCCCGTGTAGTTCTCCCAAGATGGCTTAAGCAGTGCGTCTGATTAGGTGGTATTACTCCTAAGTGCTCCGCGGAGAAACCAAGTCA
>random_seq_573
AAGGGGCTTGGACCGATACCAGACAGCCCAACCGTGTGAGTTGTCCGCACTAGCCGACCTCAGGGGGTGTGAACTTGTTTTCCACCACGA
>random_seq_574
ATGTACAAGATACCCGTGGTGAGTTTTCCAGTCGAGCGACTGTCACCGAGGCTCCATCCCCTAGATCTTGTGGATTCTAGCGCCAGACCC
>random_seq_575
AGCCATGACTAGGGCGCAAAGCCTTCATGAAGCTAGGTAGAAGCTTGCGTTGATACCAGACTCTATATTACGGAGCGTCTAGCGATTACC
>random_seq_576
CGGACACTCTCCTTTTTTGCTAAAAGCATCCTCTTGTGGCTCGTCCGGGTGAACAGACACGGTTTAGTTGAAGAGTTCACTCAATTTCTC
>random_seq_577
TTTTCTCGTAGAAATGGGCGAATAAGAACATTCAAGTACCCGCGTACCTCCACGTATTCTTCCAATGAACGTACAATGTTATGCCCGGAG
>random_seq_578
CGGACGATCTTCCGATTTTCCAGCCTTGCGTCAATAACATGACGGTCGGCTGCTGCAGCAAGAACGGAGCGAGGCGAAGATCAGATAAGC
>random_seq_579
CTGCTACCTTCGTTCGTCGTGAATCCGTGGGACGGAGTACATGCCGGCAGTGACTTCACCAACGCAAGGTCTATTGATGAGCGAGCGTCC
>random_seq_580
AAGAATTCGACCAAGATCGGAAGCTACTACGGATGGACTACCCTCAGCGCCTACTGGAAAGCCAGTAGCCGTTGGAGGAGATGATCGCGA
>random_seq_581
TCCCAGCTCGGCGCCTACTTTGGTAGGCATTCACTGCTGCCTAGCTCAATGCTGCTGCCGAGTCACATCGGGGGCGCCCAAATGTCAGCG
>random_seq_582
GACCGCGACTGACGCTAATCTCTTGGTCAACTCATCGCCGACACAATTGCCGCGCTAAATCGTTTAGGTAGCACTCGACCTGATCTCTCT
>random_seq_583
CCGCCTCGGCATCTGATGGCACAACCCTGGAGCCAAGCCCGCGGAAGTAGGTTGGGGTTTCTTAACCACATGCTTTGGACAAGTCTCGTG
>random_seq_584
CGAACAAGTCCGCCGCTTTCTTTGGTATATAATATAACCCAAGCCTTGCCCTACAGATGGTCTAGTCGTTACCTTAGCCATATTGCTTAT
>random_seq_585
TTATAATTTTAAGGATGAGGGAACGCGGCTCGTGCGCCGCTACAAGAGTCAAGGCGGCTCTCTTGACCCTACAACCAGATCGTGGCTTCC
>random_seq_586
GTTGACTAAGAGTAAAGAGCCAACCAATAACCTTACGAGGTGGTCGGTCAGGTACTGTTTACCGGACGCAGCAGGCTGATTAGGCCGCCA
>random_seq_587
ATATCGGATGTAAAAGCACCAAACCTTCAATCGGCCATCGAGTCGGCGCGCCGCGATTCAACGTCCGGAAACAAATGGTCATTTCGATTA
>random_seq_588
GCAAACTAGTGGTCCCCAGACGCATTTACCTATACCCTCGCTGGCAAACCCGCCCCTTTATGTGATCCGACCGGATGGAAAGTTGGTGGG
>random_seq_589
TGGGGCAGCGTGTCACCGCGTGCTGGGTCTCTTGGTATGCAATTTTTCCTGAACGCATTCGACGAACTCATGAACATGACAGTATCTCGG
>random_seq_590
GACTTGTTGGCCGGGCAATAGCAGGAATATGTCCACCGGAGATCTTATTCCCAACTTACGCGCTGGATGTACGCGATCATTTTCCACTAG
>random_seq_591
ATCAGCGTTGGAGCCTGAGGTGCTCGGTCACCAGCTACCTTCATATAAGGACACGTAATGGCTTGTTAGGCCTTATGTTCAGTTTGAGAC
>random_seq_592
GGTTGGTGGTCTTTTTAGGGTCGCTAGACGCGTGCAAGGACATGCGGTGGCTGTGCTACAAGGATCCATCGTTGGCTTTCCCGGGTTTTA
>random_seq_593
AGTCACACGCGGGGCTGCAAGACTCATAACGTTCTCCGCACTTATCGCTCTATTGGCGTGACTCACATAATAGCAGCACGGGATAATAGT
>random_seq_594
TGCCCCTAAATGGGCGCTTAACCCCACACGTGCCTACACCACTACCAACTGCAAGTGTTGGCCATACCACTCCCGTCTGTATCATGTGAA
>random_seq_595
GAACCCTTATCTGTACTTTGAAAAGCGGTTTGGTGGTGCGATTTATAGAATGCCCACGTGGTCGATAAGGGGTACATGAACAACATCTCA
>random_seq_596
ACCCACAACACACGCCCACGCTGGATGGCCGCTTATAATTCTGGGACCTAAGGAAAGGGGTAACAAATCGCACATACCGGCTGAATTCGG
>random_seq_597
GATGGACGGAAATGGACTCCAACCAGGTTAATTGAGTCTCCCCCGGAGCCCAATAGTTGTGTCCATGGCCCTGGACTGGGTAGGGACTAC
>random_seq_598
GAGCAACTTTGCGTTGGTTCTAACCGCCAATAGGCTAAGTACCCCGGCCGGCGTTATGACCTGCCTAGAGCGGACCGGTTACCTGGGGGG
>random_seq_599
AGCTCAACCCCACACGACGAGGATTGTCGAAACGTACAGAAACTGAGTTGCTACGCACCTCTTTGGAGCACCAGTTTAAGAGTTACAGAA
>random_seq_600
CACTATGTGAGGGTTACCGACAAGGGTCTTTCACCCAATACAGGAAAATCGACATATTATTTGCAGCACGGGGGCATTGGTGGTGGCCCG
>random_seq_601
TCGACTCAATTATTTCTCGATCTCTATAATCCCTCATGACTGGATTGTGCTTAGTACAACGCATCGGGCCTCCTCGGAAGCTACCGTACC
>random_seq_602
ACTCCTTATTTGGCATATCATTGGGAGTTAGCACATTCGGCTTCGATGTCTCGGCCTCGCCGTTTTATTGCTTCGGTCAATTGCGCTCTA
>random_seq_603
ACTGAGCAGTCTCCCTTTACATGCACTACCTTATCATACGCCATAGATGGGTCTGAGCCACTAGACGTCTCGGTCCTTAGTAACTAGATC
>random_seq_604
ATGGGGGCAATGTCTCTGTCGCCTCAACAGCGTGATCCTTAGGTAAGATGCGCTTTCGTCAACTCAAGAGACTTTAGCCATGCGGCGTCA
>random_seq_605
AGACGGCTTTTCAGTTCTGTGGGATTTACTAGGAAACACCACTTTTATCGGCGGAGGTTTCACAGTGCCTACTGATCATGCCGGTGGGCC
>random_seq_606
CAGGTGGTGTTTAACAGCGGAGGGGTCAAGTGTGGGCAACTACTATATAAGCCAAAATCCGAAGTTAAGCAATGGTGTGTGTAATGTACC
>random_seq_607
TGATAGTACATTAAGACGCGTAATAATAGCGCCGCTGGCCATAAATTCTTGAGTGTTCTCTGTCTACCATCTAAACATATTGATAATAAC
>random_seq_608
ACCTGTAACTCGAACTGCGTAACTTCCCCCGTGCAAGTACTGTCTGGCATTAAATTGAGATTCAGAGGCGGGACCGATTTCTAAACAAGC
>random_seq_609
ACCCGCACCCTTTGGCATAGAAGTCCTTATTATTGACAAAACGATAACGGTCCTTAATGCCAGCATCAGGCGCCGGGTCCCTGATCTACA
>random_seq_610
TGGTATACGTAGTCCCGCGCACTCAACACCGTTTATGATAACCACACTAAGCCTATCGGTACTGGATGTTCGAACATGGAGGGGCGCCGG
>random_seq_611
TAGTGCGGTCACGTCGGCGTAAGTCAGATCAGGCACCCAGTACAAGTAAAGGCAACCCAGTATCAGGACCTGGTACGCCCGGAGCAACGC
>random_seq_612
CTGGCCATATTGGGAGGGCTTGCGGTGCAGCAGCAACCACGAAATTGGAGACGGGCGCAAGTGAAGCTGGAAATGCTAGGTATGATCCTC
>random_seq_613
GCGGCATCATCCAAACCGCGTTACCCGGACCCACTTACTAGCAACCGAGTGACAACGGGCAACCACTCCCAACGGTTACGTTTCACCACC
>random_seq_614
GAGACATTGCGGATTCATGGTAGCGCGGTCTCGTAAAAACGCCACCAAACGAAATACACTAAGCGTTTAGTTTATCACCAAAACCTGACA
>random_seq_615
TCCCATGCGCACGTGGGGACTTAATAAGCAGCATTAATCGTATTATAAAGGACTCCTCCTCTCGGGTGGTAAGAGTTGCGGATCAGTGCC
>random_seq_616
TGGATTTTTGCCTCGGCTTAGCCCAAAAGAACATAGAAATTCGCAGGTGATTCTCTAAGTGCAATATACAAGGTCCAATACGGGACGTCA
>random_seq_617
GCCCAATTAGACCGGTATCCCCTGAGTTCCATGAGGAAGCTCTCGTAGGACACTGACTAGACTAATAGGTTGGCGTTTTCCCTTTCCATA
>random_seq_618
TACCCAACCACATCAAGCATCCATAGATGTCAGGACGTTACCGACGAAGTGTAACAGCACCCAGGTGATAATGTATATCTTGATTACTTG
>random_seq_619
GCAGCTCTGTACGCCTGGTGACGCACGATCCCCTCGGATTTTCGCTTTCATGACTGCCTACTGTGGGCTCGTACTTCATAATTTATTTTG
>random_seq_620
CGGAGGACGGCTACATGTTATGACAGTAGCCCATTGAGCACTCAGCTCCCACGCCCGCTCTATTTCGTATGGATGCGGATAGACGAGCAA
>random_seq_621
CGTGGTCGAGATGCACAACTGCTGTCAAAGCTAACAGCGCACCTGGCCGTTCCGCACATGCGTCCTCGAGGGCAACAGGCCTCTTCCAGG
>random_seq_622
AACATCACACCACAAAGATTTTTTTTGTCTCTGCAAGGTCCGATATCGGTCCATAGAATTTAGCGAAGCTGGCTGGTCGGTCCGCACACG
>random_seq_623
CATTGCGACTTTCTATCAACGACCGGAGTCAAGACACATGACCTGTAGACTCTAAGGTTTAAGATTCGCTTCTGCCCCTCTCGTAGCAAC
>random_seq_624
GGCAAAGATTCAGCCGGTATTTACGATCACGGCCGCGCATGCTTCATCGCATTACCGACGCAAACGACAAGCTACGAGTGTTCTGCCTTA
>random_seq_625
TGACCAGTAGGCGCATCGGGACGAAGCCAGCCTTTGATCAGAGGAAATTTTCTTCTCGCAACAGTATTGTTATACGCCCTGATTTCTCTG
>random_seq_626
TTCGGTGTGAGCCTTAGGTCGAGACTGCACCGCGTCAGACGGTAAATTAATTCACTAGACATGTGGCCCAATTAGTGGCAGGAGGGGCAC
>random_seq_627
ACTATATCAAGCTAGTTTCAGAGATCTAGGGGACCAACATGTTAACTGAGGCGTTGTTGCCCGATCTAATTGTCCACGTGGAAAAGTTAT
>random_seq_628
ATTTTGATGCCGTGTAGTTCCAATCCGGCGTGAAATTTTGCAAGCCCCCGGACTAAATGGTTTGAGGGGGACGTTCGGTACATGTCAGGT
>random_seq_629
GGTCACTGATAAACGCGCTAATATAAGTATTAGCCCTGATCAGAGTTAACACGATTTAACTGGAAGCGTGGCCTTACTGCGATAAGTCTA
>random_seq_630
AGCACATATGTCGGGGTGTAGCTCTGAGGACATTCACTTTTCAAAATCGGAGCACTCATAGGTGGGGACCTAAGGTTTACGGCATAGCGA
>random_seq_631
CGGGAAAGATTAATTATGGAACTATCGTCCGAACTGGTTTCCCGTACTCAGATTTGTTCGCTTGGGAGGGCCGGCTCGTAGGGCAGAGAA
>random_seq_632
CATAACACCTTGCACGATGAGGCTCGAAATCGGTGTATCACCCTATATAGAACGCGAGTGGAGTGACCAAGCAGGTTAGGTCATACGGGA
>random_seq_633
CGACCGGTTGCTTAACTATTGCATGTTGTATGTTCAATACATATGACCCTTTAGAATTAGTACAGATCAGTTCGTGCGTCATCAACCGAC
>random_seq_634
GTACAGACGTGATCTATGCTACCTGACTCCTCTAACTATAAGCTCAAGTGCCTTACTATTTTACCACGAGGGGGCGGTAGTACCTCCCAT
>random_seq_635
AATATCGCTACATGCGCGTACCCCTGTGTGAGGGTAACCCGAAGTTCCAGGCCGCGTTCTCATGAAGAGCGTCGGTGCACGTCTCGCCGG
>random_seq_636
TGTTTCTAGGGTAATTATGTCCTGCTCTTTAAGACCGTCGATCAGAGATCCGGCCCTTGTGAGGGGCATAAGCCCTCTTGTAGCCTCAAG
>random_seq_637
TCGTGCTGGTGGCAGCGTGTCTAGAACTCATTTTATTCTCGCAAAGTTGTTGATCAACGCGAAACCGGCTGGGGATAATCACATTTATAA
>random_seq_638
TTAAACTTAAAATTAAAGGATCTAGGCCTGCTATACGCATGGCTGCTGCAGAGCACGTACTATTAGTTGATTCCCTACTAGCTATCATCT
>random_seq_639
AGAGGCTCGCTGTCCTCTTGCGCTACAGGGAGAGTTCCATGAGCTAGGGGCCGTCGTGGGTACGTGATTACGTGGTGTCGGAGAGGAGTA
>random_seq_640
ACGGAAGTATCTTTTTCGAGATGGGCTGATCGCGCCCAGCCCGAGCAACGGAGGCATTACTCGTCCCGAATCTATTCAAATTCGGACGCC
>random_seq_641
CCCGGACGAGACGTTGCAAGCGATCGATTACGTATTGGGGTACTGTGGCCCTGAGACTACGACGCGCTACCAGGTAATCTATCATACTTT
>random_seq_642
TGGCGCCAGCCGAAATGGCACCGCTGGTCCCTAGCGTGTCAAGAAGACTAATATATGAATTAATCGAATATTAATCGATGACATCATGAC
>random_seq_643
ATGGAGGTCGTAACTCTAAATAGATTCTTCACTTCGCCCCCTGTATTGCGATCGGTGTCCAATGGGGCCACATCACGCGTAATCGCGATG
>random_seq_644
GACTTCGGTAGCTGGTAATCTTAAGCCATGCGGTAAACGCAGACTTTGCTGCCGGGTGCCGGGAATCCCGGAAGTGTGGTTATCAAAGGT
>random_seq_645
TGTGAAAGTTTAGTGCGTCCTGGTCTACCTTAACTGTAATGCTTTTAGAATCCCGCTTATGGTTATCAATCCACCCATTTCGGAACACCG
>random_seq_646
GTCCCGCGCTGGCCGACACTTTGTAACGAGTGTTGAGATGAAGTTCAAAGCAGAGTTAGGTCGTGCTTAAGACCACGCGCCGAAACGTAG
>random_seq_647
TAGAGAATCGTGTCTACCAGGCGTTTACGAGACTGGGCACACCGCGTAAACCGACATGCGTGCTGCTACGAGGATAGGCTGTTCAGTAAT
>random_seq_648
AACCCTGATCGCAAATCGACGCAAGTCTAGATTCACGCATATGATAAGTAAGGCGGAAGGCAACCGGAGGTCACTATCCACTACAGTGCT
>random_seq_649
AACGGGCTAAAGCCCTGACCTGGCGGCCCCATCCCCTTATCTGCCAGATCCGAACGTGTGATGAAACTAGGACTGCCCACAGATTAAGGA
>random_seq_650
TTTACGTACCACCGCAGTAACTGGTACTGCTGCGCATACTCTAGCTTTTATGCCTTACCTGCACGGGTTGACAACTTGCCATGCGTAAAA
>random_seq_651
TGACGAGATCCCATAATAAACTGGTGAAATATTGATATGTATTGCAGTTCACACTCTCCACATTCGCACCGGTGACGATGCACGGGGGAA
>random_seq_652
GGGTGCGTCTGAACTTGTCCGTTAACATGTGTTTTCACGGATTGAGACTTACGCCGGCTGTCCCGCTTGCACAATGTTTTCAAGCTCACG
>random_seq_653
ACTTTTTTGGTCGAGTCTTTATAGTCTCACCTTAGTTCATTATGTGGGGCAATCTCCACTGAGCCTGCAGAGATCTCATGACCCGAAAAT
>random_seq_654
TAGGCTCCACTCATATGACCGCATCGCCGTGGTGTTAAATCGTCTCTCTCTTTACCGGTAAAGGGACCGCACGGCGATAGTCGGGGTCTA
>random_seq_655
ACGCGACCGAACTACCTATACAGCGTAGTACCTGCAAGACACCTACAGCGTGTAAAATTTAAGTAAGTCAGTGTTACGTGGTGCGGGAGC
>random_seq_656
TGCTATCCGGATAGCGATTCCGCTGTAATCCCACCAGCTAGACGTGGTAAGTGCTATAGGATTGATGCCACTACGTGACAATGTCGAAGT
>random_seq_657
GCGTAGCTCACCAAACCATTTATGAACTCGAATCGGAGTGGTGGTACCGAGCATATTCTACAGGCACGTAAGTACTCAACAAGATTGAAA
>random_seq_658
ACGAGCTCCGCTAATAGTCTAGGTACTCGAATGCCCAGATGCCCGTTAACCGGGGCCCATGGATGTAGAGGGGCAATGTGGTCCAGACTC
>random_seq_659
CTGACACACGCGAAGCGAGTCCACCGCTCATGCTGTCATTCAGATCGCGCTTAGACCAACTACCTGCGTGAGACGTAGCCTCGTGAGACG
>random_seq_660
GCCTCCCTTATCTGGTGATCACACCCTCACGTGGCTGCGCCCGCGTTTAGTCACTGTGCTTCTTAAGTCGTTGCACGGCGGAACCAGTGC
>random_seq_661
ATCCCTGACATCTTTTCGAACCGCGAGTGGAAGGTTTTTACGCAGCCGTGCAGCGGATCGGCCCGCGACTTCCCTTCTGCTCGTAAATTG
>random_seq_662
CGGGGGGTAGAGTTTAGATCCAAAGTCCTCACAGAAATGCGTACTAAGACGCTAGCATGAGAACGTCTCTCTGTGTGCTCGTGAGCGGGT
>random_seq_663
TAAGACCTAAACCGCCCAGCGGCGGCAAAGGAATCAATTCGTAGCAAAACATGGTTCGGAATAACGTCTTTCCGATAAGTTTTGAAGTCG
>random_seq_664
CTAACGGTCCGACCACTCTTGTCAGTTAGGGTGTGTGGATAGGTCTCGCAGTAGGGTGCCCCGATGCGGCCTACCTACAACTGCTCGGTC
>random_seq_665
GCGAGTGATATAAACACCTTACTTCACCTCGCCGCGGGCCTAATACGACGCACCGCATCGGAAACCTCAAGGTCTCGACCGGGTGAAGAA
>random_seq_666
GTTCACTACATACGGACTGACGTCAGTAACTAATCGGTGGTAACCAGGCGATCCATGTCCTTGGCACGCTGAAGCGCCCATGATCACGTG
>random_seq_667
CCGAGCGTCCATAGTAGTTTACGTGGTGGGCCATGAGCCCGCTCTCGATATTATAGTCAACCCCGAGCGTGTGAGCGCCCCCCCGATACC
>random_seq_668
ACACTTGCACGTTTGGACCTCTTGTGCTCACGAGAGTCGACCACACCGAGATGGGTCAGGTTAACTCTCCGTTTGCGTCTAATCTACTTG
>random_seq_669
AGATAGTGCCAAGTTCACTGGGCTACACGCTAAGTGGCCCAACGTTACGGTCGTCTCACGGACTAGCTTAGAGGCCGTTACCTACCATTG
>random_seq_670
GCATGCAGACTATACTCCTAACCTCATTTCCCGACGGAGCACCTTAGAGGGATCTTGCACCCAAATATACTATGTGGTTGCCCCGGCCCC
>random_seq_671
AGATGTTGGCATGCGCTGCACTGAGTCTACAGCGTTTAGCATCAGTTAGTTGATTCGATTGATTCCGCCCCGATAAGTCCCTATGTATTT
>random_seq_672
ACACAAGCATTACAGCAGAGGCTATATTAGAGCAAGCCGTAGCCTTCGGGAAATAGTAGAACCGTGGGACGGGAGCTCAAGCAAGCAACC
>random_seq_673
GGAAACTTGGACCGTCCCAGGAGGATATGGTATTAAGGCTCGAATGCTACGTTAAGCGCTGGGGGTCTATGCCCCAGATGAAGGCCAGCC
>random_seq_674
TGCAACGGGCTTTACTCTTTATCTCACCAAAAGACCCTTAGGCTCCACTCGCATGCGGCAACAAAGAACCCAGACTCTGCTGCCCGTAAA
>random_seq_675
GGCCGCATGACAGGACCTTCAATAACGTCTAACTCCACGTTGTATCGGTCGACGACTAATGGGGATGGTATCTTTAACACTTTGTTTTAG
>random_seq_676
GAGAGCATGCCATCTAGGCTACTATGTACTCCCAGCGTGATCGGCGCCACCCGAGAGGCTGGACGCTCAGGATAAAGTACCACCGGTGTC
>random_seq_677
TAGGCGCCCGGCACACCGTCGAACTAGATAGGTTGGCTAGGTGTTAACCTCCGCTCTTAGCTGCGGGTGGAGAGAAGATCCATCGGGTGT
>random_seq_678
GCATGAACGAGTATAATTCATGCCCACGTTAAACCGGCCATAGCCGATCTCACCGTCCAGTTGCGACAAAGTGGGTGAGTCAGTGCGGCC
>random_seq_679
AGCCCCCGCGCCAATATAATATTTTCGTAATAGAGTTGCGTCTCCCACGCATCAATACTGCACTTTGGACCAAGGTAGACCCTGCGACTC
>random_seq_680
TAATAAGTGATTATTATCGAGAACCCTTGCCGCGTAAGAGGCGAGCAGCATGGCCGATAGGTTCACCTGATGTGATGACCAGTTTCGCTC
>random_seq_681
ACGCTTATAGGGTTTCTAAACTAGGCGATGGATGACAGAACATACTAGCTCGGGCCCGCATACCCCTAATCAGGAATTCATGTCCCAGTA
>random_seq_682
TCAGGAAAGCGTCCGGTACCCCTTGATTGGGCTCCCTGCACAGTCTAATTTTCCACTCCACGCTTTTTGCTTACGGGTCTCTTCAAGGAA
>random_seq_683
AATAGCCCACCCCGCGAGCGTCCAGGATCACAGTTTTGATTAAGGCCTCATATTCTGGTGGATACTAGAGTGCCAGGATTACATGCGCGG
>random_seq_684
CCGGACATTTAATACTACTGCGGAGCACGTCACTCCCATCACCCAACGTCTCCTGTGTGCAGTGCTCTTCGAACCCGGCTTGTCAAATTG
>random_seq_685
GACCAGCGCTATGAGTTAAAACCAGTGAGGAAGTTCGCTTATCCAGTTAAAGTTGGGGACCTTACCTACTACAAGCACCAGTCCAGCTGT
>random_seq_686
ATAGCTAGTCTCTGCCCCGGCCCTCTATATACGAACAATTCAGAAGTTGGACGGGGATGAAGTATCTCTTCCCTGAGGCCGCTGATAGGA
>random_seq_687
GTGAAGATTAGGGTAATTCCAATTCGGCTACGCAGCTAAGGAGGGCATATCGCCTCATCTAACAAGGGGCGCCTGTGCTGTGTAGCGATC
>random_seq_688
GACGCATGTAGTACGACAAGTTGAAAATTATAAGTTAGGAAGATGCCATTTCGTACGTACCAATCTGGGGACCCGAAAATCTGCAATGCT
>random_seq_689
CAACGCGAAATTACCAGTGGAATGCCGTGAAACATTCGACTATCTTGTGTGCCAACTTGAAAGACAACGAGCGCTCTCAGACGTTAAGGA
>random_seq_690
CTATCCTCCTGACCACGGGCGCGACTTTTAGATGCCACACATTTGTAGGGTGACATGTTACTGCGCGGCGGTCTCATTTGTGTCACTCAT
>random_seq_691
ATATTCTCCAGCGGTCAACGCCCCCGCGGTGGTGAGGATACTCATGGTTCACGTCGTCTGATGGTACAGGATTATGATAGTAATGGGTAT
>random_seq_692
GTCGTTTTCGCCAGGAATTTCACCTACGGGGCAACTCCGTTATCGGGCACAATTCTCGCTGTGCCCACTAGGCCTAACGACGATTAAAGA
>random_seq_693
GTTATCTCCGTAATTGAGGGTGCGGGCACGAATCGGACGCCGCGAGTCCGGTGTCACGAGTTGGGTTAGCGACTACCATCAGGGCTACAA
>random_seq_694
CCTTCGATCCCTCTGGTATTCCCTCGCGGGATTGTCTCTAAACTAGTGGAACATGCCAATGGCGTGCGGGCCCCTCTGGTCCTTAGGTTG
>random_seq_695
AAACAAACAGGCCTAGTGGCAATGTTAGTCTCGCTGTCGTCTTGATCACAATCAACCCTAACACACTCTATGCGGTTAGAAACCAAGCCG
>random_seq_696
TACGGTGGGCCACCACTATTTCATGGAGGCGTTATTGACATGGCAGCTCCGACAGCTAGCGCACTGACGAGGCACATGCTGGCCGTCAGC
>random_seq_697
GCGGCTAGAGACACGATTTGGCTCGGAAGGGCTCTCGAGCTGTATATTCATTGAAATTAAGCGGTGTGAGTTAGGCTACCTGAGGGGAAC
>random_seq_698
TGTCCCTGAGCGCTGACAGTAAGTTGCAAAGAAAGAAGGAAGATTATCGTCCTTTATTACACGCAATAGCAGATAAGGTTACGCCTCCCA
>random_seq_699
TTGCTCGACCCGAGAATAATCGATCATAGTAGACTCTTATCATACTATTCCACAACTACCGGCCGAAAAGCTGCTGATTGCGGCTTGGGT
>random_seq_700
CACTAGCAGAGCTCTCTTTACGGAATCCTTAAGAATCTTGTGTCCCATACTGGTAGGTGCTCTGACGCAATAGGTGGCCGTATTTAGAGC
>random_seq_701
AGAACTCATGGGTGCTCGATTGTTCTAAAGTCCTAGATGTGGTCCGCTATATCCCGCATTAAGGAATTGCCTGGTGGAGTATTCCAGATA
>random_seq_702
ACTTTCCAGTCATGTGTATATGTGACTCATTTTAAAAGCTGCTCATGCAAAATTGCATCGGATCTTTAGTGCGATCCTTGCCGAACGATC
>random_seq_703
ACGTCCTCTTCCCGCTAGTCTTGTAGGAATCGTTGCAAGATGCGTGCAGAGTCAGTAGAGAAATTAATGTTCGCCGCTGTACTTTGAGGG
>random_seq_704
TCTTGGATGACAACCATCTACCCGGGCGCAAGCCTTTCGTGTCTGAGCTTCACAGGCGGGGAACCCACGGGATAGCTAGCATTCTGCCAC
>random_seq_705
CTCTCAAAATCTATAGTCGATACGTGCTTGCAAGCCGCTTGCCCTTTCACCTTCATTCCCTCCCCATAGCGAGCCTTATTTTCTCACTCA
>random_seq_706
TTTCTAATACACAGGGCCGTCCAACTCGGGCCAATATTTTTGTTCCTTTCTACTCGAGAGAATTCGAGGTGATGTTGCCACAGTTCGCCC
>random_seq_707
GAACTAGAGCTATCTCCGCGATAGCGCATCCCTGTTCAGCTGCTAACTTGCGTAGTTATTGGACTCTCCGCTGGTGCCAAATAGAGCTAC
>random_seq_708
TCCTTACCTCTCCTTACTTACGCACGCACCGCCAGGAACGATGCCGTCGTAAAGTAGCATCAAGGTAAGGCCAACTGGTTTAAGGCCAGC
>random_seq_709
TATTCTCAAGGGGATCCTCTTCTTAAAAAAACTTTTACATCTCGGGTCCTTTGTGCAAATTTGACGAATTGGTAGGGGGTAATTGTCAAT
>random_seq_710
CAGTATCGCTTTGTGCCCGCGACCTGGAACTCTCGATTTTGGTGCACTTGGCATATCCCAATATGCCTCCAAGTGGTAGATCAGTCAAGG
>random_seq_711
ATCCGATTTGAACTCTACTGACGAAGTCGGTGGCATCGGCTGGAGTATCCCGCTTTAGGCCGTGCTTGGATAGGTCATATTTTGGCAACG
>random_seq_712
ATCGTACTCTAATGTTGGTGTGAGGAGGCGGATATCGAGCTGCTTACACCCCACGAGCAAGCCCGTGAACATTCCTTTTCCACGATACAC
>random_seq_713
CTATTGGGGCCAGCTTAAGTGTTACCGAAGGATCTTGTAGGGACATAGTGCAATAAATAAAAGATTTATTGACTACGACGTTGGCCGTTA
>random_seq_714
TCAAAGCGGCTTGAATGAATGACCGCAAGAGTAGTCAGACGAGCCTATCTTTACGCCGGGCATTTTTGTTACGTACTAGGAGTCACATCC
>random_seq_715
GATTGCTCATGGTGTGGGGTCGAGATCGACTTAGAGGGGGATCGAGGTATGAAGCGACAGCTTAGTGATGGTTTGTCCAATCACTGCCTC
>random_seq_716
ATACCATAGAGTATAAAAGGGAAAACAACAGTGCAGAATGGCATTCGCCGGATGCATTGTAGAACCAACTGACCAACCGCACTTATATCC
>random_seq_717
GTACGCGTTCCATATGGTAACCTTGGCACGGTTGAGACCTGCGGATCATACTACCTACTGTGCGGTAGTAAACCAGCTGGTCTCGCCATG
>random_seq_718
CAGGGTCTTAATGAATCATGTCCAACCATTGATAGCTACGGACCTACGACTGACGGGACGGAATACGTACGCCTTCTGTGTCGTACTCTG
>random_seq_719
GGACGTCAAAACGCGTTATAGTAGTATGCAGGAGACTAGGTGACGGGTGGGCTCCAGATTTTCGGTGAATAGTACCCTTTCGTATATACC
>random_seq_720
GGGACGACAGCCCACTCACCTTTTCCTGAATAGCTTCCAGAGCGATAGCGCCCAGTGTAGCGCGACGAAGCTGCGACCTACGAGCTATAC
>random_seq_721
ACAGCGATGACTCAGGATAACGGTACACGTCTGCGAAGGTCCGAGTAAAGTACCGAGACTCAAATCACTCTATGGGAAACTACCTAACGA
>random_seq_722
CGAATGCCTACGATCAGCGTATGTCACAGCGTACAAGACACAGAGCCGCAGACCGCCACGGCCTGAGAGGACCCAATCAACTGAGCACTA
>random_seq_723
GTGGGGGCAATTGATACTGGAGATATATCCGATCGCGTTAGCCTCTGGGATTTCATTTCGAACGGATTCTTGCCTTTTTATTTCATAGAT
>random_seq_724
GTGGGTTCGCGGCGCCTGGCTAAACGGGCCCGTTCCAGCGCCTGACCGGCCGTCATTTCTTTGAACAGTCATGGAGTATCCTGGGAGTCC
>random_seq_725
TTGATCATTGAGGGGACGGTCTACGCCCACCATACAACGTGACACCCGGACAAGTTCCAAGTGTTTTTGTTATACTATCCTAATACTACT
>random_seq_726
GATTCACAAGGCCGTTCTCCCGGCAGGTTGGACCTCCGCTCGTCCACAGACAATTGATGTACTGCGACCAGATTTATAGCACTACTATCC
>random_seq_727
CTACAATTGCCCAATTATGAATCGGGTTCCATAGCATCGCGAGATGTAAAAGTCTTATCAAAGTTTGTCATATACGTGTCACGCGAGCTC
>random_seq_728
ACGCCAAGATCCTCCGGGGATCTTGTCGATCTGGGTGCAAACCGCAAAGAATAAAGTCTACAGGGCACTCCAATAATAGTACTCAGGAAC
>random_seq_729
ACACCCGCGAATATATTTGGTTGCTTAGGGGACTGTCCCAGTCAGACCTACCCTTGGGTTATTTAGGGCGTGGGGTTCGCACTTGGGTAG
>random_seq_730
TGAACATGAGATCTTAGTAAATTTAACAAGATCAGGAAATTAGGTTTGGAAATAGTCCAAATTTCAGGGGGGATCGCTGAAAACTTAGTC
>random_seq_731
GTCAGGAAAGAGCAGGATGGGATTACCGGTCTGATCCTAAGCACAAGGTGAGGGCACGATCTTACCGCCGTGGGTATCGCTACGATCTCG
>random_seq_732
CTGTAATACCAAGCATAGGAAATAGCCTGACATAGACGTCTACACGCAATTGTTCCGGATCTCTTCTGTCCGGTCAGTCACAGTGTCACG
>random_seq_733
GACTTACTTGCAGATATTCTGGCTTTGTAAAAGATAACGGTTTGCACTACAATCCAGCCCTATTGTGAGGGTCTAAACGGTTTCGACGAT
>random_seq_734
GGGACGCACGTACGATATATTTATATGGCGTTCTACTTTTGTGATTGACATCCGCCCCTCAAGCAAATTCGGTCATGCCGTGGAACAAAA
>random_seq_735
GTTTTTAGCTTTCCACCCAACGCAGCTTTGTGACTGATTCCGATGAGCGTGCCAGAATTGGCCAACGGTCCGTACCACACGCTATAGTTA
>random_seq_736
AATAGCCAAACGTGCCCGTGTGGATGCACGTATGTAAACGACAGGGCTACGATAGCCACCCTCTCCTATTAGATCGGGGTGTGACTGCCT
>random_seq_737
GTTCCACCAAAGAACGCCTGAATTGTGGCCCTGTAGTTTGCCAGGTCATTGCAAACATTGATCGCTACGTCGGAGGCTGGAGGTAGGGCG
>random_seq_738
CACGATGGTGTCGGCCACTATGTTACCTTTCTGACGCATTCGAGGAATGCCCGTAAAGCCCACATGGCGGTTATAGTACCCCTCCCAATT
>random_seq_739
GCCACATATTTATTGGGTGAAAGCAGGTGGGGGCTCGGCCTTCTCGTACAGCAGTTTAGGTCCACCTTACCAAACTCATCTCCAATCTTC
>random_seq_740
AAATGACTATATCGCCAACCTGCCACAATCCGGAACAGCTTATTTGCTAATGTTGATCGGACTGCGGAATCATCCGATGCCGACTTTAAT
>random_seq_741
TAGTTAATTCGCCGTCTGATCACAAGGACGATCAGCATCTGCGCAGACGGTCGGCATTGCCCGGCGCACAATTGGGCGACGATGACCCAT
>random_seq_742
TATCTGACACGGGAAGGTCCTGCGGTTCGATCAGCACCTCTTTAAGTACTCCGCCGGCACACAATTGGGCGCTGTTGCGGTCCTTAGGAG
>random_seq_743
CTGATGTTCCATCCCCCTCGGCTGATGTCGCAACGCTCGCTGGTTGATTGTCTGATCACAAGGAATAATCACATATGCTCATCTAGGGGA
>random_seq_744
GAACCTTAAAAAAACATGTGCTAAATGGCAATCATAAATCACATGACGGTACCTATCGCGTCCTGCGGGATGCAGTAAGCGTAGCAAAGG
>random_seq_745
TGTTAATGTCGTTAGGTACCAGATCTGCTGCATTTGTGAACCGAGCACCGTCGCCTGCGCATTCCAAGTGTAAGCAGCGCGACGTTTTCT
>random_seq_746
TCTACCCGGGACTATCACCTAGCGTGAAGATGTAGTGAGTACTACCTTAGACCGAGTGTTAGAACGTTTGTACCTTCGGTAATCTATGCA
>random_seq_747
TGGACGATCATTCAGGGCGTCATCACTCCACGGTGAGTACACAATGGGTTGATAGCGAAAATCGATGCAGTTTCACAGCCGAGCAGCAGT
>random_seq_748
GCCGTGTACTCGTCCGCAATTTTGAACTTGGTGGTGCCACGCCATCGGATAGTGGTATGATTAAGAAAGGTGTTTCCCCGAACGACATGG
>random_seq_749
AGATTTGGTTAGAGTCAGAAGCCGTTCTTTGAAAAACCATGCTATCGTATACAAACCGGTTTCTCCGAAATGAACCGACAATGCCTTAAC
>random_seq_750
GGGAGACCCCATATTATGGCGCTTGTCGATATCATGCTCTAGTTAGTATTGTCCAATTACCAGTCCTGAGTCGATGGGCGTTTGCAGATT
>random_seq_751
TTTCGCCCGGACGCAGAACCCGCGTCTCTAAGCGGACGAGCCCCGTCGGCTCCCATAGGCAATATGTGCAGATCGTGACGTGTCACGTGT
>random_seq_752
GAGAAAACACGGGTGCTCGTTATGTCCATGTAGGCTGATACTGACCCCCTAACCATACTTTGTCCTTCGTCTCACCTACTCCCAGGGCAC
>random_seq_753
AACGAATAACGATCGAGTTTCACTGTGTCAACCTCTAGCCCCTATGGGTACACTAAGGTTCGCCGGAGTGCGCGGGCTAACGCCGCATAT
>random_seq_754
TACATGAGGCCTAGGGTCGACGTGAGATGGGCCCATACGAGAACTTATCCCGCATCGGGCCTCAGGCTCTTATGAGCATAGTGCCGAGGG
>random_seq_755
CCTGCGTCGGCCTTCAATGATTCCCGTTCAATGGAAAGGAACGGTCGCCCCACGGGAGCAACCGTAGTTTGTGCGATAATAATTGCGACG
>random_seq_756
TAGTTCTATTGTGGATCTACTCGGACGGGTTACTATATGCTCACCTAACTCTGGGGTAACGAGCCTGTTAACCACGATGCCTAGGGCGCG
>random_seq_757
GACATAGGGTAAAGTACCGTACGTAAGGTATCCGCCGTCAGACAATGTCTTCTTAACTAGAAGATTAGAAGGCCGAATTAAAAAATTGTG
>random_seq_758
GTCCTGCTGGTCCAAAGCACTCTCAGTCGTTACCGGACCCGCACCTTGGCCTAGGAACCCCTCCCATCAAAGGTGCAGCAAAAACCCTCA
>random_seq_759
ACTTGGCCGCCTCTAAACACACTCTCAATGCCGACCGCACCTATAGTTAGAATAGTTGATAGAAACAAAAGAGGTGCGTGTAAGAGCGAA
>random_seq_760
GCCAATCCCTGTTGCATGAGGAAACTCCCACGGTCTATCGCGTTTGTAGTGTCAGGGCACTGAGCTTAACGCAGAACGGGGAATGTCAAA
>random_seq_761
TCAGAGCCGGGATCACATGCACTTCCAAACTCTGTACCAGACGGGGATCTCAAACCATGATTTGAGGAGTCGAGCCGGACTTCCACGAAT
>random_seq_762
GGCACGAACTTCCGTTAGTCTAAAATAACCGCGTCTATGGATGCGTCGTGATATTCTGAAACTCATATTCTTTGAATGTGTTCCGGCCAA
>random_seq_763
AGGAAAGTACGGTAGTATAGTTACAGGTCTGATGGGGCCTGCCTATATGCGCGTGGCACCCGGTGGTCATGCAGGCTCAGCTCGGACTAC
>random_seq_764
AGCAGTGCGTTTATTAGCAGGGTGGTTCGCCAGCTGACTGCCCCATATTTACCTGAAATGCATGTACGCTATGTACCTTCGTAATCACGC
>random_seq_765
GTAAAAAAGACTCCGCTGACGGATTGGCAGCCAACGATAGAGTTATTGGGATTGGCACTCTTTGTCCTCGTCGACCCCGTGCCTCCCGTC
>random_seq_766
GCTCGTATCCGAAGAATTCGGATATAGATGTATCCGGAGGGACAACCCAGGCTGAATAGCGGGCACATGTTAGGTATGAATCCTGATGGA
>random_seq_767
TCACTTTGGTCCTACCAACTTAGTCATATAACCGGGGCTAATTACACTTATGCATAATGTCGCGCCGAGAGGCTGCCGACGTAAGAATTT
>random_seq_768
AAGTCGGTTAGCCGCTAAGTTGTAAATAGTCCTGTATCATTCTCCCGGGCAAATTGCACCGTGGAGTATAGCACCCTGGGCGACACTACT
>random_seq_769
TGGATATTACGACAAAAAGCAATTATGTGGTTATGTTTGTAATTGTGGCCCTGTCTTTATTCGATAAGCCGACCTTGAACATGGATACTT
>random_seq_770
CTATCTGACTCAAAGCCACTGTCGTGGATAATAATAAACTGGTCTACCTGCGCAGCTATCTAGGTTCATATGGTTCAGTCCGTCGAGGGT
>random_seq_771
TTCCTTGAGTAATCCAATACTTTGACTCCACTATCGCTCACTACGCGGGAAATGGTCCCGACGGCGCAGGATGCCGAGTAGCAGTAAGTG
>random_seq_772
ACCTCGGGTACTAGTCGGCTTGTTCCTTCCCCCATGATTAACAGCAGTTCAACTGCCCTGTCATCTGAACGGACATTCAACCCTTCACAA
>random_seq_773
CGTCCCATGATTAGTCGGCCTGTATGTTATCATCTAAGCGCGCACTTGCATCCTGGTACACCTTATTGTCCCTCCCTAATGGAACTCACG
>random_seq_774
TTGAAGCTTTCTGAGGCGGACGTACCAGTGCGCCCATGATGGTCTCTTCCATTGAAGCACCCAGCGCCGGGGTAACTCTTTGCGAGACAA
>random_seq_775
TAACGCCTTCACTACAACACATCAACCAGTCCCAATGAGGATGTCTACCATGGCGACCACAAGGTTGGTAGCGCCTAGGAGCACCCCCAT
>random_seq_776
TGCGGTCGGATTAACGTCTACCAGGTATTCCCAGGAAGCCTGAGAATCATGTCATGAGTCAAAGACTCCCAATAGCGCAATTTAGTGTAT
>random_seq_777
TCATATGAATCTGGCCTTAGAGTGGCCTAACGCAGGGGATTCTAATCCGGAATTTAGATGGGGTTCGTGGTATATTCGGCAAAGTCAAGA
>random_seq_778
AGCATCATGTGCACAACTTGTGAATCTGGATGGGTGCGTCCAAGGCATTATCCGACCCTAATAATTATGGTGGGTTTTTATGCCCAATTA
>random_seq_779
CGACCGTGGACATTCACTGCGTATTACAACCCAAGAGCGTGGGCGACTTATACTGCACATTCATTCTTTGTTTTTGAGTGTAATAAGCCC
>random_seq_780
TGAATTTAGCACGGCTTAGTTCAGTATGGCGATTTCCTTTGGCCGATTAAAACGGATAAGTGCGGCCGGTACAAATGCATAATAATGTGT
>random_seq_781
TGTTTCCTCCATTATCATCGAGGAGATCCTACCTCCGAAGCGGCGGGCCGATAAGGGAGGGGGGGTTGCAGCCACCTGGCTCGAGCGCAA
>random_seq_782
CTCGCCAGCGAGCAGACGACACTGCCTGAATAATGTGACTGACATATGCTACCCGAGACATATGGAGGATGGAAATACCCAAGCACCAGT
>random_seq_783
CTGAGATGTCTGTCCGGAAACATTAGGCTGTCAAGTCCAAGCTCGTCACGTAAGGGAGTCGAATACCCTGATCTCTGGTTGATTCTGACT
>random_seq_784
AGAATTTTGGCGAACTCTCGAACTCTGATAAGTTACACCGCGGTCGATCCGAAATCAAACGCGACTTTTAGAAACTTAATGATGGTTGCT
>random_seq_785
ATCCGAGCTCCATGCAATAACAACAGCTTCAAGTGAGCCGTCTTCAGGAATATGGGTGCCCCCTTATGGGGCGTGTTATTCTGTAGGTGC
>random_seq_786
AAAATTCTTTGTCAAGCAGGCAGGTGAGACTAAGTGAGGAGATTCTCGCTGAGACCAACCAACACGTACGCCACAGGAGCTCGCCTGAAC
>random_seq_787
TATGCAGGGACCTGCAACTCATGGTATCTGGACCGTATGTAGGCTTGGCCCTATAGTTCTAAGTAGATACCGCCAGTAAGACAAAGCCAC
>random_seq_788
CTCCTGGATGGATCAGTTTAAGAGACCATCCCATCCATTTTCTTGGCTATTGAGGAGGTTCGTTGGTAAGCAGGACTAGCCCGACAGCGC
>random_seq_789
CTCCAGGCCAGGTGGCGACTTCCCGCTAGCACGTCGGTGAACGCGATCTAGCATGCCCTGTCGTAAACGTGCTATGGCGCGACGGCCCGT
>random_seq_790
CGTTTGACAACTGATATCGGACTGAATTCACCCTGGTTGTTTCCGGCCTTATTGCTGTCGGGGCGCACCCTATAATTACTCGGGGTGTCG
>random_seq_791
TACTTGCGACGCCCTTGTACCTGGTCATAAGTGCATGACAGCGTCCCCTCGACCCCCCCCCGCATTCGCCGATGTAACTCGTGTAGGTCC
>random_seq_792
AGCGAGTCCTCGGATTGTACGTCCGAACATCCCATAAATTACCAACGGAGGTGTGTTTTGCTAGGCTTATGCCGAATCGTTTGCAAACTG
>random_seq_793
GGGCGACAAGTCTCACCCCTTTGGTTACCCTTGCTGACCCCGTTTAGTAACGAGTTTCAACCCCACGCTTTCGGTAGCAGCCTGAATACC
>random_seq_794
CTCCGCGACCAGAACTCTCCAACGGCGTCGTTGAAGATATGACCATGTCTGACTGAACGCTGTACTCGTCGCTGGCTGAGTTTTCCGCGT
>random_seq_795
AGGATTCGCTCTTAGCGCAGGGCACAAGTCGGGACCACACGACGGCCCGCGGTAATGGTGTGAGGTACAGAGACACTTCAGACTATCCCA
>random_seq_796
GCATCTGGAATGACAGCTATGCTCAAGACGCAACTCCTGGTCCTCCGGAGACAATCATTCGGCTCGGAGAGGCAAGGCTAGGGTCATTTT
>random_seq_797
CTTGGATGTGATACCCGGACCCTGTCGCCTTACATTATGATCGGGGTGAAGGTACGCCTCCGCTCCAGTAATGCGGGTTCACAGCCGCGC
>random_seq_798
GATCATGCGTGTCATGTAGGGTAGGAGGATTGGTAGTCCGGAGGGTGTAGTCACCGCTGAAGCGGCTATCGAGGATATATATGCAGTGTA
>random_seq_799
ACTGCCTGGATGTACTAATATCTTATCACTCAAGAACTCCCTACAGTCTATTATTGTTTCCTTTATCAATCATGAGGCACTCTGCGGGCG
>random_seq_800
GTCAGCTCTTACGGAGAATGAAATCCTGAGTAACGCGACAGGGGATCGTTAAACAAAATATAAAAGTGAGAACAACGCGTCCCGCTTGCC
>random_seq_801
CTATGGGCATGTCAAGGACGTCTTATGTTTTTACAACACGTTCAGGGAAGCTACCAACAGAGCGCAGTAATAGCTCGACAGCGGATCGTA
>random_seq_802
AGCGCAGTCTCCCTTTTCTATTCATTCTCGAAATTCCCTCCGCCGTCTCCTCTAAGCCCATAGAATCTCGTTGATACAACAGTCCCTCAG
>random_seq_803
GCATATCAACTTACACTGTGTTTAAGTCTAACTAATCAGCTTGGGACGGAACTCTCCTTACACGCAGAACTGTATGACCGCGTGGTCGAC
>random_seq_804
AGGTTATTATAGTTTTGAACAACGACGAAGTCCTTGACACTATAGATCGATGCCTACAGATCTGCAGTGGGGAATCGCATCACAAGTTTC
>random_seq_805
TAATATTCTCTTTTGGAGGCTCTGCTCCCATGCGAAGAGACTTCTATGCTACCCTGCGGTAAGTCCGGGTACTTTCATCGAAGCGGCAGC
>random_seq_806
GCCTGGGTTTTGTAGGTATCTGGTGATTGGCGGAACCGGGACCGCGCTTAACCATGCCCAAGCCGGTCCAATGTAAGGGCACAGGTGAAG
>random_seq_807
CCCGCATTTGCTTTGGATAAGGCTAATTATGGGAGCCCTACGGCATGGTCAATAAGTGCGCTCTTACTTCGTGAAATTTGTTTGCAAGAC
>random_seq_808
ATTACACTGGCACGTCTTATCTACCGGTTAGTCAATTCGTCTATGAAGCTACACTCTGATAGGTTAAAATCCTCCCAGACCCCGGCCCCG
>random_seq_809
CAAGTTTTGGGATGGTAGTGATTAGATGTGCCTCTACGTTAATATTATGTAAAAATTCACTCAAGTTTCGGGCCGTGGGGATCGCGTCTC
>random_seq_810
GCTGTTGATTGTATCTCCGGCGTCGGAAACAATGAACTGATTGCGGTTGACTCTAATTAATACGTTGGGTTCTTACGTTAATCATGTCGT
>random_seq_811
TCTAAACTCAGGACAGGAGGTTAGGGCGAACTAATAGCGTGTCAATCCTGATTAGTACTGAGCTCGTTCCTGAGTAGGGACAATTCCGAG
>random_seq_812
ATCTTTTCCGACCCTCGAGGATTCAAGCAGAGTTATTCTCTCCGCCACGCGCACCTAGTCACTAGTTCCTAAGGGTAATTGTGACGACTG
>random_seq_813
GAGACAGCTTGGGAGAAATCCCGTTTAAAAGGAACAGAACCCAGAAAGTGCTCCCGGTACATTGTCTCAGTAGGCCCGATAAGTTAACCG
>random_seq_814
AGCAGGCATTGGCGGACATAGTCCTGCCAGGTGGAATCCCACCTAGGGGTACTTTCGGGACACGTTCTGATAGTATAGTTAAGAGTAGGC
>random_seq_815
ACCGCGCTTAAATTCGCTAGAACCTGGATTGTACATCTTGGCATACGATTGCAGAAGACAGTCACCACTGCCATCCCGCTGCGCCTTCAG
>random_seq_816
TGCGACTGTAAGTGCTCGAGTTACAAACTAGGATAGGAAACGTTACCGGAATCTTTGGACTGACCCCGACGCAGGGAAGACGAGTCTGTC
>random_seq_817
CCCTGACCAGCATGTGCCACCCTAGGGGAACAACTTAAACGTGCAAAAGCACCCATCCAACCCACTAAGATAAGTGAAGAGCGGTTGTAT
>random_seq_818
CGGCCGACCAAGTAGCATGAGTACGGATGAAATAGATGTCGATCAATTGTTCGTTACCATTTTGGCTAACAAAGCCATGGGCACCGTCGT
>random_seq_819
CTTTGTGGCACCGAGAGGAGATCGCGACACATATTTAATAACTGCGTCCTATACAGAGTCGCGTAATAACATATACGAAGACTTGTTTGT
>random_seq_820
AGAAAAGCTTTGATAAAGAGTGTTCGGGTCCTTTAGTAAACGCGACTTTACCCCTGTAAGAATCATGTATTCGCGTGGCAAATCTAGGAA
>random_seq_821
CGCCTCGATGTTGAATGCATGCCTGAGGGACGCCACTTAGTTGGCGTTTCCAGAGGTAACAAGTTACGCAGTTCCCCGCAAGCTAATACT
>random_seq_822
AATGATGTTAACGTTGGATAATAGCACGGAGAGTTATCTCAAACTACACGAGCGAGCTACGCTGAGCAGTTGGAAAATGAACTGAATGCC
>random_seq_823
GGCGCGCGTCGCGCTCTCGTTCGTTTAGCGTTTATCTTCGTCTATCCAGCGTTCGTGGACCGCTGGCAAGACCTTCAGGCAAACGCCGCC
>random_seq_824
AGAAGTCTCGGGTCAACAGTTGTCGGGAAGGCTGTGCTTTTGGATCTGCTGAGGGTCGTGCTGTCGTACGTATAATTACCCATTGTATAT
>random_seq_825
GGCGGTGATCTGTACTCATGCACAAGCTGCCCTGAGCCACCGTTCCCGTTCACATTAGCCATACTATATTTCACGGTCAGAGATCCCCGC
>random_seq_826
TTCCAACACTGGGCCATCTTTGGGGAAATGAAAGCTATCCTACGGAGGACCATGAAAAGAGCACCTCTGGTTGCGGTAACGCTGTCCGTT
>random_seq_827
TCTTTCGAGTTGTGCCTCAGCTTGGGTAAACGAGGGCAGAGCGTGTCAGCCGATCATTGCAATTAAGGTTATTCTGACAAGAGCTAGATC
>random_seq_828
GTTTCTACCCATAAAATTTTCACTCAATGAAGCTCCTGCGTTAGACGTAGGAGATCCGCAGTGATGCTGGCATGGAGAATTTGCATACGG
>random_seq_829
TAAGGCAGTAAGAAATCCATATCGCTTGACGGGCTCTAACTACGGACCACTTACATTCGAATCTGTCACCCGCCTCGAGTTCAGATGGCT
>random_seq_830
CTACTAGACGCTCTTCTCCCTGCGTTTCGATACGTCAGTCTATCGGCATATTACGCGCCCCCCCTTTCGTTACGTGTGGACCCATACGCG
>random_seq_831
TAGCCTTGTAATAGGTCTATCCCAAGGAACAGTAGATGCCATATCACACAATCATAAATCTCCTGCGGGGGGTAAAATACTAAAGTCGCC
>random_seq_832
GTATGGGAGGGAGAGTTCACGCGACCCCCGTATGGTCTAGGTCCTCCTTGGTTCTAATAATGCAGACGAAGCCCCTGATGGTACACTGCA
>random_seq_833
ATAGATTCCCAACCCAGCGACGTAGGTCGTGTTAAACTCGAGGGCTCCCGCGGGTCATGACGAAATGCAGTCTTAGGAGGAGCAACTGAC
>random_seq_834
CACCCATCCTCGTCAAAATAAGAGCCTCTTGTTCCAGACGAAAAGCAATTCGATAGTAAGAAGGACGAGATGCGCCGGATGCGAGGGCGC
>random_seq_835
GTGCCTTATATTCAAGAGCTCCCGCGATCGTAAAATGTCATCTGTAGCCCCCCGATATCTAACGTACCCCAGCGGAGTCCTTGGGTGACT
>random_seq_836
CAGACGCACCATCCGCCGACTCGACCGGTGATACAATAATGTAGAACGTGCTAAACCAGCTTACGCGTCAGCGAGGCTAGGATCAATCCA
>random_seq_837
AAATAGAGGGATAATATAAATCGTGTGCCCCGTCCAGGGCGACGTTTGTAAACCGTAAGCCATAGGGGTCTATGGGTCTTGCCGAAGCTC
>random_seq_838
TCGCTACATTGCATTGAGATCTGAATTCGTCGAATATACACGTAATGCCTAAGTTTCGGGCTCTTGGCCGGAGCAGCCAGCGCGGGGGAG
>random_seq_839
AGAATCGCGCTGTTACTTACTACAGTCGTGACACGGCTGACATTTGCTACAGCATAACTCTTACCTGTTTATACACAATGCTCAAAGATC
>random_seq_840
TACTATTCTTCGGCGATTCTCTCGTGAGCATCTGGCCCTAAATTCAGTCGAGTCCCATCCTGTGATAAAGAATGTTAAGCGTTTAGTTCT
>random_seq_841
GCCGGGCTTTAGCATCATGGGCCCCACTATTGCTTACTGGCTACATTAGCGCCCGAAGACTGCCAATGTCGGCCTTTTGTAGACATCAAG
>random_seq_842
TGCCTTTAGGATGCTCCAGGAACGTGTACCGTTCGACTGCGTTAAGCGAGCTAGGAGCGAACTTTTTGTATGTGCATACGTTTTCCCGAT
>random_seq_843
TTTCATGGTTCAAGGGCTGTGCCATGCGGAAAGCTTTTAACGATTTCTCATCCACCATCCATTAGACTTGCCCATGGTCTGGGTCGTTAA
>random_seq_844
GATCACTTTTTCTTGAAATAACCGGGGGGTTCCTTAACTTTCGACAAAGTATATTTACCCTCCTGGGTGGCTTCCTTGTACGTATATAGC
>random_seq_845
AGTGTTGGGCATAGTTTTTTCACCAAAGTCATGTCCGAGGTGGATGTATTGCGAACGTAAGCGACGTCCAGAAGCGCAAGAGCCGACTGA
>random_seq_846
AGCGATAGGTGCCAGTACGCGCCTCATTATACGTCAGCATGGAGGAGGCAGCACATTTTGCTTCGGCAGCTCGGCGACTCGCACAAACGC
>random_seq_847
AGCCACCGACGCTGTAGAACTTGTTATCACATCAAAGAGGCCGTAGGCGTACCGGTTAAAAAACAGCGCAGCGACCTGACTGTGGTTTAG
>random_seq_848
CCCAGCATATTCACGGCGTACGGGATGTGAACCTCGGAGATCGTAGTGGCGCCTACAGCTGTATCAAAAATCATGCTGACCCGGTGATGA
>random_seq_849
CGTTACACAACTATAAGCATAATAAGATGCCATTATCTGAGTAGGCCCCCCCAACTGCAGGACCCCTCGTCATTTAGTACTTAGGGTGTA
>random_seq_850
ATCACCAAGCCTCCGCGTTGCCAATCTTAACCGAAACCGATTTTTCCGGCCTATATCCTCAGTAACCGAGAATCACTTGTAACAAGACAT
>random_seq_851
CCTTGGCTAACATATATAACCCGCTCTAGTGAGAACAGCCTTGGGATTGTTCAATCCTTAAATGAAAGTCGTAGCCGGTTAAGCTACATT
>random_seq_852
ACCTTCAACATCGTCGGATGGTAGGGACCAGCGAACTGAACCTTTATTTCAGATAAAATTATCCCTGCTGGGTGTCCGAGACGCTGACAC
>random_seq_853
CCACCTGCTCGACACCCACCACCATCGTCCGGAGCTACAAGATAAGTAGCGTAGGATAGTTGCGGATTCGGGGGCCGTTATATTTCTGCC
>random_seq_854
GACTCGGAATTAACGATTCCCGGTCCCGGTATTCTGGCGCAACCCTCTTGCCCTGGGATCGCGGGCGTTAAGATGCGACATTTATGGCCT
>random_seq_855
TGCCTGCGTTCCATCAACCAGCGATGCGGCAACAAAAACGCTACTCCCCTAGCGTCTACCTGACTCCCGGTCATTATGGGTTTTACGGCA
>random_seq_856
GTTGGCGGCGTAGTGGTTAGACGAGCGGACGTGCATTCACTGTAGTAGGTAATAGTTAACCTTACCAATCGCAACATGTGAGGTGCGGGA
>random_seq_857
TACCATTTAGGTGGCCTATAGTTCCAACGGACCTCACAGGTAAACGAAAATAACTGAGGCAATCATGCCCACATCGTGCAATCGGGTAGG
>random_seq_858
CTAGAGTCATAGCCATGCTCATCCACTGACATGTAAGTCAAAGAGGCTGGACATGGAGATAGCACATGTTTGAGATTTTACTAGTGGCCC
>random_seq_859
GACTTGTGGTCAAATGAAAGGTCTTATCGGAGGACCGCGTGAATCCTTCAGTCGAGCCATTGTGGGGAGTTGCCAAATTCTATCTCACTC
>random_seq_860
CACGCGAACGCTGCAAAGTTGCTACGAAAGTACTCTTTGCTAACAAAGACCCTGCACGGTAAGAAGTTCTCGGCTCGCGTCGTGACGACG
>random_seq_861
CACCCTCGGGAGCTGGTAGATATCACGCCCAGTGTGCGGATGCTCTGCTATACGAGTTGAGCGGATGGCTGATGGGTTAAATTTCAACAA
>random_seq_862
CGGCGCTCATATATTCGGTTATCCCTGGGGCGACAATTAGGACCCCGCGGGACTATAGAATGTCGATATCCGTCCTATTCGGAAGATGCC
>random_seq_863
CTTGGTGGGAACACGTCCCGGGTGTTTATTCAACATCAAACAATCCCTGCGTTCGTCTAACTACTACGTGCTCCTAAGGCGGCAGGACTG
>random_seq_864
TAAAAAATCCTGTGAATAGGATGACACCCCTGGATATACACTGACCGCGAACAGCGGACGAGCCCGTTGCTCGCATAACCAATCAGATAG
>random_seq_865
GAGGAATTCAGACTACAAATGAGCGCAATGGCAACTGATCGGAGGCACGTGGTTTTGCGCCCAGCTGCGGGCTTCGCATGCCCGTCACGC
>random_seq_866
ACATTCGGATTAACTGCAATCCTAAGGTGGAGATGCGTTGGCCGAGCGAGTAGTTACGACATTTGACGACCACTCGCGAAGGGGTAGACT
>random_seq_867
TAACACTCATATCGGCTCTAACGAGCTGTCATTCAAACCCGTTTCCGAGTCTGAAACCAGCGAGAAAACTTTTTTGTTCGCGAACCTCCC
>random_seq_868
ACCAATCGAACGGCGCAGATGAATACAATTCGGTGGTGCTATTTTTGGCTCCCTATATTCACACTCATCGCTATGGATTGGATATTGGCG
>random_seq_869
AATACAGTCTTAGACATACAAAACGCTTATAGTTCTGGAAGGAACAAACGCTATGTAACTTGTATGTATAATTGTGGTACCGAGCCGGGG
>random_seq_870
CGGCGAGACATTTCGTGCTTAGGTAACGAACTACGGGAGGAGAGCTACTTTGACACTCGCTAAGGCTGCTCTTTTGGAAGGGATTTCTAA
>random_seq_871
TCCTATTATGGCCACCAAAGGGCCGTACTTTTACATTTGGGATAACTTCGACAGTAAGTACAGCTCCGCGATAATATGTTAACGGCCCAC
>random_seq_872
AAGCGTAGAATGGTGTATTTTAACAAAGAACCGGACCGAAAATTGGGATCCGAGGCAGTGTACTGCGTAATGAGCGCAAGGAGGAGTATC
>random_seq_873
CAACTTTGAAGGACTCAAACGGACGCCATGCTTTGCTGGACCGTATTCCGACCGTAGTCTCAAAGGAAGCCGTCGAAATTAACGATTGGT
>random_seq_874
GAAGGAACTGAGGTAAAGGAGGGACGCGAGAGCGCTCACACCACCCTGTACTTGTTCTGAGATGTTGGGCCGACCTATCACCGGACCCAC
>random_seq_875
TGGCCTGGCTAACGGCCACGAATAAGCCGATAGGCTCCAACCGTAGTATGCTGCATTCCTTCCCACAAAGCACTAGCAGCGGATCAACAT
>random_seq_876
CCAGACACCCGGCCCATAAACGGGGAGGGCCCCCGCTCTCTGGTCAGAAGTAGGTAACTAGCAGGTGTGTAGTGGCACGTAAGAGGGTAG
>random_seq_877
ATTCCGCACGCACGAGTTCGATAGCCCCAGTGTGCACGCCGTACGGGGGTGTCGACTTTTCTGCCGGGGGACGTGCATTAGGTTGTAGTT
>random_seq_878
GAAGAAAAAACACGCGACATGTATACGAGCACCACTAGAGTCTATTAATATCTTGATATTAGAAACCCAAGCTGTGACTACACCAGCCTC
>random_seq_879
TGCAAAAGTATTTCGTTAGTGTGAACTCTCATACTATGGTACCTCCGGCTACTGACGTATTCCGAGACGTGAATCAACCGACACCCATAA
>random_seq_880
TGCAATCTGCAATAGCTACAACGCATTGTGGAGCGGTACTACCGGACAGCACGCCAGACGAACCCATGTTACAGCTTGTCAATATAGGCA
>random_seq_881
ACATGCTAAAGAGGTTTAATAGAAGCCGCGTAGACCAGCGGTGTACCAGTACCTAACATTTTTGAGTGAAATAGCCTTATTCATTTATGT
>random_seq_882
AATGGCCCATCCTATTTAGCTACACCTCGTCAGCTATTAATCCTACGTCTAAGAGCACTATGCCCGGAAGTCGCTTGGCCGCCGTATGCT
>random_seq_883
ATGTGTGACACGGGCCCCGTGTGAGGGGGTGGTAACCGATGAGGCCTGTACAGGCGCCGCATCCAGAACTCATTGGTTGATCGCGCGTGC
>random_seq_884
GCGTGCCAGACGGTGACAATATTCTCCAGCAGTCCTCTTTAACACTGGTTAGCGGTCTGTACGATATGGCACACGGGGGAACTAAACCTG
>random_seq_885
GGGTATTGCCAACATCCGTGAACTTTAAGAGTTAAGACACATTCCTTCTCGCGCTCACGGCAAATAGTTTTTAAGCTTACAATGGCGACC
>random_seq_886
ACACCTCGCCCTTCTCGTAGAACTCTGTGGGTGAACTCCCCAAGCAGTGCGACCATGTTTCCAGCGAAGCGGAATGGATGTGAAGTAGTC
>random_seq_887
TACTTTGTGACTAAACTTCTCGGGACAACGGTTTTTGCCGCCTTAGTAGTGCCAGAATTCAACTGACTTACGCCGGGGGCCCCACGCGAT
>random_seq_888
GTACGTTTTTTCTTCTCGGACAGAAATCTGTGTGTGGAAATAAAACATATGACTTAAGAAAATCGCTTTTACGCCGGTCACGCCCACGGG
>random_seq_889
TCCCGGTATGACTCTTTGCGTCAGACCGCTTGTAGGGGTAATAAGACAAAAGCTGAGACGAGGCTGTCTTGTGGGTCATGAAGAGCCCCC
>random_seq_890
TTAACCACGCTCCCAGCGAAAGGATATAGGCCGACACTCCACGCAGTAGCCTATGATAGGGTGGCACTACTATTGGATTGCTCTGTCGCT
>random_seq_891
TCACGGCCCTCGGGATTATCTGAAGCCGTCAGCCACTCGCGGAACCAGGTGTGGGCCCTCTCTTATTACCCCCAATTTGATTGAGTAGTC
>random_seq_892
ATCAAGGGTCCTCATTTAGTAGTCGGTCACGGGCAGCGAGTTTGACGTACTCAGGATGCCCTAAGTCTCTTTCACGCAATTGGAAATTCC
>random_seq_893
ATTTCAGGACTCTTGTCTTAGCCACTAGCTAAGTATGGGGAAGATACCCGAGACTAGTGAAAGTGCCCTAGTATCCCGGCATATCGAAAC
>random_seq_894
AGGACAGGACAGAACGGCCCCGTTAATAGAATCTGGCATGCAGCATGCAATGGTTAAGTCTGATGCTTTTGTGCCTCGATATTGTCCATG
>random_seq_895
GACTAACCAAGACGTTGCGGAGACTTAGTCAGGGCGTCGGTTTGGAGGTGATCTCGTCGAGAAGCTCGCAAGTATCGCATTAGCCGCAGA
>random_seq_896
TTACTAGATACGAGGCACGGTTCCCTCAACGGTTCATGAGGCATTTTTTCCGCGATGGGAAAAAACACCCTGCCCACGTCGGCTCGTCAA
>random_seq_897
CGACACGATGTGGTTGCACGGCATATATTACTTGTCAAACCCAGTGTCAGGACGGTACTGCTTTATGGCCTTGTTTCAGTGAATTCATAG
>random_seq_898
TGGCTTTTACATGCCTATACAGGTGGATTTTACTATCCAGACGCGTATTAACACTTACGGAACTTGACACACCACACAATCTGACGTCTA
>random_seq_899
CTCCAGAGAGGAATGGATTATACACCTTAAGTCTTTTGCTGTGCAACTAGACAAGCTAGGTCAAAGGATCCTCTACTGTATCTATTATGT
>random_seq_900
ACACATGAGGTGATTTCCAGAGCGATTCGACTGCGTGGCTCTGAGGCGAGAGTTGGGTGGAAAAACGCCTTTAAAGCCTCCAGTCGTACA
>random_seq_901
CGGTGCGGGCGATGCGGGAACTCATTTCTATTAATGCGTTGCATTTCACAGTATGAAACACAGGACAGGTCCCTGGTTTTGCGAAATCGC
>random_seq_902
AATGAGACACGTTATCCCACGCCAGTGCATGCTATGGGTAAACGCGCGGAGAGTATGAGCGGCCGTCGTTAATCGCCCTGTCTGCAGTGG
>random_seq_903
TATATACTCGGTGGACCAGGTCCTAACGTGATTCTTTTGAAGTTGTGTGTTTGTCACTTGATTTTTAACATACGGAGACAGCCACGAGTG
>random_seq_904
TGCCCTCAAAGGCATGCCCATGCAATGCCTAGAGGCATTATGGCCTTGGTGGCCGAGGTCTTAGCTCTGGAATGTGCTCCGACTAATCTC
>random_seq_905
CACGGAAGGTCTCTGATATAAGGACCTTAGTCGGCCCAGACATTCTAGTTGCTCTCTGCGAGTCACGTCGTGGGTATCCGGGTAGCGGGA
>random_seq_906
AGCTATGCAATACAGCTCGAGGGTGTTGGCTATGTACTAATGCTTGCAGCGCGTGTGATCATCTGTGCTATTCGGGCTGCGCCCCTGATG
>random_seq_907
TAATAGTCAGTCCACAGAGCGTGCTCTCAGGAAGCACCAATCGACATACCCCGGAACGCCAAGTGCACACGTCGGGCAGTACGATCCTGC
>random_seq_908
TTAGCGGGCCCCGTCAAATCAGTCATCAACGCCTTGGCCTGTTAACCCTCATACAGCGAGTTGCGGTAATATGCGTAAACCAGAAATCTG
>random_seq_909
CAGTATAGGGAGTCAAAATATGGTATGGAGCAATCGCAAAGTGACTGGACTGGATGCCCAGTAAACGAGCGACCGGCTCGCTATATGCTT
>random_seq_910
GCTACTCTCGCTTGTGGCCCCAGCCAATCGGCTGTAGAGGATGCGCACTACCTGTCCTTAGTAGTGGTATAAGCCATGGGACGGGACTCT
>random_seq_911
AGAACAACGGCGCCTGTTGTCCGGCCAGGGCCATGGGCAAAACCGGGGTGAGTGACATAGAGTAGGCTTACTCAGGAGGAATGTGCTCAT
>random_seq_912
GCGTGTGACACTGGGAATCTGGCCCTAACGGTCTATTTTATTGGTACTTGCACTTCTTCTATGAGCGTTAATAGGTGTGCTTGTAGCTGG
>random_seq_913
AAAGTCACCGCCTGTGTGGAATTGCGCACGGTTGGGCGCCAGAACTGTAACAATCTCTTATTCCAATGTTTGGTGCGATCACGCAGCGCG
>random_seq_914
CCTGGACGTTGAACATAGGGTTGACCCTGGTAGATAGACAGGTTACGTCAAGATATGAGGCGGGATCTCAAACAGGTCGATTTGTGCGAT
>random_seq_915
GCTGGGCGTGCTTTCCGAGTGTGCAGATAAATAGCCTGCAAGGGCTATGTAAGTCTAGGTCTGGTGGTCGACTCCACGAGCGATAATCTC
>random_seq_916
GCTTGTCCAAACACGTCGTCCAACCGGTCGCGCCGCGAAATCATATAAGTTCCGTGTAGTAGATCTCTCTCACGGGTCTAAGTTAGTACT
>random_seq_917
AGTACAGCAGATCAGCCCTGATATATGAGGTGCTGTCGAGAACAACCCATGGAGGGAACTGAACCAGTAACAGGCCCTCAGGAAAATCAG
>random_seq_918
AAGCTCGGTCGAGGTTAGTCAAAGCGGGTGGATAAGCTCTCTGATTTGTGCCCCGATTATGCCTGTGCAGGGTGTTAGACGTGGCGTGCG
>random_seq_919
ACTGCCTGAGTGGGCGAGAAAGCCAGGAGCGCTACGAACCTGACTTAATTGATCAAGCGTTCGTGACAAGGTTGACAGGAACCACTGCGC
>random_seq_920
CGGGTCCTGTTAACGCCAGCGCCCAACCTGGGGCGGGAGGACTCGGATGAATACCAGTTCGCATTACGCAGGCCGAGGATGGTGTGATAA
>random_seq_921
CTTCTGCTGCTGATTTCATCTCTTTGAACACTGAATCCCTCGGTGAGAGTTTTACCCTGATTTACTAACGAGACCACTTCGGATTCCTGG
>random_seq_922
TATCAACCATCGGTGTATGAGAGCATGGTCTAAAGAGGGAATACGTATGAAACATTTGGTCTACCATAGTTCATAGTTAATATGCTCATG
>random_seq_923
CTTTATTCTGCACAGTTCACACCAGGCTCTGTGATCAGAGAACTGTGGTTGTCGGGAACCACTGCGAATCCAGCCGCTTACGTGTTCAAA
>random_seq_924
AGAGGCCGTTTCTAATTTAGGCCGAACGCCCATGTTCTGGACAGCTGGGTGCGCTGATCTGAAGCCCAGACGGCCTACTTGAGGACCGGA
>random_seq_925
GTGTTCTCCTCCTTTTTTTCGTACTTGTACCGTGTATGTGCGTCTCCTTCCAGGACGGGAGATCAATGATGGATTCCATCATGGCGACAC
>random_seq_926
AGTGATACCCCCCTTAACAAGTTAAAGTGGACACTGGCCCCGGGTAAAATTTACTCACAGTCTCCGTTCTCTATGGAGCAAATCACTCCT
>random_seq_927
GGTTCAAGGTCTAGTACACCTCCCGCCCTTTGGCCTCGAGCTTAAGCAGGCCAGCAAGCATATGGTGTGGAAAGCACGACTCCACTCGTT
>random_seq_928
AATACTACGGACTTACCTTTGTGTGCCAGATGGTTTTGGAAAAGCCCCAAGAGCTTCTCCCGACCGTGCTGGAACGAACGGTTTATTTTA
>random_seq_929
CTCTTCCCTTTCAAGTTTAGCTTAGCCCTCAAATTTGGAGCGTGGGTAGCGGGGCACCAGCTGAGGCCTGGTAAGGCTAGCCATCTAGCA
>random_seq_930
CGGCCAAGTTACACGGTCACTTACATTCATGTGACCACTTAGGTCCTCTCTAGGCGCTCTAGTGCCGAGTCGCAAGGTACTGGGGCGAGG
>random_seq_931
TTCAAACTTTCGTTCTATGCCGGGTGAGGAATCGGGTGCCGAGTTACCAAGAAAGCTGGGTCGGACTCCGGACGCCTGGCTTTGTCCGAT
>random_seq_932
GCCAATCCGAGTCGCCTGGATAGATGCAACGCTATGCACTGGGGCTTAATGGTTAATATCCGAGAGATATCCTGGGTGTTACGACGTCAA
>random_seq_933
ACATCGGGGGCACAAGTTCGATTTCATGGCAATGACCTCCAAGTGCCGCTTCAGAGCTTCCGTAGACTATGGTTAGTAGGCTATGTGCGA
>random_seq_934
GATCCTCTAAAGTGTGAATATAAGGTACATTGGACACCCCTCTCATAGACGACTCTATCTCATCACAATCGTCTGAGGTCCCGACCGGGT
>random_seq_935
CGGAGCTAGTGCTTCGATATGCACTCTGTCTTTTCAGCCTCTTCCCTCTTCGTTACATGCCGCGAATACAACCTATTATCTCACGCTGCT
>random_seq_936
GGATTATAATTGGTCAATGATCACTGCGCAAGATACCCTGGTATTATGGGCATGAGTATACCAGTAATGCTTTGGGCTAGTGGTGATATT
>random_seq_937
CTAATCCAACGAGAGGGGTCTGGGTATTTTTACTCACTATGTTCTCCCATGGAATCACCGTCAAATCACAATTTCTAGAGCCTGTGGCGC
>random_seq_938
CATGCAATGAAGAGCTATGCGGAGAGGCAAAGCGAAGCGGGCCACGTCCGGGATCCGGATGCATTTTACAGGTAACCATAGTTTTTAGGA
>random_seq_939
GTTCCTATGACGCGGTGCCGGTAAACGAGATGCGCGCCCTGAGAGCACTGGGACCTTGTCCAATGTTTTGCGGTTCATATGTAGGGACGT
>random_seq_940
ATATTTTTGTTTTCAGGCCGCGACAACAGGATCTGTCCAAAAAACCTTCTACGGGTGTTGGAGGTTTTCCAGACAGAAGATGGATCGAGC
>random_seq_941
TTGGAGTCGATCGACAGAGACTTCAATTTCGGAATTGAAGAATCCCAATTTCATAGCTCGCGATAGCTCAGGTCCACTCCCCGGCGCTAA
>random_seq_942
TGGTCACCTGCCGCAGGTCATTCTTGCCAACCCCGGTACGACTTCGAGATAATTAGCCATTGCCAAGTGATGTATGCCTATCTCCGTTGC
>random_seq_943
CAATTAAGAGAAGAGTGTAGCTCACAACTTAGACGAAGCAACAAGTCTACCAACTAACGGCGCAATAAGATAGAGGATTAGAGCGATGCC
>random_seq_944
TGGACACAGAAGTCAAACTGCCAGGGGATCATTACGGCGTCTAAATAAAATCTGTGTAGTGAGTGGTTGACCCATACTGAGCTTCAGAGC
>random_seq_945
TACAAACGTGACAAACAATTGGCTGTGAAGTCCTACCAACTCATGGCACTTATGGTTTTAGTACTCTAGGACGTGTGGATTGTCAGACAT
>random_seq_946
TGATCCCAGGAGCAGCGGTGCGTCTTGACTTACCTGAAGTTGCTGTCTGAAGGGGATTACAGAGGAGACCACCCTACCATACTATAAATG
>random_seq_947
GAGGCGAAGTGGAATGTAGCCGAAATCGATCCCCGGTCCGTAACTATCCAAAAATAGCATAAAATTATGTTCAACAATGCCGAATTTGTA
>random_seq_948
CAAAGTCTGCAATCCCAGTAGCGTAGAACGTTATAACAAGTTCCTCGATCGGGGCATCCTTCTACAGACATGGATTAGCGGGCGCTTCCA
>random_seq_949
ACGCGTTCGCCTCTCTCGCCTTGGAATGCAGGTTTTAGTGCTGTACACATGATGCAAAGCATAATAGAGAGCACTGTGCTCCGAAATGCT
>random_seq_950
TTGGTCAACATTTCCGACCAAACATCCCCAACATGACAATAGAGCCTATTTCTTTTGACCTAGAATGGTGAGAGGCCTGCCAGAGAAAGC
>random_seq_951
CGAAGCGTGGGTGTAACCGTAAGTAAATCATAACAAGTACGATGTTGTCACGCGAGTCGTTTAATCCTCCGTAGAACGTCCTTCAAATAA
>random_seq_952
GACTGGCGATTCTCGATCGATGCTCGATCCCCTGAGCCTGGTATGATTCCTGGTATCAGCCTGGAGCTCGTTCGTGATGGTGTTTAAGTT
>random_seq_953
TAATAGCTAGCATTTTCCTTCACGGTGTTGCTATAGTGGGTTAACGGTGCTCACGGTGTCCTAGCCACCACAATCGGTCACAGAACTGGT
>random_seq_954
ACAACACGGTTACCAGCTCGACCCGAAGTGGGCCCAGCTCACTCGAGTATTAGCATGGATCGCATGGGATATTCTAACTGCATCATGGGA
>random_seq_955
TAGGGTACCGAGTCGCTAGAAACCGGGTTATGTGCTACCGTAACCTCCACGAGTACACCATCGTTGACCATAGCGCTAAAAACTATCAAT
>random_seq_956
ATTTAGAATCCCGTTCTGCGCAGCACCATTAACGGACGGATGGAAAAGCAGCCGGCCGTTATCAGCGTACTTGGAGACATGGCGAAGCCT
>random_seq_957
CGACACATGATGCCTAGGCATGAAATACTACGGCTGCCATCACCAGACGGAACCCACAGAGAGAGTTGAGTCTGATAAGAATTTCAAGAA
>random_seq_958
CATAGTGTGGGTGCTATGAGGTTAGGTTTTGGGCAAGCAAACACCACCTTACCTTTTATTCTGCGCTTTTCAAAACGACGTTTCGGTATG
>random_seq_959
CCTAGTAAAATCCACCTAGCCGTAATGTCGGCGTGCGCGTGCATACTTATGCGAATATGGGCGAGATGTGTTGAGGATGAATATCGACGG
>random_seq_960
GCCGGTTTTACGATGCTGTCCGTAAAGCGGTGGCATCGTGCCTCGACCCGCACGAGCTAAAGGATTTTAGCGACATGTCAACTTACGGCG
>random_seq_961
ATACCGAGAGCCAATCATACGTGGCTCGAATCAGGACTCAAGATGCTAGAAAGTCCATAATGCGAAAATCTCAGACCGCAGAATGAGCGG
>random_seq_962
TACTATTGGATCATGCATATGAGCGATCGGCCGGATGGGCGACTCCCGCAGTGTGCACCAGTCGCCGGCTGGTACTCACAGTCCCGCTTC
>random_seq_963
AAAAACAAGAGATTCAGCGTAAGAGCATGTTTTCGCGTCGGTCCCTCGAACGTTACGGTCATGAGTTACTAGGTCGATGGGTTCGCGAAA
>random_seq_964
AGAACACTGGAGATAAAGCACTCTCTGCCAAACAACAAGGGGGGATCGAGCTCCTGAATGTTCGGCTTCGTAAGCTGCCCTGCAGCACGC
>random_seq_965
TGTCACTATCCTCGTTTACAAATAAGACGACGCCACTTCCGCATTACTGTTCGCGGAGGCGCTTGACTAGGGGAACGCTCGCTAGACTCT
>random_seq_966
TGTCACGAGAGGACATTGGATGGTTCGTGGGCGTAGCCGCATATACTTATAAGGTGGAAATCACGAGTACACCACATAGGTACGTCCGCA
>random_seq_967
CTAGTTGGATGATCCCAACAGGGTTAGCATAATTGGAATTTTCACGGGCCCGCTATAGTTTTGCGTCTCTCCTAAACCATATGTAGCTTT
>random_seq_968
TGACGATCTGCCGTACAAACTTTCATAAGCAGAGCATGTGCGTGGATTCAATCAGAGATTGTTCGCGATTCGGGCATGCGTGCCATCGCC
>random_seq_969
CGCCCGGGGTGCTTCAGGACTAGCCCCGTGAAATTGGGACAAAAGGCTCATAACGTGAGATAAATAGGGGATAACCCGGAGAGCTCTGCT
>random_seq_970
GTACTCACTCTTCCACATAAATCGTTCTACAAACTAAGCTCACAATGTGGCATATATCCGCTCTAAAAACGGTATCGTGGTCTCGTTCAG
>random_seq_971
CGTACCGTACAAGGGACGAGCCATTCTCTGTTTAGGCCACCGGATTCACGTGGGAACGATCAAAGCTCGGATTACTCTGTTTGACTTTCA
>random_seq_972
TGAGTAAGTCTCGTGGTGGCTCGCATATCCCTACGTCTCTATACAATCAAAACATCTACAAATTGCTAGACCGATCAGGTATGTGTCTCG
>random_seq_973
GCAGTCATATAAGCCCCCGTCCCAGAAATACGGGACCTTATGTCGTGGACACATACGACGACTCCCTTTCTTATTGGCTTCTCTGGATAG
>random_seq_974
CTGTGGGACCTCTAGCACCGGTGCTCATTAGTAGAACTAATCAACGCATGTGGCGAGGGTGTTGTGGCTACGGCTCATTAGCAGTCTCTC
>random_seq_975
ATTGACACAGTATTGTGTCCCCGAGAGTCCGCTAGAGCGGTGGCATAAGTCCAAGTGCCAAACATCTAATTCACTCTGGCGTGTAGTCTG
>random_seq_976
TCAGTCTGCATGTGCTATTCCACAGTGATTGACCAACCAGAAGGTTAGAAAAGTATTTCCGCATCTCGAGTTGGTAAAGATAAACTAAAC
>random_seq_977
TTAAGAAACATTGCGGCCTCAGGTCTGAGTTCTGGAGGGGGGTCGCGTACAGAAACATATGTCAGTAGCCTAGGCACCCTGGCCCCTACC
>random_seq_978
GCCACAGAAGTCCTTTGACCGCTCCGAGATCCCGTCCTCTGCATCTGTGCAGAGCTCTGTTGAGCTGTATTGTAACTAATTTATGTTACC
>random_seq_979
GAGCTCCGGAAGTAGAAGCACTGCAAATGTCGGACTCGCTTTCGAAAGGTGCAAATCGATCCGGGGTTTGAGACGGAGGTCAACTACTGC
>random_seq_980
CCCATATAGGCATAACTCACCCCAACCATGAGAAGCAGAGCCATCCAATAAACAGAAATCATTACGCAAGCCTGGATTCACTAGTCGGGG
>random_seq_981
GAGAAGCCCTCCTACTTACGTTGCCCCCGGTACTAAGGCTATACTAAATAAATAGCGGTTGAGCGTATGTACACCACAGTGAGGCCAGAT
>random_seq_982
CCGAGATATTTTGCCCCGGGTACACTGAGTGGACCGTAGTGCAATGGTATAGGCCTCGATGATAACCTTAAGACTTCTACCTAGGGCTGT
>random_seq_983
CCTCAATCCCCTTGCTCGACGCGTATTACTAGGAACTCTGGAATGCCATAACGCAACGAGATTCAGGCTTCAAGTATCTAGGCTACTGCA
>random_seq_984
AGTGAAGGCGCAGGCCTAAGGCAAAGATTTTAGATAAGCGAACACTTTGTAGCCCCTCTTCCTACGTACACTAGGCCTCTTGTGTTAATA
>random_seq_985
TTCTTTGCCTGGGCGCGCAGGTGTATACGCTATGAGCGCGTATTCCAGGGCGGGAAGCAGCGAAGATGGGTTTACCGACGTTGGCCAATC
>random_seq_986
CCTGGAACACCGTGCTCAATGCGCTTATGGCCTTGCGGGCCTTAAGCCTCAGGATGCTTAAACTACGACCCTAACTGGCAGGTACCGTCG
>random_seq_987
ACATGACCTCATCTCAGATACTATGACACCACTGCGTCATAAAGCGATCACCCCTTCCCCTGTGTAGCTGCAAGTTTGTGTAAGGTTTCG
>random_seq_988
ATGACTGACATCTTCTTCCCTAACGGAGTATGGGACACCCATTGGCTCAGAAACTTTGGCCTCCGTTAGACCCCCGAAGGGCATAACAGG
>random_seq_989
GGAAATTTTAATCACTCTTGTCCGACTGGGATCGACTGCTATAATTAAAGCTAGGCGAAGAGGTTGTGCCCGAAAGACGTGTCACCCAGA
>random_seq_990
CTCGTGATCACGTAATAAACAGCCATCTACTGGCCTATTTGTTGCGCGCGCACCATGCTGGCACTCTCCGACGCTAGATTCCCGCTCGAT
>random_seq_991
CGTCTCCTCAGAGCCATACATAACCCATCGGTAACGGTATTGTTTTGGGTCTTCAACCTGTTTGGATTGACCGGTCTGGCACAGTACCTA
>random_seq_992
TCGGAGTTTTTACGGGTTCCGAGCCTCACCAGTTCAGCACCAAGTTTTTCCGTTCCAAACTGCTTGTACAATATGTCTGAGACAGATAGA
>random_seq_993
TTCCGAGTCCCCGTAAAAATGTTAGGTTGTTTTTCCGACCTGATGAGCCATGGAATAGGGCACACCCCCGGGATATTAGCTGTATCATAG
>random_seq_994
CAGAACGGGAGTGCTGTCCGCAATTGAAAAGCTGGGGCAAGCCTCCGAGGTCTGCCAGCGGTATGTCCCAGATCGATGAGTTGGGCCAAG
>random_seq_995
GATATAATAGTAACAAGCACGGCCTATTCTAAGGCGGCGGGTACTGTCAACCCTAGGGCTCCACTAAGTCCGCAGGAAACGTGCTCGAAG
>random_seq_996
TACCGCGCCGGTGGCAGAGACGGGATGCTAGCGAGCCCATGCTTTTCAAGCAACATAAATTAAAAAAGTAATCACACAGCTCAGCTCCCC
>random_seq_997
CATCACACTAACGCCCTCTGAATGATCCTCCGCCCGTAAGGCTAATATGCCACCATCCGTAGGTCCACTCTAGCCCATGCGCATGTTCGC
>random_seq_998
ACAGCAGATCGTAGCCCATACCCGACGCATCTCGCTCATTTGGTCGTATTCAGTTCACCCAATACAAACGCAGTTAACATTCAGAAGGTG
>random_seq_999
GGCAGCTTCTGGAAAGAAATAGAGAGAAAATGCTTTATTTCGGCGCGCTAATAGCCCCGTGCTGCGTACAGCATCATCTCTGTTCTCCCC
>random_seq_1000
GGTAATTGCATATATCTGGCTATTGAGTCGATGGCCGATTCTCGAAGCACATCAGAATGTTCCACTGATGTGGTCCGGACAGACATACCC
