# Supplementary material for: HiMMe: using genetic patterns as a proxy for genome assembly reliability assessment
Source: BMC Genomics. 2017 Sep 5;18:694. doi: 10.1186/s12864-017-3965-2 (PMC5584555; doi:10.1186/s12864-017-3965-2)
Supplement: Supplementary file 2 — ’Supplementary_file2.zip’, Title: ’Data from simulations’. Description: contains all simulated data as well as the pertinent results. (ZIP 1187 kb) [file 12864_2017_3965_MOESM2_ESM.zip › Simulations/simulations/input/random_seq_80.fa]

>random_seq_1
ACAGATTGTTCTCTACGATCGTCTTAAAGCCACCGTTCGCACGCTCGCATCGTACAGGGCTTTAGTTATGAACAATAAGA
>random_seq_2
CAAGGGTGGTCTGCTAATTACGATAAGAGCGGATAGATAACAAGCTAGTTGGTGCAACACATGCAGAAAGGGCGTCATCG
>random_seq_3
AATGCTCAAACCGCTGATTGCATGTAGGGCGCGATACCAAGGTAATTTAGCTTGAATGCATCCTCGCGAATGGATTGTGA
>random_seq_4
ATGAAAAGCAACCGGTCAAAATCCAACATGCTGTCGGGCGGTTAACAAAAAAGGGCAGAGTTGGAATGGCAAACGGAAGA
>random_seq_5
TAGCGGTCGTGGCGTGATCGTCTTCTCGGGCGGCCCCTTGGTTAACTAATAGCATACCCTACCGCTCGGCCAAATGCTCA
>random_seq_6
ACACGCGGTAATATGGCTTCACCCAGGGCCTTCGGAGAACGCGCCGAAATACAACAAAACTACCACAGACAGCACCCTGC
>random_seq_7
GTTTCATCGTAGTTTCGAAATCCCCCTAACCTGGTTTGTCTGGTTAATGCCCCAGGCGTTCGTGGTACGTCCCCAACGGA
>random_seq_8
TACCACCACGATGCAAGCTGTTAACAACCAGTTCAGTTGGGATACATGAGATTAGTATTTCAGTCGTCGATGAACAAGCC
>random_seq_9
GACATTTGATAAGTTGCGCTGCTTCGCCTTGCCATTTTCCTTGAAAAAACGTAGGGCTGCCTTAAGACACGTATCCAACC
>random_seq_10
CATGCGACGTGACGCGCTGATAGCCGCCCCAATTCATTGGCTGTCGCCTACCCATACTCTCATTACAATGTGGCTGCAAT
>random_seq_11
TAGATAAACTTCCCGCCCTGCGCAAGATTCTAGGAGACGCGATCAGCTATGCCACTGGACTCGACCACCCGCCAAAACAG
>random_seq_12
GTACGCAATCACGCCTATGTGATGTGTCCATGAGTAGGGGTGTACTGAACTTAGTCCCAGGACATAATCCATTCTCACAG
>random_seq_13
GAGGCGAAAAGGAGAAACGACAGTAAAAAACCGTTTCCGCGCCCGTCAGGTGCGTAGTGGGACGCCCAGTTGCGGAAAGT
>random_seq_14
CAGCCACTTACTCATCGTTGCCTCCGAGGGCCGGTCATGCACATCGCTAGCGCGGTGTAGCAATCGCGGACATTACTTTA
>random_seq_15
GCTTGGGAAAGGACCTTGCGTTCATGATAATTCGTTCTATTGAAGTGTCCTCGCGGTTCTAGGCTGACATTGGTGATTCA
>random_seq_16
CTGCGGGTGTGACTGGAGGCGAGTTCGAGAAAGGCACGGGGGGAGAGGCCTGCGCGGACACGCCTCTCGATATGGGAGTA
>random_seq_17
CTTCCTGCCGAGAAAGAGAACAGAAAAGCCTATGCCGTGCTCAGGGGTTGAAACTATGCTCACCTCGAACGCGGAACCCC
>random_seq_18
GACGGCTAATCCCGACATACGACCTCAAGTTTAAACACCTCCAGAGCTGGAGCCTGGTGTCCAACCTATTTGTCGTGAGT
>random_seq_19
CGGATTGATACCAAAGACGGCTGCGTTAACCGTGGCACACATACCACGTAGACCGGACGGTGGTTCTCTTCCTTTTCCCC
>random_seq_20
CGCTAAAGTAACAGTACAGGGATACATAAAATCGTTGCCCGCTAACCGAGGATATCAGTTCACCGTCATCAGAGGCGGCG
>random_seq_21
CAGAGCACACTGATCGGAAATCTCTTCCACAATGCGGCGTACGATGGCCGGAAGGGTAATCAGTTTGGTATCACCAGCGC
>random_seq_22
GTTCAAATGGGAAGAACTAGCCAAATACGCTCTTCCTGCAGGTTGTGACGCCTGAACTTAAGTACTTCACAGGCCACCGC
>random_seq_23
TCTCATAACTCCGTACTTTAACCGACCTGACGCAACATTGTCTCGGTTTACGAGCCGGATCGTGGAAAGAAGTCCCAAGA
>random_seq_24
CACGGGCCGCGTTCGCATGCAACGACCAAATAAGGAGTGTAAGTTATGGAGTTCAACCCACGATGAAATGAAAATTCTTA
>random_seq_25
GCTGCTTCCGTGCCTTTAAAGAAAATGATTCTAGCAGCCGCGTGCTAACCGGTCGTTATCGCTAGATCTTCACGCAGAGA
>random_seq_26
ATTGGGACGATTGGTCTGGAGTGCATGCAACTCACAGCCTAGAAACAGTCATACGATCCATGACTCTACCATAAAGCTGC
>random_seq_27
ATCGGTCCTGGCCGGGACACAAGTTTTCAACCAGACGAATAGCCTTCCACTTAGGCCTCCAGCAGCGGCCCTGTAAAAAT
>random_seq_28
ACCGATAGAGAAGGCGGGTCGGTTCTTGCGCTTTCGTCTGAACATTGTAGCAATGTGGCGGGCGCCGATAAAGTATCGTA
>random_seq_29
AGTTGTCCCCAACCTAACGAGACTAGATACTGTGTGTAAGGCTACCTTCCATATTGAAGTAACAAAGTGATCCTGCACCG
>random_seq_30
CGGTTCACTCGTGTACCATCAATTGCGCCGGCGGGTGCGAGCAGACGCCTCCATACTATTGTACTTCAGCCTGAAAAGGG
>random_seq_31
ATGACATTCTGAACCTGTCAAATCACCGCTACAATCCCTTCGCCATCCAATGCCCGGTCACGGTAGGCCCGCAAACCTCT
>random_seq_32
CCACGCTCACTACTTTTATACTAACGTTTTGTAATATGCAATTCATGCAATCCTGGGTTTTATACCAGATGTCTCCCCGG
>random_seq_33
TCACTTCAACTGTTGATTAGCAATATACCATATATACCATTGCTAGCAAACAGTAAGGGTGCCTACGCCCGCACCACCGT
>random_seq_34
TTAGTGCTCCACCATTCCTCAAACGCGTCTGAGCACCACGATTTGATGAGCCGTCGCGCAATTGACAGGAATAAGCGGGG
>random_seq_35
GCCAGGCAATAAGCAGGTGAATTGATATTTAGTAGAGACCAGGCTCGCCTCAATTAGAACCGTCCCCTAATTAGGGGCTC
>random_seq_36
ATAGGAGAGGTGAAGGTTTTGAGCCAGAGAAGTCCTGGACGTATGCTATGCAGATGCAACGTTACTTATTGCTTAGACAC
>random_seq_37
CCGCGGCGTTCTGACTCTTCCAAGACTCAGGTCAATTGGCCCCCGGGCCAGCGCTGGGAAGGTTGGGGCATACTATTAGG
>random_seq_38
TTACCCTTGATACTCCCAATGAACTATGTAAGATTACACCCCGCTCCCCTAGTCGGCCATCTTTCGGACAGCAGCAACCT
>random_seq_39
AGACTATTACCCTTGACACGAATTGTCTGTCCCTTCACTGGCGCGCATAACCAAATTACCCCTCACCTATCCAAACGCCA
>random_seq_40
GAGTGTTGGCCAACTTAATGGAGGCAGAGGTAAGCTGAGACGTAAAGTGGTAGAATGGGCGCGTCCGGGCGCTCCACGTA
>random_seq_41
AGTTATTACTGGGCCTGTGCGTAAATGGTCAAAATAAGATCAAGTAGGGGACGCATGATTGCATTCTGGGAAAGGGTTCC
>random_seq_42
ATGGCCAACAGAATGTTACGGCTGGCGGGTCACAATGTCAAAATTGTCCAGTTAAGCTTACAAGAGATCACTTATCCCGG
>random_seq_43
TTAGTGGGCACTATCAGCCCGATTCAGATAACTGGGACAGCGATAAACCATCTATATAGGCAATATCTGAAATTGTAACG
>random_seq_44
GTTTAGGCATAGCGCCATGCGAGAAAATAAGGAAGCGACCGTCTCCGCCTATGCTGCCGAATCTAAGGCCGGACGGTCCC
>random_seq_45
CTGGGGACCTAGAGGTACTAACTGAGCGTTCCCAATGCAATATAGCCGTAGACGGTATCATATATTCCTCCCGGGATGAC
>random_seq_46
AGCCAATTGATCTGACTCGTTATTTGTGGTTGGTGGACGCTTATGGTAAGCGGGAGGGCCTAGCGCGTCATGCCCTGGTG
>random_seq_47
CAATTCCGCCTGAATGAGAGCTCGCGGTAATTGGGCCCCTGTCGAGTTGTAGTCATTTCATTTGATGAGTGAAGTGGACT
>random_seq_48
CCGTGAATTTGGTAACATACCTATGACGGGGTGCAGGCTGTACTAGCTGGCAAATTGGCAAAACTCTTTGACCTTATACA
>random_seq_49
GCCCAGAGGCGCCTTTGCCTACAATCCTGCACGTCGCGCGCTGCTCTATACACCCTATAGGGAAGTTTTTCGTCTCATCA
>random_seq_50
GTGCTGACTGACAGAGTAACGCCCTTTGGAATGCTAAACCCGGCCTCGCGTAGACGCCGAAAATAGTATTGATATCCCGA
>random_seq_51
TTACAACTCTCAAAGATGCATGATCAGCCTCAGTCATTCAGGCTAGCATTTCCAGTCATGGGTGCGGGTCACTCCTAACC
>random_seq_52
AATCTAGGTTTTGGCACGTTATTGAGGTTCGGGATGTTAGCAGTAAGATAGCACCTAAGATTAGAACTATCTAACCAGAG
>random_seq_53
GTGCGATTCATGGAAAGTTAAAGACCCCACGCAGTGTAAGCTCTTTTAGGACACGGTTGCCACGCTACGTCTTCTCAATG
>random_seq_54
ATAGCAGTGTGTAGGAGTTCATCCGCTAGACTTTCTTAGTCAGACTCGACGTCGCCAGCAGTATTATGTACGCGCCTACC
>random_seq_55
CGACCTCTCAGGAATCGTGGTCAGGTTTAGCCCCTCGGGGTAACCGTGCCTTTGAAACAATGACACGCCCGCTATTTGAA
>random_seq_56
GAACGGTCCGGCGTGCTATGACGGCGGAAACGACCGGGCTCAACCTCGGTCTTTATCGCAAAGGCGCACGGACCCATAAG
>random_seq_57
AGGATTCGGTAATATACGTCCATTCTGCTACCTCGCGAAGAAAAATACTAATTCGCCCCAACAGTACGTCACCGCGCTGC
>random_seq_58
GAAGTTTTAGATTGTACGGGATAATGCGACCCCTCCCAGCCACACCATACCATCGTCGCACACCCTAGTGTGCGAACTAA
>random_seq_59
TTTTATCCGGGTTTGCCGCCCCTAAGGCCGTGCTATTCAATAGCCGATGAAGAAGACCAGTGCTGATTGGCGGTGCTTAA
>random_seq_60
GCATTTTTTCCTGATCGTATACAATTGAAGGTACACGCGCATCTCGCAAAAATCGCAGATGAGGCTACCTATGAACACTG
>random_seq_61
GGGCTCGGCGCGGGCGGCCGCCGGGGATTACGTGACTCGGCCAGTTAACTGGTGCGTTTGGTACCCGGCGTTGGTTTCTG
>random_seq_62
AAATAGACCGTGGGTTAAGAAGACAGGGTCCCGGCATACATGACGTGGCCGTCTGGACAACCTAGAAATCAAATCTTAAT
>random_seq_63
GGGCGAACGACGTTCGCTTTAGTAACGTTAGGTGTGGAAACCCACGTGGCCACCGCCATCGCACGCTGCAAGACAGCGGA
>random_seq_64
CCACCGGGTAGGGTCAGTGGGCGATTAAAACGCGGTGAGAAGTATGTAGGCACGCGGTTCCTCGAACGTTCATCGACGCA
>random_seq_65
AACCATAGGTACCATCAAACGCAGCTTGTCTGTAATGGTGTGCGTAGTACGGCCCTAACTCCCCGGACGTACCTAATGAT
>random_seq_66
CTTTATGGCGATTTGTCCACCTAGGGGGCGACAGGCTAGTTGAAACTTTATCTAATCAAACGTAAAAATACGCACCCCTA
>random_seq_67
GTCAAGAGTGAATAGTCACGGGGCTAGGAAAAAAGGATCGTGTCCTATTAATCGGTATACTTCCATGCGCCTGGCGGTTT
>random_seq_68
CAAAGGCTCACATAAACCATGGACCCCTCGTTTGGACCCCTCTAAATACGGAGTTGATTACTTGTTAGGTTGCCGTATCG
>random_seq_69
CTGCTAATACAGAGTCTATATTCTTCTGGTATCTTCCTAAATGATCCTTCTTAAACGCTTTATGCGGGGTGATTGCGATG
>random_seq_70
TCTGGACATCCACGAGACGTGGATACCTAGCTCCGGAGGAACAAAGACAGTCCAATATCAACGGGACCCCTTACTCTACT
>random_seq_71
CACATGTTTAGATGATTAATGCTCCACCCTCTGCCCTCTCGCTCTCTCAGCCATACCATGGACAGATCCAATAATTCACT
>random_seq_72
ATATGACCAGCACGCCCCTGGGAGTCCATAGAAGCCTATGCTGAAGTACTTTGCCATTATCCGGCTAACAACCTGATGGT
>random_seq_73
GGACACGTCGTAATCAGTGACGGGTATTTTATCCCGGTGTTCATAAGCGATTATTGGGAGCTACTCACTGTTACTTACTG
>random_seq_74
TCAAGTTCATATGTTGCAACTGGAAGAAACTACGGACCGCTGCGGCTACCGATTGGTCTTAAGAGATAAACGGCCCAGGC
>random_seq_75
AGGGGGACCTGTCCGATATAGGAGTTGGAGCTTACCTGGATCACAAACCTAAGTCTTTTGATCTCTAGCAGTGTTCGGGT
>random_seq_76
CTGAGTAACGGCAACGTCGGCCACAGCAACTGGTTAGCATTAACCTCTTGGTTCACACGGGAAATCAAGCTATCCGTGAG
>random_seq_77
CCTACGAACGTCCCAACGCCCAATCTCGCTTTCATACGCAGGCCTTGCTTCCCCTTTGCGTATAAGGAAGGACGTCAGAC
>random_seq_78
ACAACAGAAAGAAGACTTAATGACTGTGTGAGATCGCATCGCTCATCTGTCACATATGCTCATTGAGCGCCCACCGTCTA
>random_seq_79
GACCTTACACCATATTTAACCGAACGCCTCCGAATCTGCGTGATCCTGGGCCTGCATCCTCCAGACTAGATGTAATGTGC
>random_seq_80
CGGAGGGCAGATGAGAATTAAGCAACGTCAGGCAAAGTGATCAGCCTCTACCGAGCGCGTGCTAACGACGTGATAGTTTG
>random_seq_81
CGCCTCTTTGACAGGTGAGAATCAAGAACAACACCTATGCATAGTCTGTGTTAGCAAGAGGCGTCATGAGTCGGTCAATC
>random_seq_82
TATTGACCGATGGGTTAGCTTTCTACTGATGCCAGCGTGCCTTTTTGCGTCAAAATGTTTATCCAAGAGAACGACAATAT
>random_seq_83
CGTTCTGCCAAAGGTCCAGCACTGTAGCGGACTGGTGGGATCCCTTGTTGCCATCACACACCTACTGCTGTTAAGGTGCC
>random_seq_84
AGACATATGTTCCGACACTCGCCCCTTGGGCGGACAAGCTCCAGTAAGAACACGTCGTGTTTTGACAATGATGCCGCTTG
>random_seq_85
GTCCCAACCCTGCGTCAGGTACGAAATTAGGGTCCATGGGGCGCGCAGGACTCGCTGACCAACGACACAATATGTTTGGA
>random_seq_86
CTACCCCTTGTGAAGACGCTAAGAGTACTCTTAGAGAATTACCTGTGGTCGTGTCTGCAGAGATAAGGTATATTTGCGTT
>random_seq_87
TCTATTCTCCAAGCATGCCATCTCAGGATACGGCATTAGCTATCATCACGGCCTGTATTTCGAACCGCCTAGTATTCCCC
>random_seq_88
TTGGTGTTGGGGGATATTAGTGTATAAAGGACAGTGAATTGGCTTACACTAGGCACGTTTCCCACCTGGTTAAGTGTTAG
>random_seq_89
AAGCGAAGTAAAGGACATAAGAATTGTGTAATGAGCGGCTAACCCACAATTCGGTGCCTTCGGCGGTTCGTATTGTAGTT
>random_seq_90
CGATCCTGCCCACGGCCGCTTGTACTTGCCGGCCGGTAGCGCATCCTACGCGCAAAAATTAAGAGCAACGTACAGTGGAG
>random_seq_91
ACGATAAGTCGAGCCGCAGCCGGCTGCGAGCCTGATTGCGAGTAAGATCTATTTGTTTGTCGGAGTCTGAAAATATGGCC
>random_seq_92
TTTATTAACCTCAGGCTCTTAGATATAACTGCATTCTTTTCACATCCGCGCAGTTATTTTCGTCTATCGGTCTGTTCCTC
>random_seq_93
CGGGTGCCAGTACACCGGCATACTGAAGAGTAGGGAGGGGATGTTAAATAAAAGACGAACTCTAGCCAGCCCAGACCGCT
>random_seq_94
TAGTGTCAAAATTGATATCAGAAGAAAATTTCCGGCTTTCCAGCAATCACCATGGGCCGAATGGCAGCCTACTATATAAC
>random_seq_95
GACGGCTGAGTACAACGCCGCTATGCTGACGACCCGTCGTAACTTCCCGTCAAAATGGGTAGGCTTTGGAACGGCCCTAA
>random_seq_96
CTAGACGTAACGTCAAGTATGAAGAAAAGAGTTAAGGTGAGTATGGAGATGCCTCCTAGCTCACGGTAATGCCACGCGCT
>random_seq_97
GCTTTAGCCTATTGCCGGAGTAGATCAAAGAACGCGACAGACCGAAATCGAACCGTGTGTGCATTCATTGTTTAATGTGT
>random_seq_98
GGGCAGGGACTCCGACTCGTTTAATGTCGAACGTACTAGGTAGTACAGTGACCTAGGTTTTGGGCCGCTGGGCCTACGTG
>random_seq_99
TAATAATCTTAACATGCCACTCGTCTCCGATATGCTCGGGTCTTCACCTGTTTGCACTGGCCTCGTGCCAGGAATGGTTG
>random_seq_100
GTATCCATGCAACGTTCATTCAGGACACCCATTAGGCCGGCGCATCACTGCCGGTGCTTAAGGGGAATCGAAACAGCACC
>random_seq_101
GCAGCCACGTTAGAACTAGTGGCCGATGGGACATATGCGTGTTACCGTGGATGAATCTTTCGTGATGATCCTTAACCTAA
>random_seq_102
GCTTATAGGTGAGGGCACTACATTCTGCGCGTGTGTTGGTCGTGGGCCACTGGCCGCCTTTTACGCCCTATCCAGGAAGT
>random_seq_103
AGACGTGTTTTATTCAACTTGATAAATATATATAATCGACCATCGACTTAAGTCCTTCACCTTCAGTCGAGGGTGAACGT
>random_seq_104
CACGGGCTGCGTCCCGATGTGGGCCCGACATCCTAAAATCGTGATCCGTTGCGAGTGAAACGGAAGATGTGGCACCACAT
>random_seq_105
AGAGCGCGCTGCGAGACCCCCTAGTGTTTATTAACAGAAGTATGTGGAAGGGCGCCCTCAAACACGCATCACATTACTTA
>random_seq_106
CCTCCGAGATCGGAACTTCCCACTTATCCACGGCGCCCTCGACGTAGTGTGGGCTTCTCTGAGGGATTCGGTCTCCTTAA
>random_seq_107
CTCTCTAGACACACTGCGGGCATAACGCTGAACCTTCAATTCGGGACGGCGTTCACGCTAAGAAGTAAATTATCAAAACG
>random_seq_108
CAGGTGGGCGTACTTCTGCACCAGGTGACGTGACAGAAAGTACCTAGCCCTCTCGGCAGCCCGGTTGAAACCTGAGCTAA
>random_seq_109
AAATGGCCTCACAAGTTCCAGGCTATATAGAGCAATCCGCAATATCTGTGCCTAGTGATAGCAGCAGACGTGACGCAGAT
>random_seq_110
CATCACCAGCTTAGTGCGCCAGTCGAGGACGGACGAACTTGGAACTTCTCTTGGAGTTGATGAATGAGGCAAGCCTCTTA
>random_seq_111
TTACCTCGCCAGCCGTCGCTTTAATGATCGGGCTTTTTGAAGTTTGAACCCGGATATATCCATCCACATCTAAATGTGTA
>random_seq_112
AGCTAACGCGCAGATTTATTTACTGGCTAGAGCGCACGACCCGATTCACATGCTAGAGATTTGAACTGTTTGATTCCTTA
>random_seq_113
CTTGGTATAGTAAGGGCACCGATCTCATGCCAGCGTTAACTACCTAACCATACTGAATTTTAACATTTGCAAAGATCACT
>random_seq_114
GTAGGCCGCTATACTTCATATGATAGCGCCGTAGTTCCACACGTCTGCCTCTCACGCTCCTCCGGACCCTCGCATTCCAG
>random_seq_115
AGGCCGGATTCCGAAGCAGGTCTGTACTTTTGAAAAATCTTTCGTCTCTTGAGTCTATTTGCTACTAGTGCAGAGATGTC
>random_seq_116
AAAGGCCATATCAATCAGGACGTACTATAGACACCACCCAAATCGTCGGTTATGGTTCAGTCGATGCACCGGCATCGCCT
>random_seq_117
TGGAACTACTGTGTCAATCTTTACTAGGTTGAACGACAAAGTGATAGTGGTCCCGATGGCATTGATATTCTTTCGTAACA
>random_seq_118
TCTACCTGCATCGTATACCGTATTTGCAACGGAGTAGGCATCACGGAAACGGTACCCACGCACTAGTCCCCTTGATCAGT
>random_seq_119
ATTGAGCAAGAAGAACGCGGTGAAGACTAGGTCTAACATCGCCCGTTCATTGTATTAGGTGTGTTAACTGATGACACAGA
>random_seq_120
AGAGCAGGCTGGTTAAATCCTGTGGGTCACGTATGTGAGGTGGCTCTACGTATGAACACGACCAACGTTGAAGGGGTTCA
>random_seq_121
GTTCTGGTAGCATGCCTGCTTCTGTCAGAACTACTTCCCCCCGCCGGGTCGGGCCGGACCATATAACTAGTAGGGGCGAT
>random_seq_122
AGGCCCTACGTGGAACAGTTGGGTGTTTAATCTCACGTAGCACGGCGCGTATTTGTAGGTCGCCATATGGTTAGACCAAA
>random_seq_123
CAAAATTAATACAGCGATGCCACAATAACCAGCAGCCATTCACGGAGTTGAGGCCGTGGCAGGGGGCTGTTGCCCCCGAT
>random_seq_124
ACGTAGTACCCAGGCACTCAGTCCCTATGCAGGACGATAGCAGTTCTCCAAAAGGGGGCTTTGCGTCGTCAGTAGCACCT
>random_seq_125
TCGGACAGTGTTCAAACCGTCACCCGGGAGGAGTACAGGGAGTCAGAGTGGCCAGATCTTTGGGCCACTTCAGAATGAGT
>random_seq_126
TACTGTCACCTGCTACGACCGACTGCAACGGGGGGGAGTTGTTTGTTTATACCTCCTAAAGGCGGTAAACCCCTGGCCTT
>random_seq_127
CTTTTGGTTATTACAGAATAAAACTCGGTATATGAGGCCTGCTAATGCCTTGGTGCATTGTCAAGGAATGCAATATAGAC
>random_seq_128
ATAAAATGAGTGGAAGGGAAGCTGAAGCAATCCTGAATCTTGTGGGGTCGACGAACTCTAGACAGCGGGGCAACCTAATA
>random_seq_129
TACGCCATCCTGAATAGTGAGGTGACAGGGGGCTTCCGTACGCCCCTCAGCACGAGCGTCACTAACTGCCTTCCGTTGAT
>random_seq_130
GGCCGACCGGGCCGCCTGGATAGTAATCACCTACTTGGTGTGAACATAGGGCATTTGCCATATAACTAGGCGCTACACCA
>random_seq_131
ACAATGTTGGCCCATTGGCAGCCTCCAACACACGGTGATGGCGCTGGAAGCAGGTGGATCCGCGCTAATTCCGCGGAAGT
>random_seq_132
GCGACTCGTGCAACACACCACACCGGCCTAGTAAAATACCAACGTAAACCCCCACCTCATCCGGTGAAAAATTTCGCATG
>random_seq_133
CATTTCGTGGGCGGAACCTGCGATGAGTAAAAAATAAGTCGGGCAAGACAATCTGACAAATGGCGGGGAGGGCGTAGCAC
>random_seq_134
GACCGTAGAGTCGATAAGTTTCTCTGGCCTAAATGAGGAAAGGCGGGCGCTATGGTTTGAGATCGTCGACCCTTTGACAA
>random_seq_135
ACTGTCCACATGCGTATGAGGAGAGGTCATGTTTCTTTTCAATAGAGCGGATCTACCTCATATAATTACGTTCAGCGTCA
>random_seq_136
TTCTAAAACTAATGCGACGTCAGGCTGAGCACAGCTTAATCTCGCCATTCGACGTCGAGTCTCATTTGCATGGTTGGGAT
>random_seq_137
TCAGAGGGTCGGCAGCGATTACGTGCCCCGTGGACGCGCGTGTGTTAAAAGCGTTGAGCAATGTAAATCCTCATAGACAG
>random_seq_138
AAAAGAGCGCGTTCGCTCAGAAACGTGCTTGTTGTTAACATGATCAGTCACTAAAAGTATAGATTCAGTGTTAGAACCCA
>random_seq_139
TGACTCGGGAGAAAACCATTTTCAATATGCGAAAAGTGGGACAACCAGACCTAAAAGAGAAATTATACCCCTTTAGTGTC
>random_seq_140
AGGACTGGGCGGATTGGAGAAGCACGATCTCAGGCTGAGTTGGTCCGTGAGTCCATTATAGTAGCAAAAAGAGCCTTTCG
>random_seq_141
TTCATGGATAGTCTGAGCGCCTGTGCCATGGCCTTCCGCCCCCGACAACCAATAAAATTTTTCTCCGCCTCCCCGCTAAG
>random_seq_142
CGCCTCGGAGCGAGAACGGGCCGATAGCGTCGAACCTCCGTGTCGTCCGCTGGTTCGATACGCAAAGTGTCACAATGCGA
>random_seq_143
CGAAATTTACCTACCTCCAGTGATAAGGCAAATGCGTCCCTAACTAATTCACCCACCGCCAAGCCCACGTCCGGTAATAT
>random_seq_144
GAGAGTCCGGCAAAGCCTAAAGGCCTCCCTGGGCGTCTGGCAGTGATATTGGTGGCCACATGGGCAGTCGTCTGACGGTA
>random_seq_145
GGGACCTAGGTTTTCAAATTTGTATTGATAAGATACCTGGGTATGGCCTAACTACCTGCAAGCCGAGGGCCCCATGACAG
>random_seq_146
CAGGATGTTCCACTTTAAAATTTTGTAGACGATATACGCTGAGCCCAGCACGGCTACATTCGATACCGAACTTCCGCTGG
>random_seq_147
GCATGGTCCACGTTACGACAGACGCGATGTCGGCGGACGGAGGATATGAAGACTGCTACACAGGGGGTTATTGGTAAGGG
>random_seq_148
ATTTACCGGACATCGTACAAAACCGCTACCATGACATCAATCACTCGGAATAGGGCCCTAGCGTGGTCCACGCACGGACG
>random_seq_149
TATTAGCTGCATCGAGCATTCACACGACAAGAGGTCGTTCTGCCATAAGGTATACCCTAAGATTCGTATTTAGGGTTGGA
>random_seq_150
GACCGTGTATAATGGCCTTACACGTACCACCCGATTCAAGGTGCGTCGACAGTTCTTGGGCCTTTTGCCTAGAGGTCCGA
>random_seq_151
ACCCTTATAAGACTGGTGCTTCCTAGTCATCAAACGCTGTCGGGTAGCTACTTCTAACCTTCAGTTTTGGGACTCACGCC
>random_seq_152
TTAGACTAATATATATTCACAACCTCGCCTCACAGTAAATCGAGCCGTTACAAGTAGTGTTAAAGAGCGCGCCCCGGCCG
>random_seq_153
TGCGCATGTAACGTTCGTCGAAAAGCTGCTTCTAATTCAAAGATCGCCAACTACTCAAATTCGAGATACACCGGCACCGG
>random_seq_154
TCAATAATCTCCGGGTAATTCCAGCGCGTCCATGTAGGAGAGCTTATCCCCTCTTTGTAGGTACCCGGCATTTCGCTAGC
>random_seq_155
ATCCGCTGAATTTCGCGTACGTCAATAGTATACTAAGAACAGAATAATCGCTGTTATTGTCGCCATAGCGGTCTCCGGGC
>random_seq_156
AGTCCTAAATGGCGGTCCATCAGTGTCAGACGCACGGATTATACTTCATGCGAAAGCCTTTGTCCATGAATGCTGAACTT
>random_seq_157
ATCTGCAGGGATGGGTAAGAACGGCCGGCAGGTGCAAATTTGGTTAACACAAGTGCCGCACTCAATCGCAGCCTAAGGCT
>random_seq_158
TGGGCATTTCTGCGGCTTCTTAATCCTCACGGCTCTTTGATTCTCCGGTTCCAATCGCAGGACTCGCCATACACGCCTCG
>random_seq_159
GCGGACTTCAACGAGATCTATCCACAGAACGCCAGCTCTCCATAGGGAGTCTAGTAGCGAAGGGCAGGTTAAGGCCTTAC
>random_seq_160
CTACAGGAACAAATGCGCCTAGGTATCGTGGTGAACTCGTCCCACACTTCCCGACATCCTGAGTCAAGCGTCCGAGGTAA
>random_seq_161
GTACCTTTTCTTTCGTGACTCGTGGCCTCGTCACAGGGACATTGTGCTTCCTGGAGCCAACACCTTGAGGATCATATTTC
>random_seq_162
CCCGCGGTCTGGGCCGTGCAGAGTCTGGATATAACGAAAATCTCAAGATGGTCTGGCTATCTGTTCGCACGGCGGACGAA
>random_seq_163
ACTCAGCTTTACTCAAACACTCACCACATTCCACTTATCCTATTCCGCACGAGGAAAGAGACCGTGTGGGCTAAACCTCG
>random_seq_164
CTCGCAGAGTATCGAGTGTGGCGTCCCACGTAGTCTTACGCATCGTCAATGGGGACCGAATCAAACCCTGTGAGATAAAT
>random_seq_165
AAATCAAGCCCGCGCCCTAATCTTTGTGCCCCATAGTTCTGGAATCTTTGGAGTTAGGGAACCTCTGTAGAAGCGGCTCG
>random_seq_166
TGGCGTGCACGCTACTGTTCGTGCTTCTTCGATTCCAACGATGCCACCATACATTGTGCAGCAGGGATGTCTGCCAAGAA
>random_seq_167
AAGTGACGTACAGATTTATCTGGACGTCGAAGACTTCGCTCGGGAGGGATCTCCACTTAATCTGGGGTGCTGAGACACTA
>random_seq_168
AGCGTGACCGATCAAGATTGAGGCACGCATCGTCGTGTTTATTCAGAGACACCCCTGGCTTGAATTATGCGTCGACCTGG
>random_seq_169
ATGAAGGTTTTCACTGGTGCTGGCCATGAGAGAACATCATAGCACGATTGGTCTCTGTGTTGGTTAAGAATCATCCGCGA
>random_seq_170
AATAGGGCACCCTGCGGCTGAATAACCACTTATAATGGTTTCATAAATCCACCTAGCCATCTACACTAGCAGAAAATCGC
>random_seq_171
CGTAACCGTCTCATTTCTTATGCGAAAAGCGCCAGTATGCCACCAGTCGAGACAGAGATCGGAGAATTGTTGGCCTAGCG
>random_seq_172
AAAACACAAAAGGAACCCCCGTAATAACGCAGTTTCGTTATACTCAATACATCGACATGGTCCCGACGCGCTATGCTCGC
>random_seq_173
TAGCAATCGCGCCGGCTACCGCTGCATCAGGGTCATTGGAACGCTCAACAATACAGTCAGGGATCCTGTGGTAGTTATGG
>random_seq_174
TAGTACATAATTGGGAGTCGCGCGTACTGACAATGTATTTTCTCAAGATCTGATGAGGTGCCATCTGCCACCCTATTCAG
>random_seq_175
CAGCGTTAGTGAGTTTCTATGTGGTCTCAACACTAATTAAGTCTCTGGCTACTAGTGAATATCAGGGCCGAATACCGCTA
>random_seq_176
CCCCGAGCGGCGAGTCGTTCGGGCGCTATTGCGTACGAAGTCATATTGGCGCGGGCCAACGATAACAAATTCCTAGAACT
>random_seq_177
GGTAGAATTCAAGCTGAGAGCATTATTTAAAAGCGCGGTCTACCCTGTAGATGACCCTGTCCGAGAGGTAAGTCTGTAAG
>random_seq_178
TGGATTAGTGTACATCGTGGATTAACAAACGTGTACTGACTGTCATACGCAAGGATAGCGAGATCTTCGGTGATAAGATG
>random_seq_179
GTCCTTGCATAAGGCCATATCTGGCTTATACCAACTGCAAACTAGTGACCCCCACTATGCTATCATTCCATCCGCGGATA
>random_seq_180
ATCTTCATTGAATCAATCAACTGAGTCTTTATGTTATAGATACACTCCGGATACGAATACCCCCAGGCTGCTTGTACTAC
>random_seq_181
ATTATCAGAGTTGATCAAATATAAGTCTCCGACAATTTCATGGGATTGAGTGACGAGGGGATGTGTTCGTACAGTTAGTG
>random_seq_182
ATACCCGCGATCTTTGGTAAAGCGCCAGAAGCCCACACCTAAATAACGCTCTAAAGTCTAACCGCGCCATGATCCCTCCT
>random_seq_183
GGCCATCTGGCAATTGTCAGGGTGATCCAAGGCTCAGCAGGGAGTTCCCCGTGAGCGTGGTGATGCAATCTGGCGAGACC
>random_seq_184
GTACCCCCGAAGTTAACCCCCGCTATCTCATATGCGACGCGCCAACTTCCATAATTACGGGCACCCGTCGACCTGCCTTA
>random_seq_185
ATCTTGGGAGGTTTAAGGTAAACTAACTTTGTGTGCACGGCTTGTGCAATCTCTGCCTAAATAGGGGAGCTGGGCCAGCC
>random_seq_186
GCGCAATTTTAACACTACCAGGGACTCAAGCGCCGTCCGTATCTTCACCCACTTCAAGGGTCCTCTGGAATATATAACTT
>random_seq_187
GTTATTTCAAGTGTGCGAATGGCTTCAAGCGACATGTATCTTAGCGTTCGCGCATACACTCATCGGTCTTACTGGATTAC
>random_seq_188
AGCAAGACAGAATGTTTATAATTGATCGGCACATGGAGGAGTCCTATTGGCTGCGGCAGCTTACATGTCACGCTAAGCAT
>random_seq_189
TTAAGACATTTACCCCCTCGGAGGTAACTAAGCCTATAATGAGGCCCAGTGATGGGAGCGCCACGGCTGCGATGTTCTCG
>random_seq_190
GGCTCTTAGCTCGGTCGGCACCCCCGAAAATGACGTTATCAGACATCCTATTCGGAGTTACAAAGATTACCCCATGTACA
>random_seq_191
CCCGAGGGAAGTGCGGCTCATACTGATGATCCATCTCTTCTAAACACAAGTGGTCTCGATAGAGTGATCAAAAATACACG
>random_seq_192
AACGTCCTGCGGTTGCCATAGACCCATTGTTGCAGAAGAAGTACGTGTAATTAAGTCTTATCTTCCCACGTACGCTTGAC
>random_seq_193
TCCATCTTCTACCAGTGGAAGAGTCTGAGGACACACAAACCACTGAGCACAGGAGACTACATACGGTGATACGTAGCAAT
>random_seq_194
ATGCCCGCGACACTATGCTAACTACTGCACTTAGGATGGACACGTACGAATCGGGTCCCTGTTCTATGAATCATACTCAG
>random_seq_195
CTGGGGTATGCCGGCATGCACCATGTATCATTGACGACGTCCTGCCTGGTTTGTTGCGCATGCAGTTAGAGAAAGTTCTA
>random_seq_196
TCCCCTTTCGTGCTAACAATTACCGAATGACGCGTAACTCTCTTGTCATCTACTTCGCGGGGCGAGCTCCTCGGTTCGAC
>random_seq_197
TGACGTCGCAGCAATGATTCGTCATAAAGCCTTATTTTGTTGCATTGCAATCGAAATTTCCTCCGTTTATAGTATCCTGT
>random_seq_198
AATGTCGTAACACGGTCTGTCCTCCCTGGTTGCCCAAAGCTCTGCATTCGGTGTAGGCCAAATCGCAAGGAGACTCTGAA
>random_seq_199
CGGGAGAGGCGTCGCTCGTAACCTTCGTTGGTACCGCACAGAGGCGCGTTCCCAATCTGTAGCAAGGGGTATTCCCGCTG
>random_seq_200
AACAACTTTAAGATAGTCTCGGTGCTCACCGACTGTTGTTGTAGGCAACACCCGGCAGGCCGTAGTGTGACTCGGCATTA
>random_seq_201
GTTCGGAAGAGAAATACACTGCGAAGAACGTAAGATCACACGACAAGGATTGTCCGATGGGGGCCTAAGCTTGGTCTTCC
>random_seq_202
CCTTCATCGGGCAGACACCAACTGTTTGGCCGAAACATTGTGAGAACGAAAACATATACCCCGCCATAACTCACTGAACT
>random_seq_203
ATATGGAGGTGTATTATTCGTAAGTTGGTTTTATCGCGTATATCGATTAGAAGAGGCAGCTTGTGGAACAATGAAATTAC
>random_seq_204
TGCAGAGTAAAAGTTAAGCAGTGGTAACATGTGGGTAACTACAGCTAGTATCTATCTTTAGTGACTCACCCAAGTGTTTG
>random_seq_205
GCCCACAGATAGGCGCTCGGGAGATTACTACCATCCTTCCTCCACGTAAAATACGCTACCGTATACCCACCATGGGAAGA
>random_seq_206
GAGAAGAATGATGTTAGGAACCGAGGACAGTACGATTAGAGGTGAACACTATATCATAAGACGCAGCGTGCTGCGGTTTC
>random_seq_207
TTTAGGTGGCCAGGTTGAGTCATCAACGTGACAGTATAGCAAGTTACGAAGAAATCCTATCACCGTTAGAACGCGCACCT
>random_seq_208
TCTAGTGTGGGAGGCCAGCGGTCGTGTGCCCTAGGCCACGTGGAAACACTACGTGGCTAGGTCGATCCGAACCTCTGGTT
>random_seq_209
TATGCCTTCGTGGCTAGCTGACGTTTAAGCCATACCTTGACAGGTGAGTGTTGAGCGGAATGCTTTCAATCGATAAGCCT
>random_seq_210
TAATGTAAAATGGTGGTAGAAGTCGGTCCTATGGTGCATAGTTCCCCAGGCCTCGACGGGAAATTTACACATTAGCTGTC
>random_seq_211
CGCTGCGTTCCTTACAGCTGTGCCGAGTCGATACGGATACAATGACAAGGCCGGCCGCAATGTTCGTTGAATCTCTTGAA
>random_seq_212
GTTAATTGACGGATGTTCCCCCTCCGAATTGGTCTGATTGGAATGCACTGGCTCCCAACCATTTCCCCGTTAGACAAGGC
>random_seq_213
TCACCGAGTCAAGGGAGGGGGCTTGGGATGTCAACGTCGCAATCTCGCCACTGGTCAAACTTACCACGAAGCCGCACATG
>random_seq_214
TCGGGCCACACTTTCGAGGTTTATCGTGGCATCCTAAAGCCAACTAAAGTATGACTCGTGGAAATGGCCATTAGTGGTAG
>random_seq_215
ACTATATCTCCACGGGATCAGGGAGGGCGACCGGAAGCCGCCTACCGCCTGGTAGGTTCATAGGCGTAAGCTCTCCGATA
>random_seq_216
TTAACGAGAGGGAGAAACGCTCCAATACAGTTTTTTAATTCCAATCACCAGTCGGATTGATGCTATAGGTCAAGGATGAA
>random_seq_217
GCACAGTAATCGATATAGGACAGTTTTATGTGGAAAGGATACCGCAGAGGACCCTCCAACACATAAGCGTGTGATTCAGA
>random_seq_218
AACAGGATGTTTACTTGCTTTTGATTACACTACCACCCTATCGCGATGAACTGGGATCAGGACTCACTGATCCCCATCGC
>random_seq_219
GGGTAAAATACCATCAACGTACTCTTCGTGAGAGCTACCAATGGAATTCGTGTTGTGTCCTAAAAGCTTAAATTCAATGG
>random_seq_220
AATAAAGGGCCGAGGCACCTAGTTGGATTATTTGAGCGATGTCCTGAGGCTTATATCAAACGTCGGTACACTGAGCATTG
>random_seq_221
GTGTCATAGGTGTTCTTCCATGGAAATTAAGGTAGAAAGTCATTACACCGAAGCGATGTCAACAAGGCCGGAGGCCTTCT
>random_seq_222
GACGTACCCGTTCAAGGACCCGTCGGCAGACGAAGCTGAGCTACACATGGAAGGGCTGCCACCTCATGAACAGGTAATAC
>random_seq_223
CACTCGCACTTTGCATTGCAGATGTCGTCATGATCTATTTCGACTCAATGGATGGTCGTGCCCGTGCGTGTCCCCGATCG
>random_seq_224
GAAGTTCGCCCAATTCTGACGTGACAAAGGAATTCTACAACACAGTTAGGGCGTCCCCGATGCCACTGTAATGTGTAAGA
>random_seq_225
ATTTGGATCCAAGCCTGGCCTCTTACCGCCACGAAAGTTTCTGCGATAATGATGTAGGCGTTTCCTGTTACATCCCCTTT
>random_seq_226
CCCGCCCAATCTGTTGGGTTTTCACCGCGGGGGGCCGCGGCTATCATCTTAAGCCGTCCTTCACTACATTGACAAGAACC
>random_seq_227
CTGTTCCACCCTAATCCAGGCTCTGAGGGAGACTGCACCGCCACTCTTTGGATTATATGGGAATGAATAGATCCTCACAC
>random_seq_228
CTATGCCTGACCACGTCGTTAGATCTCATACTGCGACCTTAGGCTGCGGGGTCCCTGCTAGCGCATTCGGAAGAGTGGTA
>random_seq_229
ACCCTGCTTCATGTAGCACCACTTGATACCCGAAGAACGTACTGGTTAGTTGACGCAGTCTGGTGTAACCTTGAAAACTC
>random_seq_230
CTATCCGGCACTACCTAGCAACAGAGTGGGATTGATCACCCCGAGGGACAGGGGGCTTAACTTCAATGTGACGTCCTTTA
>random_seq_231
TCCGAACTCAATAGATTCACGTCTAATATTTGTTTGTAAAAATGTTACAACGATGGGCGACCGGCGCGATTCTGTTCCGT
>random_seq_232
GAGCGGTTCTGATCATACCTGGACTGAACCTTTCTTTAGTGCGCCGTGCGCCTGTGCTACTTACACAACTCTGGGGAATC
>random_seq_233
CGTAAGCCTCGCAGCTCTAACTGTCTACAAGTAGAAGTCACGGCTAGGGACGCTACCGCGTTACTAAGAAATTTCTGTTC
>random_seq_234
TGCGCCGATACAGCACTATCTTAAACACGCCGAGGTGGCGGAACAGACGGCCGGACATCGAAGCTGACTCGGTTGGTGTA
>random_seq_235
AGCACAAAATACAAGATAGATCAGACCTACGGGACGCGCAGTGACAGGCTCGGCGTGATAGGTTGTAGGAAGTCGAGCTC
>random_seq_236
CGCTGTGCCCTAGTTTAAGACCTTGAGTTCTTTACGCACAACAACGCCTTGAATGGGCCAAGGCTTGCCCTAAATACCAT
>random_seq_237
CTCCCCCGTGATGGCGCAGTACTGGTGCCGAGCGATATCTAAAACAGAGTCGGCAGTATTAATCGCTTAGACAACCAAAT
>random_seq_238
ATTACCGGGCGCGTGTTGCGTGTTTCACCCGGACAACAGCTACCGGCGTCTACACTAAAATGACCAACGGAATGTCCTGT
>random_seq_239
CCTTGATGCCGCGTTCGTCTGCATAGCCGTAACCATAATTCGCACGACCGAAACAAACCTCTAGAACTGATCCAAGCGGA
>random_seq_240
AAGGCTCCCGCGTGTTCAGAGGGACCGTGGACAGCGGCGTTCGCTTCCTGCTCATTAGAACATAAAACTCCCCGACACCC
>random_seq_241
AGTTGAAAGCACCGTATCCCAACAACACAAGGGTTCGCCCACGTGCAGACTTGCTCTTCATTCACCGTCCAACCCATTTA
>random_seq_242
GAAACGACACGGTAATTCCCGTGCGAGAAGACCCCGTCCCGCGGACATGAACGGGTGTATTAGCTCTAAATAAAAACTAT
>random_seq_243
TCACAGGCCAAATAATATATGCACAACGTGAAAAGCGCCTACCTATGCGCGGGTTACCGATTAGTGATTAGCGGTGTCTT
>random_seq_244
ACACCGATAAGGCGCTCCTCGCAGGCTCCTAAGTCAATTATCTTCGGCAGATAATCTGTAGTGAAAGCCAAGGGATTACA
>random_seq_245
TTAACGCGATCCAGAAGTCCACAGTATATGTCTTAATGAGATAATAATGGTAGGACAAATGCTTACGCCTTAGACCTCAG
>random_seq_246
GGCTAATAGAGCACAGACTTGCGCAAACGTACTAACTCGACTTTAAATGTCCAATGTAACGGTTTGCTTTTGCTACATTT
>random_seq_247
AGTCCGTTTTCTAATGGGGCTCTAAAGTTCGCTGTAGAGAATCTTAACCCGTCCTATTTTGAGAGACTCTGTGTTTCATA
>random_seq_248
CAACCACTAAGTACAGAGGCGAGTACGGCATTCGAAGTTAACACTTTTACCATAACTACCGACCGGTCTCCTTAATACCC
>random_seq_249
ATACGCGGGCTGGTGTTGACACAGGAGTATATGCCCGGTGGCTGTAGCATGTTACAGGATATGCGGTGATGACTATACAG
>random_seq_250
GGCCCGATGGAACGTCTGTCAGGCACTGTCATAGCGGGACCACAAACACAGTGAAGAGAATTTCAAATACCGCCGATACC
>random_seq_251
CGTGAACTCGCCGTGTAAGAAACGATATGGGCTACGTGACATACATCGCCACCGTACTGGTCAACTGGAAAAAGGCTAAG
>random_seq_252
CGCTAAGAAAGGTCCCCAGTACGAGTCCGAAAGCGGACGCACTCGGGTGACTGCAGCGGTGCGCAGAGTTCCTGTGTGTG
>random_seq_253
TATGCATCTGCACTCTCTCAACGTTGTATGTTGATTGTTCAGCGCCCAGGACACTGTCAAGTGAGCTAAATGCTGTATCC
>random_seq_254
TTTGCTTTAGGTGTTCGAAGGTTTCTTGCGTACGATAGGCAGTAGATATGCAAGATGCGAGAGCGCTCAATGAGGTTTAA
>random_seq_255
GTCTCAACGATCAGTAGCGTATCGTTTCTACGCTTGCACTCTAAGTTGTGTACCTTATTTGTGTCCCCTTGGCATTATCG
>random_seq_256
TAAACCAGTATGTCATGAGCATCCTCCCTATAGGGAGAATGCTAAAGGATTATATAGTTCGCATGGTTTTCTTATAATGG
>random_seq_257
AAGAACGTGCATCGGCTACGCTGTCTGGAAAGGTCCATACGCTAGCTTGAGGCACTGTTTGCCGGTAAGGTCGACATTAA
>random_seq_258
CATGTTAGCGTGCCGAGGTGCGGGGAGTGCCCAGGCTACGGGCTATGGATGATGAGTGCCACAAGGGTTCCGCGTAGCTA
>random_seq_259
GAGCCTCGCTTAACAACATCTGATGTGGATGTGATGAATGGAGTCCCTGAGAGGAATTTCAACCGCTTATGAGTCTTGTA
>random_seq_260
AAATCGTCATCGGTCACGTTATCCCGCGAGCAGTAAACGAACTTTCCCCGGGCGATATCAGTTATTACGAGGCTTCCCGA
>random_seq_261
AAGGGAACGGCATACTAAATTAGTCTGATATATCTGCGACAAACGGTCTTCGCAGCAATATTCCTTTCTCGAGTATGGCC
>random_seq_262
ACCGGGATCCTCATACAATGCGTGGGATTGTCATTCAATATGATGGATAGTTTGGTGGCTGCACCCGTGCTCTCGTTAGT
>random_seq_263
CGTGAAGGGGACCTCCGGGAGATACGTTTCACTGCTTATCCAAGGGACCAGTTCCGGACGCGCATTCCTAAGACCATACT
>random_seq_264
TTTGCACCGAAGTGTGTCTTCTATTCACACAGCATAACAACGGCGCTCTAGGTCAGGCTTTAGGTACAGGCACCAGTATT
>random_seq_265
GCATAACCGGGTATAGGTGGGACTGTCACAACCCCTGCTGTGATAATTGACTTCTAGTGGGTCGCCTATTAACGCTAAAT
>random_seq_266
CGGCGTCAGGGTTCCGACGTCCAATCGGTATCTGTTTAACACTGTGATTCATGCTCATTCAAGCTTATCGTGGCCCTAAG
>random_seq_267
ACTATCCATGGTTCCCCTATATTCACCGGGCAGACCAGCGCGAGTCTAACTGCTGGTCGCGTCATGGCACTGTCCCATGC
>random_seq_268
TATTGTCTATCAAATTGCGGAATACCTCCCCCTAAGACCAGCAGAACTACTGTGCGAATAGCCTGATAAGCCAGGCCCTC
>random_seq_269
CAGGTTTTACATCTCGCCGCTATCCATTCCCAGGCATTATATGCCCTTCAGACTGCATGCGATGTCCCACTTTGTGCTAG
>random_seq_270
GATGTCTGTACCGAGAACCGTCGACGTGGTAGGTCATTCGAGCTGGGTGCCAATGTCCATATACGATCTTTCTCCCACCC
>random_seq_271
GAAGTGACATGTACCTTGGGATCCACGCTCGACATCCAGGTTGGTCTTCAGGCACATGCTAGTATGTTTGCGCCTCGCCG
>random_seq_272
TCGGAGTATGTAGAGTAATGTTTGTTGCGTTGTTGGTTCGGATGTGTGATGTTCCGCGCCAGCATGCCGACTTTTCAAGA
>random_seq_273
TGACATACATGTGTCTACAACCGCGTCCAGAGTATTCAAGGAGCCTTTACGGACTTAAGTATGACACGAATATGGGGAGT
>random_seq_274
ACTAACAGGTGGATTCTTTCTGGCCAGTCGCGCGGTTGTCGCAACATGTGTAACTCCATTGGACCATGGCGCGGGCTTTC
>random_seq_275
CTAATCTCGATAATCACAAACCGGCGATCGTTAAGATTCAGTTCGTGCAGAGGATTCATCTCACCGGCCATGATGCGTTC
>random_seq_276
GTAGGCAGGTAGATAATACGGCCCTAGCATCACCGTGCAGCTTAGACAATACCAAGACACGCAATGAGGAATTCCAAGCT
>random_seq_277
CCAATCTGGTGGGCGGGTAGGCAGGCATCTGTTTCCCATATACGGAGTTACCTGCGAAAGAGCGGACGGCCCCGGCCAGC
>random_seq_278
TGTGTGCACGCGGTCATTCTTCACTTGCGACCCTGTGAAATTTCCACATGAGTGTACAGCCCTGCACTATAGTCTTGAGC
>random_seq_279
CTAATTACCTAGATACCCGTACCGGAAATACTAGACGCGCGTGCTACAAGTTGTGATCTGTGTCTGCGTCAAGCCGGGGG
>random_seq_280
GCATCTTAAGTTAAAAAGTTGGACACACGTGAACGGGACCGTTGGCGCACTAGTCCCCCTAGCGTCTTTGTTTCGAGACT
>random_seq_281
TTCTTAGGGCTTAGACAGGCTCCCTAATCGCAAGCATTTGTGCGGTCCCCCGTCTCAGAGTCACCCCATTCTGGCTTCTC
>random_seq_282
ACATCCTACCTGCCGTACGCCTGTGTCCGGTCATAGTTGGCCTTAAAGCAATACTATCTATTGTGACATTGGATCTTTGG
>random_seq_283
TGGCGTAGAGGCCTACTCACAGTTAGAGGGCGAGAACCACTGCTCATCCGTCTGTGAAACTGGCTAGCAGATAGTCCAAC
>random_seq_284
TTAGGCACCCAGGCCGATCTTAGTCCGTGGTTCCTGATTGATGTGCGAATGTATGCGGTAGCTCGGCTACGCCTGAATAC
>random_seq_285
AACGCACGCCTCCATTCCGGGAGACTTACGCTCTCTCGACAAACTCTCCCATCACCCGCTCATACGGCAGCCACATTCAC
>random_seq_286
AAGCTGCCAGCTCATGCCTCTTGCGACTCGCCGGAACCGCGGCTTATGTTGTAGAAAACGTAGGATGATGGGCAAGTTGG
>random_seq_287
CGTTGGCCTATTTACGCTGCACCCTCCTTAACGGCCGGGCTAATACATCCAAGGATCGACGGCTGTCGTCTATGATCGCG
>random_seq_288
CGCTCGTCCCATAATGTGATTAATTTGGGAGCGTGGCCTTGCGTATATCTTCACGACCGCTGGGACATCATTCAGACCCT
>random_seq_289
GAAGTGTCCGGGCCGTCTTCCAAAAGAGTGTCACTTAGGGCTAGGTCACGTGGTCCCGAGATAGTTTTATCACCTTAAAC
>random_seq_290
GACTTAGCTCCCTGTGGTGAAACTTTGAAGTCTGTCAGGCTGTGTTGTTTAGTGGGAAAGCTCGGCCCGGTTCCGAGTGA
>random_seq_291
ACCCACAGCACCAATATTAGGAAACTGTGCTATCATCGGCTAGCGTCCTATCGGCATAGGCTGCGTCGGCAAATGAAACG
>random_seq_292
GCTGGCCTCAGTTATTGAAAACGATAAACGAACGTACGTCGGATTAGAGCTAGTCCACCGGTAGGTTACGGATTGTAGCT
>random_seq_293
GCGCCAAAGGACGCTGGTGTGCAATTGCCGTTCGATACTTGGGTATGATGAAGATAAGGAGTAGCACTGCAATTGCTCCA
>random_seq_294
CGAGACCCATGCGCAGTGTAGTCCTAGCCTCAGTGACTAGGGAGAGCGCACACGGCTCAAAATTGACAGTAGTCAAACGT
>random_seq_295
CTGAGGGTGCGTCCCCTATACCGATTGTGGTAATGCTCCTCTTGGACTACTGCGTCCGGCTTTATTGGAGTTCGGTGTTC
>random_seq_296
GTGGCGTCAAGTCCCTGCACCCGGAACGTGGTCTGGAAAATACTCAATGATTGATTGGGTATCCACAGGAAAAAAGACCG
>random_seq_297
CTTCCGTGGTGCAGCCGTGATAGACCCCGTTGACGGGATGTTCCGAACTTCATGGTAGCTGATCCGTGGATGTTCTGTGC
>random_seq_298
TTTCGCACCTTCAAGGCCAAGGTCCGCCAAAACAACCAGTTCCAACCCTTCGCTCCGGCGACTATCACCCTGGGGTGCAC
>random_seq_299
ATCACATCTGTCCGCATTTTGGAATGGACCAGCCGAATGCTTTGCCAACAAAACACCTTATTCGAGTCAGCGGAAAGTAT
>random_seq_300
GGCCTCCACACTCGTTCCGTCACCTGCCGAGGCCTACAGCGGGCGGTTAAATTTGTCTTGCGATGGATAGCACAGGCTGT
>random_seq_301
CGCAATATTATATGCGTCCGAACCTTCACGACGTAGGACGTACACGAGGTTAGCGCGTAGAATGAGACGTTAATGCAGCT
>random_seq_302
ATAACGTTGAAGTGGCAGAAGGCGCGACTCAGATCCGGGCTCACAAGCTGCAAGATGAATATTTCATGTTCCGATTAAAC
>random_seq_303
TGCAGAAGATTGAAAAAGGTATTTCTAGGTACATTAGGCGAAGATTGACCGGGGTGGGGGACAAACGAACCTTTAGAGGT
>random_seq_304
TGATCCGGCGCAGGTATTTGGTCAATAATCTCATATCCTTCCATCATCACATCTTTATTCCCTACCCAAGTAACATTATA
>random_seq_305
ACTGTCCGGAATGAGGGCCCGTGAATGTGTTTGTGGAAGGGACAATAGCAGATTACGCGACTACGCTCATGTTGAATATA
>random_seq_306
TAACGACCCGTAGGTCTTGGGCTCCACAGGTGTATCTAACTGTGTACTAGATAGCGAATCTCGGTCCTTCTCACCGCGAA
>random_seq_307
GAGGAACGTAGGGATCCGAGATCGAAGCTTTGTGGTCCTTCTAGTGAACTACGAGCGGTTGAATGCGATTGTGGTTACCA
>random_seq_308
AACCACGACTGGACTCATCCTAAAAGAGCCTGGGGCACGTTCTTCGCAAAGTGCAAGCGATCTTTGATGTATTCGATATT
>random_seq_309
TGGCCAACGTACCGCCCGTGAAGCGCTCCGTGGAGCGAGGCCGGACATAGGTATTACGGGCGCCCAATGCGAGCCGGCAA
>random_seq_310
CCTGACCGTTCCAATACGGGGCACGCTCAATTCGCGTGAGGAAGGAACAATTATTCCCCCTCGATGCCACGTAACATTGC
>random_seq_311
TGCGCCAAAGTCGGACAGATGCGATACGTTCAGTGTGGGATGGTTAGTGATTATCCAATGGAGTTCGACAGAGACAAGGC
>random_seq_312
TGTGAGCTCCACGGTTTCGACCCAATGACCAACACGTGATGCCTAATTAGCCTAAAACCTTTTGGCGGCGTTGTACCCCC
>random_seq_313
CAAGGAGGAACAATGAATGGGATTGATGATGTAAGAGTCTCGAAATTGTACTTCTCCCCAGCAAGGTGTGATCAATGGGT
>random_seq_314
CATCCGCAATGGTGTTGTAACTACATGAAATGTTCCACCGTAAGTCGCAACCGAGGGCTGGCTATAGTGTCGCCAAAATC
>random_seq_315
TTTTCTCTGCCTCGATAACGACCTATTTTCGTACAGGACTGGAAGCAAGCGGAAGAGAATAAGTTCGCACACGTAAATTG
>random_seq_316
TTAAGACCGAGAGCGCTCGGATGGCGGTTATTAAGATTAACTTTTTCACTAGCAGAGTCTTTATCGCCTCGTCTCCTATT
>random_seq_317
ATTGGTCGTGCTATCAGACAGACATCCCTAGACACATTGAAAGTAGGTCTCCGTGTTCCCTCTGATATTAAATATGAAGT
>random_seq_318
AGCTACTCGATGCATGACCCCATATGGACCAACGTGGAAGAGAGCTTGTGCGCTTTCAAGAATTGTGCTATTGCCAGATA
>random_seq_319
ATGTGGCTTATCTCTCTTTGATATTGTCTCGTTGAACTACTACGGATTTCAAAACCCACTGTGCTATTCCAATGAGGTAT
>random_seq_320
CTATCCTGCCTGGAGTGCACGCCGGCTCTAAGGTGTGGCATCTGTCTTGCAATTATTGGCGTGTACTTCTGTTGAGGCGA
>random_seq_321
CGTGCAAGTGCTTTACGGAGGTAGAAATCGAAATAACTTGACTAAGCCCTTCCGTACAGTTCCGATCCGACTCCCAGACA
>random_seq_322
CTTGACATAACTATAGAAAATATCGCGCTGCGCCATCGGTTCCACCGCGCTGCTCTTATCATTACGTAGGATCCGACCCT
>random_seq_323
CCAACGGTGCGTCAGATAGATGCAAGGTAACATTTCAAGCGTTCCTTCCTTAATGGAAACCAGGACTTATGCTTTCCCAT
>random_seq_324
CAGGAGAGGCCAGTCCAGTCGTTGGGGGGTGTCCAAAGTAGGACGTCTTACGTGCGACCAGTTTCGAGATGACGTACCGC
>random_seq_325
AAGGTCATAGCAGGACGTGTTCACATGCTCATAAGAGCTACGCCAGATGGTCCCCTGGCTTTGGTTCTCTGCGTCTGGCA
>random_seq_326
TACAAAGACGATTATGCTGTAAGAAAACGGAAGGTAAAGGTCGCGTGATATTTTCTATAACCCGGAAGCTTAGGTAGACT
>random_seq_327
CAGCTAGTAAACTGAACTAGTGACAAAACGCCCCGAAGCGGTACGCTTTGCTCCCGGAAGTGCGGCTGAACGGTATAGTC
>random_seq_328
TTAACATACGAGACCTGGCGAAGATTGAGCGTTCAACAGCTACCAGCTTCAGCCCACGACCAGTTAGGCTTATAGATGGG
>random_seq_329
GGAGGTGCCAACCGACTCCCTCGTTGTGTTCTGCGTTCTTCAGCATTTTACTACTACATATACTGGATCCCTGTTCTTAA
>random_seq_330
TTCACATGCACGTTGCGAACATTGTGCTCCATGGCTGGGTCTGATGACATAGGCAGGGAATGAATCGATAGCCATTTGCT
>random_seq_331
CTGGGTACCTCTGTTATACAATACATTCAGTTAATATCTTTAGTCGCTACCCGCCTTGAGAAATTCTCATAAATGGGCAA
>random_seq_332
GGAAAGACTATCCATCGCTTAGATCACCCCCATGCAGATTAAGGACCGACATCATCCAAGTGTCGCCCTCTTGAATTCCA
>random_seq_333
ACAATGACAGCACGTAAACCCTGTATTCCCGCACGGTACGTGACGGTGGCCGGAGCGAAGGCGTTTAGTCCCCTGGACTT
>random_seq_334
TTGTAGAGTTCACTGTCGGCAGTTCTGACGCATCATAATATCCGAGAGCATCCGCCCCTCGCCATACCCGTTTCCTCAGC
>random_seq_335
CCTTGTGTCTTCAATGCCGAACTCTGCGTTCATACCAACGCCGTTCAAGGATGAGCTCGTAACAACCTTTTGGTGTAGAT
>random_seq_336
GGTGTCCCGGCTGGCGCATGGAGAGCGGCCTGCGCTCGTGTTGGCAGTGGGCTTAATAGTTGTATGTCCGAACCAGGCGA
>random_seq_337
TAGCCCGATGCTGCTTTCAATATTTCTCCAACTTCACGAATCCGGTACTAATAAGAGAAACTTCGAGCTCGGACGGCGTT
>random_seq_338
CCACATTTTCGTCGGATCGATTGTCGACATTGAACGCTGTTTAGAACCTCCACCCGGCCTCTACCATCGGCTGGTCCGGT
>random_seq_339
ATTGAGGAGCTTAATGGATAAGCAACTACGCCGCAGGCGTAGCCAGATGAAGCCTGCACTATGTTCCGCAATTTCCCCCA
>random_seq_340
CCCGGGTCCCACCTGAGGCAGGAATGCTAGGTGACCGGTTATTAGCGACGGGCAGCCCTTTCTGGACCCAAAGGGCGGAA
>random_seq_341
TATTTAGTTCTCAGGAGCCTCCGGGCGGTTTAGGGGCGGGGAAACACTGCCCTCGGTGCCATCATAATGACTCGTATGAT
>random_seq_342
TGCGATAGGGTACTCCATGACCGGGTAAGAGTTATGACGGAAAACGACAGGACGGTTGCGATTCTGACAATTCTACGTGG
>random_seq_343
CCCCCGGTAGGCGAAGTATCAATTTTAGACCATGGGGTAGGAGCTTATGGCGTTTTCAAGAACACGGAGGCGTCAAAAAC
>random_seq_344
CGTTGCAAGGTACCACACAGTTCACACATATAGAACTTATGGAGACCGATGGTGCGCAACGATCAACGAAGCCGTATTGT
>random_seq_345
AAAACCATAACTTTCATCGGACGGGGCCGACCGCTTCATGCGGGACAGACCTCCACGCCGATGGACCCGCCCCCAGGAAC
>random_seq_346
TGGGAAGACTCTGTTCGAGTATCGCATTCCGGGTGCGCAACTTGGACGCGGACAGATTGAGATAAGTAACCCTATACTGG
>random_seq_347
GGCACACAGGTGTTCTGGTAATTAGGTCTTCAGCCCGGAGTCGGGCTAAAGCTTTAAGATCTGGCGGGAACTTTTACACC
>random_seq_348
TCGGCCCGCGGGTCTCACATTCGGCCCAGTACTCGCGGCGTCCGTAACCCTGTAATTAAGTGGAGAGTGAGGGGGAACTG
>random_seq_349
ATAGTCATTCGCATGATCGCTCCATATTAGGAGCTTACGTACTATCGCAAGCACTCGACTTACTGCGTTGGAGTACGATT
>random_seq_350
AAGGCTGGTAGTGGTCATGGTCCACTGGAACTGTTTGCTCAGAGTTTTAAGTGCGAAAGTTTTGTCCAGCCGACCCGTCT
>random_seq_351
CTTTTGACTAGTGTGTAGGTCCGAATGTAACTGCCATATGGGGCTGGGCAGCGGAATTGGGGGGCAGCCCTGCTAGCTGC
>random_seq_352
GCCAGTCATCTTAGTGCGTGAGTACCCAAAGGTTTCACGGGTTAAGTCATTACCGAAACTATACCGTTGGCAGTACCACT
>random_seq_353
CAGAAGGTTTGAGCGATTTGAGCGCCCCCAGATACTGATTGTGAGGCGCATCTCAAGCATTCTAGGAACTCACGGTAGGA
>random_seq_354
ACCTGAGACTCCTCCGCGGGTAGGGGCAACCCGTCTCCGGACGCGCACTGATGGCTACCACCCGTTCATGCTTGACAGTA
>random_seq_355
TTGATGCGTGTATGCCGACGTAGACCGCTCCAGGATACAACAAATCAGACCCCAGTATGGGGTGATGGCCCCTTTAAGTC
>random_seq_356
GAATGACATGTCCGGTCTTCATATGGGTACAGCGACGAAGCTGTTCCTGAATGTTTGTGAGCGGGCATAAACTTACCGCT
>random_seq_357
AAACCATTGTCAAAGTTGCTGGATAGTGTCGCATCCCCAGAAACTCAGTGATGCTACACACCTCGAGCTCTTTCCTCTAC
>random_seq_358
AGTCGGCCAGTAATAACGTCTCGGGTGCGCCATGTACGCTTAGTCTCGGTTAAAGTTTATATCATACCCTCTAGTACAAT
>random_seq_359
TTATTAGCGTACTTGATTCGGCGAGAGCTACGCGAAGATAATGCTTGCGAAGTCGTAGCGCGAGTGAAGCTTATGAAACA
>random_seq_360
CCTGTCGGAGTGCCAAAGCTATGGCGGGCAAGGGGAGATTACTATTTACCAGCACGGCAGGCCAGGATCAGTCCTGTGAA
>random_seq_361
GCAACGTTGACCAAAGAGTGGTGACCAAGTCCGCAGTCGTCGTTCCGTAAGGGCGACAGGCTAGATGGCTAATATTTAAC
>random_seq_362
CCTGCGCCGCACATTCGAGAGCACACGCAACTATGGCTGTTGAAGAGCGCTTTCTAGGCGAAGTACTAATGTCGTTGGGT
>random_seq_363
TTAAACGCTATGGGGGCTCCCACTCTGACCGTCCGGCCGACCGAGCGTTCGCTCTGCTTTCTGTGTAAGTGTCGCTGGTC
>random_seq_364
CATAGTTCCTATGCAGGTTCACACGCGATTACCATTGATTATCGAGCGACTAAACTAGCCAGGTACCGGCCCGTCTCCAA
>random_seq_365
CCACTAGTGCTTTTTTACCTCCGTCCGACGGCCCACGAAATCCGGCATGGCAGGCTGAGGCACGCCGCGGCTAACTCCAC
>random_seq_366
TTTGTGTGTCCAATAGAAACTGCTATCAAGAGAACATCCCGTGGAAGACCTGGAGAGAAAGTCCCTTGTACCCATCTCAG
>random_seq_367
GCCCGGACGCGCTTTGGGCCTTCTAGAGGCTTATACGCACGATCGTAATGGATAGGTTACTGTCGCTCGAGAAGAGGCTA
>random_seq_368
GGGGACATATTTACGCGGGAAATTGAAATCGACATCGTCCGTAATGCTGTAGCGCAAGTTCATCCTCCACGGGATCCCCC
>random_seq_369
CTTAGGCATGGATGTGAATACGGGGTTTCAAGTACCGTTCTTCACGAGCGCTGGCTCCTATACCTTGGGGATTCGTATCC
>random_seq_370
ACTCTTCCCGTGGCGTTTATATCGAACTTTAGAATTCTCAACACCCAAGTAGGGAAAGAGGAAACGTCGTAGATATGCTC
>random_seq_371
TTCATCGACGTTCTAGCCTTTTTAGTCTCGTGTCGCGTCAAACTATAGTTTTTTGTTCCGTCGGAATAAATAGGGCAGCT
>random_seq_372
AGTCCTCATCTCCCTCCGTCTTCGTAGTAGCGCTTTTTGTAGATCCTCCAAGATCGGTTGGTCCTGACACCCAGTAGTAG
>random_seq_373
TTGAGCCCAGAAGACATGTAAAGAATATGCCTTAAACCCTAAGGTGCTTATCCCCAGCGACCACTTGTAAGGAAGCTCAA
>random_seq_374
AGGGCGGCTAGATGGAATGTCAACCGGGATAATTCTTATCATCTGCCGATCATCACGGTTTCAACCAACCTGATGATGAA
>random_seq_375
AGCCATGGCGAAAGGCGATGCCGGAACCCTGTGTACACGAAGAGTCTAATAATTTGCATTATCCGAATTCAACTTTGCTT
>random_seq_376
GACCCCGAATAGCCTGATATACTACGTGGAATTTTGTTTCGTGTCGTTATCAAGTTCGGATTGCGTGACCGCCAGTTACA
>random_seq_377
TATCGAGTCGTCATGCCTCCGACTTTGATCTATCTGGATGCGAAGCGGCACCCACTGCATGGGGAATGCGACCACATATA
>random_seq_378
AACAATTTGGAGCCCTCCAGTTGCCGACCGTGACTCCGTCCTTATACCGGACGATAGGTACTTAGAAATTACATAGAGGA
>random_seq_379
CGATGACCCTAGGCCATGTTGGGTTTTCAACATCCACCTATACTGTTCGGTTAAACCCTGGCCGGTCCTCACGGGGCTCG
>random_seq_380
GGCATCAGGGCGTGTCGGAGTTTATACAAATCGTCGGTCTATTTGTAAGGTAATCACTTACCCGTACGGGATAGAGAAAA
>random_seq_381
ATAGGTGGTGTTGTCAGGGTAACATTTACCAGGGCGATTTTCCGAAGAGCCGAGTACGCCGTACATCTCGATCTCGCTCT
>random_seq_382
TGGTCTCAGAGTCTGGGTCTGCTACCAGTGACTCTGGCTTCTTCGTGTTTTCATGAATAAGGACTAGGTAAGCCCGAATC
>random_seq_383
CACTCCTGGTACCCTCGCATAGGCGGAGGTTAATGCCAAAGAGCCTTTTCGTCAACTGTCTTGCTATGAACGTCTATGAT
>random_seq_384
CTATGAACTCGAACTGCACGGGAAAGGCAACCCGCCCCGTCCCTTTGTCGGAACGCCTTCGGAGACGGATGTTCAGTACA
>random_seq_385
ACATCCCCGGCGCACCACTCCGAAAGAACTCGCCTCTAAAGCAACGCCGATAATTATCGAAATCTGTGTTCAATTCGATA
>random_seq_386
GTACGACATCGAGTTTGCTCGTCTGGATTCTGGGACCTAGATCTGTGAGGCGCGACATCGCGCGCTCGTGTGGTACATGG
>random_seq_387
CGGTCACCCACGGAGGGGTGCAAGACTGCCCACATGCGGGGTTTCCAGGCTCTCACCACATTCCCTTTCTACTCGGGGCG
>random_seq_388
CACGGGTAGACGAGGCTTGCCCCGGACTTTCTACTAGTAAGTGAGCCCTTGAGAAGTGATCGCAAAAACACTCCCAGAGG
>random_seq_389
GATCTGGCGTAGTCCCTTGTTCTACTCCATCATAACAACGGTTTCAGACGTCCATCCTCTAGCATCGTGAATACCCTGAA
>random_seq_390
TAGAACCTAGTGCATGACCTTGGGTTAACGAGCTAGTGATAGCGGAGGACTTATTACTTCATTAACCACGGGCGGTTAAT
>random_seq_391
CGAACCGTAGACGCTGTAGAGGGCCAGCAGCATAAATTGACTTGCACAACTTATTGGCGGACCTCTCAGGGGGTATTCAG
>random_seq_392
TCGAGACATGTGGACACTACCTTTTTCTCTGATACCACCGCTCCCAAGGCGGGCATTTGTAATAACTTATTGGGGAGCTC
>random_seq_393
CGATAGTATGATACTAGAACGGTTTAATTACCACTTTCAGCGTGTGTGAGTTTAATCAGCATCCTGGGAAGCGTGTGACA
>random_seq_394
CCAAGGGAAAAACCCATTCTGTCCATGGGCCGTTGTTGCACCAGGGGCGAATTCGAATTGCTTAGAAGATGCTGTAAGCG
>random_seq_395
CCCGAGCCCTGGCTTAAACGGGGCAATCTAGTTAGCTACGTAACCGTGCACCGTTCGCACCCGTCACTTGTTGCCTCGGG
>random_seq_396
ACCTCAAGATCCCGACGCTGGGTACGGCTCAGCTGAGGGTTCTGCGTCCGAGACCAGATCGTTAGGTAACGTGCATATCT
>random_seq_397
CGTCAGTCCGCCCGACGGATACAGGTAACAGCATTAATTGACATGCTATAGCTCTTCAAAAAAGCCTTTAGGTTGCTCTA
>random_seq_398
GGTGGACTCGTCGTGTACAGTACCAGTGGGGTGCGCTCAGGGCTTTGCAGGCAGCTGCCCCATCTATAATACTGGGGCTA
>random_seq_399
CTTTACCTATGGATATCGCCTCGCTTTCATAGGAGTCGAGACATTGTAACAGTCGCCCACTTGGTGGGGCAGTTTTCGCC
>random_seq_400
ATTGGATGGGAAAAGGCATTATGTCTTCTGAGACACCATTAAGTGAACGTCTGTCAGAACCATGACGACTTCCAGGGGGC
>random_seq_401
CGTGAACACGACCACCTAGTACATGTATGTGCCGGCTATATTGCCACTTGGTTCAGACACTAGCTGAGACTGACAAGTCC
>random_seq_402
TCCGAGGTGTAATTATACTCCCCTGGCGGGAGGATGGAATGGCATGAATATTATTATCCGCCCTCACTCTCTAAAGTGTA
>random_seq_403
CAGCGGCGTGACAAGCAGTAATCTCCACTAAAACCCGGTAACACTAGTTTTCAAAAATGGCGGCGGGGTCATTTCATCCG
>random_seq_404
AGCTTATTCGTTTGCACATCTTGATCCACATAGCCATTGGTCTGAATTCACGTAACTACAGGCGTTACCAGACAGGTCAA
>random_seq_405
CACAGTGAACGAATCGCGTGAGATAGACACCGATCTGGATCAGTCCTTATAGATATACATTTTGGGTGTTGTGCTTTTAT
>random_seq_406
CGAACTACAGGAATGCAACGTAATAGGATTCTATAAGGTCCTGCGTGTACGTCTAAGCTGCGTTCACTGCCTTCCCTAGC
>random_seq_407
ATCCCTGCGCTTAGTTTCGGCAGGGGACGTTCTAGAACCGTTACCGATGAACGGCAAACGACATCCCTGCGCAACTACGT
>random_seq_408
CTGCCCTCAATGACCGAAACTGTGGTAAGGCGGGTTCGGGCGTGACATGTTACTCATGAGGCCTGGGTTCGGCCCTTGTG
>random_seq_409
TTTTTCTTTTAGAACAAAATTGATCTTTGCGCCGTGTTAAGAAAGCGAGCCGGCGCCATACTTGGCGAACGAGGCTCACG
>random_seq_410
GATTCCGGCTTTCACGGACTAATTTCGGTAGCGCGCCACCGTTACCGTCGGTGCGGGAACCCCCAGCAGGATGTACTGCC
>random_seq_411
ACTGGTCGTGTTGGTTCCCGAGGACAATGATTAGCCTCGGCTCACTAGTATTACCTATTGGAATATATGTATAGGCTGGT
>random_seq_412
GTAGCATTTCTTGGCCTGAACTCTGAATTGGCCCATCATCTCTAGTTTCTCAAGGCGTATAGCTCCCTAGCCTGATCTCT
>random_seq_413
GAGATCGACAACATGATGTGTTGCAGCCACAAAGGTCTATGCTCATCCACTTAGAGTTTTGGGCCCATACTCCGCAACAA
>random_seq_414
ATCGCGGGTTCACTGCAGTACCTGGTACCAGCGGCTACTCTGCTTCCCATCGACTCAAGAATTAGTATTTATCACGCCAC
>random_seq_415
AGGTTGGCGGGCGTTAATTGCGACAACATTCGTGAGGATTCGATTAGATTACCGTCGAGAAGATTCAACAGCTACCGCGT
>random_seq_416
CCCAGACAGAGGTCCACGCGGGGAACCCGCGGGAGTACTGGGAGTCATACATTGGGGTCATGGATTGCCTCGCTACTGAC
>random_seq_417
AAACTTAGTGGGATCACCAATAGGGATATCTGTGCGGCTTGTTTTGGACAGTTCTGTTTAACCCACAACCACACAGATGG
>random_seq_418
CATAGGAACTTTCGAAATCCACCATAGATCCGAGGATGTCCTTGTCAACCCGGTACAAGATAACATTAGATTACTTGGTC
>random_seq_419
TTAGACGGTGAAGAACTCGTTGTCTACACGGAATTGATATAGGTGATGCCAAACTAGAGCGCATAACGCCGTCTGTACGG
>random_seq_420
GTCCCCATATGTCCCAAGATAGGGTGCTTGCGTAACCAGGCTACGTGAGGAACTTGATTGACTAGAATGTGATTGGAATC
>random_seq_421
GATCAGAATCGAATCGTTGTTAAAGCACTCTGGGCTCTTCTGACTCACGGTCCGTCTTTATGGATGCAGGCTCTATTAAA
>random_seq_422
GTGCCGGCGATAAAACCCAGACTTATCTTGTTTCTAATAAAGCGAACCATCGGGGGAATCAACTTGGACTAAGATGGTTT
>random_seq_423
GGGGTAGCTGGAATCCACCTACACCTTTTAACAGTTAATCCGCAGCCGATATATCTTTGCGTATTCTCTTGTGTCAGATG
>random_seq_424
CCATGGAGCGGTTCCACTTAGTTGGCGACGAACAAGAACACCCACCAGTAAGCTGCAAGACAAGCATCGAGGTCGAAGTT
>random_seq_425
GCGGAATGTAACTGGGACGTTACCCAAATCACGATGAGTGGCCCAGATCATTACAGACGTCACCGCCACTTTAGTCGTAG
>random_seq_426
TGATATCAATAGTACGTTAATGCCGTTAGAGGAGGTTCGTTACCAAGCGTGCAACTAGATTCGCGAGCCAGATCGTAAAA
>random_seq_427
CTCGGTAGTCACTCCGTCCTCTCTCGTGTTGTGCGCGGCTGCCGAGGTAGGGCAAAGGATTATTACCTTATGGAATGTCA
>random_seq_428
AATTTAGCCCCTTTATTCGAGTAGGTTTCGAAAGTAAGTAACGGCTGTAGGGATAATGGATTGTCTTCGCCTACATCACC
>random_seq_429
AAAGTTGAGCTTGTTCGTGACGGTCATTAGAGAATGTATGTTTTGGACATCATCACATGCGGCAAACTTGTTAGACAGTT
>random_seq_430
AGTCGCTCTCAACAGCTGCCTGTATACTGTCGGCTCCGCGTCTGGTTGACCGTGGTACTGCGCCGTACGCCTGGGCCGAA
>random_seq_431
TCTTGACCCCCGGTCGGTTAGACAAAGTAAAACATCTCTAAATTTTAATTAGGATAAGGTTGAGGCATGCGCTCGCGATA
>random_seq_432
TTAGGCAGACTGTACACTGCACCTAGCGCCGCTAAAGGAGGCTGGGCACCTCCTCCGATTTGTACATAATCCCTTCCAAA
>random_seq_433
ACTGTCGTGCTCCAGCACGGGCAACTTGCAGTCGGGTCTTCTCTCCTTTTGCTATTTTAACGATGGATCTTAGCGACCCC
>random_seq_434
AAGTAAGTAAGTAGGGGCCACTCAACCTCTCGGGCACATGGTTAAGGATTAGCCGGTCGGCGAGCTGGAGCAGAACTTAG
>random_seq_435
CAAGACATAGCCAATGTTGTCAAAACACTGTGGTGAGGTGCAAGGGGAGTCATTTCGTCAATTGATTATACGAACAGTAC
>random_seq_436
CCATGATCCAAATCTTTGTGTCGTTAAGGAATCACACCACGGGTGTCGACACTGTTTTCGACAAAGGTATTCTTATTCCA
>random_seq_437
TTTTAATGGAAGGCAACTGCCCGAGACCACGAGGGGAGTATCACTAGTAAGTAAAGCGGGGCTGAACGGTGCCCAACACC
>random_seq_438
CATACGGATCGCCGGGTTGAAGCAAAAGTCATGTGGAGATCTTGATGTAAATCCGGGACGATTAAAACACGACCTGCTGG
>random_seq_439
TCATGATATAGATGATCACCCGCACCTGCGGGTGTACGGAGGGGAACTCGGCACCGCATTTATGACCGTCCAGTAGCTTA
>random_seq_440
ATTCCGCCTTCTACATGGTCAGAGTCGAACCAAACCAGAGGGCCGGGTTCCCGGTATTCATTATCTCGTGGACTAGTGGT
>random_seq_441
GACTCTGCTGTATTGTACGGCCCTGGGTTTTGCGATGCCCGAATGCGGGTTGAACGCCCTTACTTTGGGCCGGCAACTTT
>random_seq_442
TTGAAGTCGCCAACCAGTACGCTCCAAAGCTGACGCCGCAGAGGAAACATCCTCGTTTGACTCAGAATATCATACATGCA
>random_seq_443
ACGGTCCTTGGTTCTTTATGCCGCGCCAAATCTGCGGGACATAATTACTGACCGAAATCTGCTTCGTGCCCGCAGAAAGG
>random_seq_444
ACTGTAAATCATGCCTAAGGTACAAGGCCCTGATAGATTAACACGATTACGATTGGACCACTATTTTCTAAAGCGGTCGC
>random_seq_445
AGGTCGCATTCGGACTCGCACACGCGCGGGCACACTACTTACAGTTCTTTGATGCAGTCCTCTGATGTCGTGCATCAGGT
>random_seq_446
CACATCTGTGCGCACCATGAATCGTTGCCACCATGAGTGGATCGGCACGCGCCGAATGCCGTTGTTTGTAGCACACATAC
>random_seq_447
AACAGCAAGCCCCTTTGTTGTCCCGTGCTTAGCGATTGCTAGCACTCAGACAGGAATGGGCTGCAATAGCGCGTTAATAG
>random_seq_448
TGATAGGCGAAACGCGCCAGAGTTTAGAGGCGAGAAGCGTATCGTCATATGACCCGACATACCGTTGGACCTAGCGCAGG
>random_seq_449
TGCACAGGGTGATCCCCTGAACACCTTCTTACCACAAGTATATTTACTCCTCGCCGATCCGCTGGAGGGCACAGTAACTA
>random_seq_450
TTTGTAATAGCTGTCGATGCATATCTTTTCGGGACTAAGCCGACGAGTTGTTGCGATTTGAAATGAGTCGATAGCTTTGG
>random_seq_451
CTACCGATAGTTTGTACCGGGAGTGCCTTGAGTGATTTCCCCCATTAACCATGGGGTCACCTCCCACGCGTTTGTATGCC
>random_seq_452
AACAAGAAGCAGGCACTCCCGATGATCACCCCGAGGTTTCACGACAATGGATCTAACGCACACGCACTCATACTAGTTTC
>random_seq_453
ATATGTACCTAGGCGGTATTAACCACGATCAGAGTTCAAACGGCAACACGTTTGGCGCTTCGTGTTATCCGGACGTAACG
>random_seq_454
AGAGCTTCAGGGAATGGAGGACTAATACGACAAAATTCAGGATGGAGGTTGCACGGGACCGAGTGCAAAACTGTACAATT
>random_seq_455
CGCCTTTACTGATTCAGACGCGCTCGTGGGGGTTCCGGTCGCGTCCGATTAACCCCTAAATCTGACAAACTGTGGGGACT
>random_seq_456
GAAGTTATCAGAATTGGACTCTGCTAGAACCCAATGGGGTACGCAATGGGCCGATGATACTTTAGCGGGGCCTGATCAGA
>random_seq_457
GATTGAGGTTGTCGCTTAGCGGTCTTGACACATGTAGGTTGGCTACGGCCTTCCGCTACCTATCCATTCTTTGGATGCGT
>random_seq_458
GTCCCATCGTGAGCGCTCCATGACGAGCGGTTGATCGCCAGGAATTGGAAGGATTTCTGGTAAGCAGGGCACCGCATTAA
>random_seq_459
TTGCCGCGCTTCTACGCTTCGTGGAAAGCATTTCAGGATCAGAATCGGAAGGGGTCGGGACAGCATACGACATTCTCGTC
>random_seq_460
TGCTTAGTAAAGGAACCCTTTGGTTGGTATTGAGTCTCGGCAGATGATCGTATGGTTGTGCTAACGTGTGAAACGTGCCT
>random_seq_461
CGAAGCGAATAAACTAGACCAGGGTTATTTTGAAACCCCCCGCGATTTGGCCAGTCTTCACCTATTATTCCTCCCCGCAC
>random_seq_462
CACCTGTGCGGAAGCGCCAGCCCCTGACCCGAGCGAGATTGACCGTTACGCACGACATACGACTAAATCAGGCCTTCGTA
>random_seq_463
GATCAGGAATTACACGTACTTCATAATTATAAACGCAGTGGTCCGCCAAATGTGGTCATACATAGGTTTATCATCCAGAA
>random_seq_464
GAGCGGCCAGTGGCCAGCTGATATCGATGGACGAATGGCGGCTGCCCCTCACGCCCCAATAATAAATTGCGGATGGACGG
>random_seq_465
GGCGAGCCAAAACGATCTAACATGTGACCGTTCTAGGCCAGCATATACCATGGTCACGCGGTTAACACACAAGTCAATCT
>random_seq_466
TACCCCAAGATACTACGACTCCCCCTAGAAAGAGTGTAAAAGCTGTAACGGGCGTAGAAATAGAAGCAGAGACCGGGTTA
>random_seq_467
AAGGACCGCGTGTGATTAGTGCCGGCGTCCTCATAATTCGCCAAACACTACACGTCAACGCTGCTTTAATGCTAATCCAA
>random_seq_468
GGGCGGTGGTAGCCTAGAGCAAGTTAATGTATCCGCTACGGTTAGTTACAAGGGTAACCTGACCAGGTTAATTTGTTCAC
>random_seq_469
CTGAAACATGCCTACTTGATTATTGCTGAACCAACTCCTTCAAGAAAGCTTGTTGTCAATCAACTTTTCCGGTATTAGTC
>random_seq_470
AACCACACCTACTAGTGGGATTTCTCCGTATACCATAGCATGTGCGAGGAGGGGCGATCGTCCTGGGGGGACACCTTCAG
>random_seq_471
CCCAGGGGTGCATGTTTACGAATTCAGCGCGTCTACGATAGCCTCAGGTCACTCACAGAAAAGGTCTCTCACCTATACCT
>random_seq_472
GCCATACCATATGACATCTTCTGCTGAGGGAAGCATAACAATGCGGTTAAATGCCGCGGACATCGGTTTTTATTCAACGA
>random_seq_473
ATTCTACAATGACCATACATTAGGGACGAGGGCTTGTATCGTGCCAACGACTGTCAACCGACCAATGAAAGACAAGCTAA
>random_seq_474
CTCACGTCGCCAAGGACAAGTGGAATCTGATGTAAGCCACGATACGGCAGCAGACCACCTCCTAGAGCTGGCTGATAGGT
>random_seq_475
CAGTGGCCACCGATCCAGGGCCTTTTTTGATACTCGGTTTTAGTAGAAATGAATCCGCTTGACCTGTTAGCCCACCGCAT
>random_seq_476
CTAGTTAATGCCATGCCGTGCATGGTATCTGAGGTCTTTCTCGCAGGTTAAATTCTTACGGGCACAACTCAGATATACTA
>random_seq_477
CAGTAACGCGCGCATGACTCTCCACGCGCCCGAGTTCAGTCAATGACGCAGTAAAAGTCAGTGTCCCCTTGCCTGACACG
>random_seq_478
GCTAGCCACTCTCGGACCCAGTAGATATGGTGTCCCGCTGCTGCGAGGCTGGTCCGTCGCTTATAGAGAACTGCCTTCAA
>random_seq_479
TCAAGACGCCACAGTGACCTAAGGACCTGTTGTACATAAAAAGCCTACCAAACGAACAGGGCTTATAGAATAAGGAACTC
>random_seq_480
CGGCCTGCGTTAGGTCCCGGGCGAGTTAGAGGCTACTACATCTTACCGAAGGGAACGTGCACATATTCAAGGTCGGGTGA
>random_seq_481
CAAAGCGAGTATGCACCTCGAGCAATGCTATCGAGTGGACGTTAAACAAGCATCCGATTACTCGCAGCTTACGAACCGAG
>random_seq_482
GGGGATCAACCACTCTCGTCTAGGTTATTGGGCCACCGTCACACTCGTCTGAAGCACTACTAGAACCATTGAGTTTGTCG
>random_seq_483
CTCTTGCAATCAAGCTATCCTATGATCTCCGCCCTACACCTCTCATATCGGAGACTTTAGCTCGTTTCTTAAAGATCGAA
>random_seq_484
GACCAAGGGTTTCACTCCGTCAATGAGATGTAGTTCGTGCAAGCTGTCCGCGCGATAGTCTGGAGTTTAAGTCTGAAGAT
>random_seq_485
CTACGATAAACCCTTTTCCAAACCTAGACCGAGTAGCCCAGGAAGGCTGTTATGCACTGGACCGGTTCGGGCTAACTCAA
>random_seq_486
CACGATTGCTAACTATGTGCTAATTTTTATGTCATAATACCTCGACGTGCTAGAACAGTCTTGCGACTGCTCAAGCCGCC
>random_seq_487
TTCCACCCCTATAGACTAGGTATTTAAAGACCTGCGGCAACTAGTAAGATTTGAGTGTGCCTACACTAACTCTTTTGCGG
>random_seq_488
GAAAGGCCACTCCCCTGCATAACACCCACCCTCCGATTCCTCAATATCTGCCTACTTATTACTAACCAACTGCATCCCGT
>random_seq_489
ATCTGCGTAGTCTAATATACGGGTACGTACAGAAGCATGTAAGCGGATACAACCAGAAGCTACTATCACATAGCTCCGTC
>random_seq_490
ACTGTGGGCCTTGGCGCGAGACGACCTATGCTGGACCCATGTGAGGTGGCCCCAGGGACGAGCCTCGCCGACTAACTAGA
>random_seq_491
CTCCTCGAAGACGCGTCCGATACTGAGAGTGTTAGTCACCTGTTCGAAATGAAGCGTTAACACAACCAATTCGCTTTCAG
>random_seq_492
AAGGGATGCACCGTATAGTGAAAAACTAACAATCGACTCTCACCGGGCTGCAATTAGCATCACCGCTAGATAACGGCGTA
>random_seq_493
TAACGTAAATAGTGGGCCAACTGGTAATACGTGTCGACGGGTGAACGACACGGTGACGTCACGTGAGACACACAGTATGT
>random_seq_494
CGGTTAGTGAGCGAGGTAAAGGCCATATCTCTAGACGCGAATCAAGCATACATCGGTACCCGCTAACGCCAAAAGGCGCA
>random_seq_495
TGTTCTTCGGGCAATGATCCCTCAGTCGTGTGGTGAGTGTTGTTTAATGAACGAATTCGGTATGAAAGTACTAGCGAAGA
>random_seq_496
CGCGGATGCCATCGTCATGGAGTCCCACCATGGTGGACAGATTGTCATGTCGTCAAAAGACCGTTGGGTGTGTTCGTCTA
>random_seq_497
CTAGACAACTATGAGCGCTGGTGGGGATCTCGCTTCATAGTTGCTCCTAGTAGAGAGTGCTTCGGTCTCTAATAGCTAGC
>random_seq_498
GCGAGCATGCCATTAATTGCGCTAAAACATCGTAGTAGACCCTGGTAGATACCTTCTAGCATGTGTTCGTATATCGAATG
>random_seq_499
CCAGGCGGTACAGCCTTGATTTTCCGGGGGAGCGGCCACCGACTCGCGGCCCTTACAGAGCCTTACCAGTGTCTGTATAT
>random_seq_500
TGGCCACGCGTGTTAAACTTTTTTCGGCCCAAGCCAGGTTCGTGAGGCTTGTTAGCGTGATACTTCGGGAGTGACCCGTA
>random_seq_501
GACACCCCATACTGGAGCAAAATTCATGCTAACAGCAGCCAGCTCCACCGGGACAGTCGCAGTTTCACTGGCGCATAAAT
>random_seq_502
GTATGATCACAATGTCTTAGAGTAGTGGCGGTACAAGAGGTACGAAGTCGAGCTGCGAGCAATCCTTATCCGCACGGATG
>random_seq_503
ACGGACGTCTTTCACTAAGTACTGGTACTCTGGTCGTCCTTACAACCTGATGGACTTCTTGCCAACTTACTCGTATAGCC
>random_seq_504
GCGGAATCTCAAACGCGAATGCGGGTCTGAGGGTGTATTGCTGGACACAGATGATGTCGGTAGATACTTTCGCCCGCGCC
>random_seq_505
ATTTCGAGGGTTCGGTCGGGGACGAGCGTCCGGCTGTCCCACAGAAGGCACGACAACTCGCTACCACGGGTAACACCCCA
>random_seq_506
AACAACTCCACGGCGACTTAATTTTAAGAAAACGTGCTTAGTTGGCTGTTGAAATACATACTTAGCCCAAGATGTACCTT
>random_seq_507
CGCGTTGATTGGGCAGATCATGATAATCGGGGCACACACTAAACTGAGTTATCGACGCAAAGATTGGTCAAACCGATAGA
>random_seq_508
ACAATATTGATGTTCCTTGTCATCAGACCTGGACGCTATACATACATGATATGGTATCAAGAGTTAAGGGAGTCGCGACA
>random_seq_509
CGGCCAGCAGACATGGCGCCTAGGCTCGGGCGTAGCAACACATAATCTATTTGCTATGAAAACTTGCCGCCGGGGACGGG
>random_seq_510
GTGCTAGTACTTTTTTAAGTGCCCTTCCTATGTTTTCGCTGGAATACGATATTACCTTGTGAGTGTTAGCTTGTATAGTA
>random_seq_511
TTCACAGCTTTAGGTAAGTTCCTACTGCGGAGTTTGTCCCGGCGACCAAAGCACTATGTGAAATTTGAAGTTTTTAGCAA
>random_seq_512
CGTTTGGGCGGCTCACGAAAAGACTTACAAATGGGAGCGAGGAGAATGTGAGGCTACCTTTGTTCCGCACATATTTTGCA
>random_seq_513
CATCTTCAGCGGTACGGGTTATGCGTTTTTGATTTCTGTGTGCCGTTCGTAGCCCAAAGCGGTCGGAAACTCATATCTGG
>random_seq_514
GGGAAGCCTATCTGGAGTTGCGGGCCCAAATCAATCTTCCCACAATGGTGTACCATGGGAATGGAACACTACCGTCACAT
>random_seq_515
GTGTAACCTCTGCAATGTTTGGTGTCGTACTTGAACATTATATGGACACGCGAGATGTTGTGGCAGTGCTCGTGTCAGTA
>random_seq_516
CTGCCAGTTAAAATAAAGGCTGGTCCGCTTCTTGTCCTGCTGGTTGTAACCTCCCGCCATAGGGACAGTTTAATGTCGCC
>random_seq_517
TCGTGCCGCTAAGGTTGGAATGCTGAACATGGTAGTCATATGATAATCGACTGCTAAGTTGGACATTTCACTTGTCTAAA
>random_seq_518
GGATTGCGGTCGATTAATGGGAAGTGATTTCTGCACAGCGGCTAGGTAAGTCCGGTCCCGACGCACGGTCCGCAGGTGTA
>random_seq_519
CCAACCTCCGATCCCTGAATATTTGGTTTACGGGGAACTGACCACATCCTACCCCCGAAGCTTCGGGCGCTAGCAGTCCA
>random_seq_520
CACCTCTTTAGAGTGTAAATGGTAGCGGGACGCCCAGTAATAACACAGCTTCTGAGCACGGGTCAGGCACCCTACCGTAG
>random_seq_521
ACATCCACTGCGCCTAAGTCGTTAGTCTGCCGCTAAGTTGACAAGGGCCTTATTCTATCCCCCGCCTAGGTGACCAGTTC
>random_seq_522
CGCAAAATAGAAGTACATCCGGATGCTGGGTAGCACACCAGGCTGTGTAGATACCATTTTCCTTATCCCTGTTGGCGGGC
>random_seq_523
GGCTCTATACACATTCTATTATCTGTTGCGCCATGTCTTGGTCCCATTGGGAAACAAAGTCGCGCACGCTTGTTATCCTG
>random_seq_524
GTTGGCTCGCGCCACTCTGGCCAGAGAGTGATAATCGGTGGACTTCAACCAATCGCGAAGGACAATGCTCCTAACTACCG
>random_seq_525
GACACCTATCGTGATCAGATATCCTACGTCCGGCCCTCAGTATAGATACAAACGTTCCCAAGTCCCATATCCAACATACG
>random_seq_526
CAGTCAGGACTGTATTTTGGTTGGGCGCATTCTAGCGCTCTCGCAAAGACCCTACCGTCACCGTATTAGCGGATCGGCCG
>random_seq_527
AGCGCCCAGTCGTCACCGCTCTGCATCCTGCATAACAAGTCAAGCGAGCGATTTCTCACAAGCAGTCTAAGTCTGTAGGC
>random_seq_528
GAGTCCTCCTGGTGCTGTTTTTCGAGGTCTACGGGAGGGTAACTGAACGGTCAGCCACCGGGTCAACGCTCTATGTGTTG
>random_seq_529
GGTAATCAGGGAACGCGTTATCTACAGCGTTGTTGTATCCTCGTGTAACAGGGGGGGAGAGGCTAATATACAGCTCTGAG
>random_seq_530
AGTCCCGCGTACGGCTCGACAATGCGCCGTAGTCTCAGGGAATCACATTACCAGGTCAGTGACATGGGCTAAGCATTCTC
>random_seq_531
CGGGGAAAGTGTCGCCGTCTCGTCAGGACCAGCGGACCCTTCGATGTATAGCATTGATGTCTGGATATCGAGATAGTAGG
>random_seq_532
GGCGAGGTGTATCAGTCGCGAAAACGACCGCTCTAGGTAACCCATCGGACCACTTAACGTTGTACAATCGCGGTGGCAGA
>random_seq_533
GGACGTGGTGACGAGTCTTGAGTACGCTGAGATCACAGAAGGAGTCCGACGGCTTACTACTGTCAAATAGCGGCTTGAAA
>random_seq_534
GCGTGTAACGTTGAGTCCGTTGTGCCAGTATGCGAACGCGTTTCTTATCATAAATCGATCAGAGTTATATGTTTGGATAC
>random_seq_535
TTTTTGTCACGTCGAGCGTATAATGAATCGTCTTTGTTGTTACGACCTGCGCTGCGTGTCGGAGAATGATACCGCATCCA
>random_seq_536
CACTACTGCACGCCACGCTTATCCGAGCATTTTAAAGGCTATTCAAGTCACAGGAGTCGGGGAAACCGGACTTTGTTGTC
>random_seq_537
CGCTACCCGGTGGGGTTCCCTGAAACGCTGCCCCAGGCTACTCAAGAAGGCTATCTTTCTGTCAAAATCTTAACGTCCAA
>random_seq_538
CACTCGTTAATCGAAGTTGTGGAGTAAGAGCTGGATACGACTTGTAAGGATTAGCTTTCTACGAAGGGTACCTTCATCCT
>random_seq_539
CCAGCGCCGCCGTCGTCTTTATTTCTTGCTTGAGACTATTAAATCAAGCCAATTTAGTTCTTTTAATGATGAATCGTGTT
>random_seq_540
GAAAGCCTACTTTGGAACCTTATAGTCATTGGCTAAACGGACATTGCATAGGATGGGGATGAACTTTAAAGCGAGGAATT
>random_seq_541
ACTTTCTTGGTGCCTCTTAAATGAGCCCTAATACTTGAACGGGGCCCAGAAGTTATCTGCGCGATCTGTGAAACGCCGCC
>random_seq_542
TCTTAGTAACAGCCCGCACTCTCCAGACGGCCTACCTCACCTCCAACTTGTGGCGCGCTCAGTAGTCATCTAATGACTCG
>random_seq_543
GCCTACAACGGTTCCCGGATGTTCGTTCACAAGCCCGTTATTTCGGTCGGGCTACGTAGCCTCTGGAATGGAGGAGGAGC
>random_seq_544
AAAGACATCCTTGATAATATCAAACTCGCAAACGAGAGCTCTAAATAATGACCTCGTAGAATGCGGCTTTGAGGACGTCG
>random_seq_545
GGTTGAATGAGCCTACAGATGAGTTCGGGGGATACGGCGTCACGACTAAACATTTGCTCTCTAGCCCAAAGCGTGCGGAT
>random_seq_546
ACATACGACACGTCGCACATCTACAACAGCAGGACCCATCTTGATCGTCATCCGCCATAACCTACATTGGACCAGGGTTG
>random_seq_547
AGTCTTGGCGGTACAGCATGGTACCCCAACTATTGTCTGGATGCGGTTGGTGGACAAAATACGCTTATGGTGGTATTCTC
>random_seq_548
AGACCTTTGGAATTATCGGATCCTCGGACCACTCGTAATCAGTGGTCACGCCCCCCCGAAAGGTGTACTCCAATGATAGG
>random_seq_549
ACGCGATATGCCAGGTGCCGCCTGTTACGCCTTCCCGGGTACGATGCTCCACTATCGCGTTTGAGTACTATGGACACAGA
>random_seq_550
GTTCCGCTTGGCTTAAGGGTGCTGGAGAAATCCGGAATCGCTAGCTAATTTTCACTAAAACCTACTCTTGTAAACGGTAC
>random_seq_551
TGCCCCAAACGCCGCAATGCAACGCCTAGGGTCGTCGGTAATCACTGACCAGAATTGATCTGCGGGCAGTACGCAATGGG
>random_seq_552
TCACGTAATTCGGTATGCTGGTTCGCTACCTTATTACGTAGGCCTTCTAGATACGCGTTGGGCATGGCCACTGTGATTGG
>random_seq_553
CACCGGGCAACATCGACCGTGTAAAACGAGCTTGAGACCCTATTTCAGGTGGAAAACGGAGGGCAGGGGCTCGTCCATGG
>random_seq_554
CACGGGGGAGAAAGCCCATGGTCGAGCTAGGGTTAGAGCCGTAGCCCACACTATAAAGCGGAGTAAGACCAGAAAACGGG
>random_seq_555
CTAGGCGCCAGGGTTTGAGTTAACGGAGCTCACGTGGCTATTAGCGCAACGAGATTACACGATATAGTAGCCTTGCCCTT
>random_seq_556
AATGCCAGATCCGAACCGTAGACAAAGGCGGACTGCGCAACTGGTCGTTAACAGAACAAGCTAATGGTCAGTAGGCGATC
>random_seq_557
TGAAGTACCAAGTCGTTCCAACCAACGGTGAGGTGTTCTTCAAGATCCGAACGATCACGAGTCCCAGGGGTGAACAAATT
>random_seq_558
TGTTAGGGTTTACCTATACTCCAGCTAGCTAACGGGAAACCACCGACCGGAAACCACCACATAATTTGACCTTGTCTGCA
>random_seq_559
GTATTGGCTATTCACCCCCGTACCGTTTAGACACCGCGTCAATTATAGTTATCTGCTTTTACGCACAGGTACGAATGCTA
>random_seq_560
GGTGTTTATACCTCTGCGATTCTCTCCGGCGTAGTATGTCAGCTACGACTATTGTTTGAATATCTTAGGCGACCCCATCT
>random_seq_561
GCCAAAAGTCAACGCAGTAAAAGAGAGTGTTTAAAGGTGGTGATAATAATCTATATATTGAGCTTTACCGAAGGTTATCG
>random_seq_562
TTTGTACACCTTGTCACAGGGTCAGAAACACAGAGTCGAAATACTGCTCTGTATTCCTCGTAGTGTCTCTGGGCTGCTAT
>random_seq_563
TTGGCAAAAGGTGGCGGAACTAGTTCGATGTAATACTTAACCCGATCCGTCGTGCCTGATCCTCGAGGCGGGCCATTTTA
>random_seq_564
TGAGTGTTGGTATTCTCGGATGGAGGAGAACCTAACTTAATAGCTAAGGATATGCTTATTCGTTTCCCTAGTCCCGTTCA
>random_seq_565
ACACTGCGTCAAGACGCAATTATATCCAGTTGATGAGAAGTGTACATTCATGTTTTGGTAGGAGATGGAATTGTATCTAG
>random_seq_566
GACGTCTCGGGAAAGCGGCGGGAGGTGTTTAATTACATCTTAAGTCAGCGAAGAGCCGTCATGAAGGATAACATGGATCT
>random_seq_567
AAGCTGCGACGACACATGCAATCACAATGAAGGAACATTAGTTCCACCAGCTAATCCTCGCTACCAGATACATACATTCA
>random_seq_568
GGTCTCCCGCCGCATGTGGCACCATTACGGCTGATCGGATCGCCGGTCAGACACCAGGTTGGACAGAAATCGCTTACAGC
>random_seq_569
AATGTACCCACTACCCTTTCTGAAAGCCCATGGCTAGGCACCATGGGGCGGTGCCCTCGAAGGTTGTAGAAGACCCCTCG
>random_seq_570
GAATTTTGTGGCGGGCCTAATGAAAGATCTGCTCCCTTGTATCCTCGTATCTCTTTGTACTTCCCTTATTTGTGTGTACG
>random_seq_571
TGTGAAGTTATGAGTATTGCTACGGACTCGATCGGATACGTGGTGTACGATCGTAACAAGTTACTCCGGAGTACCAAGCA
>random_seq_572
ACCCATGCCCCTCTACTAACAGCTAACGTACTATGCGGGCAGCTGAATCACCGCCCGGGCATGTATATAGCAAGTCTTAT
>random_seq_573
CGGCGTTGTGTGTGGAACCCCTGGTCGGCATGCGTTCTGGAGATGTAAGAAATGGTGTCCCAATAGTAGACAGTTCGCCT
>random_seq_574
GTCTCGCGCCACCATACGTCCCATCTTATTTACGATCTCGGTTTGAAGGCACGGGGCTAACACAGGTTACAAACGACGCG
>random_seq_575
CCGTAAGGTACCTCAGAAGAAATGTAACGCGGTGAGCCGTGCCGTGGCAGACCTTCACGTGCGGGTCTCTCATTCTTGTG
>random_seq_576
CGTGTTTAGAAGTGACTCGTTACGACTGGACTCCTGCAGTGGCTACTCGCCTTGAGGTGGGGACGACATGCCTTCCTATC
>random_seq_577
ACTAAACAGTAGCTAACGGAAAATCCACAAAGAAGATACGTCGCCCCCGGTATAGACAACTCCTTCCGAGTCAGTTAGCC
>random_seq_578
GGTCTAGGACTGTACGCCAGCTCGAAATTAATGGTATCCTCCAGACACTAAGCCGAGTGAGCATCTTCACGCTACCTCTC
>random_seq_579
CGTATTTTACATTATGTAATATCAGTCAGCAACAGCAGAAGCGACCGAAGTGACGGCAGATCCGAAGATTTTCCGTATAC
>random_seq_580
CAGTAATGGTGGGTCCGCCTTATGTGCCACTCTAGGAAGTTAACCTTCAATTTTCGAGAGCCTCCCCCAAGGAGGCTGTG
>random_seq_581
GCCGCAAGCCCTATACAGCACTAGTCGTGCGAGGCAGATTGATCCATGCCCGTTGAGCATATCCGTCCCAACTTATGAGA
>random_seq_582
TGACTATATGGTCCCTAACTTGCACCCTTTGCACTCTACACGGGTGGCGATCCTGAGCTTGGCGTCAGAAAATAGAGCGC
>random_seq_583
ACCGAGCGTTGCAAATGTCGGACATCGCGAAGAAACCAACGGGACGACGCTAAAGAGGAGAGAGATGACGCACGTTAAAC
>random_seq_584
GTCGCAGAGAATACAAATCTTATCCGCGTGCCGAGATGACCAATACTGTCACATGGCCTAATCCTATCAGTATACAGGCG
>random_seq_585
TAAGGCAATCGTACATGTGTGATTAACATAGTATTCAACCTGGTCGTTAAAGCCCCCGTTGAGGAAGGGGTCTCCCCAAC
>random_seq_586
AGGCACTGAAGATCAGACACAGATGGCACGGGTTACCAGAGCGGCAAGTCGATTCTAATGGGCGGAGTCCATCAATAAAC
>random_seq_587
TCTCCTTAGAGGATAGATCAGTTTCAGGACACATAGTCTTAATCTCGCCGAAGAAACAAGCTCCTTGTGACAACATTTAT
>random_seq_588
ATTCAAAATACCTGAACGGTACGGACGGAGCTATAAGTGAGGTGTGGATGATAGCGTCTACAGGGTAGCTTTGCTACTCA
>random_seq_589
GCAAGCATCTCGCAGGGTCGGCCGATATCCTCGTGCAGGCCCCAGAACTCACGTCAATCCTAATGATTGAAGATCAGCAC
>random_seq_590
CCGCGTAGCATCCGTGCGGAAAAGCCTCCCGAGACGTCAAAGACACCTGCCTCATGCGTGGAGCAAGAGAACTCGCGCGG
>random_seq_591
AGTTCGGGGTCACGTGGCTGCCGATTAACGGACTCTCTACCCGGTCTCATCAAAGTCTACGGCGCTACAGTAGCGAAATA
>random_seq_592
GACCGTTAGGCATGACCCCTAGTTTGGGTATGACGGCACTAAGTTTACGTCCTTTACATAATTATTGCTTCGCTGGGGGA
>random_seq_593
CCAGCGCCTTATCTCCGAGGTCTATAATACCCGGCTCTAACGCTCGGTAGCCGCGCGGCGCGGGATTCGTAAAATGACAT
>random_seq_594
GTATTGTCTGGGCAGACCAAGTTTGTCTGATATCCTCAGAAATGACATGCGCTGCCCCATTGCAACCCTGCTAACTTTCA
>random_seq_595
GACGCAGATAAAGAATTGAGGCAATACCCTAGATGTCATGAAACTATAATCTACAGTTATATACCTATGATTGATCCTTG
>random_seq_596
AAGTGATCGCGCGCTTTGTGATGAGCATACCGGTTTTCAAGGCAGCCTCTTATCTAAGATCGGGCATGTGCCTGCAGGGC
>random_seq_597
GAATACCTATGCACTTGCGACGTAGAGTTGGGCTAAAATTCTGCACGGGTACGCGGTCCGCTAACCGTCATCTTTGTAAC
>random_seq_598
AAGGAGTACGAGACTATCATGGTAAATGTTTAAAACTCGGGGGTTCAAGCGTAACTGGGTTACTACGATCCCTCCATTGG
>random_seq_599
AGCACATGCTCGCCACCTTAGTGCCCTAGGCTACTGCCGCAGCGCCAGCAGAATGCACGCAGCTTGTAACTGAGTGGGGA
>random_seq_600
CCACTTAGCTTTTTTGACGAGTGATGGTACACCACAAAATTCGTGGTCCATTCACGCTAACATCATGAGCGCGCGAGCTA
>random_seq_601
CAGCGGCGTTAACTTGAACCTTCCGCTTAGAAGTACGGGGTGAAGGAGGAAAGGCACCAACGGGTGTCGATACTCTTAGA
>random_seq_602
TTAGTTCGATATGGTATGGACAGATTTTGGGTACACCGATAGTTGCTAGAAAAAATGAGCAAAACTTTGGTCGTCCGTAA
>random_seq_603
TCAAGGGGTTCGTAGCGTAAGATATGTCGCCTTCGACTAATTATCGGTTTACCATTTATTGGTTGTGGTCGCGCAAGATG
>random_seq_604
AGAAATACCCTCCGCGCCGGATCCTACAGATTGCCTTCATTTACGCAGGGTCGAACCGTCTGAGCCAGATACGTTACCCC
>random_seq_605
TCAACCTTCTTGCGCGACATGGCCGATCGTGTTCCCGAGCGTGTAAAATGTGCAGTAATTTAGGACCGAAAGTTATTAAA
>random_seq_606
TTCAGACAAACCCTGATGTGCGCCGAATGATGCACCTTCGATTTAACTCCGAACACCCCCGCATGCACGCCGAGACCCTA
>random_seq_607
TGCCCCGTAAACGACGTCTCAATTTTCCGACCATCCTAACAGCAGGGGCGCCGAGAGAATCAATGGCAGGTCGACATTTG
>random_seq_608
ACATCTAGCCACTCTTTGCGACTGAGCTCCCTTAATAGAGACTTATCGGATGCCATGTCAATACTCGGTCCCTGTGTCTG
>random_seq_609
CCCGACGTAGTGTCATGAACTGCATTCAGACGTAAACGTATCTGTCGGCCCATGATACCGAGAGAACTTTTGGTTCATTA
>random_seq_610
GCCATAAAGCAACGTGCGTCTCGTACAACGAACTGGCCCTCTCGGCACTAAAACGCGGTTCGGTTGGAGGCAGCCCCGCG
>random_seq_611
AGAGCCATACACCCCTCTCAAGTGGACATTTGGAATTCCAGATGGGGGACTGTATATCACATTCAGGCCCCCCACGAGTA
>random_seq_612
GGCAGAGATCTGCCTTACTGGCCCTAAAAAAGATTATCTTGACAACCGCGGAGAGGAATGGGCGTCCTATCCTCCCAGGA
>random_seq_613
TTCCGTGGAGCTTAGGGACAGATACTGTCACGATTACGGGCAACAAAACTAACCAGTGGGCCAAGGTTCCAGGTAGTATT
>random_seq_614
CAAAATTGGACATCAAGGAGACCCGCTGTCCGATTTTCTTGAAAAAGAATCGTATTCCAGAACGGCACATCTCGTGACTG
>random_seq_615
CGCTATGGAAGTGATGATACCTGCTTATTACCACCGACGCCGAGTGCCCCGTCTCCCCTCAAGCGACTTAGAAAAACCTC
>random_seq_616
GAGAGACGCTCCAGGAGGTCCCCCATTGTCAGGTGTCCCGTACTTGTTCGTAAGTATTCATTACGTTAAACAGTTCGGCG
>random_seq_617
CTGATCGAACACGACTAGTAGCCTGAAGTCATGCTACATTCTTCGGCCCGAGAGGCAAAAAGTTTAGCCAGGGAATTGCC
>random_seq_618
TCAAATCCCGAAATACACAATCAAGGCGGGGAAGACGATCGAATAAAGAGACACATGCCTGCCTTTCGCCACCGGCGGAC
>random_seq_619
CGAGCAGAATCGATTCGATTCAAGCAGCGTCCTTTAACAATGGTAAACGTCCCTTCGAGGTCGATCTCTTTGGGGACCGG
>random_seq_620
GGGATGGTCGACTTATCTATGGTGTCTGATGAATGGTATGGATCTAAGTTCCAAGTGCTCGGCCGTCGTACCCTGATCTG
>random_seq_621
TACCTATACGGACCTCCTCGACTAAGCAATTGTAATGATAACCCATATCAGGCTCCACCTCGTCTTTATGGTTGGGCCGG
>random_seq_622
TACCACCTCGTCCCTAGCCTACCATAAATCGCTTTTGTCGCCTACGGCGCGCTGCTTGCCTTAAGACCTCGGGCTATGAG
>random_seq_623
GCGGCCATAGTCCTCAAAAGCCTGCGGAATCGCAGTCCCTTGTTCCCTATTACCCTACATCCTGGGTTAAGACCCTCCGT
>random_seq_624
GACTTCCCGCTTTGGGGACATGGTTAGATCGTCGTTCCCCATTCGGTGAGGCTCTTTCCCCAAATTGTGCTCGACGTTCT
>random_seq_625
CTCACACAGCGAAGCCACTTGTTGTAGCCTGAAACGATTACGAGTGTTCTGGTTATTCGTCGGCCATACCTCTCCGAGTC
>random_seq_626
CGTTATGAACGCGTACTGTTAACCACTTTAGCGGTATTCTTGAAAACAATGATGGCTCGAGGCATAGGTCAGCCTGACTG
>random_seq_627
TAGCGCATTGCAAGTTGTAGCTCGAGCTGGCCTGATTACTGCATCCAAAGCGGGAACGCTTAAATATACAGAGCTTTGGT
>random_seq_628
GACTCCCTTTGGGGATAACCTATTTACGTAGCGCTCTATACCTGATCATATAAACCGAGCTTTCCGCTACAGTAACCGAC
>random_seq_629
TTAATCGTGCTAAGAGGTAGGCTGAAGTGAGTACATATGCAATAGGGGGGATATTCGTACATAACACTGACCGGTAGGAC
>random_seq_630
TAAGGGCAGGAAATTTGAAGCCGTAAGGGAAATAAATGTCGTAATTGTTAGACTAGGCAATTGGCCCCATTTGTATAGAT
>random_seq_631
GTATGCACGCTACAAACTTACGAGCTGCGCAGGGTCATTTATGAGTTACGGGTAGCGCGAAGGAAATCGAATTTACTTTG
>random_seq_632
CTGAGCTTCCAGGTTTGAACTACTCGACGCGGGCGATTCTACCTTGGGAAACTCCTCTGACCAGGGCCGAGCAACTAACA
>random_seq_633
TCCATCTACATAATGTATATTGATCGCTCTGCCAGCAGCTCCAATCGAATGTACTTGGATTAATCGTAAAACGCTGCGAC
>random_seq_634
AGGCAACATGAAAGTCCAATCGCCCGCTATTGGGCGACGTTACAAGATCAGCATACAGAAGTCGAGGCCAATGAACCCTT
>random_seq_635
AATCACATAACTAGTGTGGGATTAGTGTATGGTGTAGGATTTGCTGGTCGCACCAGCTCTTTCTATTGGGGGCGAGTGTT
>random_seq_636
ACGCAAGAATTCGCACGAATATTTTTTAGAGCCGAAGATTTCGCACCCCCGGAAACCGATGGCTACGCCCGCGACCTCTT
>random_seq_637
CGGGTCTTGCCGCCAGGCGCGCACGGGCAAGGAGATGCGGTAGCGTCAAAGCAAAATAATGGTATTATGGTTTCGTTGCA
>random_seq_638
TCCCTTCCTCTACCACTTTAGCGCAAAAAGTATTTAATCATCCGTAAAGGCTCCCGATTACGGACCGCTGGGTAGAGGGT
>random_seq_639
CTCCAGAGATTTATTTCTCCGGATAGCCATGCCTACCGTCATGGTACACCATACGACCTTGTAGACTTAGCTACCTTACA
>random_seq_640
CGTGCGCAGAGGGGAAACTCGTGGGGGAATGCAAGGCGTATGTGATGTCCACAGGATTAGCTAAATGAAATAGAATCGCA
>random_seq_641
ACAGGCAATGGCACCTAGTGACCTCCAGCTTAAGCCATGAAACCTAACGTATCTCTGAAGCGCACGCTGTCGTAACTACA
>random_seq_642
TCTTGTACTGTAGTGCTAGCCTATATTCCCCAGCTGGGTCTGCGAAGTAGGATTCATCGACGTCGCCAATCGCTTGCCGG
>random_seq_643
CGGGATCGGCTCCACGGGGACTAGATTGAACGCGTGGATTCTCATGCGTTCAGAACGGATGACCGTTGCAGTGTAGGTCA
>random_seq_644
CAGCCCAAGTACATAGGACAGCGCGTCCCCGTTCCATCGCATTCTGAACCCATGAGCTATCACTTCCATTACTGACCTGA
>random_seq_645
GATGTAGTAGAATAGGCCAACTGCCTATGTTTGTACCCTGTGGTGCGCCAAACGGAGGGAATACCTGGACGTTCGCCAGC
>random_seq_646
ATGAGTAAATAGTTCGCAGGCACAGTACGATCTGTACACCGGTGCAATGAGGCCAAATGGGAGGAATTTCTAGTGCGCAA
>random_seq_647
TACCCATCCCTTTGTTCTCATTCACCAGGCGTGAGGGTCTACAAAAGGTGACAGGTTATAGTCAGCCCAATCATCACGTA
>random_seq_648
AGCCGCCTAGGGGTCGACGACTCATGACCCAACTTATAAAAACGTGCATGGAGCCAGAGGCGCTGCCTGGTAGTACTACG
>random_seq_649
CCGCTATCCATAAGGTCACCAGACCTTAGCGATTGTCTATACCTAACGGTGCTTAAGGCATATCGCGGGGAGAGTGTACA
>random_seq_650
TCCCCGTCTATTTTCAGAGCGCATGGCAGCATAAAGCTACTATGTTATTCAGCCGTTCCACACTCGAAACAACCCACCTC
>random_seq_651
CGCCAACGTTAGTGATTATCACGAAGTTCACGAAAAGCACTTCATATTTGTGTTGAATAACCGCTTATTACAATTAGTCA
>random_seq_652
TTGTCGACCTGGACGTGAGCGGCGCCATACCCGTGCCGCACAGTATACCCTTCCGAACTCGCCCACCAAACTGCCATACA
>random_seq_653
ACGACTTTAAGCAAGAGTGGGAGCCACACGTGCGATTATACGATGCTTTGGAGGCAATGTGTCGGCGTTACCGGTGCGTC
>random_seq_654
AACAGGTTGGCCCAGTTTCCTAGCGCTTGGCTACCTGTAGTTCATGAATCATCCTGCGTCTCGCGGGCGTACCTCCGCCA
>random_seq_655
GTGCACGCCTACGACACACGAGCCGATAGCTCGATCAAAAACGCATGAGAAAACAGAACCATCTGGCTCGGTATCAAGTG
>random_seq_656
TGTTTTGAATGTTAAAGACTTCTTATAGCATGTTGCTTTGTCCATGACCACCGCATTTGCCTTTACAGTGTCAACGGCTG
>random_seq_657
AATCCTTTATGTGAGCACAAACCTATAATGTGTTTAACCACGGTTCTACATAACACCACAGTAGCTAGCAACCGACACCT
>random_seq_658
TTTTTACCGCCGTTTACGACACCTGTCCGGCAGATCCTCTTTGCCCCGCGAGCACTGTGGTCGTTTCTGCGGTATAAATA
>random_seq_659
AAGCATGTCCGTTAACGGGATCGGTTTACTATAAGATCCCTGCTGGTGCTCAATATTCCGCTTTTTTATTTACAACACGT
>random_seq_660
GGCAACACTGAATCGCCTTCCGGATTTCGCTCCCGGGTTTCTGCCCGATGTCCTTGAAGACGTCTTGCTGTTCTGTGAGT
>random_seq_661
AATCGGGGTCACTCGGTGCGTCGCCGAAACATCCGTGGCATTAGCGATATATTGTATCTCCCACCACGCATATAACACGG
>random_seq_662
TTAAGTCCGGAATCTAGCGTTCTGAGCCTGTTAAGTATCGTTAAAAACAGGCGGGTGAAGCTTAAGAGTTTGCTCGATGT
>random_seq_663
GTATTACAATAATCAAACTACATGAGAAGTCGTGGTGCACGCGCAAAAAGCAATGTGAGTCATTGAACCACCCGAAGTTA
>random_seq_664
CACGCCCTCAGACACATTTGTAGTAATAACGGGCATAGTGGGATAACTACCCATAGATACCTTGAAAGAATCTGCATAAA
>random_seq_665
ATCAGACTCGAACCGGGGAGGGGTCCGTCTGTCCTCAAGCATAACTTCATCCTGAACCCGTCAATGTTGCTATCTACAAC
>random_seq_666
TAGTAATCGCCCTGGAGACTAGCATCCCAGAAACCACCGGGTTGGTTAAATCCACCTGGTGGACTTGAGAGATTCTTCCA
>random_seq_667
GGTGACTGTGAGGTGAGCATTTCCCTGAACGTGGCAGTCGCCCTGATGAGAGGCGAAGCTCACCACGTGGTACTTCAATC
>random_seq_668
CGATGCCAGGTTCCTCTCCGAGTATATGGAGATCAAGACGTGCATCAAGAACAGTGGCTTATTGTTGAGTTCCTCAGTTT
>random_seq_669
GTTTCAAGCAAGCATGCCACACAGGATCAGCAACATCAGGTTCGGGCAGCTCTGATAGAAAGCTCAATGAGCTGTCTAAC
>random_seq_670
AGTAGCGACCGTGACTTCTAAGGCCACACGTGGCGCCCTTCTATCTCCTAATGCGCAAGAGATATAGTCACCGAGTTTGC
>random_seq_671
GTTAATTGTCGGGTTTCTGTAGATTGATAGGCTTGACTACAGGCCCCCGCCGTGTCCTAAAAATGGCGAACGCCCTAAAC
>random_seq_672
CGCTTGGAAGGCTGCCGGAAAGTCTGAAGGGTGTAAGAGTTGTAACTTTCTAAGTTAGAAAGAGGGCCAACCAGCACAAG
>random_seq_673
CTGCCCGACCGGACACCGAGGGTATTCGCAAAGTCCACTAACAATGGAGTAGTGATTAGCTACCAATAATAGGTAACGGG
>random_seq_674
TGAATGATGTCCGATGCAGCTTGCAGGACTTTTAAATTTACCCATCCGATCATCGATCTTGACGGTTGTACCAGGGGTAA
>random_seq_675
TCTAGATGGAAATAACTAAACTCGCTTTCCCGTCGTATGAGCGTCTTTAATGCCTGAGTTATCCGTGATAGAAAAAGTGA
>random_seq_676
GGGGTCGAGCCTCGTATCCTATCGTTGATCATTACGGGTCGATCCAACGGGCAGTATTTCCGTTCTCTTTCTTTAAACGG
>random_seq_677
CGTTTTACACCATAGCACATACCTTCAACGGCCCCTCATCGCTATTTTGGACGACCTGTAATACTTAAAATAGAGGAGCT
>random_seq_678
GGAGGGCTAAGCTAAGACCAAATGAACTTTCACTAGACTATGTGCTTAGACGTCGTCGTAGCCCGTTGGTTGTCGGCAAT
>random_seq_679
TTGGCATACTACCCGGGATCCAACAATAGTCTTGAGTATTACTCATCATGCGAACATTTAGGAGGCCTGGCGACCCAGCT
>random_seq_680
AGCTGTAAGATACAACTTGACACAGTTACTAGGGTCTGTAAACGGCACCGGTCAATCGCTTTATAGTGAATAGTACACAG
>random_seq_681
CTCTGATTCCTGCCGATCGGGGCAAGAGATCCAGATGTTCGACGATGCGCCGGTGCTCCTGCAACTTCGGGGCAGTCACT
>random_seq_682
AGTAGGACCACAACGATGCAAACTCGAGGAATATATGTCGTTCAATTAGCGTCCTTAGCCCTATCCCGTCGTGAGTCACT
>random_seq_683
CCGGGGCTATGCAGACAGGCGGCTTCCAATACTCCGCGCTCTGGAACGACGAGACTACATTAATCAACTATCGTGTTCGT
>random_seq_684
GACAGCTAACGTTTCTTACAATGAACTGTTCTCAGTCGGTGCGCCCGAGTTACTCGTACGCGTTCCTGTATTTGGTTTTC
>random_seq_685
ATGGTTGTCTTTTTGCCTAGGCGAACCAGGCATGATACAATTGTATGATACCCAATCGCCGCACCAGTGCCGCAATCCCT
>random_seq_686
CGAACAATGTTAGTGACGTGGTTAACAGTGGACGGCCTTTAGAACCGCCGGCAAAGAGGAGAGCCATAGCCTAGTCTTTC
>random_seq_687
CGGCCTGTTTTCACTATCGGACCTCTTCCAATTTACGGGTTATTTGACTGCTATAGACGCTCTTGCATCTTCTAGGCCAT
>random_seq_688
CTCTAACAAACATCTCGGAACCTGCATGATTTCCATCAACAAGTTCCACTATCAGACGTGGGACGTGTCTGACTCGTTGC
>random_seq_689
ATAGGGTATGGCGGAGCTTCAGTCTTACCTCGCTGCAGTTGAATTTCCCACTGGGCGATGGATAGTTTAGAGTGGCTTAT
>random_seq_690
GGCAGAGATCACGCGCAGTGTACCGGTCGTACAAGGTCATTGCGTCACCCAGGAGGAACGGCAAAGATCCCGCATCCTAA
>random_seq_691
ATACCACTGACGAGACCTCGCTCTTGCAAATGGGCTTCCTCAGGCCGCCACTAACGCCTAACAGGACCGTTAATGCTTGG
>random_seq_692
GCCCTAAACTGCGACTAGGCCGGTTTTATGGTTTGACCAACTGCACAAGTACCAGAACCATAGGGAAGACCGAGCGCAGT
>random_seq_693
TGGCTCTACGAACTGCCAGAGACTTCGCAGGACCTTCCTTCACATCTTGGCAATCGCGGGCCAGTTCTTGTGTATACCCT
>random_seq_694
CACGCGCAGGGCCCCTTTTCCCTGCCTTCGGAGTCCAGTCAGGGTTTTCGGACGCCCTGGAACGGTAATACTAGTCTACC
>random_seq_695
GTAGGCAATCTAGCCTCCCTTGCCTGAGCCAGCGGACATCGCCCGGCAACGTAGGGTGTCGAGTCTAGTCAAAGGAACAT
>random_seq_696
GTGGTTTTTTAAAGGACTGATGATACCCGAAACGGGTTTTTAGCGTTGGCCTCCCACAGTTTGGGATTTTGTGAAACATG
>random_seq_697
GGGAATGCTGGCACGGGCGAGCTTGGCAACTTACCTTGTGCCTTTTGCTACGATGCACTCACGGGCCCGTATCGCTTTAG
>random_seq_698
TGCGCCCCGTGAGCGATACATTGGCGCAATTGTTACTAGAAGGCCGGACTCGGCACGGACTCGACGCTATAATGGGAGAA
>random_seq_699
GTACAACATTACAACGCACTTTTCGGTTCAGGCATGGTTCGGTTTAGAATGCAAGCAGATACCCGAACTCCACGCTATAT
>random_seq_700
TAGGTTATATGGGCTTGCAAAGGGGTCGGTTATCACGGGGCCTGGTTGACTCACATGCAGACCGACGTGGGTAATTCTTG
>random_seq_701
TCGGAAGTGATCTCACAGTCCTTGTACCCTCGAAATAACTGGCAAAGTGCTCAGGGCGGGACCGCTCTGTGGAAATTTGT
>random_seq_702
CAAGGTTGGAGTCCGGGTAACGATTACACGCCTAACCTAAGGGAGCGGTGGTAGAGGGGGGGGCTAGAACTGAAAAGAAG
>random_seq_703
GCGGGGGTTTCTATTATTAACTCTACTTTCGAGGCAAAAATCGTGTTAAGTCCCGCGGAAGCTGTGATTTTAGGTGCCGT
>random_seq_704
AAATACGTCTTTAGAATCTGCAGCAAGGTAGCAGCGTACGAACCTGTACTTGACGTCAAGATGAAGAATCCAATCAAGCG
>random_seq_705
TCGTAATAAGGACCAGGTCTTGGTTCGTCGCGCTACTGGAACTAAAGGCCTTGAGGGTGCTGGGATGCTTTCGACCACAT
>random_seq_706
ATCTTATCCTTCCTATAGCCTGGCCCATTGCTTAGTTCAATTTTGATAGATATGGCCCGTTTTTGGATTTAGGTCTAACC
>random_seq_707
GTATCGTCCGGGCTATTTGTCGCAAGGCGCTGACTGCGCCAAAAGTAGAACGACTGAGATATGATGTAACAAACGGGTGG
>random_seq_708
GCCTACCAGAATTATTAAAATCAAAAACCGTTAACAGCGCGTCTCGCACAGAGGTTTGCCGCCTGCACAGCATTCCGGGG
>random_seq_709
GCGCGGCGACGTGCGTCTAGGCGGCTCCCATAAAACTGCAAAGAGGTATGCCCGGGGTCCCAACTCCTTTCACGCTGCAC
>random_seq_710
CTTGTCTCATTGATCCTGTATCGGGTGATGGGTATCCGTTACTTAGTCGATAGAGGTGTCGCACAGGGTGTTTGCCTAGC
>random_seq_711
ACCCGACTATATAAACGGTGTCTCCACGTTATCCAATCTTGCTCGGCATCGTAAACCACTCTCATTAAGTAGCACCCAGT
>random_seq_712
GCCAAAACTAGGGGGCGCAGACCAACTCCCGCCTACCCCTGGGTTGCGGCTAGGAGGCTCCGATCAGAGCATCGATTGTG
>random_seq_713
GCAGGCCGTGACTTGATTTCCATCGTAAGTAGTGTACTGGTAAAGCATTTTCCGTTATACTGTCGAAGGTCCCGATGCGC
>random_seq_714
TTGTGCAACGAACCAATGCGTGAGCGCCCAGCATACCGGAGCCTCTCAACTAGGGTAGGGGCTGATAAACTAGCTTGCAT
>random_seq_715
ACATCGATGTGAATAACGTCCGAACACAGAAACACAAATCAGTAAGATTGCGGCCAATATGATCGGCGCGCGAGAACCGT
>random_seq_716
CCATATGTCAATCCGTTTCAACGCTGTTTCTAGTAGCGCCTCCGGGCTTCATGAAATACGGGGTTGCTAGACGTTGCGGA
>random_seq_717
AGCGTCAACGCTGAAACAATAATACTCTTACCCTACCCACTAGTTTAATACTCTTACAGCCCCCCAGTCAGATCACCGGT
>random_seq_718
GATCTCCTGAGATAAAAGCTGCGCCACGGCGCAACACTAACCAATCCTTATGCTTACTAACACACTATGAGATCGCTTCC
>random_seq_719
CTCGCCGGGAATGATCGGACAATTATAATTCATAGACCGGAAAAACCCTGGTTTATAGAGAGAAAGGGCTGACCGGATCT
>random_seq_720
TGTCCTAGTTTTGCGGCCGATGTCTGCTCTTCTATAATGGTCCGTGGTTGATAAACGCAAGGCCTACATGCTTTTACAAT
>random_seq_721
GATTAACTTACTGACGAAAAATGGTTCATCGTACATATTAGTGCTGCACACCGAACTCCCATCGGCGATGATCGTGGGAG
>random_seq_722
TAATCAAGTGGTTCAGTTATTGGTGGAGGGTGGTCCTTTTACCCGTTGTGCTCAAGGCCTCAGCTCAGGGTCGATGTTAG
>random_seq_723
TTCCTGGCTAGGTGAACTCGATGGTACCACTTAGCCGCTACTTCCTCCTCCGGGCTCCCTCTGGGAGTTCCTTGTTACGC
>random_seq_724
GTCAAATACTCGGGGCACGAGCGTTGTAAATCTAGCATACCTCAATTCGCTGACCTGCCCCCTTGGCCGATTAAATTCAC
>random_seq_725
CAACTGTGACGTCAGTCGATTAAGACTTGGAAAGACGCCTGCACAGAAACAGCTGGTAGCCCATTACTGCCGAGACCTAA
>random_seq_726
TTCATATGAAATCATTTGCGTTTCAAATTATATGATTAGCACGTCTGACAAACCAGAGTGGCAAGAGTTGATCGCCACTC
>random_seq_727
CTCAATCGTTCGCAACATCTACATGGCCGGACGAAAGCACTTGCCTGGACATCGAAGTCGTAGATAACCGGCTTGGCCTA
>random_seq_728
TGGGCAATAAGAGTGTAAATCTTGTCCAGGAAGCAGCGCTCGCCGGGGGTGTTCACTGCTATTTTGATATCTACACCCGT
>random_seq_729
GAAGCTGTTTACCTATGGACCCTGCAACGTCCCGTCGTTCAGCGATTGCAACCCATTGTAGTGTGCAGTCTTATACCCGG
>random_seq_730
TTTGGGCTCCCATGTTCTTTTATAGACGAGGGAACTAGACAAGACAAGTGGCGGACGTCAGTGTCCAGACAGAGATCGAA
>random_seq_731
TGGTTAAACACAATAATGAACTCCCATTGCCTTCTCGTCTGTGTTATGCCCGTCCGGCGGCGTAATCTCGATCCGAAATA
>random_seq_732
GCCTCTTGTGCCGCAAATTCAGAGTGAGGGCGATGTGGCATCGAATTAACTCTTGGGTTGAAGCCGTAAACATGCCTTGA
>random_seq_733
CTTCGAACGACTGTCGTAACCTTGCACATGTAATCTCGATCGGGAGGGAGCATGAGTCTTTTGCCAAACTTACGCTAGTT
>random_seq_734
GTCCTGTAAGATAGAGTGCTCCATTGCGTCTGGTGACGAGGCAAGCGGTAGAACGCCCCGTGGGTCAAACGGTATCACTT
>random_seq_735
TTGCCGGAAAATCTAGCTCAGAGAAAGCTGGATACGTGGTTCAATATATGAGTTCGGGGACTACTCAATAGATATTCTCC
>random_seq_736
TGCGTCGGGGTCTCGAGCTGTTGTAAACTCGGTAATTCAAATAGCCTGCTGGGCTGGAAGCCTTATCATAAGTCCGTGTC
>random_seq_737
TAAATATGCGGTAGTGGTGGCGACCCACACCTCTCCCTGAAGGCAATTCGCTCCGTTCCCAGTTCGAGTTGAACAATAGC
>random_seq_738
GCGCTCCATGACTCTTTTTATTGGTGCCCACTACGCAACTAGCCGCTTCGCGAGCATAAGAACCAGCGACTAAAAGCGGA
>random_seq_739
CTCGGACTGCTACATTCATGTATAGTATGTACATGCGCAGCGCTGGGTGATACCAAGTTGTTTTTACGGCTGCAGAACAT
>random_seq_740
AGGCACGGAAGGGCTACGTAAGACGCGCTTAGGACTCGCGAGCCGCTGTCTACGTAAACTGCCTAAGCTCCGGCAGGTCG
>random_seq_741
TGATGTACTAAACGCATGAGTAACCTGTCCAGGGCGACGTTCCAAGAGGTCGAACGCTGGTTAAAGTAGCGCGTGATACA
>random_seq_742
CATATAAAGCTCGCCACTGACATGAGAGCGCGGCCCCGCATGACCAGGTTTTTGTTACGCCTTCATTAAACCTCACGGAA
>random_seq_743
TGTAGTTTCTACCCCAAGCCGTCGAGAGCAGAGGCGCCTACCACCCCTCCCATCGTTACTGGTACACACGAGCGCTGTAC
>random_seq_744
AGTACGGCTCGGAATGGCCCAAGCTTGTTGCGCAGTTTTGGTCGTAGCGAGCCGTTTCAAACACGTATCCGGAGAGGCTA
>random_seq_745
GGCGTGAGAGGGGTACAAGCGCTGCGCCCACTAACGTGTAGGCAGGCGGAGACACAGGCGTCGACGCAAATCAATGATCC
>random_seq_746
TTCATTCTAGGAAACGTGACATTCCCCACTCCCTCGAAAGGCTGGCCAGAGACTGTTTTGCTCGGACGAGCTTTCCGCGG
>random_seq_747
AACGATGCGTGGTTCCTCCTTTGATCTGTAACATCTAAGACACATATGTCGCGAGGGCACGCACGACGCCCCCAGGTAGC
>random_seq_748
GGACTCGCTGGGCCGGAGGAAACAACGAGCCTGCTAACACGTAGCCGGAGAAGACCTGCATGTCTATACTCGTGTTGCGA
>random_seq_749
CGATAGGTTAGAGTGGCCATCCTTTGCATTGACCTGCTGGACACCGTTGTGGCCTTCGTTCAGCCAAACGCAAGTGCGAT
>random_seq_750
GAATTAGATAAGTCCCTCCTAGGGATCTCCTGGGGGTTTTCCCAGGCACCACATGCCTGGATAAAACTAAAGAGAGGTTT
>random_seq_751
AGAGTGGAGTAAATTCTAGTTCTAATTGCGAAAGTCAGGGCGCCGGGAGATCCGCTCCGTGGCCAAGTTCCTCCAGTCCG
>random_seq_752
AGAAGAAGGCCTACGTCCTGCTTGTGATGTGCCCGTCGATATTAATCAGGCTCAGCGTACGAAACCCACCGTGGCTGCTT
>random_seq_753
TTACAAAGGTATATGACCGCTTACCGCCATTACCTCAACCTCATAATCGCTTGTGGGAAGCTTTGATCTGAGTCCTGATA
>random_seq_754
TTATTACCGAAGATTCTTTCGTAAACACGCGAGCAAGAGCAATGTTAAATTGTGCCTCAAATTTCCGTCTGGTCTAATCC
>random_seq_755
ATACTGCAAGGATCGTGCATAATGCGCTACACGCTTTTCGTTGTTCCCATAGACTGACATTGTACATAAAGGTGACATGC
>random_seq_756
GATCCTTTGTTGCCCCCAAGAATACGATTCAACTCCGTGTATGGTAAAGACGGCAGCTTCGTCCAACGTACACCTATATG
>random_seq_757
AGAAGAGTCATAACGGAGGTAATATACGTACCAAACATTCCCCAAAACTACACCCTTTCTGCACAACGCAAGCCGAATCA
>random_seq_758
GATCAGAGGAGGTACTGGCGCTTCCGTTAAAGTTTACTGAATAGCCTGGCTGTGACTTGCTATCAGGGTCAGACTCCATA
>random_seq_759
ATCGCTCGGCAGGGTCCTAAGGTTGTTCTGTGACATCGAGAATCACTGGCGGCTGGTGTAAAAAGACAAACGGCATCAAC
>random_seq_760
GGCAGAGACTACCCGAGCCCGTAGCCCGCCATAGTTATGCTCCGTAGTGAGTGCATAGGACAGCATGTGTCGCCCCAGCA
>random_seq_761
CCGGGTTAACCACCTTCATTTACTGACTCAAAGCAGGCAACTACCCTTGCCATCATGGAATAGCGATCGTCTCGGGTGTA
>random_seq_762
GGAGGACTCTCCAATACCAACGGTGCCCTTGAAGGCATAACCATGTGAAACCAACCCGTAAACCAGGGCGATGAAAAATC
>random_seq_763
GGGGGGGCCGTTTAGCGCACCCATTTATCTGCTTGCAAATTCTGCCCATGATTCTTTAGCTTTGTCTGCTTTGGTAGTAC
>random_seq_764
CTTGCAGTACACTTGGGCACTCCTTTTTGCCATCATGCGGCTCCCCGGTAACGTATCGATGCGCGCTAACCATAGGTAAA
>random_seq_765
CTGAATAATATTTTTCCTCCCCAGCTACGATTACAGCCCTCGTCGGGCCCGGCCTGGTGCGTCGTAAAGGGCCACTTTAA
>random_seq_766
CTGCCACTTCAGCATGACCCATTTAACATACTCTATTTGCTACGCGCTTGCTATCCCTGGTGTGCATATCATGCTATGCC
>random_seq_767
CCTAGGGGAGGAAATGTGCTCCGCGCTAAACCGAGCAAATGATCGTGTGTATCGATTTGCATTTACATGCGCTAATTACA
>random_seq_768
TGATCCTGCCTAGGCACTGCCCGACGCTTGCGCCTACAGCAAAGCAAAGGACTTCTTAGCCGAAACAATACAGTCAACGC
>random_seq_769
ATCAGCCGTGACCAGCGGCATCCACAGAGAATGTGAATGCTCCTTCACCCCTCTCAGTGAAATCTCCTCGGGCGCACCTT
>random_seq_770
AGGGTATAGAAAGGAACGCACCTTTTGATCGAGTGCCGCTATGTGCAGATTCCGCCACGCCGATGGAAGCCCTCGCTATC
>random_seq_771
ATGCACGCCAGGATGGGTAGGGTGCCGCCGCAGGCTTGACCTGTGGGGGCGCACGAGGCTAAACTATACTTGTTGTAAAC
>random_seq_772
GGGCGAATCGTCAGACATGTGTGTAGGGTACCGTACAATTCTAGCCCAATACAACTGATATTTTTAACTACCTTCTACCG
>random_seq_773
GGACATTTCATAATGTATTCTAATTAAAATCATGGTCGCAGTAAACTCGGGCCAATGGCTGGGACCTAAGGGACGGCCCC
>random_seq_774
CTCATCAACCCGCCGCGTAAAAGAATCGCTAGGTGTCAACTTGCACTGAAGCAACTAGTATGTATAAGTGAGGCTGTGTT
>random_seq_775
GACTAAAAGGCAAGTGCGAATTGACCACACGAATCACACGCTGTTTGCGTCGGGTACGTTTGTAAAGGTGGGGTTGAGTT
>random_seq_776
AATGGTCGCTCCTGCGCCATATGCAAATTTTCGAGAGTTACCACTCGCCGGATAACATGGAGGTCGCTGCGGTGCGCTCC
>random_seq_777
TCGCATAACCGTAGACGTTACAGCAACTAACATATTTACATGATGGGCAAGGCACAGGGAGGCCGCTGAACTAATCTTCC
>random_seq_778
TCCCAGACCGGCGGCATTACGACTAGTTTCGAGCGCAGGAGCCGAAGGTGGAGTCTATTTGTTAGGTGAAGCGGGTACAC
>random_seq_779
AAACGTTGCTCGAGCAAGCGCTCTTCGATTATCCGCCGGTGTCTTTGATTGAATAGAACCGCAACGGTACAATTTCCTTG
>random_seq_780
GTGTCACCTAAGTTTTGTCCCTTAAAGCCGGTGAATCTATCTAGAGCGCCGGAGGCATCCCCAGTATATGACATTATACG
>random_seq_781
TAACGGACGATGATCGGCCCGGCCAAATAACTTAGCGTGTCTTCTGGGGGTATGTGCCTTTTCAGATCATTAATAATACA
>random_seq_782
TAACTTTGAACACAGACCTTTCAACACTAACTTCTAATCGCTCTATGCTTTGCCAACCAATAAATGTATGCACACCTGTC
>random_seq_783
TGGTGTGGGGCTTCAGAGGACGATGGCAGCGCCTTCATATGGTAACACGATTTCCCCTGATGTCTACATCGGTAGACAAC
>random_seq_784
GTTGAGACGGTGATAGGTACAGTAGACACCGGACCCCTATGCGGCCATATGCGTCACTCAGGTACTTCAGTCCATGTTAG
>random_seq_785
ACGATGGAATACGGCGCGTCAATATAGGTTTTACCAAGCGCGATGCACTGTATATGTGAAGGGGACCGTTCCACTATACC
>random_seq_786
ACAAGACCGAGAGTAGACGATCAGGGAGTACCCTACCCTCATCAGTGGAATATGACGCGCGTTAGGTGTGGAGAGTTTCT
>random_seq_787
CTAGCCAAACAATACGGGCGTCTGCTCTTCCGCGCCGTCAGGGATGCTACGAGCTCATACGAACACCGTTAGAGACTGGT
>random_seq_788
AACGACCGTTCTCAGCCGGCGTGGACTTCGCTAACCTACATTTATCTCTATGCTGCTTGCCAGGTGGCCGGAGTGGATTC
>random_seq_789
GTACAAGGGGTGTTAGGACTCCGACGCGTGACCTGTTTGGTTACAATTGTGGATATAGCGTCTTATACCATTGCACTGCT
>random_seq_790
GTCTAGAACCACAGGCCTCACGCGCACGCTCGTCTATTTATCATATTCGCACGCTAAATGGGCGCGGCGGCTTTCTTGTC
>random_seq_791
CAAGCACACGTTGCCAAATTAAGGACACCAGCCCGACCCTCGACCCACTGCTCAACGAGTCCGGCCCGGATCGCCGCACG
>random_seq_792
GATTGAACAAAGGACGAGGCAACTCTGTTCTCATACGTGCTATACCCCCAGATGGGAGCTCGCCTATTGCATGGAGCTCA
>random_seq_793
TAGCGCCCGGGGAGCCCAATCCGATAGATTTGTACTGCGGTCTAGGCCAAAGTAAACAGAAGCCTACAGGAGGAGCTTTA
>random_seq_794
TAGCTGACCACCCATGTCTTGTCTCAGAAATACCATTGACCTGACAAGGGTCACCGATATAAAGCGAAAAAGTATCCGTC
>random_seq_795
GGTTGCCGGCACGGAGTGGGTAGTCGAGACATCCAATTACCGGCCATACTCTAAGTGTGTATGGTCTGTATAGGTCCTCA
>random_seq_796
GAGTTGCACGAATAGTTACGTACAGATATTACTTATGACTCCACATGCTCAGGCGGTTAAACCTAGATATGATTGGCCTT
>random_seq_797
TCAATCCAATCATGAATAACCCGAGCCCAAGGCTTACCCAGCTGATTGGGGATAGCTGCACTCCGAACCCGCAGGTCGAT
>random_seq_798
GGACCATTTGCGGAATCGATAGGGCGGCTCCAAGTGAGTCGGCACTCAGACGGTTCATAAGATTTGACCATGTGATCGGC
>random_seq_799
AACCCGAGATCCCTACTGATATTATTCCTTATATTAAAGGGTCAGAGGTCCATACCTGGTAAGAATATAGGTCCAATCCA
>random_seq_800
AACGGGACTCGTTCCGTGCTAATCAATTGGTGTGAGTTGAGGTATGTAAAAAATCCTTTCGGCGTGTGAGATGTCCGTTG
>random_seq_801
GTCGTGAGCGGCATCTTTAGGCAGGTCCCTGTCTCACTTAGCGCAACCGGCGGACGCACTTTCTAGTTGGTTCGCGCCAT
>random_seq_802
GAGTAGCCACCCATTTAATGTAAAAATTACATTGTACATCAGATTTGCCCGGGACCCCATGACCACAATATTATAGTCCG
>random_seq_803
AAGTTCTTCCTTACGAGCAATGAAGTAATTTCATAGTTCCGGTCGTAGAAATATCGGCAACAATTAACGTAGAGTCCTCT
>random_seq_804
CCCGAACGCTCGCGTGGAAAACCCAAGTGTCGGTTTTAGACTAACTCCATGTACCCGTCGATGTCAAAACCGTGGAGCGA
>random_seq_805
TATTCCAACCGAACTGGCCACCTCACGGATTTCGTTATCGCTGAACTATCAGTTTTGAGACCGATCGAAATACTTACCAG
>random_seq_806
GGAATACCACGTGGCTACTTAACTACGAACTGGTCTCGCCTCTGGTCATGTCGAGATCTACGACGGCGGTGCGATGAGTT
>random_seq_807
CTTAAGTGTCGGGGTTGTGTGCATGTGGCAACAGCCTGCATCGTACACCGGCCTGGCAATCTTACACCCGCGGTTCAGCA
>random_seq_808
TGGCGGCTATCCGCCACTGAAATAGCCTATTCGTTATCACCCCAAACATGCTAGATGATACACGATTTTGGTATTTCCCG
>random_seq_809
AATTCCTCACCAACGGATACTGAACCGGTACGGATCCGGGATAGTCAAGATCCGTCAAAAGGCAAGTCCGGAAGAAACCG
>random_seq_810
CTAAGTGTGCGACCCTTTGCTAAAAAAGTTTTCATCCACTAACGTGGGTTAGAAGCTTACGCTGGGCCCGAGACTTGCTT
>random_seq_811
CCCAGCGTCTGCCGCTGTGCCGGTTAAGACCCGAACCCAAAGCCAATTAACTCAGAGTATACTCTTGGCCGTTTCTACCG
>random_seq_812
ATGTAGACGAACAGGGGCCTATAAAAAGCTGACGTTTACGTGCCTACCCATTTCCACATGACCTTATAACGTGGACGGAG
>random_seq_813
AGAGACATCGCACCGGTATAACTTACTAGTCACGACCTGGGACGTGAGTAATACATGAAAGATCACTATTCACATGCAGC
>random_seq_814
GAACCACCATATGCCGCGAGTACATACTATAGGAGGTCGCACTGTGAACGGTTAGATATAAGTACAGGTGGCGCGTAGCC
>random_seq_815
CTCTCCAATCGAACATGTGACTTGCCCACACCTGAGCCGCGCGTCTACACCGACAGGTGAGACAAAGATTTTGACCCGAC
>random_seq_816
TTGGAATTAGAAATTAGGTACTCCGCTGAGACGTATTGTCGGCCGTTAGCCATGAATTGTACTGTTAGAGTAGCCCGAGA
>random_seq_817
CCCGGATAAGCACGGGATCGTTAGTCTATCTCACTGGATCTCCCTTGTATGGGATGCCCCGGGGGACGTTAGCCATATGC
>random_seq_818
TAATAGCCTTTACTGCAGCGACACCCGCCATAATGACCTGAATTGGGAGCCTTTTTATTTCATGTATAAAGGAAGCCCGG
>random_seq_819
TAGCAAGCTGGATGATGATCCTCCGATGACCTTTCACGAACTATTCGACATTGGGTGGCGTCAACATCGGCTCTCAATTG
>random_seq_820
CGTAACAAGCCCTTCAGACCGAGGCTTGGCCTATGCAGGAACGTTCTGATGTTTGAGGACGATGCGGTGGTGGATCGTTC
>random_seq_821
GTCGAAAGAGTAGTAACCGCACTATAGCATGTACGACCGTGTTGAAACGCCTCGAGGGACCTTAGAAACAAAGCCTATTC
>random_seq_822
CATTATCAGATAATATGGATGAGGGCTCTAGTCGCATCATTTCCCCAAGATGTTAGCTAACTCAGTTGCCCTGTGCTGTT
>random_seq_823
ATTTTTCAACGCGCTATCCTTGCTTAAGGGCCAAAAGTAGCGGCTGTCGAGATGAGCCATTTCGTAAGCGGCAGGGTGCT
>random_seq_824
GTAGCATAAACCTTATTACAACCGCCTTCCCTGCACCGGAACAAATGGAGTGGAATTGCAGGCTCCACAGGGACGTGACG
>random_seq_825
CGAACGGCAGAACTGGCCGCCGACTGGAGATTCTAAGTCGCCCGGGTAGCGCTTCAATCACTGGCAAACTGGTACCAACC
>random_seq_826
TCGACACGTTCATCGAGAAGTGGAATCGGCGCGTATGCGTCTTCTTTGGCGATCGATGTTATCGAACGACGGTTTCAAGA
>random_seq_827
GTGGATGGAGCCTTTTTAAGTCCAGAACTTTAAATACACATTACGTGGCCGTTCCTTAGGGGACATGGTGAAGGAGTTGT
>random_seq_828
AGAAGGTCAAAGAATGTTCGCTGCTGGAGGCTCCCTAATGAAATCGAGACACCCGCTCGTCAGTCCCATTCATGCGTAGA
>random_seq_829
CGTCCACCAATCGCCATCCAAAATGCTGTATTAACCTGCAACCTGCACTGGCGAACAAGGGCGTTTAAATGATACAGGCA
>random_seq_830
CCTCTCTCGAGAGCGGCGTACAGGATCGTAAGCCGATGCGCTTTCTCTGATCACTGTTGCAAAGATAGTGGGTTTAGCAT
>random_seq_831
TTTCTTTTGGTCATCCTAACAACAGTCCATAGCCTACAAATCGTGACATACTGCTTGGACCACCCAGGTGTCCTATATGG
>random_seq_832
GCCGGGGGACATAACAAACCGGCCTCAACGACGGCGGGTAACGCAACTACGGTTTACGCTTGATCTAACCACGGATAGCG
>random_seq_833
CATAACGCCTAAGTGCGTTCTATGATTGTCATGCTCATGGGGTTACCCTACGGTATAACCGTCGTTCGAATTTTAGACCT
>random_seq_834
GCGATTCCTTATGCCACCCTTAGATTTATAATAGCTACGCTGTGCCCATGGTCCGACCCCGCTTCTAGTTCCTGCAGTTC
>random_seq_835
TTCTGGGGAAGGCATGCCTTGTCAGATATACAGATTTCACAAAAGCGGAAGCAGCGGCATCGGCCGTGAATTGAGACCAG
>random_seq_836
TCCTGTCAAGAGAAATTGTACTTGGGAGGTCACAGACTTCAAAAGTTTCTTCTCGATTAAAGCCAGTCACAGTTCACTTA
>random_seq_837
CAAAACGTCCTTCAGGAACCTATTGGGGCTACTCACGCCACACCAGGTCTTGCACATGAAAGGGGCTCTTGAAACACTGA
>random_seq_838
ATGTATCCGTTCGGAACTTGGTCGGTGCGCGCTGGTCTTTGGATTTTCTGTGACTAGTACCCTTAGGTGTCGACGACAGG
>random_seq_839
TCCTTGAGGGAACTTTCCCCGGGCAATTATGTCCGACTGTCCGCTCCGACGAATAGATACCTAGCCCCGCATACTCCATA
>random_seq_840
AGGGACTCTTGGTGGGATTAATCTCGGCGGGTCACGTGGTACATGCCCCCCCGAGCCGGCAGCGCGGGAGAGATACTGCC
>random_seq_841
AGTGGGACGACTGTTTGCTCTCTATGACGAGTGAGGTGGGTTCAAAAGACCACGCGAAGTAATTGTGTCTAGGAAAGGGC
>random_seq_842
CTCCAAACACAAGGGCGTAAGTGTATCAGCGCACTACGGCAATTCTAGCAACCAGAAGTCCTGCTGCCCCGAGTTATGGG
>random_seq_843
GCAGGGAACGAGACAAACTATAATTTCCTGTCGTGATGAATCTGAACTTCCGCATGATTTGCAGCTCCAGGAAAACCGGG
>random_seq_844
TGGTACCGCAGCTTGCGCTCCCGCAGCTCTACTCAACCACTGGCTGCTTTTGGGAGGCAGGTCTACGGGTAAAAAATCCC
>random_seq_845
TCCGACATAGCCCGTTCGGTTTACTACTTCGGCACCAGATAATACGACTCCTATCTTTCGCATTACCCAGAACAAATGAT
>random_seq_846
GACTATTCTAAACCTATGGGTCGCCCGGCCCGCTCTGTACCATTTGGGGACCATCTCTACTGATAGAGTCTCAAGAGCCA
>random_seq_847
ACTTTGGCGTAAGAGAGGGCCTTAAAACATATCAAAGGAGCTCCTAGGTACTTGAGGTCCATGAAGTCTTCGCGTTAGAT
>random_seq_848
AGCGTCTTCAACCACGTTGATGTAACACGGCCAGGCGCAGTTTACAGGCCATATCTTGGGCGCTAGGCCAGAACATGAAT
>random_seq_849
ATATGCCCCACATCACGGTAATTCCTCTATCTATCGCATCTAGTGATCAAATCTCGAGTGGCGAAGCATCGTAAATTTTT
>random_seq_850
CGTATTGGTATTCTGCAGTACTCGGTCCCAGGGGTGTCAGTGCGATGAACCCAACCTACCCTGCAGATACAATCTATTTG
>random_seq_851
GTATCGTTAGCTCACTTCTGGGTCCCCGCGAGCTCGCAGAACTTCGAATCAGTGACTAAACCGTACGTCATCTTACCTTC
>random_seq_852
AGTTAGTGACGAAAGACAAGCCCTGAGTGACTTGTCGGATACTTCGCCACGTAAATCAACCGACGAAGCCATGACTCGCT
>random_seq_853
ATTCGATTGCCTGTCTAAAAGAGAAAGCCCGCGCCACCCCAAACTTGGGCGGTACGAGGCAGTCTGTAAGGGGTCAACAT
>random_seq_854
GGGGGTCATTTAATGGAGCGCGAAACTACCAGCTAATTCCAATATACTTGACGATTTTGGCCATGACTTTTCGGTTGGCA
>random_seq_855
GCGGACTTCAAAAGGTCTTTACAACTCCGGGAATTCGAGATCGCTACGCCCCGGAGGAGACCACGCGGTAGGTTCACAAT
>random_seq_856
AACCACCGGGACATAGCTATTTATTCAACATTTCCCGAAGGTCTGACTATGTTTATTGCTTGTCCCTTAAGACTGACGAC
>random_seq_857
GACGTAATATTTTGGTATATGCGCCGCGGTGTGCGCTCTCTCCAGGTGTTGTGTGCACCCTATTGCGCGCGCGCGGGAAT
>random_seq_858
GTTGCCGTGGGTCCTACTAGACAGGAGCTTTCTCCAGCTCCGAATGACAATCGTCACGCTTTCCTTTTCGTGGAGAGGTG
>random_seq_859
CGTGGGCCACCAACGGCAGCCTAATCAAACTAGCGGGGGATCGCCCGTCAATCCAATCGTTCCATGGATCGGAGCAGCGG
>random_seq_860
TTACTCACAAGGCGTGTGATATTTCCACTTGCCCCCTTCTCGTCTAGGCGTGAACACCATTCGTGATGTCGGTTCTTAGC
>random_seq_861
GCTGCTTCATAGGTATCGTCAAGTATACGACTTGGGCCCGTGTGGCTCAATTGGAAGATGGCGTATACTGCTAAGCGGAT
>random_seq_862
TTGTATGGGTATCGCTGCTTCAAAACGGAGCGTAGTTCATACGCCAGCTAGATGAGAATGTTTGCGGAGCGGCCATAGGT
>random_seq_863
GGCTGTACATAGGCAATACTGCATCGCTTTATGACTCGCTTTAGTTGTTTATTTATATACCCGTCTGATTCCAGGGTAGC
>random_seq_864
AGAAGTCACGACGATGTGAGGAGAAAGCATGTTCCAAGGTAAGCTTACTCTGTCCGATACAGGTGGGAGTTAGGGGGGTT
>random_seq_865
CAGCAATCATTATGTCGTGCCTGTGCATCTGGTCATGCAAATCCACGCCGTGCGTGCCTGACCGGGGGGGCCTGGTCGTC
>random_seq_866
CCTGTGATTCCCGCGGACAATATGCGGGCGCTTGGGGGACTCTTTAGCATCGCCCGGGCGGCGTCAGCGCAGCCACACAT
>random_seq_867
GTTCTAGGAAAAGACCTCTCGGGTCTTTGATTGTGGTACATGGCGAAAGAAAGCGCACCAGGTCCTCACCTCAAAACCTC
>random_seq_868
TGCGGGTGACGATCCGATTGGTGAGGCTGCATGTTTAGTTCTAGACGCTAATGGGTCAACTCACCTCAGATACTCGCAAT
>random_seq_869
TTTAATACTCCGTAAATCTTCTCGTTTGATCCTGCTGGCAAGTCCGTACATGGATCACAGTTCTAGTTCGGAGGTTTACG
>random_seq_870
AGCGTGATGTCTGGATGAGTCAGCCCAACCGCGTAAAACTGGGTATGCTCACTCTCGTTAGGTCGAATATATGGTAGATC
>random_seq_871
GACCACAACAAGGGACAGCGTTCGGCCTTCAGAGTGAGCAGTGCAATTACTGGCAAAGGGAACGGTTGCGCATTTCTGGC
>random_seq_872
TTGCTTGGCTGCGGGAAAAATGCTCCTATAGGACAGCGGAGGCTTGCAGGCCGTTGCCGGGCGCTGCCGGCGTTCGCACA
>random_seq_873
CCAGAGCATAGTCTCCTTCTGTAGGGAAGGCGCATTTAGAGTATACCGCGAGGGAGACTTGTCGCGTGGATTATAGTGGG
>random_seq_874
GCCACCATCCCCGAGTGATGACGACGCTACCCTACGCGGGTCTCCCTATATGGAATCTTACCGTTTCCTTCCCTCTGCTA
>random_seq_875
TCTTTTCTGTACCTGGGATAGGACTAAACATGCAGCGCATTATGAGTTCAAAGCTGCACCTGGTTGACGGTAATAATCAG
>random_seq_876
AACGATCAATTTTATACTTGGACAGCTGAATCTCGCAGGATGTGCCCTTACCCATGGATATATCAACTGGGCGACGAGGT
>random_seq_877
ACTAAACTTAGCGGGCGTAGGGGATTATGGCACCCGAGGCGGCATAGTCCGGTCCTGAACACCATCTCTAGCCGGCCGCG
>random_seq_878
GTTTGGTGGTAGCTCTCAGCGCCTAGCTAGGCGCCGTAGATTCCCGTAAATGAGTGAGTGTTGACGGAAACACGTTCCCA
>random_seq_879
TTTCGGTCAGCCGGTGGCTATACCCAGACGCGCCAATCATGGCCTCTGGAATCCCAGTTCACTGGTATTTTTCAACCCCC
>random_seq_880
AAAAGACCCCGCGCAAAATGACAGCCAGACCGAGCGTCATAGACCTCCGGTAATCGGCAGGCGCCTTGCCTCGGATGCGC
>random_seq_881
CAGAGAAACCGCCATCAAGCTAGCCGGCAAGCGTAATCCATGGTAAACCGATATAGCCTCGCCATCCTTCAATGAGAGCG
>random_seq_882
GGTATATCGAGGTAGCCTCTAACCTAACTTGCCAGTTCCCGTGTTGTGCCAAGGTTAGGACCGCGTTAATGGAGGCGTGT
>random_seq_883
TATCGTTATATATTATGGTGTGATTATTCACGGGTTCCATCCACCGCCGAAGGCCATGTAGTATTCTGCGATTGCCGTGC
>random_seq_884
TCCACCGGAACTACTTTTATACAATAGTTTTGCTAAATCACGCGGCGACCGCAATCCTGTCTCTATTGCTATTTGCATCG
>random_seq_885
CGGGTGACCGCCATTTAAGGCTTTACACGCACCGCACGCTTGTCAGATCGCGGGAACGAGATGCTCAGAACACCGCATAC
>random_seq_886
CCAAACCATCTAGGGGGGAAAGCTTGCGTTGTCGCAATATATAAACTCTATGAACAGATCATGCGGATCATGGTAAGAAT
>random_seq_887
ACACACTAGTGAAATTACTGGGCTGTTCAAGCGGATCAGTCAACCATTGTTCCGCCGTTGAAGTAAGTCATTCGTGCTGC
>random_seq_888
CGGAAAATTATGGTGTGTTGTTGCTATTACAGGGTTGGAAGTTGCAGCCTTGTCGGCGGACTCTATTAGACATGTGAGAG
>random_seq_889
CCAGGGAGACATCATGCTGTACTACCTAGAATGCCGATTTTCTTGTGGTTTCGGCCCGATCAAGCGTTTGCCTGAGGTTT
>random_seq_890
AGTAAGATGTTTGACTTTTTTGGGTCAGGCCCCGCCCTTCCTATGTCGAAAGTCCGTTTCCTACTTCGCGGGCAACGTAT
>random_seq_891
TACTGGTGGGTTGGCCTAGCCGGACCGCTGAGATCTCTGCGATATTCTACCTTTATATCCCGTCACCCCTACGTAGCAGC
>random_seq_892
CATACTTTTTGCGCAGCAGAGCGATCTCTCGTAGACACCGCTTCTGAACCAACCGGGACCCCATCTAACGCTGTCAATTG
>random_seq_893
CGTTACAGTGATACAAGTGTCGAACAGTCTTATGCGCCCAAGCCACACGTGCCTGCCAAGTTGACCTACGCTAGCTCCAA
>random_seq_894
AGCAGGTCAATGGGTATCATGAGACCAGTCCGTAAGGAGCAGGAAGAGTATTCCTCTCGCGATAGATGTCCCCGCGATAG
>random_seq_895
TAAAAGGGTTTGGAGAGACAAGCGGTAGTACCCTCGGACCGGCGGGTAACTAGCAAAGTATTACCACTATGAAAGCTTAT
>random_seq_896
AGCCTACGCCCACACTTCTGGTCGAAGAGATCGTTCCTTCGTGAAGGCAGATTGGATGGGCCCGCATAAGCGAGCGTGAC
>random_seq_897
GCAACGGCTTTGTCTTGCGTGGGAGGATCGGGTTAAGCATGAGATCTTTAGCGACACCAGTGCCACCACCCGTAACGGCA
>random_seq_898
GGTTCCAGTGTGTGACGTGCATAAAAGGAACGTAAGTGACTGAGCATCGCTGGTCCAGGGCTCTAACTGCTATAAGAACG
>random_seq_899
CGATCTAAGGCCTATACATATCTAATAATGGTTCCACAGCGTCCCGGGAGTGGGTTGGAATTCTAGATACTCTCATGGGG
>random_seq_900
TCCGTAAAAGGACTTCCAATATAAATTCGTCAAGATAGTACTACCGGCCCAATGGTGGCGAACAATTACATGACCGGACA
>random_seq_901
TGTCAGAGAGCACTGCACGTCCGGGCTATTCACACCTCACATAGGCATCTGCTGTGACGGCAACAGCTGAATGTGTACTT
>random_seq_902
TGAGGGCCACCATTTTATCATTCCATTGGGACGGTAATACCACTAGGGACAAGACTTTGACTGAGACTCACATAAGATAT
>random_seq_903
TACGACAAATCTGGATGTCACCATGATGGTCATACCTACTTATTCAATCATAACTACGACAGTTTTAACAGCCAGTGTGA
>random_seq_904
GGTGGCGTACCTACCGAAGAACTTAGCCTTTACAAATGTTCTATTCAAGTAGATCGTGAATCTTCGGGAGCGCGAAATAC
>random_seq_905
CCTTCACACCTCTGGAGTCCGGTGTTGTCGCGTGGCGGGGATAGACGGGGCCTCAGTCTTTGTGTGTCCGCCACTGCCTA
>random_seq_906
CATTCGAAATTCTAGAACGCACATCGACACTAGAACGTGAATTCACGAGTTAACGTCGAATAAGCTCCTGTAGCACTCGT
>random_seq_907
ATAGCTTTGCGAGCTCGTCACAACCGGTAATCAACCACATGAGCTTTATAATAATTAACAAGCTCTGGAGCTCAACTAAC
>random_seq_908
CTTTCGCTTCGAGCTGTGCTTGAAAGCGTAGAGAGACGATGGCGGCGCACATCACACTACTTGCATTACGGGTTTGGCAC
>random_seq_909
GGGGAAGAGCGACACTCTCCGGATGGAGGCGTATACCTAAGTTTTGGTAGGTTGGAGCGTTTGAAAAATACGTGACCGGT
>random_seq_910
CTCCGAAGGAAGGTTGTAATGGGTTGCGAAACTGGCGGGGGTTAGGTAGCTTCCTTTAATAGCGCGTGATGCTACGTTTG
>random_seq_911
ATATATGCCACAGCTACGCTAGTTGAGGCCGCTCCAACATGAAATCATTATCCCGAAATAACGGCGAAAACTTGGTATGG
>random_seq_912
AGCAGCGACTAGAAAAGGCAAAGGGATATAGGGTAACAAGGTAAAGGTCACTTACAGGGTCAGTTCTTGTGACTAAAGTT
>random_seq_913
CGTCGTTAAACTAAGAGACTTTGTGCCACTAAATACACATAACACATCGAGCCCCTACTATAATACCAACAAGGGGGTGC
>random_seq_914
TGGGCAGACTATCTGGAGTGTGTGCGACCACCAAGAGAGTGTCCAATCTGATATATCAACATCGCCTTCCCGTCCGGACT
>random_seq_915
TTGGCTACCGTCTGCCGTGCTAAGATCACCCGTAGGCCTTCCTTCTGGCGGGCTACAATGGGCTCTGGTGTAAGCGACTC
>random_seq_916
TCATCGTTCGGAGCCGAATAAAGCACAGCCAGCCCTAACTCAATTCCACACGTCTGTTGATGGCGCCAAATTTAGGTAAC
>random_seq_917
GCAGCAAGTATCCCGCACCTGTTTAACTGCATAATCACCTACGTCTATACGCTTCACGTTGCATGGATTAACGCTGCTTC
>random_seq_918
CCCGATTACCCTCTATCAATTGTTAAATATAGTGGATCCGTAGTATTCACTGCTGGGGTCACACTGCAAGACGTACCTTG
>random_seq_919
CCCGGGCTAACAAGTACCTTGCGCCGCGAGACACAGTGGGCTGATACGCGCCATCTACACTGTCGACCGGACCGAGCGAA
>random_seq_920
ATCGATGATTCGGCAGTATCTGGCATCACCATAATCAAACTGCTCATGATCCAGCCCCTTACTAGGTTCCAGCAATACAG
>random_seq_921
ACAGATTCACACAAGGTAATTGTCTGTCTGCAGCAGGCAAACTTCCTTACCCGCCCGGAAGGCATGTCACCGCCATCTGA
>random_seq_922
CTCTTGGTAACCCTCCACCAGAGTTTCATCCACTACACGCTTGTCCACTACCAGGAGCTTTGTAGACTGGAAACGGTCCT
>random_seq_923
TTCATAGTAGCTCCCTGTTAGCAATATCGAGGAAGAAACGCACCAGTAAAGTGACGTAATAACATTTGTGATCGCCATGT
>random_seq_924
GTGTGATCAGCAACGACAGACTTGGATCTCTACAGTCACAGCGTTCCAAGGTTGTCATCAAGTATCTTCGTGAGGGGCTG
>random_seq_925
CACGGAATGTTAGGTCGGCCGTTAAAGGTCGTTTGACTTAATGACACGGCCCGCGAGGGCGGGCATCTCATCGCCCCGTC
>random_seq_926
GGCAGGACATTCTTCAACGCTCTAGGCATACAACTACGGGCCTTATCCTGTGGAGCTACTTGCGTAGTAAGCAAGGAAAT
>random_seq_927
GTCTGCAAGATGGCGTTCAGAAAAGACGAAGGCGGCGTAGTTCACACCGGTTTGGATACGTGCAAGCCGGCCAAAGCAAT
>random_seq_928
CTCTACTCCTAATCTGAGCAAATAAGCAATGGATCTATAACGTCGGATTCTAGACACACGTTACACTATGTCCGGCACCT
>random_seq_929
AAGGGCTGTTATATGACTCGTGTGGGCTCCACGTGGCAGGTATCCCTTGACTCTTTTACCATTCGCTAGTTCTAGATTTG
>random_seq_930
ATTGGTTCCTATGACTTTCTGCACGTTGAGTGGCATTATAATATAAACAAATCTATGAACTAATTGTCCTCGAGCTTTAA
>random_seq_931
GTTGTCCCATTGAGCTCCCCCAGCACAATGCTCTACTCACCGTTTCACTCATATGTCCGTTGTCCACCCAACTATACCTA
>random_seq_932
GGTCGGGTATCCATGGTTCATGTGTGCGGTGGCCACTGGGGCTTAACTAGCAGTTCCATCTTACCCTGTAGGGCCAAGGG
>random_seq_933
GTCCAACCACTGTCCCGGAGGAGGTAGGCGGGAGCAACCAACACTCATCAACGAAGTCTGTGTTAATCAGTCCCTTGTTG
>random_seq_934
CTGTGATAAATACTAAAAGAAAGGGCACTTGCGGCACTCCCTGTCCGCCCAACCAAGAACGCGTTGTCGTTTTAATGCTG
>random_seq_935
AAGAGCGGTGGCGACCTGTGTATCTGGGGTGGCGCTTAAGACGGTCTCTGACCAGGACTGAGGACTGTTCGCGTGACGAA
>random_seq_936
CTCCCTCTTGTTCAGGAAGCTACCCGGTGCATTAACGCAACAACTCCGCCATCTAGATGCACGTTCACACTGGCCTACAA
>random_seq_937
TGTGTTAGATTACGCCTATGATAGCTAGCCAAGGGTTCTAAGGCCGGCATTTTCGGCAAATCAGAGACACCATATGATAG
>random_seq_938
ACTACCGTGCAAGTCTACAGCACAACGATGTAGGATAATATAGCGATCTGGTTACGGCCCTAGATTACCAGTACTTCACT
>random_seq_939
ACCTTTGCCAAGCATACAAACTAAACACCTTTATGACTCTCGCACGGGGCGTCTTACGGTTCGCGTACCAATTACTATAT
>random_seq_940
GTCCACCGTATGTCTTTGAAGGATCACCGTTCGCCCTGTACGGACATTTGCATAAAAGGGGGCCGACGAGCATGGCGCGG
>random_seq_941
CCCAACTCCTCTCAGAGGAAAAATTCACACCGATCCAGCCTGGTAAACCGACTCAAAGTCAGACTCCTGCCACTAAAGGG
>random_seq_942
ATAGTAACCTCCGGCCGGCTTAACTTCCTTGATGCGTGGTCAGCTCGCCTTGCAAATTCTCGAATCCTTATTGTACAACC
>random_seq_943
TTGCTTACTCCCAGATTTTAGTATCGACAAAAGTGGGTCCTTGTCCCATGACATGCTCTAGGCGGCGTAAGAAACGGGCC
>random_seq_944
GAGCTTATATTCAATTCCAGCCGGGGCATAGGAGTCAAACCCATCGTCGTACTGCTAGCTTCTGGCATGTGTCTCCTGAG
>random_seq_945
GCTGGTGCGAGCCGTTTCGTTCAACGAATTGCTAATTGGGACCTTCCGTCTCGAGCACAAGTCGGATGCTTTGTTTCAGT
>random_seq_946
TTCTACTTCGAGCAGCGAGCGGTTACAGTGTGGCAGTATTGCGATAATTGGGCCTAATCACGAGGTACAATATTCCTGGT
>random_seq_947
CGAAGGATAATATGTTAGACGATATCCTGCAACCGTAGGGAGAGGGTGTCAATCTTACATAGCGTGACCGATAGTTCAAT
>random_seq_948
ACAACGGACTCGGCCGGAGTCATTTCCCTGGCAACCCCAGCTAAGCCTAGTGTCTCTAAGTGGTCGAGCGCATGCGCCAT
>random_seq_949
CGCAGGCTTCCTGGTGCGTTTCGGGGCATCGTTGGGCCATAGTGGACGGTGTTAACCGAACCGCGCGGGACCGAAGGTAG
>random_seq_950
CCAGACTATTAAGTTACTCACCCCCCCCTAGGGATTCACCACGCACTTTGAAATCTGCCCCTCGGATACCCCTGGAAAAG
>random_seq_951
AACGTTAGAGATTTATGCCTAAGCTCTCCTTCAGCCTAACCGTTTGAGTGGAGGCTAGAATGTAAAGTCTCAGCAAACGT
>random_seq_952
TTGAAGACGTAGATGGACCAGTTGTGAAGGTGGGTAGATGGCGATTGGCCGCGAAGATTCGGTGACATTGGAACGGCCGT
>random_seq_953
AGACACGAATTCGCTATTTGATTGACCAGGGAAGTGCTCCAGCAGATTTGTCAATTGCGGGACTGCCTAGGTCATGATCG
>random_seq_954
GTGGCTGTGAGGTAGGTTAATACACGAATGGTCACTTACTGTGCTGAATACAAATCAATCACCTGGAGCGGATTACGGCG
>random_seq_955
AAGCCTGCACACTATCTCCGAACTGCAGACTCGGGTGCATAAAGCAGTGCAGTAGCCCATGCGGAAGACATTCAAAGCGT
>random_seq_956
ATGCCGCTACTAAAGGTCCGCAATCTAACATGAATTGAAAGCCCAGTTCGCAAAAGTTAAAACTTTCCCTAGCCGAACGC
>random_seq_957
CAATGTTCCCGTGCACCGATTGGCGAAGTATTCCCGGCGATCTGCGACACCCGTCCCGCCCTGCGGGTACAAGGCAGAAT
>random_seq_958
TGAGGCGAGCTTCATCGTATACTAAGGCGGTCTGTAAATACACGCTGGCTGGCTTGTAGCCTATGGCTCTGAGAAGCCAG
>random_seq_959
GGATTAAGGGAGCGGTACTTGTTAACGCGCCTCGACTTCCCTATCGCTTTCCTACGCTCACGGGTCTCAGCTCAATCGCG
>random_seq_960
CTGCATAGCCATTGGAGTCACTGTTAATCCACTAATCTGCTTATGGATTGCCGGCAAGTAAAGAGTGCGTCGATCATATC
>random_seq_961
CGCGTGTTGGCAATGCAGCACGTTGAGACTGGCCACCGGGACCTCCGACGTAAGCCAAACCCGTCCTCCCAAATAGTCTT
>random_seq_962
TCGTGAATGTCTAGACTACCACGTGATTGGGAAAACTACATTATCCACGGTTTAGGTGCGGTACCTAGTGAATGTATGCG
>random_seq_963
ATCGACGGGTGATAATACATCTTATAGTCGCTATAGTACCTTTTGCTGTGCTCCTAGGGCGTAAGCGGTGAGCGTGCAAC
>random_seq_964
AATAGCGGGTGGGGAGCGCCGGCGCCATTCGGTGATTAGATCTCCCCATGCGATATACCGAGGGATTCCGAGTACGGAAT
>random_seq_965
GTAATAGAGATCGCCAAAGGCACAAAATATTACAGATTACTCCAGTTAATTCTCACCTTACTAACTTGGAGGCCCACTAT
>random_seq_966
GGGGAAGGACCCGTCAATTTCTCTACCGAGTGAGGTGGGTCCCGGTGACCATTGAACGGATTAAATAGGCATCCTAACTG
>random_seq_967
GGCATTCAGCAAACCGAGTTAAATCTGAAGCGTCGGCGAGTCGGGGATATGGCACAATACCAACCTTCTATAGTCTAGGA
>random_seq_968
AGAGCCAACTTTGAACATCGTGTTGAAAGAGTTACGAACCTGATATTATGCATTTTCCTCGAACGTTTATTCCCTGGCCT
>random_seq_969
TGTCCGCATGATGCCTAATGCCATTGGCCTGGTAATGTGGGATGACAAGGCATGCATGTGCGTTCGAGGTTAGGCGGTGG
>random_seq_970
GAGGTAACCTGCAGTCGGTTCGATATCCGAGTCAAAGAAACGCTAGAATCATCGAGCCGGGTTTGTCCTTGGCACTGCTA
>random_seq_971
GTTTCCGGAGGAGAGGGGGTAGGCCACTAGGTAAGAGTTGAAGCGCGTATTCGCCTCTGCTTGACCTCGGCAGGACGTTC
>random_seq_972
GCCCGCTCTCATGCTGCGTAACAAAATACTCAAGTTTGCCACTTATACCGCCATTAATCAGGCAGGACGAGCGACGCGTT
>random_seq_973
CGAATGATATGACTAGCCGTCAAGCAAGTGCTGGGGTCACACTAACTAGTCTAGTTTGGTTGAACAGTTAATTACGACAA
>random_seq_974
GATGTGAATCTAAACCCGGGTTCGGCGCTGCCCTGCCAAATCCGAAGGAGCTAATCGCTTTCGTGTGTGCGGGGTAACTC
>random_seq_975
CGGTTACCCGTTTGCTATAGACGTTGGAAATAGTGAGTAAGCTTATTGTGGCGCAGAGCAAGTATTGCAACGCCAGTTTC
>random_seq_976
ACGCCGGGTTTCCATAGTTTCCTTAAGACTTACAATGTATCTGAGAAAGAGTACGCATGCGCGGACTTAGCTTGGGAGAG
>random_seq_977
CAAATACCGAGGCTCTCGAGGCAAGAATAAACAGTAGTCCAAAGGGGACAAGGATCGGTACGCTTTCGCGTGTATAGGGG
>random_seq_978
TATCGAAAATCTTTGCCGATTCTGAAGGTCAGATCGCCGACTAGATCGCAGAAGCCTGACGAGTCGCATACGGAGTTAGC
>random_seq_979
CAGATCCGGGTAAGTCACAACGCATAGAGTCCCTTATCGTAGTATAGCAATCCGGCGGTTGGTGCTTACGTAGTCAGGAG
>random_seq_980
CTTTGAGCTGGGCCAACGGCTCAGATCTATTAACATCCGGCGATCGCATTTGTTCTGTCCGAGGGTTACTAAAACGTAAT
>random_seq_981
TCAACTAGGCCATTCCGAACTCCCGTGAGTAACGTCGTTCAGGGCATAGTTTTGTAATCAGAGAACAGCGTTTCTGCCTT
>random_seq_982
CCGCAGGCTGTCACTGCTTCAATCAGCTTCTTCTATCCACTTTCGACCAGCTCTCCAATCTTTCCCTTCTGCAGCATCCC
>random_seq_983
AGCGCTCCATTTCCAAGCACACTTGAACCTATAGCCGTTCAGTTTGGGGGATGTCCTAGGAAAACACGTCGACTCCGAAC
>random_seq_984
CACGACCGAATGGGGTACGGCTAACCGCCCCGTGATTTCCTCCCCACGTCAAGGCTTGTGTATATGGGTTCGCGCCAGAC
>random_seq_985
AGTGGCCTTACATATACCCTCTGTTACTCAGGTCTCTGATGCACCAGTTGTATGAGTCTTACACTTTAGTACGCAGGGGG
>random_seq_986
GTTTTATAATGATGCGGAGTGAATATACTACACAACAAGTAACACCCAGGGTAGATAATAAATTTGGTGTCCCAGGCTCG
>random_seq_987
TAGGCCCCAATCGCGATACAGCTGACACGGCATCTACGATACCATCGTTTTGCTTTAAGAGACCTTCATCTGAACATCCA
>random_seq_988
GCAAAGCCTGAGTCCGCTGTCCAGTCCTCGTTATGCAACATCGTGTGAAGACAGTACGCACGAGCTTTAGGACTTACCCG
>random_seq_989
ACTATTTTATATCACCGGCTTTGCCCGGGTTGTGCTTAACCTCGTCCGCCCTCTTCAACCCATAAGCCGACGTGTTAAGC
>random_seq_990
GACTACGGCCTTGGATGCGGACTACTAACCGGCGGTCTCGGTTAGCGGTAAATCATCGCTGTCGCGGTGTATGCGCACAT
>random_seq_991
ACTCCATAAGCTTCCTCGGGAGGCGGTATGACTTTATTCGGCCCGAGGATGTAATGCCCAGAAGCTTAAAGAGTGTCTCT
>random_seq_992
ATGAGGATTCAAGGATAAGGCGCGTATCTACGTTAGAACGGGCGAGACATTATTCGAGACGGTGTTTGCCCCTGACTGCA
>random_seq_993
AACGCTAAAATTGCCCCGCGGAATCACTCTCTTCGTGAGTATATGCATAAAGGCGGTCGTACAAACCTCAAACTTACTCT
>random_seq_994
CACTAGGTATCGGACCGCCTCCGCTGCGTTCAGCTCTTTGGCGTCGGAGACGATGCAATTAGCAGAAAGGTCTAATCTTA
>random_seq_995
CCAAAACCAACTATGCGGTGGGACGGGCGCTAGAAGGTCGCCGCGTGTGCGCGCTATACTGCGGCTACTGAGCCTGAACC
>random_seq_996
GACCGATATGTCGCTCGCCAGCGGCTCTATCATCTAACGGGTCGGCGCACGCAAGACTGCACACGGGATTAAGTAATATC
>random_seq_997
ACTACCACCTAGCGATGTAGGTGACGACTCTCTACCGATAAAGACATTGTAGAAGCACTAAGATAACGCAGCGATTGGTG
>random_seq_998
AGCAAATCGCGTTATCGCGCATGATCGTTAGCCGGGACTCGGGACGGGCAAAGTACTACCTAATAGGTCACCCATGCACT
>random_seq_999
TCCGTGCTCGAGAGTCAAATTAGCTGGGTCGAGAAAGCGTGGCAAGAGCCAGCGTTAATTCCTTTTTCAGTGTGTTTCAT
>random_seq_1000
CATTCCAGTACATGCAGCGCGTGCGAGCACCGAACAACACGCGGGGGGTGCAGCAAACTCTTCTTCAATTCGTTACAAGC
