# Supplementary material for: HiMMe: using genetic patterns as a proxy for genome assembly reliability assessment
Source: BMC Genomics. 2017 Sep 5;18:694. doi: 10.1186/s12864-017-3965-2 (PMC5584555; doi:10.1186/s12864-017-3965-2)
Supplement: Supplementary file 2 — ’Supplementary_file2.zip’, Title: ’Data from simulations’. Description: contains all simulated data as well as the pertinent results. (ZIP 1187 kb) [file 12864_2017_3965_MOESM2_ESM.zip › Simulations/simulations/input/true_seq_90.fa]

>seq_1
ATGGATTAAACACTTGGTGATCAAGGACTCCAAACTGAACAACACCAACATAAGAAATTCCGGTCGCCGCCGTTCCCTGGAAGTAGCAAC
>seq_2
GCCCACACCGGCGCGTGGGGAACGGGGCTTCCCGCACCCCACGTGCCCTGCGCGCCTGGGACAAGTTGATTTGGGGGCCTTATAAAATGG
>seq_3
CTATAACCCCTTTGAGGAGGAGGAGGAGGACAAGGAGGAAGAGGCTCCAGCTGCACCCAGAAAAGGGGTGCCCTGAGGAGAAGGACGGGC
>seq_4
CCTCTTTGGGAAAGTTATTGAAACCACAGAGCAAGATCAGGAGCCCAGCGAGGCCACCGTAAAATATTATGGAACGAAAGATCCTGTTCC
>seq_5
TAATTGTGAGTGACACCTCAGTTCATCAACCCCTTAATAATATCAGCTTAATTTTAATGAGGCAGTCTATACCTGTGAAGCCAAGAATGA
>seq_6
AAGTTAAGTATTTCTGGCACTGAAGAAATATCTTTTTTCTTTGATTCATTTTTGAATAAACTGCCCGTTTCTGGGGTGATCTGGGGGACT
>seq_7
CAGGACCTTTCCTTAAGGAGATGTCCTGTTCTTTCTTTCCCACCAGAACTGCCCTGGCCCCTCCATCCCTCCCAAGAAAACTCCTTTGCC
>seq_8
GAGAGGAGCTGGGCCCAGGGCTCCTCAGAGCAGGAACTCCACTATGCATCTCTGCAGAGGACCAACATTCCCAACAGCCACCACCACCAC
>seq_9
TTTGGATAAGGGAAAACATTATTCCACTTACTGTTTTTGCTTTAAGCAGCCTGCATATATGTTCCTAAATCTGTTACCTTGGGAACGGTG
>seq_10
CTTGATCTCCTGACCTCGTGATCCACCCACCTCGGCCTCCCAAAGTGCTGGGATTACAGGGCCGACAGAGATACCTACAGACGGAGTTTT
>seq_11
CCATGGTACTGATGCTTGCTGGATTTAGGGAGGGCATTTTGCTACCAAGCCTCTTCCCAATTCCCCTTCTCCTCTGGCTCCGGGGTTTGC
>seq_12
GTGGTGCACACCTGTAATCCCAGCTACTTGGGAGGCTGAGGCAGGAGAATTGCTTGAACCTCTCTACATCTACCATTGGCCCAGAGGGGG
>seq_13
GGGCCGGATCAGGAGAACAGCTGGACTCTCCAGGGGAAACAGCTTAGCTACAGGCACTTCGCATCAGTGGCTTCTGGAGCAGACCAGCCA
>seq_14
GCGCCGCCGGGGTCCTAACGGGGTGCACCGTCTTCCGCCGCACGTGGATTCAGCGCGATGGCCGGCCGCCACTGCTGGGAGGTGGAGACT
>seq_15
TGACAGCTTCCTTCGGCCAGGTGGGGACCATGACTGCGTTCTGGTGCTGTTGCTCATGCCGTCCTCATCCAGACGCTCCGCTAGTGCAGA
>seq_16
GACTACCCACATCCTCCCCTTCTGCCCCTGTGTGGCTGCTGTCCACCCTGCTGGCCACCCACAGCACATGCTAAAAATCTCTTCCAAGAA
>seq_17
CCTCAGTGTGTTAACCGTGGCCGGGATCTTACAGACAGAGAGTCGCAAAACTGCCAAAGAAATTGGGCCTGGGTCCTCAGCACTAGATTG
>seq_18
CCAAACACAGTGTCAGAAGAAAGAAACTGAACAAATGTACCAAATTGAACAAAGCAAACTTTTTGAAGGTGACCGTGATTCTGTAGGAAG
>seq_19
ACGGGTCCAGATGAGGAGAGTTTTCTGTACTTTGCCTACGGCAGCAACCTGCTGACAGAGCCGCTCCCATCATATCCGGGAGCCAACCCC
>seq_20
TCCTTTAGTAGTAATGACATTTCTAACAAATGCTTTGTTGGAAATACCCTTGCATCTAACCAAGTGGGGGTGGGGGGTGCGGGCCGCCAC
>seq_21
CAAGATTGATTGCTGCTGCTACTTCTGTATTAAAAACTAGATTTTCATATGCCTTTCCAAAATCATGTCTGCCTATTATCTAGAACACTA
>seq_22
AAGCTGGAGTCGGGACTGAAGGTGTACGGGGGTGACGACCGTATCGGGGCCCTGACTCACAGGGGTCTCCAAGGATGCCATCGTCACAGG
>seq_23
CACTTTGGGAGGCTGAGGCGGGCAGATCACCTGAGGTCAGGAGTTTTGAGATCAGCCTTGACAGTGGGCCATTGGCTATGTGACTGGGGA
>seq_24
CCCGCCATGTTTTGGGTTTTTGTCCCGGTCGCGTGGCCCGCGCTGCAAGATCCCAGGCGCAGGGCCTGGAAGGCGCCAGCCGGGCCGGCG
>seq_25
TTGGATTGTTTTTTACATTCAGTGTTATAATATTTGATTATGCTGATTGGTTTTGGTGGGGAGGTGGAAGTCCAAGTCAAACGCAGAAGG
>seq_26
TCTCTGACTTATTCAGTGAGCTGAACATTTCAGAAATACAGAAGTTGAAGCAGCAGCTTATAATTATATTATCTATTTAGGCATTAATAT
>seq_27
CAGACAGAATGTTCCACAGTGTGAAGAGCACGTGGGAGTCGGCCTCCAGAGAGAACATGACCAGCGGCTCTGGCGCCTTGGTAGGCATGC
>seq_28
CCCACAATCCTGTCAGGGGCTCCCTGACAGTCCTGGGGGTGGAGAGGCCATCCCGGGGCGTGTGTACCGCATCATGACCCAGTGTTGGCA
>seq_29
AAACACAGGTTTGAAGAAAAGGCCCAAGTGGATCCCCTTAGTGCTCTGAAATATTTACAAAATATAGGTGGGAGACATAAGAAAGGAAAG
>seq_30
ATTAAATGGCAGTACAGAGAAAAGGAGTGCAGAATTGCCTGATGCTGTGGGACCTATTGTACAAATTTTGTCTCACTTCCTTTAAAGGTG
>seq_31
AGCGGCAAAACTCAGGTATGTCTCTGTATGGCAGCAAATGTGGCCCATGGCCTGCAGCAATGGCTGCTCATCCTGGTGCTGGAAGGCCTG
>seq_32
AGGTGTGAGAATGAGCCACTGCTGGACCCTGTTGGCCCTGAGCCTCTGGGGCCTGAGAGTAACGTGAACGAAATCTTCATGGCAATAGCT
>seq_33
AACTCTACGAGGGTGTGCCACTTCCATTTTATCAGCCCACTGAAGAGGATGCAGACTTTGAGAACGTGCTTCTGCAGCAGAACCTGACTG
>seq_34
AGGAAGGGGTGCAGTAGCATGATCGTATCTCACTGCAGCCTCAAACTCCTGGGCTCAAGCATTAGCTAAGATATTTTAATGTATAGCTTA
>seq_35
GTTTTATTTTAATACTTTTTTATGTTTAGCTTTTTCATATATCTGTAATTTATTTTTTGTGGCAAGTTGGCTGAGGGCGTGCGGCAGAGG
>seq_36
GCTACCGCCGCCGCCGCCGCTGCGCCTGCTGCTCCTCGCCGTCCGCGCTGCAGTGCGAAGCGCCATCCGGCAGGTCATCACTACTCGCAA
>seq_37
CGATGTCGTATTCAAGTTGTGAAGGGATTTGTTTTGTCAAAAAATTAAAAACTCAATGTGATGGCGACGACCCCCAGAGCTCCCCAAACC
>seq_38
TCAAGGAAATTATTCTGTAATTCCTCCTTCTTCAAGAGATTTGGCATCTCAGAAAGGAAACTCTCTGACGTCAATGACAACGCCCCCACC
>seq_39
GATGGTTCCTTTCTGCCCCTTCCTGGAAGGAAAGGTGAGGCTGCCAATAGCCTCCTGGCATGCCTGGGGCTGGGAAACTTTTTTGCTTGG
>seq_40
CAGTGAGATTTTGGATTGGGACATATACCAATACTATAAATTTTTGGCAGAAAGAGGAGAACGGGCGGCAGGATGCCACCGTCTGGATCC
>seq_41
GGGCCCCGTGCTCTGGAAATCAACAAAATGATTTCTTTCTGGAGGAACGCCCATAAACGTTAGCATTTCAGCAGAAATTCCACAGGCATA
>seq_42
AATGATTCTCTTACCTCACCCTCCTGAGTAGCTGGAATTACAGGTGCCTGTCACCATGCCTGGGAAACGGAGGGCCAAAGCCTTGAGATG
>seq_43
AGCTCAGTATCACAGCCTCAAAGTGGAGTACGACAAGCTGGCAAACGAGAAGACGGAGATGACCTGAATACTACATTGGACAATTTCTCC
>seq_44
CTCCAGCCCGGCCCAGGCCAGCCTACCGGCGACTAGGATGCTTTCGCTTTCGCTCTCGCTAAACTGCAGACCTTGGTGTTACAGCAATGC
>seq_45
GTCCACCCTCCACGGCATACTGTCTCAGTGTTCCAAGTTGCAGAATCTAAGCCTGGAAGGAGAGGTGACGCACGATCTGCTCTACGAGGG
>seq_46
GCTTAATACTTCGGCTTTATAATGTTTGGGCATTTCTCTTTAACATCCTCAAATACACTTTGTCTGAGAGAGCAAAGGATGAAGTCAGAG
>seq_47
GCCAAAACAAGGGATTATCACATATTGCGGAGTCCAGCACCCAGGTAAAATTTTGTCATAAGGAAGCTGGACTACCACAGTGTAGCAGAA
>seq_48
TCTAACACCAAAGCAGTGGAAGTTCCAGCCTTTGCCTCCTCCCTAAACTCCAATGATGTCTCATCCGGGAATATTTCCCCAAGTTGTTAT
>seq_49
CGGCAACGTCCGCCTGTATTCCATCCTGGGCACCACGCTGAAGGATGAGGGCAAGCTCCTCTTGCCTTCGGCTTGCTCTGGGCCCCCTAC
>seq_50
TCATGAAAATGCGGTTAGAGAGGTGCTATTCAAGTGATTCTGAAGGCACCCCAAGGTATAAGTCCCTATCTGTATGGCCTGCACCCCAAC
>seq_51
AGATGAGTCTCGAAGCGTAAAAAGTGAGAGTGATATAACGATTGAAGTTGATAGTATTGCCAGCCTACTTGTCATGACTTCAACCACCTA
>seq_52
GGAAGATTCCAAAGTCCCAGCAATGGCGTCCAGACACAAGGTTGTGTGATGGTGGGCCGGGAGTCCTTTACTACACTGGCAGAATTGCAA
>seq_53
GCAGAGACATTGAATCAGAAACTCCATGTTGCCAATGTGCTGGAAGATGACCCCGGCTACTGGAGGTCTTTGGTTTCATAAGAGCCTGAG
>seq_54
GAAAGGTAATTGCCCATGGTCTGAGAGCCAGCGCCCTACTACTGATTCCACAGCTGGGGGCGCAGGGCCGCCCCGGTCCGGACCCCGAGC
>seq_55
TGAAAACCCACTGCGCTTCCTCTATCCCCGAATCCCCCGGGATGAAGCTTTTGGGTGCTAACCGTGCCCACCCGACCTTCGCCGGGCGCC
>seq_56
CATCTTTCAATGTTGCAGCCTGGTTGAGAAGGAGAGAAAAAGGTGGCAGGAATTTCCAGGCGCCGATCTGGAATATGCCATGATGGTATC
>seq_57
CTATGAAATGGCCGCTGGCTACCCGCCCTTCTTCGCAGACCAGCCCATCCAGATCTATGAGGCCACTGCCCCATCATTCCTGCTCCTGAG
>seq_58
AGAAGGTGGCTCAGCGAGCAGCCCAGCTGCAGGAGGCCTTGCTGCACTGTGGGAGGTTCCGCCGAGGAGGTGGAAAAGCCCACCAAGTGT
>seq_59
ACTATAAGCAGATTTGTTCTCAGTTGAGTGAAAGATTGGAGAAGCAGCAGACAGCCAATATAAAAACATACTTGTATCCCACTGCTACTT
>seq_60
ATCCCAGCACTTTGGGAGGCCGAGGCAGGCAGATCACGAGGTCAAGAGATCGAGACCATCCAATTTTTCTGTCAGTGACTCTTGTAACCT
>seq_61
CAAAGGCTATGATTATGGAGGATTGGACCTGCAAACTCCAGAACAGAGTTCTGCCCTCTGCAAGATGGCGGCGCGAGTGCTGCGCGCCCG
>seq_62
GACGTCTCCCACCTGCCCCAATAAGATCTGCTCTGTCTGCGACACCAAGATCCAGCTGGGAGGTTCTTGATGCCTATGAAAATAAGAAGC
>seq_63
CACTGCCCATGCTGACCACCCAGCCCTCCGGCTGCTGATGTCATGAGTAACACCACTGTGCCTCAGGGGCTGAGACAGCTCTCGAGGAGT
>seq_64
AAGACAACCAAACCAAAAAGCCGATCTGCACAGGCCGCACCTGAACCAAGATTTGAACACGGTTACATCAAAAAATGCTGCAAGGGGTTC
>seq_65
AGGAAAGGCCAAGAGGCAAAAAATCCCCCTCCAGCCCCTGAATGCTCAGGTTTCAGCATCCGATCCCTAGGTGAGGAGAAGCGGCTTGAA
>seq_66
GCTCTGGTGCTGGGTGAATGAGTATGCGGGATCCCTGGAGACTCAAGCAGGCACCTCACCTACCTCAAATGATCCACCCGCCTGGGCCTC
>seq_67
GTCGTTTGGAAGAGAAAGAGTCCTTGGTGAAACTTCAGCAAGAGGAATTGAACAAACACTCTGGGTGGAGTGTTAATAGCTCTGGTGATC
>seq_68
CTGGACCCTGGGCCCTGGCCGCGGGTGAGGGGTGAGGGTAGGGGGCATCCTAGGGGGGCGAGAAATGTAAACAACTTTATTTTGAAAATA
>seq_69
TGATTGTTGCCTTCGCCAGCCCCAGCTGCCAGGTGCTCTCATCACTGCGCATGGCTGCAACAAATCTCATGCACCGTGGGAAGAAAATGG
>seq_70
CTCCCGTGAATCTGCCATGTACCCGAAAGCAGTGCAGGACCTCTGTGGCTGGAGAATCCAAGGAGGAGGGGGAGATGGTGGAACAGGGAG
>seq_71
GAGATAAGCCGTATCTCCTGTACTTCAACATCTTCAGCTGCATCCTGTCCAGCAACATCATTAAATGTAAACCAAAAGATGGAAGACAAA
>seq_72
GCCAGCTATTACTTCTCTACTGAGGCCAACTGTGAGCCCTGGTGTGTTTCATTGGCAGGAACTATCTCCAGGCGTCCAGGCTGAACGCGC
>seq_73
CCAGCGGAAGGTGAAACCGCAGCCCCCTCTGAGTGATGCCTACCTCAGTGGTATGCCTGCTTCAGAATCTGAGGAGAAGCTAGACCAAAA
>seq_74
GTCTGGCTTCTCCATCCAGTTCTCCACCTCAATTGCAGCCACCTGTAACGATCCAGGTATGGTCCCGATGGCCGGGCGTGGGTGGGGCGC
>seq_75
AGGATTTCTGACAAAGCTGGCTTGAGATTGGTCACTTAGAGCCGACTGTCTCCTCTGCCTCCTGGCAGGCTTCCTTCTGGGACAGGGGCG
>seq_76
GTGAAGGGCGGGGGATCCCAATCCCAGCCCTGTTTTCCCCTCCCCTTTCCCCGCCTCCTTGTCAACAGAGTTTGCCTTCTGCCAGGTGGA
>seq_77
ATGTAATAGATTGTAAGACGTGGTGAGGGAGGGATCTGACAGAGATGAATGTGCCAAGCAGCAAGGAAGCAGCAGTTCAGTACTGTGCTC
>seq_78
ATGCCTCCCTCTCCCAGTCACCTCGTGTGGGCTTCCTGTCCTCGCTGCTGCCTCAGAGTAACCGAAGATTAAAAAACTGGAGCCAGTCCT
>seq_79
CTTACTTCCACCATATCCCTCCGGGCCCAGGGCGCTGAGATTTCTGAAATGAATAGTCCCACCGCAAAATAAAAATGATCAAACCTGTCA
>seq_80
GGTGTCGGCCAGTGTGGTCTGCAGAGAGCTGGGCTTTGGGAGTGCCAAAGAGGCAGTCACGACATGAACCCCCTAAAGCCCCAGAACTAT
>seq_81
GAGCTGTAGCAAGGAGGACTTTAGAGCCTCTTCCTCTACTCTTAGGAGACAGCCTGTAGAATAGAAAGTCTTCGTGTGTCCTAGGACTTG
>seq_82
AGGGACAAGACAGAAGAGTCATGCCCTATCCTGAGAATAGAGGGACATCAGCTGACATATTGGCTTCCTGGGAGCTTCGGGTAGAAGGAC
>seq_83
GCGAGGAGATGGTGAAGATGGTGCTGAGCCGGCCCTGCCATCCTGACGACCAGTTCACCAACGAGCTTAAGAGAGCCGAGGAGGTGGTGG
>seq_84
CTTGACAGACACTATGGAGGAGTTTCAGGAACTGGTGAAAGCTAAGGGTGAGGAGTTACACCAAGATCACACCACTGCACTCCAGCCTGG
>seq_85
TGCCGACTCAACCCTTTTCCCTTAGAAGCAGGGAGGGAGGCTCCCCTTGGCTCCCTCCCTAAAAATTTGCCTACATTTTAGGTTCTCTTA
>seq_86
GCTGGAGGTCACCCCAATCTCCTGCCCTGTTGCAGGCTTCTCTGGGCCTTGCCCTTTTTTGAATATCTTATCAAATTAGGCAATACAGAA
>seq_87
GCTGAATGAGACAGGCCAGGGTTACCAGCGCTTTCTCCTCTACAATCGCTCACCACATCCGCCGTGCCGGGAGGAAAACCAATTCTGTGT
>seq_88
CGGGGCTGACCCGGGAGCCTGTGGCTGAGAGCCCTAAGAAGAAGCGGTGGGAGGCCGCTACTTCTGTGGACTGGACATCAACCAGCCCCT
>seq_89
TGACACATTTTCCATGAAACAAACCATCGCTATATTCAAGATAATGAACCTATCTATCATCAGTCTTGGTCAAGGCAACTTTGGCTGGCA
>seq_90
GCACCACAGCACTCAGGCCAACGCCATCCTGGCCATCGAGCAGTTCGAAGGTCTGCTGGGTATGAACCTTTCAGCTAATTTAATTTTTTT
>seq_91
CTACTACAAATACAAAAATTAGCTGGGCGTGGTGGCAGGCGCCTGTAATCCCAGCTACTTAATGAATATTTCTTTGTTGATCCTGACTTA
>seq_92
AAACCAATGTTGGCCCATCCCACCCGGGGCATCAGCGAGGTCCTGAAACGCTTTGAGGAGTGGTCTTTTGTGGAAGAGGGCCCATGCAGA
>seq_93
GATCGAGCGCATGGTGCAGGAGGCGGAGAAGTACAAAGCGGAGGACGAGGTGCAGCGCGACTAACTGATAACTTTGCTAGTTTCAAATCA
>seq_94
TGGAACTCATTTGGAACTCCCCGTGAGGAGGTCGAGGCGCACAGGGCAAGCAGGAAGAGGCCCGGCCCGCGCCCCCCCGGGGCTCGTCGC
>seq_95
TCAGTGGTGCACCCACCACAAGGATGACCCTCCTCCTCCTGAAGATGATGAGAACAAAGACCTCGAACTAGCAAAAGCCGCATGTCCATG
>seq_96
GGCTGTAAATTTGGCAATCATATTTTCAGAACCCCAAATTGTAATACACTATTCTAGCCTTGTGAGCAGATCTCCAAAGTGTTCCTAATG
>seq_97
GTACCTTTATTGTGGGGGCCCAGATGAATGTAAAAGAGTTTAAGGAGCACATTGCTGCCTGGCAGAGGGAGCCCCGGCTCCGAGGTTGCT
>seq_98
AGGCTGATGGCAAGGTTGCATCTGGAGGTGGTGGGGTTGGAGATGGTGTTCAAGAACCAAGAGTAGTTAGGACTACAGGTGCCCACCACC
>seq_99
TACCGCTGACTTGCCTGGCTCCCCTGTCAGCAACAACTTCATGGGCTGCCTTAAAGAGGTTTAGGGTCCAGGGTCAGCAGGCTCCGGGCT
>seq_100
CAGGCTGCAGAAGCTCTCCATTGAAGACAGCAATTATACCAAAAAAATTGAAAATGCTATAAGGCTCCACCAAGTTCTCGGAGAAACGTT
>seq_101
TCTGTGAAGGTGTCTGAGAACTTCTCCTGTAACATCACTCTAATGTGCTCCGTGAAGGGGCCTCCATGAGCGAACCTGGAGTGATGAGAA
>seq_102
GCTCAGCATGTGGATACATGGGTAATTGCACTCCTGAAAGGACTGGCAGCTGTCCAGAAGTATTGTTGTGCAGCATACTTTTTTTCATTA
>seq_103
CACTCAGAGGCGAGAAACTCCATCGAGTGTTCCATTATGTCCTGGATAATCTGGTCAATGCCTCGGCAATTCAAGGCTGTCCTGCAGCTC
>seq_104
TGAATGGCATCTTGCTCTTCTTCTGTGGCTCAGAGCTTTTACTTGAGGTGCTCACCTTGGGCTGCAGCAACTGGTCACACAGTAGTGTTG
>seq_105
AAAGCCGACATTAAAGTATGTGTCCTTTGTGGATGAATCCCACATTAGGATGGTGAACCACGGTCTCCGAGATGTCACGATGGCTGTGGC
>seq_106
AAGATCTTATGAAAAAGGATGAAAACCCTTTAAATGCAAGGAGTAGCTGGCTTAGTGGCTAAAGTTTTGATTAAATTTTGACTGCAATAC
>seq_107
CTAGTCGAGGCGCAACAAGACCCAACGGGCCAAATACGGGAAATAAAATATGCCAGTTCAGAATCCCGGTGCCCTGAGAGGCTATACGTG
>seq_108
AATGCCAGTGATCTACGCTACAAAGAAACATTTCAAAAGACCAAAGGGAAATACCACACGACCTTTAAGAGAATGTAGAGTTTATATAAA
>seq_109
GCAGCCCCATAAGAAGAATTTGGAGAATGACTGAGCTGTGGCAGCTGAGCGTGCCATCTCAGCCATTAAAAACTCCAACTCCTCCTCCTC
>seq_110
CCAGATTCAGCGCCCTATAAAGACCAGCTGTCCTCGAAGGAACAACCCAGCTTTCTAGCCATTTCTCTTGTCAATGGCCAACAGAGGGAA
>seq_111
GGAGATGTACTACACGGAGATGGACCCCGAGCGCCACCGCAGCATCCTGGCGGCCATCGGTTAGAGGTGACACCGTAATTGATGGTTGGC
>seq_112
CTATGGCAAGAGCATTGACCTAGTCAAATTTCTTCTTGATCAGAATGTCATAAACATCAAACAGAAAGACTGTAGAAAATTTCCAGTTCC
>seq_113
GACAGATGCAAAGACATTGATAGAAAGGTCTAAAGGCAAATTAAAAATGGTAGTTCAAAGAGAAATGCTTTGGGAAGAAGCCTGGAAGGT
>seq_114
TGTGAGGTTCTGGATCCTGAGGGAAACACTTTTCAGGTCATGGCTGATGGTAGCATATCACTCAACTCTCCCATCTTGCATGTTGTGACA
>seq_115
TGCAAGGCTGAGCACATCCTGCTGTGGATGTCCAAGGATGAGATCTATGCCAACTGCCACGTTACAGATTCTTCTATAGACATTCTCTGG
>seq_116
CCGCACCGGAGTGAAGATGCTGGACACTCAGGGCCCGCCGGGCTGTGGTCTGTTGCTTTTTGTATCCTAGGACAGAATAGTACTACAGAT
>seq_117
GCATAATTTAAAAATATTTAGCAAATTTGTTTCATATATACTGTCTTATTTCTAGATTTGATACCATCCGAGACATCCTAGGAGGGATCC
>seq_118
GGGCCCGGAGCAGCCCACCGGCCACCCCACCGCCCACCCGGCTCCCGGTGTCTCCTCCCGGTTGGACGTCATTGTGTTGTGAAAAGTCGT
>seq_119
TGTTGTACTGGATTAACAAGCGACGGCGCTACGGCATGAATGCAGCCATCAACACGGGCCTTCACCTTGGTCGTCCTGATGTTTTACCTC
>seq_120
CCAGTGATGAGGAGGATGAAGTACCCGCCCCAAAACCCCGCGGAGGGAAGAAAACCAAGGAGAAGTCGAAGAATCACAAAGAACTGTGTC
>seq_121
ACAGCTGCTGTATGGGAAGAAATAGTAGGAGAATCAAATGATAAACTGCGAGGACAGAGCTTGAACTTCTGAAAGAAATTAAAGAGATCT
>seq_122
AGGACGCAAAGTTCTCCGGCGAGATAAGAGTGTTGCTGTTGATCATCTTTGCCTGGGAAGCCCCACTGGTGCAGCAGCAAGGTGCTGGCT
>seq_123
CCAGGACCTAGAGTTTGTTCAGTTCCACCCTACAGGCATATATGGTGCTGGTTGTCTCATTATGATGATGACCTGGAGTTCAGACCCCCC
>seq_124
CATGAAGATCTACCTTCTGGGAGTTTTATTCAAGATGATATGGTCCACTGCTCATATCTTGCCGAGTCGGAGGGGGTGGCAGTGAGCGGC
>seq_125
CTGAAGTCATGTGGGAAACCTGTCGAGGACTTCATCCAGGAGCTGCTGGCAAAGCTTCAATTACCCCAAGAGCTCTGAATGCCTGTATAC
>seq_126
AAAGCTCTCATAATAGTGACCTGCAGTACACGCTTGACTATGACTAAGCCATGGATCAGACTCTTGTGGGAAGATCCACTAACTCCTAAT
>seq_127
GCTCAGAGAGCAAGAGGCAGGGAGCGGGGTGCTGAAGGAATCCTAGCTGTGGAACAGGTGATCTGTGAATGCATGAAAAAACGAAGAGCA
>seq_128
ATTGGACCTTGCCTCCCGCCTGGACGTCCTGCTGGCTCTTGCCAGTGCTGCCCGGGACTATCGGGAACCTGAAGCCTGACACTGAGTACG
>seq_129
CGGCAACCCCATCCGCTGTGACTGTGTCATCCGCTGGGCCAATGCCACGGGCACCCGTGTGGAGATGGGAATGTGGCCTCAGTGCCTCTG
>seq_130
GCTCTTGGGGAATGGGTGCGGGTCAGGGGTGGCAAGAAGGGGTGACTTTCCCCCACTGGGCAATAAAGAGTTTGTAAAAGTTGTTTCCAA
>seq_131
AGCATTCCCTTTCTATCCCACCCCTCTGATCTCCCATAAGTGGAAATGGGGGTACCCAGGTCGGATGAGGCCGAGCGGCGCGCCCGTGGC
>seq_132
AACCTCACTGAGTCAACCAGCCTGGACATGTTGCTGGATGACACTGGTGAATGCTCGGCTCCGGGGAAAAGTCTGCAATCTTGTGCCATA
>seq_133
TATTTAGCAGGTCTTTCAAACCAAATGGAAGCCTTACCTGTCTTTGTCCTTAATAGTGTACCCTCCCGAATTCTATGAGCATGCCAAGGC
>seq_134
GTCATGAGAACCTTAGAATATTTGGATAACAGGCATGACTGACTTCTCTATCTTTCATGAGGCACGTGGTGGACGAGGGTGCCGACGAGT
>seq_135
GAAAAGCGATTTGTCTTCAACAAGATAGAAATCAATAACAAGCTGGAATTTGAGTCTGCCTCCAGGCCACAGCTGCTAATTCTCTTCTGG
>seq_136
ATCCATTGGAAGAGAAAAGTTTGTGACTTGGGCCCCCAAGTTTTGAGAGAACTGGGCTTTAGCTGACCCCAGCCACCTCTCCCCACCAGC
>seq_137
TTGAAGGAGCTAAAAGTCAGTATTTTGGCTCTTGCCACCCAAATCCTGACTGGATGTGATTGAGCCGCGCGGAAATCTGGCATTTTTTAA
>seq_138
CTGGGTGGTCAGCCAGCCACCCGACATGCACCTCAAGCCCCTGATGACAGAGCTGCTCAAGAAAATTATCAGAAGATGAAGAAACTGAAG
>seq_139
CAGCTGCCGTCCCACTCAGGCCCGTATGAGCTTCGGATTGAGGTGCAGCCCAAGTCCCACAAAACCATGTTGTCAGGTCAAAGAATAGGA
>seq_140
GTTTGGGGAGAGATCCAGAATTATATGAAACAACCAATATTGATATCATGTGTAAAATTGCTACCTGGAGGGCGAGTGCGTGGAGTGGCT
>seq_141
GCCGCAGTGGGCAAGACGTCGCTGGTGCAGCGATATTCCCAGGACAGCTTCAGCAAACACAGGTACCTGGGTTCAACTGAAGCACCAGCC
>seq_142
CGCAGGAGCGCGTCTGAATAGGAAGCGTTTTCGGACGTGGATGCGGCGTTTTGTCGCTGCGGCCGCCGGAGCCCTGGCCTCTCTGAGCCA
>seq_143
AAAAGTGAAGCTCAATGTAAAAACTTCTATTTTAACTATAAAAGGCGACACAATCTTGACCTGAGGTCAGGAGTTCGAGACCAGCCTGAC
>seq_144
ACCCATAGGGCTAGATCTGTATCTTAGTGTAGCGATGTATACATATACACATCCACCTACAGATGGAACATGCCTCCTCTCCATTCAGCT
>seq_145
TCAGGGAGCAGCTGCAGCTCAGCCCCTGTGTGTGCCATCTGTCTGGAGGAGTTCTCTGAGGCCCTCTCCGGGGCCCCCCCTGGTGGCGCA
>seq_146
ACATCAGATTACCTAAGAGTGAGACTTAACCCACTTTTAAATTGTTCTCAAAATTAGGGACGTCAAGTTGCAGATCTTTTTGTGAAATTC
>seq_147
ACTGAAGACTCAGACCAAGTTCCAGGCTGGAGTTCGATTCCTGTTGGGCTTGAGGTTCCTATGTGGCTGTGAGAATGTGATTGAGTTGGA
>seq_148
CTCGGCTTGTCTGAGCGAGACCTAGACCGTGACGGTGCACGCCTACGAGAATCGGAGGATAGCAATCCCCAGCTGCGTCAAGCCATCGAA
>seq_149
CAGCATGGACAGCAATGGCTTCTCTAAGGAGGGGGCTGCTGAGCCTGAGCCTCAGAGTCTTTCCAAAAACAAGATCTAGGGGAACCAGAA
>seq_150
TTTTCTATAATCTAACCTTTTATGGCTCCACGGTATAATTCACCAATAGCCTACTTGCAGGTCGAGAGTCCAGGAGCTAGCTCCTGCCAG
>seq_151
CACACACACACACACCAAATTGAACAAACTGGAAACTCTCACTCTGTGAAAAGTTGTATTCCTGAGTAGCTGGGACTACAGGCACCTGCC
>seq_152
AGACTGGACACAAAGGGCTCGCCCAGGGCCCTGGCGCCACCCCCACCCCTTCCCACCAGCTTATTTGCTTGGGATTGTATGACTGGAGAA
>seq_153
TCCCTTGGGAGATCAATCCCCCATCCTCCTGCTCTTTGCTCCATGAGAAAAATCCACCTAAATGACTGGGAGGCGGGGATGCTGCCTGTG
>seq_154
GTGTAGATGAGTAATTAAAAAATATTTAAATCACATTATAATTCTATTATTGGAGAGCATCAGCTCCAGCGCCGACCAGCAGGGGGCACA
>seq_155
GGCTCATCTGCACTGGGACTGGCCAACTTCAATGCCATCCGAGACTTCATTGCTAAAGTCGCCGCTGCAATATGTAGTCACATCACCATT
>seq_156
AACACTTTTCTGGCCCTACTGCACATGGCCCCCAGCCTCCATCCTTGTGCTGGTAGCCTCACTTAGCATCCCCCGCCCTGGTCTCCTGGA
>seq_157
GAAGAGTGCTCAAGCTGGTATTACTATGTAACTATGCCAATGCCAGCCTCCACCTTCACATCACTATTAAAGAAAGATCAGTCCAGGTTT
>seq_158
AAACCGAAGATGATTTTCCAGTAATAGAGACCAGTAACCAGTTAACTTGTGGTTGCCGTGTCTTGACTAGTGTTTACTATCTATACCCCC
>seq_159
GACAAGCACAGTCTTCGGAAGAGAGACACAATCACTGACAAAACGGCCAGAACAAGCTCTCAAGTGTAATGAGTGTGGCAAGACCTTTGT
>seq_160
CTTGGGCAGTCCTGTTTCAGAAGATTCAAAGGATGTCGAAGATTTGGTAAACTGTCATTATTTGGGACACGGCAGGCCAGGAGCGGTTCC
>seq_161
GGAGCATTTTATACCCCTGAAACTATTGATACAGCTAGACTTCACTATCGGAATTCCTGGGGGCGCTGTGGCAGGGCCGGGCACTGCGGA
>seq_162
GCAAGGACCTTGCTGCTGTGTTGGTTGTCAGCCGGGAGCTGACACACCTGTGCTTGGCCAATTCCAAGCTCTCTGCCATGATGGGTGCTG
>seq_163
TCAGGTCTGGGCCTAACAGCCTCCACTGCCTGGGCTCACTCAGGGAGCGCCTCATTATTTAACCAATTAATCCAAGCATGGAGTCGCCAA
>seq_164
GAAAACCTGGAAGGACTTTACGATAAAACGTGTCAATTCCTTAGCATTGGCCGAAGAGTTGCGGGTCAGATGCAGCCTCCATCCGAACCT
>seq_165
CAGGTGCTGTTCTTTGCACTTATGTTTGCCTTCTTGGAGCTTACTTTCCAGTAGAAATAGAGCTAGAGGAAATGACAGAGCTTGAATCTC
>seq_166
CCTCTGGTGGAAGAAACAGTCTTTTATCTTTCTCCCTATCCTATAAGGACTCTCATAAAATCTGAGGCTCACTGCTCTGAGTCCTGAACA
>seq_167
GTGTTGGTGCCCCTAGTGAAGACCTAGTGGGCATCTGTAGGCCACTGCCACCTCTGCTTTGACCCTGGAGAAGATGTGGCCCTCCTCTCT
>seq_168
TGGCCTCCAAATATTGTTGGAATGGAAGAAGAAAGGAACAGTAAGAAAGACAACAGTAATCAAAGCTTTATTTGCCAGGTTTTCTTAGAA
>seq_169
ACCCAGACCTTTCACCCACGTGAACACCACCACCAGCGCCACACATAGCACAGCCACCATCCAAAGTAAAAGGGGAAAAACCAAAGTTAT
>seq_170
CAGTAGCAAATGGTCGGCGGAGTTGGCTTTCTCTCTCCCTGCATTGCCTCTGGCCGAGCTACCGAGAGAGTGAGGAGCCAGACGACAAGC
>seq_171
AAATTTTAAACTGGTGATTTTGGTTGCACTGCTCACTTTAAGAGTTAACATGCTCACTTGTCCACGCCGAAGGACAGCGATGGGAAAAAT
>seq_172
GGGGCTGGAGGGGTCACAGGCCCTGAGCCAGCAGGCTGAGGTGATCGTTCGGCAGCTGCAGTATTTGTTTAATGAGAACTTCCACCTACT
>seq_173
CTCCGTCTGTTGTACCACTAGCATCTATATGACTTTTGTGTAATTTTCTCTCTTGAACTCAGTTTGCCATCTTCGTCATGTTGAACTATA
>seq_174
TGGGGATGAATAACCTGTCACAAAACCCCTCCCTGCCTGGGGAGTGCCACTCCCGCAGTGTTGTTTTAAAACTCTGAACAGAGATCTTGG
>seq_175
CAAGCCTTTTCTAAGTATTTGGTGGTTTATGTTTACTTGAACGGCTCCATGTTGCCGGTGGCATGACCAAGCCCCCTAGCCGGCGGCCGA
>seq_176
GGCTCTATACTCCTTAGTGTGACTGCAGCAAACTTTGGTGTAAAATTCCACCAGTTTCCACCCCCGGAACCTGGAGCTTTTATCTGTAGC
>seq_177
CCTAGTCTTAACTGTCTGGGAGGCTGAGGCAGGAGGTTGCTTGAGGTCAGGAGGTGAAGGGAGTCTGGCTGCTCCCACCGCCCGCACGGT
>seq_178
ACAGGAGCTAAGCAGGGTCCAAGCCTGGGGCTGCCTCTGCTCTCCAAGACCCAAAGACCCCTCACCTTGACTTGCCCAACTTAATTTGGA
>seq_179
ATATCAAGACAATGTGTATTTGTTAGTTTCTATTGCTACATAACACATTACTCCAGACTTTTTGTGGGACTTTGTTTGTCTTCTGGCGTG
>seq_180
GTTGCAAGGGTTTTGGGAATGATGGCTCGAACTCATTCAGGATTAACAGATGGCATTCCAACTTTTGCATATGTCTTGATAATTAAATAG
>seq_181
GAGGAGCAATGAGTGTCTTTGGTTACAAACTGTGATCTACCTACCAATTGTGAAAACTATTGACATTGAGCTGCTGGAGCTGGTGGCTGG
>seq_182
AATGACTTTTTGTGTGTGGGCCACAATATTGATTTTCCCATTAACAATTTTTTTTTGTTTGTTGGTATGGACCAGAAAGCATTCCCAGGA
>seq_183
TTTTTTGTTCTGCCTCAAAGCTCAGTTTATTGAAGACATTTGTAAGCTATTGGATCATCAACCCAGGCCTGTGGCTATGGGGGCCCCTCA
>seq_184
AGTTTGGTAACTGATTTGAAGGGCCATTTTGTAACTCAGGTAGCTATGGGCAAAGCTCACACAGAAGAAGCACCAGAGGAAGAAAATGAC
>seq_185
GGGTTGAAGACTCTATTGGCCCGGGGGGCCATAGTGAGGTGTCCAATGGCCGGTATCTCCCATCGATACTGCCAACCACGGAGAGGTTAA
>seq_186
CGGGGTCCGACGATTTCCTACCGCCACCGGAGTGCCCGGTGTTCGAGCCTAGCTGGGCCGCAGACGCACAGTGTTCTAAGAATGGTCCTG
>seq_187
AGATAAGAAAACAGTGGCTATGGAGCCCTCACAGCTGGGAAGCTGACATTCTATACTTCCTAAGGAAATGATATTCTCCTAAAAAGTTAT
>seq_188
CTAGCTCTTGGTGTTATGAGAATGGTGAAGAAAAGGGCCATTGTGAAAAAGCTGCCTATTAAAGTAGCAGGGATGGATGTGGAGCTGACA
>seq_189
ATCAGAAGAACAGGCCATGAAAGCTGAACGTTTAAACCGACGAAGATTCCTAGGGACAGACGCGCCCGGGAACTGGCCAGCCGCGGACCC
>seq_190
ATCAGCGGCATCTGTGAGTGCCTCCCAGGATTCTCTGGAGCTCTCTGCAACCAAGTGTGTTTGCCATTAGTGTCACCCTTCTGCTCGTTG
>seq_191
GCTGAGCAAAAAACCACACAAAAGTTGTGTAAGAGATGAGATAACAAAGGAGCGAGAGAAGCCGGGCCAAGGACTTTGACGTGCTGGTGG
>seq_192
GCATACTTGCATCTTTAACATGCTATCATAGTACATTTAGAATGATTGCCTTTGATTTTTCTTGTTTTTTGATACAGTTTCGTGCTGGCT
>seq_193
CCCAGAGCACATTTTTCAGTTCTGGAAACATGTTTTGACAAATCACAGGTGCCAACTATAAAGGCTGTACCAGTAGGCAAGATGGCAACA
>seq_194
TGGCTGATGGGGAAATTTTGTTTTGCTATACAAGTATTACCCTTTCCTGTTGTATGAGCCTCAGCTTCCCGGAGTTTGCACAATCTGTCC
>seq_195
TTTGTATGTGGGGAGTAGGTGTTTGAGGTTCCCGTTCTTTCCCTTCCCAAGTCTCTGGGGCAAAGAGAGGAAAGCCCCGGAGAATCATGC
>seq_196
ACTTCAGCAGAACAAATGGCCCCTTCTGACTGTTGATGTTATTAACCAGAATACTTCCTGCAAGTCTGAGATCGAGCACCATCGCAACAA
>seq_197
GCACGCCAACAGTTGGAATTTGAAGAGGCTGAGAACTCAGCTCTGGAACCAAAATCTGCTACCTCTTGCGCTCAGTTCTCCGGAGCTGCC
>seq_198
GGATGAAAGGGCGGTCCCTCTCCTGGGCTACCTACCTCAGGACCTGATTGAAACCCCAGTACTCCGAGAGCAGCAGCTCTTCCAGCTCCT
>seq_199
GTCTCTTCCTTCTTCCAGCAAAATGCACGGCATGTCTTTTGACGTGAAGTCATCTCCATGTATGTAAAATAATTGGCCCTCTCCATCTTT
>seq_200
ACGCACTCTCTGCCCAATGACAGCTACATGTGTCGGCATGGGAGCACTGCCGAGGGGCCCACCCTGCTCCGCTACTACAACCAGAGCGAG
>seq_201
GGGGGTTGCCCTCGTGGCCCGGAGGATCCTGTCGCACGGCGTCACCTCCTTCTGCCCCACCTCCACTGCTGCTATTGGGCTCTCATTTAC
>seq_202
GCCCCGGACAGCGGCCCCGAAGCGGGCGGCCTGCACTCGGCCCATTACCCTCTTGCCTTTGATTTCAGCCAACTACATCAACTGGTATTG
>seq_203
GCCACTTCCGTCCAGTAGCAGCAGCCGCAGCAGCAGCTGGTAAAAAAGGACGTCTACGGATTCATTTTTCAACACAAGAGATGACCAAGG
>seq_204
GTGGGGAGGCTGCGGCGACGACGTGGACTTCGGGGACGAGAAGTCGAGGCTCTTTATGGAGAGCTTCAGGGTGTCCTTCGTGGAAACCTG
>seq_205
CCCAGGTGGTCGTGGGCCCAAATATCACGCTGCCTGAGGGCTCGGTGATCTCTTTGCACCAGAATCCTTATTTAATCGCCGAGTAGAGGA
>seq_206
TATGGACTGTCAGAAACAGCAGTTGCTGGAGTTTCCGCATGACCTCGAGGTGGAAGACTTTCTATCTTCCACACGATGGATGGCATTGAG
>seq_207
CTGGTGGGGCTGTTTGAGGACACCAACCTGTGTGTCATCCATGCCAAACGGGTCACCATCGATACAAGCATGCTGCAGTACAAAAATTCT
>seq_208
GATTATTTGGATGGAAGGCTACTTATATCTTCACTTACTCGATCCTTCTTGTGTGACACTTTCAGTTCTAGCTAGAAACTAATGCCTAGA
>seq_209
ACCAGCTCTTCCGGATCTTTCGGACTCTGGGGACCCCAGATGAGGTGGTGTGGCCAGGAGGTTGATAACACATATGCACGATTTGAAAGA
>seq_210
TGTCTTTTTTTCTGCCATTTCCCAAATAATAACTCCAGATTTCATAATTCCAGTTTTTACAGCCAACAACCAGTGCAGAGTCCTCAAGCC
>seq_211
GAGGAGGATGTGGACCTGTTCAGAGAGGTTATCTACACACTCCTGGGACTCATGATGAACGAACTGCCGTCCTCAGTAAAAGCAGCCACC
>seq_212
AGAAGCCCTTCTGCTGCGAGGCCTGCGGGCAGGCGTTCAGCCTGAAGGACCGCCTGGCTCAGCAGGCGGCCCTGCGGCAGAAGCAGGCAG
>seq_213
GTGCAGCAAGCTCCGCGCCGACCCCTGACGCCTGACGCCTGTCCCCGGCCCGGCATGAGCCTCAGATATCAGAGAGTGACCGAAGAACAG
>seq_214
CTTGATAGAAAAGTACATGTTACTCCCTAATCAAGTGTGGGATAGTATAATCCAGCAGGCCCAGCCTCTTCTTCTCTCAGCAGCTGGACC
>seq_215
CTTTAAAAGCACTTGTGGGCTTCTCTGTGCTCATTTCAAGATTACAGAAGTGGCCAGGCAATGTTTCATATATTACAGGTTACATATATA
>seq_216
AGCCAATACAGCAAGGGAAGACGCAGCTCTGTTTTCTAGAAGGATCCCACCGAGGCATAATCGATTTTGGAATTTGAAATAGTAGATGCA
>seq_217
CAAACTGCCCCAACAATCATACAACTTTGACCCAGACACCTGTGATGAGTCCGTTGACCCTTTCTATATTTGTGGATTTTATATGTAATC
>seq_218
CCTGGCCTCCTCCCTGTGGCCAATGGCAACAGCCTAAACAAGGTCATCCCTGCCAAGTCTCAAGTACCTGTGTTTCTTGGGACACAAAGC
>seq_219
AGGTGACGTGGTACAAGGATGGGAAGAAGCTGAGCTCCAGCTCAAAAGTGGGCATGGAGGTGTTGTTTTTGCCAGTTTAGGGCAGTAGCT
>seq_220
CCGCCCCAGCAGTACAACATGGCAGATGACCTCAGCAACCCCTTTGGACAAATGAGCCTTAATTCAGATAGAGGAGCAGTTATACATCAG
>seq_221
CGAAGTGCCCAGTGGAAACTCTTTGCTGTCTTCTGAAACGATTTTAAGAACCAATAAGAGTCTAAAAAGTGCTAGAGATGCAATCAGAAA
>seq_222
CTCGGAGGCGCCGGGGATCCCTGGGCCACCCTACTGCTGCCAACAGTTCTGATGCCAAAGAAGCGACCGAGGGACTGGGAGTCGTTAGTG
>seq_223
GCCAGTGCCAATCCTGTGGGTTTCCTTGGGACTTCACACTGGCTTTCTTATCTGCTCCAGTGAGGTCTCAGGGCCAGGAGGCCTGGTATT
>seq_224
TACTTCAAAATGCATGATTATGATGGCAATAATTTGCTTGATGGCTTAGAACTCTCCACAGGAGAATTGGCAGCACTAGAGAATGAGCAA
>seq_225
CCCAATTGGAACCTGGGATCAAGTGGCCGAGGTCCTGAGCTGGCAGTTCTCCTCCACCACAGGGCTTCCGGGAGGTCAAAGCCATCTTGG
>seq_226
AAGCTGGGCGCCCCCAAGGTCTTCTACATCGCGGCGGACATGGCCTCCCCTGAGGCGCCCTTATGTTTGTATGGTCCTATTGGATGACAA
>seq_227
AGAGCCTTTAGAGGGAACATGGCCCTACTGACACCTTGATGTCAGACTTCTGGCTGCTAGTCCATTTGTTAGATGGGGGCCCACTCTTCC
>seq_228
GAGAGTGGGGGACTAGCTGTGCATGGCACCTGCTCTGATCCGGTGGGCTCCACGGGTAGTCTTAACACCAGCGACTTCCAGAAGCTGAAG
>seq_229
ATGTGACTCCTTAAATTCTTCCATTGGAAGGAAACAGTCTCCTCCTTTAAGCCTCGAGATGAGAAACTTTCTAGAGGGGATGGAGGAAGA
>seq_230
AAAGTGAGCCTATGCTATAAGTTTAATGAGAACCGAATTCAGCCTGCATTCGAGAATAGCCAAGCAGGGCTGGCAGAACAGCATCCGCCA
>seq_231
ACCCTTTTGGAATCTCCTCCATTATTACCCAGGCTTTGCTTTAAGTTGCACTTTAAATCAGTTCTCATGACTTTTATATGCTGTGGTCTC
>seq_232
CAGCTTTTGGAGAGAACTGGTAGAAAACATTTTCTATTATATAATTGAAGACTATATAGGTGTCAACGGTGACAAGTGTGGGAACCAGCG
>seq_233
CCGGACTTGCACCTTACTTCCCCAACCCGGCCATAGCCTTGGCTTCCCGGCGACCTCAGCACCTGATCAGAGAGAAAAGAAAATCTGCAG
>seq_234
GGCGGAGGCAGAGACCGAGGCTGCACCGGCAGAGGCTGCGGGGCGGACGCGCGGGCCGGCAGCCAAAATAGATGAGATCAAGAATGACAA
>seq_235
ACTACGACCCCAGCCAGTTCCTGACGCCCCAGGAGTTCAACCCCGAGCATTTTTTGGATGCAGGAACTTTCGCCATACTCAGCCTCATGA
>seq_236
ACCAGTCTGCTGAGTGGCGGTCGTGAATCTGTACTTGTAGAGTGGCGCGATGCAACAGAGGCTGCCGATGCCTGGCAACCCCGCCGACTA
>seq_237
TAAGAAAAGGCAAACAAGAATAGCACCAAAGTAACAGATATAAAACCAAATACCATGTCAGTGCTGTAGCATTTATCAGTACTTTGTTCC
>seq_238
TCCCAATACCCACCCTTCTCTCTCGAGGGATCTAGGCACCTTGGTCCCAGTGTCTTCCTTTTAAAAAGCTCCTCTTTGAGATCTCCTCTG
>seq_239
TGCCCTCAAAGGATATCTGTATGCAGTTGGTGGGCGAAATGCAGCAGGTGAACTGCCCACTTGATTTTATTCTTTTTTTTTTTTTCTGTG
>seq_240
GATGTGCTGAGGATCTCGGCAGTTCTGGAGGACACCACAGACCAGCTCTCTATTCTGAACGGATGCATCCCTCACCCAAAGCACAGATAC
>seq_241
AAAACACCAGATTACAACAAATTTAGTTTAAAGGTCTCAATTAGCGTTATTGGCAATTCTCTAAGTAATTCTCTATCCCTTAAACCTCTG
>seq_242
GTCCCTGGAGCAGCCGTTCCGCATCGAGCTCATCCAGGGCAGCAAAGTGAACGCCGACGATGGCAGTTTATCCTGTAATTTCAAATGACG
>seq_243
TAACATTTTATAAATCATGTCAATATGAAACATCTTTGATCTGGTTGTCACACTGCATTTGACTGGCCGGCGGTCCCGCGCCCCCGAGCG
>seq_244
GGCTCAGCCTCCAGGACAGAGGGGCTACTCTGGCCCTGACTCAAGTCACCCCCCAAGACGGACGCATCGTTCAGAGCTGTCCTGGAGATG
>seq_245
CGGCGCGGACGAGGACGAGGACCTCTTCGACATCGAGGATGACATCATCTACACTCAGGAGAAATACTGGGCCAACTTTGCCCGCACAGG
>seq_246
ATTCCTAAGAAGCCCATTCCTCGGATTAGCCAGGCTGAAGAAGAAGACCAGCAGCTTCTACTCTCTCTCTCTGGGGTATCCCTCCCTCCC
>seq_247
TCTGAAATATATTGATTTTTATCACAGTATTCTCAGGGTGAAATTAAACCAACTATAGGCAAAAAAGTCGCCGAGATTCAGGGCCACGCG
>seq_248
AAACCTCTCCCCTCACCTGACACAGACGTGCCTTTAAGTTCTGTTGAAATAGAAAATCCATCAGACGCACAGCTCGCTGCCCCAGATCTC
>seq_249
CTGGTGTTTGGCAGAAATCTGAGACTGGCACCAGACACAAATTTTAGACATGGGTATCTTAATTATTCCCTCCCCGACCCAGCCCAGTGC
>seq_250
AAGAACCATATGCTGTGGTTGTTCTTCTAGAAAAGGATTTAGTACTTATAGACCTTGCACCTCATGACCTGGGGGAGCTCAGTTCTCGTC
>seq_251
TGTACCAGTTCAGCATTCGTAATAATGAAAATCTGAAACCCAGAATGCTCCAGTGAGCATTGATTGGGAAGAAAAAAGGCACTTTAGAAG
>seq_252
GGTTCCCGGTTTGCCCTTGCAAGGACGCTGTGTCCTCCTGCGTGAGCATCCCTGCCTCGGCCCCAGCCTCCTCTCCTACCGTCCTGTGCT
>seq_253
CCCATTGTGAAGAAAGGGAGAATCTGTCCAATTGACATCACCCTAGCACAAAGAGCGTCTTCATCTTTATGTTGCCCACAATCCCTTGAA
>seq_254
CCTTCAACCCCTACTCCCGTGAGACTGAGTTTGCTTTGCCGTGTCTCGTGGACTCACTGCGCCCTGGCACCCTCTGTTCCCAAGAGCTCC
>seq_255
GCCTCTTGCCCTCCCGAAGGCCCCAGTCCAGCCTACAGCTTCCCCAGCATTCTAGCCTTGGTGGTCCAGCCAGTAAAAACCATGGTCCCC
>seq_256
GGAGTGGGTCCAGGACCGGCTCCAGCCGACTTCCGACCCTCTGGGGCCGACTGAGCCCTGGAACGTATTTCAGTGTCGGCAGCCTCCAAG
>seq_257
GCTTCCTTCTGGAGAAGTTCTAGAGACTGCTGCCCCTGGAGTAGAGGACATCAGCGGGCTACCACCACCACCTCCTCCTCCTCCCCTACC
>seq_258
GACCTCGTCTACAACATCATCTGCAAGAGCTGTGGCTCGGGCCGGGGTGCCTGCACCCGCAACTCTCTTCCATCAAGGCATATCTGACAA
>seq_259
ATTGCCTCTGACACTGACTAAGAAGATGAAGAAAAGCTTTTCAACAGCCTTTCTATATCAGCCATTTCACCAAGTTCTGATAACCCGTGT
>seq_260
AGCCTTGGGTATGGCAGGAGACCGGCAAAACTGTTTCCAGTAAATGATGGAAGATGAATCTATAAGAAGATAGAGATTCCTTCTGCCATC
>seq_261
TTTTCTATAATTTATTAACTATTTACTTCATAATTTGTGTTTTGGCTGTCAAGCCTACAGAGCTGGTGCCCCTGCCCGAGTACAGCGGTA
>seq_262
CTTTGTTTTAATATATAATGCAGGACTGTGGAAAACAGTTGGCATAGAATATTTTCACCTAGTGAGAAGCAGCACCCCCTTGGGGACACA
>seq_263
TAATCGCACATTTAAAACATAACTGTAGCCTCACTAATGGAAAAGTAGTATGATGAACAACTACTTGATGTTAATTATGGCACAGTAACA
>seq_264
AGCTGCCGGCAGCCCTGCGGCTACGGAGACAGGGGTGGGAACCGCCAAACCTCTCCCTTCTCAGTGATTCCCAGATCTGTCTGCTTGCTG
>seq_265
CACATGCAGCTAATTAAAGACAAGAAAGCGGCTTAATTAGCAAAATCATGATGCTCAGCTGCACCGTGAACAGCCATTGCGGTTCCTTTA
>seq_266
CCAGTCAACCTGTACCCCTGAGGAACGACGGCATAACCAACGGGAACGACTCAACCAGATAGAAAGCTTTCATTCAAAAAACCAAACTCG
>seq_267
TGAATGCAAACTCCAATCCAAGGGCTTTGTCAGTGAGATGCTTGACTCTAGGGACTGCATGAGCGTTTCTATGCTGAACACCTGATGCCG
>seq_268
GGAGTAATGGTTTTCGGGCAAGTGGATGTTGGAGAGCACACACAGGAGTTGGGGGGCGGGGAATCACCACAAAAAGTACCAGCACATCCA
>seq_269
AGCCACACGGAACTCTTCATTCCTTCCACAAATATCTCATTGCGCGCTGCTGTATGTGCTAAGCAATAAAAAGACCAAGCCCAGATGAAC
>seq_270
GGGATGTCGGCGCAGTGCACCGCGTGGGCTCGCGTCCCGGCGGCCCTTTGCCTCGGCGCGCTACCTCACAGAACATCAACCTGGGACCGT
>seq_271
AGATGATGGGTGAAGAGGGACCTAGGAGAAGGCAAAATGAAGACCATTAAAGAGCCCCATTAATCAGCAGCATTGAACAGAAAGAAGAAA
>seq_272
AGCTCAAGCTGTTTGGCCACTCGGGATCCGGGAAAACCACCCTTGTAGAATCTCTCAAGTGTACAGCCCCGCCGAGAGCGTGAACTATCG
>seq_273
GAAGGCATTTAAGAATTTTGCCTGCAATGGTACTGTAATTGAGCATCCAGAGTATGGAGAGCCCACGCTGCTGTTGCCGCCGACTCCAAG
>seq_274
TGTGTTTCTGGGTTCTAGTGAGGGGACTATTCTGGACAGAATTAGGGCCAGGACCCCGGGCGCACAGAGACAGCTGTGTTGCTCCTCTAT
>seq_275
CCCAGCCCTAGAGGACATCGGCTGCAGTTCTTGTGCGGAAAAATCCAAGAAAACCCCTTGCAGATGTGATGATTGACACTCAAGGATTCT
>seq_276
GCTAGAGAAATTGGAGACCCTCTTGAGGCCACAGTTAAAGCTGCACTGGGAAGACTTCGAGGTAAGGGCTTGGCCAGGCCTTGGTCTTAT
>seq_277
GTAGCTCTCTGCTAAAATGGCATCTCACTAATGACCTCACTATCTGACTTCCATTGTGTTGGCCTGCGAGATGCTCCTGCAGTTGAATGC
>seq_278
AATGCGGCTGCGCAGTCAGCATTGTTACAGCAGGTCCATTCAGCTTCGGCTCTGGAAAGCAAAACATACCAAGAATGATATATTGCATTC
>seq_279
TCATGGAGCTATGAGAGGAATAGAACAGGGTCAGGGTCAGAGGAGGGTTTATATGTGTGGTCTTTCTTCCCACATTTCTCTTTCTCTTTA
>seq_280
GCCGCGGGGAGGTAATGAATTGTCTGTGGTATCATGTCAGCAGAGTCTCCAAGCCCCACGGCTGAGATTGCTCAGGTTCGAGGCAAGGCC
>seq_281
GCTTTGGACCGGTTGCTGATGACGGCTATGGTGTGTCGTACATCCTTGTGGGAGAGAACCGATGGAGACAGTAACCAAGGTAATGTTTTG
>seq_282
GAACCTGTTCGTGTGCTCCGACTGCGGGAAGGCCTTCCTGGAAGCCCACGAGCTGGAGCATCAAGAGGTTTGACAGAAGAAAGGAATATA
>seq_283
TGGAGGTGCTGGCCGATGCTCTTCTGGGGGATTTGGCAGCAGAAGCCTCTACAACCTCAGCGTCCTTATGACAAGAACATTAGCCCCCGG
>seq_284
TGAGAGTCCGGAAAGTTCCGAGAGAAAGTGTGTGGATGCACCCGCCAAGGACACACCCACACCAGAAATGCCGCAGAAGCAGGCTGAGAA
>seq_285
ATGACCTGGTGCCGACCTCTCGGCTGGAGCTTCTGTTTGGCATGACCCCGTGTCTCCTGGGCACTTGATTCCTCTATGCTATCTGAGTGG
>seq_286
CACTGACCTAATGCAGAGTATGGAAGCATTGGGCTGGTTATACATTTCTGTTTCTTAGATGGCACGGGCCTTCAACCGCATCTACGTGGC
>seq_287
GCCGCCATGCCCCTGGCCTTCTGCGGCAGCGAGAACCACTCGGCCGCCTACCGGGTGGACATGAATCACAACCAAGAATATTTTGAAATC
>seq_288
AGGCCCAGCCTCCCCACCCCACCGCGCCCCAGGGGTTGGAGGACCTTGTCTGTGTCAGGAAGACTAAAGAACTTCTCTTCCTCTTAAATA
>seq_289
AGTGCAGAAACCTGAGCCTCACCTTATGAGATTCTGATTCAGCCAGGGGGAGGACAGGAACTGATTTTCTCCAGTCAGCAAGCTCTCAGC
>seq_290
AGGTAGGCTGCAGTATCGGCTTGAAGCTCTGACACTGTCAGAGAAAGTGGATTTATTGTGAGGAGAGGGAGTGGGGGAGCCAGCGCTCCA
>seq_291
AGGCGCAGTGGCTCATGCCTATAATCCCAGCACTTTAGGAGGTCAAGGTAGGAGGATCGCATGGTAAGGCTCTACTAAAAATCCAAAAAA
>seq_292
CTCTGCTGGGGAAACCTTCTTCCTCTTGAGTTTCCAGCCCAGCACTGCCTGGCATGGAGTGATGCTGCGGCGCCCGCTGGCCGGGCTGGC
>seq_293
GTCTAATGGAAGCATGGTTCGGCATTCTTCATCTCCATATGTAGTATATCCTTCGGATAAACTGGGGCAGAGGGAGGCCACAGGAAGCAT
>seq_294
GAAAAATCCTTTTTCTTTACTCAGCCGAACCTAAGACCACAGTTACTTCGAAAGCAACTTGAATTTAGTTGGAGAGAACAATCATGATGT
>seq_295
ATGTGACAGGAGGTTTAGATGGAGTTCAGATCTTAATAAGCACTTCATGACCCATCAAGGGGAATCGAACAGCTTCCACCGTGGGGGAGT
>seq_296
TGGAATGGAAGAATACTTCAGATGTTAAATCGTTTACGGGTCGCTGATCAGGGCCAGGCGAGATCCTTTCCAAAAAGCGACACTGAGAAG
>seq_297
CCTACGCTACCCCCCATTTCATCCGCATCCAGGACGCCATGGAGGTCACCAGCACGTTCAGCCATCTTAATGGTCAGGCAAGAACATCAT
>seq_298
AATCCTATACAAATCTAGTAATAAAGACAAATGTAAATTGTGTCCAAAAATGTATGTTTAACAGGCCTGAGCCACCGCGCCCAGCCTGAA
>seq_299
GATGAGGAGGGAGAGAACTAGGGGCCCGCAGGCCTGGGAATTTCCGTCCCCCACCAAGTCCAGAATTGTCATACTGCATTAGCTTCTACC
>seq_300
TCCAGATATGACGAAGGGACTTTGTTTTCTTCTTTTCTGTCATTTACCGTGAAGGCAGCTTGTCACCTTTGGGGACCTAACCCAGATTGT
>seq_301
CTTCTAACAGAGCCAGGTCAGGTAAAACTAGCTGATTTTGGATCTGCTTCAATGGCTTCTGAGGGCAGCATCCCTGATACACCTAAGTCT
>seq_302
ACTATGACCATGTGGAAGAAGTTACCAAGGAAGGAGTCAAGAAATCCCCCTCCCCAGGCTCAAGACCCATCGGAAGTGTCGCTGGCCTAA
>seq_303
TTCCTCTTTGGTCCTAGAGATAAGGAAGAACATACTTCGTTTCTTAGATGCAGAACGAGACAAGTTCATGAGAGAAGCTGAGGACCAACT
>seq_304
GTTCCTGACCTCCAGGCCAGTCCCTGATCCCTGACCTAATGTTATCGCGGAATGATGGCCAGGACAACGCCGTTTCTCACCACACATGGG
>seq_305
TCCACAGACCCGAGCTGCTTTTCCCAGAGAACACAGACGCCAGAAGGAAATGTGAAAGTGAGTGAATTGGACTCCAGCTCTACCACCAAA
>seq_306
CTCAGGCAGAAAGCTAAAGGGTCTTCTCTAGGGAGAGGAAAGAATCCCAAAGGAAAAAAAGGGATGAGGTCTGTGTGTGTGTGTGAACCA
>seq_307
TGCAAACAGAGAGCGAGTGCTAATGAAAACAGTCGGTTCCACCCAGGGTCCATGCCTGTGTGGTTACAGATGAATGTAGAAAAAAGTTAT
>seq_308
GGACCCTGCCTCAGCTGACCCGGCCTCTCTGCCCCACCCAAGCCCAAACTTGGTTTCTGTTTCATTGAATATTTATGAAGATAATGTCAG
>seq_309
ACCCCTACTCGGGCAGCACCATCTCCCTCTTCCAGGCCATGCAGAAGGGCCTGGTTCTCCTTATTTTTAATACACCTGCTTCACGTCCCT
>seq_310
GCGCCCATGTGGACGCGCTGCGCACGCATCTGGCCCCCTACAGCGACGAGCTGCGCCAGCCCTTCCTCAACTTCCAGAACAACCTGCAGC
>seq_311
ATGTCGTCATTGATACCTACCGGGACCTGAAGGATCGTCAACAGTTGCTAGCATACAGGATGGAGGAGCAGCTGTACTGCTCAGCCTTTG
>seq_312
CTACTTGGCTCCCCTGCTACAGTGTCTGATTGAGGGTCTCAGTGCTGAACCCAGAGTGGCCATCCATCACTACCAAGACCCTCAAGTCAG
>seq_313
GCCAACCCGCATGAGCTGTCCTTGCTGAAGGAACGCAATCCACCCCTGGCAGAAGCTCTGTTGAGTCAGGAAAAAGGAGTAACCAGTCAG
>seq_314
CAAAAACTCCCAGCAGTGAGGAGTCTGGGCTGCCCAAACTGCCCGTGCCCCCGCTGCAGCGAGCAGTTGCAACAGCATCTCAATTCTCAT
>seq_315
GAAGTGGTCATTAAAAATGTTAAAAATCCCATCTTTTAAAGTGATACCACAGCTCATTCAGCCTCCTGCGTGTCCCTCCTCTGCCGCCCC
>seq_316
CCCCAGAGCCAGCCCTCCCACTACCACCACCACCACCCCGGGGCTCCTTGGCTCACCTTTAAAAATTACAGACATCTGTGGACTTCCCGT
>seq_317
CCCCCTCGCGCCTGGGCAGCTCTCTCCCAGGGCTTCGGCTCGAGCCTGCGACCTGCACGGAGATCGGTTTTTAATAATTTTTTATTTTCA
>seq_318
CCAAAGGTGGAAAATACTTATTGCCTGATACAGGGCACTGGAGGTAGTGTTGATAGTGACGGGGGCGGCGGCGGGCGGCCAGCAGGCGGC
>seq_319
TAACAAGGAGAACGCGCTGCACAGCTACAGCACCCAGAAGGGCCCCCTGAAGGCAGGGGAGTTAATGCTACATATCCAGAGCTGCAATTT
>seq_320
CGATCTTTTTATTTGCTACCTTGGGCTTAAGGAGCCTGCCTATATCTACTGAGGAGAATGGAAGCACGGGCTGCGGGGGATGCGCTGGAA
>seq_321
GTGCCCAGAGGTCAAGCTGGCCCGTCAGAGGAATAGCAGTGTGGCAGCAGCCCAGCTGGTAAGTCCAAGATCAAGGTGTTGGCAGATTTG
>seq_322
TCTTCAAGATCAGTTACCTCACCTTCCTCCCTTCTGATGATGAGATTTATGACTGCAAGGCTGACCTCAAGTGATCCGCCCGCCTTGGTC
>seq_323
TTTGGGGAGCCTCGGGATGACAGACCCGGGTCCCGAGGGTGGGGCCGGTGTGGGAACCTCTGTCTGCTGCCTCTCTTGATATCTGTGAAT
>seq_324
ATGAGGGGAATGGATGTTGTGTTTTCCGTATTTCAAAGTTTTTTGGATGAATCAGCTTCTTGTTGTGACATGTGCAGGACTTTACTCAGA
>seq_325
GAATCTTTATCTTCTCGTCTAGTTCTCCGAGGTTGAAGGCTCGGCCTGCTCAGAGAAGGACCTCCGCCTCCTGGATTCAAGCTATTCTCC
>seq_326
GTAGAGTGTGACGAACAAGTTCTGGGAGAATTTGAAGAGTTCTCCCGAAGGATCTATGCATTTTGTATTTATAGTAGAAATGGGGTTTTG
>seq_327
GCAGATTGCTTGAGCCCAGGAGTTGGAGACCAGCCTGAGCAAAGTGGCAAGACCCCCCTGGCGCTACAGCTATGACCTTAATGGGAATCT
>seq_328
CTTCTGAAGGTTATGCCAGTCATGCAGCAGGACATATGACACATGGGAACAGATGTTGTCTATAAACCAGAAACTCAGCATGAACTTGCT
>seq_329
TTCCACTGGTTTGGAGACACAGGCATTTATGAGAGCGATGACATCAACTCCATCATGTCTGCATCTCATTAGCTGTCCGCTCGGGCTCCG
>seq_330
TCACCGCCTCCACCACCCAGGGGCAGCAGCTGTCGGAGGAGGAGCTGGAGCGGCTGGAGGGGAGATCCAGTGGGAATCACTGACCACCTC
>seq_331
CTCCCTGCTGGGCCCTCTTGAACTCACAGCTCCAGGAAACTGGGAGACTCATCCCTGGTGACCCTTTCGCCCACCAAACCTGGTTCCCAG
>seq_332
GCCGGCGCGTCGAGGGGAGAGGCAGCAGCCGCGATGGACGTGTTCCTCATGATCCGGCGCCGAGGTCTTCGGACCCAGCCCGCCCTTCTC
>seq_333
TCCGTCTCAGTTCTCTCCAGCCTGGGCATTGTCCTAGCTGTTGTCTGTCTGTCCTTTAACACAGCCACACCCCGGATGGTGGCACAGACA
>seq_334
TGCGCTTTGAAGATCAAGACTCTGCACGTGGGGATCAGAACATTGCCATGTTCTATCCAATGAAGGACAGAGGACAGAAGGCCTTGGTTC
>seq_335
TAACCAATGTTGGGTATACAGATGCTTCTCAACTTATGATGGGTTTAGGTCCAGATAAGCGGGTGGAGATGGATGCTCGGGCTGCTGCAT
>seq_336
AAGAAGCCGCCACCCATGAAAGCATTTCTGAAGCCCCTTTCTAAGACAAGGCTCAGCATCCTGACTTCCCGGATGAGTGAGGTATAAGAC
>seq_337
CAGGGATTTCTCCAGGCTGCTGGACATCACCCCAGCCTCCAGCCTGAGCTTTGTCCTGGATTTTCCTCCTGCTTGGGCCTAGCTACCATC
>seq_338
TACAATTCTCAGCGTATATCCAAATGCAGTCAACATTCCTCTCTCAGAAATACCCACCCACCTTGGCCAGGGGCACCCCCTCTCTTTGAA
>seq_339
AACACAGACCACGCGCAGAACAGCGTCACGGCGCCCTCGCCCTACGCACAGCCCAGCTCCGGATGGCCCCAGAGGGGATGTAGATGATCC
>seq_340
AGGCACAATTAGGGCCATGGCTGGGCTCCCACCAATGAGGATACAGGCAGGCAAGGAGGTACCGCCCCCATCATCCAATCACTTCCCTCC
>seq_341
AAGGAGATGACTGTGGATGAGGGGTCCATGCAGGCATCTCCAGGATGCCCTGACACTGTGGATTCCATTTGGCACAGGAAATAACCCACT
>seq_342
TTCTGAATTTGAAACAACATATTTTTATACTTAATGAATTGTATCTCATTAATCTCTTCCCAACCCTGGCACTGGCTTCTCAATGGGAGG
>seq_343
CAGTAAATAGTGTTCCCATCTACCCCGTTTCAACACTAGTACAGCACCAGAGTGGACATGAGAAGAGATGGGGCTAAACGCCAGGGAATC
>seq_344
GCGAGCCTCCGTGGAACGGCGCCTGAGTCGCCACGACGTGGTCATCCTGGACTCGCTTAAACACCAGGTTCACAAGTCATGGCCGCTCTC
>seq_345
AAAGTTTCCCTTCCTTAACCAATTGCGAATCAGAAAATCCTCGAATCCACCAATGACCTAAGAATTGAAACAAATTGTTCCCAAAGAATC
>seq_346
TGAGACTTGGGTGGGGATACATCCAAACCATATCAATCCATATATGGCTGAAATTTACATCCAGTACTGAAATTTGATGCCTATTTCCAA
>seq_347
TCCCTTGAACCTGAAGCCTGTTTTACAGAAGACTGTGTACGGAAGTTCAAGTGTTGTCAGATTGCCAAGTATTTGCCAAAAGGAGGCACT
>seq_348
AGCAGAGTCCAAGGCAGAGAAGGAGGCCAAGAAGCCAACCATCAAGAAGCCCCTCAATGCTCGACCGCTACGAGACCGCTCACTCGCGCC
>seq_349
AGACCATATGAGAGGATATATTCTATGCATAGATGTAATGCTAACCTTCTGAATATATTTTTTGGTGCAAGAATATTAGACTATGTCATC
>seq_350
TGGGGATTTCCAAATCTGAAGTCTGTCCGAGAACTCATTTTGAAACGTGGACAAGCCAAGTGTCGTTACTACAATCCAAGTGACTCCCCA
>seq_351
AACAAAAGTGCTATTCTTGTATCAGAATTTTCTCACCCCAGGGAACTGGCAAGTTACATCTGATGGAAGCCATTGGGAAGCTTTCAGATG
>seq_352
TTTAATTGCCATTTGATTTTTATTGTGGAGGAGGAGGATCTAATATATAATATTCAATACTTGTCCATACCCGTTTCCTGGGGATCGCTA
>seq_353
GGTCTGCGTGTTAAGTGCTCCAAAGAGGTGGCCACTGCCATCCGCGGGGCCATTATCCTGGCATAGGGGCGGGAACAGCCCAGCGGGCCG
>seq_354
GCCTCAAGAGAAATTTCAAATATCCAAATTAAAACACAGTAGCATTTGAACCTTGACCTTCAGAAGCACCTGGATACCCACAGCGAGGAG
>seq_355
GCCATTGAGGCTCTGTCGGCCATGCCTACAGTTCGAAGCTTTGCCAACGAGGAGGGCGAACACTTTACTTGGACATCGGCATTGGCATGT
>seq_356
CTTGATAAGATGATGGTGGATAAGGATGGAGATGTGACTGTAACTAATGATGGGGCCACCTACTCAGACTTCTAAAGAGACTATTTGAAG
>seq_357
GTATCAAGTCACTTCAGTCATTTCAAGATTTCTTCACAGACTCATGAATCTGATAAAACATGACTGGCATTTTATAGACACCCTGGCAGC
>seq_358
CAAAACTCAACAACCATAAAACAACCCTGCATGTTATAAAAGGCAGAATTAAATTTTATTGGACAGGTACATCGAGGAGTTAACAAAGGA
>seq_359
AAGGGGCCCCCCTGGGATGGGGAGAAGGGCTTCGAAGATAAACTGAGCTCCATTCCCCTGGTTGGTTCATGCCAAGTGTGTTCCACAGGT
>seq_360
ATCAAAACTAAGATATTGACAGTAATAGAATTAACCTACTCATCTATTTGCATTTTACCAGAGCTATCCTATAGAGCTTCGCTGTCCAGG
>seq_361
TGTGGCAACTGATGCCAGTTCCCTTGTCTGCTACATTACCCGTTTCACTGAAGAAGCATTAATAGAAATTTACTTTTATGGATAGAAGTA
>seq_362
GCAGTGTCTGAAGAATGTTCTTATTTTTTACAGACTTTATGCAGTGTCCTTGGTGAATATTCATGGTGACCCTGGAAGCTCCGCCTCTGG
>seq_363
ATGGAGAGAAGCCCGACAGGATGATGGTGCAGCTGACCCTGGCCTCAGAGAGGAGCTCCCGGGGGCTTCCACCTGGGTGCTTATCTCTGT
>seq_364
CAGGAAGTGCTGCCTGCTGCCACCAGCATCCTCTGAGAGTCCTTCCAGTGTCCTCCCCAGCTACTACGAGGTTCTGGGTGCTGCTGCCAC
>seq_365
ATGAGTGGTTTCTGTGTAGCCATTTCTTCCTCCCTGTGTAGAGAGCCTTGCTGATTTCTAAGAAAAGGTGGTTCGCCCTGGATTGCCATG
>seq_366
CCTCCTCGACCGCCCCGCCCGTCAGTCCTGAAAACCTGGCGAGAGGCGCGTACTGTCCTATCTTTTTGAAAACATGGAAGAGCTCATGTG
>seq_367
AACGTTTCGTGGTCAATACAGCAATTCTGTGTTCATCCGTTTGTATGTGTCCCCTGATGATGCTCCAGGGAGAACTGCAAATATCTTCAT
>seq_368
CACAGTCAGGGCTTCTTGTCCTGTTAAATACCACCCCAACCCCAGGCCTCCACTGGAGATAGTCAAGAGCTGAGTCTGCTTTACCTCCTG
>seq_369
TCGCTTGAGGTCAGGAGTTCGAGACCAGCCTGGCCAACATGGTGAAACCCCGTCTATACTTTTCTCGGGATGAAGGTGCTGATAGCCTGG
>seq_370
TCGACCAGAAGGAGGCCGACTACGGCCGCCTCAGCAGCCGGCTGCAGGCCAGAGAGGGCCCTCATACCTTACTAAACATAAGATAATTCA
>seq_371
AGGGTGGAAAGCATTTCGGCTCAGCTGGAGGAGGCCAGCTCTACAGGCGGTTTCCTGTACCTCCCGCCTCCTTAAGCGCCACCGGCGGCG
>seq_372
CGCCAAGAGGCTCACCCACAATTGGAAGACTGCCTGGGCATCGGGGCTGCCTTTGAGAAATTTAAGTCAAAGGCCTTGGGGCTCCGAGTC
>seq_373
GCCATTCCCCAGAGTGGCTCTCCATTCCCAGGCTCAGTGCAGGATCCAGGCCTGCATGTGACTTCCTCTTCCTGCTCAGGGAGCAGATGG
>seq_374
CCCAGGGGGGAAGATTGTGGGCACTCTGTGTGCCATTGCAGGGGTCCTCACCATTGCCCTTACGAGGACGGCAGCGGGGAGAAGTCTTTC
>seq_375
TGCGCAGGCCTCCTTGCTGCTCTCTGGTTTGGTTGGGAGGTGTGTTTACCTCTTGCTCCTAGGATCATCTACGACCGAAAGTTCCTGCTG
>seq_376
TCTTAAACTCGGAGAAGTTAGTGTTGAATCTGAAAACTATGTGCAAGCTGTGGAGGAGTTACCCCTGGCAGGAAGCAGGACTCCCATCCT
>seq_377
ACTTTAAGAAATTATCTTCTGGTCCCACCCGCTGTACCTGTGCAATGCCAGTGATGACGATATAAAATTTAACTCAAAATGTATAACGGA
>seq_378
TCAGCACCAATGAATGGACAGATGGCATCTTGTCCAGTGTCATGCGGACGGCATGTGCAGATGTCGAAGATTTGGTAAACTGTCATTAGA
>seq_379
ACCAAATTTGTGGTAATTTTTTTTCTTTTTATAGGGACCACTTGTACGGTGGCTGAAAGTGTGTTGAAGACCAGCCTGCTGTTCCCAACT
>seq_380
AGCAAGAAATTAATGGACAAAACGAAAAGGGGAGGTCTTTTTAGTTAAGCTGGCAATTACAGGAGCAAAGTTACAGGCCAGTTTTTACTT
>seq_381
ATGCTGTCTCCCAATGCCAGCGTATGTCTGTACTCCCCGCTGGCCGAGCAGTTCTCCCACCAGGCACCCCACTTTCTCCTAGTAACATGG
>seq_382
ACGAGGAAATGATGGCAGAGTTAGTTTAATAAAACAGAGGGAATCTACGTTAGGTATCATGCCGCCTCGGGCTCGGCTCTCTCCGCGCAG
>seq_383
AATAATCTCCGCTCCCAGACTACTCCGTTCCTCCGGATTTCGATCCCCCTTTTTCTATCTACCCTATTCCACATACAACCAGACCTCCAA
>seq_384
CCAAGAAGTACGAGAAGGGCCAGGCGCGGTGGCTCACGCCTGTAATCCCAGCACTTTGGGGAATCCTGAGAGCCCATTTATGTTTTCCTT
>seq_385
CTGGCTGTTACTCGCGGCTCTATGGTGAAGCTGCTCGAAATGCACTACAGTGTCCATCTGGAGGTCAGACCACCTAGGCTTCCACCTGGT
>seq_386
TTTTTCTTTTGTTACCAGGCCTTGTTCATCAAAACAGGTGACAGTGAGTAACCAAATGCAAACAGATTTTCTGCTTCACAGATTTGGATT
>seq_387
CCAGGGATTAGGGGACTACTGAGGCTCTGGAGATGAGACCGCCAGGAGTCCTTCCCCACCAATTAATAATAACTCATTTATACCTTCCAC
>seq_388
CCCTGGTGTGGGGAGCCGAGGCGGTGCAGGCCCTCCGGGAGCGCCTGGGTGTGGGGGGCCCGGCCCCTTCCCTGAAGAACCCTTCTCTGC
>seq_389
TGAAAACCCTGTACCTCACGTATTGTGCCAATCACCCTTCTGCAGTGAATGTCCTCACGGGCAGTCCCAGCTCAGCATGTTAGGAATGGT
>seq_390
CATGAAGACAGTGGCTGGCGGTGCCTGGACGTACAAGAAAATGAGTGCAGAGAATGGACAGCTGATTGAAGACTTCAGCACACATGTCAG
>seq_391
GAGGATACCAGGAACATCACCAATAAATCGGACTGTGCCGAGGCCAGTTACCGGTGGGTCAGGGAGCACTGCTGCCCTCCTGGCCCTGCT
>seq_392
GGGTGATAAAGGCATTCATTCCAAGATAGACTGTGATGATGGCTGCACGCTCTGTAGATGGCGCTTTTGGCACAGTCTACAAGGGCATCT
>seq_393
TGATTTCTCACTTTCTATTAGTAATTCGTCAGATGTGAGTGCTAAAGATAAGCATGCTGAGTCACCCTCTTCTACAGCTCAGTCATTGCT
>seq_394
GTGACACTGCAGCCAGGTCCTGAAGATGCAGGAAAGCCCTGTGGGATTGACTTTGAAGTGTTGCTGGTGTGTCGTGAGTGCTGGATGTCC
>seq_395
CCTCCCTGGGAGGGCAACTTCAGGGCTGGCCACCCCCCGTGTTCCCCATCCTCAGTTGAACCGTCCAGTCTGCCGCAAGTTCATGCAAGA
>seq_396
TATATCTGGAGTGAGAGGCCCCCACCCTTGGGCAGAGTCCTGCCTTCTTCCTTGAGGGGCTCTGGCGAGACCCTGCCCTCTGCTGTTACC
>seq_397
GTCCAGGAGCTGGCCATTGTCCCAGGGGTCCAGGCAGCCTATGAATCATGTGAACAGAAGCATGGAACTGGATTTAGATAAATGAGTTAA
>seq_398
AGCCCCAGCCTTCCACCGAGGCCACTGTCCCATCCCCTACCCAGTCCCCCATACGCTTCCAGATTATGAATATGGGGTTTTAAATATTCA
>seq_399
GGGAGCAGCACCGCTTTGAAAAGCTGATGGAATATTTCCGGAATGAGGACAGCAACATCGGTTAAACTAATATTTTTGTTTGTTGCTTTT
>seq_400
ATAGTCAGTGGGATCCCACAAATGTTCTTAAATGGGTAAGGCTTTAAGTAGCCAGAGAGTTCTAATATGAACATTTCTTTCAGTAACATT
>seq_401
GGGCTCCCCAATGCACGGCGTGTACATGAGCCAGCCGGCCCCTGCCGCTGGCCCCTACCCGGAAGTGGGCGGTGGGGGAGGGGTAAGGGC
>seq_402
GTTATGGAAGACAAATCCGACCGCCCTGTCTGCCGACATTTTGCCAAAAAGGGCCACTGTCTGCGGGTGCTAAACTGGTGCTCTGTGGCC
>seq_403
TAAAGGAGGTCATCTGGAAGGACTGCAGATGACTGATTTGGAAAATAATTCTGAAACTGGAATATTTGTAAATATGAACTTTTTAAATTG
>seq_404
CGGAGCTTCAGCAAGGAAGTGGAGGAGCGGAGTAGAGAACGGCCCTCCCAGCCTGAGGGGGACTCCTCTTCCTCCAGCTCCCTGGGCAGT
>seq_405
GTAAACTGAGTCCCAGTGAACTTTCAAGTCTTTTTAAGGGCTCTAAGCAGGACTGTCAGCCACATATATTGTTGATGGCTAATTGTTATA
>seq_406
AACCGCCCCTCCCTGCAAGGGAGGGGAAGGAGCAGGCAGGCACACCCTTCCTCCCTCCACACCCCTTGGACTGCAGAACTTGGAGGTGAT
>seq_407
TCCCAACCCAGCAGGAGAAGTGGACATGAGGTTGGCAGGCCCTCTCCGCATTGTGGTCCTAAATGGGAGAGGAGGAGGCCCTTCAGTCCC
>seq_408
AAGAGTCAGACATTTCTTTGGAAAACAGCGAACAGCCTTAGAGCTCTTGTGTTCAGAAGATTTTGTATCTCGACACTCTGCAAGATTCTC
>seq_409
AAAAACAAGAGGAAAAGCAAATTGGGAGATCTGGTGATCCAGTCTTCCATATTCGACTAGACGTGGAGGGGAAACCCTCAGTAAAACCAG
>seq_410
ATCCGCTTCCTTCCATTTCTGACAAAACCAGCAGGTTTTTCTTTGGACTGGAAAGGCAACCAGGATGGCAGAGGAAGGTGATGTGGACGA
>seq_411
GGGACCATGGGCAGAGTGTGCAGATGGAAGGCTACCTGGGCCGCAAGCATGACCTGGAGGGATGAATTGACTAGTGTGTTTGCTCCTTGT
>seq_412
ACAGAGACTGAAAGGCCACCTTTAGGATTTCTTAGTTTCATTTCAATTCTTTCCATGTCTCCCTGTGAGGTACTCAATTGACAGAAACAC
>seq_413
GATGCTCTGCTGAAGCAGGTAGAGATCTTAGGGGGAAGGTACCATGACCTTCTCCTGATGGACTCTGTGAGGAGCGGCCGGAGGCCGGAG
>seq_414
GACAACACTCATCACACTTCATTGTAAATCACTTGTTTTATTGACTGTCTTTCCTATAGATGAGCCCCCCATCAAGCCTCGCCTGGGGGA
>seq_415
AGTGATCAGCTAGCTACCTTCTACTTTCCATTTTTCAAGTGGATTGTTCTCTTAATTTGTCTGCAGTTCTCCAAGAGGAGTCAGGCAAGA
>seq_416
GAGGAGGGACAATATGAGGTCATATGAGGACCAGTCTCCGAGACAACTTCCCGGGGAGGATAACAACCCAGTTGCCCAACCCAGAAACTG
>seq_417
AACTCTGCACCTCCTTCCAGGCCATCTTGTGAGACTTGGTGTTAATAGCTGAAGTCCTATGGACCTCCCTTTGGCAGTATCATGGCCATG
>seq_418
ATCAAGAACATCCTGGCTAACACGGTGAAACTCCATCTCTACTAAAAATACAAAAAATTGTACTGCTTGGCAACTTCTAAGACCCTAACT
>seq_419
AATGATGACAGAGAAAGAAAGAAGCAATGTGGTTATAACAAGGATGAAAGATCGAATTGGGAGAGCAGAGTACCTGTGCCAGATGAAAGG
>seq_420
GTGTGTGGGGTGCAGTTTTTAAAAATCAGAGCGCTCTAGCCACTACTTGGTAGAAAGTAGGAAGCGTCTCTGGGTGAGTGACCGGTGCTT
>seq_421
TTGTCATCTTCATCATCTTTGGCTCCTTCTTCACCCTCAACCTCTTCATTGGCGTCATCAGTAATTGGCACTCAGTTAACAAGACTGTTG
>seq_422
GAGACGTGTTAGAAGGATGTGAATATCGTTTTATTTATTGGCCATAATTAAGTGCCTTTGGGATCCCACCACGAGCAATCGGTAAATAGG
>seq_423
TGCAGGACATGCAGCATCCTTCGCCCCACTCCACTCACTAAAGGCCAGCGCACCCCAGGCTCACCTCCGCGGACATCAACTTTCTTGCTG
>seq_424
ATCAACAGTCAATTTGTCCTGAAGACACGAAGAGAAATGATGCCTGTAGCATGGCAAAGTGAGAAAGGGGAGAAGCTGGATTATTTCCAC
>seq_425
AACTGACAGAAACCCAAGCAGAGAAAGTTGTTTTGGAGAAAGAAGTACATGATCAGCTTTGTATGTAGAGAAAGGACTTTGCCGCTTTTT
>seq_426
TAACCTACCTGTAACTTTTTAAAAACTTGTAAAATAACTGACCCTCCCTTCCTGTCCGCCCTCATCGATGAGAGAGAATCACAATCAGAA
>seq_427
CTGGGATTACAGGCATGAGCCACTGAGCCCAGCCGAGTTTTACCTTTTATTCGAATGAAAAACAGTTTTGCACCGCCTTCACATTCAAGG
>seq_428
TACTGTGGAAATACTTGTTAAATATCTTCCATCAACAGATAAACAGATGGACAAAAAGATGCCTGTGGCGGCAGCAGCAGCCCCCGGCCC
>seq_429
TGATTACAATGAAAATGGGAGTAATTTCAGCAAGAAGTCACATCTTACCCAGCTTCGGAGTACTTCTGTCCCTAATCTCTTTCTGTATGT
>seq_430
AGCGAGACTCCGTCTCAAACAGAAAAAAAAAGAGAATTTTGAATCTCCTTTCCCAAAGAGCCACTCAGCAGTGGGCTGATCTCTCCTTGG
>seq_431
TTGCTCATCTTTTTGTCACAAAAGGCTGCTAAGGAAGAGAGAATACAGTTTTCTAGAGAATCCTGAAGCACAAGTTCATCACACGCTACA
>seq_432
CAGTGGATTTGGGGGCCCTGGGCTCCCTAGCCGGCTGCGGTGTGAGAATGGAGTGGGCAGCTTCTGCCTTCCCTAGCCCCTCCAGGTCCC
>seq_433
TGTTAATAGCAATGAACTTACAAATGGGGTAATAAATGCTGCCTTCATGCTCCTGTTCAAAGTGATGTTAGAGAATTATGGGAACGTGGT
>seq_434
CAGAAAAAAATAATGATTACATGAACAAATGGGCAGGACTCTTAGGTCCAATTTCAAATCAGGTGAAGGCCCAGCCGCAGGCCCGGATGA
>seq_435
CACTATCACCAAGTAAAAGTTACAAGTATTCTCCCGAAACACCACCTCGATGGACAGAAGACCTGGAATGGGATCCGACACTTGATGTGG
>seq_436
GAAGGGGAAGAGTTTGCTCTGCACTAGTCCGAAGGTGAAGATCCCGAAAGCCCCGAGGAAAGCACAGCTAGCATTCCCAGGAAAGCCCTC
>seq_437
AAAACTTCAAAATGAAGATGCGTATATAGGCCCTTGCTTCCATAAGTCCTCAACCGGGATCAGCTGTGACAGAGGCCTTTGTCCGGCTTC
>seq_438
TCAGGTGCTGACCACCTACATCTGGTACCGGCAGTACTGGACTGATGAGTTTCTCCAGTGTGGGGAGTGTGCTGTGGCTGAATCTGAGGA
>seq_439
GTGATCATTGCTCTGCTGACTGTGATTTACAGAACACAGAGGTGAAAGAAATTCCTGGAATTTAAAAAGAGAAGACAAATTATATGACAC
>seq_440
TTGGCCAATGCCAGATCCCCAGGAATTTGGGGGGTTTTCTTTCTTTTCAACTGAAATTGTAGCTAATGTGCTGAGCTTGTGCCTTGGTGA
>seq_441
CGAGTGGAATATCTCTTTCTCATAATTTTTACGGTGGAAGCGTTTTTAAAAGTAATCGCCCCTGGGCCGCCTCAATGAAGGAGCCGGATG
>seq_442
ACCTCTATCGGATCTGCTATAGCCCCTGGGGCCAGGAATTCTCCATCTGCAACTACTGGCATGAAGCAGAAAGATCATTGCATGATGCTC
>seq_443
ACGGGGCCGCTGAGCCCGAGCCTGAGGCCGAGACTGCCAGAGGCACATCCAGGGGGCAGTCAAGTCACTGGCCGGATTCATGCCTCCCTT
>seq_444
AAAATGAAACTCTGAATCTTGAGAATACAAAATTAAAGACTACACTTGCTGCTTTGAAGGCCGAACAATAAGGAGATCCCTTCACACCAC
>seq_445
GGAAATTGAAGATGCCATCTTCCCCTGTGAGTGACATGTCTTTAATTTTTTAAAAAACTATTTTTTTTTTTTTTTTTTTTGGAGAGGGAG
>seq_446
CTCCTTGTCATGGCCCTAGAGAAAGAAGGTGTACCGAAGGCAGAGGCCACAAGAAAGATCATTGAAAGTAGGGCCTACATGGTTATTTGC
>seq_447
TGCAACCTCAAACTCCTGGGCCAAGCAATCTTCCCACCTCAGACTCCCCAGTAGCTGGGAAGGAGGTGGTAGCAGATGAGACACCAGCAG
>seq_448
GAGATTCAAACTCAATGATGCTACCATGCCTCTCCAACATCTTCAACCCCCTGACATTATTTGAGAAATGAAGAACAGGTTGCAATAATC
>seq_449
GGCGACTATTTTTGAAGAGGTTCAGAAATTGAGACCGAGAAATGAGCAGCGAGAGAATGATGTTGCCCAGAAAGATCAGGCTCAGTCGCT
>seq_450
TTTATCATGAATCAACAGGGTTTCAGTCCTTATCAAAGAGAGATGTGGAAAGAGCTAAAGGTCCTTGGCTTTCTACAGGGAGCCCAGCCA
>seq_451
AGATGCACTTTATGGATGGAAATTTACCAGGGAAACTGTTTTCCCTTATCTGGAGGATATGCTCATAAACGTGAAACTCAAGATGATCAG
>seq_452
TCACGCCCAACCTTTCCCGAGCCAGCAGCGACGCAGACCATGGGGCAGAGGAGGACAAGGCTCTGAGGTTAAGTAGCTTTACTAAATTAT
>seq_453
GTAACACGAGGCATTCTCATAAAACACTAGAGCACGCTGCGCAATCACTAACACAAGTCGATCTGTCTTGTCTTGGTTTTTGCTGGCTTG
>seq_454
TGAAAGTGTGAGCACTTTCCTAAAGAAAAAGCAGGAGACAAAAAGGCCTCCCAAAGCTGATCATGGGCATGTGTGTCAACGAGCGGCGAC
>seq_455
GGCTGTCGCCATGTCGAAAAGGTATGGTTCCGACCGGCGTTTAGCCGAGCTCTCTGATTAATTCTCCAGACATGGAGGGGATGATAAAGG
>seq_456
AAAGAAGGCTTTCTAACAATGACTGACTAAATAAAGCTGTCTGCTCCTGCATTGATAATGGTTCCAAGGTCCTGGTCCAGTGGCGGGAAG
>seq_457
CCCAGGCTGCTTTCTTCGGTAGCTACCGAAACGCTCTGAAAATCGAGCCGGAGGAGCCGACATGAGGCACAAGGGCATCTCTGGGAAAGG
>seq_458
TACAAATACCCAGAGGGGTCCTCAGAGGAGAGGGAGGCCTTCACAAGGGCGAACCACCTGGAATGGAGGCAAGGATGGAGGGGACCTGGG
>seq_459
GGCCGTGGGTGCTCTGGCCACAGCCTAAGGAAACGTGTCGTCTGGAATGGGCTTGGGGGCCCTGTCTTTGCTGCCCTCTGGTTCCTTAAT
>seq_460
TGAACTGCACATCCCTAAGGGTTATAGAAAAGATAAATTTGTTTGGATGGATTACTTGAACAGGATGAGTGTCCTGTTGGGACCTATGGC
>seq_461
AGAATAAACTCCCTGCTGAGTTCAAGCTTTGAATGGAATGGATGCAAATGATGTTGTTTCCACAGAATATTCCTGTGCCCACACTTAATG
>seq_462
AGGCCTTCCCCCCGGTGCCCAACCCACCCCGGCCCCCCACCCGCCTGCAGGACCGGCTGCGAATTTCTTTTTTCTAATAGTTCTTATATG
>seq_463
GAAAAAAAAAAAAAAGGAGCTGTGCCCCATTGAACAATGACAACATCACAAGGGGAAGGGAATTTTGCAAACTTCAAGAAGAAGCTTATC
>seq_464
AACCTGCAGCTCTTCTGGAACATGTACAACAGCCGCAGAGACCTGGACATTAACCGGCCTTCCCCAGCCCATGGACAGGAGATCCTGGGT
>seq_465
GGCATCAGTGTGGTTAGCTACACTCTGAAGGACATTCACGATGACCAGGACTATTTGCACGGCTCAGGAACGCAAGCTTTGCCGAGATCT
>seq_466
TTCCCTTACCCAACAATGTCAGAAATTACAGTTCTTTCTGCTCAAGCAAAATATACAGAGATGCTTGTGTTACAACAGATGATGCTTTGC
>seq_467
TATGTATTTGCACCTGATGCCTACAATGTTACTCTGCCTGCCAAAGTTCATGTTATTGATGCTGGCGGATTGCAGGAGGAATCTTGGTCC
>seq_468
CCTGTCTTCCATTCTTTTCAGTGCTTTAGATTCTGACACAAGGATAACAGCTTTACTGCGTCTGCCAGGGTTTCCCTGGGAAGCTACTAT
>seq_469
AGGAGGGCCGCCTGTGTTCCCAGCTCCTCACAAGCCACCAGAACCTACTTAGAATGACCACCTAAGCCTGGCACTGTTTCAATCCTTTGA
>seq_470
ATGTAAGCTGAGGATTGGGGATGGTTTCATCAACATAAGAGGCCAGGAACTTGACCCCTTAGAGAAGAGGAGAGGCAGGTGTCAGAGGCA
>seq_471
GGCCAACGGCCAGGAGAATGGCCACGTGAAAAGCAATGGAGACTTATCCCCCAAGGGTGAAGATCCTAATGCACTTGATGTTTCAAATAC
>seq_472
GCTCTGGACTGGTGAGGCTGCATTGCGGAGGCGCGCACACCCAGCTGGGCCCTTATCTGTGACCTTTGGCCTGACTCACAGGACACTAAG
>seq_473
CCCCTGGCGTATTTGTTAAGCACAATCGCCTCCCTGGCCCTGAGCCTTCTTTGGATAGTGCCAAACCATTTTATGAGTTTTCTGTTAGCT
>seq_474
AGCCCCATTTCAGTGTCTGGGGCTCTGGTAGATGTGTTGAGGGCAAAGTAGAGGACAAGCAGCAGAAATCAAAATGCTTTATGAACAGCT
>seq_475
TGTATTCCACAGCCATGGAATCCATCCAGGGAGAGGCTCGACGGGGTGGTACCATGGAGACTGGTACAAGATAAGACAGAATTAGAGGAT
>seq_476
GACTGGGTGGAGAGCCCTACCTTCCAAGGTCTTGATCCCAGCCTGCCTATAAGGTTGGGAAATATGGTCACAGATGTGACATTGATGTGT
>seq_477
CTGGACCCCCAGACCAACAGCCAACAGCAGACCACACAGTACATCATCACCACCACCACCACAAAACAAAACAAAATCTGAAATTCACAT
>seq_478
TGTTAAGCTATTTCATTTCATTTCATCTTCATTTTATGGAAAAGGAAAACCTGGTTTTGCATGTGAAGGGAAGGAAGAGGAAGAGTGCAA
>seq_479
GTGAGGAGCCATATTACTACATGGAAAATGGAGGAGGTGGGGAGTATCACTGTGCTGGTAACTAGCAACATTTGGCTATATTGGTTTGCT
>seq_480
CCGGTGCGGCCATGGGGCCTGGCGCCTCCCGGGGACCCCCCGCCCACCCTCCTGCACGCGCAATGAGGGTCGTACTAATCAGGAATCAGG
>seq_481
TTTATACACCCGGCACCTTCCACGAAAGATGGTACTTCCCAAGCAAGCCCCTATGATTTGAGTAAAACTATGCAAAAAATATTTTGTGTT
>seq_482
GTCAGCCACAAGAGCAAGAAGTGATGGCGTGGAGTCCACCCAGGGCCTGAGGCATGAGCACGCCCCACCTCTCGGCAGCCCTCTAAGGAC
>seq_483
ACGGTGAGGCCGGTGGCTGGATACCTGAGCCCACGAGACTTTCTGGCAGGACTGGCCTACATCGACCTGATTCACAAAAACTACCGGAAA
>seq_484
TGAATTGAGGAGAAATAAGTCCTTTTGCACGCTTGTTACTTTCAACCCAGACATGCCTTTTTCAATGGGGAAATGGAGCAGGAAGCCGAT
>seq_485
CCTTGTGCTTAAGTGTTTTGAAAAGACAGGGTTTCACCATATTGGCCAGGCTGGTCTCGAGCTGGTGGAGCACGCAGCTGACGAAGCTCG
>seq_486
GAGGGGGCCCGGCGTACCCAGCCCCCAGCCCGACGTGACCATGCTGTCCCGCCTCCTAAACTCTGCCGTCTTCGATGAAGACAAGCCGAT
>seq_487
GAGGACGTCTGAGCCATGCTCGCGGCGATGGGCTCTCTGGCGGCTGCCCTCTGGGCAGTGTAATTTATATGATGCATCTAGTACAGTGTT
>seq_488
CCATCCTGTTAGATTGCCAGTTCCTGGGACCAGGCCTCAGACTGTGAAGTATATATCCTCATCGGCATCCGAGACATTCTGCGGGCGTCC
>seq_489
ATGGGAGCACAATTCCACCATCATCGTCATGCTGACCAAGCTTCGGGAGATGGGCAGGGAATGGTGGTGCTAAGAAAGAGTATTAATTAC
>seq_490
ATAGACCTCTTGTACTGAAAACATATTTGTGACTTTAATCGTGCTGCTTGGATAGAAATAGCCTGAGATAACTCACCACTGTCCAAAGAC
>seq_491
TTGGAGCATTACAAGATATACTTGGGAGCCGTTCTGTTTCAAAGGAATATTATAATCAGATGGATCTTGATGCACTTCGGAAAGCCAGTT
>seq_492
ATGACCTGTTTTGCATCCCCTCTTTCTGGAGCTGGACAAATTCTCTACCAGCCTTTGTGTGTGGCTCAAAGTACTTCAGGATTAGGAATT
>seq_493
ACATCAACTTCCAATGTGCCTACCCACTGGACATGAAAGTCAGCCTCCAAGCTGCCTTGCGCGAGCTCAGAGAAAAGGAATTAAAATTAA
>seq_494
CTGCCTGAGCAGCAAGAGCTGTGAAGGAAGAAATATCCGATACAGAACATGCAGTAATGTATGGTGATGCAGAAGCTGCTCCGCAAGCAG
>seq_495
ATGTCATGGGCGCGACAGAGCCTGGCGGGGATACCAGCAGCGATGAGTTCCACCCGTTCATGATGAATGCAATTAAGGAATCTTATGATT
>seq_496
CAGTTCCTGAGCAATGTGAAAAGAAGATTGAGAGAAAAGAGCAGCTTCTTGACCTGAGCAGAGGAGGAAGAAGGGAGCGGGGTCGGAGCC
>seq_497
AGTGGACAGACTAGACCCATTGATGGGGCCACTGGCCATGGTCCGTGGACAAGACATTCCGGGGATGCAACAAAATTAGGAGAGGATCCT
>seq_498
AATATTCAAAAGATTTGGTAAAAACCTACCCTCCCTTTGTAAACTTCTTTGAAATGAGCACTGAATGGGATGGTCTTCTGTCCCCACTGT
>seq_499
TGTATCCATGTGTGCAGGCTCGGCTGTGACCGCCCAGTCAAAACCTTCCAGGGACACACAGCCCAGTCCACCCCAAGCACCACTCCGCAC
>seq_500
CAGTACATTTTGGGTTACCGTACCTCGCCTCCCTGGGAATACAGTCCCTTGTTCAACAGAGGTTGGCTGTGTTTAAGCTAGCAAAGAGGA
>seq_501
GCTGGCTGCAGGATTTGGTATTCATGCTGTTTAAAGAGGGATATGCAGAGCCTGTGGATTCCCTTCCTGCGCCAGCCATGCCTTTAAACC
>seq_502
GCCCCAGCGCGCGCCCAGGCGCCTTGGAATCCCCGTCCTTGGGCCCCCGCAAGGTCCCCGAAGGGGATATCTTGATAAACTGGAGCCCAG
>seq_503
TACATAAATTTTATAAAGTCAATGCACGCGGGGTCACTGGGATGAACCAATTTCAGTGCCGTATGACCACCCCAACCACACAGTCACCGT
>seq_504
GGCCAGGAAGAATTATGAGAATCAGGGAGAGGGCAAAGATGGAGAGCGGCGTGAGCTTACCAAAGCAGATACCAATGGTATTATCAAAAC
>seq_505
AGCTTGGCAGGGCGGTTGTGGCTCAGCTATCTCCTGAGGTTGCAGTCAGGATGCCAGCGGATGTCGTAATGAGATCATGCACTCTTCAGA
>seq_506
ATCATGAGGTCAAGAGATCAAGACCATCCTGGCCAACATGGTGAAACCCTGTCTCTACTAGACCGCTGTCAGCTCCAGACCAGATGCCAG
>seq_507
TTAAAATTCTAACCAAGACAAGTCTTCTATGCCGAGTTATGTGCCATGGTTAAGAAGGAACTCAGGGGAAGAGCCAAAGACTTTTGGTTG
>seq_508
AGGCCTGGGGCTGCCTGTGCTTTTGGGCTTTGTTGCAAAGACTGCAAGTTCATGCCATCATGGCAACCCGCGGGGCGTGCAGCAACGCCC
>seq_509
AGCTGGGGGGAGGAACTGACAGAGACCCAGCACATGATCCAGCGACGCATCATGGAGTCTTCGTCGGCCCGCTTCATGCCCGGCACCATC
>seq_510
GTAAATGCATTCAAATTAATGAAACGTCTGAATACTGAGTGGAGTGAGTTGGAGAATCTGGATGACATTACTTCTGAATGCTCATAAACC
>seq_511
CTTCTGCCTTCCCTAGCCCCTCCAGGTCCCACGTGTTACAAACAGAGCCACATACTAGCACATAGGCCAAATACAAGAAAGCAGTGATGG
>seq_512
CTGCATAATTCTAAACTTCTGGAATATTTCAGGATTTTTGCTAAAAAATTTGATCTGCTATTTTCAAAAGGTGGAGAGCTATTTGCATCA
>seq_513
AGGAGGACTTAGGGGTGCTGACAAGTCTGGATTGGGCTCCTGATGGTCACTTTCTCATCTGACATCTCTGGTGTTCCCACCACCCTAGAT
>seq_514
TGCAGACCCCAATGCTCGAGATAATTGGAATTATACTCCTCTCCATGAAGCTGCAATTAAGACGGAGAAGGCCAGTGCCCAGGTTAGTGA
>seq_515
AGGCAGGTGGATCAGGAGGTCAGGAGATCAAGACCATCTTGGCTAACACAGTGAAACCCTCTAAAGCAGCACATGCTCATCCACTCAGGA
>seq_516
TGAGCAAACAAACACCAAAGACTGGACAGTGACACCTGAGCACGTCTTGCCTGAGTCCCATTTAACGCCCTGGAGCAGATCCTACAGAGC
>seq_517
TCTGTATTCATTTTATTCCGAAGGAGCTACGTCTTAGGTGAAAGTTATGACCAACCAGATGTAGTAACAGCGGATACCTGTCTATTTCAC
>seq_518
CCTCCATCCTTCCCAGATATTAGAGGCCAAAAAAAGACTTGCATTTTTTCTCAGTCTGAAACGAGTTCCTAGGCCTTACCCACACTTATA
>seq_519
ATTCTCTAGTACTGCTCCCCTACCCAGCAGTCACTTCCAGTTCATTCAGCTATTTTTAAAAACAGCAAGAAGAAAATTCTCGTCCTTTTT
>seq_520
TCCAACACAAAGACTGGGGCTGCAGGAGCTGAGGCCTTGTCTCTCCTACTGAAGAGGCCCTCTTCAGCACACCTCAGGGTCCTGGGCTGG
>seq_521
CGACGAGCCTGACGGTGTGGGAATTGAAGACCCAGAAGAAGGTGAAGATCAAGAGATTCAGCCCTCTGACTTCAGCCCACAGGGGGACCT
>seq_522
GCCCTGTGCTATCAGAGGAGGAAGACTTACCGTTGGACAGCCCTGCCCTGGAGGTCTCGGAGTCTGACAACATTGTTTCATCCTGATCTG
>seq_523
CTGGGAACTGAAGAGAGAAATGTCTAATTTACATCTGGTGACTCAAGTACAAGCTGAACTGTCCCGCTCCTTTGACCTTGGCCGCCAGTT
>seq_524
ACAGTATTGAGGATGCCCGCACAGCCCTTCAGCTGTACCGAAAGTATCTGGAGCTAAGCATCGGATGATGAGCAGAGCTCTGCGGATAAA
>seq_525
GAAATATCATGTTTATGCAAGAGCTTCAGTATTTGTTTGCTCTAATGATGGGATCAAATAAGGCGCTTCCTTGCCATTGCAGGATCAGTC
>seq_526
TGTGAGCCGGCGACTCGGGTCCCTGAGGTCTGGATTCTTTCTCCGCTACTGAGACACGGCGTAGCCCCCATCGCTGAACAGCTTTATAAA
>seq_527
GCAGCAGCAGCAGCAGCAGCGGCAGCACTAGCAGCCGCAGCCGCTTGTATAGAAAGAAGACCAGCCTGAGCGGTTCTTCCCCGAGAATGC
>seq_528
GCAAAGGAAGTAAAAGCCAGGCATTGGCAGTTTATAAAGCATTTACAGTTGACAGTCCTGCAAACATCACTGTGGATTACTTATATAACA
>seq_529
CCCTTGGTCACTGGTGTTTCAAACATTCTGGCAAGTCACATCAATCAAGAATAATTTTTATGCGTCCCCACGAACGCCCCGTCCTTACCG
>seq_530
GACAAGGCACTGTCACCACTGGGCATCGTGGGTAGCGCAGTGTCGGCTGGATGGACCCGGCCCAACCCTTTGCGGCTCTGTACACATTTT
>seq_531
TCCAACTCTTGTTGGAGACTTTACTAAGTCTTTTAAGGAGTTTATTGATGCTTGCCTGAAACTGCACTCAGCAGGCAGAGGCAAAAGTGA
>seq_532
CGAGATAATCCAGAGGCATCTAAGAACGCGAATCATAGCCTTGCTGTCTTCATCAAGAGAAGGTCCGAAGCTCTGTGGGACCTCTTGGGG
>seq_533
TCCAAGCCCGTGGTGAAGCTCCTGCACAACCGCAGTAACAACAAGTACTCCTACACCAGGCAGTGTTTGACAAAGGAGTCTATCATGTGA
>seq_534
CCGCCAAGGTCCTGCTTCACCGAACAGCACCTCAGGAGCAGAGACTCCCTACGGGAGAGGCCAGATGATGTGCCCCATGGACATATCACC
>seq_535
GGCAGAGACAAGAGAGGCACCAAGGAGGATCCAAGAGCTGACTATGCCTGCATTGCTGAGTGAGGATGAGGAGATGTCCCGGGCTGAGCA
>seq_536
GCCAGGCCCTTCTTCTCCTCCAGGTCCCCCACGGCCCTTCAGGATGAAAGCTGCGGTGCTTCTTATATTTACAACACTTTAATGGGTTTT
>seq_537
AAAGAAACTAAAGTCCAGATGAAAAAAATACAGAAACTACAGGATGGCATAACCATTTCACCTGACCCTGTCCTGTCAGCTGGGTTTACA
>seq_538
ACTAAGTCTGACTTCATAAGGGCTTTCTAAAACCATTTCTGTCCAAGAGAAAATGACTTTCTGCAGGCCGCCGTGAAGAAGGCAGAGAGC
>seq_539
ACAAGTGGAGGACCCAAGGTTAGGGATGAGGAGCACATGATGATAGGGCCATGTGGCACCAGGAATCAGAAGCTTTTTTGCCTCAGAGCA
>seq_540
TGCTGTAATGTACAATAGCTCAGACCATGATGTCTATCACATGGCAGTGGAGATGCAGCGATGTCTTTGCCATAACAGGTTATATGACCT
>seq_541
GCTCAGCAAATGACTGGAGCCGCAGTCCAGACCTACCTCCTAGAGAAAACTCGAGTGGCCCAGTGGTGCCAGAAATGGAGAAACGAGGGT
>seq_542
TCATCAGGGACTGATTACGTAGGAGAGACGATGCAGGGGAAATGGTGGCCACCGTCTCCAGGGCAAGGCTCCTGGTTGTCTACCCATGGA
>seq_543
TGAAGAAAGTGCAAGGGCTTGGGGAGGATCCTGGGGCCCAGGCAACCCCATCTTTCCCCAATGTGCTGCCCCGAACGGGCTCTTAACAGG
>seq_544
AGGTTAACAAGACAGATGATTACTATGCCTCATGTGCTGTGTGCTCTTTGAAAGGAATGAAGAGGGGGTCGTATGTCAGTTAAGTAAGTT
>seq_545
AGGAGGCCACACGCCTGCGCTTGGAGAAGGAAGCCCTGGAGGGCAGCCTGTTTGAGGTGCGGCCCTGGCTCAGCCTCTTCCCACCACAGG
>seq_546
GCTTGTTTTCCAGGACCTATTTAAGAAAAATACCACGTTTTAATGCAGATTCTGGCTATTCCAGGCCGGCTGCCAAGCCCACCGTGCACA
>seq_547
AATGAAGGAGGTTCAAGAGATCACCCACAATGTCGCAAGATTGAAGGAAACTTTAGCCCACAAAGCAAGGACTGTAATTTGGTTCGCTAT
>seq_548
TACAGAGAGTACAGCCCCCCATATGCGCCGGTGAGTGACTGGCATGCACTGCTGAGCTCTGTGCAGCGGCGGCGGCTCCTGTTCCTGCCG
>seq_549
CAATGTAGAAGGAATAAGTCCTGAATTAGAAAAGGTATTCATTAAAGAAAATAATGGGAAAACTGTTCAGAGAAGAAGCCGCTGCCTTTC
>seq_550
ATTGAAGAAGCTGTGGCAAAAGCTGATAAGCTGGCTGAAGAGCATTCATCGTGAGGGGTCACGTCAGGTTAAAATGGGCAACTCCGACAG
>seq_551
CTGTCCGGGAAGAAGCGTCCGGGTAGCTGGCAGGAGATAGCATTTAGGCAGAAACCAGGCCATCGCACCTGCCCCTGCCCTACTACTCGC
>seq_552
CTAGTTGGCTTCACTGCCACAGACACTGTACTCTCTCTTTTTAGAAGTTTTTTTCCTTTTACTGTTTTACTGTCCAAAGACATGTTTATA
>seq_553
CTGGAGAGGGCAGCAAAGCTTCCTCCTTCAACGAGTCAGGCTCTCAGTGCTTTGTGCTGGGATGAAACTCTTAAATGCTTTGTATATTTT
>seq_554
ACGTCACTGAGCGAGAACTATGCCTTTGCGGGCATGTATCATGTTTTTGACCAGCACGTGTGTTTCCCTCTGCCTGCTGAGCTCCGGGAG
>seq_555
GGTTAAGTGTGCAAGATAACTACTCGTGAGTATTCAGAATGTTGTTCCTAATAAATGCACGATGCTAAAATTCTTCGCATAAAGAAGAAG
>seq_556
CTGTCACAGAGGCTGGAGAAATAAGCAGTTCCTTGCTAAGAAGTCTGAATTTTAACCTGAACAGATGCCCAGGTTCTTTAGTTTTTTATT
>seq_557
GGAGATGCTGGGGCTCGTTCGGGAGTCTGAGGCATGGGAGGCCAGTCTAGCCAGGAGCGTAGGTGGGGAAGACGCTGAGGATCCAACAGA
>seq_558
AGCCAGGTGGGGCCATGGCCAGGCATGGCTGTCTAGGGCTGGGACTGTTCTGCTGCGTCCTGCCATTGCACTTTATAGTCTGATTACAAA
>seq_559
TCTGGCCTGGCTCACCTGGCCACTGTCCAGCCAGCCTTGTGACAGACTCCGGCCTGAAGGGATGGGTATTTACATTTGAACACTAGAATT
>seq_560
GTTATAAATAAATAAAACCACGACCCCCATTGATCACCTGCCCACATGAATCCCAGGAGGGACCTGCCTGCATCACCCACTCCAAGCTTG
>seq_561
GCCAGCCGGCGCGCAGCAGGAGCGTCCGTGGTCACTGAACTGCGCTGCCAGTGCTTGCAGATGTAGAACACTGAGCAGGACAACTGACCT
>seq_562
GCCAGGTCAACACTGGTCCTCTACCCCTGCTGGGCCAGAGTGAGCCAGAAAAGTGGATGCGGCAGTATGAAGGGGCTGAGGATGACTATT
>seq_563
ACATGAAATGGACCGTCTTCCTCAGTTCAAAATAATCAAATGATAGATGGAGAATTCTGACCGTGAAAGGCCTACCCTGCCGAAAGCCCG
>seq_564
TCCTGCCTCAGCCTCCTGAGTAGCTGGGATTACAGACACCCACCATTGCGCCTGGCTAATCTCAGACCCCAGGTCAGCATCTCGGTTCTG
>seq_565
ACAGTTTGTGTCTTGGGCTCTCCTCCTTTTACCTCTGGTGACCATGATTGGGAGGTGGGTATGGAGTATTGCTTTGGAGTCCTCGGCCAC
>seq_566
GTCATCACTTCCCAGGCAGGAAAGGGGTTAATGCATCACTTGACTGAGGACCATTTAGATTTGGAGGTCCGAGCACACCCTGAAAGCCGG
>seq_567
GGGCACTGTCATTGCTCTCATCACGGTGTCGGATCGCGACTCTGGTACGAATGGACATGTCCGAGGACGGGGCGGACGAGGCCGAGGCAG
>seq_568
CGGGGAGAACCACCACCTGCGGGTCTCCTTCTCCAAGTCCACCATCTAGGGGCACAGGCCGCACAGCCTTCACAAGGTACAGAACAGGAG
>seq_569
CCTGTAATAAATATGTGTTGAATGAAGAAATGGGTGAATGAGCTTGTCAATGTGATTTTAGTGGAACCTTGGGGGGTCCCCGGGGTCGGC
>seq_570
CTCAAAGACCTTGCCGATGGCGCAGGAGATTTTCCGCCTGTCTCGTCACCACATCCAGATATTCGATTCTTCTCTTCTTTCAAGTGATGA
>seq_571
TATTGCCCTCACCGTAGTGCAGAGGGGGAAGTAATGAAGTGTGTTCTGGTTTGTAAAAGCCGGACTTGCCGAGGTGCTGGTGCTGGAGAG
>seq_572
CTGTATTATACATATAATGGAATGTTCCGTTACATGTGCGTACCACACTCTGTTCCTCCAAAAACCTTCCCATTTTACCAATATTAAACC
>seq_573
CTCTGAGCCTCCTTCATCTGCCCAAAGACAAATCCTCAAAAGGAAATTCAATCATCATGAAGAAATGGACGTGTCTTCAAGTACTTCCGG
>seq_574
ACCCGCGTGTCAGACGGCGAGAATGTCATTATATCCCACTTCAACTCCAAGGACGAGCTCAGTTTGCGTGTTTCTGAGCAGACATTACAG
>seq_575
CTGGCGAGTCCAGAAACATTATTGCCCAGAAGGATTATGTGTTTATGGATTATTTTGCCCAAAGCTTTGTCAGGAAGCTCTGGATATAAG
>seq_576
TGCGTGCACGTCTTCGACCGCCACATGGCCTCGACCTACCTGCGCCCGGTGCTCTGCACAACTGATGAATGACTTTGCAGAAAAAGAGAC
>seq_577
AGTCCTGCCTTCCAAGAATTTCTTGCGGGGATGAGGCTGATTGAACTCCTGGATTCAGATCTGATGACTCCGGATATTCTAGGATCTTCC
>seq_578
TGGTGGTGTTCCGAGTGCTCCCACTGGCCCCCTGGGACCCCCTGGTCATGGCCAAACCCTCAATGATAAACTCTTTAGGAATAGATGACT
>seq_579
ATCACGGTAAGGAACCCAGCAAGGGTTGAGGAGGGACTTAACATCAATGAATTCATGAGGCCTGGGTGACAGTGAAACCCTGTCTCTAAA
>seq_580
TAATTTGTGCTGTGGCTTCAAGTTTAAATAGATTGTTTGAAGAGAAATCATATGTCAGGGACATGAACCAGATCTACGGTTTCGAGGGTG
>seq_581
TCTTCCTCCTGCCAGGGGAGAGCCACCCACAGGCCATGTCCAGCCCCACTTCCCTCAGCCTTGGCTGTGAGTTATACTAACACTGGCCAT
>seq_582
AGATGGGGATGCCACTGTTCTCACACCCAGGCTTCTCTTCCCCAGGAGCTGTGCCCCAAGGACTTCGCCCAGGTGACGCTGCGTGAGCCC
>seq_583
ACCGACCTTCAAGAACTTTTTCACTCTAGTTTCTGAAAAAGCACTGGACAGAGAGAGCCAGAGGAGATCTATAAGGACAGGCAGAAATTC
>seq_584
GGCAAGCCTATTGAGTTAACACCTCTGCCGCTGCTAAAAGACGTTCCATCCTCAGAGCAGCTTAAAAGGCAGTGTGCTGTATCACTTAGC
>seq_585
GCCCAGGTTACGACGGATTTTCTGCCAGCCTGCAGATCCTGCGCCTGTCGCCCTAGGTCTGGATTCCCCACTTCATGCAGTGGCCAGGAC
>seq_586
ACACAGCTAGATTTGGAAGATGTTCAAGTTAGAGAAAAGTTAAAACATGCCACGAGTAAATCCTGGAAGGTGTCAAGAAGACTCTCAGTC
>seq_587
CACTTTAAAGACATGAATGAACTCACTCTGGAGAGAAGAAGCTGCATGAAAATTACTTAACAAAGGAGAAGCCGGAGGCCCTCCCAGCAC
>seq_588
GTCCACTCATGAGCTTGAAAAGAAAGAATTGGAAGAAAATTTTGAAAAACTGCGGCTGTCGTACATAACACAGGCAGCCATGAGTTAAAA
>seq_589
CAGAATGATGTGATCCAAGCCAGGAAAGCCTACGACCTACAGAGCGACAGTGTGTATAAGTGCCCAGGCCTGGAGACTGACCCGACCCCG
>seq_590
ATAAACAATATTCATTTAACTCATTCACTTGAGGAGTGTCTGGTAAGAACTACTGAGAAATGCTGATGCCAACTCACCAGGCTTGGGACT
>seq_591
ACACGCCAATAGCCCACGCACAGCCGACTCCAGCGCAGCACCCAGGCCGTAGGCGGCCACGAGGAAGATAGAACTGGTACGATGTTGGAA
>seq_592
AGAGAGGGAGAAAGGTACAGTGATTAAGCCACCTGTGGAAGAGTACGAGGAAATGAAAAGGGACTCAGAATCTAAGGATGAATGTTCACC
>seq_593
CTGCACCCACCCCCCCACCCCCCCCCCCCCGCCCACATGCTCCCCAGCTTGCAGGAGGAAATAGACCTGGGGCCAGGGTCTCCAGCCGTG
>seq_594
CTACTTCTTCCTCCCAAAGTGTTGGGATTATAGGTGTGAGCCACTGCACCCAGCCTACTTCTGGTGCAGGACACGGGGCTCACCATCCTG
>seq_595
AGATGCAGTCAGAGTTGAGAACTACTCAGAAATAGGCTCTCATTTGATCCTTTTTACAGCAAGAATGGCATGGGGCAGGATGGGCATGAG
>seq_596
AGTCCTCAGTGCTGTGGGCAGTGCCCAGCTACTGATGTCCCAGAAATTCCAGCAGTTCCGCCGGGAGTGTTTCAAGAGCCAGTGACAAGG
>seq_597
TGTGGTTGGATAAAATCAAGAAAAGGCTGAATGAGCACGGTTACCCCCAAGTGGAGGGGTGATGTCACTGAGATCCCTCAAATGGAGCCT
>seq_598
GAAATTTGGTTAATCCGAACATATTGGGATTTTGAATTTCCTCGTCCATACTTACCTAATTGTCTCAACCTGTGTTTGCTAATAGCCTTG
>seq_599
ATTAAAACATGTAAAAACTGTACTTCGGACAGCGTGAGAGAGAAATTTCTTCAAGAAGCCTGTTGTTGGTGAATATGCCAATGCGTGTTT
>seq_600
CCCTGATGGAATTTACCTTAATCTGTATATAACTTGTAATTTTTTCTAATTCATTTCTTTGAGCACGCGCCGCCCTCTTGGGAGCCGCAG
>seq_601
GTGTTTGTTCTATTGTACAGCTCCCTCTATAGCACCTACCTGTGGACAGGCCTTCTAGCAGAATTTTATTTATAAAAGAATCAAACAGTT
>seq_602
TGATGCAGCTTTGAGTGCTCAGGTTCTGTTTTCTGGAAGTTGCTGGAGAAGGGCTGTCAGATGGAGCTCCTCCCGCCGCTGCCTCAGTCC
>seq_603
GCCCCTGCCTGACCAAAGTTGAGCTGCGTGTGGCGTGCAAAGGCATTTCTGACAGAGATGTTCCTGGCAGCATGTCCATTGCAGGCAGTG
>seq_604
GGAGACGCCATGCCGGGGGCTGGGATCACCATGCCCCTTGCCCGTCTCGCACCTTGCTGCCAATCTTTTCCTTTGATCTTGTGGCTAAAC
>seq_605
GCTGCCGGACCCCAGCGTCTGGAGCCGGCGCTACACTGAGATGGCGCTGCCCTTCTTCTCGAATACAGCAGGAACAGAAAGACCATCATC
>seq_606
CTTTTTCGATCACTGGGATTAAACTTGGCCTTGGCTGATCCTCCTGAGAGTGACCGACTTAGAAGTATAAAGCTTTCACTTACACTGTAG
>seq_607
ATCCGTGGCCACAGCTGGTTGGCGTCGCCTTGAAATCCCAGGCCGTGAGGAGTTAGCGAGGTTCGGCTGAGGGTGAATCAGGACGAGCCC
>seq_608
GAAAGAGTCTTTCCTCTCTGTGGCATCTGGGAGGCTTTAGGATGTGGGAAAGATGGTCTCTTTCTCATTATGCATTACAAATACCAGCCT
>seq_609
ATGGAGATTCGAATGGCCAGAATGGCAAGAAAAGCTGGCAACCTCTATATACCTGCAGAAGCTAAATCCATTAGAGACCGGGTGACGCCA
>seq_610
TGCCAGAGGGTCCTGAGCGTCATGACTGAGGAGCTCCCACAGGTGCCTCTGTACTACACCAAGAAGCCTGGTGAGCTCAAGAGACTAGTG
>seq_611
ATTGGCGGGGTGGGAAGTCCTGAGTGCTCCGTCCCTCTAGCATCACTCCTGAGCTGCGGGTCTCACCTGCCTCACTTGACCTGAAATTTG
>seq_612
AACAAGTTTAAGGTCATTAATGTGGATGATGATGGGAATGAGTTAGGTTCTGGCATAATGCCTCAGCAAGGCCAACAGGAATACCCCCTC
>seq_613
GGGAGGGCCGCAGAAAGGCCTTCTCCACCTGCTCCTCCCACCTCTGCGTAGTGGGACTCTTCTAAAGTTCTATAGGCAGCATTTTAGAAT
>seq_614
ATAAGAGTTGGGTTTCCTTTTCCCACTTTCTGAGATGTACTAACCTCTGCCAGACCCTTAGTGGGCAAAGAGGACAGCTCTACCCTCCCA
>seq_615
GGTGTTAAAATGAATGTGCTTATTACAGTATAAACATCATTAATTATGGACTCACATGAATCCTTTCTCATAACCCATCGGGCTCAGTTG
>seq_616
ATGCCTATAGGCCCAGCTACTCGGGAGGCTGAGACAGGAGGATTGTTTGAGCCCAGGAGTCCCTGGCACTCTAGAACCCGGCCACTCCAA
>seq_617
CCTGGCCTTCCGGGATGCAACCTCAGCCCCGCTGCGTAAGCTCTCTGTGGACCTCATCAACTTAGAAAAAATGTTACATTATTCAGAGTA
>seq_618
CAGGGAACACATTCAGATATAGTCACACTGAGTCAGAGCTCGAGGGAAGAGCTGTAAGCTCGCGCGTACTCGGCCGCCTGAGCGGCTGTG
>seq_619
CGCTTCGGAGTGAATTCCATGACGGCTTGCAATTTTCTCGTCGAGTTTTTCTTTCACTAGTACAAGGGCCTGAGAGGTGGCCAGCCAGGG
>seq_620
GAAACGTTCCCAGCCAACATTCAGGTGGTGTATGATGGACTTTTTGGTACAAATACAAATGGGCAAGGTTTTTGTTTGTTTAATTTGTAT
>seq_621
TGAAGGGCCGGGGTTTGGTAGGAGCGGCCCACACCCGGCAGGAGCTGGCTGCCATCTCCTCCTGCATCATGTGAGGGATTTTTAAGGTCT
>seq_622
AAGTTCTGGGAGGTGATCAGTGATGAACATGGCATCGACCCCACCGGCACCTACCACGGGGCAGGCACCAGCTCTCTGCAGTGTGAGCTT
>seq_623
ATACAAAATCTACACTTATTGGAGAAGATGTGAATCCCCTAATCAAGCTGGATGATGCTGAGCTACAACCAAGTAAGCAAGTGTCAGGGC
>seq_624
AAAAGACAATTGATGACCTGGAAGAGAAACTTGCCCAGGCCAAAGAAGAGAACGTGGGCTGAGGCCACAAGGGGCACCAGTGCCTGAGCC
>seq_625
AAGTTTTCCCAGACTCTCCCCACTGCCTTTGCTGAGCTGATCCTGTGTGTTTTGCTGCTGACGAGGCGGAGGGAAGGCGAAAGGGGGGCG
>seq_626
CCTCTTCAGAACTTGTCAGGCATGGCTCAGAGCTTGAAGATTAGGAGAAACACATTCTTACACTCACGGCTCCTTCCTCATCCGGGAGAG
>seq_627
GCCGTGGAGAAGGTGAACATCAAGCCGCAGGTGGACCGGTATCGGTTGAAGAATGGGCGCAATGGAGGTCGTGGCGTGAGGGGCGCCGAG
>seq_628
AACAATGGCCTCCAAGAACATTTCCCAGTGCATGACTCCTGATCAGCTGATGACATTATGTAGCCGAGGAGGCCACCTGCAGCCTCCACC
>seq_629
AAGACTGGGCATCTCTGCAGGCGGAGCTGAATGGATGTGAAACCCCTGTGGGCATGTGCTGTTCTAGTCTGTTGCGCTGTTACAATCTGT
>seq_630
CTGGCTGCACTGCTTCTGGGCTGCCTTGTGGCCCTAGGGGTCCAGTACCACAGAGAGTTTTTTCCTTTTCCCTGTGTATTCTAGTGAATG
>seq_631
GAGATGGAGAAGAATATGAATGGAAAGAAACTGCTAGATGGCTGAAATTTGAAGAGGATGTTGCCCCCTACCCCGCCGACAGGCCCCATT
>seq_632
GCCCGGGCCAGGGTCCACCTGTCCCCGCAGCGCCGGCTCGCGCCCTCCTGCCGCAGCCACACGGGTTCAAGAACAAGCTGATCATCGTCT
>seq_633
ACAGATGGAGTATGAGCGCCAAGTGGCTTCATTAAAAGCAGCCAATGCAGCTGAAAATGAACTAGGAGCTGAAGGGAATGTGGAGGAATC
>seq_634
ACCAAATCTTTGGGCATGTCTGGAGAATAGATGTTCATATGTTGGCTGTGGTGAATCACATGAAGTTATGGCTGTACAGAAGAAACTTGA
>seq_635
GGAAGCAGAGTGTAGACAGACCAGAACTGCGTCGGTCTTTAAGCCAGCAGCCACAGGACATTAATAATATTTCAGATAAAGAGTCTACCA
>seq_636
CGTGAGTCTAGTGCCAAGCATGAACTCGACGTGGTGGCCTACGTGCTGCGCCAGGGGATTCAGGAGTGAATGTGCCTGTGTGTGTGTGTG
>seq_637
GCTACAGGGATGAAGAAGAAGCTATAGCTGTTTTTACAGAGGCTGAGGCAAGTGGTCAACTGGGAGGACCTAGAGAGGGACTTCCCTTGT
>seq_638
ATCCTAAAAGTCTAGAGATCAGGACTCTGGCAGTTGAGAGACTGTTGGAGCCTCTTGTTAACAGGTGGGGTCTACCCCTCAGGGTCCTCA
>seq_639
CGCAGTGAGTCACCTGGTGGCAGGCATGGCCTGCCTCATCCTGGTTTGGGGCTTAGCCTCAATGCAGTGGGTCTGAAGATGGTCAAGTCT
>seq_640
TTGGCCTGGCTCTGGTAATTAAGAGAAATAGAGCCTTAAAAAAGATGGTTAACTTTTGAAGAGGCAGCCCGCGATATTGTGCAGTTCGTT
>seq_641
GTGGACCCTGTCCTCGCTGATCGCTCAGCTGCCGAAATGTCTGGCAGGGGCTCCGTCTTGTCCTTGGAGACCGGGGAATCAAAGATGAAG
>seq_642
CCCAGACCTGCCAATGTCACCATGGTGGGACCTGCCATCCCCAGGATGGGAGCTGTATCTAGCTACTGGTAGGAGATAGCATAGCCAACA
>seq_643
TTAAAAACAGGCGTGGTGCGCTGCTGCGTGGGACAGTGCAACAATGCCATCCCTGTTGACAGATTTCAAGCCACATAAGGTTTCAGAACA
>seq_644
AAGGAAACAGTTTACTCTCCCACCAAACCTTGGCCAGTACCATCGACAGAGCATAAGTACGCCCGACGTCTGGCCCGGGACGGGGCCCAC
>seq_645
GAGTCCCTTTTAGGCACTTGCTTCTGGTGCTGCAACTGGCGCTCCTCCCAGCAGCCACTCATATATATTTAATAATCCCACAAACGGAGG
>seq_646
ATTAACCTCTTGTTTTTTTACCACCTGGTGAATCAGCCATAACGCACACACACGCCACCCTGTCCGCTGCTGGGATGGGCTTGACAGGCA
>seq_647
GGTTGAGAAGCGCCTGGCGGTGGGTGCCCTGACGGAGCAGGCGGGACTGCTGCTGCACGTGATGGTATAAGCAAAACAAATAAAACGTTT
>seq_648
TAACATCCTGATTGAGTGTGAAGCAAAAGGGAACCCTGCCCCCAGCTTCCACTGGACACGACATGCTGATGTATATAAGAGTAATACCTT
>seq_649
GCCGAGGGACGCCGAGGCCTCGGGCGGGGGCTGGCCCGGGGTTCCAGATGTTGGATGTGACCATTAAGGTTTAGAGAAACTAAACAAGCA
>seq_650
TGACCATGCCAAAATAATATTCTGGGCTGGTGGAGAACAAAGGACTGTTCTTTAGGACTGACAACCCCAGACCCACGCCGGAGGGCATCC
>seq_651
TGGGGGTCATGGCAGGAATGGTAGCACTGGTGGTTGGGGAAGAGACCTCAGTCACCTCCTGCAGAGGAAGGCAGACACCCACAAGAAGAT
>seq_652
GCCAGCACCTCCCATGTGGCCATCAGCACCTGTGGAGGCCTGCACGGCCTGATCGTGGCATTCAGATCCCCGGTGGCACCGTAGTCTTAG
>seq_653
AGCTGGGCATTTAGAAAGATGTCATTTGCAATAGAGCAGTCCATTTTGTATTATGCTGAAGCTGCAGAAATGGAGAAACTTATCAAGAAA
>seq_654
GTCTGCAGTCGTTTCGGTTGGCAGCCTGGCGGGTGGGAGATGCGGCGGCCACCTGCTGCATTTAAGACAGTCTTTGGGTACCTATTTTCA
>seq_655
ATCGACAGCTACAACACGCGAGAGAAGAACTGCCTGGGCATGAAACTGAGTGAAGACGGCCAAGAATCTGTGGGAGCAGATCTGCAAGGG
>seq_656
TATTTCAAAGGGTATATATAAAAGGTAAAAAACTAGTGTGCCAAATGGTATAGGAACAACCTGATCATAAGTGAATTTATACCTACCTGT
>seq_657
AGCTACGCTCACCCTAAACTTTTGGTGGCCTGGGGCATGTCTTGAGGCCCAGACTGTTAAGAAGTATTTGAGAAAGCAACTTTTATCAAA
>seq_658
CCATTCTCCTGCCCATGCATGAAAGGATCCTCCACCTTCTTCCCACCCAGAGCTCCCTCCTAGATTCAGGAAAGCATAGCTGCAGGAACA
>seq_659
CCACTGACACAGTATTTTATCTCAGGGAGACATCTTTATGAACTCAACAGGACAAATCCCATTGAGCCCCTGCACGGTGGGCCCAAGGGT
>seq_660
AGCTGGGCATGTTCACGCACAAGGAGTTTGAGCAGCTGGCCCCCGTGCTGGATGGTTTCAGCGAGCATGGCATACCTTTCAATTTCTCTG
>seq_661
GGCCTCTGCTGCCGCCCTTCCTGGAGGCTGCCTATGTTGGGGGGGACCCTGCCTCAGCTGGTAATCCCAGCACTTTGGGAGGCTGAGGCA
>seq_662
GGGGCGCCGGCGCTGCGGCCGCTGGTGATCAAGCAGGAGCCCCGCGAGGAGGATGAAGCCACTTGGTGGCCCAGCACAGCTCACTGATGA
>seq_663
CCCAGTCTGTAATGCAGTGCTGTGACCATAGCCCACTGCAGCCTCCACCTCCCAGGCTCAAAGCAGGAGGCTAAGAAAGTGGTGAATCCC
>seq_664
AACTTTTTGGGAAAAGTTAAACAAAGTCTAAAAACAAAGTCTATGCAAACCACTTAAAAAACCCGACCCTGACTAAAACAGCTGAAAACA
>seq_665
CGCGGGGCTCAGCTTAGTTAGCAGGAGACCTTCAGACTGAGAAAAAATGCAAGTCTTTTTATCCACAGGTAGAAAATGGTCTTTGCACAC
>seq_666
CACATATGTGAGCACATATTTATAATTTTATTCTAAAAAATAGGATACTGCTGTACATATCATCAAGTGGATTGAGGAAACCACTGCCCA
>seq_667
GTGGGCAACACTCACATCCCACTGGCTGCTGTTCTGAAACCATCTGATTGGCTTTCTGAGCAAGGGCAGGAGACCTCGGGCCCTCCCCGT
>seq_668
ACTTGGGCCAGAAACCAAAGCTGAGCTTTTAACTTTCTCCCTCTATGACACAAATGAATTACTTTTGTGGTAGCAAAAGGGGAACCTGCC
>seq_669
GAGACCCGTCGGGAGCGGGCCTTTGACGCCAACACCATGACCTCCGCCGAGAAGGTCCTCTAAATAAAGCAGGAGTTTCTACACAATCCT
>seq_670
ACTGCAAGATGCTCTCAACAGGATTATGTCTCATGGAGACCAGTAAGAAAATCATTTATCCCAGCGTGTGGTCTGTGGGGTCTCAGAGCA
>seq_671
GCAGTACGTCCGAGACACAGTCGTGGGCACCATGGGCCTGAAGGCCACGGGCCGGCTCTGGGAGGAGAGGACTGGGCCTGATGGAAGTTA
>seq_672
ACACGGGCCCCTCCCCACAGAAAGCTGCTCCTGGATGCCCCTGCAGAAGACCCCAATTACTGGATTTTTTTTCAAATCAGTGTGTGTTTT
>seq_673
TTTTGCTGCCCTGAATGTGACCCAAGGCTTAGTAGTCAGTGCCTCCATCAAAATGGGGAAGAGAGAAGATTTCACTACGCAGCATTCCCC
>seq_674
GCATTCATACATTCTCTGTAAACATGAAATTGGAAGCTGTAGACCCCTGGTCTCCTTTTGGGATAAAGTGAAGATGGTGCTGTTATTGTT
>seq_675
GGAGGACAACTTAATGCCTGCCTATTACAAATGTATCCAGGAGGTGTTAAAAACCTGGAGTCTGGTAAAGGACGCGGCCAGGCCTGCGTA
>seq_676
TTTCTGTCCGCAACACTGGCTCCCGAGCAGCTTTTGTTAAAGCAGTAGGTTTTAAGGATTTTACTTACCTAGGAGGTATTTTAAATCCCA
>seq_677
GTAAAGATGCAGGATTGGCCAAGTCCATCGGGGTGTCCAACTTCAACCGCAGGCAGCTGGTGGAGCTTTCTTTTCCCTCATTTGTTATGA
>seq_678
ATGACCAAGGACTGCTACACCTCTGATTACAATTCTGATGTGAAAAAGATGGTGTTTGGCGTTTCGAGACAAGGAGTGGATCAGGCCAGA
>seq_679
CCCCCACGACACCTGCATGTGGTCCGGCCTATGTCTCACTACACCACCCCCATGGTGCTCGTACTCTTGGGATGATTTCATGGAACTTGG
>seq_680
CTGAGTCATTTTCTCAAATCATATTCCATTGTATCAGTTAACATATAGTTTTAAATGTATATTTTTATACATTGAGCCAAGTTTGTATAG
>seq_681
TCACAGATAAACACGATGAACTTGAAGCTCCCTCAATGAAAACAGTGGCTCACGTCTGTAATACAAAAAATTAGCCAGGCGCGGTGGCGG
>seq_682
TCACATTCAGCTCAGCAGAGCAAGACCCCAGAGATGCTTAGAGACAGGACACCTGGCCATCCAGGCAGAGCTGCAGAGCTGGAACCGGAG
>seq_683
CACACTCTCAGCCCGACTGACTTGCTGCGAGTGCTGGTGGAGCTCACAGACGGCGGCTGGAGTGGCACCGTGTACATGGAATGCTGAATA
>seq_684
TGAAAGAGCCTTTATTCATCGACTCAGTCAGTCTCTTGGTTTGGTCTCTAAAAGTAAAGGCTTCAACAGTATCCTCCCCTTTCCGGATCT
>seq_685
CCCCAAGCAGGTCCTGGGGAAAGTTGCTCTGGAGCTGGTTCTGTGGGCTCTCTGGAACACTGCTACTGTCTACTTTAGGGATCGTCTTTC
>seq_686
CTGGTTTGCTATTTCCAATCGTTTCAAGAACCGTTCTGGAGACATTCCAAAGCGACAGCAGAAGCATATAAAAAATGGGGGCATCTGGCC
>seq_687
TGAAAGCCACCGAGGAAAAGGGGGGCGCTCCTTAAGAAGTGCCGCGGTCACGTGTACGTTCATGCAGTGATTGATTTTTCTTACTTCAAG
>seq_688
GACTTATCTTCTGGTTTCCTAATCCTATCTTCTGCTGTGTCTTATTTGTTATTTTTTTATTCAACCCGACGGGCCTGTGTGGTCTCGCGA
>seq_689
GGAAGCCCTGTTGCTGCCCATGAAACCCCTGAAGGCCACCGCCACCACCTCCCAGCCCGTCACTTGGCTTTCACACAGCTCTCCTGGATA
>seq_690
CTTCCTTCACCATCTGATCGCAGAAATCCACACAGCTGAAATCAGAGCTACCTCGGAGGTTAAGTAAGGGTGGGTTTTATATTTTGTAGA
>seq_691
TTTTACTATATGCTGGTCATCATGCTGAGGACTTTACTTGGATTTTCTCTCCTGCCAATGAAGCCAGACACTGGAACAGGAGAGGCGCCA
>seq_692
TTCACTCTCACTCCTGTGTTTAGGAGGCGTGTCTTAGATCTGACTCCTCTCTGGTCAGTAGAGGTGAAAATCGCAGAGGCCTACCAGATG
>seq_693
CAATATCCACGCGAACCATCTCAGCCTAGACGCGTCCTCCTCCTCCTCCTCCTCCTCTTCGTTTCATCAATCTATTTGTCTTCTCAGTAG
>seq_694
GTGCAGTTTAAGATTAAGAGGCAGACACCACTTAGTAAACTAATGAAAGCCTATTGTGAACCATGAGCGTCCAGGTGATCCCCCAAACAG
>seq_695
AGTTACTGAGCTTTCCTCCTCAGAGCCATGCTGGCAGCCCTGGGACAGAGAACGGTGTGGGTGCTGAGTGCCCATGTGTCGGGCCGGGTG
>seq_696
CCATTTGTACATTTCATCACTCAGTGGTGAGCCCGTTTACAAACATGCCATGCCCTCAATAAGTAATTCTGCATGACAATTCGCTCTTGC
>seq_697
GCACAGCCAGATGCGAGATGCGTCTCTGCTGATCTGAGTCTGCCTGCAGCATGGACCTGGGATAATCTCAAGACACCTCCCTTAGCTACT
>seq_698
AAATGGCCATTTTTGGAGAAGCAGCTCCCTACCTCCGGAAACCAGAGAAGGAGAGAATCGAGACCCTGTCTCCAAAACAAAATTTTTTTA
>seq_699
CCTCCAACACTGGCGTCAGGGAAAACACAGGACATTGGCCCAGAGACAGGCTGATTTCCAAGTCGCCCACACTCAGGCCTCCTGTGGGGG
>seq_700
TGACAATGTCCCCAAGTTCGACTCCCTCTACTACGTTGCCAGGATTCCTGAGAACGCCCCGTCACCCTGAGGCTGGTGGTCCCTGCTAGT
>seq_701
ATGGAGGAGAGCAAGCAGAAGTTGGTGCCCATCATGACCATCTTGCTGGAGGAGCTAAATCCCTCTCGTATACACCCTGAGGAACAAGGA
>seq_702
TGGAATTGCCAGGACTTATAGTGAGTGTATGTTCTGTTATTAGAATATAAAAAATACAGTATTCCCTACTCTGTTCCAGCATGGAGCTGC
>seq_703
CCAAGCTGTGGGCCCAGATGCAGATCGACAAGGCCAGCGAGAAGAGCATTCGCATCACAGATTTCATCTACAAGAGCATGGTACAGAAAT
>seq_704
GAAATAGGAATTGAGGTATCAGACTTGGTGATAATTCTGAATTATGACCGTGCTGTAGAAAGTGACAGTTTAACGGTCAGCTGCATCAAG
>seq_705
TCTTTTGAGTCAGAGCAGATGCCCCCAACAGCCCCCTGGGCCATGGCCTGGAAACACCTGATAGGCAGTCTGCTCAGCCCGAGGAAGTTT
>seq_706
TTACCACCACTGTGTGTTGCCCAGAGGCGCATTTGTGAGTAGCCAGGGCAGGACTTAGAACACAGTCTACTTACCTGATGCTATATCTGC
>seq_707
AGCCAAAGGGATTCCAAGGCTAAATCTTTGTAACAGCTCTCTTTCCCCCTTGCTATGTTAATTGGGCCCCAGCCTCCATCCCAAGGTCCT
>seq_708
TATTGAACGAGGAGCCTTCAATAAGCTCCACAAACTGAAAGTTCTCATTCTTAATGACAACTCTTTTGCCATTGGAATGTCCCCTTGCAG
>seq_709
CTAGGATGGAAACCTCCAGCCAAAGATGGTGGCAGCCCAATCAAAGGATACATTGTAGAAATCTAGAGGTGAGAAAAAGATGAATTGCTC
>seq_710
ATTAAGGAGGCAAAATGGTGGCCGCGAACGCCATCAGGCTGCGCCAGCGCGGGGTTTCGGCACGATCATGATCGATGACAAAAATGATCA
>seq_711
CGGCGCTCATGGTGGCCTACACGTGGCTGCACGCGCTCACCTTCCCAGCCGCCGCGCTCGAGCCAGGATTGCCCAGAATGGAATTTTGGG
>seq_712
CGTGACGACATCCGCGTGATGACACAAGTGGTAAAGAAGGCCGAGACGGAGAGGATCCGGTGTCAGTCAACTGGAAGAATGGCTGCGTGA
>seq_713
CCAGCATCCAGCGGCCAAGTCCATGATCGAAATTAGCCGGACCCAGGATGAAGAGGTTGGCTACCAGGTGTCCTTGAATTCTGGCTCCCA
>seq_714
CTCCCCAGAATGGATTAACAGCTGCGTGGAAAGTGGGGGAGAGAGTGGATGGAGACTTTTGGGCACAGCCGGCGTTGACTTGTATTTCCT
>seq_715
ACGGCCTGCAGACCTACCTGTTGCTGAGAGAGCATCTCTGAACTACTGGCGTACATGGAAACGCATGCCTTTCCACGGATTCCCTCATTA
>seq_716
CCACACCCCCTCCTGGACCCTGGGCTGCCTCTCGCTGAATAGCTGCAGGGGGCCTGCTATGCATGTCCGGGGGAGCAGCTTCTGCCCGGA
>seq_717
AACTTAGAAAAAAGGGATGAATAGGGAACAGCATTGGAGAGTATATGTCAAATGAATTAGGAAGAGCTGTTGGATGAGGACCAGAAAGTT
>seq_718
GCGGAACCGGCGCGGGCACCTGGGGAGAAATGGATGGAGAAGGGACCTGGCTGGAAAGCCAGCAGGACGGGAGACAACTGCTTGGAGGAG
>seq_719
ACTGTATAGACTGCACAACAAATTTCTCCTGTACCTATGGGAAGCCTGTCACTTTTGACTCAGTTCCAGGATAACACTGATTCCTGACAA
>seq_720
AAGAAACCGGATACACAGTGGCAAGCAGGTTGGTGTTTATTTTTATGACAATGGACATGGGCCACTTCCCTCCCAACCCTGGTGAGCTCC
>seq_721
TATAGGTATTCTAAAGAAACCCATATTAATCCATCAGAAAATTCAACATCAAGTTTATCATGTATACCATTAAAAATATAAAATTGGATA
>seq_722
GTCAGACTCATGCAGTTCCCTATGAAGAGGATCATTATGCAAAAGACCCAGACATTGAAGTTTCCTTTCTTCTTCAGCTCAGAGGCTGAG
>seq_723
AATGACGTGCAGACGGTGTCGCACAAGTGCCTGGTGGTGGGCCTGGAGCAGTATGCGCAGGGCATTTTGGGGTGACTCAGTAAATGGTAG
>seq_724
GCTACCATTTAAGTTTGCATCTGAATGAAAGGTGTGATCCAGAGAGTATAACATCACTGGGGCTGAGGCAGGAGAATTGCTTGAACCTGG
>seq_725
GCTGGCCAGGCGCGGTGGCTCACGCCTGTAATCCTAGCATTTTGGGAGGCCAAGGAGGGCCGCGCTTGTCCTGGCATCACCCTGGGGGCA
>seq_726
GATGATATATTATCTGCTTTTGGATCGGAAGGAGCGGTATCCCAGCTGTGAGGACCAGGACTCCCAGAATTTGCTCCAGGGGAGGAGGAG
>seq_727
CCAGATATACGAGGCACTGCGCCCCAGGTACCTGGAGATAAGAGCTGTAATGGAGCAAATCTATGAGACAGACTACACAACTGGTGGCGA
>seq_728
CAGAGTCTCGCTCTGTCGGCCAGGCTGGAGTGCAATGGCGTGATCTGGCTATAACCTCCAGGTGATTTCACCTCTCCTGATGCTTCTGCA
>seq_729
CGAGATGAGCGCAGTGTGAAGAGCACAGCTGTGCGGGTGGTAGACTTTGGCAGTGCCACCAGAAGCAGGAAACAGGCACTTGGAGGGTGG
>seq_730
TCCTCAACATCCTCAAAGGGTACAACTTCTCCCGGGAGAGCGTGGAGAGCCCCGAGCAGAGCTTTTTGACCCCGGAAGTCCGGGCGGGCG
>seq_731
AACACTAAGCCCACCTCCCCTGCTCTCCTTCCCAGCATTGAGCCCTTGGTTGCCTGGGCCCTAATTAGACAAGGAGGCCTTGGGCTCCCT
>seq_732
GGAGGACACGAAGGAGGGGGAGGACGAGGCAAAGCGGTATCAGGAGTTCCAGAACAGACATTGTCTAAAGACTGCAAAGACACTTTTAAT
>seq_733
AATCGGTTGTGGCGGCCGCCGGCGAGGAATGGCGGTATTTGTGAGAGGAGTCGGCGTTTGCCGGGCCGTGAGAAGGAGCGTCGGGCGGCG
>seq_734
GGTGTCGGATGGGAGTGGGGGCTGCATTGCCGAGGAGGACTGCCCCTGTGTGCACAACGAGATGAGAAACGTCATGAACATCTCCTTAGT
>seq_735
TCTTCATTATCAACAAATGACTTTTCTATTCCTTGGGAGACCTGGCAAAATGAATTTGCATCTCCCTACCCCCACCCCTCTCTCCCACAC
>seq_736
GTCTGGGTCCCCGCCCTCCAGCCGCCTTTGAGTCGTGCCTGGGTCCTCGCCCTTGCCTCAGCCCTTCTGCCAGGCCCTGCTGGAAGAGCT
>seq_737
GACTTAATTTAAAAAAATATGGTAGATTATGGCATCAGAAAGGACAAATTACATTTCTTGTGGCCACATCACGTGGACACCTCCAGCCAT
>seq_738
AGGGGAAATCATTAGAAACACAGAAAACCACAGCTCGACATGGATTACAGAGTCTTGGAACTTGCCATTTAGTCAGATGAGTGAGCTTCT
>seq_739
CAGCTCTTGGGATGCAATGTGCTATCTGGATCCTAGCAAAGCTGTTGAAGAAGATGACTTATCTGAAAACAGAGACTCAGAGTCAGAAAG
>seq_740
TGTATTTTTAGTAGAAACGGGGTTTTGCCATGTTGGCCAGACTGGTCTCAAACTCCTGACAGCCGTGAACGTCATGGCATGTCCAAGGAA
>seq_741
GAACATGGACCTCTCTCCGGTGGTAGAGTGCATGGACCACGCTCTAACAAGTCTCTTCCCTGCATACACTTTTTCTCTTTCCATGACATC
>seq_742
GCCTGCCCTAGCAGAAGAGTTCTTCCTGACTGTGGTCACCAGCACCAGGCCACATGCTAACATGATAATATGTCAGATTTCTGTGAAAGT
>seq_743
CTCCGTCTCAAAGGAAAAAAAAAAAAAAAAAAAAAGAATGCCATGCCAGGAGAAGACAGCCAAACACAGAACCACACAGCCAGTCCCAGG
>seq_744
CTCCAGGGAGGATCTGCCTACAAACTGGTTTGCTACTTTACCAACTGGTCCCAGGACCGGAAGCGCTCCGAGAGCCGGGTGCCTCCGCCG
>seq_745
GGTGTGGACTCCGATTGGGCTGCAGGCAGCTCTGGGACGGCACAGGGCGGGCGCTCTGATACTGCGGGAACAATTACTTCCAAATGACCT
>seq_746
TGGAGTTGCGATGGGCCAGACTGGTACAGATGTTTGCAAAGAGGCAGCAGACATGATCCTTCCATGTACTTTCCCTGTGTACCCTCCATG
>seq_747
TCCAATTTAGCTCAACCCCTGTGTCCTGCCCAATAGAAGTGGCACCATGGCCCCCAAACTAAGATGCTGCATTTTATAATCAAAGCCCAA
>seq_748
CCGGCCCCGGCCTGTGCTGCAAGTGGCAACTCACCTAGCCGCCTGCCACCCAGGCTCCCGCATCCTCTCTTTGCCCTATACTTGATAAGG
>seq_749
TTAAAAACAATCTACTGAAAGATGTATACGACCTCCACCAAGAAAATTGTAAGACATTTGGAGATCGTGGGCCAGCAGGGGGGCGGCCTG
>seq_750
CACCAAGGGCTGCCTTCGGGCCCTGGCCATGAAGTTCAAGACCACACATGCACCGCCAGGGGGTTTCCAGATGCCCCCCTTCGGCCTTGA
>seq_751
CCGGGTAGTTGATCTGAGTGGATCTTGCCAGAAGGGGCCTGTGCCTGCCATCCACAAAGCCCTGGAACACTGGCATCTCTGAGCCTCCAG
>seq_752
TTAAAACGTGCAAGAAAAAAATAAAATACTCTGCTCTAGCAAGTTTTGTGTAACAAAGGCGAATTCAGAAAAGTTAATTCAGAAATTTGA
>seq_753
ATCTGCCCCCTGCGCCTGGCCTCCGAGGGCTTTCCTGTCTATGGCGGCCCTGTCTTCTTGTGTTGTTATTTAAAAGCCCATTTGAGGCCA
>seq_754
TGTGTGTTAGGTTATTTATTTATTAAAATCAAGAATCCTGTGCCTGTAGTGTTGGCCCAGAAATTCTTCAGCTGGCGCTCTAATCTTACT
>seq_755
AAACAAAAAGCCCATCTTAGATGTCACAAAGCCAAAACTTGCTCCACTTAATGAAGGTGGTATTGACAAACTAAATGGGAACTCCACTCC
>seq_756
CAATCCATTTTTATTCACTTGTGTGTCATGTAATGGTCTTTGGCAGGAGAGAGCACTGAGCCTGTGGCGGCGGCGTGTCCTCTTCTAGCC
>seq_757
GACAAAACGGCCAGAACAAGCTCTTACAAGGCCATGGAGGCAGCCTCCTCGCTCAAGAGCATTAGGCCTGCCGAGAGGAGTGTTTTCTTG
>seq_758
TCAAGCAAAGCCACCCCATCCACAGCAAAAGAAACCTCTTAAAGGTCAAATCCTATTAGGACTGGGTTGATGTGGATGGAGAAGGCGCCC
>seq_759
AAGTCCTTCGAGATGAAGAAATGCACGCCTTGGCCATCGCTGAAAAGTCTCAGGAGTTCTAGGGAATAACCTTCAAGCTGGCGGGAGCAA
>seq_760
AGAAAATCCTCAGACTGTCAATCTTCCATATTTTGAATATTATAATGCTGTGGCCATTTCACCCGCAGCCGGAGCCAGCCTCCAGATGGT
>seq_761
AAAAAGTATTTGATATTAAAAGTTTAATATTGATAATGTTGCTGATTGTACCATTTCCTTAAAAAAAAATGGGAACATTTTAAATGATTT
>seq_762
AGCCACTGAACTCCAAGGTCCACTTCTCACCAGCAAGGAAGAGTGGGGTATGGAAGTCATTTTTGAGATCCAAGTACATCTCATGGTAGG
>seq_763
GCGGAGCACAGAGTGATTTGGAACTCCATTCCACCTGACCCTGTGTGTACAATCCAGGAAGAATGAGAGCAAGGGTTGGGTTGTGTTCGT
>seq_764
CTACCCGGACTACATGTACGGCTCGCCCGGGGAGCTGCGCGACCGCGCCCCGCAGACACTCCTTCCACTGCGGCTGCGGCCTTGTGTGGC
>seq_765
ACTCTACCAGTGGCCTTTTAACCAAGAAGTAGTACTTGATTGGTCATTTGAAAACACTGCAGTCCAGCAAAATGAACAGCATTGTCTACC
>seq_766
TGTTGGAATTTACAAGCACGCCTCAAAGTGGTCAGCTGAGAGCAACTCCCTGAAGATCATGCTGTCCCTGCCCTGCTCTGCTAGGGAGAG
>seq_767
ATGGCCTGAGCAGCATGCAAGGATGGAGAGTGGAAATGGAAGATGCACACACAGCTGTTGAGATTAAGAGCACGGAGGGCCAGTCTTCCC
>seq_768
AAGTCTCCTCCTTTTTCTCCCAAACCACTTCTTCCCCCCTACCCCCCGCCACGCGAGGCTGCAAGTCCTCCTGAGTCTGCATCGCACAGT
>seq_769
ACGGATGCGCTAGAGAGTACCTGTTACCCTAACCTTGTGCCGGAGCCGACTACTGGAGATTGTTACTCTAAATAGAAATATAGGGTTTTT
>seq_770
GGGCGGGCGGTGCGGCCGTGGCGGTAGCTGCAGGGGCGGTGGCGGCTGCAGTGGTGGTGGGGAGTAGGCGGCGGCGCCCTCGGGAGGGAG
>seq_771
GATAGGCTATACTTTGGCTCCCAGTGGTACTGTGGATAATTTTTCAGATTCTGGTCACAGTCTGGAATCTGTGGAGACGCCAGCCCTGCC
>seq_772
CATTAGTCCTGATGGTTCTCGTAAAAACCCCGCTAGAAACTGCAGAGACCTGAAATTCTGGCCCCGGACTCCGGCCGCCTGCCATCCATC
>seq_773
CCAGGCACTGATCAGCAGTATTGAAGCCCAGCTGGGCGATGTGCGAGCTGATGGTGAGTGCATGAAGTGTGACGTGGACATCCGCAAAGA
>seq_774
GGGGCGATCAGGAATCTCCAGATGCTTGTCTGCCTCCTACAGTACCTGAAGCCCCAGCCCCTTCCGGAAGGCCCTCGAGCAGAAGCTGTA
>seq_775
TGACTAACCTTTTAGGAGCAAGATTATATTTTGCTCCAAAAGTGTTGACACCCTATTGTTTTTTTGAGATGGAGTCTTGCTCTTGTCACC
>seq_776
TACGTTGATTAAAACGCGTGGTTCCCCGTGTGCCTGAAGCAGACATTGCTGTGAAATCTTCTTTCCCAACATCCTCTGCTCCTAGGCCTC
>seq_777
CACTTGGGATAGCATAAAAGCAAAATATACCATACAATTTTTCATTTTACTCACAAATTTGGCTGGAGTTCACTGGGGAGCTCAACAACA
>seq_778
ATGGTGCTGCTGGCTGGGACCCAGCCACAGGGTGGCGGGGAGCGCTGCGTGACCCTGCCATTAGAAGATGAAAAGATAGCAGGTGTGCAT
>seq_779
CTGAGTGAGCTGAAGAGTGAGGATATGAGTAGCCCCAACCCAAACCTGGAGATGGGGAGAACTGGACACCAGCTGCTTGACTACTGCTCA
>seq_780
TGGGAAACACCAAGATCATAATTTATCTGACTCCAAAGTTGAAGAATGTGTGCAAACTTCCCCCCGGAACCTGGAGCTTTTATCTGTAGC
>seq_781
GTCTTTTTTTTTGTCTTTAAAAAATAATTGGCAGCAACTGTATTTGAATAAAATGATTTCGACACAGCTCGAATGATCTGGAAGCGTGTT
>seq_782
AAAACTTGGAGTTACAAAGATGATCACAAACGTATAGAATGAGCCAAAAGGCTACATCATCCATTTCATAGAGACCAGACTGTGAAAACT
>seq_783
CACCTTTTGTTGGGACAGAAAGTACATATTATCTCAGTGTTAACCGAAATAAAAAAAGTATGCATCAGTGTGACCTGGATGTGAGACATG
>seq_784
ATTCTTCCTCGAGAAATAAGGGACAGGAAGAATTCTGTGTAGTTTGTGGTGATAAAGCATTGGCATTGTCCGTATGGACCTTGATGAGCA
>seq_785
ATGTTATCCAGCTCTTATCTGAAAACTACACCGCTGTGGCCCAGACTGTGAACCTGCTGGAAATTGGTGGCAGGCTAGCCATGTAAAAGA
>seq_786
CATCAGGCCCCCGATCATCAGTGGCCAGATTGTGAACCTGGGCCGTGGAGCCTTTGAAGCTGCCAGCAAAGAGAATGGGGCTGGGCAGAT
>seq_787
CAGACAAGAGAGCAAGAAGGTAAGAGTACTCCTAATGCTGAAGATAATGAAATGGAAGAAGTGATGCTCTGGGATCCCGCGCTTCCGAGA
>seq_788
TAGATCAGAAGTGGAATCACTGATGAAAAAGATGAAGGAGAATCCCCTTGAGCACAAGACAAGTAGAGACTGGATCCGAGCCAGGAGACA
>seq_789
AGGCCGACCTCTACTGTTCTGAGTTCTCTGTGGGCAGGAAGTCCGCCAAGCTGGCCTCCAAATCGACGGACTGTAGCTTCTATTAAGAAT
>seq_790
AAGCAGGCGGAAGGCAGGTGGCCGCCGCCGGAGCAATGGTGCAAACAGCTCTTCTCCAGTTTTTTCTAGGCTTCAGAGCAGGGGAGAGCT
>seq_791
GACGGAGTTTTGCTCTTGTTGCCCAGGATGGAGTGCAATGGTGCGATCTCGGCTCACCACGCATCATTCACGCTAGAGGACTGGTTCGGG
>seq_792
GAGCATCTTATCCCAGCACATCAATAGCAACATGCCACAATCACTTAAGGTTAATGGTAAGGGCACGGAGTTTACATCAACTTCACCCTG
>seq_793
CCTGGAAAAGCTGGCCGAGCGCTTCTCCAGCCGTGGAGGCCGCCTGGGGAGCAGCCGGGAGCAGAGAGACGTGAAGAGAAGGTTGGTCTC
>seq_794
AGTTCATCAAGTTCATCAGATATTTGAGTGCCCACTCTGTGCCCAAATAAATATGAGCTGCATCATAGTACCCATACAGGAAAGAAACCC
>seq_795
TTGGACAGAGGGGAAAGGCCTCATTGTCCGTGGGGCAAAAAATACTTTCTCTTCAGGATCAGAAAACATCTCCCCAGGTAAAGTCATCTA
>seq_796
GCGGTGAGGATCGATGACCTGGACCACCTCCCGGAGACCACCACCATCGACGCCTCCTCCGGCTCAGCCATCCTCAGTCCTGGTAACCCA
>seq_797
CACTTGAAAGGAGAAATAGCATTAATTTTGAAAGACTAGAAGCTCAACTGAAGGCATGTCAGAATGGCTTTGTGGTGCTCAAAGGCCGGC
>seq_798
GGCCCAGCCCCTGTTTACTGGTTCTTGCAAATGGGAGCTGAGCAGCCTCTGGACAGCCAGCCACCTCCATGAAAGTGATGCTCAAATTGA
>seq_799
CCCTCTGAAGGCCGCCAGCCCAGCCCCAGCCCCAGCCCTACAGAGCGAGCCCCCGCTTCGAGTAATGAGTCAAAATGACACAGCTGAAAA
>seq_800
TTCTCCTTTGCAAGACTGCAAAAAACTGACAAGAAGACAAAACTCTTCCCACTCCCAGGGCCTGGCCGGGCCAGGATGGGAGTGGAGAGT
>seq_801
GATGGACCCCTTCGAGGACACGCTGCGGCGGCTGCGTGAGGCCTTCAACTGAGGGCGCACATTTTGGATTATTCAAGTGTATGTGGTAAA
>seq_802
TTAGTTTTACATTTTAAAATGTTTAAATTCTCTTTCACAGCACCAAAGGCTCAGCTTGGAGCTGCGCGTTCGCCCGCGGTTGTACGGCCC
>seq_803
CGAGGATGAAGAGGATGACTTGGACGAAGGTGTAGGGGGCAAGCGCCGGAGCATGGAGGTCATCCCAGTTATGCACCTTCTTCCCCAAGC
>seq_804
CTGACAGGCGAGTCTGTATCTGTCATCAAACACACGGAGCCCGTTCCTGACCCCCGAGCTCCTTGGACTTACTATTTCTGTTTCGCCAAG
>seq_805
CAGGGCGGAAACTGCTGGTGTCTGGGTGGTGGGGTATGGTCCGCCATCCCAACTATCTTGTCATTTGAACTCAGTTCTGGGCCACTGAGA
>seq_806
TCCCCCGCCTGGGCTTCACTTCCTTTCCTACTTGGATTCTCCTGCTCGCTGCCTCCCAGCAATCTTGACTCCAAATTTTTCAATTATGAG
>seq_807
ATCTGCCCCATACTGATGGAGAAGCTGAACAGAAATTCAAGGAGAGGCATAACGTACAACTGACCAACATAGCACATGATGAGATATCAA
>seq_808
CGCCCGCACTCGGCCAGCCGAGACCCGCCTCCCGCCCGCCCGCCGGCCTCGTGAGGGACGTAAATATATCTATGGAGCACAGTTGATTTG
>seq_809
TTTCCAGAGAACAGATGATTCTTTGGGATTGGGACTTAAAACAATGGTATAAGCCTCATTGCTGCCTATTTTTGCTCATCAGCTGGTGAG
>seq_810
AAGATGATAACTGTTTCAGCTCTGGAAAGGATGATATGGATTTTGCTGGAAACGTGAAAACGATGAAACCCCGTCTCTACTAAAAATACA
>seq_811
TCCCAATATTTCTCCTCTGGGAAACATTACTGGGAAGTGGACGTGTCCAAGAAAACTGCCCTGCGAAGCCCACAGATAAATTAGGTCTCA
>seq_812
AGCGCTGAGACCACCACCCTGTTCCAGTTCAATGAGATGAAGAAGTACATAGCGTACCTGCGCCTGGCATCTCTCTGCCGCAGCATTTCC
>seq_813
GTGTGTGTGCAGAATAAGCAGGGCCAGGGCCCTGCCCTGGCATGGCTCAGCAGAGCCCTCGGCCCAGCCTGGCTGGGTCTTGGAGGAGCA
>seq_814
GCTTTTACCAAATGAATTTATTTATTGTATTTTCTCCTCATTCCTTGTATGTTCCAACAGCCAGGCAGCCCCAGAGGAGAGAGACATTCA
>seq_815
GCCTTGGAAGAGCCCAGAGCGTGTCAAGGGAGACAGCCACATCACGCCAGAAATACATGATGAAGATATCACCAGATACTTCTTGTGCCT
>seq_816
AAGCTTATAATTCTAGCAGAAGAGGACAGTAAACAATGTCATCTCAGTAAGTATATACATCATGAGTCTGGTCCAAGAATGGCTAGAGGT
>seq_817
TGCTCTTTTAACCCATGAACTTTGTGAATGGATTTAAATACAATAGTATGAAGTAGAAGTCCTCCCCCACTCCACTGTGCACGGTTGAGT
>seq_818
TTACAATGCTGCAAACTAAGGATCTCATCTGGACTTTGTTTTTCCTGGGAACTGCAGTTTGAAAGCACAGCAAATGCAGGGCAGTCGGAC
>seq_819
AGCTTATATGGATCGGCGTGACCACCCCTTGCCGGAGGTGGCCCATGTCAAGCACCTGTCAGAGGCAGCCTTCAGTGACGATGAAGAGGA
>seq_820
GAAGTATTCAATACCGCTCAGTATTTTAAATGAAGTGATTCTAAGATTTGGTTTGGGATCATTTACTCACCGCCAAGGGCACATCTATAT
>seq_821
TAGATGCGTGCAATTAAGGGCTTTGGCGGGATTGGCTCCGCGTTTGGGCTGGTCCGCTGCCCACCCCTTCTTCCGAGGAGGGGGTGGGTA
>seq_822
AAGGATGCTGCGATTACAGATGACTGATGGTCATATAAGTTGCACAGCAGTAGAATTTAGGATTGGGGGTTTCGGAGCTTGTGTAACAGT
>seq_823
AACCGCTACAAGCTGTTTCTGGAGTGCACCCTGATCCTCACCTCGGTCGTGCCTCCTGAGGAGAAAGCTTTAGTCACAATGGAGGCCTGA
>seq_824
TTTTAAGTTAAATGTATTTGACTTGTGTTCTCAGCATTCAGAGAGCAGCGGTGTAAGATTCTTTCCTCTCTCTCCTCCAGCCTTTCTTTT
>seq_825
CTGAATAAGCACTACAATCTGGAGACCACAGTCCCACAGGTGAACAACTTTGTGATCTTTAGAAAAGATTGACCTTGAAAAGAAACTCTC
>seq_826
TCGCACAGAAAGGCACACAGATGTAGTGGTGTGCATAGCCCTTGACAGCGAATAGGTGTCGCTACATCAATGCCAACTTCATTAAGGGAG
>seq_827
CGTTAAAGAAGTTTTTGGTTCATCTCTTCCTAGTAATTGGCAAGACATCTCCCTGGAAGAAGTGGCAGAATCACACCACCCCGAAGAGCC
>seq_828
AATTCGAAGTTTTTTCAAGCTGTTCCTTCACACTGGCTTTGCAGGTTGTTGTGGCACCTTTGATAAACTCTACCGAATGGGTTATGAGGA
>seq_829
AGCGTGGGTGACCGCCAGCTGCCGCCCTCTGCCGCCACCGTGAACAATCGCTGCTTCCAGAAGCCAAGAAACTGGAAAAAGACCTCATAG
>seq_830
CCCCATTGTGGTCACAGTGACGCTAGCTCTTGGTGTTATGAGAATGGTGAAGAAAAGGGCTTTTCATGTGACTAATATTTTCGGTAGAAG
>seq_831
TCCGTTTATTCAGTAAATAGACATTGACCACCCCATACCAGGCAGTGCACTAAGCGCTGATATAGTTTCTGTGCTCACTGCTTGTGATAA
>seq_832
CCACAGCAAGAGGTTTGTGTGATGCACTTATGTCCTCCGGTGAGGAAAGGGGGCCACATATCCAGCTGGCAGATGGATTGCAGTATATAT
>seq_833
ATGTGTAGCACTTTGTAGTTTAGGTATTTGGATTTGTGAAGAACTAGTCCATGAGTCTCACCTGGTGAGAGTGACGGCTTCTGTGCCAAC
>seq_834
AGCGGCGCCGCCGAGGCCGGGCTGGGCCGAGCCCAGGAGCGCCCGGGATGTAGCGGGCCAACACTCCACCTGAGGTCCCGCCTTCCCTCT
>seq_835
GAGTGTGTTGAACAGGATACTAACGCCATTGAGTTGAGCTGGCCTAGCGATGGAGGGACAAGTAGGAAACAGCTATTTAGCTGGTTCTGT
>seq_836
TAGGAGAACAAATGTGCTTTCTGTAAAAAGGCAGACCAGGGATGTAATGTTTTTAATGTTTATGTCTCCGGGTGCTCCAGTTTCAAACCC
>seq_837
TTTCTTTCTCCTACAACCACCTGCCTGGCAGAACCCCAGGACCCTGTCCCTTGTTCCTCCATTCTTCACCAAAAATCAACAGCTGAGGGA
>seq_838
CTTCAGAAGCCCAGGAGGTGGCCCTTGTGGCCTATAACTCAGCCGGGACCTCTCGTCCCACAGGGTGATAGCCCAGACTCTGCCCTGTTG
>seq_839
AGTTCCAGTACCAGGCCACGGGCGGCCGCGGGGTGGCGCTGCAGGTGGTGCGGGAAGCCAATCCATGGCCCTCTGTGAAGCTAGAGTTTA
>seq_840
CACACTTACCAGTGCCCTTAAAGATAGCCGTTTTCCCCCAATGACAAGGGATGAGCTGCCCGTCTGCCTTTATAGGCCTCAGATACTGAA
>seq_841
ATGGTGAAGGTGAAGGCCAGAAAAAACAGATTTGGCCATATTGGGGGCCTGGTCACCAGGACCGACATCATCATCAACAACCAGATGGGG
>seq_842
GAGAAGTCATTCTGTGAGGAGGACCACGCTGCCCTAGTGAATCAGGAAAGTGAGCAATCACCGGGTATGGGGGCGTGGAAACATGAACTC
>seq_843
CATTTTTTTGGTGTGTTTATGGAAGTGCATGTAGAGCGTCCTGCCCTTTGAAATCAGACTAGGGCACAGGCCAAGCCTTGGGGGCAGGTG
>seq_844
AGCACCAGTGGCAGCAGCATCAACAGGGCTCTGCCCCTCCTACCCCAGTGCCCCCATCACCAACACAGGCTATGTGAGTGGTTACAAGGG
>seq_845
GAATGCCTGAGGCCGGACGTCTGTGGGGAGGGGCACTGTGTCAATACTGTGGGGGCCTTCATCTCTACTAAAAATACAAAAATTAGCTGG
>seq_846
CCTCCGTTTGAAGTCACTTGGCTGAAGAATAACAGGGAAATTCGAAGCAGCAAAAAATACGATTGCCTCAGAAAAAGAAGAGATTGAACG
>seq_847
GTTGCCCACTGGCTCACCCGCGGCCCCTCCCCAGCCCTGCTCCAGCAGCCCCAGTCTAGGAGTGGTGGTTGTTATTCAATAAAATTATTC
>seq_848
GAAGAAGCTATAGTCGTTCTCCCTTGTGGGCCCGGGGCGCAGCCATGGCGGACGGCGGCGCTGTAAAGCCCCTGGGTTGAGCAGTTTTCT
>seq_849
AAAGTCAGTGACATGCCCATGCGAGTACCTGAGGAAGGTTATCAATACTCTGGCTGACCAATACAGAGATATTGCCTGTGTGTTTGCAGA
>seq_850
CCGTCTGTCGCACACCCACACCTCAGCCTGGCCAGGCACAGTTTAGGAATTTTGTCTTCTCCATCCTCTGTGCAGCTCTGGGCCTGGGCT
>seq_851
TTTATAATCAAGTTGTTAAAGCTATATGAAAGCTGTGCCATCTGTATTTTAATAAGAAGGGACAGCACATCTGGTAGTGGTGAAGGTGGA
>seq_852
TAGCCAGAGGTCCCACCTTGTCACACACCAGAAAATCCACACTGGAGAGAAGCCCTATCAGCACTTCTCACCTGCCTCACTTGACCTGAA
>seq_853
AATTCACACTGGAGAAACAGCCCATGTGTGTAATGAATGTGGGAAGGCCTTCAGTTACCCCCCCCGCAGCTGGCCCAGTGACATCATCCG
>seq_854
GTTCCCGCGAGGCCTGTTTGAGGACGCGCTGCCGCCCATCGTGCTGAGGAGCCAGGTGTACACCCCGGCTCGGGCCTCTGAGGCCAGATC
>seq_855
TGTCTTCTGGGTATTTGGCACCAATGTGATGGTGACAGTGGCCAAGTCCTTCGAGGCACCAAAAGAAAAGGACGACTCTGTGAAGATGAG
>seq_856
ATCTTTAAAGGAAAGTTTTCATTGTGAGATTAAGGCTTAACAGCCCATGAGGTCATATACTTGAAAAGTGCCTTGTAGCCCTTTTGGGTT
>seq_857
ATGGCCGAAGAAAAGCCCAAGGAAGGAGTCAAGACTGAGAACAACGATCATATTAATTTGGATTTCACCATGTTGGCCAGGCTGGTCTTG
>seq_858
TGCAGGCCGGGGAGGGCCTGCGCAGCTCCGGGATGGTTTCACCCCTGGCCTGGTGACAGTAGCGGGGTCACCACCTGCCTGCGCTTCCCG
>seq_859
CCTGTCCTATTGGTCATCAAAGATATGGATAATCAGATTTTTGGAGCATATGCAACTCATCTCCCTTGCGCAGTGGCAGCAGGAGAAGCC
>seq_860
GGCTTTTTTTTTTTTTTTTTTTTTTTTTTTTTTTGAGGAGTTTCGCTCTTGTTGGCTAGGGGGTGTCTGCATTGCTGATGGCCTGGTTTG
>seq_861
CTGCAGAGGACTTGATGTTCATGGAGTCTGCAGAGCAGGCTGTCCTGGCTGCTCCCGTGGGAAAGGAGAAAGGGGACAGACGTAAACGTG
>seq_862
CCTCTCTCACCGCATCCACTTGCAGCCGCCTGTTCTACATCCTCCTCCATGTGGGGGCCTGAAGAGATGGCAGGTCTGGATGAAACCATT
>seq_863
AAGAGCACAAGCCCGGGCTTCAGAGGATTTGGAGAAGTTAAGGCTGCAAGGCCAAATCACTAGTGGAAATTACGGGGGATGGAAGGCCAC
>seq_864
GAACTACAAGAAGTATATACAAGCTGAACCACCCACCAACAAGTCCCTGTCTAGCCTGGTCATTTCACAGTCGCCATGACGACCGGGAGG
>seq_865
CAAAAGACAATGGATGGCCTTAGCATCAGAATTAAAATAATCTGGATTAAATGGCAATGTGGAGAAAAAGAAAAGGGATCCCCTATCCCC
>seq_866
TCTAGAATTTTAGCCCACATAAATTAAATTCCTGTAATTTCATTATACTTCTTTCAGTTGGCTCTTGGTAACCATATTACAGAAGTCTAT
>seq_867
GCCATCGTAGACGTCTTCTCCCGCGCCGGGCCTGTGCGCTTCCCCTCCTGGAAGTTCCCTCCTGGACCTCCAAGTGTCTCCCATCCTATG
>seq_868
ATGGCTGTTGACATAGGCAGACATCGGTGGGATCAAGTGAAAAAGGAGGACCAAGAGGCATCTTGATGCCGTTACGTCCATGGATTTTTT
>seq_869
CGGAGGTGAGGTTTGTTACCGCGATTCTGAGAGGTGGGCTTTTAGTCCCTCCAGACCTCGGTGATTTACTACCTCTGCATCTTATTGAAA
>seq_870
ACCGGAGGAGGCATCGCAGAGAGTCCCTAGGTGACCCCCTCAACCAGAACTTTCTTTCCCCAGCCCTCGGGGTATCATCTTCACCCGCAC
>seq_871
GATGCCACCTCTGGTGATGCCACTGCTGATGATCTCTCCTCTGGTGATCCCACCTCTAGTTCTTCTGTGCCAGAACTTCTCTATGGTGGA
>seq_872
GCGCCTTTGCGCTGTACAAGCCTCCGCCCGCCCCCCTGGTAGCCCCGTCCCCCGGCAAGGTCATTAATCCATCACTTATTTTTAAGAAAG
>seq_873
CAGATAACGACCATCAGAGATTAAAGAAGGAAAGTCAGCGAGCTTGAACACAGGCGTCCCGCTTATCAGCTAAGAAGTTTTTGAGCTGAG
>seq_874
CCATATTCTGAGCACACGGTCTCTTTTGTTCTAACTTCAGCTTCACTGACACTGGGTTGAACGGGCTCCCAGACCCTCACCTCGGACATG
>seq_875
GCCAGGTAAAAAGTTTTGGGAAACAGATGAATCCAGCAAAGATGGACCAAAAGGAATATTTTCACTCAAATGATGTTGCCACTTTGCTGA
>seq_876
AGGAGCGCGAGCTCAGCGACACAAGTACATAAATAAAGGATAAAATATTTTATGAAACAAGCACAGTGTTCTCAAAATGAAAACGATGAA
>seq_877
ATTTGTCATCAGTGAGGAAAACATCTGCATAAATTACAGGAATTTTTGTATTATACAGCTATCAACACAGCCTCTTCTGCAGTTTTCTTT
>seq_878
ACTGTCCTGGCCTCAACTTGCTGGATATTTAGCTTTCTCTTGGCTCTGGTCCATATTACTTCAAGTACCAGGAAGGTGGTGTGGAGTCAG
>seq_879
ATGCAGGATGCTGCTGGCCGTCGACATTTTCATGCGTCTCAGTGCCCTAGGCCCACAAGTCTGCGCACTGCAATACCAGCACGCCACCGT
>seq_880
TATAAACAAGTAAAGAAACTTAATAAGCTGATTGAGTCAGCTGAAGAGCTCATCAGAGATCAATCCTTTTATGAATCCAATTGGGTAGAA
>seq_881
TGAGATATTTGTATTCTTAATTTAATATTGAAGGAAGGGGTTGGTTCCCATAGTACCTGGCTACGCCTGGTCAAACCTGGAAATCAGAAC
>seq_882
ACCCCGGCTACCTGTTAGTGGGAAAGGGCTTCATTTTCTGTACAGACCAGGGAATCTGGATAACAATAGTATGTGGAATGAGTTCTATCA
>seq_883
GAAGAAATTTTGGAATCCATAAGAGCCAAAAAGGGAGACATTGATAATGTTAAAAGCCCACTGACGTATAAATGTTTGGATGAATCCTCT
>seq_884
GGATCTCAGACCCAGTAGCTGCCCTTCCTGCCTGATGTGGGAGCTGAACCACAGAAATCAGGAGGCCAAGGCAGGCGGATCATGAGATCA
>seq_885
CCCACAAATATTGTGATTTCCCAGGGGTTACAAGAGAGGAGACACATTCTTCGTCCTTACATATCGTTAAGAATGAAGGTTTGTGTTTAA
>seq_886
CTGATGATGCCACTTGCCGGCTCTTTGACCTTCGTGCAGATCAAGAGTTATTATTGTATTAGTGGAACATAAAATAATGGTGCATCATAA
>seq_887
ACTATAAGAATATATTTAGTTTACAGTATATGGATTCTATGAAAAAATGTCCACAACACACCAGGCACGAGAGGTCACTGCGCATGACCG
>seq_888
GAGGCGATGAAGACATCCTTGGGAGTTCCACAACGTGGTGACCTGGAAGACCTGGAGGAGGCTGCTGGGGCACGGCAGAGACTAACGTGT
>seq_889
GCCTTTGAGAACCTAGAAATCATACGCGGCAGGACCAAGCAACATGGTCAGTTTTCTCTTGACATTTTTGGACAAGTTTAACCACGAAGC
>seq_890
ACTATTGTGATGGCATATCTCTTCACTATATTTAATGCTTTCCAGGGAGTGTTCATTTTCGCCCAGCAGGCAGGCACTGTGGCCCTTCTG
>seq_891
GGAACCTCGTTACTTCCTGGACCAGAAGTGGTACAAATAAGCAAGTTTTATACACACACTGCGGGGCTGGGCGGTGGGTGCTGCCCGTGA
>seq_892
GATGAACCAAGCATCAACGCGAACAGAGAAACGGGCGGACATGCAGATCGTGGACGGCAGGTGTGGGAAGAGCTTCCGGGACCAGTCTGA
>seq_893
AAGCAGAAGAAAGAGAACCCAAGATTCAAGTTTCTGAACTCTGCAAGAAAGCCATTCTCCCCATTAAAGAGAATATTGAAGAGAGCTATG
>seq_894
AAACGCCATCGCTCTCTTGTACGTCAGGAACACCCCAGGCTTGATAACCGAGGTGCTACCCAGCAGGGCTTTATCTACCAGGGCTCGGCC
>seq_895
ATGGTCCGAGGGGGGCGGGGCTGACGTCGCGCTGGGAATGCCCTGGCCGAGACACTGAGGATGAAGCTGAAGCGACGGCGAGTGTCGCTC
>seq_896
GAAGGTTATTCTATATTTGTCGTTAAGGGTGATCTGCCAGATTGCGAAGCTGACCAACTCGGGCGGCGTGGGAACCCCAAGCCGGGGCAG
>seq_897
GTATGTGGCCACACAGGACCAGTGCTGGACATAGACTGGTGCCCACATAACGATCAGGTCACCTGAAGGAAGGCCGGAACCTGGTTGTCC
>seq_898
TTGGAGAGTTCTGGCAGGTTGAGGGCCTGTGCGTGTGGGACCCAGGCCTGCCCTGCCTGCCTCAGGATCGCTGCAACGCCAAGCTCAACC
>seq_899
CCTGCTCTCCTTCCCCTTCCCTTCTTGCCTCACCATTCCCCTAGGCAGGCCCTGCAGGTCTGCATTTAATCTTTCCTTGCTTTCTTTAGC
>seq_900
GTCTGGGCACAGGAGATGCTGCTGCGAGTGTCTCCCGACCATGTCACGCTGCTCGACCCGCGCTGGGCGCAGCACTCCGTCGGCGGCGGC
>seq_901
ACTTCACCCCAGCCTCCTGAGGGCCCTGGCCTTCCGAGGAGATCACCCCTCATTCGTAACCAGAGTGGGCAAAACGAGGGCCCTGGAGCA
>seq_902
GCCCCACATGATCGGGGCCCAGAGCTCGCCGGGCCCCAAGCGGCCGGGCAACACCCTGCGGCTGATCCAAGGATTCTTGGATTGGGCCTC
>seq_903
ACAAGCAGAGTTGGCCAGGCTGCCTAGTGTCCCCCCCAGCCTCCCCGTCCGTCGGCCTCGCTTTTGCACCCCAGCTAAGCTGACCCATGA
>seq_904
CACTGGACCTGTGGGCTGGGCAGCAGCTGCTGTGGAAGGGCTCCTTCAAGCCCAGCGAGCATATTATTCTCTTGGGTGTTGCCTTAGAGA
>seq_905
GGCTTTAACATCACTTACAACACATTTGGACATAATGAATGCCCTGATCCTGGAATACCAATGAGCTCTAGGGCTGCTGAGTACAGTTGT
>seq_906
GTAAGAGAATGCCAAGCCCGGGGAGAAGGCGTTCCGGGCCTCAACTTTGGCGTCGTGAGAAGTGGACCACCTCTCCAAGTACTTGGCCCT
>seq_907
ATGTCCGTGTCCTGGAGGAGCAGGCCCAGAATCTGGGCCTGGAGGGGACCTTGGTGTCCCTTGGATACTGAACATCTTGTGCTCACTTAT
>seq_908
GCAAGGCCTTGGATTTCTGGCTCCCAGACCACCTGCTTTTGTTCTGAGTTTGTGGATCTCCATTGGGAACTCTAACAAACTTTAAATTTC
>seq_909
GAGTCAGTGTGACAACGGCTGTACCCAAATCTGAGAGGCTCTCTTGTCTTCTCCATCCTATGAGTATAGATAAAGATGGGAATTATTGGG
>seq_910
GTACAATTCCCAAGAAGAAACTTTAGAGTTTGTAGCAGATTACAGTGGACAAGATAATTTTTCTTCATCTCTCTGCTCTTCCAGATCTTG
>seq_911
CAGGAGATGTACAACCAGTATGGAGGCTCCTACTCGGGCCCGGACCGCAGGCCCATCCAGCTGGAGACGCCTGAAAGACAGTTCCATCTT
>seq_912
GATTTTTTTTATATTTTTTTATTTATTTATTTTTGAGATAGAGTCTTGCTCTGTCGCTCACAGCCTTGCCCTCACGCTTACCCGAGCTCC
>seq_913
TGACTGCTGTTCACCCTTTGAACAACTCATGGACGTGAGGGATGGGTGCTGAGCAGAACCCAGCTGACATTCAGATGGTGACAGTTCGTG
>seq_914
GAGTGGCAGCTGCGGCACAGCCCCAGGAGCGTGTGCGGGAGGCTGCGGCAGGCGGCTGTGTGGCCCCGTGGAGAGCGAGCTGGGGAAGCA
>seq_915
ACTTCGCACCCCCATACGAGCCCCTTCCCGACGGAGTGCGTTTCTTCTATGAAGGAAGGCACTGGTGGTGATAAGAGGAGCCGTCTGGTG
>seq_916
ATGTGGAGAGCAGCAGCAGCAGCAGCAGTCGGGAGGAACATGCTTTCTGTGCCAACCTGGTCCCATTATGAAAAGGAATACATTCTTTCA
>seq_917
CTTGCCTGCTCCCCACCTGGGATGCCCCTGCTCTGGACCTCTCATTTCTCTTCATTGGTTATCTGCCCTCCAGACAGTGATAAAGGAAGA
>seq_918
AGATTTGGAGATACTGTGAGTTTGATGGAATGAATCACCTGGGTGGGGACCTTGGAAACAAGCCAAAGTTTATGGAATGGTGTGCTGAGG
>seq_919
TTTGCCACATGTTTAAGCCGCAAAGGTATTAGCAATGCTTGCATCATTAATAATCATTCAGATAAGAAGGGTCCTGGACTCTACTACGTG
>seq_920
GAAAAACGGGACATTCTAATGGACAGGATCCTGCCTGATTCCGGAGGGGTAGCTAAAACCGTATCTGAGAAAGTACATTTCAGGGTCACC
>seq_921
TAATGTGTCTAGGGTTTCTCAGCTCTGAGTGGTACAGCTAGACATACCTACATTACCTCAAACTATGTCCATCAATTTGTTTCACGTCAT
>seq_922
TGGGGGAGCCATGGACTCTCAATTACATCCAAACAGTGGAGGCTTCCGCCCTGGGACACCTGCCAGGATCCAGCAGCAGAGGCAGCAGGC
>seq_923
ACAAGATTGCTGAATACAAACGACAGAACCCGACTATGTTCGCCTGGGAGATTCGAGACCTCATCAACACCGCGGTGCACTTCAACCACC
>seq_924
TGAACCCAGGAGGCAGAAGTTGCAGTGAGCTGAGATGGCACCACTGCACTCCAGCCTAGGTCTTACTATAAAATTGTTTCCTCCATTCTG
>seq_925
AACCGCAATCTAAAGCCCGCCATGACCAAGACGGCGAGTTTTGGGGGCATCACGGTGCTGTTAATCGACATCATAGAATTCACACTGGAG
>seq_926
TCCATCTGGTCACCAAGGCTGGGCGGGACAGAGCAGTCAAGAACCACGGTGTGGCTTGAGAATTCTCCTAAAGAGCTAGTGTTTCTATTC
>seq_927
CAGCTGGAGCGGGCGGAGCAGGAGAGGAAGGAGCGTGAGCGCCAGGAGCAAGAGCGCAAATGTTTTTCCCTCGAGACCAGCCAACTCTCA
>seq_928
ACATAACAAAACAAAATCCCTAGAGGCTAGGAACAGATAGTTTGAAAGAGAAGACACTGTGGCCTGGTGGATAGTGACAAGGGCATCTCC
>seq_929
AGAACATCACAACCTCGCTGCAGCTTTTCTCCATAGCAGGGAGAGTACCTCCCAGTGAATTGACGCTTTCTGGAATCAAGTAATTTAATA
>seq_930
TATATAACAGAAATTATTGGCAAAACTATAAGTATGGTCTACAGAATCCTGAATAATTTCCGGGCCAGATGAACGGCACGGTGGACCACC
>seq_931
CCATATAGATGAGAGTGGGGAAAATGAGGAAGAAGCAGGTCTTGAAAACTCTTCGGAAATGTGTACCAGAGCCACTTTTCAGCTCTGAGG
>seq_932
CCAGTGGTAACCAACTATAACATAGAAATAGAGCCGCTCAAGAAAACAGTTTATGAAATATGCAGCACGAGGGGCTGCCCCAGCCCCTCA
>seq_933
GGAGGAAGAAAGGAAAGAGGAGATGAAAGGGGGAGAAAAGATAGAAGAAAAATAATTGAAGAACTACAATTAAAAACAGGACAGGAAGAA
>seq_934
AGGGCGGAGGTGGGCACCACTGAGTTGCACTCAGCAAACACATTGGGTATCTTGTGCCCATGCGGCCTCGAGATCCTGGACCGATATCTG
>seq_935
CTACTTATTATTGAAACCGTGTCCTGAGACAATCAAGTCCTTGCTAATCAGAAGGGGCCTTGCCAATGTCCTAAAAAGCTACATTGGATT
>seq_936
CCAGAGCAAGAAGGTGGTGCACGTTCCCTACAGGGACTCCAAGCTCACTCGGCTCCTCCAGATGAAGGGCTTGGGCACCGATGATAACAC
>seq_937
AAACACATGTTGATACAGTGTCATATTTTCATATTGCTCTTCCTTTACACTGGGTGCTCTTGGACAACAAGCTGGACCGCCTGGAGCTGG
>seq_938
CATGTTCTTGACTATTTGATCCACTTTTTCGTTTATGTCAACCCCTTCCCTCTCTGGCTAGCAGGAGAGACAGTGAGGCTGCACCCACCC
>seq_939
CGTCTGGTGGCCTTGCAGCTGGGGCTTCGGCGGCTGCTGCTGCTGCTGTCTCCCCAGAGTTCAGGGCTTCTGGTAGTGGGAGTCAATTTG
>seq_940
GTGGGGGGATAAGAACCATGAGAGAAGTCGGCACAAAGGAGTTATGGGACAAAGCGTCCATTGGATGAAGCAGATGAAATGTTGAGCCGT
>seq_941
CTCATTTAGTTATTTGTTTACTGTTGGCACCGAATTCAACAATGAAGTATATGCAACTCTCCAATGAAATAAGCATTGGTTGCCAGGCCA
>seq_942
AAGGCATGGTTACAAAAAGAGCTAAAACCTTCCCAATTACTATGGTTCCAACTTCTTGGAGGCTGCTGACAAGGCAGTTGCTGGCCCAGC
>seq_943
GAGCGAAACTCCGTCTCAAAAAACAAAAAAAGTTCCAGTTCTTTGAGGTAGGGGTTCCTGAAATGGAGAGAATTTCTGCAAACAGGTCAC
>seq_944
CAATGTTTTTATTACATACTTCTACTGGACATCACAGAATTCTTTGGGTTCTTTGTAATTTTACAATATGAATGATTGTGAGACATCAGA
>seq_945
GCGCTGCGCCAGCTGCCGGACATTTACCCCGACCTTCTCGGCCTGCAGTGGCGCGACTGTCAGAGCCTGGAGTTGCAGAGGCAGCTACAG
>seq_946
CGACTTTCCAGGACCGCCCGGTGTCCAGCCTCAAGTTTGGTAAGTTGCTCAAGACTGTGGAACATGCTGTACTTTGCCAAGCACCACCAA
>seq_947
GGTTATGTGGGTATGGAAGACTTTGAATGTGATGACTGACCTGAAGAATGCACAAGAGAGGCCAATCACCGGGCCCGGGTCACCACCAGG
>seq_948
GCGAGCCGGGATTACAGGGTCTGCGGTTCCTCCTTCTCCCGCAACGGCTCGGAGGGCGCCCTCATGGGCATGGGTCCTGGGAATGTGTCA
>seq_949
GTTGGCGTTGCCTCCCCTATTTGGTGGCCACATCCTGGAGAGCGAGCTGGAGACGGAAGTAAACAGTTTTAACTAACCTTTTATAATCTG
>seq_950
AGACTCCTTGCTACAAGCAAACCCTGAGCCTCACAGGGCTGACGTGCATCGTTTCCCTTGTGACAGAGATGGATCTGCTAGAAGGAACCT
>seq_951
TCTGACATTGATGATGCAGTAAGAAAACTGTAAAATTCGAGCCATATAAATAAAACCTGTCTTTGAATGAAACAGCTCTATGAGAGCTCT
>seq_952
GAGGGATGAGCCGGCAGTGGGCAGGGGACCAGGCACCTGGTTGAAGGGACTGGGAGCCCGCAACAATTATATGTTATTCAATGTATCTTA
>seq_953
AAGAAAAAATACCCTAAATCATCTCTCTCTAGTTCAAAGTTCCTCAGATTTCTAGGGCAGTGGTCTGGTCAGGCAATGCCCTGCGGCTCT
>seq_954
AGAGGACCCCGAGACTTCTGTGCTGCGAGTAACCGGACTTGTTCTGAGACCTTTGCCCTATGGGATTGCAAGAGTGGGCACCTGTCCAGC
>seq_955
ACTTCAATAATGAAGCCTTGGCTTATGCATGTATGTCTGCTTTTATTCCCAAATACCTGTTCCTGGTGAGCAGGCTTTGATGGTGAGGAA
>seq_956
TGATTGACGCAGTCTATGCTATGGCTCACGCCCTTCACCACATGAACAAGGATCTCTGTGTAACCCCTTACGATGATGACATCCCACACA
>seq_957
ACAAAGTCCATCCAGATAAGACAAAATTCACCCAAGTTACAGACTCTCCTGTTCTGCTACGTGAGGGATCTCCTACCCAGGAAACAAAGC
>seq_958
TAAATTTTCTTAGTAGTATATAAAAGGTAAGAGTACTGAAAAATTAATAAAATTGCAAGTTAGCCTGTGAGTCCAAGTAAATGATCACTT
>seq_959
ATGTCATTTATAACCAACAGGCTGATGTTTATTCATTTGGTTTACTACTCTATGACATTTCAGCACCGGGCGAGGGGGCAACGGGACTAG
>seq_960
CGGGAGCAGCTGATGCCCCACTCCGTCTAAGATCAATACACGAATATCCTAAGTACCAGGTGGAGAGTTTTGTGGATGATCTCATTGAGG
>seq_961
ACAGATATCTATGAAAAAAAGTTTGGACACAAGTTGAATGTGTCAGATCTATATAAATTAATCAGAAGCTCCAAGCGCAGGAGGATGAGA
>seq_962
TTTAACTTATCGTGGAAATAAAACAGCTGTTTTGCAGATTGGACTACAAGGACACCATTGATGCTCTCACCGATCCCACCCCCACCCAAT
>seq_963
GAAAAGAAGACAAAGAGAGGAAATGGAACTTAACTGAAGTGAAAGAGCTTCATGAGACCTGGAGCTCTTTGACCGTATTGTGGAAAAAGG
>seq_964
TGGTGAACGTGTTGTAGCCTTTGCTGCAGTAGAAGGCATCTTCTTTTCTGGTTCTTTTGCTGAGCAGGTGCTTAGCATCATGGAGATCAT
>seq_965
TGGGTGTAGGAGAGAGATCAGGGAGTTGGTGTTTTTTCTCTGTGTGTGCATCACTTTCTTGGAGCCGGCAGAGCTCGGAGGTGATGCTAG
>seq_966
GCGAGAAAGAACATCCTCTTTAACCCAGTTCCCACCCTCACAGTCAGAGGAAAGGAGCAGAAGGTGCTCGCCCCTGAGCCTGAGGAGATC
>seq_967
TTGGTAATGGGATCAACATCATTGTGGCCACACCAGGCCGTCTGCTGGACCATATGCAGATCCTTTCCTTCTTTTTTCTTTTCTTACCCT
>seq_968
GTACCTGCCCAGTGCTTGGAATTCCTTCCGTGGCTATTCATCTGAGATTCAAATGATGACCGAGGGCGGCCAGTCCCGAAACTTCCACTC
>seq_969
TCCTCTGCCTTCCTGCCCTGCTCCTTCAATGCCAGCCAAGGGAGACTGGCCATTGGCTCCGCCAGTATTCGAGGAGTTCCTGAAGAACGC
>seq_970
GAAACTTCCTCCCAGGAGCATCAAGTGGAATGTGGATTCTGTTCATGCCAAGAGCCTGGTGCCACCAAAGCTGTGGAGGCCTGTGGCAGG
>seq_971
GGCGTGGGCGGCGCTGAGCGGCTGGTGTTGGACGCGGCGCTGGCGCTGCAGGCGCGCGGGGTAGGTGAAGGCTGTATTTGTAGTAGTACT
>seq_972
CTGGAGGCCTTAAAGAGCAAATATGTGTTGCTCAACCCCAAAACAGAGGGAGCTAGTCGCGCTGGCTTGCTAATGGCCTTCTACTTTTTC
>seq_973
TTGAGAGGTTTGCTGAGAAATTGACCCTAATACTTCAAGAAAAATATAAAAATCACTGGTACATAACTTTCAGATGTTAAAGCTGCCATT
>seq_974
TTCAGTTAGCAGCGTCCTCACCTAAGAGGCCCTGCCCCCTACCCTTGCCCTTTAACTTATATGGCCCGTACTAAGCAGACTGCCCGCAAG
>seq_975
AAGACAAGATCCAGCTCAAAGAGAGAGGATGGATCTTCTCTCTGTCAGGAACGGGAAAGACGGGTCTCTCTAGGCCTATGAACCACAAAG
>seq_976
CTCCCCTGCCCTGCAGCCCTGGGCCAGACAAGGCCAGAAGGTTTCAGGGGCATTTGACATCTTCACTCTTAGCCTCTCAAGTGATGACAC
>seq_977
GGTTGGAAGCCTTTGGCCCCAGAAAATTCACCAGCAGAGTGTGGGTAGACACTGTGGACATCCCCACCCTTGAGAATGTACTTTGTGAGC
>seq_978
GTGCCAGGGCCACGAGTGCACGTGCTGACGCTATCAAGGCCCTTGTAAAGCCCAAGGAGGACTGCACTTAGGGAATGAGTTCAAATTTAA
>seq_979
ACTTCAGGATGCAGCAGAACAACTAAAACAGTATGAAATAAACGCCACTCCTAAAGGCTGCATACCTCTGGGAAACAGACCTTTTTCTCT
>seq_980
CTAATCTCCCTCCTCTGTCCCTAGGAGCTGTGGATGAGGAGGGACGCATGCCTTTCTATGAGTCAGACACCAGCCATAAACGTCAGTGTG
>seq_981
GCACTTTGGGAGGCCAAAGCGTTTAGATCACCTGAGGTCAAGAGTTCGAGACCAGCCTGGGGAAGGCAGGGATCAAATCCACAATAGCAA
>seq_982
GGTGCCTGACGGAGAGACAAGGAAGATTAAGCATTTGCGTGTCTTCTTTGTGACAGCAGCACTGAGCCTCCCAACCCCAGACACCGCCTC
>seq_983
TAGCCTGCCTATATGCTGTGGAAATGAACGGGGAGCAGCAGCTTGATGCAGATGCCGGCTGAGAAAAATTCCTGAACAACTACCTTACAA
>seq_984
CTCCAGCAGCCATGGAACAGTTGGACTGGACGTAAAAAACATGAGCTAAAGCCAAATAATAGGGAAGTTGTTTGATTTACTTCTTCCCTT
>seq_985
ACAAGAATGTGCGTCGTCGCTTTCGGGCAAGTAACTACCAGAGCACCACCCGGGTCAAACCCATATCCACCAAGCCCACGCCAACCAGAA
>seq_986
TATTTTAGGAGGTTCTTTATTTCTTACATATGAAGTTCTGGCCCTGAAGAAGGCTGTGACGATTAATGACCTTGAATCCCCAGCTGTTGG
>seq_987
TCACTCTTGAACATTCATGATAAACAACTTCAACATGACCCAGCTCCTGCTCACACTTCCCCTCCCCACCTGCCCCGCAGAAGATGCAGT
>seq_988
CCTTTTCTCATTCTACAGCCCTTTTTGTACACATGCAAACTCAAGATGGAGAAAAATTCTCCTGCAGATCTTGAGCCAGATGATTGTGCA
>seq_989
TGGTGAAGGACCCTGGCTCTTCTCTCGGGGCGACCCCTCAGTGCTCGGCAGTCATACTGGTCACTCTGTCACCCAGGCTGCAGTTCACTG
>seq_990
CCTAGTTGACAACATTGCTTGAATGCTGGTGGTTCCTATCCCTTTGACACTACACAATTTGTCCAAAAAGATGCACGGATTGGAGAAGCA
>seq_991
TGGGTTTCTTCTTGACAGCTGACGGAGCCTTGAAATTTTCCTCCACTACCTCCGCCCCCGTGGAGGGATAAAGAGTATGGATAATCTTTG
>seq_992
TACATTTTGACAATTGTTTTCAAAATAAATGTTCGGAATACAGTGCAGCCCTTACGACAGGAGGACACCATTAGGCTAATAGAGAAACAG
>seq_993
GTGAGCTCAGCCCTGCTCTCCAAGAGGCCAGCCCCACAGAGGCCACCGCCACCCAAGCGCGACATAGCCAATGTTCTGACCAGCTTGGCT
>seq_994
CCTGCTCATGGAGATTTTCTATGACCAGTACAGTAAGCCCGGATTTGTGAATATCCTTCTGCCACCTGGACCGCAGCCTCCTGGAGGACA
>seq_995
CAATTGTTTTTCTGGGCCTTGTTTTTTAGTTTCTGTATGTTTTAATCTCATGGGGATGAGCTGCATCTCAGAACTCCGCATGTTACAGAG
>seq_996
CGCAGTCGGTCTCGAAGTGCTGCAGCTAAAACTCATACAACTGCCTTGGCTGGGCGAAGTGGGAGGGGGGGTGCTCCGGGTTTGCGGGCC
>seq_997
TCACCTTCCTCACTTTGCGGAGCTGATGGAGCGGGCCACCGTACCGCCCCTCTGGCCCGCTGGGAGCCTTTCGGCAAATCTTGAAAGCTG
>seq_998
GGGAGACCGGAGCGGGAGACAGCGGTGACAGGAGCAGCGGCCGGGAGCCCTTAGGGAGGCGCCTTGGGAAAACCACGCTGGCCCAGAAAC
>seq_999
AGGAAATAGGAGATCTGTCACAAGAGAGTGATGATCCAGGGAGGACAGCTGGTCCAGATTTCCAAATCAGAAAAAATAGAGGATGCTTTA
>seq_1000
GAGAGCTGGGAGCTCATGGACAGCGCTGGGAACAAGCTGATTGCTCCGGCCGTGTGTTTTCTAATCTCCCGATTATCAAAAACAATGGGC
