# Supplementary material for: HiMMe: using genetic patterns as a proxy for genome assembly reliability assessment
Source: BMC Genomics. 2017 Sep 5;18:694. doi: 10.1186/s12864-017-3965-2 (PMC5584555; doi:10.1186/s12864-017-3965-2)
Supplement: Supplementary file 2 — ’Supplementary_file2.zip’, Title: ’Data from simulations’. Description: contains all simulated data as well as the pertinent results. (ZIP 1187 kb) [file 12864_2017_3965_MOESM2_ESM.zip › Simulations/simulations/input/true_seq_80.fa]

>seq_1
CTCCGAGTGAGGCAGAAATAAAGAACTTAGCAGGGGGAATAGGAGGAGGATGATTATGGCGTTTTTCTCTCTCATTCTCC
>seq_2
AAAATGAAAAAATTGACTACTGATGGGAAGTTAATTGCCAGAGCATTGAGAAGTTCAGCTGCCTTCCCAGTCCAGCACAT
>seq_3
TATGCAGAAGTGGACAGGATCATTGCTCAGCTCAGCCACAGCTTTGCAGACATCCCTTTCGGCCATAGTGAGGTGTCCAA
>seq_4
AAACATTTCATACTACTATTGTTTTGCAAAGACTAAAATATTTGGGGACTTAAAGTACTGGAGAAGAGAAATGGTATGGT
>seq_5
CAGAATTTCTGTGAGAAGTTCTGCCAGTGCAACCCAGACTGTCAGAATCGTTTCCCTGGCTGGTGAGAAACCCTACAAAT
>seq_6
TGCAAACAATTTATTCGGGGAAAGCCCATTCGGTTTGGCTATAAGTTTTGGTGTGGTGCCCCTCCTCCTCCTCTGTCTCC
>seq_7
CCAGCACCGGCTCTGGCCATTGCTGGAAAAAGACTCATCCTTGGAGGCTCGCCAGTTCTTGATGTGGAGAAACATGTGCA
>seq_8
AAGAGGCGCATTCTGGAGACGCAGCAGAAGGTGCTGGAGTACATGGCAGAGAACGAGCGCGCAGGATGTCAGGACTAGGA
>seq_9
ACTCCCGACTCATCACCCTGTACCTCACGATGCTTGTCACCTTCACAGACACTTCAACGTTTGGATTAATCGCTGCTTTC
>seq_10
GCCGGCTCGCAGCCCGGGTGGACCCGAGCCACGCCCCCTGGAGTGCGCCGGAAAGCCGGGCGCTCCCTGGGCTCCTTGCC
>seq_11
TGGTGTGGTTGCTGGAATTGTTCTTATTGGCCTTGCATTACTGCTGATATGGAAGCTTTTTCCTTGCCTGGGACTGAAGA
>seq_12
CCGGGGAACTGAAGATTGTCCTGGCCGCGACCTGAGACCTCCATGAGTGGAGGGAAGAGTCCGTCACCCTGGGGAACCCA
>seq_13
CAGGAGGGAAAGCCCTGCCCGGAGGACTTGGAGCAGACACAGCAAAGGCCGCTGTGCCCCAAGATTGTGATACCATTCTT
>seq_14
TGGAGACTTCTTCCGTGCTACTTCCAGACTAACAACAGATTTCGGGAATGCTGAGAAAACATATGCCCGGCGCCATGGGG
>seq_15
GTCAGCCTGGACCCCTAACACAGACCATGAGGAGACGCTGGGAACTTGTGGGACTCACCTAGCAGCAGCTGCAGAGTGTG
>seq_16
TGAGAATTTCATGAGCACTTTAAAATCTGAACTTTCAAAGCTTGCTATTAAATCATTTAGGGCAAATGTGCAATACCAAC
>seq_17
CTCATGGTAGCTGGCTGGGACCAACGTGAAGGAGGTCAGGTATATGGAACCCTGGGAGGAAAACGAGGCTATTTAAAACC
>seq_18
TCAAACCAAGAGAGGTGTCTGTCTAGCCCTGATAGTCGGGCAGCTTAGAGGAGTGGGGAGCATGCTGGACGTCAAGCCAG
>seq_19
AACCACCTTGACCTGACCAGATTATTGGAAGCGCTGGTGTCATTTCTTGATTTCTCGGATGCCCCGCCGGACCGTGAACA
>seq_20
TTTTCCTCACAACTTTTAACTCCGTTGTTTTGGCTGGTTTGGTTTCTGTGTGCTCAACTTCCACTGCCACAGCTGCTACT
>seq_21
ACTTGCTGTTCCAGCACCGGCTGCTGCAAAGTGGGCAGCAGCAGCGGCAGCACAAGGAACATTTCCTTTAATGTTTATAC
>seq_22
GATATTTCACAAGTTAATGGATTTTTTAAGTTTTTCAAAGATATATCAGGTCAATTCAGTATCATATGACATCCTAGAAC
>seq_23
GAAGCCGACCAGTTGGGCAAAATCTTTGACCTGATTGGGCTGCCTCCAGAGGATGACTGGCCTCTCAGAGACCTTTCCCC
>seq_24
AATTTCTATTGCATTCATGTGGACACAAAATCCGAGGATTCCTATTTAGCTGCAGTGATGCCCTGCACCTCGTCCCACGG
>seq_25
GAGCGTCCTGGGTCAACTGGGCATCACTAAGGTCTTCAGCAATGGGGCTGACCTCTCCGGGATGAGCTTGGAGGCTGAGG
>seq_26
CTGGTGGCTGCCTCCTAGAAGTGGAACAGACTGAGAAGGGCAAACATTCCTGGGAGCTGGGATGGCAGTGGTTCTGAGCC
>seq_27
GAAGTGTATTAGCAAACCCTCAGAATTTCCAATTAAAAGCCCAGCCTTTACAGGCCTACAGTCTTATCCCCTCCCCTACA
>seq_28
ATTGACATGCTCTTTGACTGTCCTTCTAGGCTTGAGTTGGAAAGAGAAGACACAGATTCAATGTGATAAAACCCCCTGTC
>seq_29
GGCATGCTTTGCCTGCTTTTCCTGCAAAAGGCAACTTTCCACAGGAGAGGAGTTTGCTTTCATGAACTCTGCTCCTACAT
>seq_30
CTCTATCTGTCCTAACCGTCTAACTATCCTTATTCAACAGAAAATTCAACTGGTATGTTTGCTCTCCTTCGAGGGACCAC
>seq_31
GAGCCCATGCAAAGGAAGGGATGGGGTGAGCGCAAGGCCTGTGGTCAGCAGCTACTGATGTGGGGCCAGTTATCCATTTA
>seq_32
TAGAAAGAGCGTTTTCGCTACGTAAAGCACATTCGATAAAGGATATGGAAAATACTTTGCGACAAAACAGTTCTCCAAGG
>seq_33
AGGGCACACAACTGGTTCCGTTAAGCCCCTCTCTTGCTCAGACGCCATGGAGCTGGATCTGAGGCTGCTGAGAAACGACG
>seq_34
GATTTTGTAAACTCTAGTGAGACAAGGCTTGCTGTTTCTAGAATCATAACCTGGACAACACTTTGCCCGCGTGTCAGACT
>seq_35
GCAAAGAATCAAGTTGCAATGAACCCCACCAACACAGTTTTTGGTGAGTTCCTAATTTTATATCAAGTTCAACTGAGTTT
>seq_36
TGGCAGACACGCCCGAGCTCCAGAGAATCAAGAAGACCCAGGACCAGATCAGTAACATAAAGTTGGGAGAGTTACTCCAG
>seq_37
AAGAGGAAGAAGAGAAAACGGCCGGGCGGCGGTGGCTGTAGGTTGTGCGGCTGCAGCGGCCAACCAGCGGGAGGAGGGCC
>seq_38
AGCAGCATCGAGCAGCTGAAGCTGCTGCTGGAGCAGGAGTTCGCGCGGCACCAGCCCAACAGTGCGGAGCCGGGACAGTC
>seq_39
AGAGAGCTCAAGGAGAAAAGCCTTTGGCTGGAGCCAAAATCGTGGGTTGCACACACATCACACCTCCGCTCCCACCCGGC
>seq_40
TCGCGGGCTCCTACTCCAGCCCCTACCCGGCTTACATGGCCGACGTGGGCGCGTCCTGGGATGAAATTTTTCATAAAACA
>seq_41
CACCCAATCACTCACAGATCTCAGCAGCCTCCTGCCTGAAGAAAGTAACATGAAATCGGGCTCTCCCCTGGGAATAAAGC
>seq_42
ACTTTTAGCTAACAATAAGGGCTGTGCCCCAATGGAAACTGAGTTCATTTTCTGAGAAAGGCTGTTGCTCAGAACCGCTG
>seq_43
AAGGGGGAGCGTGGAGCAGCTGGAGAACAGGGACCAGATGGCCCCAAGGGCTCCAAGGGAGAGACAACATGTGGTTCTTG
>seq_44
GTACTCCCTGGTCAGGGACAAGTGTTTCCTGTCAGCCACCGAGTGCCTGCAGAAGATCATAGACCAGGGACACAGTGCAG
>seq_45
TCAATTTGATTGGCCACAGGAAACGTATTTTGGCATCTCTGGGAGACAGGCTGCACGACGCGGAGAAGAAGCTCCTTGCT
>seq_46
ACTGTGCCAGCCGCCCATGCCAGAGAGGGGCCCGCTGTCGGGACCGTGTCCACGACTTCGGGAGGTGTTCTTAGCTTAAG
>seq_47
CCTCCTGGAGGTCAAGAAGAGCAGAGTCCCCGTCCCTGCTCTGCCACTGTGCTCCAGCACGGCAGGGCCAACCCTACCCA
>seq_48
ACACTGAGCATCGGAGTACCTGTTGTGCAGACAGGAAAACTGAGGAGCTCTGAGAGGCTGATCATCAGAGAAGCATATAA
>seq_49
TCGCCCAGGAATGACTGCCAGAAGGATGCGGTGGTCATCGCCCTGGTCAACAGGATGACCTCGCAAGCGGATGGAGATCC
>seq_50
AACAATGGATGTCCATCACCACTGGACAAAACTTTTTGAAAGATTGCCAAGTTATTTTGACCCACTGGTGTTCATGACTA
>seq_51
GCCTGTGCCTGCTTGTTGGATCTCCTCCTCGCTTTCCCTTCTTGCCAGCCACCACTCAGTCTGTTGCCGGGTTGACTTCC
>seq_52
TGTCCCACAGCAGTACCCCCACTTCCTGGGGGCCTCCTGTGGCTGGGCTTCCCTCCTGGGGTTAACACTCCCAGCTTCAG
>seq_53
TCTCAGTTCAGTGGCAGCGGATATGGAAGAGATTTCACTCTCACTGTCAGCAGCCTGCAGGTGGGGAATCTCCCTTATAA
>seq_54
GTTAACATTGTACTTTTCCTTGATGTTCTTAAAAGGTATTTCCCTCAGATTACTCATGTTTCCCGCCACTCCCCACCCCC
>seq_55
GATTGCAACGCTGCGTGCCTATGTGCTGGCACTCTGCCGCTCCCCCTCCGGCTCCAGGGCCGTCCTGGGGGGATGTGGGA
>seq_56
CTGCACCAAAACAGGATCTCTCCAAGGCACCTGAGCCTAAAAAGCCACCACCACTAGTGAACAATCACAAGCATCAGAGA
>seq_57
ATTTTGCCTGTTCAGAGGTTTGATTGCTTTGGATTGCCCATCTGAGCTCTGCCGATTATACGAGCCCTCATTCCCTAGAG
>seq_58
CACCCCCCAAACCCATAAAATAACAAAACCAACCCGCAGTGGCCGACCGGAGATAGCTAAAGGTGGTGTCAGGGTGGGGA
>seq_59
TTGGAGTGGGAACCCAAACCCGTCAATCAAGTCTACACTGTTCAAATAAGCACTAAGTCAGTCCAACGCCACCCCCACCC
>seq_60
ATGACAGTGTCCATGTACCTCTTCCGGGTAACAGTGACCAGTGACTCCCCCAAGCTCTGGGCGAGAATATGAATATGTAA
>seq_61
GCGCCACCACACCTGGCTAATTTTTGTATTTTTAGTAGAGACGGAGTTTCACCGTGTTGGGGGAGCCGGGCCGGCCTAGC
>seq_62
TGAGAAGGCTGCAGATCCTCGGGGTTGGTGTAAAAACACCTCATCCTGATCTGAGAAGGCGCCATGGAAAAGTTAAAGTC
>seq_63
CGAATCTGTCCTTCCTGGATATTCTCTACACCTCCGCAGTGATGCCAAAAATGCTGGAGGTTGTTGTCTACAGCCAGAGA
>seq_64
GAATTTTCCAGGACTGTCACAGGCACCACTATGACCTTGATACCATCAGAGATGCCAACACGGAGGCCGCCGCCGCGGGG
>seq_65
CATATGCATATCCTGCTACTGCAGCTGCACCTATGATTGGTTATCCAATGCCAACAGGATGACGCGCTTGAGTTAACATG
>seq_66
GGCTACCAGGGCTGCTTCCCCAAGCGGGAGACCGTGTGCCTGCTCAGCCAGAACCAGGTGAAAAAAGCAAATTCCCGCTG
>seq_67
AAGCCTCTTAAAATGGCAGATGACTTGGACTTCGAGACAGGAGATGCAGGGGCCTCAGCCCACAATGATGTCATTCCCAC
>seq_68
CCACCAGAAAAAAACATAATTCTGGTGATAGAAATTTTTATTTGCTGTTTAGGTTTGTGAGTCTTTTTAAGAGACCAAGG
>seq_69
ACCTCCTGCCTGTCCCCAGAGGCTGAGGAGAGGGGGTACTGTGCCCACCACACATGATTAGGCCATGCTGTGGCCAGCCA
>seq_70
GGCCAGGCTGGTCTCTTAACTCCTTACCTCAAATGATCCACCCACCTCGGCCTCCCAAAGAGAGCGGGAACGCGATGAGG
>seq_71
TGATCTTTTGTCCTCTTCAGGGCTTTTCCCTTGTGCCATGTTGTCTCCAGCAATATATGTCGTACTGACGATACACCTGT
>seq_72
CACCCCGAAGCACTCTGTGGCCTTCAGCAAGTGGCAGGAGCAGGCGCTGGAGCAGGCCCCTCCACTTGGACCTAACTGCT
>seq_73
GAATGATCATCTTGGCTTGGGCCGCTTAGGAACAAGAACCGGAGAGAAGTGATTGGAAATGAACGGTTCAGCTTGCGGGG
>seq_74
TGCGGCAAATTAACAGAAAAACTCCAGTGCCTGGGAAGGCTCGCAAAAAGTCATCATGTCAAAGCTACCCACAGGAGGTA
>seq_75
TCCTGGCTGTGCTCGCCATCCCTGTGTGTGCCGTGCGAGGACGCAACGTCGAGAACATGAGAGGCTGCTGTAGACCCCCG
>seq_76
GACACAAGACATCAGAGAAAGAACAAATCAAAGGCTATTTCTGGATGTTGAGATTATCTGTGAGCTGACACAGGAAGAAC
>seq_77
CACACCGTCCACAGCAGCTGTCTGAGCCCTCAATCCCCAAGCTGGCAGCTGTCATTCAGGCCTGGCGAGCAGGAAAAGTT
>seq_78
TTGCTGACTTCCTACAGCCAGCGTGGCTGGGGGCACGTTCCCCAAGCCATTTCTACCAAGGGAGGAGGAAGGCTGGTCTC
>seq_79
CACGAGAAGCCAGGATCAGGAGAAGGTCTGGGGAAAATAATCCAGAGATTTCCACAGAAGAGGGCCAGGTGTGTGGGCAG
>seq_80
AGCCCTACAGAAGTGCCTTTTATGTATTGGAGCAACAGCATGTTGGCTTGGCTGTTGACAAGGGAAAATATGAATATGTT
>seq_81
CAGACTGCAGAGATGCAGGAAGGACTTCTGGCAGTGAAGGTAAAGGAGGAAGAGGAGGAATATAATGAATTAGTATATAT
>seq_82
ATGACAGTGGATGAATGCTTCCAGTCTCGGAACACCGTCCTCCAGGGGCAGCCCTTTGGGTTAAAAAGGACCAAGAAGAG
>seq_83
AAGATTTACCACGGTGTACCAGTGAAAGTCATCTCAGCTGCCTGAAGCAGGACATTCTAAGGTGGAGCCAGAAGGTGGAG
>seq_84
GACCTGTGCAGCAGGTTTGAGCAGGAGCAAGAGGTGAAGAAGCAGCAGGAGATCAGAGCCATACCATTTCCCTCTACTCA
>seq_85
ATACTGAAATTTCTGAAACAAAAACACAAGCTCCACATTGATAACTTGATAAATAACCACGTCCTACACAGGCTGACATT
>seq_86
AGACTAGCCTGGGAGAAGGAGCCGACTCACTCCCCCGGCTGCCGACTTCCCTGACTTCTGCTTTGATTCTCAGATTAGGT
>seq_87
GGAGCAGAACAGAAATTGGACAAATTAAGAACGTTCTCATTCCCAAAATGAAAATTTCTCTTGATGGAGCTGAACCTCTT
>seq_88
CTGGCCCGAAGGGTAGCAATGATTGATGAAACCAGAAATAGCTTGTACCAGTACTTCCTCTCCATGTACACTGTGGCCCT
>seq_89
GGCAAGGCTGGGCGAAGGGGCCGGGCAGGTGCTGATGGAGCCCGAGGGATGCCTGGAGATCCATGTATTTCCCAGTGTTT
>seq_90
AAATTAGTAAAAATCTGGTAATATTAGTGCTTGCTATTGTAAATTTTTGCCATTTTTGCTTGGTGGATGCTCTCTTAATG
>seq_91
GGGAGTGGTGACAAGCCCCTGTCGGATCCCGCACCTTTCTAAGCCTGTGGTTGCTTCACCCCGCCGCAGACCGCTCGCGA
>seq_92
GCATTATGACTGCTGTTTTGTTTCTGAGAGTTTCCTTTGTAACAACCCTTAGTCCTTTTGGAGGCTGGCTTCTGGGTTGT
>seq_93
AAAAAACAGGAAGAGAGGGACTTGAGGGAATTTGAGGGAAATCATAACCAAAAGTTTAAAAGTTCAGCCCACAGACTCCT
>seq_94
ATTCGTCCCCTGGGGGTACAGCAGCCGGGAGCCAGATTCTTCGCTGCTGCTGCCTTACCGTCCACATTGCCACCATCCAA
>seq_95
GAGATGACCTGGCTTCCACCACTTTCTGCTATTCAAGCACCTGGCAAAGTGGAACCAACCATAACTTTGGCAATTCTAAA
>seq_96
CCCTTCCCGCCGGGGTGTGGCCCTGCTTCGCCCAGAGCCCCTGCACCGGGGGACAGCAGAAGGACAGTCTTCTGTATGCA
>seq_97
GCTGCCTGTATCAACAACCCAGAAACTACTCAGTGGACTATTTCATCAACATTTGTTAGAACGAATAGCTGTGGCATTTC
>seq_98
AAGATCCATTCCCAGGCCCCGCCCCCGTCCCTGTGGAAGTGGTCCAGAAGTTCTGTCGCAAAATTACCCCAGACAAAATC
>seq_99
AAGCAGGAGAGAGTGAACAAGAGGGTCATCTGGGGCATTGAGGTGGCTGAGGAGCTGCATCTCTGGGCAGCACACAGAGT
>seq_100
CGTCCAGGCTGGAGTGAGTGCCGTGGCATGATCTCGGCTCACTGCAACCTCCGCCTCCTGCAGCAAGCTGCATTTGGCAA
>seq_101
CGGGCAGGTGTGATGCTGACCGTTGGCACTAAGCCAGATGGCAGCCCCGATGAGCGCTGGCTTTCCCCCAAAAGTATTTC
>seq_102
CTGTCTTGTCCTTCCCCAGGGATCACCCCCCTGCTGCCCTCTAGCAGCCAAACTCAGATGTTTTGTTGATAGGGATTGAT
>seq_103
ATATACATTTAAAATCTGGTAACACTGGTTAAATAGCCCTTGATGACTTTTCATGTGGCACCGGGGCCACGGGGCGCGCG
>seq_104
CCCGCGTCCTCGCACCGGCCGAGCCCCGCGCGGGCGCCGAAGAGCTGTTTTTGCAGCAGTTGGGGGATGCCCTGGAGGAA
>seq_105
ACGTTCTCACATAAAGGGAATCTAAAAGAATTGTCACTAGCAGATCTCTTCTTAAAGAATCATGTTTAAGGACAAAGGTG
>seq_106
TAAGATTGTCAGGATTTGAAGTGTATGTTTTGTTTTATTCACAGCGTAAATTTTATTCACTCTGTGTCACCCTCGGAAAG
>seq_107
TGAGCTCAAGGATACTTATGCTCGTTGGCTTCCTCTTGGACTGGGTCTCAACCACCTGGGACTATTGGACTTAGGAGTGC
>seq_108
TGAAAGATTTGCTGCCCACCTCTACATGGGGAGGAGAAACACAGGTGGGAGCTACCTGTGAGAAGTGGGCCCAGGAGCCC
>seq_109
ACACCTGTCATTGCATTTAGGGCCCATCTTAAGTTCAGGATGATCCCACCTCAAGACCCTGCCCCCAGAGGTGATCCAGA
>seq_110
AGAAGATACAAGTAGCCTCTTTGACAAACTTAAGAAGGAACCTGATGCTTTAACTTTGCTCTGTTTGCCCTGTGTGACCT
>seq_111
ATCCCGCCCCGGAGGAGCTGCCTTCCGCCCACCTGCTTCACCACCCCATCCACAGCTGCCCTGAGCACCACATCCAGTTC
>seq_112
TAAGTGATGCATACAGATCTTGATGTGGAAGAAATGGAGGACTCAGAACCAAGGATTTCCGAGCTGGACGCTTTGAAGAT
>seq_113
TGGGCGCCGCTCTCCGCCGCTGCGCTGTGGCCGCAACCACCCGGGCCGACCCTCGAGGCCCAGCTTGAAGAGGAGAAAAG
>seq_114
AAGTCCCTGTGGGGCCAGTTCTGGTCGGCACACCAGCGCTTCTTCAAGTATCTGTGCATCATGATATTGATAAATACGAA
>seq_115
GTTTTCCACCACCAAGGAAACAGCCACCTAGCCAACGGGATAGCTGGGAGTATGGCCACCCTTTGCGCACTCCTGGAACC
>seq_116
GACCCAGGACCCCCCGTGGTGGACTCCGCGGCACATGCTTCCCAAGGTGGTCCCACGGAGGGAGCAGTGTCGGGCCTGGG
>seq_117
ACAGCATATGTACCTAATGCAGGCCGAGGTCTGGTACGACTGGAGTACCGGCAGCGCTGGAGCCAAGGTTGCGCCTTTGC
>seq_118
ACTTGGTGCACAACTTCAGACACCATCATCTTGCAGCAGCACCGCACCCTCACTAGCCAGCCATACACCAAAAGGATTTT
>seq_119
GAAAGTCTTGTTGTTACTTTGTATTGAGGTTACTCCTGTACTTTGTCTCCCTTCATGGAGCTTGCCTTCTATTTATTTAA
>seq_120
CAGACTTGTTTACAGAAAAGGGATCGATTTGCTTAGTGGTATAATACCTGAACTCTGTCAATTACTATTGTCAGGAAACT
>seq_121
CTCTGGCATGTCGGGTCGCCTTTTGCTCTTGGTGCCAACAAGGACTCACTCTCGGCCTTCGCGGGACGGAGCTTGGCTGT
>seq_122
TTGCAGAATGAATATTCCAGTACAGATACACCGTATCCCGGTAGCCTGCCTCCAGAACTCAAGGCCGACATCAGCTCCTG
>seq_123
GTATTAGATTCTGTGTACCTTGGAAGTTATGTCATTAATATAGGCTGGTTCATCAAATAACTCCCTTTCCTGCAGTTAAT
>seq_124
CGACCTGGTGGCTCCGGAGCAAGTGAAGAAGCACTATCGCCGCGCGGTGCTGGCTGTGCAGATATATATATGCTTGGCTA
>seq_125
GCAAGGGCTGCAGTAAGAGAGACTCATAAAAGAGTTCCTGAGGAAAGGCTTCAGGACAGTATTTGACAGCTACATGAAAC
>seq_126
GGCTGTGGCTGGGGGTCTCAAGGAGGCAAAATCTGGGGCAAGGGCTTGGTTTTTGCCCCACTTCATGGGCCAGAATATTT
>seq_127
GAAGATAAAAAGGAATTGGAATTGAAATATCAGAATTCTGAAGAGAAAGCCAGAAATTTAAACTGATATGCTACAGGAGA
>seq_128
AAAGTGTGGATATGATCATGGATATGTTTTGTCCTCCAGGAATAAAAATTGATGCATATCCAGCTTTGAGGCTCAAGGTG
>seq_129
CACGGGCGGCAGAGGTCCCCGGGGCGCAGGGGCAGCAAGGGCCTCGGGGCCGGGAGGAGGGCCTCTCATGTAAGTCTTCT
>seq_130
CGGCGCCGACTCTGCGGCCGCCCGACGAGCCCCTCGCGGCACTGCCCCGGCCCCGGCCCCTAGCATGATCCCCACCGCTA
>seq_131
CCAAGACTTTATTGGGCCTCTTCACTTCCCCTAAACCCCTGTCCCATGCAGGCCCTTTGAGGGCTCCCCACTTGGCTGCA
>seq_132
CCACCTGCATTGTTTATACAGCAACCGTCATTGTGTGGCACTGGACGGGGAATCAAGAGAATGGAGCCTATAATGTTACA
>seq_133
AACAGTGGGATTCCCCTCCCCATCTTTACTGAATAGAAATGAATTCTTGGAGATACTCATGATATCGGAACAAATTCGTT
>seq_134
CCCCCTCCTCTGTCCCCTAGGACATCCTGAACCACGTGTTCGACGACGTAGAGAGCTTTGAGCTGTGGTTTCACAAGTGC
>seq_135
CCACCAAGCCCATCGTCCGCTCTGTCTCCGTGGTCACAGGCAGCGAGCAGAAGAGGAAGGGTTTGAGGTTGCTCACCAGT
>seq_136
AATTGCATTTTAATTGGGGCAGTTAGAATGTTGATTTCCTAACAGCATTGTGAAGTTGACGGAGTACCCCCGGCCCATTC
>seq_137
GAGTTCCGAGCGACCGATGGAGATGGCGGCTGCGGCTGAGTGACGGACGGTGGAGGCCCAAGTGCCCGTGGCGCTGTCCC
>seq_138
ACCTTTGAGAGGGACATCCTCCCCACGCCCACCGTGGTCCACTTCAAAGTCACAGAGCAGTAATTGGATGCCTAGGTTTA
>seq_139
TCTATTATGTAAACACTATTACAGTCACCAGTGTGTGAAGACTCTTGAGTCTGGTTCTCACACCCTCTGCACTCGCTGAG
>seq_140
AAATTAGTCGGGCGTAGTGGTGCATGCCTGTAATCCCAGTTACTCGAGAGGCTGAGGCAGATTCAAACTGCCTTTTGTGT
>seq_141
ATAAAGTACGCCAGCTAATCAAACAACAATCTATAGCTGCTCTTAAAATTCAGTCTGCTTTTGCTGATTGCAAATAGGCA
>seq_142
GGCAGGCTTTTTTCCAGACTCTAGGGTTTTCCAATGTGACTAATGACCACACCTGCCTCTTCCCCTCTGTCTTATGCCTG
>seq_143
GGGGACCACGCAGACGACGCCCTGCATGCCAATGGAGGCCTGTGTCGCCGAGAGTCGCAGCGGAATGTTCTGTTGAAGAA
>seq_144
TGACTTAATGTGTATTATTTATTTTTATGAAAATTGTGGACACATAACCAAGATAAAGAATGTATCTCTGGAGGAGGACC
>seq_145
GGGGCGCCCCCAAAGCCATCCCCCAGCACCCCCAGTCCAGGCCCCCTCGACGTCACGCCGATGTCTAACCTGATTTACCT
>seq_146
CTCATTCTGAGAAATATACCCATAGATACTTGTCGTGAGAAAGAAGACTTGGTGGATCTAGAACAGAAGACAGGAAGCAT
>seq_147
CCCCGCAATGCTCCCCACTTTCCTGTTGATGAACCTGCTGTCCCTGGCTGGGGATGTGGCCCATCCTGGAGGTGGTTTTG
>seq_148
AGGCTGGGGCCTGAAGTACCTGTCTGTGCAGCTGACCTTATCCACCTACAAACTGACAAATATTACTCTCAAGGTTGATA
>seq_149
TGTGACTGCTGGAGCCTGAGAGGTGGAGGAGTTCTGATCCCCCGTTACTTCCTAGCATTTTGGAGATTCCCTGCTCCAAG
>seq_150
CTGCTGCCAGGCAGTTGAACAAAAGAAAAAAAGAGCTATGGAGCCAAGCTCCAGTTATGCACTTCCATGGAGGTTTCCTA
>seq_151
GTGTGTGCCGTGACCATCAGCAACCCCACGAGGCACGTCTACACAGGTGGCAAGGGCTGCCTGACGGCGAGGGCGGCCCG
>seq_152
GGAACGAACTTCAACCAGGATCAAAGTGCTTGACTTTGTTGGTTGAAATCCACCCTGTTACCTTCGCTTGTTTTGTTCGT
>seq_153
GCTCCCACCCCTTCGGTGCCTTTAGGTACCAGTCAGTCTGCAGCTTCACCTGCAATGAAGGCCAGAGCTAATCACCAAGC
>seq_154
AGGGGACGGAAGGGCCCGCCCCCAGCCCAGCGTGCACAGAGGCCATAGCCAAGGCCTTAAAAGATGAAAGTCCCCAAGGA
>seq_155
ATACTACACAACTTGCTACTTTCAGAAAACTTTTTTTTAGCTTCACCGATGACAACAGAGACCACGCAGTATCTGTGGCA
>seq_156
TCCATGGGCTCCTGGCTCTGGACTGTGGCCAACCTTCTCCACATTCCGCCCAATCTGTACGAGCATGTCACCTGCCAAGC
>seq_157
GAGGCAGTAGATATGAACACAGAAGACGGTTTTGCATTTGAGGAGGAAAGTGACTTCAATTGTGAACAGGTCAGGAGTCC
>seq_158
TCACCGCAAAACTCCTACAGCAGAAGTTGAACGTGGGCAAGGTCCTCATCGTGGACTGGGCATGCTGACCTCAGAGGGAC
>seq_159
CCTCGTCCTGCTGCAGGGCCACAATGTCCACACCTTTGATCTGAAGCTGGTGTGGGTGGAGCGGCCAAGGGGACAGCGCG
>seq_160
AGAGGGCTGGGCACAGGGGCTCACGCCTGGAATCCCAGTGCTTTGGGAGGCCGAGGTGGGATTAGTCTAGCATTCAATTA
>seq_161
TCCTTTCCACGTGCACGGACTGGGGGCCAGCACGGCTCAGGTCAGTGTGTAGTGGGGGCAGGTATCATTGGTCGTAGCAG
>seq_162
CCAGGTGTTCTCCCTGCACTCACAGGCGTTCTGAAGACAGATCCCAAGGTAAGCAGCTCCAACAGCTGAAGGTTGTTTCT
>seq_163
TCTATCTGGCCGTGACATGATAGGCATCGCTTTCACGGGTTCAGGCAAGACACTGGTGTTTGCCCGGCCTCCGGACACAA
>seq_164
CATGGCAGGGATCAGAGTCACCAAGGTGGACTGGCAGCGGTCGAGGAATGGCGCTGCCCAATAGAACATGAAATTCATTT
>seq_165
TGCGGGCACTGGAGCTGGCCCACCGGGAGCTGCAGGGCCGGCACGAGCAGCTGCAGGCCCTTCCAGCTGGATGTGTCTCC
>seq_166
TCAAAACTCATAGGTGAATCCGCAGGCATCCACACGAAGGCCATCCAGAGCATCACTTCCCTTAAGATGGCAGTTAAACA
>seq_167
GACGATGTGGGGTGTGGAGGAGGAGAACAGGCCCTCCGAGACTGCCCCCGAAGCCCCTGGAAGACATGCTGTGTGCTAGA
>seq_168
TCCAGAAGATATGTTGCAAAGGTGCGCTGCCTCCCACAAGTTCAGCTGGACCCTCTGCCCGAAGTACTGCCAGAAACTTT
>seq_169
CATGGCACCTACTATAAGTACTCATCCTCTTCTTACCTATCTTCTTTTCTATAGGAGATACTGGTCCCTTAGGATTTTGG
>seq_170
ATTTGTATCTTGCTTAGGATTTAACATTGTTAATTATAATACTTTTAATGACTAGTTTTAATGTGAAAAAATCGGTAAAA
>seq_171
GTCCTCCCAAGATCCCCTGGAGGAGGAGGGATCCCTGCTGCCTGCACTGGGGGTGCCAATACCCTCATGACTTCCATAAC
>seq_172
TTAGTCGGCCTGATGGCTTAGAGGACTCTGAGGATAGCAAAGAAGATGAGAATGTGCCTATAGAAATGAGCCAGCTCCTG
>seq_173
GGTGAACCTGTGGACACCTCCGACTCCTCGGGCCTCTCTTCGTCGAAGAGTCTCCTAATTTACAAGCTATTTAAAGAGAT
>seq_174
GTATTAATAGATCTCTCGAGCTGGCTGGAGTCCTACAGGTACTCCTTCCAGGATGAGGAGGTATAAAAGTTGTACTGCAT
>seq_175
TTTCATCCAGCATTAAGTACTGGTCAAAGGCAAGGAACTGGCTGGGTGTGGTGGCTCCCGTTCTTGATAATGACACCATT
>seq_176
AGTATTGGGACCGGGAGACACGGAGCGCCAGGGACACCGCACAGATTTTCCGAGTGAACCTAATCTATTCCTGACATGTC
>seq_177
AGGCGTGAGCCACTGTGCCCGGCCCATTTTAACCACTTTTAAATGTACCATTCAGTGGCTTGGACATGTGTTTTGCCTAC
>seq_178
GTGACACTTCAGCATGCCGCTAATGTCTTTGTTAGTGACAGTGCATTTTGTAGTACTGTATGGCAAACTTCAGATTGGAG
>seq_179
GGAACCGTCTGACCCAGATTATGCTGCTAAAATCCCTCCTGCAGGTATCCACAGGTTTCCCCGCGGGCGCGCCTGTCCTC
>seq_180
CCCCGTGAGCCCGAGTCGCAGGTGGTCGTACAGGTGCTATGCTTATGACTCGAACTCTCCCACATGGTCAGTTTGCTGAA
>seq_181
GTGTGACCGTGTGGCCATCATGGTGTCAGGAACGCTAAGGTGTATTGGTTCCATTCAACACTGGCTTCTCGCAGCTTTGT
>seq_182
TAAAGAGAAATTTAAAGAAAATGGTAAAATGTTCAAAGACAAAGTAAGCCCTCTTCAGAAAGTGCGCGCTGGCGCAAGGT
>seq_183
GCTGGGCATGTTCACGCACAAGGAGTTTGAGCAGCTGGCCCCCGTGCTGGATGGTTTCAGAAGAGACTTAACAGATGTGA
>seq_184
CAGTCATCTTGTTTGACCTCAGTAACCCCAGACAGTTTAAGAAAACCTCTCCTTTTGAGCGATGGGAAAATCCCGGTGTC
>seq_185
GCAGCCACTCCCGGTCCAGCTCACACCTGGACCCTGCCGGTACCCACTCCACTCTCCAGGAGGCCTACCTCCTGACCCTT
>seq_186
GCCCCGGGAGCTGGAGCTGAAGGCGCCGCGCGGAGCGCGCACCTCAGCCCTGAGCCCGGCGGGGACTGCACGTAGCCCGG
>seq_187
ACTCTGAGTTCCATACAACCTCCAGTGGGATCAGCACAGCCACCAACTCTGAGTTCAGCAATTTTGGAATGTGACCGTCT
>seq_188
TCACCCACAGACGTTCAGCTGGTCACGCAGCAGGTCATCCAGTGTGCGTACGACATCGCCTGGAGGCGCCGGCGCCCTGG
>seq_189
GATTCAAAAGACACCTTGCTAGAAGCCAATGAACAGCAGGCCAAAACAACACTTACTTGCTGGGAGCATATTGTCTCCCT
>seq_190
AGTTAACTTACATGAGGCTCAGGTTCCTTACCTGTGTGTAAAATGGGAACATTGAACTAGGCTTCTGTCTGGAATCAGGT
>seq_191
TCTCTACTAAAAATACAAAAATTAGCTAGGCGTGGTGGCGCACTCTTGTAGTCCCAGCTAGGGGGAGATGTATGACTGGG
>seq_192
GCAGCTCTGTCGGACCTGCACTGGCACGACCGCTCTGCAGACAGCCTGCTTTCTCCACAGAATCCTACCATCTGATATTT
>seq_193
AGCATAGCAGGTGGCATCAGAAATGGGTCTTATGACATTGGCATGGCCTGTGGGATAACCTGCTACTTTAAAGAAGCAGA
>seq_194
CCATGGAGCTTCAAGGAAAGAAACCCCTCAGTTTTTTCCGTCTAGTCCGCCACCTCATTCAAGAAGCCTGGTGAGCTCAA
>seq_195
AGCCTGTCTGAACCAATACAAAATTTCACAGATTATTTGTGTGTGTCTGTTTCAGTATATTTAGACATCGATTTAACTCA
>seq_196
GAACAGCTTGAGTCCTGTTGCTGCTGATCGGGGTTGGCTCTTGGACAACTTAGTAAGATCCTTCCAAGTGACGGCTCTGG
>seq_197
CACTAACATAGTGGCTGCCCCTTTGGCTGAAGAGGAACATGTGTCCTCGGCCACTTCAATGGGTCTGGAATAGTGGTGAA
>seq_198
TTGCTATCTGCTGGTAAATGAAAGTAATTCCTGGGATAAGGCACATGCGAAATGCAAAGCCGCCCCTTCCAGTCGCTGAT
>seq_199
CCAGCCAGACCCGGCCCGGCGCGGCCTGATCTAACCCAGCCAGGCAGGCAATACTAGCCCCCGCCATTGCCGGGCCTGCC
>seq_200
TTGTGAGTAATGCAATTGGTGTTCTTTATATCTGTTCGTTCATGTCGAGTATTGACACTTGTGAGTTAGGGTCGTTAAAA
>seq_201
ATTGGAATAGGTTTTTTTGACCGAGCAGTCACCTGTATTGCATTCTCAAAATCTAATGGAACTGCAAGGATAGGGGAGAC
>seq_202
GCCATTGGTTATAGTGAGAGTACCCACAACCTAACTTTACCTAAGCAGTATGTTGCCCATGAAACACTGAGGCAGACGTG
>seq_203
GTTAGAAAACCTTCACCTAGGACTTGACCCTTACCAAACCACAGAGAATCCAAACCAATCGGGCCCGGGGCTGGCGGGGC
>seq_204
GGCCGCGTGCTGCGGGTGAAGCATGCAGGACCCGCCCCAGCCGCTGCCCCACCTCCACCACACTGCTCAATATCGCATTA
>seq_205
GATTTACGAACCCGCAGCCTGCATCGCCCTGGGATAACTTGCGAGAAGCCACCTCCTACCTCCAGCCCGGTGGCAGACAT
>seq_206
CTCTTCGGGGAGCAGCGATGCGACCCTCCGGGACGGCCGGGGCAGCGCTCCTGGCGCTGCGTGGTAGGGGACCTTGGCCC
>seq_207
AGCACCGGGAAGAGGATGAAGTTGACTCCGTTCTCCTTTCAGCGTCCAAGATCCTAAATTCGAGAGGATGACTTCAACAA
>seq_208
TTCTGCACAGCAAAAGAAACTATCAGCAGAGTGGACAGACAACATACAGAATGGGAGAAATAAAATAGGAACAAGGAGTA
>seq_209
GGCTTTGCTCTGGGCTCCTGTTCCCTGTGAGCTGCCTGGTCCTGCTGCAGGTGGCAAGCTCTTGGCTTTTGTAATTGGTT
>seq_210
CAACCATACTAATACTCAAGCAAAGGAAAACTTGAAGGCCTAGACTGAAACAGGTATCAGCAGGGCAGGGGAGCCCTTAT
>seq_211
ACTTCACCGAGGCCTTCTGCCGTGACAAAATGAACTCCCCAGGTCTCCAGACCAAGGAGCTCTTATGATGAGATTTCTGG
>seq_212
GTGGATCACCTGAGGTCGGGAGTTCGAGATCAGCCTGGCCAATAGGGTGAAACTCCGTCTAGAAAAAGTGTAAAAGGTCT
>seq_213
AAGAGTGACGTGAAGTCATTGGCTGAAGCTGATGAACAGGAAGTTGTGGCTGAGGTTCAGGTCCGGCCTATGTCTCACTA
>seq_214
GAAATGAAATCTCTAGAAGAAAAGATTGGATGCTTGCTGAAATTTTCGGGTGATTTAGATCCACCCCTGGGGACCCAGCC
>seq_215
AAATATGGTAATAAAGCTAGCCAAGGAATTACCGCCTCCTTCTGAAGAAATAAAAACAGGGAAGGTTGGGCACAGGGCGG
>seq_216
TGGATGCATCCAAAGAGGGCAAAGCTTGTGTGTCCGAGGTCAACAGCTTCACGGCTGCCTAGGACTACCTGGTCAAGATC
>seq_217
GTGATTCAGCTTGCTTTACTCTTTCATTGTTGGGACATGTATATTGCAAGACAGATCGGCCAGCCCATGCAGTCCACGGC
>seq_218
GTGCGAAGCACAGACTTTGACCGGACTCTCATGAGTGCTGAGGCCAACCTGGCTGGACTCATAACACACAGCTAATGAGC
>seq_219
ACATGATCTGGATTTAATGGTAAACACATATATCAACTCTATACAACTAAGTCAGAGCTTGGCACTCACCTGGCACACCT
>seq_220
CTATGAGGCCCATCTCAGGTTTGGGGATCCCCCAGTCCCTATGATCAGTGTTGGAGTACCTTGTCAAGTATGTGGAGTGA
>seq_221
AATCATTATAAAATTCATATCGAAGAGGACCCCTAGAAAGTAGATTTGTATGTGTGAAAGTATACCATCAACTCCAACCT
>seq_222
CATTCTTCCTATTTTTCTGGTCCCAAGGAGAAGCGGATATTGTCCTCCAGCACTGGGGGCCACGGGCCCGGGAGGAGCAG
>seq_223
TTATGAAAATAATTCTTGGAGCATGTCTTTAGGTATAAAACACCCTGTTACACATGTCTCCTCCTTCCCGCTCCGCGTCC
>seq_224
CCCGCGGCGGGCGAGGACTGGCAGTGCCCGCGCACCCCCTACGCGGCCTCTCGCGACTTTGTATCTCTCCAGTTATTCCC
>seq_225
AATGCAACTGTTTGACAGTTTAACTCAAGTCATGCTTCAAACTGTTTTAATGATCAAATCGGACTAATAACACTGAATTC
>seq_226
TACTGAACTCAGTTCCATCCGTAAAATATGTAAAGGTAAGTGGCAGCTGCTCTATTTAATCAGGGGAAGCTGCTCGCTGA
>seq_227
AGGAAACGAAAGAATATTTAGGGAATCCAACAATAGAAATAGATGCTCAACTTGAAGAACTAATGGAAAAAAGAGAAACT
>seq_228
CTCATCGTCCTGCCGCTCTGTGCTTCATGGCATTGGGGTCTTATCCGGAAGGGGATTGTCTGCAGTCTCAGGGCCTGCAA
>seq_229
AGTCTTGGCACAGTTGGGAGCTCTCTTTATATTAAAAGAAAGTGCAGAACGCTTTTTGGAGGTCCTGGGAGTCCCCGGCG
>seq_230
CGTCTTGGTGAAAAAGTGTATCTGTGTAATCAAGATGAAAATCACAAGCATGCCCAAGACCATCAGCCTGGGCTCCCACA
>seq_231
TGTTGTCATAAAAGGTAAAAGTGATGCATGCCAAACCAAACTAAACCAATTTGGATTATCTGTACTCCGATTACCTCCAG
>seq_232
GCCGGCCGGCGCCTGCTGGGCTTGATCTGAGGCTGAATCCCGTGTGTGGACCGCCGTTCCTATCTTCCTTTTCCCCAGTA
>seq_233
TAGAGAGCGGCCTCCTGGTGGACCCCGACCACCGTGGCCTGAAGAGACTGAAGGCCAGAAATGGCACACTCATGATCCGA
>seq_234
TAAAGAAAGTAATTATGCTTCCTGTGAATTGTCTTTTACTGGCATCTTTGTTTTCCTCTTTTTTCGCCATCTTTTGTCTT
>seq_235
CGCCGCTGGTGCTTATTCTTTTTTAGTGCAGCGGGAGAGAGCGGGAGTGTGCGCCGCGCGGACCGCGCCGGTGGCCGGAG
>seq_236
ATGCACCAAGACCTCAGCCAGGGACATGAGGTCCAGCTGCCCCCTGTCAACCGCAGCCTCAAGCCTGATGCAGCAAAAAA
>seq_237
GGAGGGCGTGTACCTGTACACACTGCTGGCCTTCTCGGTCTTATCTGAGCAATGGATCTTAGGCCTCAGCCCACACCAAG
>seq_238
TGGTTCTGTGAGGGCACTGCATAAAGATAATAGAACAGCAACCCCTCAGAATTTCTCCAAGGCTCAGAGGAGGGAAAGGT
>seq_239
CCTCAATGATGGAGTGACCTCTTGCATATTGAAATGGTGACTACAGCCAGGACACATCCTTTCATCATCTTCATGATTCT
>seq_240
GAAAAGCTTCCTATATTTTTATATTTACCTTTAATTAGTTTGTATCTCAAGTACCCTCTTTACCTGCACGATGACTTCGC
>seq_241
GGCGTGGATGACATGGTGCTTCTTCCCCAGATCACCGAAGACGCCATTGCCGCCAACCTCACTTTCGGGAGTTCAGCATG
>seq_242
TTTCGGAGGGTAAAAGTACAGTGATTAACTCCTATGCGTTGGTTTACAAAGCTACCTCCAAATACTCTTGTGGCATGTTT
>seq_243
CCCTCACTCCATCTCCCACTGCGGTCTAACAAATCTCCTTTCGTCTCTCAGAACGGGTCTGAGCCCCGAACTCCATGGGT
>seq_244
TCCTGCAGAGCTTTGGCAACTGGGATGAGAAGAAAGCATAAGATTTCAGGGATGATTTTATTCCCACCCTGACCCGGCAG
>seq_245
TCAATTTTCTCAGGAATTCAATTCATTAAATGCAACCACCAGAGAGCAGTTCACTTGTTCTCGTCCTGGACTTGCCTCTT
>seq_246
ACCAAAGCCCAGGTCGTTCATGCCCAACTTGGTGCCTCCCAAGATCCCCGATGGAGAGAGGTCTTTATTCTGTGGGCTCT
>seq_247
TGGGGACTGGACAGAGGGGCTGTTCAATGCTTGTGGCTGTGATAAGCAGGAGTTTCAAGATATGTCCAGATTCTCTTGAT
>seq_248
GGTCCCACTGCCGGTCAAGTTCCCCTCCTTGAGGGCCAGATGGAGAGCAGATGTGGCAGGGCTGTGATGCCTGAGCTGAT
>seq_249
CTGTAACTGCTACGGCCATGCCACCGACTGTTACTACGACCCTGAGGTGGACCGGCGCCGGATCAGCTATTTGGAATGCA
>seq_250
GTGCGGAGAAGGAAGCTCTGCCCTTCCCCTGGCCCGGCGCGGAGCCGATTCTCCCGGGAAACCAACACCACTTATGTTGT
>seq_251
ATAAGGCAATGCATGAACCACAGAAGCTGCATGGTTAAAATAGCGGCCTGTGCCCAGTACACCTCAGTTCCCGGCGGCTC
>seq_252
CGCTCGGAGTGAGGCGGCAGCTGTGCAGCCAGTGATTGGGATCAGCCAGCGGGTGCGGATCCGCCTGCAGAAACGTCCTC
>seq_253
GATTTCCTGAGCATGCCTAGGGAATGACAGGCATCTCCACAGGCAGGCTGCATCCACCTTGTAAATAGAACTAATTTATT
>seq_254
ATGCTGTGTTTCATGAGCGCTATGCCCTCATCCAGCATCAGAAGTCACACAAGAATGAGAGAAATTGGAGCGAAACCCAA
>seq_255
GGCAAGGCTGGCAGCAGTGGCAGCAGCAGTGGAGGAGGCGGTGGGGGTCCTGGAGGAAGGACCTCTGTAAGTAACTTATT
>seq_256
TGAAGGACAGACTGTGTTAGACAAGGTGGCTGAGCAGTGTGAACCTGCTGAAAGTCAGCCGGGCTCGGTAGCGGCAGCTT
>seq_257
GCTGGAACTGCTCCACACTCGACTCCTTGCCCGTCTTCGGCAAGGTGGTGACGCAAGGGATCTGGCTTTCCGTGCCACTC
>seq_258
GCAGAATAGTGAATATGAGTAGAATCTCAGACTGCTTTCTCCAACTTACTATGAAGGATTTTCCAGTCAAGGCCCTAAAA
>seq_259
CACCCTTATCCCCAACATCCCAGTGCTGATTACATCTTCAGCCATCACATCCATGTTTCTAATGGTAGATGTAGGAAGCC
>seq_260
CATCTACTCCTTCCTGGGGACTTCTCAGCCACCAGGGCTGGGCCTGGACTTTCAACTGCAATATACAATGAAAAGGGAGA
>seq_261
GCTAAGATAATTGTAAAGCAATAATTTAGAAAGAGAACAGAGGCAGACTAGCCCTGTTAAGTCCGGCCATGGGGCCAACT
>seq_262
CCCATGGTCACGCGGTGGAGGCGGAACGAGGATGGAGCCATCTGCAGGAAGAGCATAAAGTGGAACTGGAGAGTCACATT
>seq_263
TCCTCGGCCCCCCACCCTGAAGTGCCAGCACCACCAGCACCAGATCCTCCGCCGCCACACCCGCAACATCTCTCGCATTA
>seq_264
GGACCAGTGTCTGATCAGCTGCTGCGTGCTCAGCCCCAGAGCAGGTGCCCGGGAGCTGGGCAGGCAACCACCAAGGGAGA
>seq_265
CCTGAGCAGCTGAATGACTCAAGAAGGTCACAATAAAGCTGAACTCCTTTTAATGTGTAAGGTGGGGTTGTGGAGTGGAT
>seq_266
GAGTGAAGCAGAAGCTGGAGAAGGAGAAGAGTGAGATGAAGATGGAGATTGATGACCTTGAAGTGGAGGGAAGAGGCCCC
>seq_267
CTGCAGCCTGGAGATCGGATCATGCTGGTGGATGACTCTAACGAGGACTGGTGGAAGGGCCTGTCTGCTCCTAATGGGGG
>seq_268
ATGGTTTGTCAGGGAAGGAGCAACTAAATCAAAACCTGATCAAAGAGGTCAGCATTGGGACATGAAGAAACAGCCAGACA
>seq_269
CCGCAACCTGTATGCCCACATCCAGAAGCTGGGCCAAGTGCCTCCAGGGGAGAGTGTGACCCAACTATCTTTAATTTAAT
>seq_270
GGCAGTTCAGAATGATGGATCAAGCTAGATCAGCATTCTCTAACTTGTTTGGTGGAGAACTCTACAACAAACCCACCCTC
>seq_271
CGAGACCTTGCACAGGCTCTAATCAATCGTGGGGTTAACCTGGATCCCCTGGGCAAGTGGCAAAACGATGACGCAGAGGT
>seq_272
GCCCAGCAAGATGGAAAGTTGCCTTTTGTTCCTCCGGAGGAAGAATTTATTATGGGAGTTCATGGTGCCTGGCTGCCAGG
>seq_273
TGCACAGGCTGCGGGTACAGCAGGCCGCGTTGCGGGCCGCCCGGCTCCGGCACCAGGAGCAATGAGCTGGAGGGTGGCTT
>seq_274
TCAAAAGGGCCGGCTGCATTGTTTGCAATACTTTGATAAATGAAAAATGGGGACGGGAAGAAGAACCCCTACCCCACCAA
>seq_275
CCCTGGCGGGGCAGCGTCGGCTCTGGCAGCACTGGAGGCGGCGGCGGCCCGAGGGCGACTCTGGAGGCCCTGCCCAGCCC
>seq_276
TTTCCTGTTTGGCCCCTGTTCACCCCAGTGCACTGGCCCTGACTCCAGGCGTGAGTATGGGAGGGTGCCTTCCTCGGGGG
>seq_277
ACAACCAGCTCAGCTACCTGCCGCCCAGCCTGCCGCCCTCACTCGAGCGGCTCCACCTGCTTGACATTAAAGTGGATGCC
>seq_278
AGAAGAAGGGGAGAGGAGGTTGTGTGGGACAAGGATGCCACAGCTGAGCCTGTCCTCGCTAGCTGGCTGTGCATGAGAAG
>seq_279
CATTTATTCATTGTTCTTTGCTTGGAGAGCAAATTTAGATATTTCAAAACCACTTTTCATGGTGACGCAGGCGTAATAAT
>seq_280
ACCAGTGTCACACAGTGAGACAGCAGCAGGGCCCAGACTCCAGCTAAGACCCCCCAAGACGCAGCTGGAGGAGGAGGAGG
>seq_281
CTGGGGCTGTCTTCCTGACTGAAGGCTATGCACGCAGCCCAGGCCTCCCAGCCTCATGGGCTTACCTTGAACAAAATTTT
>seq_282
AAGGGGACTAGTGCCATAGTGTCTTTGAACTCATACCCCATATGAAGAGAACGTCAAAGAGTTAGAGAATTAGAGAGTGA
>seq_283
TTCAGCTCTTTGGCTCTCCTCATGAGACAGATCTGCTGTTTACTGATGCTGCCCATGGGTCCGGGCCCCAGGCAAACGCT
>seq_284
CGGGCACCCTCCAGGAGGGTACGCGGGGCCCCTCCCAAGAGGCTGTTGGGGGTCTGCCTTCCCGGCCCCTGCCTGAAGTG
>seq_285
GAAAATTTCTTAGATGGTGCTCTGGTTCTGGAGGTGGATGAGAGGGACCAAGATGATGAAATGCCCAGTGTGTGGTGACA
>seq_286
CTCGGTGGCGAGTCCTCGGCTCAGCCCACAGCACTCCCCCAGGGAGAGCATGCCAGGTCGGAACAGGATGTGAAGAGATT
>seq_287
TGTCATTTAAAAATAAAGTTCCTTTATATTTCTGTCCCATCAGGAAAACTGAAGGATATGTGCAGAATCCTCGAGTTCTG
>seq_288
TGAGGATGAGTGCAGCACGCAGGAGGCCGACGGCCAGAAGATCTCCTGGCAGGCAGCCATTGGTTGGCGAGAATCCTGCA
>seq_289
CTTCTGGCTGCTGTAGCAAGCACTCACTCTCCATATGTTGCACAAATACTCCTTTAATATTGTTCGAGGAGCTGGAAGTT
>seq_290
GGACCCTGTGCCCAGCTTCCATGCTGACTGATGGTTAAATAATGTGATTGTCTCCTCCCACCAGCCTTCAATGTGTCCTA
>seq_291
CGTATAGATCAATATGAAAAAGAGAAAGCAGAAAGAGAAGTAAGTATCAAAAAATATAAATGCAGATGGGAAGTTCCTCT
>seq_292
ATTGTAGTTGGAGTGACATTGCGGCCTGCCATTCTGGTAATTCCATGCCTATTGCTTATAAGGTCACAGCTGAGGACACC
>seq_293
ATGACATAGAAAGCAAATTAAGAGCCGAAAGTGAAGTCCCTATTGTGAAAACCTCAAGCAGGTGACAGGCTGCTGAGGGT
>seq_294
GAAAAGCTGAAGGAGTATGTGGACTGTCTCACAGACAAGAGTGCCAAGACCCGGCAGGGTGCTCATAGCTAAAACCAAAC
>seq_295
CGAGGCCCAGCTCTCCACAGCCGTCATTGAGAACCCTGAGATGCTCAAGTACCAGCGAAGTCCTAGAAACATTTTAAAAT
>seq_296
CAGGACATTTGAAATTAAGATTGGACAGCCCACTGTTTCCTACTTCCTGAAGGCAGCAGCATCCACCCAGTGCTTAATAG
>seq_297
TCGGCCTCCCAAAGTGCTGGTATTACAGGCATGAGCCACCGCGCCCGGCCAGTATTTGTTTTTCATCTCCCTCTCCTCTC
>seq_298
GGGAGTGGAGCGGCCGGGGGCTGAACTGGGGGAGGGGGATTTGGCGGGAAGCGCATCTAGCACTGTCCACAAGTGGTCAG
>seq_299
CCTGTTTCTCAGAAAAAAATGTCTTTACAACAAGATCAAGCAAAGAAACCTCAAAGGATTTGTGTGCGCATATGTGTGCG
>seq_300
GAGATATGATATGTGCTGTTTTCCCAGAAGATAATTTATGGTATCGTGCTGTGATCAAGGATGAATCTCAGTTAACAAAA
>seq_301
CTGCACCTCTGGGCACCATAGGTGCCTGGCTGTACAGAGCGGAGGTGGCCCTGAGAGAGGCACCCCTGGCTGGACTGGAC
>seq_302
TTAGTGCAGCATTGCACAGGAGTTCATTTCAGTTCAGTCTACATTTAAAGTAGCATTGTGCTCCTACCAGCAGGACTGCC
>seq_303
TTCCTCCTGATGATTGGCAGCGCTGCCTTCAGCAACTGGTGGCTGGGTCTCTGGTTGGACAACTTCCCCATCACCTTCGC
>seq_304
CAACCAAATTTGATGCGATCTGCTCAGTAATATAATTTGCCATTTTTATTAGAAATTTAACAGACTTTAAAGATGCTCTG
>seq_305
ATAGTTTGGGATGAATACCTAACTGGACCCTTTGGCCTGATTGCACAGTATTCACTATTGAGAAACCCGCGTCTCCTCCT
>seq_306
GGTGGGGGGTGGGGGGACCCCGGTTGTGCAGTTTGATATTGAGGGAGCCCCCACCTACTCCGTGGTGGTGGGTGCCTATA
>seq_307
AGAGGCCGCGCGCACAGAGCGAGCTCTTGCAGCCTCCCCGCCCCTCCCGCAACGCTCGACCTCTCTCTAGCAGGGGGCTG
>seq_308
AGCTCTGGAGAAAATGGTGTTGTGGTGTTTTCTCTGGGGTCAGTGATAAGTAACATGACATGGGGCCAGGAGTTCTCTGC
>seq_309
ACAAAGAACTTTCATTAAGGATGACACATTATTAGTGCACTGTGAGGTCTCCACCCGCTTTCAAAGACAAACTACAATTG
>seq_310
AATTTTGCAAATTGCATTCTGATGCTTGTGATGAACACAAATGTACTTGTGTAGAGACATCCTCCTTTTTGGCCCTCTTA
>seq_311
AGCAGCAAGGTGCGCAACATGGCTGCCAGCCCCGCCTCCCACCCCCACCCCGAGTCCTGAGAATTTAAAGAAACCGCAAC
>seq_312
GAGTGGGGCTCACAGGATGGAGGGGAAGGGAAACCGGGCCGTGTGGTGGACATCCGTGGCTGGCTGGAAGCTCAGGCCCC
>seq_313
GCTTTTCATATATTTTCAGTATTTTTATTACTATATTGGTATTTTCTTTGTATAAATTGACGGCCCTCAACACATACTAC
>seq_314
TCAGTAAATACTGCTCACTTTCCCCAATGAATGTCACCATCAGAAGGCTGTTTGTTACTCCTTTACATGTGCATAACCAC
>seq_315
TCGTGCTCCTGGTCCATGGCGTCACGCTGCCCGGAGCCTCCAATGGCATCAATGCCTACCTGCCTGCTACTTGAGGGCCA
>seq_316
AAAACCACAAAGATCCTTTTTTGGCAAGTTGTTACGGGAATTTAGACTTGTAGCAGCTGAGAGATGGTTCTAGATCCCTT
>seq_317
CACATTTTATTTTATTATGCATGAAGTAATATGCACACATTTTTTAAATGCACCTGGAATGGCTGCTGCCCTGGCTGGGC
>seq_318
CAAAGAGAAAGAATAGAACTTGGACGATGTATTGGAGAAGGCCAATTTGGAGATGTACATTGGAGACCGGATAATCACTA
>seq_319
GCTGGCCCCAGGAATCTAACTTGAATCGGAAAAGAAAGAAAGAACAGCCTAAGAGCTCTCCTCCCTTGCTGGGCGCTCTT
>seq_320
CAGCACAATCCACAGCCCATCAACACCCATTAAAGATTCAGATTCTGATCGATTGCGTCGAGTCGGGGGAGACGTGCAGG
>seq_321
TGCCGCTGCTGGAGATGCGTGCCCCCGGCGGCTACCCGCTGGACCGGCCACTCTCCCCAGAGGGAGCTGTGTGGCTGCAT
>seq_322
GTCCTTTCTTCCTGAGGTTGTGCGGACATGGCATAAAATCTTCCAGGAGAGCACTGTGCTGCCAGCCAGCCTGGTGGATG
>seq_323
ACTTCCATGGTCACTAAACAGCCTTCACCCCGGGCCAGGCCATCGGGTACTCGGCCCGCTCGCATCCCCTTGGAGGTGCC
>seq_324
CAAGAAAAACTAAAGAAATTTATGATTCGAATTGGAGTCTTCAGCGGCTTGTATCTTGTGGTGTTTGTTCTGGATGATGG
>seq_325
GGAGGGGCAGGGTGTTCTAGAGGTGAGAAGAGGGCCTGGTGGAGATTCCCTGTCTTCTGACCTCCACCGACAGTGGCATC
>seq_326
GCCAAGGAGTATGATCCACTCAAAGCGGGCAGCATTGATGGCACCGATGAAGACCCACACAAGTGCAAACTGTGTAGATA
>seq_327
TTCTGGACAGCATATGACAAGGACGAGGACCCCTATTCTAGCCAGTTAAAGCTGGACAGACCTGTTTCAGTGTGCTTGTC
>seq_328
GTGAGGCTCTTGGGGGTGGTTTGACCCTGCTTACCTGGGAGCACACTTTTCCCTTCCCCGGGATAGGAAGACGCTGGACT
>seq_329
AAAACCCACCTCACCTGGCAAGGCTATTGAAAAAAGAGCAAAGGATGACAGTAGGCGGGTGCCACTGAGGAAATAGACAA
>seq_330
TTATTAATGGGTCATAAAATAATTCAGCTCTATTTTATACACTAAATATATCAACTCTATTGACTACTTAGTGGTGTATA
>seq_331
ACTATCCTGCCCCGCGAGTTCTACGCCTGGATCCGGGAGCATGGCCCAGAGAGTGGCAAGGTGCAGTGGCGCGATCTCGG
>seq_332
CATTTTCTGCATAACATTTACCCCTGTGCCTTTATAGATTCTCCTGAATTTAGATCAACTGCGTCATGGGGGGCAGATCC
>seq_333
CTGGTGCTGAGGTGCCAGAAGGAGACCGACTGTGACCTCTGTCTGCGTGTGGCTGTCCACATAAGAAAAGAGAAAAGCAA
>seq_334
ACCCTGCAAGCTGCATCAGGCTTTATCCTACTTGTTCCTTTGGTGAACCAGGTTCACTTAGCTTCATACGGGAGTCACAT
>seq_335
CTCCGCCTGGTGGCCCCAGACGTGGAAGGCATGAGCTCCAGTGCCACTTCAGTCTCTGCTGCCCAGACTTCCCGTGTCCT
>seq_336
CATGGGGCCCGGCGGATGTGGGTCTCGCCGCTGAGTGGGGCTCACTGAAGCCTGGGTCTCGCTGAGAATGATGAAATCTA
>seq_337
TTGATCCTTTTCACCTCCCTGATCCCCTTCATTTCTTCACCGCGGTTCCTCGTCATAGGGACCAAGCTGAAGCCACCACG
>seq_338
CACACAGGAGAGAAGCCCTTCTCCTGTAGCCTTTGTCCTCAGCGCTCCCGGGACTTCTCGCCACTAATTATCTATGAAGA
>seq_339
CACTGGTGCTCTGGTTCCCAGGTCCCCAGAGTTTCACCGGTGAGGACTGCGTGGAGTTCCCAGAATGAAGCGGCGTTTGG
>seq_340
GAGCTGGAGAAGCAGGACAACAGCTGGAAGGAGACACGCAGTGAGAAGATCCACGACAAGAGAATCTTAATCCTGGAGTC
>seq_341
TTCAAGTTCCACAACATGCGACCCCCTTTCACCTACGCCACGCTCATCCGCTGGGCCATCATGGACACTATCAATAAGAA
>seq_342
AAACATGTGCTGAGTGGCCACACCAAAGGAGTGTTGGCCGCCATCAATTTGCAAAAACTTCTTAAATTAAGACAACAAGT
>seq_343
CCAGCTCCAGCGCTTGGCTGAGGAGTTGAGGAGAGGGTATCAGGAGGCACAGCACCTGCACCATCTCCAGAGACAATTCC
>seq_344
TCCAGTGATGAGACAGACGTGGAGGGGAAACCCTCAGTAAAACCAGCCCAGGTCAAAGCCCTTGGACCAGGAGTGCAAGC
>seq_345
GGTGGACCCCATGCTGTCCAAAATGATCTTAGCCTCTGAGAAGTACAGCTGTTCAGAGGATGTGTTTCCAAGAGAAGTTA
>seq_346
CAAAAGACCACCATCCTCAGAAGCCAAGTTGTCTTTTATGAAGAGGCAAGGAAAGGGGAATGGTGGCTCGAGGGCTTGTC
>seq_347
CTATCTTCAAGCCCCTGCGCCATGCCACCATCGTCCACCTCTGCCTGTGCTGGCAGCTGGTCAGACAGTGAGGAGGACCC
>seq_348
GAGATGAGCGAGTCCCCCCGCCCAGATTCCGGCCCAGGTACCGAAGGCCTTTCCGCCCCAGGACAAGAGGAATGGGAACA
>seq_349
TCACCAGCACATGGTATTACCGGCCTCGTCGGTGTGGTCTGTCTGATGGGCGCAGGGGTGAACCGCGTCCTGGCCGACCC
>seq_350
TAAGTTAAATTTGCTCATACAGCTTGAACGTTGTATTTGCAAAATTAAGCCTTCGATTTTGACCCCTCCTCCCCTCACTC
>seq_351
CAGGTGTTATCTATGTGAATGGACCTCTGGATTATGAGACCAGGACAAGCTATGTACTTCGTGGACCCTGTCCTCGCTGA
>seq_352
TCAGAAGGAAATATTGATACCATATCTTCTAATAGTTTTGCTCTGTTCCCAGTGAACCTCTGTAGATAACAATAGCAAAG
>seq_353
CTCATTTGTACAAATATGGAGGACCTGCGAGAGCAGACCCATACCAGGCACTATGAGCTTTCGTGAAGAGCCAGGTTGCT
>seq_354
CCCTGTGTGGGAAGAAACACTGACATTTACAGTACACATGCCAGAAATAGCTTTGGTTCGAGACGACCACCATATTCACT
>seq_355
CATCAAAGACTGTCCAAGCAGGAAAGGAAAACTTGGTTGCTGTTTTATGTTCTAATGGATGCTCAAGCAGTTCTCCCACC
>seq_356
ACAGACCCCGCAGCAGTCAAGCTGGAGAACTTCCCCATCCACGCCATCACAGGGGTGCTGTTGGTGTGAACCATGGGGTG
>seq_357
ATGATTCCCAGAGTCTCATTCATCCAGCTCCTCTTCAGACAGAAGGTCCCCATGGTCAGAACAGCTAAGGAAAGAAGCTG
>seq_358
CATTTTCCTGGGGCCACGGCAGCTCCCACAGCCTGACATTCTGTTCCCGGGAGAAGAAACGAAAGATATGCTTTCAGAAT
>seq_359
GAGCTGGCCAGCCAGCCTGACGTGGCTGCCTTCCTCATGAGTGGTGTTTCCCTCAAGCCCTGGTGGAGGCTGTGCTCTCA
>seq_360
CCCCTCCACCCCCACCACCCCCAGCAACACCCCGCAAAAACAAGGCTGCCATGTGTAAGCAGCCAGTGTGAGCAGGAGCT
>seq_361
CAGAAACTAGAACAGGCTTCAGGGGCCAGCTCAAGCCAGGAGGCCGGCTCGAGCCAGGCTCATGGACTTAAACCATTGGA
>seq_362
GTCAACCTTCTCTGTAAGTGCCTGGTAAGCTTGCCCTTGCTTAAGAACTCAAAACATAGCATCGCCAATGAGTTCAGCGA
>seq_363
ATTTTCTTTCTCTGACTCTCATCCCTATTTTACCTATTTCCATTTTCGTCTATCCCATCTCCTTCCAATGTCCAAAACTG
>seq_364
CAGTCCGAGCGTGCCGGACACAGCCAGCCGAAAATGAGAGCACACCTATTCAGCAACTCCACTGACGAAATCAGATGATT
>seq_365
CAAGAAGAAGCCACTGAAACAGCCCAAGAAGCAGGCCAAGGAGATGGACGAGGAAGATAAAGCCCAATACGGCAGTATGA
>seq_366
TCTCTTGCGGCTATTGAAAGACGCATTGCAGAAGAAAAGGCAAAGAATCCCAAACCAGACCTCCTGTACTGACGTCAGCC
>seq_367
GTCTGAACTTGCCTTTTCTTTCTGGAAAAGAGGGCAGTAATAGGCAAGTTTTAAAAGAATTCAGAGAATTCACGTTGGAG
>seq_368
GTACACGGTCTATGACGATGGCGAGGAGAAAAACAATGCCACTGTCCATGAACAGGTGGGTGTATCTCTCAATTACTTGA
>seq_369
GGTTGGTTTATGTTATGATAGCAATTTTCTGCATAGCATCAGCAATGAGTCTGTACAACTTTGGCCAGGCTGGTCTCGAA
>seq_370
ACATTGACCAGATCTTGTTAAGACGAACTACAACCATCACCATTGAATCTGAAGGAAAAGGGAGGTGCACCTGTGTGAGG
>seq_371
CACCAGATTCATTACAATTCAAATCGAAGAGTTGTGAACTGTTATCCCATTGAAAAGACCTACATCTGTGCCGAGCCCCT
>seq_372
CACCGAGGGCAAACTGAGCCAGCCACTATTCGAGCTGCGCTGCTCCAACAATGTGGTACAGAGGACCGCAAGGACGGCTC
>seq_373
CCAGGCTCAGAAGCCAGGGACAGACTGCCGACGATTACCAAACTGAATCCAGGCAGTGCCGCAAACTTGTGTGATTATTA
>seq_374
ATAGAGGACGATATGTTGATGGCCTTTTCCTACCTCCGAGCAAAACTGTGTTGCCCACTGGAATTATGCTACTCACCAAT
>seq_375
ACCCCGGTCTGACCACGTCCTTGGCTGTCATGGCCGGGGGATGCCGGGACTCCTCGGGCTCCCTGCCCTACTGGGATAGA
>seq_376
AAAATATATGTGCCAAAAATTAACGCTTTTTTGTTAGTACTAATTACTTCATGGACACAACTAATTGCCTATTGGACACC
>seq_377
TTTGCTGAAAATGGAAGATGTGGCCCTGACCCTCACTCCTGGGTGGACACAGCTGGATTCCCTCACGTTCTCAGGCCTCC
>seq_378
ACTGTAGAGGTCGCGGGCGCTGCGAGAACGGCGTGTGTGTTTGCAATGCGGGCTACAGCGGTCAAGCCTGAATGAACATC
>seq_379
CACAATATCACCATGTGCCCGCTTTGCGACAAGACCTGCAGCTACTGGAAGATGAGCTCAAGTGATGTGCCTTTACTAAC
>seq_380
TTGGCATCAGCAGCTACATGAAGGTGAGCATCTGCCTGCCCATGGATATTGACAGCCCTTGGCAGCAAGAGTTTGCAGCC
>seq_381
GAGTACATTTCCACAACATTCCTGGACAAACAGAATGAAGTGGAGATCCCATCACCCACGGAATTTTACATAAGGAGAAA
>seq_382
AAAAGCCAGCCAGGAGCTGTGGGAGGAAACGCCCTCAGTAAAGATGACCGCGGTCACTGTGTCCAGTGTAACTGTGGGAG
>seq_383
GGGGCCGTGGTCCCCTCAGCCTCCATGGGGAGGGAAGAAGGGGGAGCTCTTTTTTTACGTGGGAACCATGCCCATGATGT
>seq_384
CTGCCGGCGATGGGGCTGCGAGCGGCCGCCTGGGAGCCGCGCGTACCCGGCGGGACCCGCCCCTGTTTTGAGATTGTTTG
>seq_385
TTGACGCCTCTGACACACTGGCCCTGCCCCGGCACTGCCTGCTGGGCTGGGACATTTTTCCCCTGGCTTCCTGGGTGAGA
>seq_386
ATGCTGCTGTGAAAAATGCAAAATAACCTGGTTCTGACTTTGTGATCACTCATGTCCCATCTTCCCGGACATTCCAAGCC
>seq_387
CCTATAAGCCATAATTTACTTTTAAACATTTTATTTTTTTCAAAACATTTGAGAACCTTTCCCCAGATTCTATGTAATCA
>seq_388
ACCTGAAAGACAGAGTGAAGTCCTTGCAGACGGATTCCAGTAATACAGATACTGCACTGGTCTTCTCCGTGGGCCCCGTG
>seq_389
ATCGCAATGTGGGCATTGATCAAGCCAGCTGCCAGGGCAGCGGGCGCAGGGCTTGGGCACAGACTGCTATATATTCACCA
>seq_390
ATCTGACAGAGAAATAGAAAAACTCAGCCTTGTGGTCTTGCCGGTCACTTAGCTACAGATGCCTCTTCCAAGAGGTGCTA
>seq_391
CTTCTGGAGCAGGACAGAAGATATGCAAAATGTATATTTTCTTGATTCCTGACCATTGATCTTGGCAGGGAATATTTAAA
>seq_392
GAGCTTCCAGAGAAATCTAAGCAGCAGGAGATCTACCAGGAGCTGACCCGGCTGAAGGCTAAAGGAAAAAGAGGAAGGTA
>seq_393
CTTGCTAGATCCTCGTTGTGCCCTGAGGTTCCAGTCCCTTTCTCTTCTCCACCAGCAGCAAGGTGGGCAGATCACCTGAG
>seq_394
ACTGTGGCTATGCCAGCCAGCGCCCAGGTGCGGGGAGTGGACCTACAACCCCTTGGAGCAGAGATCCGAGGCTATGAGCT
>seq_395
TTAGGGGGCACTTCAAGTAGATAGCTTCTATTTCCTATATTTGTCTTATATACAAGTATTCCAAGCGTTACTTTCCTACC
>seq_396
AGCCTGGCCAATATGGTGAAACCTCGTCTCTACTAAAAATACAAAAATTAGCCAGGCATGTATGACTGATCCTTATGGTC
>seq_397
ACCAGAGGATTATTCTGAGATTATTGCAGCCATCCTTATTGGAGATCCAACAGTACGCTGTTCAGTACCCTTTCAAAGGT
>seq_398
TCTGCCTCTTCCAGGCTTGCGAGTGTCACAAATGTGTCCTCATCCTGGAGCGCCGCAGGGATGAAGCCGGCGACAGGACT
>seq_399
ATGGTACCAGAGCATATTTCTTTACAAAAGGGGAAGTCCACAGTATGTTCTGCAAAGCCAAACGCTAGGTGGCTGGGTCC
>seq_400
ACAGTCTCCAGCCAAGCATCTCCCTCGGGCGGCGCCGCCCTAAGCAGCAGCACAGCCGGTATCTTCCCACCACAGCAGTA
>seq_401
GTGTCCAGCAAAGGCTCCATGGTTCTGGCCCACAGTGGTGGCCTGGACACCTCCTGCATCGGAACATTGAGGACATCTGC
>seq_402
ACACGTTCCGGGTGCGGAGCGGGACCAGCCTAGGGAGGGAGGGGGTGCAGGTGGGGGTCGGGAGTACCTGGCAGGCGACG
>seq_403
TTGAATCCTCAAATACTTGATTGCCTATAAATTTAAGGAAATACATGGCAACAAATTCAAGGCGCCCCGCAGGGCGCACG
>seq_404
AATATTATTCTCTATGATCCTTCTAAAATTATAGCTGGAGACAAGGAAGTTGTGATTGCCAAAAAGACATCAAGTCCTTT
>seq_405
AACTCGATGAAATACTACGATGACTGTGCCAAGATTCTGGGGAACACCATAATGCGGGAGCACAAGGAGCCGGCAGGAGG
>seq_406
CCAGGTGCTGGTGGAGCACAATGTCACCCACACCTACGCTGCCCCAGGTGCTGATCCGCAGTGTTTGCCTTGCGGGCACG
>seq_407
TATAGTGGACGAGAAACAGCATATTCCAATGCATCCCTGCTGATCCAGAATGTCACCCGGGGCTGTAAGACGCATTGTGG
>seq_408
TAAAAGAAGCCTTTTTTTTTTTTCTAGGAGGCAGGTTGGGTGTGGAATGCTAATACAGAGAGTTGTATCGCGATAGTTCT
>seq_409
GTGGGGGCGGGAAGGTCCGAAGGCGGCGGCCTGAGGCTGCACCGGGCACGGGTCGGCCGCTCACTGCTAAATTCAGAGCA
>seq_410
TCTGAAGTTCCTCAAGATGAAGATATATACATTCTTCCAGATTCATATTAGCTTTTCAAAACATCCCTGAGCAGAAACAA
>seq_411
GAGAGTGGCTCTTTCTGATTTGCAAGGGCACTATGGTCAGGGCAAAGGCATGGCCCAGGTTCAGCTTGCCTTTTGCGTGG
>seq_412
CAAACCAGACCACCTTCATAATTGGAGAAACACCAAAAGGAATCCGCAGAAAACAATTTGCACCCCCAGAATGAGCAGAG
>seq_413
AGTATCATGTTGCTTCTCAGTATTGTGTTGCTTCTGATTCTATGAATGTTCATTTTAAGAAGTAAAGAGTACGAACTAGT
>seq_414
AATTACAGTGAAAAGTTACATCTGTGTGGCCTATATGACTTGCTCATTTGGGATTTGGAACACATTATCACAAACTTAGT
>seq_415
ACTCCCCACTAACAGCGCCACAGAAAGAGAAGTGACAGCACCCGGGGCCACGACCCTCAGCACCGTGAGCGGCATGCTGG
>seq_416
GGTGTATATTTTAACAATCACTACCCCCTTGAAGAACTCTGACTCAAGAAAGCGGAAGGCAGCTGGGGCGGCCCATAGGC
>seq_417
GTAGAGACCGGGTTTCTCCATGTTGGTCAGGCTGGTCTCGAACTCCCGACCTCAGGTGATTCCTGGTAAAAGTTTTTACA
>seq_418
GGATCCCATTGAGAATGAAGAAGACCGGAAGAAGGCTGTATCCAACATCAATACACTTTTGTCATCATGGTAGATGTCTT
>seq_419
ATAAAATGGAAATTGCATTGAGTTAATGAAACAGACACTTTTAGATCAAGAAAACACTTCTCAGAGCATCGTTCTCTTCC
>seq_420
CACTCCCTCACTGGGTGGTCGACACCCAGCAACCCCCTGGTGATCATGGTCACAGGAAACGCCTGGAACCCACGCCTCCT
>seq_421
CTCCCTAAAGAGGGCCACGAGCTGCGAAAGGGCGGGAAAGGCAGTTGGAGAAGAGGTAAGTGGGATTTTATGGGTTTATT
>seq_422
AATCATGAGGATGATGTGTTGGGGTTTCCCAGCAATCAGGACTTGTATTGGTCAGAGGACCAGAAATCCACACAGCTGAA
>seq_423
AGTTGTACTTAAGTTCAATTAACTACAGTATAGAGAAAAATAATTATTCTCTTCTTTGCAGTTTTTCTGGAAGAGGACTT
>seq_424
GCTCCAGTTTCACCTCTTTGCTCCCTGAGTTCACTCTCCGAAGTCTGATCCCTGCCAAAAGGCCGTGACCCTCGGAGGCC
>seq_425
TGTGAAATATACGTACGGTTTTACGTCAAAAACAGTCGAATATCAGCTATTTCATATGGTTACAAACCAAAGAAGATGGA
>seq_426
AGCTCGCAACTCTAAGATTTTTTTAAACCACAAAAACCCTGGTTAGCCATCTCATGCTCATCCAGGAGGTGCAGCAGAAG
>seq_427
ACCTTCCTCGCCCATAGCTAAGGACCCGAGGTATGAGAAGCGCTGGCTGGACACCTTGTCATAGAGACAAAGAGGCAGGC
>seq_428
AACCTGGGCTCCTGCCCAGGACAGGCACCAGGGTCATGGCCTGGGACCTGGACACTGGCCATTCTAATGCTGGCTGCTCT
>seq_429
TCTTCTTTTTTTTTTTGGCTTCTTTTTTCCTCTCCCCTTCTCCGCTCGTCATTGGAGATGTCAGGAGTTTTGTTGGTCCA
>seq_430
TGGTTGTAACATTTGTAGCAGGTTACATAGCTGGAGTCTTTTGTGCAATTGTTTCTCACCGCAGTGTGGACTGGGCTGCT
>seq_431
TAGTACCCTCAAGCCCCTTCTTGGGACAGCCCCAGGCACCCCCTGCCCCTGCCAAAGCAAGATGTATCCATTGGCATTTA
>seq_432
CACAAAGACTGTCCCTGGGGAGAAGAACAGAGACCCGGCTGGACGGGAGATCATGCAAGGGTGGACAAGGACTGGGTCCC
>seq_433
AGCACTTGGAGTTCTTCAGGGAGTTCCTCAAGGAACGGAAGGCTAAAATCCCATTGCAATCCCTTCACGGAGAAAGATTT
>seq_434
GCATTTGCTTTGAGACCGCACAGGAGTGTCTTTCCTTGTAAAACAGTGATGATAATTTCTAGCAGATCGGGCTCTCTTCC
>seq_435
AAATTAATATAATATTTTCCCCACAAAAGAAACACTTAACAGAGGCAAGTGCAATTTATATGTCTTTTCATTACCTTTTA
>seq_436
GAGACTGTTCAGGAAAGAAAACAGAAGGATCGAAAGGCACTCCATGAGCTAAAACTGGAACAACAGAAGCTGAATCAGTT
>seq_437
TGTGCTGATCACCACCACCTGCTTGCTCCAGTTGTTTCTGGAGTTGGAGGCAGCTATTGGCATGGGCCCCATTCCAGGAC
>seq_438
GCTTCCTTTTATTGCGGGGCCTGTGGATATTCGTCACTTCTTCACGGGATTGACTATTCCCTCTACTGAAAATACAAAAA
>seq_439
CCCCCTTAGCTACCCTGGAAGTCACTTGCCAGCATAGTCCAGTTTTATTACATGTGGAAAGAAACTAAATTCCAGTAATT
>seq_440
AAGATTATGAAAATAACAGCTTTGAACAGTTCTGTATTAATTTTGCTAATGAACGTTTACTGCTGGAGGCGCTGCAGGCT
>seq_441
GGCTCCCCGTGCTTCTTCCCATTGCTTCCTACTAAAGAGGACAACAGGAAAAAGCACCTATTGTTTTTAACATGAGACTT
>seq_442
TGCGACGCTCTCTTCCTCATCTTCTCCTTTGTCTTCTTCTACACCCGACTGGTCCTCTTTTGTGCAACGCCTGCGGGCTC
>seq_443
AGGAAATATGATGCCAGTCTGAAGGAATTGGCACAGTTGAAAGAACAGGGACTCTTAAACTGGGCATTTGATTGATGTGC
>seq_444
AGTAGCATTGTGTCATTTCATCAACAAGTATTTCTTTTTTGGCTTCAACTACATGTCAGGCCTCCGCTCCAGGCTTCCTT
>seq_445
TTGTGTCCAGGACACAAGACACGCATCCCTTGTCTGGCCCCAGGCTGCCATCACTGTCACTGACCCCTTCCAGAGCCGCC
>seq_446
TCCAGAGCTGGGTCACCCCTATCTCCAGGAAGACGGATGGCCTGGCCATTCATTCATGGGACAGCCTGAACAACAGCTAC
>seq_447
CCGCCTCAGTCTTGGGGGCTATGCCAAATTGGGAGGAGGAGGGGACTTGGGGGCCCGGGTCGCCGCATCGTTCTTTGCAT
>seq_448
CCAGAGCCCCCTGTCCCCCAGCTTCAGCCGGAGATTCTGAGGGTGGAGCCCCCACTTGCTCATTTTCCCAACTAGATGGC
>seq_449
GAAAGTTCCAGATCCCCCAGGAGGTCCTGGTGCGGTTCCTGTTCTCCATCAGCAAAGGGTAGTATGAACACAGAGTCTGC
>seq_450
TCTTCAGACATTAAGTTCACGTCATCCACTGAAAGGAAGGGTCCTTGCGTTGACAGCGTGAACTGGCCATGGTATAATGG
>seq_451
ACCTAGGTATTTTCAGCCAAACAATTCTCTTATCTGTAAATATGTGCCCTGTGAGCAATTTCCACCGCCTGGGCTTCCAG
>seq_452
TTCTCCTGGATTTGGTATCTATGTTGGTACGACTCCTGGCCTTTTATCTAAAGGACTTTGTCAGGGGGAACTTGCTCCAC
>seq_453
ATGAGATCTGGACTCACAGCTGCCCCCAGAGCCCAGGCAATGGCACTGACGCTTCCCATTTGGTGGGCAGTGGGGTACGC
>seq_454
AAAGAGCAAAGCTTCAGTAGGTTCCTGCCTGATGGAGAAGTCCTCGGGAAGCCCTTGGCCACAGTGTTGTACAGTGTTTT
>seq_455
CTCATAATAAAAATCTTACATTTCCAACTTCAAAATTGGTGCTTCCATATTTGTTGATAACTCCTGAGAGCCAAAAAAGA
>seq_456
CATTCACCAGTGAAATATTCAAGGGGGCAGTTTTCCAGTCATTGGATGGAATTGTTGTCTTTTCAAAGCGCATCGAAGCA
>seq_457
TCTGCTTATTCTCCTGAATGCGCTTGACCCAGGTGGAACGAAAGCTGACCACATCAGGGTTCTCCCCTCTGGAGTCTGAC
>seq_458
GGCAAGACCTTCAAGTTCCAGAGCAATCTCATCGTGCACCGGCGCAGTCACACGGGCGAGTGGGAGCACGGTTCAAGAAA
>seq_459
GATCTTGGAGTGAAAATATACTGGAATATTTTCTGAGAAATAGCCAGATTACAGCAGAAGGCCAGTCTCTTTCTCAGACT
>seq_460
TGGCACAGCCCTTCGCCGGCCGCTGCCTGATTCTCTCCTGGGACTACAGCCTGCAGCGCTGGAAACCCTGGCCACCGGAG
>seq_461
GATTGACACCTCCTGTCCTTGAAGAAATGGGACACTGTGACAGTGTTTACCTCTCAGAAGTTACAGAACTATTTCAAATT
>seq_462
CCATGGAAGGGTGGGTGCCACTGCTGCCGTGTACAGTGCTGCGATTCTGGAGTACCTCACTGCTGAACGGGCCCACCCAC
>seq_463
GTTCCTGAAGATGCGCGCCTATGACTACATGTGCATGGGCTTCGTGCTGCTCTCCTTGGCGATGATACCAAAGAGGCAAA
>seq_464
GAACAAAGCAAATTAAAACGATATCATGCCTACAATGGTTGGAAGAAAAAATACTTGGAACCTAGTTTTTTAAGCTAAAT
>seq_465
ATTGGCAGGCCTGTCCAACTTGGTGGCAAGGACAGAGGGCCTGGACCAGCAGGTGGACTGCTAAGAGCAAACAGGTGCAG
>seq_466
TTTTAAATTTTTGGTGTCTAAGATTTACCACTAATTACTAATATATGCCTTTCCAATTCAGGGATGTTGAAGAAGAGGAG
>seq_467
TTATTCAATTTATACCTAGCACTTTATAAATTTATGTGGTGTTATTGGTACCTCTCATTTTTCTGTTTCGTAAGATGTCT
>seq_468
GCGTCACTCCTACTGCTGCATCCGCTCCCCACCCGGGGGCACTCACGGATCCCTCAAGACACTTGAGAGCTCAACCCAAT
>seq_469
CCCTGTTTTTAGAGCTTCCAAATGTGTCAGAATAGGAAAACATTGCAATAAATGGCTTGATGTGTCAGGGTGGTGACTTC
>seq_470
ATGTTATCATTTGTGTGGAAGGAAAAGAATTTCCTTGCCATAGAGCTGTGCTCTCAGCCTACTTTAAAAAAACAGTTTCC
>seq_471
GTGATGTCTTATATGCTTACGAGTTTATATTAATTCAGCTGAACAAGAACTACATCTTAAGAAATGACCCTGACCCCTAT
>seq_472
ACCAGCTCGGGGGTTGGTTTCAGTCATCCTTATTAACAAGTGTGGCAGCAAGGAAGAGAGGAGAGATGTGTACAGAGTTC
>seq_473
GAAGGGGGAGGACCCGGTCCCCACCTGCCTCACCCGCACGGGGCTGTTCCTGCGTTTCCTCTCTCAGAAGAACCTGGAGT
>seq_474
CCCTTTCTTAAAGATACTCCAAGCCACATGCCACTAACCACAAGCAAGCTGGCTGCAAGACCTGCAATCAAGAATGAATA
>seq_475
GGGCCCTTTCCCTTCTGGAGGAAGCACAAGCCTCAGGGAAGGGGAAGCAGGATGCGGAGGAGCAATGAAATTCTGAGGAT
>seq_476
ACTACAGTGTCAACAAGAAAAGTGGAGATTACGTCAGTTGTGACGATCCAGAAGTGGAGGGTATTCCAAATCCGAGCCCG
>seq_477
TGAAAACCAAATTCAGGCAATCCCAAGGAAAGCTTTCCGTGGGGCAGTTGACATAAAAAAATGTCCAGGGCCGCCGGGTC
>seq_478
TGCCATGCCAGGAGTCACTGGACATGTTCATCCTAGAATCCTGTCACACTACAGTCATTTCTTTGAGTTGATGTTTGTAA
>seq_479
AAGATAACTATTTCCTTTTCTTGTTGAATACCTTAGAATAGTTATCCCCCCCTTTTTTTTGGTCTGGACAGATTACATGT
>seq_480
TCCACTGCACGCCAGAGGCCCATTTACTCCTGGGGCAGCTGCCAGGTCGTCCTCACCATATCAGTCCAAGAACAATATAC
>seq_481
ACAGCCATCCTGCTGCTGGCACATGGCTCCCGTGAGGAGGTGAACGAGACCTGTGGGGAGATTCTTGACTGAAAAGTTCC
>seq_482
GCATTTAAGAAATGACAGAAACAGAGAAAGCATTGAAAGAGTGGATACTGTAAAGAACATGCCTACCAGACCAACATGTT
>seq_483
ATATTGCAGCCACTGTATTCAGAAACTCTCTGCAAGAAGCTGAAGCTGTGTTATATGAGCTACCTCCATCTAGAGAAACA
>seq_484
TTACATTTAAGTGATTTTTACTTTATATTTTCCATTTGTTACAGAAAAAAAGTCATAAATTGGTTGTTTTGTTTTCTCAG
>seq_485
GCGCCCTGCTCTGGCCGTTGCTCCCGCTCCTGCTCCTGCTGCTGTCGGCGCGGGACGGCGTCGCTGCCTTCCAAGGACCA
>seq_486
GGCCATCCTGCTGCTGGCACACGGCTCCCGGGACGAGGTGAACGAGACCTGCGGGGAGGGATTCCACACTGAGGCGAGCG
>seq_487
GCTTTCTTTTTTAAAGGAAGTAACCTACTTTTTTCTTTATCAAGAATATTTCTGAGGTTGCGCCAAGATCGCCGCCCCGC
>seq_488
GGGTATGGTCATCCACATGTTGCAAGAGAAAAGGAGCAGATAGGGGAAAGTCAATTATGTATCAACCAGCAGACCCCGCC
>seq_489
GAACAGAGTGATGGTCAGGTGTCTGGCCTGACGGAGGAAAGAACTGCTGAACAGACTGAAACAGAAGTTCAGCCTTGTAA
>seq_490
CCACCATTAATATGCCGAACACTTCGGTTGTTCTGGACACTGATGCTGAGTTTGTTAGTGAGCTTCTGGTGGATCAGGCT
>seq_491
AGTCCTTCAGTTCTTTGGGAAACCTTCAAAGACACATGGCAGTGCAGCGTGGAGATGGACTGCAAAAGATCAAGAAAAAG
>seq_492
ATTGAAGCTATTTGGGAAGAATGTAAAGAGATTGTGAAGGCCTCTTCCAAAAAAAGTCATATTGAGGAGCTTCAGCGGGA
>seq_493
CTACATCATCAACATCAAGTTTGCCGACCAGCACGTGCCTGGCAGCCCCTTCTCTGTGAAATGCTGTGCTGTATGAGAAG
>seq_494
CCTCCCGGCTGGACTGGAGCCTGGCTCCCCTCTTCGGTGAGCTTCCAAGGGCCACCCCAGGGCTGTAAAACGGAAAGGTT
>seq_495
TCCCGGGTGGCCTGGTAAGAGGGCCCTGCTGGAAAATGGGGGTATGGGGAGGAACTGGGCACCTCCCGTGGGAGCCTCCT
>seq_496
TGGGCCCGTGCAGGGCTCAGCTCGGCAGCAGCTCTGAGGGCAGCTCAATGAAAAAGTGAACAAAGTGCTGGAATTATAGG
>seq_497
GCTGCTCCCTGATGGGCGCACGCTCATCGTGGGCGGCGAGGCCAGCACGCTCACCATCTGATGAAAATGTACTGGAAATT
>seq_498
CTGTGTCATTAATGAGCTTAGAACATTGCTAAGCAAATATTAAGCCATCTATTATCTTATTCTGCTACAACCCTCTGACC
>seq_499
TTCTCCCAGGGTTTCTTATCAGCCAGCCGCCGCTGTCCCCGGGGGAGTAGGAGGCTCCTGATCTGGATTGAAAAACACCA
>seq_500
ACTGATCAGCAGACTGGGAGGTGGGGAGAAGTCCGCTGGTGTTGTTTTAGTGTTATATATCTTCCCTGCCTCACAGATAC
>seq_501
AGCAAGCTCACCAGGCCTCTCAGAAGTCCCAGCAGGATCTCACGGACTGCCGGGTCGGCGTTATTTCTGAGACACACTGA
>seq_502
TTTGAAGCTTTCTTAACTCAGAAAGAAACTTCCAACACAGTTTCCCAAAGAAAAATGGGCGAGTGGCCCAGACTTGGAGC
>seq_503
GATGCCTTTCATCACCACCATTCTGGGAGGGCTGTACCCATCCAAGTCCATCCTCCTGTCTAGCCAGAGGCAGAAGTTAA
>seq_504
CAGCTGCAGGCATGGTCCCTGGAGCCGAGCCTTCACCACGCACTCGTCCAAGTTCGGATGCACCGAGGCCGGACCTTGGA
>seq_505
AGCTACACAGCTTGACCCTCAGACGGGAGGCAACTGAGCCTCCTCCATCCCAGGAAAGGGGGAAAGGATTTGGGAACCCA
>seq_506
TACTCCGATCACCAATGTACCTCCAGAGGTAACTGTGCTCACGAACAGCCCTGTGGAACTTTCCTTTCCCAGTTGTTACC
>seq_507
CTTCTCGGCCACGTGGTGTGGGCCCTGCAGGACCATCAGACCATTCTTCCATGCCCTGTCGAAACTTATCAGTTGATATG
>seq_508
ATTTACTCTGAAAGTGTCTTACTTAGAGATTTACAATGAAGAAATTTTGGATCTTCTATGTGCGGGACCTGCGGCCCGCT
>seq_509
AGGGTGGAAACACTCTGATCTGAAGCCCAGCTGACTCCACTACTAATTTGCTGTAAAGCTAGAAACAAAAACACTGAGAG
>seq_510
TTGCCTTGGCAGCTGGGTGGCTTGCCTCCCACATGGCACTGCTGGGCATTGTCTGTTAATGCTGGGAGATGCCGTCCAGC
>seq_511
CCGACAGCAACATCGTGCGGTGGTTCTGGCAAGCGGTGGAGACGTTCGATGAAGAAAGGACTGCAGCTCTCCCTGGAGTT
>seq_512
AAACCATTGTGGTCTTCAAGCAACAACAGCAGCACAAAAAACCCCAACCAAACAAAACTCCTGCCCATCATCGGCCACTT
>seq_513
TCTTCTTTATTTCGCTTAGCAAGTGAGGCAGGAGCATGTAAAGCTGCTGGCAGAGGAATAACTTTGACTATGTCTGCTCC
>seq_514
AATGGCAAGCATTGGATTACTCACGGTCGTGGCTGTGGACCGATACCTGACCATCTGCCTTCCGCTTTTCAAAGCACTGG
>seq_515
TCAGGCCAGCCACCCCTGCAGGACATGCTCTGCCTGGGAGGGGTGGCTGTATCCCTGTCCTGACCCATCAACCGCCCGAG
>seq_516
GCAGGAGGAGGCCTTGGGAGCCCACGCTGGTCCCGGAGCTAAGCCTGGCAGGAAGCGTAATGGCCTGAGTTAGGCCTGCC
>seq_517
GGAGCCCAACAAGAAAGATGTTGTGTCCCTCCTGGTGAGCGCTGTCCCAGTGCACCCGATGGTTTCAGCCCCACCCTCAG
>seq_518
CAGATCCACGCCCCGGCCCCAGCGCCCAATGACCTGGCCACCACACCAGAGTCCGTTCAGGTGAGCAAGAGAAATGTCTA
>seq_519
ATGACGAACACAAAGGGAAAGAGGAGAGGCACCCAATATATGTTCTCTAGGCCTTTTAGACAGGATTATTGTCAAAGAAG
>seq_520
GCCCTACATCCGCGCAGACACAGGCCGCCGCAGTGCCCGTCGGCGTCCCCCGGGCCCCCCTATCAGTAATTCAGGTACCC
>seq_521
TAGGCGTGGGGCCAGGCGGGGTCGCGCCCAGACCGCTCGCGACCATAGAGTCCGCCGGAGACTGGAGAGACCCAGAAGTG
>seq_522
GGCCTCAAGCGATCCTCCCACCTTGGCCTCCCAAAGGGCTGGGATTACAGGGATGAGCCAATGAGTCACTTCTGGATAAC
>seq_523
CAGATCATCGCCACAGTCATTGGGAACCAGATCCTGCCCGTGATCAACACCCAGGGCATCTCCAGAGACCCTTGAAGACA
>seq_524
CACACTTTGAGAACCACTGCTTTAGACCAAACACCAAAGGAAGATGCAGCCACCCTCCTTGAGAGCCTACCTGGAGGGCA
>seq_525
AGCTAACTGTGGCCAGACTCAGCCCCATGTCCTTGGCCAGGCCCAAGGAGAGGACTCGGCTGGGGAAACAAGAAGCTAAA
>seq_526
CAGGGACCTGACTCTGGGCTAGGGCATGAACTGGTCCTGGCCCAGGCAGACAGCACTGATATGTGCCTCTGTTGATCGTC
>seq_527
TGATGCACTCCGGCGTCTGGAGGAGGAGGAGAAAGTGGTAGAAGAGGAGAAACAAGAACACGGCGCGCGCGAGGGTCGCC
>seq_528
TCCTGAGCCAGGTTTGGATGAGCAATTCTGTGTCCCCCTGGCCAGCTTCAGCTTTCTGGGCCTGTTCATTCTAGTATTAT
>seq_529
AAACAGTTGCCAAGGCACAGACTGTGGGGCTCCCAGTGACCATGCATTCACCGAACATGATAATCATTTCAAAGGCATTC
>seq_530
AATAGTATGAAATAAAATCAAGGATTATCTTTCAGATGTGTTTACTTTTGCCTGGAGAACTTCCCCATCGAGCAGAGCTC
>seq_531
GGGTTATGCAGAGTATGCTCTTGCAGCAGACCACACTGTTTACAAACTACCTGAAAAACTATTAGAAGAACTTCTTGAAG
>seq_532
ATCCTTTCTATTTACATCCCACAGAACTGGTGACTATGAAACACTCTGGTGAACACTGGGGTACCACGCGGTACTACAGA
>seq_533
TTTTGGGGGAGAAAGCACATCACGAACCAGTCAAAATCGTGGTTTATTTCTGTAACGTGATTCCCCACCCACACCCCCAG
>seq_534
GACAGGAGATGTCGCCACAATGAATGAGCAGGGCTTCTGCAAGATCGTGGGCCGCTCTAACTTGGCAAACGAGACTGCAG
>seq_535
ATGGCCCCTGCTCTGCCTTCTCCTCACAAGGCTGTCGCCCGTCCTGAGCTCCTGCTGGACATCAAAGATGCCTTCAAGGG
>seq_536
ACGGTGGGCTCCAGATGGGATCAGAGCGGATGGAGATGCGGAAGCGGCAGATGCCCGCCGAAGAACAAAAAGAAGAAAAA
>seq_537
CATCACTGTGGGTGTGGCTCCCATTGTGGTGGTGATTGCCAGCGTGGTGACCTTCTCTGTAGCACATGCAGTACTTGGGC
>seq_538
TTGGATGCATTGGGATAGATAAATTTGGGGAGATCCTGAAGAGAAAAGCTGCTGAAGCCCTTTGCTTCAAAAGCCGGAGC
>seq_539
GGTAGAATCTAGGTATGCACTGCTTATTGTAGACAGTGCCACCGCCCTTTACAGAACAGACACCCGGGCCCGCCACCCCT
>seq_540
AACACTCTGCCCTTCATCATCACGATCTTCTGGCCGCCGCTGCGGAACCTGTTCATCCCCTGACCTACATGGAGAAACTC
>seq_541
AGTCTCCCACGTAGCTGGGACTACAGCTTCAGAAGGGAGGAAAACACAGAAGACGAGGGCGGAGGGGGAGGACTACAGAA
>seq_542
TGCAGCAAAAATGATTCAAGAAGAAAAATAACCTACAGTGTCTGTATACCTTTGTATACATCCCAGACTCTGGGCTGTCA
>seq_543
CCAGACTATGACACACGACAAGAGCTGGCGGAGATGCTCAATCTCAGGGAGTACCAAGTGTGGGTGGCACATGCTTATAA
>seq_544
GGAGTCTCCTGTATGAGGTACTGGTGTTTGCTGAGCGGCTGAGTGAGGGCCGGAACGCACAAGTGGTCTGAAGGGAAGAA
>seq_545
GCAACTGAGTGACAGCTCACCCATAGACCATCTGAATTTTCACAAACCTGATTTTTCGGAACTTCCTGCCTTTATTCCCT
>seq_546
TTCCATGTCTGCCACCTTCACCCTCAACTTCTTCCGTTCTGGGATTCAGTTTGGAAGCTGCATTTGTTTTTGACAGATAG
>seq_547
CTATAAGTCTGGAGCTGCCAACTGGATGCAGAAGTTCACTGGAGGGCCCAGCCTGGGGAACACGCCCCACAGAAGGCTAC
>seq_548
GAAATGGAAACTCAAAAGGAAAAAATTCATGAAGATACCAAAGAAATTAATGAGAAGAGCTCTTTATTGTTATCAAGATG
>seq_549
AGCTTCCTTCTCAGGACACTCGAGAGAGGCCGTGGTTTCAGGGCACTTGGGGACATCTGTTGAACTCCCGCATGGCAGGG
>seq_550
GGAAGAGTCTACAATGTTACCCAACATGCTGTTGGCATTGTTGTAAACAAAGAAGGGCAATGGAACCCATTAATTAAGAA
>seq_551
CGAAGAAACCGCAGGCTCCTTCAAACAATGCATCATCTTCACTTGCTTCATTAAATCCAGGGCCCCGCCGAGGGTAGCGG
>seq_552
TATGATAAACTGCTCTTCCGCTCAGACACCCTTCAGATAACTGACCTGGGTGTCTCAGGTAAGAGGTTGTCACAACTGGT
>seq_553
GTTCTCGAACACTAGGCAGCCCCCGGGTCTGCACCTCCAGAGCCCACCCTACCACCAGACCCTGCCTGGGCTGCCCCCTC
>seq_554
AACTCTCCTTTCCCCGCCCTCTTTCCCCTCGGCGCTTCGCTCCTCACGGACCTCAGGACGGCGCATGATTCACTGAGCAA
>seq_555
TTTGGAATCACAGAAAATGCCCAAATGAGGTCAAGATGGCGAGTGGGTGCGAGTGAGAATGAACTGCGCGGGAAGTGGGT
>seq_556
TGCTATGTTCTTAGAAGACAAAAGCAGCTCTTGCCAGTTTTGAATAATTTCTGCATGAATCCCGCTCCACTGCCACCCCA
>seq_557
AGGATGGAGACCGGTTCCCGGCGCACCATGTCATCGTCACCGTGCCCTTAGAACTTGTCAGGCAGAAGCCATGGACGACT
>seq_558
TGAAAACCCCCCGAAGCCATTGACTTCATCTTACCTGTGTTCTATCATGTTTTTCTTTTCCTTCGAGTCACCCCTGGAGC
>seq_559
AAGTCAGATTCCCACCCCTCTGACGCTCTGACCAGGAAAAAACCGGCCAAGGCGGAATCTGGGGGGCCCCTCGGTACCTG
>seq_560
CCCCAGCAAATTATCTTGTATAATGTTTAAAAACCCAAAGGCCAGATCTCCCCTTTTAACCTGTGGATTGCTGGTCCATC
>seq_561
CAACCCAGCTATGGTTCTCTCGCAAGGGAAGTCCTTGCAAGCTAATTCTTTGACCTGTTGACCCCCATCATCTGGGAGTC
>seq_562
CTCATCTAGCCCATCATTTCTTGGGGCCTGAACCCCAGTGGTCCAAAGTATTGCTTGTGAGTACCTTGCACTTTTCTCCC
>seq_563
GGATCCATGTTCCTCTTGTGACCCTGAGTCTTCATGCAAGGAGATCTGAAGCTGAACAATGCACCCCGCCCAGTTGCTGG
>seq_564
AACAAATCATTTTGATGTATTATTATATATGTATATCTGTGTAAGACACGTGCAACAGACCACGATGGTTCTTCTGGAAT
>seq_565
ATAAATTACTGAAAAGATCATTGAAGAAGAAATTCTGAAAATCACAGGAAACCAGTAGCCCTGCGGGTCTAAGAAATGAA
>seq_566
TGGGTAGTTGACAGAACCAGGAAGTGGCAGGAGTTGGAGCACCCTGGTCATGCTTACCCTAAATGCACCTCCTGGATTTT
>seq_567
GGATGACCAGGCTGTATGGAATGTGGATTACTGCCAGATCCTGAAAGACATCACGGTGGATCGTCAGACAGGCGATGGCC
>seq_568
GCCAACAACCTGACCGTGGAGATCGAAAACGAGCTGAACATCATCCATAAGTTCATCCGGTGTTGACCTCAGGTCTATAG
>seq_569
CCCCAGGCATTGACCTGACCCGCGTGCTGGCAGAGATGAGGGAGCAGTACGAGGCCATGGCCATGTGCTGGCAGGTGGTG
>seq_570
TCTCCTTCTCCCTCATTTTCTCTCATCCCTACCTATTGTGGGTTTCCGCATGGGCCGGACAGATACAGTGTACTACTACC
>seq_571
AAATCAAGTAGGCCAGTAGTGGGTTAGGGGTACTGAGCCAGAAGCCTCTACAAGGAATAATGATTGCTTGCAGAAGACAT
>seq_572
TGCGGCCACCCCGCAGGACGAGACGGTCGAGGAGAGAGGCCGGAACGAGGGCCTGAGCAGCTATAGCAATGCGCTGCAGG
>seq_573
TCGATTCTGCCATACAAGGCTACAATGGTACTATATTTGCCTATGGACAGACTGCTTCAGCCCCTCATCGATCCCTGGGA
>seq_574
ATAGCCTCAACGGCTTGGACCCCAGCGAGAAGGAGAAATTCTCCCAGATGCTCATCGTCAGCAAGGTTATTGTGTGTGCT
>seq_575
TCAGTGAGCCGAGACTGCCACTGCACGGGTGACAGAGCGAGCCTCTGTCTCAAAGAAAGATGAATACAGGATCTGAGAGC
>seq_576
ACGTGGGGCCAGGTGAGTGGGGGCCTCCTCTAGGGTGAGTGTCCCCACAGCTCTGACCTGATTGGGATCTATTCTTCAGA
>seq_577
CTGGGGCTGCCCCAGACGTGGATGATAAATTATGTCTAAGAATGAAACTGGTTAGTCCTGAGACTCCGCCGTCAGCAGCT
>seq_578
TCTGAACCTACTGAGGAGCAAAGCAGCAATTACATGGGATCCTGTGGCTCTCCCGTTGCAGAAGCCCTATCAATGTGATA
>seq_579
AAGTTTCTAGTTTAAGATTGATTTTGTGTTTTCTTAGGCATTTCAAGTGACAAGCAAAGTCGTGCAGCCACCTGCTGCAC
>seq_580
TGTAAAACCTGGCTTGTTGCTTGGCTTTTAAAGATGGTGTATGTTTGTAAAAATATTCTTTCATGCCTGTAATCCCAGCA
>seq_581
GTGTGTACTGTGAGAACCAGCCAATGCTTCCCATTGGCCTTTCAGACATCCCAGGTGAAGGTCATTAATATCATGCTTCA
>seq_582
CCACTGGGGGCTACAGCTTCCCGGCTACCCTGGAAGCTGGAGGCCGGGACCAGCTCTTCATACTCCAACACGATTCTGGC
>seq_583
CCAAGACCCGCTCTCTAAGAGAGCTGGCGGTCACCATGGCAATGCGGGAGCTGGTGGAGGGGTTGGGGTCCCCCCCATAT
>seq_584
CTTTGGTTGATCCAGGCCCTGATTTTGTTGTTTGTGATGAAGGCCATATTCTAAAAAATGTCTCTTTTAGCATAGTTTTG
>seq_585
AGCGTTTCCTATACAGATCCTGATCAGTTTGTTTATAAAACACGGCCTCCCCGGGAGCAGAGCAGAACCTCCAGAAGTGG
>seq_586
CAGTTCAGCCTACTGCAGCGGCGGGCAGCCGGGCACCTGCAAGTACTGGATCCTCGACCTCTGTTGTCTTAACCAACATG
>seq_587
GACGCTATCAACTGCAGAGATTGTTTTAAGACAATTATCTCCTATATTGATGAGCAATTTAACTATATTGCTTTAAAATC
>seq_588
AATTTTAGTAGTCTGTCATATTTAAAATCCCACATATGTGAGTTAAATATGCAATAAAGAGTTTCTAATGCGAAATCATC
>seq_589
ACAAGTCCATTCAAATGACAAATCAGACATTTTCCACAGTAGAAAATCTGAAACCAAACAACCAGGGCCAATAGGCATTC
>seq_590
GAAGCATCTGGCTTCACTGCTCAGGTGATTATCCTGAACCATCTAGGCCAAATCAGTGCTACTCAGGGGAAGGCAGAGAA
>seq_591
TGTGCAGTGTCGCTATGAGAAGGAACACAGGACCCTCAACAAATTCTGGTGCAGACCACCGGCTGCGCGGAGAGCAGATG
>seq_592
CTGTCATATGCTTCCTATTGCATTGAGCATGGTGATCTGGAGCTAGCAGCAAAGTTTGTCCTCTCAGAGGGCCCAATGAT
>seq_593
CATTTCAAATAGAAGATCAGATACCTACTATTCCTCAAGACACACTGGGAGTTGATTTTGTTGTTAGGAAACTTGTGAGC
>seq_594
ATGCTGCTCTTCCCTTACGATGACTTTCAGACGGCCATCCTGAGACGACAGGGTCGATACGGGCGCCCAGCAGGAGGGCA
>seq_595
ACTTGGAGCTCCGACTTACATTCCCACACTAGAGCCAGTGAGCAGAATCAGATCTCTCTCGCAGCAAGGAAAAGATGATG
>seq_596
CCACAGAAGGTTCTAGACAGCACACCTGTGCTTGATAGCGTGCTGAGTGAGAGCCTCAGGGACGGCTGCTCATGTTGTGG
>seq_597
GATATATTATTGAGGCTTAGAATCCTCAAACTTTGTATTTTATACATTTAGCCAATAAGGCTCATCATCGAAAGGAAGCC
>seq_598
CATGACGGGGTAAGGGGTCAGCCCCTCCTTCTGGCCCGAGAAGAGATCAGAGATTGGTTCATGTGTGGATTTCTACCATT
>seq_599
TGGTCAATGGAAGAAACCACCAAGGTCCAAAGCGAGCAAGAGAATCCCAGGACAGAAAGATCCGCTGACTGAGTTTCATT
>seq_600
AGGCCCTGCTGCAGAGTTTCAGTGAGTTCATGGCCAGTGAGAGTATCCATACTCCCCCGGAAAGTCATGGGAGCAGAGCT
>seq_601
GGAACAAAGAATGAGAGTTTGTTGACATTTGAAGATGTGGCTGTGTATTTTTCTGAGGAAACTATAAACAGGAAACAGCC
>seq_602
GCTCACCAGTGGTTCTGGCTGTATGAGCAAACTGCAGGTGGCTCATCCACAGCCCGTGAATGGCGCCCTCTAGTGGAGAA
>seq_603
ACATTGAGGAGGCCATCCAGGAGTACCTGAAGGCAAAGAGTGGAGCCGCACAGCCCGGGGTTGATATGGATGGAAATGGC
>seq_604
CATTGTCTGCAATGGTGACTGATTTCAAATCATGTTTTTTCTGCAATGACTGTGGAGTTCCTGTTTACTCTGAATTACCA
>seq_605
CTTCATTCAGAACCAGATTACCTTCTTGCAGGGGTCCTACACAAGAGGAATTGATCCTAAATGCAGTCGGATGATGTGAG
>seq_606
CTTTGTTTGTCCTTCCTGGTAGAGGCGGGTTCCCTCCCTCGGCAAGATGCCGGAGTGCTGAATCCTGCCTCACAAAGATA
>seq_607
CCTTTGACAGAGACACAGATGTGCACACTGTGGCTTCCCTGTTAAAGCTCTACCTCCGAGTAAGTTGTATATATGATCAC
>seq_608
GGCAGAGATGTCCACACGTTTGCATTCATCATGGCTGCCGGCCCAGCCTCCTTCTGCTGCCTCGGGGCGCTCATGGCGGG
>seq_609
AAAGGAGAGATTGAGCAAGAGAGGATAGACAAGATTTGGCCAAAACTTCGAGTACTTGCATCAAGGAAAGAACACAAGAA
>seq_610
TACTACAAAAAGGATAAGAGGAGACATGATGTTCACAGGAGATGCAGCCCTCAGCGCACTACAAGTATTGTCGGTTACCT
>seq_611
AGTGCGCATGGCTAGCCCCAGGGGCCAGAGTATTAAGAGCCGACAAGCCTCAGTAGGTGAGTAGTAGAAAAAATGTCTTT
>seq_612
CGGGGCTGCTACCCACCAGCATCCTCCAAAGCACTGAACGCCCGGCCCAGGTGAAGAAAGTCTTTGGCCCAGATGTTTGT
>seq_613
GGGACGTGATGTTGGAGAATTATAGGAACCTGGTCTCCCTGGGAATCTGTCTTCCTGACCCCGATTCCAAAGGGAAGAAT
>seq_614
GACCTGCTTCTGGAGGGGCAGGGCCGCACCCGAGAGCAGGGACAGGTGCCCGAACACAGGAGCCTCAGTTTTGTCCTCCA
>seq_615
TACTACTCTTGTATTCTCATGGCACCTAGTGCAGTGCTGGGCACAGAGTAGGTGCTCAATTGAAGAAGGAGGGGCTCAAG
>seq_616
GGGCTGAACGTGGTCACCATGGCCATGGAGCACTACCAGCAGCCCCAGATTCTGGATGAGCTTAAATATTGCTATGTATA
>seq_617
CGGATTCCAGACTCGTGGGGGAAAGGCTGTTTCCAAGGCAGGAAAGGTAAAGAGACAAAGTTTGTGGGTCGGGTGGCCGC
>seq_618
TCTGTCACTTTTAGTCAGTTACACCAAGAGTTATCTTTCTATGGTAGGGTCCTGCTGTACACTGCTACAATCAAGGCCAC
>seq_619
CTTTCTTCCGAACGCACCCATCAGCCACACTCCACAACCCTACCCGCGTGAAACTCTTTGTCGAGGTTACCGGTGTTCTC
>seq_620
CTAGGAGAGTTGCTTAGGAAGTGCCTGCTTTATTACAGGGTTTTTTTTTTGTAGAGAGGAAGTTGTATTTTTCTGTGTTT
>seq_621
CAGGATGAGACCTATGAAGTGAAGATGAACCATGACACGGAGGCCTGCAGTGAGCCCAGCCTGAGAGGAAGGAAAACCAA
>seq_622
ACCCTCAGCAGCAGGGGCTCTGTCTCCCTTCCCAAAGGGCGAGAACCACATTGGACGGTCGGATGAATGCCCCAAAAGGC
>seq_623
ATGCTGCTGAACGTGGAGGCGAACTCGGCGAAGGTGCAGGAGGACCTCGAAGCAGAGTTCAATTCGTCCCTGCGCATTCC
>seq_624
TGTAATGAAGATTCAGCATCTGACTATATGTGTGTCTATCCTGAAATAATAATGGAGAGTCCCCGTGTCTTCCGGCTCCC
>seq_625
CGGAAGACCACATGGACGACGGTTCCCCCATCCGCCTCCGTGTGCAGATCAGCCTGAGTCAGAGGCGGGTTTGGTAGTGG
>seq_626
ACATACAGGTCACGGAGCTCTCAGATGCAGACACGGTGTCCGACGAGTATTCTGACGAGGCCTTTGCCAAATCTCTCCCT
>seq_627
TCTGTAGCTGTCGTTTGGTTTGATCTTGTTGACTATGAGGAAGTTCTAGGAAAACTAGGAACCTGGAGGCGGATCATCTA
>seq_628
TGTGAGCTTAGATGAGAAAAGCATCATTCAAGCTCAGATTCGTGTTGAAGCCTGCCACAACCAATCAGCTGAAATGAATG
>seq_629
TGCACTCCAGCAGCATCTTCCAGCCTTGGCACAGAACTGATGGCAAAGGAAGGGCTGGGTGAAGAAATTAAAAGAAAGTG
>seq_630
ATTAAAGACCTAAATATAAAAGCTAAAACTAATAAGACCTAGTAAGACCCACAGTGGGGGGCAGATTTTGGACCGCTGAA
>seq_631
GCAATAGGAAGAAAAAAAAAAAGGTTTGTGTGAAAATTGGTGATAACTGGCACTTAAGATGTTACCACTGCCCTAATAAC
>seq_632
AAGGGCACCCCTCCCCCAGGAGGTGCCTGGCAGCAGAGCCAGGGCAGGGGCAGTATAGCTCAGCCCACACAACTGGGCCT
>seq_633
GCCCACATATATTTACAGACTCCTGACAGTTAACAAGTCAAGCCTGTCTGAAAAGGGTCGCTTCGGAGGGACTATTCGTA
>seq_634
AGCAATATGGCTACCTGCCTCCCGGGGACCTACGTACCCACACACAGCGCTCACCCCAGTGCATGACGGAGGCGGAGCAG
>seq_635
TGACATCTCGCTGAGCCAGACCCACTCTGTTCCTTGGAACCTAGAGCTGGAGTGAGGAGTCATTTGTTGGTTTTAATCAT
>seq_636
GCAGCCTACTCCACAGGAGGATGTTTGCACACTTGCTCACGCTACCACTTCTTCTGTGACCCCTGCCATTCCGGAGGAGG
>seq_637
GCAGCTATGAGTTTACAGCTACTAGTCCAGCAGAAGCCAGAGACTGGGTGGATCAAATAATCCAATCTTGTTTCCAAAAA
>seq_638
GGCCCCTGAGGACACCATCCCACTCCAAGACCTGGTTGCTGCTGGGCGCCTTGGAACCAGTTGTTCGGTTTGTTTCTGAT
>seq_639
CCATAGCTCAGCATTCTCCCATCATCCTAGGACCATCGTAGTAGAGAACTCTTGTAAATTACAAACATTATCCTGAATAT
>seq_640
ACCCCGGGAACAGAGCACCTACGTGCTTGTGAGAGATGCCGAGGCCGAGAACCCCGGGGCATGTGGTACATTGGGACCAT
>seq_641
GTGGGGCTGTCATGAACTTTAAAATCCAAAGCCTAGACAAGGAAAAGTGTTAGACCAATTATGCTGCAGGGCAGCTCCGG
>seq_642
CATGCCAATAAACGGTTGCCTGATAAACAGTATTGCTTGTACTCAGTTTACAGACTTGAGGAGACCAAGAAACATTTTTA
>seq_643
CACTGCCACACGCAGCTCAACCTGAGCTACACAGCCAGATGCGAGATGCTTCTCTGCTGATTTGAAACTGAAGGGCAAGA
>seq_644
ACTTAAAAATCCACCAACTTACACATTCAGAAGACCTTTTCAATGTTGTTTTTGTCAAAATCCTTGGGGGCCAATCTGTG
>seq_645
TGTTGAACCAACAACAGGAGTCATAAGAATATCTTCTAAAATGGATAGAGAACTGCAAGACAATTCCCATGCCCATCCGG
>seq_646
ACCCTGGGCATGATCTGGACCATCATCCTGCGCTTTGCCATCCAGGACATCTCCGTGGAAAAGAAGCAAGAAGAGCAGGC
>seq_647
CATAGTCAACTTGTTAGAAATACAGGCTTTCAGATGATATGTGTATCAGATAGTTTATATGTGCGCGACCTGCTGCCGGG
>seq_648
GTCGCTGCTAGTCTTCACACGCTTGATGTCACTTTGTCTGATTGGAATATGCGTGTCATTCTCAGAGCCCAGCTTCATCA
>seq_649
ATAGGGCATTACTTCTTTTAGTTTGTTGCCTGGACTTGGGAGTTGGGCCCAGAGCTGCAGCTGCAGGAGACAGAGATGAT
>seq_650
CAGCCCCCACCCTAAAAAGGTTATCCCTGAGAACTCCACCAGACTTGGGAGCCCAAGTGCCATATCAAGAAGGAATGTGA
>seq_651
GGAGCCGAGAGCCACACTTTCAAGTAAACCAGGTGGTGGAGACCCCATCCTTGGCTGCTTGCAATGAGGCCAAAATACCC
>seq_652
TGATGACCCTGGCAGGGGGCCGGGTGGTGCTGGCCCTGGAGGGAGGCCATGACTTGACCGCTCACCATAGTATTTTAATG
>seq_653
TCTATCTTGGTGACTTCCTAGAGAGCCATTTCCTAGACGAGGAGGGAAAAAGAACTCAGCGTTCAGCACAGAGCTGGAAA
>seq_654
TTCTGGATGTCCTTGAGTTCAACCAGGTGGTGATCTTTGTGAAGTCTGTGCAGCGGTGCATGACAGGAGGAAGGAATAGA
>seq_655
CGGTGAATTCATGGAAGACTTCCCCTTGACGTTGCTGTGGTCTGTAACCGTGTCCATGTTTTTTCTACAATGGAGCAGGA
>seq_656
GAGATCGTGGAGAGAGCCAGGGCCCAGAAGAACTCTCTCAAAGAGAAGAGGGCAGCCAAGTGCCGTTAGCAATGAAAACC
>seq_657
CTCTGCCTAAGTACCGATGCAGCAGCCCCACAGACCATGGTCATGCCAGGTGGTTGTACTGAGCATGTCATTCATCTGTT
>seq_658
CCCCTGCCCGGGCCCTCCTGAAGAGGCGGCGCTCAGACAGCACTCTGTTTTCTACAGTGGCCGGAGGGCAGGACGAGGGA
>seq_659
AAGCCTGGGCGCAGGCACGGGAGTGGCAGGAGGGTCCTGGAGTCAAGGGAGCAGCTAAATCTGAAGGCTTTATTGAAGCA
>seq_660
ATATTTTTTAAATAGGCTTACTGTCAAATTGCAACTTTTTTTTTAGATACAGAGTGGAAAGTGGAGGAACGTGTGGAGTT
>seq_661
GCAAGCCACCAGCAATTAGATACTGTGTGGGAAAATGCAAAAGCCAAATGGGCAGCCCGATAGAAAAAAAGAAAAACAAA
>seq_662
ATCCGATCAGGATTGCTGGGGTTTGTAGGGCCGGGTAGTTTGGTGTTCGTGGTTGGGAAAGCGTAGAAGGAATTCTGGAA
>seq_663
AGGATTTCAATATGTACAGAATTCATGGATGGGGGATCTTTGGATGTATATAGGAAAATGCCCCAGCCCAGCCTGCCTGT
>seq_664
GCTGGGCAGGGACCAGGTTGTGTGACGCCGTCTGTCCTCCCCTCAGGACGGAGCTGCTGGCATCCCAGTCTGGGGGGAAG
>seq_665
CGCCTGCGCTGTGCCCCACGGGGGCGGGGCTCAGATTCCTGTCAGCGGCGGCGGCGGTGGGGAGGCACACGGTGGGAAGA
>seq_666
ACAGTGATGGGGAAACCAGTATGGATGAAATGTCATATCACCTACACAATCAAGAATTATTGAGGCATATCAGAGAAAGA
>seq_667
GGCAGCTTCGTAACCAATGAGCGGAGCAGCGCCAGCGACTGCATCAGCAGCAGTGAAGAAATCAGGATGGTGGGTGAAGG
>seq_668
GACTGATGTGATACATCCAGAGGTAAAATGCATTTAAACATATTAAAGTATTTGCCAAAGTAATGCCTTTTCCCATATTC
>seq_669
GGGCAGGTGTCCTCTGCATGGAAGAATCATACTCAATAGCCGTAAACGCTGACAAATTCCTAAAATGCTATTTATCTCTA
>seq_670
CGTGCCCCGATTGGAGAGGGGACCTTCTGCAGGTTGTGCAAGAGGCCTTTGAAAAAGAGCCAGCTCTTTGTAGAACATTT
>seq_671
TTCTACCTTTGGGATGGCAACAACAGGTCCCCTGCTCTTGACTGTCAAATCACCATCAAGGGAAGGAGAAGATGGACCTG
>seq_672
GCTTTTGAGTGCTGGGCAGCTGGTCAAAGGCGTGACCTGCTCACACATTGATGCCATGAGAACCGTGAGATTTCAGAATT
>seq_673
CTCAAAGTTAAGATGATCAAAGTTCTAAAATTCCAAGAATGTGCTTTTAGACGGTCTCAACTCCGGCTGCAGAGAGCAAG
>seq_674
AGGAAAATATGCAAGTCTTGCAAATGCAGCCAAGAGGACCACTGCCTAACATCTGACCTAGAAGTGAATGCCTCTTCCCA
>seq_675
TTTTTCTCCAGTGCTGTCCATGCTTCTCATCTTGTGAAATGGCCAGGATCCTCTCCTTTGTCGTGGAGCTTAAGTCCCAG
>seq_676
AGGCGCTGGAGTCGCAGACCCTGTTGGGGCCGCTCGAGCTGGTGGGCAGCCTCTTGGAGCAAACATTTACTTAAACTATT
>seq_677
CGAGCAGTGACAGTCACCACGAGTTCCTGGCCCTCTGGGATTCCGCAAAAGGGACTATCCGTGTCCGTGTGTGAGGTTAA
>seq_678
GCGCGACGCACCTCAAGCCCTATGTCTTTCAGCAGCCCTGGCATGAGCAGTACCTGCTCGTGAAGACCCTCAGTAACCCC
>seq_679
TGCTGGTCAAAAAGATAGTGTCTCTTGTGAGATCAGCGTGCAGCTTCCCTGGCCTTGAAGTGGAACTCAAGCTCTTCTCC
>seq_680
AACGGATGTTTCTTGGCGCTTGGAATATCAGATAAAGACCAATCAACTTCATAGGATGTAGAAGTTCTTGGCTAGTTTAA
>seq_681
GAAAAGAGACTCGAAGTGTAATGAACACATCCAATCCAAAAAATAAGGTTGGTTTGTTGGAGCCCTCATTAGTAAGTTCA
>seq_682
CTTGGTACTTAGATCAGGCTGCCTGACATAACTGAGTCTCATTTTCTGTTTCGGATACTCGGAGTGTGAATACTGTGGCA
>seq_683
GGCAACTGGTTTGGGAAAGCCGGACGAGGAGTTGTTTTTGGTCTCTGGAGTGCCTGTGCTGTCGTCGACCATCGAGCTGC
>seq_684
AATGGAATGTCCTAGCTGGTGGTTCTGGTTCAGGCCCATGAAGTTACAGTGAAGATGTCAGCTGTTACAGTAGCTTTCCC
>seq_685
ATGAAGAAAATGTGGCTGCCACATTGATGTACCTAGGCTGCCACTCATACAGCAAATAATACTTTAAAATGGTATTTGTT
>seq_686
AATTGTGTTCCCACCAGCACCACCAAATGCTGGCCTCTACCACCACCAAATTTACTTGTTCCTGCAACTGGGACGAAGCT
>seq_687
TCTAATCAAAGGAAAATGTTAAACCTGCTCCTGGAGAGAGACACTTCCTTTACCGTCTGTGCCCTCATTGGGATCCTCAC
>seq_688
CTGTCATCTGTGCTACTCAGATGCTGGAGAGCATGATCAAGAAGCCCCGCCCCACTCGGGTTAAAAATGGGACAGGGGCC
>seq_689
GTCATAGAAAATGAATCCCCTTCTGGTCGAAGGAAAGCTCTTGCTACTAGCAGCATCAATAAGTCATGGCAACTTCTGGA
>seq_690
CGGGAGCGGGGGTGGGGTGCGGTGGCGGGGTGCGGTGGCGGAGGTCCCGGTGAAATCAGGTTATAATTCTCACCTGAAGT
>seq_691
GGATCCAGCAGGCTGTAGAAAGTTGTCCTGAAGAAAAAGGGGGAAGGACAAGTGAATCTGACTTTTCAGAATTGAAGGAG
>seq_692
ATTCAAGGGCTTGTTTCATTTTTCTATCAGGTTGGCAGCCTCTTGTTGGGAGTTATATGGCTTGCGGCCACACCCCTGGC
>seq_693
TTTGATTATATTTTTAAGTGTCTTAGATCCTGAGAAAGATTTATTGTGCATTATTTGAACACTCTTTGTAATTGGAGGTC
>seq_694
CATTAAATTTGATAAGATCCTGTATAATGAATTCAACCATTATGATACAGCAGTGGGGAAATCTTGTGGCTGCAATCGGT
>seq_695
GAGATGCCTGTGTTCAAACTGAAGCCACAGAAGAATGATCAGGATGGGAGCTTCCTGCTGATTGTGACAAGGCAGTGACC
>seq_696
GGAGGAGGATGACGTTCCTGAAATGAACAGCAGCTTTACAGCCGATTCTGGTGAACAAGAGTCTGAGATGATGAGGCTTC
>seq_697
TCAGTGGCTCCTTTATTAATAGAAGAATACATGTCATGCCAGGGAAATGCTCGAGTCCTTGGTCACCACGCGGCCCAGGG
>seq_698
ATGTAGAGAGCTGTTGATTTGTTTCTGTTTTTTTAAAGGAAAACTATTTGTAAGATGTTGTCATGACCTCATATTTGAGT
>seq_699
ACCAACATTATATATCATGGTTTTATATAATTTAAGTTTTATTGGAGGTTCTGGGTTGGAACTTCCTGGTCTGCATTGCT
>seq_700
ACAAGATCATCTACTCACACTTCACGTGTGCCACCGACACGGAGAACATCCGCTTCGTGTCCTGTCCTGGGCAGGGGCCA
>seq_701
AATCGTAAAAGGGGCGGGACGCGCCGCGCTCGGGATGTCGTGAAGCTGGGGGAGCTCGTCGGACACGTCAGGTTATAAAT
>seq_702
AGGCTCTAGCCACCCCTCTGGCTCCTATGGCGGCTCCACAGACAGCAATTCTGGCTCCTTTTCACTTACATCAAAGAGAT
>seq_703
CTTCCGTACTCACCACACCGGGTTGCTGAGCGTGCTGGCTATGTTCTTTCTGCTTGTTCTAGCGAAAAACCAAACAAGCA
>seq_704
GAACTTCTCTGATGGACTGGGATGCCCTTAACTGAGGTCTGCTGTCTGGAAAGGACACCACCAAGGTCCTGAGCTGCATC
>seq_705
GTGATGTGTTTTTGAGGAGTTGATACTCATCAGTAAGCAAGGAATTGAGTTTATTTTTTCAAGGCAGAGAGGGGGCCAAG
>seq_706
GATTACAGGCATAAGCCACTGTGCCCCGCTTCTCTTGAACAGTTTTGAGTCAGAGATTTATCCACTATGACATCCTGAAG
>seq_707
CCCCCAAGGCTCTCCTCTGAGAGCCACCAAGCAGGACAGAGCAGCTCTTGTCCCAGGTCCTGGGCAAAGGATATGAACAG
>seq_708
GTACAATTAATAGTGATATTTTGGACAAGGAGTTCTGGTGACAAGCTATACCTAATTATATGGCTGGCATGTTCCTCCAG
>seq_709
CAGCTAAGTTTCCCAGGACTCCAGAAAATTCAGCAAAGAAGAAGCTTTTAAGAGGTGGACAGCTTCATACTTGAGTGTGC
>seq_710
CACCCTTTGCCCAGACACGAGTGGGGAAAGCAGTTCTTTCTCCTCAGTTTCCAAAGTAAAACACAAATTCTGTAACATCA
>seq_711
GGGTGTTAGGCCTGAGTGCCGGAGCCCTCTGTGCAGAAGGGTGAGGGGCAGTGCTCAGTGGTTCCTGCAACAGTTGGGCA
>seq_712
ATATCCAAACTAAAACTGTTGTTAAGGAGCTGACTTGGGGACAAAATTTGGGGAGTTTTTAGTAGCGACAGCGACAGCGG
>seq_713
GAGTTCCCATGACGCCAAAACAGCGAATGTCCATCAACAGGAATCGGATGGGAACAGAATGTGGACCGTGTGAAAAGAAT
>seq_714
AAGCTTTCCCCGGTGTCGGCGGCAGGTGGAATTTCCACGCTTTATCTGCGCCTGCGCCGCTTTAAAATAAGTGTGCACTT
>seq_715
ATATTGCAGGCTATTTTTATGATTCCCACAAATCCACCACCAACATTCAGAAAGCCAGAATTCCCCGCGGGCATCCTGCA
>seq_716
TGGTTCAAATGCCGCTACGCCAAGCTCACCGAGGCGGCCGAGCAGAACAAGGAGGCCATCCCTTGGCACCTCCCACGTGG
>seq_717
GGGCCCTGGTCTTCTGTACTCAGGGGCTGGTCTCCCAGTGATGGGCAAAAGCCAGCTTGCTTAAAATGTTTGCAAGCCCA
>seq_718
CCATCCTGGCAGTGCCCATTGCCCGTGGAGGCCACTGGCCGTATGGTGCAGTGGGCTGTCTAATATCAGATACATATCTT
>seq_719
TGATGCCCACCAACAAAGACATAAAAATTTTCAACATTTCAACAGCCATGTTGGAATCATTAATAGAAGTTCCATTTAAA
>seq_720
GATACCACAGTATCATAAAATTCCTCTAAATGCAGTGCTGGTGGCATTCTTTACCACGTGCCTGCAATTAAAGGGTTAAT
>seq_721
ACTTCATCCACGCCTTTCAGCCAAATGCCAGACTGATTGTCATGCTCAGGGACCCTGTGGAATGTTTAGAGAATTTAGAT
>seq_722
CCAACTTAATGACTTAGGCATAGCGAGATCTGACTACCAAGAGTTATTCAAAAGGGAGTGCCTCTGCCCGGCCGAGACCC
>seq_723
GATCATCTGAGGGTTGCAAGCGGGCCAATGCCGGTCCACACAACCAGTAAGAGGCCGCGCTTATTTTGCAGACCTGTCAT
>seq_724
CCTTCACTGGGTATGTACAAGCTGTGAGGACAACGCAGAAGCCAATGGGTTTTGTGTAGAACGAGCCAACCAATAACCTG
>seq_725
TGTTTGGTTTTGAGGTGTGCTGGGATGAAAGGCACCCTGGAAGTGGAAGTGACTGCCACAGCATTTTCGGAGCGTTTCAA
>seq_726
GAGCAAAAAATCCCAGAAGTGGGATGAAATGAACATCTTGGCGACGTATCATCCAGCAGACACTGGCGTCCCTCTCTGTG
>seq_727
TGAGATTATATCTACATACGTGTGTTATGTGTGTGGATATAGATGCACACATATCTGTACGGAAAATCTTATCTAAGCTT
>seq_728
GCAGCTCGTTCTCCGGTTTTTAGTGCCATGTTTGAACATGAAATGGAGGAGAGCAAAAAGGCTGCGGGCAACTCGCCTGC
>seq_729
CTGGCAGCCTCACGTGCTGTCCCCACTGTGCACCCCCTTCTCCGCACACCCACAGAGACATGTGTCGACATGTAGCTAAC
>seq_730
TCTCTTGGCAAAGAGGTTATGTAAAATTAGAAGTATTTTTGAGGTCTTACCAGAAACTTAGGGGAGATTAAGCAGAGAAG
>seq_731
AATTTAACCAGCAACATTGACCCAGAAATGTATGGCATGTGTAGTTAATTTTATTCCAGTAGTCTGATTTTATGGATTGG
>seq_732
AGGAAGGAATGCCTCTTGCAGTTGAGACAAGAGGAAGGCATCTGTCTCCTGCCTGTCCCTGGATGAAGAAGAGCATAAAA
>seq_733
GCACAGGAAAGACCCTCCTTGTGAGACCTTACATCACCACTGAGGATGTGTGTCAGATCTGATAACAGAACCCACAGATG
>seq_734
TGCAGAGCGGCCCCCCAGCAAGCCTCCACCGGTTGAACTGCGGGCTGCTGCCCTTCGTGCCAGAAAGGTTTCAGATTTTT
>seq_735
AGCGTGTGCAGCTGTCAGCAGAAAACACCTGGCATTTCAGGAGACGCACTTCTCACCTATTGCAGACAAAAGCGGCTCCA
>seq_736
GAATCCTATGAAGATGATCATCGTCCTGAGGTCTTCCTTCCAGGGTTGCATCCGGGCCAGGCCTGACTTCATCTACCAGA
>seq_737
CGTTCAATTCATACCTCCAAATACATTGAACCTTCGTAGCTTTACCAAGATCATAAAGAGGCTGGAGGAGACAAAGGGGG
>seq_738
CGTGCAATTAGATCTTCTTGACTAAGAAAAAATGCAGACAAGCAATTACTCCGTTACTTTGTTTACACCCTTTCAGTATG
>seq_739
GAGAGAGTCGCGACGAGAACTCAATTTCCTGTATCTACTGAGTCTCAAAAACCCCGGCAGGCGCACCCCAGTGATGGAGG
>seq_740
GATTTCAGGAGAGAGTGGTTCTGGGAAGACTCAAAGCACAAACTTTCTTATTCACCACCTAGGCTCTCCATGTCACCAAC
>seq_741
TATTATCACATGGTCACCATTCCTTCTGGAGCCCGGAGTATCCGCATCTATGAAATGAACGTGACTCAGGAGATTTAGAA
>seq_742
CGAAGCGGTGGGGAGCAGGCACAGGACTGGGATGCTCTGCCACCCAAGCGGCCCCGACTATCATGAGATTGCCAATGGGA
>seq_743
CCACGTGATCCTCCCACCTCAGCATCCCAAGTAGCTGTGACCGAAGGCATGCACCACCACAGTTGATGCCTTGGCTATTG
>seq_744
CCTACTGCCGCCTTTACTCACTCAGCGTGGACCATTTCAATGCTGTGCTTGAGGAGTTCCGGCAGCTCTGAATTGATCCC
>seq_745
GATCACCAGAGAACTCACACAGGAGAGAAACCGTATCAGTGTAATGAGTGTGGGAAGGCATCAGCAGGATGTCATATTAA
>seq_746
CTGATGGTTTTGATGGAGAAGGAGCCCCAGGACACTCTGTGCACGCGGAGTCGCCAGCAGCGCCCTTTGGATAGGGCAGT
>seq_747
GGTCCGCCTGGAACAGGAAAAACCTTACTAGCTGGGGTAATTGCACGAGAGAGTAGAATGCCTAATGACAGTGTTTCCAG
>seq_748
TGATGGTTCTGGCCCATGGTATCATGAAGTTACAGTCAAGATTGAACAGGGGCTGCAGTCAGATGACACGGATTCATTTT
>seq_749
AGATACATGTTACTCGGCAGAGTTCGTATGCATGAAAGAAGACCAACAAACGAGGAGCCTCGTGTCTGTGGGGACAAGGC
>seq_750
TCTTTGCTCCCAGTGGATTGTACAGTGATGACTTTTAAGCCCCACGGCCCTGAAATAAAACCAGCAGCCCTGTGGAGCTG
>seq_751
AGATACGTTCGCAGGGTTGGTGATCCCCCCCAGCCACTTCCTGAGGAGCCAATGGAAGTTGCAGAGAGGCCCCAGGGGAG
>seq_752
GACTAAATGGACTAAGCATGTTCCGCCCTATTCTTCCTACTAACAATAACAAAAAGCTCTGCCTTCAATAGAAGTTACAA
>seq_753
TGGACTGCTGGTTCTAGCATCCTGGACCATGAGTGCTCTGTATTCCTTGCTACAAATCTTGCGCCCCACCATGCCCAACA
>seq_754
GGGCTATAAAGATCTCAATCTCTTCAAACTCTTCAGACTGGTTTATCATCAGGGTGGATGTATCAACACTTAGCCCTACC
>seq_755
ATCATTTAACCAAAGAAGATGTGTAGTGCCTTAACAAGCAATCCTCTGTCAAAATCTGAGGAGATGGGATGATGTCACAT
>seq_756
GGCCCTCCAAGACCTGCGAGGTGTTCGGCTGGTGCCCGGTGGAAGATGGGGCCTCTGTCATTGTGTAGGATCCAGGGAAG
>seq_757
AAGCCTCAAAGCTGGATTCGCTCTAGCATCCCTCCTCTCCTGGGTCCACTTGGCCGTCTCACCCCCACGGGGTTGGATCC
>seq_758
TTCGTGTGGCTGAGAAAGCAGCTACAGAGAAATGCTGGTTTGGTGCCTGTTCCTGAACTTGAAAAAAGTAATAGCTGTAG
>seq_759
GAAACAACTGCACGTAGTGTTTTTTTCAACAGACAAGTTCTGCCCCACGTTACCCTGATTCCGTGGACCCGCCTCACCGC
>seq_760
GGTTCGTATGTACATACTGGAAGAATCTTCATAATAAATGAGACTACACAACAATATTGTTAGCAACAGGAAGGAAAACA
>seq_761
TGGAGGAGGGGCGGCGCTGCGGCCACCCGGCAGACTGGTCAAACAAATGGATTTTACAGAACCTGCCAGGACCTACAGAT
>seq_762
GTTTCCCAAGCAGAAGTGGAGATGGACATCAGACCCTCGTGAGAAACTCAGACCAGGCATGAATCTTACCGGCTACATCT
>seq_763
CTACGTGAACAGGAGGAGAGGCTACGTGAACAGGAGGAGAGGCTACGTGAACAGGAGGATACAGGGGTGAAGTTTCTGTG
>seq_764
CAGCCCGCCGGGGCCCCAGGAGTTGGACGTGTGGCTGCTGGGGACAGTTCGAGCACTACATTAATTCTAGAAGCCCAGTT
>seq_765
CTGCACCTGCCTCCCCACCCACCTCCCTCCTGGCCCCAAGCACCAACCCACTGTTAGAGAGCGCTTCGAGATGTTCCGAG
>seq_766
GCAACCAGCTGTTACATCTTTTTGGTTTAGTAACTTACTGACATGCATTTCAAAGTTACATCTTTTTTTTTTTTTTTGAA
>seq_767
GGCACTCCCGAGCTGCTGCTCGAGGGCGCCGAGACGGTGACTCCAGTGCTGGACCCGGCCAGGCCAGGACATACCCCAGG
>seq_768
AGGTGGTCCCCGACGAGCTGCAGCCATGGGAAACACCACCAGCGACCGGGTGTCCGGGGAGGCCCATGGTCACCTGTGCC
>seq_769
CATGCCCTGAGACCTGCAGACATCCAAGTTGTGGCTGCTCTGGGGGATTCTCTGACCGCTTGCCACTCACTCGGTGGCCA
>seq_770
TTTTCCATGTTTCCACTCGAATGCCGTCAGACTCAGATGATTCCCTCACCAAAAAGCTTCTCAACCAGCTTGAAGAGGAG
>seq_771
ATCCATCAAATGGCACAAATGGGTGTAGGAGAAGGGAAATCAATTGGAGAATGGTTTGGACTCGCAGCTCTTGAAAGCAT
>seq_772
ATGCGGGAGCAACTTCCCGCGCTGCGAGCCCAGACCCTTCCTGGCCTGCGGGGGGCAGGCCGAGTGAAGCTGCGCTTTTT
>seq_773
GTGGTGGTGGAGCTGGATGGGCTAGAGCAGGATGCCCTGGACCTGGTGGCCCTGGTGACCAGCTGCGCTTCCCGCGCATG
>seq_774
AGACTTCAAGGAGTTCGTCAAAAGATTGGCAATGGATCCTCGGTGTAAAGGGATGCCACTCCAGCGCCACCATCCACGCC
>seq_775
CGCCTCCAGCCCTGTTGAACTGGTGGGCCCAGGGACTGGAGCGGGATTGAAAGGGATCTTGAGCTACAGTACTACCTGTC
>seq_776
TCAAAGATAATGGATTCTGAATTAATGCATAGTATAGTAGGAAGCTATCATAAACCTCCAGTTCTGCTCTTCAAGGAGGA
>seq_777
ATGTTTTAAAACGCCTCCCTCCACTTCAATGTCTATACCAATTGCTGGTGAATCTGAATCGCGGGTGTCTGTGGAGGGGG
>seq_778
AAAGACCCCAAGGTGGAAGTGACAGCCCCTGATGTGGAGGTTTCTCTGCCCAGCGTGGAGTGATTCAGACAATAGTTTTA
>seq_779
TATTGTATTCACTGCTGTCTATGTCTTCATCATCATAGGGAATATGCTGATTATTGTAGCATGAGGGAGATCCTGCACAT
>seq_780
GCTGCTCAGGCCCTCAGGACACAGACTGCTTTGCCTGCCGGCACTTCAATGACAGTGGAGATGTCACTGACAATTCCATC
>seq_781
CCTGTCAGACAGACCTCAGCCAGCGGCCCTCCGCAGGTCCTGGCCTGCTTCCCCACACCGCCTTCCCGCAGACCTGCCTC
>seq_782
TGTAGGAAGTTTCTAATTCCCTGGTATCTATAAACCCTTTTCAGGGGAGAGACCGGAGACCAATAGTTGAAGAAAGAAAA
>seq_783
GACCCGCTGCTGATCCTGTCGCAGATCGTCCTCATGCAGACCGTGTATTACGGCTCGCTGTTCGCTCCCGGGCCGGCTCC
>seq_784
AGAAGGAGGCTATGAAGATGGCTCTGGGGGTCCAGGAGCCATGGGACCAGGGTCTCTGAGGCGCACGGGATGCTGAAGCT
>seq_785
GGGGCAGTATTGTTATTCATTCCCCCATGGGCCAACCTCACGCACCCCAAAGTCAGTTCCGTCCCCGGGCAGCCAGGGTC
>seq_786
ATCCCCAAAGGCATTATCTGCCTCATCAGTGTTTTTGGAACCCATCACAACCCAGCCGTGCCGGGGCAGGAAACCATGAA
>seq_787
CTGTATGGGAGAGGTTCGACTGATGATAAGGGCCCGGTGGCCGGCTGGATAAACGCCCTGCGCTTGGATCCCGTTCAGGT
>seq_788
CACCCAGGCCGCACTTGGTGAGAGTCTTCACGGACCACAGTGTTGCACGAGGTGATTGTGATTTAGATCAAACACAAGGG
>seq_789
CTCTGCCCCTGAGGACTGCACGTCCTTCAGCATCAACGCCTCCCCAGGGGTGGTCGTGGAAGGGGGTTTTTTAATTTTAA
>seq_790
GCTTCTGCACATCATGATGACTTTACCTCCATTCCCTCTACCCAGAACCCTAAATTATTCAGGAACACCATCTACGCGGC
>seq_791
GGGACTCCTCTCAGGTGCACCCGCTAGCTGTGCTGCTGCTGACCGACGGGGACGTGCACACCCCCTCTACCTGCCCCCGG
>seq_792
GTGAAAGACAGGGAGACCCAGAGATCTCGGGGATTTGGGTTTGTCACCTTTGAGAACATTGTCCAGTAGAATCCAAGAAA
>seq_793
CAATAGGGGCCAAAAGTCAGGGAAAGGGGCACTGACCTGTAGTGAAAGGCCACAGGACACAAATTATGTCATTCTCAGAA
>seq_794
ACTCAGATGCAATATTAAAATCTGACAAATTTCATCAGGACTTATTTTTTATGGAACGGGTCCGACCACCGAGGCTGGAG
>seq_795
TGTCCTGGTTCCCTTTCTACTACGTGGGCAAGTGCGCCTTCCTGTTGTTCTGCATGGCTCGGAAGCTATTTCATAGATTT
>seq_796
GAACAGAAGATGTCAGATGACAGTGTTTCTGGAGATCATGGGGAGTCTGCCAGTCTTGGTTTTGGGACTCTGGGAGTACA
>seq_797
GGGTGGGACTTGGATCTCTTTACTGTAAGAAAAATTCTTCTTTTTTGGAAAATTCTTTTTTTCCGGGAGAAGCACTTTCT
>seq_798
TGGGGGAACAAGACGCTAAAGCAGACCTTTCTTTCAGTTTTGTGGCAGGTGACTTGCTGGCATCCTCAGAGCGGTGTTGG
>seq_799
TCTTTAGTCGCATTTCTACCAGGTTACAGGAATTAACTGTTTGTTCAGAAGACAATGTTGACCGCCAGGGCTCCGTCTAC
>seq_800
TGCCCGGGGAATTCCCGGTCTCTGTCTGGGTCACTGCCGCTGACTGCTGGATGTGCCAGCACTTCAATCAGAGATTGCTT
>seq_801
TATCATTCTTGACAAGCCTGGTCCACCAACAGGACCTATTAAGATTGATGAAATTGATGCAGCAGCTGCAGCCTCCCGAG
>seq_802
ACGACTGCAACAAGTGGCATAGCAGATTCCTGGCAGCTGCCCAGAACCCTGCTGATGAGCTGGCAGAGGAAATTGGGGAT
>seq_803
AACCTTCCTGTCTCCTCTTCGGGAAGCCAGCGTGAGCTCAGCTTGGACCAAGACAAAATATTGGCATTGGGGCAGCTAAT
>seq_804
TACGCTCAGAATCATGGCGTCTACCTAACTGACCCCCAGGGCCTTGTTTTGGACATTTACCCACTCCTAGCTGCTGGCAT
>seq_805
GCTGGTCTCTTCTCCTTGGCCTGAGCTCCCTTTCTCTGCCGGCAGCCATCTCAGCCCTGCGGGATAAGAGAGGCCTGGGA
>seq_806
AGAGTCGCTGACGCGGCACTGCTGTCCTTCCCTGATGTGATCTGCCTGGGGCTCATGCTCTGTGATGGTTGTTAAATGCT
>seq_807
CTGTGGAGGCCCTCCCCACCTGCCCTTTCTCCTGCAAGTGTGACAGCCGCAGCCTGGAGGATCAAGACTCACATCCCTTT
>seq_808
CCTGTGTTTATGAATACATTTATAATTAGGAACTTATCGTGAGGTGCCTGTAAAGTAGTACCCTCCGCGTCCGGGTCTCC
>seq_809
AGTCGGTGCTCTGTGTCAAGCCTGACGTCCACGTCTACCGCATCCCTCCGCGGGCTACCAGCAGGGGTCCAACCGCCGCT
>seq_810
TGCATTTATGTTTTTGCAGTCAATGTGAATTCTTACGAATGTACAACACAAACTGTATGAAAGGCGTCGCCAATTGGTCC
>seq_811
CAACAAGACCCGGCAGGACCAGGACTCCCCGCACAGTCTGACCGACTTGCGAATCACCAGCCAGCTGCAGGGACTTCACA
>seq_812
AAATTGCAAGGTTACAGCATGCAGCAGAACTGATTAAAACAGTGGCATCTCGCTATGATGAGAAAGAGGAAACAAAGCTA
>seq_813
AGGTGTTAGATGTTTCTGGGTGAGATTTTGATTTACACCTAGCACATATTTCCAGGAAGGGTTTGGTGATCAGATGGACA
>seq_814
GGAGGTACAGGCCCGAGCTGTGTTCTACCCCCTCTTAGGGTTGGGAGGAGCTGTGAACATCAGGACTCTCCCTGTTTTAG
>seq_815
TCTTGCTACCAAGCTATTGTCACTGCAGTGCATTATACCAAAGAGCGAAGTCAGTGCCACGTGGGACACAGCAGGGCAGG
>seq_816
GGAGGTACATCACCCCAGCCAACAAGCACCCAAAACTCTGGGGGAATACCTACCCCGCTCCTGGGGAATTCCTGGACACA
>seq_817
TACTACCACCATTGCAGAGCCTGATCCAGGGATGTCTGGATGGCCGGATGGCAGAATGGACCCGCGCTGAGCGCCGCCTG
>seq_818
AGCAAAATCGACCTCATGGTGAATTCTGGAAAGTTGGGTACAACTGTGAAGCCAAAGAGTTCTTAAAAACACAGATCCTC
>seq_819
GAACACCAGTTTTTTCCTTTTTAGATCTCACTTACTGGAAAAGACAGAAGATATGTTGTGATATAATAAGAGCTGTTAAA
>seq_820
TTGGGCTTTTTGGAAAGTGGTTCTGACCCGGGACAACTGAAGCATGTGGTTGATGTCACAATATCTGACTGGAGCTTTGC
>seq_821
ACACCGTGACATGGCACAAGATGCGAGGGGCACAGATGATTGTGGCCATGAAGGCAGTGTCTTCCTGGGTGTCTCCTTCT
>seq_822
GTCCGAGCTGGGGGCCCTGGCCTGGAGAGAGCTGAAGCTGGAGTGCCAGCCGAATTCAGTATCTTATGACTCTCGAAGAC
>seq_823
AGGTCAGGAGATGGAGACCATCCTGGCTAACATGGTGAAACCCCGTCTCTACTAAAAATATGGTCTTGACACTTTTTTCT
>seq_824
CCTTCCTCCAAGAGGGGCACAGATGCCCGAAGACCTACAGGCAGGTGCAATGGGGGAGCTCGTCCTTGGCAGTTGGCCCA
>seq_825
CGCTGGCATAAATACAAAATTACTTTGGCAACAGGAGAAGGTCTGTACCAGACTATAAACTGATATAATAGCAAAATTTC
>seq_826
CGTGCTTGCGTCCCTGCAGGTCTCTTCGCACAAGTGTAAAGTGATGTACTACACCGAGGTAAACCTCTAAGAAGATAGCT
>seq_827
ATCACCGTATCCTCTCTGTATCCTGATGGTGAAGGAGGTCGGATGACGGGAAGAGGCAAGGTGATCCACCCGCCTTGGCC
>seq_828
TATCATCATTGTAGGTCGTGGCATAATCTCAGCAGCTGATCGTCTGGAAGCAGCAGAGATCTACTCTTTAAGGAATGATT
>seq_829
GGGTGGGAAGAAGCAGATCCAGAAACTGGAGGCCAGGGTACGGGAGCTGGAAGGAGAGGTTTCCATCCTCCAGACCTGTC
>seq_830
TCAAGTCTACAATATATTATTATTGACTGTAGAAACCATATTGTACAATAGCTCTTCATATACTTCCCAGCCATCAGCCT
>seq_831
CACACAGCTCCCATAACCGCTGATTCTCAGGGTCTCTGCTGCCGCCCCACCCAGATGGGGTGTAGTTTCAAAGGAAACCC
>seq_832
AGACAGAAGGTCAATGTTGTCCCCATCCATAGGGGTTGAATTACCTTGCTGTTAAGTGGTTGGTCCTCAGTCAAGATTAT
>seq_833
GCTACACGGACTTCGGAGCATAGAGTGGCGCTGATGGAAAAAGGAAGTCCCTGCAGCAGTCCTGCTCCTCATGTGACACC
>seq_834
CACCTGGAAGCTTCTGGGCTCAGCCATCTGTGCCCACAGCAAAGAACTCATCACGGCCTGAAATCTAGATCTCTAATATT
>seq_835
TTGATAGAGCAGAAAAACTAAAGGAGTACCTGAAAAATAAAGAGAAAAAAGCACAGAAGCTGTTATAAACAACCACTTAA
>seq_836
CCTTAATGATCAACATGACTGTTAATGGTGTAGGGTACTACAGCCACGAGGTGGGACGCCACCTGCGCTGGTGCGCTGGT
>seq_837
CCCTCATTAGGAATGGTGACTGGACCTTCCAGATTCTGGTGATGCTGGAAATAACTCCCCATAAATAACTCTCAGTTCTT
>seq_838
TCAAGATGATACCTCCAACTGAACATACGTTCTGTAAAAGGCCACATTTTCTTTTAGTATAAGCATTTGTATAATTAAAA
>seq_839
GAGTGCTGGGATTACAGGCGTCAGCCACCGTGACCGGCTCAGACTGTACTCTTATAGCCACCTCCCACGCCGAGGTTTAT
>seq_840
GGGACAGAAAATATTATTTCTTGTGTTCTTGCTCATCTACGTTGTGACAATGGTAGGCAAAATCGTGTCCTTGCTGTCTT
>seq_841
ACAAAAGACTATCAACCATTGATGAATCTGGTTCCATTTTATCAGATATCAGCTTTGACATGCCTGAGGCCCGCGATGGC
>seq_842
TGGACCCTCTGCACCGGACCATTGAGACATTTGCCAAGGAGGAACCTAAGGAAGATATTGTGCGCCCAGCTTGCCCAACT
>seq_843
ACTAGTGAAGTTTTAGATGAAGAATTAAAATTGCAGCCTTTTAATTCCAGTGAAGACTCTCCTTTCAGAAATGAGGATGA
>seq_844
TGGCCGACATCGGGAAAGACGGCGAAGAGCTAGGAAAAGAGGGAAAACACTAGGGTCGCAAGACTTCGTCACACATAAAA
>seq_845
TGGTTAACTCTTTCCATGAGAAAATTGTGGCCCTTGAGGAAAAAGCTTCACAACTGGAGACATAAAACTCAGATGTACTC
>seq_846
GCACCTGAGCCTCCAACATTCAAAAAGGAACCACCCAAAGAGAAAGAGTTTCAAAGCCCACAGTGGCTTTATCCATATAG
>seq_847
ATGTGTTTTTCATCTTGGCAGAAAGAGCTCGGGACCCCAGTGCTAAAAAGCGTCACATGGTTCGAGAATATTCAGAACTG
>seq_848
CCCCGTCCCCTGTGCGCCACCACCTCCACCTCCGCCACCTCCCCCAACGCCACCCCCGCTAATGACCTCGTCTACATCTC
>seq_849
CTCATTATCCTGTTACCCCACCCAGCCCACGTGTCCAAATACACTCCAGATGCAAAATAAGGAGCCTTTTGCTCTCTGTG
>seq_850
CTGCAGGCCAGCGAGGAGATCGGTGCCCTGGAATACAACCCCAGCAGCCAGCCCCCAGCCAAATTACTTGCACAAGACTC
>seq_851
GCGGATGTTGAAGTGAGCTGAGATTGCACCACTGCACTCCAGTCTGGGTGAGAGTGAGACTGGGGCAGAGGCATAGCTAT
>seq_852
GAGGAAGTCCCACCTGGCCATCGTGCAGAAGGTAAACAACGAGGGTGAGGGTGACCCCTTTGCGGACTGTTCAAGAGAAT
>seq_853
GACTATCTCCAAAATGCACCTCCTGGATTTTTTCCGAGACTTGGTGTTATTGGTTTTGCTATCCTCCAACTGTGCGGGGA
>seq_854
CCGGAATATCTCTGATGTATGGTTTAATAGAAGATAGCTGGATTCTCACATCTGTTTCTGTCAGCAACGTGGAAGGCATC
>seq_855
GTCACCAGCCTCCTGCCCTCTTTCAGGACTGTACATCTTGGCCTCTTACCTACTGTGTCCGGAGGCGCGCACGTCGTTCC
>seq_856
CTGCTATCGCAACGGGGGAGGCGCCTTCATGTTCCCCTACTTCATCATGCTCATCTTCTGGCCTTCTCTTGTGATCCCTG
>seq_857
CCGGGGACGCCCCTCCCTCTGTGCCCACCCCCCTGTCCCCCGAGCTGACCAGCGTCATGGACACATGACTTTAAAACCCA
>seq_858
TGAGTACAATGAAAACCCAAAAGGATACATGCTTGATGATGCAGATAGCAGTTCATTAGAACCTCCATCCTTCAACCACA
>seq_859
ATGATGGCTATGCAAAAACGGACTTAACTATAAAATACTTTTGGGATGTTGTGCTTGGATGCCAGATACATTAAGACCAG
>seq_860
GCGTGTTTGGGACCCCAGAGTCAGAAGGAGTGAGAACCCTGACCCCTAATCCCACTGCATCAGCCTGGAGGTGCCCATCC
>seq_861
GTGACTGCAAATGGCTTCTCAGGTTCCCACACTGCCTCCACGAGTCTGGAGGGCAGCTGGATAAATATATATACATGGAT
>seq_862
TCCCGGCGTTCCCGCAGCCCTCGCACCTCCATCCTGGACGCTGCGGGCAGCGGGAGTGGCAGAAGGAAAGAAAAGTAGGA
>seq_863
GGAAGCGCAGCATTGGTTACCAATTTTGTGCTCAACCTCTCAGTACCAGGGTGAAAGTGGAACTTCAAAACAGCTACAAC
>seq_864
TGGGCGGCGCGGACGCGCGTAGCGCGGGAGCAGGGCACTGTGCTGCTGCTGTGGAGCGGCTAGAAGAGCTGAGAAAAACC
>seq_865
TCTGGGAAGACCACGACCTGGGGCCAGCTGCCCACCTGCCACCCCAGGACCATTTCCTCCTCTGCATAATGGGAAGAAAT
>seq_866
TGGAGTTAGGAGGTGGTGGTTGCAGTGAGCCAATCTCACCATTGCACTTCAGCCTGAGCACAAAGCAAGATAAAAGAAAG
>seq_867
TCCCAAGAATGCTGGGTGGGTGGTGGTCCACCCGCTTTTTTGATAAGGAGGCCAGTGTTGGAAGAAAACACAACATTTTA
>seq_868
ACTGCTCTAACAGGGTTTTTCTCTGCCAAGAGAGCAAGGTGACAGAGATTCCTTCTGACCTGCAGAGGGAAGGGGAAAGA
>seq_869
AAGAAACCCACCCACTGTGATCAATAGGGAGAGAAAATCCACATTCTTGGGCTGAACGCGGTAAATGTTTCTCATATCAT
>seq_870
GTGAACCCTGCCGGTCATCCCTGGTGGAGAGTGACAAGGAAGAACAGCCTGACTTTTTGCGGCACAGGCCTCATAAGAGC
>seq_871
ACCCTCGGAAAATTGATCTAAGAGCTCGATACTGGGCATTTCTTTTTGATAATCTTCGCCATATATAGTGTTTCATGAGG
>seq_872
ACACTCACTTACACCTCCCCCAGCTCACCTCCTCCCCACCCCAGCATGGCCGCGTCCACCCTGACGGCTCCTCCCCCAGG
>seq_873
AGCGCGGGCTGGACCTCTTAGATTCTACAGAGCTGGATATTGAGGATTTCTGACAGGACTGGAGCTATGGTGTGACAGTT
>seq_874
TTCATCGACGTGGCCCGCGAGTGCTTCAACATCGGCAACTTCAACTCCCTCATGGCCATCCTGATGGACATTGTGTGGGC
>seq_875
GTCCTACAGATAACTCGTCCTACACAAAACTTAGTCTCTTTTCAGCTCAGCTCTCTCACTAAGACTGGCGTTATTCCAGG
>seq_876
CATGACATTGGGAGGCAGGGCTCCGTCTGTGTCCCTTGCAGCAGGTGAGTAAGGGGAGCAGAGATAAGTATGTGAAATGT
>seq_877
TATTTTAGCAGATGAAGCATTTTTCTCTGTGAATTCCTCCAGTGAAAGTCTGAATCATTTCATGGAGTTGACATAATACT
>seq_878
ATGGAACTTTACCACATAGCACTGTTCTTGGAATTTAACATGCTTGCACAAGAGCCAAACTTCCCATTGAATTGAAGGGG
>seq_879
TTTTAAATGAGAGTGTTTATGAACAAAAAAATTTACCAACGTGTGAGGGAGTTGCTGAGTGACACAGCAGGGCAAGAGCG
>seq_880
GTAAATTATTTTAATGGACTGATAAGATGTTTCAAGTCTCATGCTTGGATCTTTATTTATGGCAGCTAATGAATGTCATG
>seq_881
ATTTCTGGCAAGGTGGAACACTTTGGTAAGTTTGGAGTCATCTATTATGACATCAACCAGGTGGGCCCTAATCTTACTAA
>seq_882
AATTTAACCAGCAACATTGACCCAGAAATGTATGGCATGTGTAGTTAATTTTATTCCAGTACTTAAAAGAAGGCCTGAAG
>seq_883
AACAATTCGCCTGTACTCGTTACGTGACTTTACTGAACTGCCACATTCTCCATTGAAGTTGTATCTCCAGAACTTGCAGG
>seq_884
TTTTGCTTTGTCATGCTTTTTGGTTGTTATTTGGCTATACAGTTTTATGCTTTAAAACAAATTTAAAATTTTTCAAAATG
>seq_885
GTGTATTGTGCAGTAGGCATCACATATGCTTGGTTCAAACTGTATGTTTCAGTATTGATTCTGTTCAAGGAGAGCTGGCG
>seq_886
AAACACATCCAAATGTGAGAAGGTAGAGTAAAATTTGATATTATAATCTGACGGGACCACAGTGACCACTGAGAGAGAAC
>seq_887
ACTGTGCTCACCTTCCCCTTAGAGATGGCGGTCTTCATGAGGGAGCACCTCAACTACTGGCCATCCTCAGGCCGCTGGGT
>seq_888
TTGCTTATTTATGAAAAGTTATCGATAATTTCTTTAGTTTTGTATACCATTGTCTGAAGCAGGGCTTCTTTGACCCTAAC
>seq_889
GGACCTCATCTTCCTTCTTTCCCCGCCCACAGAGACAACTGCAGAGCTACAAAGAGCTCCCAAAGCACAGGAATCTCACT
>seq_890
ACTCGTCTTCCTTGTTAAATCATTATTTAAGCCGTTCTTATTGACCAATTCCTGACACTTGATCCCAGTTATACGTGAAC
>seq_891
CTCTACGCCTCCCGCCTCTACCTGAGCCGATACCAGGACACTCACCCAGAACGGCTGGCCGATTTAACTTCATCTTCTGG
>seq_892
CTCTCGAGCCATGATAGAGAACTTCAATGCCAAATATGTCTCCCTGCATGTCAGGAAGAGCAGATGTGGCTGAACCGAGC
>seq_893
ACCGCTTCTCTTAGACCTCAGCGACAGAAAAAGGGAAGGGTGTCTCATCCCCCTTCCTCCCAGATCTCACCCGTCTGGCT
>seq_894
ATGATTGCTGAGCCTCTTGAGAAGGGCCTGGCAGAGGACATAGAGAATGAGGTGGTCCAGAGTAAATCTGCGGGATGATG
>seq_895
ATTATGGCTGTATCATGACTATACCAGTAACCTCAGCACTGGACACAGAAATGGAAATATGCTGATGAATTTGTTTTCAT
>seq_896
AAGTATAAAGTAACACGGAGAGCCTAATGAAGAAACTTCTTGCTCAGAGGCCTAGAAGGGGCGCTTGGAGAATAAATATT
>seq_897
CAGCGTTCCCCTGCTTTACAGCATCTTCCTGATCCCGCCTTCTAAGCTTTGTGGTCCATTCTTTTACTGGAAGTACTCAT
>seq_898
ACATTCAGTACGGAGTCACCTGGAAATTGGAGATGTTGGATACGATCGCCCGTGCCCTGCGCCCAGGCTGGGCTTCCTGA
>seq_899
CCCATCTTAGAGGTGATAGAAGCTGTTATTGAAGGGGAGGATATTGCCGTAGAAGAGGTTTCCATTTTGTTTTACTAATT
>seq_900
TGACCCCACAGGAACCAGTGAGCCAGGAACAGACTGACAACTGCCACAACACCCTCCTCAAGCTCATTAGCGGGGAGAGA
>seq_901
CCATGGCATCCGAATTTCAGCCTAGATGAGATTCTAACTAGAGATCCATTTTTGCTTATAGGTAAAAGCAGTGCCTCCTC
>seq_902
TCACTGGCGTGCCCCTCAGCTACCTGCTCAGTCGTGGCCAGCAGGTCAAGGTCGTATCCCTCTTGAGTAGCTGGGACTAT
>seq_903
GTCACAAGCACTGATGTGCAATTCATTGCAGTAACTGGAGACCATGAGTGTCTTGGGAGATCGGAAGGCGAGGAGCAGAT
>seq_904
GCGAATCCGGGCCACAGAAGGATCTTCCCCACGCCTCTACTGGTCTACATGGAGGCACATCAGCTGCCTGTCCTTCTGTG
>seq_905
GGGGGTGTTCCTGGAGAATTACATGGATTTTGAACTGGACATTGAATTTGAAAGGGCTCGCAAAAAAAAAAAAAAAAAGA
>seq_906
GTAGAGATTGAGAAGGTTGTTCTACACCCTAACTACTCCCAGGTAGATATTGGGCTCATCGATTTGACCAGGACATGGCC
>seq_907
AATAAAAGTGGCAAAACAACTCTTTCTGCATCAGGGACAGGCTTTGGAGACAAATTTAAAAGGAACTGAATGAGCTCAAA
>seq_908
CGTGACCGCCTTCTCTGAGTTCCGCACCTACAGCTTCCCCTGCTACCTCCCGCAGCCGCTAAAGGTAGTCAGGAAAAACA
>seq_909
GCTCAATATGGATCACACCGTGGTGCTGCAGCTGGCAGAGAAGAATGGCTACGTGACTGTCCACCCCAGGCCAACGGGGG
>seq_910
ACCAACAGGGCCCCCCGCAGGGACTTGGGGTCGCAGAGTCCCGGCCTGTCTCAGGGCCTTTGTTTCAATACCTACAAACC
>seq_911
GCAGAAAAGACTGACATTTCAGTTTGGAGAAGCAAAAAAGAACAGCTCCCTGCACATCACAATATTAAACAGTGACTGCA
>seq_912
CAGCATCTTGGCCTCTGTGAAGGAACAAGAGGCCCAGTTTGAGAAGCTGACCCGGGCGCTCACTTTTCATCCCGGAATCC
>seq_913
TCCTTGCTCACTCAGTCCAGAGAGGGCTTGAAATCCAGGCTCCAGAGCCCAGGGCAGCGAGAATCCTAACTCTGAAAACA
>seq_914
CAGCTCTTCCCTCCAGGCGGTCGCTTGACTAGAAAGAGGAACCCGCATGTCTACGGGAAGTGAAGTACTTCCTTCTGATG
>seq_915
GGTCTGCGTGATTGCTCTGATGGCTCCGATGAACAGCACTGCGAGCCCCTCTGTACGCACCGGAGATCCGGAAGCAGGCC
>seq_916
TGGCCACACTGCTACAATCCAGCACTAACTATCCATGTCCAGGGTAAGGATCGAGATCGAATTGTGCCCACCTTCCTATA
>seq_917
TTATTTTTTCTTTTTTTGAGACGGAGTCTCGCTGTTGCCCAGGCTGGTGTGCAATGGCGCTGCATTCTTTAATTGGGAAG
>seq_918
CAGCCATAGGTTATGGTCTTGCCAACCTCCCCAGTTATGTTTTTTTGTTTTCTAGGACAATAAGCTGCTAATTGTTGAGA
>seq_919
GTGATGGCCACAGGCAGTAGAGGAGGAATGAGGATGGGTTGGGGAGCGGGGAGTCGCGGCATAGAGTGTTTTGCTGATAG
>seq_920
GCTGCTTTGCCTACATTGCCCGCCCACTGCCCCGTGCCCACATCAAGGAGTATTTCTACAAAGTTGTCCTATGGGACAAG
>seq_921
CACCCAGGAGGAAGGACTATTGACTTTGATTGTGAAGATGATGAAATGAATCTAAATTGTTGTGAAGGCGCTGAGGGCCT
>seq_922
AGGACAGGACGCGGGTGCAGCCCAAATTCCGTTACCCCTTCTACTATGAGATGTGCTGGTAAACAGCCCTTTGCAGCTCT
>seq_923
TCTTCCCGGAGGTCCTCCAGATACCGCCGGAGTATGAGTGGCCTTCCCAATCTACAGGAATTTCCAGCCATATCGCCAAC
>seq_924
CAGGAGATGGCGTCCACAAGCTTCCCAAGGGCCAGTGGTCCCAGTCCTGAATTCAGACAGCAGCATGGATCCTTGCTTGC
>seq_925
AATACGTATTTCAAGTTGTTTTCATTCTCCCCATCACTTTCAGGCAATCTCTTGCATCATGCGAAAATTTGTCATCGGCT
>seq_926
GAATAAGATTCAGACGCACTTAGCAAAGACCCTGCAGGAGATTTTCCAGACTGAAATGACTGGGAGATTTACATGCATCC
>seq_927
AAAGTGACTTCAAAAACTGACTGCAAATATTGACGATGGTTTCTGCTGGAGGAAAAGAAATCCACCTCTTATTCTAAACT
>seq_928
GAAACCACTTGGAAGACCGAGTGAACAAATTTTTGCGGCGCCAGAATCACCCTGAAGCCGTCTCCAACGTCATCGAGCTC
>seq_929
CCCGGAGAAGGCCCCGACAGAGATTGTGAGAACAGTAAGTGTGGCCCAAAGAAGAACATTTGGAATTGACAAGACGTGGT
>seq_930
CTCTTATTCTCTGGACTGGGATCAGGAGAAGAAGTTTTACCTACTCTACCAACAGAGTCATTAACACAACCTCATTTCAT
>seq_931
ATTTGTATTTTAGATGGACCAATCTTACAAACCAGATGAAAATGAAGTTCGAACTCTCTTCCCCCTAAGTCCCTTTGTCT
>seq_932
TGAAAATGCCACATCAGTAAGTTGAACAAGAAGAACGGGAGCTTTAAGAACAAGATTCAACATTTCCTTCGGGATGTATT
>seq_933
GGAAATATTGAATCCGATTTGCAGTCTGGAGCAGTGGCTGGATTTAAGTTGCTCTGGATCAGCTTGGTTATTGACACTCC
>seq_934
ATTATTTCCTTCTTGAGCGATCTAATGTTTCTTGTAATATTGATGATCCTACTAATTATCAGCATCAATCAACTCATCAC
>seq_935
CATACTTGCTGTATGTTGTGGATCAGCAAGTATAGTCAGCCTTCTACTTGAGCAAAATATCAGCAGAGGAAGAGCAGGGG
>seq_936
CCTGGGCAACAGAGTGAGACCCTGTTTCCAAAAATAAATAAAGTCATACTAATTTATAGGTTGAGATTCTAATGTATTGC
>seq_937
AGCCCCAGCTCGCTGAGCCCCTTCTCTAAGCGCATCAAGCTCGAGAAGGAGTTCGACCTGTATGAGTTCCCCGAGGAGAG
>seq_938
GATGAAGAAGTGATTAAATGGACAAAGTTTTTCGTAGTATTCAGACATCCTGTTTTAATTCTCTAGGAAAATACACAAAG
>seq_939
GGTCTCAAACTCCACCAAATGTACTTCTTATTCATTTTATGGAAAAGACTAGGCTTTGCTGAACTCCAAAACACTCTTCG
>seq_940
CCACGCACCAGCGGAAGCTCCGGCAGAAGCAGCTGCAGCAGCAGTTCCGGGAGCGGATGGTCTCAAGGCGGCCTATCGGG
>seq_941
TGATCTCAGCTTACTATAGCCTCTGCCTGCAAGCAATTCTCCTACCTCAGCCTCCCTAAGCTGAACTCACTGCTGTTAAT
>seq_942
GGGAGGCATCCCCGCAGTGAAGGATGCTTGGAGAATCAGTCCCAGCTGCCGTGGAGCAGGTCGTGAAGTCGATAGAAATG
>seq_943
AACTGGCATAAATGAGCTTAAGAAATCCATTGTATACAGTCCTAGTGTTTGCCTTCTTGGTGGCTGTGTTCTGGTGAGGC
>seq_944
TCTCACACCCCCTACTCCCCACAAGTGTTTCTTGGGATCATGTCCAAATAAATGACTTGCAGTGAAAACGAAGGCCCTGA
>seq_945
CTAACCATGGATTTAGACTCAAAATAGCTGCTACATAATAGAGCCCTTTAATAATTTAAATTTATGGAGTCTCCAAAGCA
>seq_946
TACCACAAACCCGAAGTGCAAATATACCTAAATAGGAATTAGGAATTACAAACATTGTAGCAAGAGAGATGTGCCATGTC
>seq_947
ATGTTCTCGTGTTGCTTCTCCACTTTGAGAGGTTGCTGCTTCAGGAACGGAGGGAGTGAGACACTGTGGCTAGATTATAC
>seq_948
CTTCGCCCGGCCCTCCTCTGTCGCTCAGTCTCGGGCGGTGGGGACGCCTCCGAGGGAAATTGACTGCGCTGCCTGGGCCG
>seq_949
GTCCTCGTGGACTGGATGATTCCAGACATCCCCACGGACATCAGCGACCAGATCAAGAAACAGGCCCTCTCCGCATTGTG
>seq_950
CTTGCCCAGGCTGGAATGTAATGGCATGGTCGCAGCTCACTGCAGCCTCCGTCTTCTGGGTGCTGTGCCCTACCTGGACA
>seq_951
GTACTAACAGGAGCCTGCCATCCCCATTCCTTCACAGCTCCTGCTGCCTGGGCACAAATGCCAGACTATTCATGGCCCAT
>seq_952
ATGCAGCGGGCCGGAGGCGGTAGCGCCCCTGGGGGCAACGGCGGGGGCGGCGGCGGGGGCGGTTCTTTGTTTTATCTACC
>seq_953
ACGCCCCTGCAGGAGATGCTGGGAGGTGGCTGCGTGTCAGCTTTGGTTTGTTTGGCAGCGTGTTTTTCTTTGAAAACAGG
>seq_954
AATAAATGGCAGTGAGTGGTCATGTCCAGAAATGAAGCCAAGAAGTTGAGCCTGGACTACGCTGCGTTCCCTGCACCTGA
>seq_955
TGCCAACAGGAGCTGGCTTCAGAGTTGAATAAACAGTATCAGATAGTAGAAAGAGTAATAAAATATTCAGAAAGGTATTT
>seq_956
CTATCTGTTAGAACTAATGGATTGTTGCTTGATAGTGTATCATCCTTATAGACCTTTGCTAGGAGTCAAGGTTCTGAGCA
>seq_957
CTTCTTCTATGTAGGAGGAAGCCCAAGTACCGCTGACTTGCCTGGCTCCCCTGTCAGCAAAAGATGGGCTCCCGTGGACA
>seq_958
CCCATACTCAGAGGTGGGGAAGATCGCCAGCAAAGCCGTCTACGTCCCCGCCAAGCCCGCGTGGGAGTCTGTCTTGTTCT
>seq_959
GTGTTGTGGCCTAGCTGTGTGCTAAGTGCCATGTTGGGCTCCTCACACATGATCGTGTTTGAACAGCCTATGTGAGTGGG
>seq_960
AAAAGATGGGAGTGACTGCATAATGTCAGCATTTTGTGCTTTTGGCTCAGCATTTGGATTTCAAATTGTTTTTCAACTCC
>seq_961
GCGCTGAGCACGAGTCACCCGTTCTACGACGTGGCCAGACATGGCATTCTGCAGGTGGCACTCTCCAAAGCCCACTGCCA
>seq_962
AGCCCCGCCTAGGAGTGCTGACCGTGACCGACACAACCCCAGACTCCATGCGCCTCTCGTTGCTGATGACCTTATGAGTA
>seq_963
TGATGAGCTGAAAGTCCCACCTGGGGCGCTGATCCAGGACATCTGCGGGGACTGGGAGAATGTCCTGGGACTCTGAATGG
>seq_964
GGGTTCAAGGGGGTACGGAAAAGCCGGGGAGGGGACTCGGTCCGGGGCCGGAGACCGACGTGTAGAAAATGTGCCATATT
>seq_965
TGTGGACAAGAGTAGAAAAAGAGAGCACGATTACTGTCATTAATGACAAGAGCCATTTGGTAAGCACGTGGTCCAGTGCG
>seq_966
AAAAGAAGCAGAGAGGCCGACCTTCATCCCAGCCCCGCAGGAACATCGTGGGCTGCAGAATAGGGTAAAATCTAAGACCT
>seq_967
TATAACCAGATTAAAGTGAAGGAACTTTCTGTTGTTTTTGTAGCACCGCTCAGCTGTCTTTAGACAGAGTCTCGATCTGT
>seq_968
CCACACAGCTCTGAATTACCAACGCTGAATTTCCAAGATACTGTAAACACCCTGACCAACGGCAACTGCCAAGGACACAT
>seq_969
AAGCAAGGCGAGCTTGGGGGTGGCCCCAGTCGAGATGCCCTTCACCCCTTGAAGATCACCTGGGGTGATCAGCAGTGCAG
>seq_970
GAGACCCCCATGAGGAGCCAGGAAAGCCAGCCCTTCCTCCTGAAGAGTGTGCCCAGGAGGTTTGTAACCTTTAAAGTTTA
>seq_971
ATGACCCCACCCAGCCCCCTGCAGCCCTGCTGCACCATCTCACCAGACACAAGGGGAAGAAGACAGTTGCCAAAGCCAAA
>seq_972
TCCTTTCCCAGCCCAGCGGGGCGCCCCTAGCCTCCCAGGGTCCACGAACACTGCACAACCCTGAATATTGCTAGGCATAG
>seq_973
AGTCACAGGAGTGTCCAGAGGGGTGGGATTCATCCGCTTTGATAAGAGGATTGAGGCAGAGCCCACTCTCCTTCCTGGAG
>seq_974
GTGAGCTGGAGGTGCACGCCTTTGACAAGAAGCTAGAGGAGATGAGCTGCCAGGTGCTGCGCTGCAGTGGATTACAATCC
>seq_975
TTTCAGAAAATTTCTCACATGGTCATAGAGGAAGTTAATTTCATGCAGAACCATCTTGAATTATAGTTTTACTACTTTGC
>seq_976
GTAGAAGTTACTATTACTGCTTTTTACCTTTTTATTTATTTGTGTATTGTCTTTGTTGTTGCTGGAGGACAAGTTCAGAT
>seq_977
CGGCTTTCCCGCTTCGTGAGTGTGGGGTGGCTGGGGCGGGGGGGGCCCGGGGACGGCTTGGTCAGCAATGGCTAAGCCCC
>seq_978
GCCTTGTCACAGGATGGGTCTGGGGAGAAGCCCATGCACACAGCTCCTCCACAGGCCCCGCAAAAGGTTGAAGAGCTAAA
>seq_979
GTGCAGCAAGCTCCGCGCCGACCCCTGACGCCTGACGCCTGTCCCCGGCCCGGCATGAGCCAGGAACCCAGTAAGAGTAA
>seq_980
AGGTCTTCCCCAGGCAACAAAGACAAGGAGGCCCCCTGCTCCAGAGAGCTCCAGAGGGACACAACTAATCCAGATATACC
>seq_981
CCCACCTCCCACCTGCACCAGCACCAACGGGAACAGCCTGCAAGCGATATCTGGCATGATTATCTGACTCCATATTCACT
>seq_982
CCAGGCAGGGAGCTTCCCCAGGATAGTGTGGTGGAGTCAGGACTCACTCCATCCTGCACTGGGAAGTGATGGAAATGAGG
>seq_983
GGTGGTGCTAGGGGAACTATGCCACTCTATGGCCGTGCTCGAGACCATGTCACCCATCCTAGCTGAACCCAGAGCAAAAG
>seq_984
GTGCAGTGGCCTGAGAATATCCCAGCCTCTCTTCTGGTTTGGTGAGTGCTATATAAGTAACCTCCTCTTCCTCGTGGGGA
>seq_985
CAGATGGCTCCTCGGCTTTAGACAGAAAGGGGAAGGGGTTCTAAGTCAAGAGCCTTTCAGTGAGCAAAACCATCTCCCCG
>seq_986
TCCAGAGTGCAAATCTACTGTCCCTTCCTAGCTGTGTGATCTTGGCAAGCACTGGACGGGCACAAGTATTATGTTGAGTG
>seq_987
TCCTGTTCTCCAGGGAGGAGGCGGACACGCTCAGGTTGAAGGTCGAGGAGCTGGAAGGCGGGACCGGTTCCCTGGCAGGA
>seq_988
GAAGACCACCTGAAAGCTGAGGCCAGGGGGGACATGTCGGAGGCAGAACTCCTCATCCTAACCGGCTCCGAGCTCCGGGA
>seq_989
CATCAGGGAATCAAAACTGAGTGAAGTTTTACAGGCGGTCACCGACCATGATATTCCTCACAGTGCTAAGTGAGCGTCCA
>seq_990
TTGAATTCCTGGCCTCAAACGATCCTCCCACCTTGGCTTCTCAACGTGCTGGGATTATAGAGGGCCCTCTGAGGCTGCTG
>seq_991
CAGAAGGAGATGAAGGAAGTCAAAGTAGTAGCAGTTGAACATACTGTTCCGAAGAAGTACGAGGGACCATCAGAGTCGAA
>seq_992
ACTTCCAGGTGATGACTGGGCCCCCAATAAATCCCGTCTTTGGGTCTCTCTGCCTTTTGCGTGTCCGGCTGGTAGAGGAT
>seq_993
ATTTGAACAGGAATCTATTAATTTAGAATTTTATAAGATATTTATTAATAAATGTTATTTTTCCTGGCCAAGTTTGACTA
>seq_994
CGTGGCCCTCAGCCTGGACGACGTCAAAAGACACAACCCGTGCGAGAGCCTTCGGGGCCACCACATCCAGCGATAGCCAG
>seq_995
TCAAGCAAATGTGACCCCAGGCATAAGGACTGTCTGCTACGGGAGTTTCGAAAGTTATGCTCAGACATTGAGGGAAGCTC
>seq_996
CCCCACTGTGGGCCCCTGGTGCTGGCTCCCAGCCTGGTTGTGGCAGGGCTCTCTGCCCACCCCAGGCCCCGTCGCCGGTG
>seq_997
GGAGAGAAACCCTACAAATGTAAAGAATGTGGCAAAGCCTTTAGACAGTCCAGGAGCCTGTACCCACACCTGCTTTGTGC
>seq_998
TTCTGGCCTCTCTGGGTAAGGTTCTCACACCCCACCCCAGCATCCTGAGCTGGGCTCGGCCTTCAGGAGTGACCATAGAC
>seq_999
ATGGTGCTCATGATTGTCCTGGCTGATGCTCTCAAGAGCAATAACAATGCTAAAAAGAGATGGCCTGGGCTGGAGGTCTG
>seq_1000
GCACTGTGGCAGGACCAAGGTGTTCATGACTGACTCTATGCTGGAGCTTCTGGAATGTGGGCCACTGATATTCTGAAAGC
