# Supplementary material for: HiMMe: using genetic patterns as a proxy for genome assembly reliability assessment
Source: BMC Genomics. 2017 Sep 5;18:694. doi: 10.1186/s12864-017-3965-2 (PMC5584555; doi:10.1186/s12864-017-3965-2)
Supplement: Supplementary file 2 — ’Supplementary_file2.zip’, Title: ’Data from simulations’. Description: contains all simulated data as well as the pertinent results. (ZIP 1187 kb) [file 12864_2017_3965_MOESM2_ESM.zip › Simulations/simulations/scripts/ggplot_linearRelation.R]

library('ggplot2')
library('MASS')

# Read data
t_3<-read.table('true_himme3.txt.gz')

# Change colnames df
colnames(t_3)<-c("id","Length","S","Shat")
t_3$Group="t_3"

# Plot
pdf("before_lengthNorm.pdf",width=5,height=4)
ggplot(t_3,aes(x=Length,group=Group)) + 
    geom_point(stat='identity',aes(y=S),colour="blue") +
    stat_smooth(method = "lm", aes(y=S),colour="blue",se = TRUE, size=0.5) +
    ylab("Score") +
    xlab("Sequence length")
dev.off()

pdf("after_lengthNorm.pdf",width=5,height=4)
ggplot(t_3,aes(x=Length,group=Group)) + 
    geom_point(stat='identity',aes(y=Shat),colour="blue") +
    stat_smooth(method = "lm", aes(y=Shat),colour="blue",se = TRUE, size=0.5) +
    ylim(-1.7,-1.1) +
    ylab("Normalized score") +
    xlab("Sequence length")
dev.off()
