# Supplementary material for: HiMMe: using genetic patterns as a proxy for genome assembly reliability assessment
Source: BMC Genomics. 2017 Sep 5;18:694. doi: 10.1186/s12864-017-3965-2 (PMC5584555; doi:10.1186/s12864-017-3965-2)
Supplement: Supplementary file 2 — ’Supplementary_file2.zip’, Title: ’Data from simulations’. Description: contains all simulated data as well as the pertinent results. (ZIP 1187 kb) [file 12864_2017_3965_MOESM2_ESM.zip › Simulations/simulations/scripts/ttest_100.R]

# Read in table
x_true_1<-read.table('true_seq_100_himme1.txt.gz')
x_true_3<-read.table('true_seq_100_himme3.txt.gz')
x_true_5<-read.table('true_seq_100_himme5.txt.gz')
x_random_1<-read.table('random_seq_100_himme1.txt.gz')
x_random_3<-read.table('random_seq_100_himme3.txt.gz')
x_random_5<-read.table('random_seq_100_himme5.txt.gz')

# Colnames DF
colnames(x_true_1)=c("id","Length","S","Shat")
colnames(x_true_3)=c("id","Length","S","Shat")
colnames(x_true_5)=c("id","Length","S","Shat")
colnames(x_random_1)=c("id","Length","S","Shat")
colnames(x_random_3)=c("id","Length","S","Shat")
colnames(x_random_5)=c("id","Length","S","Shat")

# Add label
x_true_1$Type="True"
x_true_3$Type="True"
x_true_5$Type="True"
x_random_1$Type="Random"
x_random_3$Type="Random"
x_random_5$Type="Random"

# Add k-mer size
x_true_1$Kmer="1-mers"
x_true_3$Kmer="3-mers"
x_true_5$Kmer="5-mers"
x_random_1$Kmer="1-mers"
x_random_3$Kmer="3-mers"
x_random_5$Kmer="5-mers"

# T-test
x_1.test<-t.test(x_true_1$Shat,x_random_1$Shat)
x_3.test<-t.test(x_true_3$Shat,x_random_3$Shat)
x_5.test<-t.test(x_true_5$Shat,x_random_5$Shat)

# Output
write(paste("1-mers: p-value= ",x_1.test$p.value,"; 95% conf. int.=",
            x_1.test$conf.int[1],",",x_1.test$conf.int[2]),stdout())
write(paste("3-mers: p-value= ",x_3.test$p.value,"; 95% conf. int.=",
            x_3.test$conf.int[1],",",x_3.test$conf.int[2]),stdout())
write(paste("5-mers: p-value= ",x_5.test$p.value,"; 95% conf. int.=",
            x_5.test$conf.int[1],",",x_5.test$conf.int[2]),stdout())
