# Supplementary material for: HiMMe: using genetic patterns as a proxy for genome assembly reliability assessment
Source: BMC Genomics. 2017 Sep 5;18:694. doi: 10.1186/s12864-017-3965-2 (PMC5584555; doi:10.1186/s12864-017-3965-2)
Supplement: Supplementary file 2 — ’Supplementary_file2.zip’, Title: ’Data from simulations’. Description: contains all simulated data as well as the pertinent results. (ZIP 1187 kb) [file 12864_2017_3965_MOESM2_ESM.zip › Simulations/simulations/scripts/derivation_benchmark.R]

library(MASS)

x<-read.table('true.txt.gz')

x.fit<-fitdistr(x[,4],"normal")

x.mean<-x.fit$estimate[1]
x.sd<-x.fit$estimate[2]*0.8

x.min<-min(x[,4])*1.1
x.max<-max(x[,4])*0.9

x.seq<-seq(x.min,x.max,0.001)

x.den<-dnorm(x.seq, mean=x.mean,sd=x.sd)

plot(x=x.seq,y=x.den,type='l',ylim=c(0,12))
lines(density(x[,4]),col="blue")

write(paste("Mean:",x.mean,"SD:",x.sd),stdout())
