# Supplementary material for: HiMMe: using genetic patterns as a proxy for genome assembly reliability assessment
Source: BMC Genomics. 2017 Sep 5;18:694. doi: 10.1186/s12864-017-3965-2 (PMC5584555; doi:10.1186/s12864-017-3965-2)
Supplement: Supplementary file 2 — ’Supplementary_file2.zip’, Title: ’Data from simulations’. Description: contains all simulated data as well as the pertinent results. (ZIP 1187 kb) [file 12864_2017_3965_MOESM2_ESM.zip › Simulations/simulations/scripts/ggplot_dynamic_range.R]

library(ggplot2)

### Read in data
read.table('summary.txt')->x
colnames(x)<-c("Type","Length","kmerSize","Score")

# Plot
pdf("dynamic_range.pdf",width=8,height=4)
ggplot(x,aes(x=Length,y=Score,color=Type,group=Type)) +
        geom_point(stat="identity") +
        geom_line() +
        facet_wrap(~ kmerSize, nrow = 1) +
        ylim(c(-1.65,-1.15)) +
        xlab("Sequence length") +
        ylab(expression(hat(s))) +
        theme(axis.text.x=element_text(angle=0))
dev.off()
