# Supplementary material for: HiMMe: using genetic patterns as a proxy for genome assembly reliability assessment
Source: BMC Genomics. 2017 Sep 5;18:694. doi: 10.1186/s12864-017-3965-2 (PMC5584555; doi:10.1186/s12864-017-3965-2)
Supplement: Supplementary file 2 — ’Supplementary_file2.zip’, Title: ’Data from simulations’. Description: contains all simulated data as well as the pertinent results. (ZIP 1187 kb) [file 12864_2017_3965_MOESM2_ESM.zip › Simulations/simulations/scripts/ggplot_seq100.R]

library('ggplot2')

# Read in table
x_true_1<-read.table('true_seq_100_himme1.txt.gz')
x_true_3<-read.table('true_seq_100_himme3.txt.gz')
x_true_5<-read.table('true_seq_100_himme5.txt.gz')
x_random_1<-read.table('random_seq_100_himme1.txt.gz')
x_random_3<-read.table('random_seq_100_himme3.txt.gz')
x_random_5<-read.table('random_seq_100_himme5.txt.gz')

# Colnames DF
colnames(x_true_1)=c("id","Length","S","Shat")
colnames(x_true_3)=c("id","Length","S","Shat")
colnames(x_true_5)=c("id","Length","S","Shat")
colnames(x_random_1)=c("id","Length","S","Shat")
colnames(x_random_3)=c("id","Length","S","Shat")
colnames(x_random_5)=c("id","Length","S","Shat")

# Add label
x_true_1$Type="True"
x_true_3$Type="True"
x_true_5$Type="True"
x_random_1$Type="Random"
x_random_3$Type="Random"
x_random_5$Type="Random"

# Add k-mer size
x_true_1$Kmer="1-mers"
x_true_3$Kmer="3-mers"
x_true_5$Kmer="5-mers"
x_random_1$Kmer="1-mers"
x_random_3$Kmer="3-mers"
x_random_5$Kmer="5-mers"

# Merge
x.df<-rbind(x_true_1,x_true_3,x_true_5,x_random_1,x_random_3,x_random_5)

# Plot
pdf("simulation_100.pdf",width=8,height=4)
ggplot(x.df,aes(Shat,colour=Type)) +
        geom_density() + 
        facet_wrap(~Kmer) + 
        xlab(expression(hat(s))) + 
        ylab("Density")
dev.off()
