# Supplementary material for: HiMMe: using genetic patterns as a proxy for genome assembly reliability assessment
Source: BMC Genomics. 2017 Sep 5;18:694. doi: 10.1186/s12864-017-3965-2 (PMC5584555; doi:10.1186/s12864-017-3965-2)
Supplement: Supplementary file 2 — ’Supplementary_file2.zip’, Title: ’Data from simulations’. Description: contains all simulated data as well as the pertinent results. (ZIP 1187 kb) [file 12864_2017_3965_MOESM2_ESM.zip › Simulations/simulations/scripts/bayes_class.R]

library(MASS)

# 1-mers
x_true_1<-read.table('true_seq_100_himme1.txt.gz')
x_random_1<-read.table('random_seq_100_himme1.txt.gz')

x_true_1.fit<-fitdistr(x_true_1[,4],"normal")
x_random_1.fit<-fitdistr(x_random_1[,4],"normal")

x_true_1.mean<-x_true_1.fit$estimate[1]
x_random_1.mean<-x_random_1.fit$estimate[1]
x_true_1.sd<-x_true_1.fit$estimate[2]
x_random_1.sd<-x_random_1.fit$estimate[2]

x_1.min<-min(c(x_true_1[,4],x_random_1[,4]))*1.1
x_1.max<-max(c(x_true_1[,4],x_random_1[,4]))*0.9

x_1<-seq(x_1.min,x_1.max,0.001)

x_true_1.den<-dnorm(x_1, mean=x_true_1.mean,sd=x_true_1.sd)
x_random_1.den<-dnorm(x_1, mean=x_random_1.mean,sd=x_random_1.sd)

plot(x=x_1,y=x_true_1.den,type="l",col="red")
lines(x=x_1,y=x_random_1.den,col="blue")

x_diff_1<-x_true_1.den-x_random_1.den
index<-length(x_diff_1[x_diff_1<0])

x_true_1.err<-pnorm(x_1[index],mean=x_true_1.mean,sd=x_true_1.sd)
x_random_1.err<-1-pnorm(x_1[index],mean=x_random_1.mean,sd=x_random_1.sd)

x_1.err<-0.5*(x_true_1.err+x_random_1.err)

# 3-mers
x_true_3<-read.table('true_seq_100_himme3.txt.gz')
x_random_3<-read.table('random_seq_100_himme3.txt.gz')

x_true_3.fit<-fitdistr(x_true_3[,4],"normal")
x_random_3.fit<-fitdistr(x_random_3[,4],"normal")

x_true_3.mean<-x_true_3.fit$estimate[1]
x_random_3.mean<-x_random_3.fit$estimate[1]
x_true_3.sd<-x_true_3.fit$estimate[2]
x_random_3.sd<-x_random_3.fit$estimate[2]

x_3.min<-min(c(x_true_3[,4],x_random_3[,4]))*1.1
x_3.max<-max(c(x_true_3[,4],x_random_3[,4]))*0.9

x_3<-seq(x_3.min,x_3.max,0.001)

x_true_3.den<-dnorm(x_3, mean=x_true_3.mean,sd=x_true_3.sd)
x_random_3.den<-dnorm(x_3, mean=x_random_3.mean,sd=x_random_3.sd)

plot(x=x_3,y=x_true_3.den,type="l",col="red")
lines(x=x_3,y=x_random_3.den,col="blue")

x_diff_3<-x_true_3.den-x_random_3.den
index<-length(x_diff_3[x_diff_3<0])

x_true_3.err<-pnorm(x_3[index],mean=x_true_3.mean,sd=x_true_3.sd)
x_random_3.err<-1-pnorm(x_3[index],mean=x_random_3.mean,sd=x_random_3.sd)

x_3.err<-0.5*(x_true_3.err+x_random_3.err)

# 5-mers
x_true_5<-read.table('true_seq_100_himme5.txt.gz')
x_random_5<-read.table('random_seq_100_himme5.txt.gz')

x_true_5.fit<-fitdistr(x_true_5[,4],"normal")
x_random_5.fit<-fitdistr(x_random_5[,4],"normal")

x_true_5.mean<-x_true_5.fit$estimate[1]
x_random_5.mean<-x_random_5.fit$estimate[1]
x_true_5.sd<-x_true_5.fit$estimate[2]
x_random_5.sd<-x_random_5.fit$estimate[2]

x_5.min<-min(c(x_true_5[,4],x_random_5[,4]))*1.1
x_5.max<-max(c(x_true_5[,4],x_random_5[,4]))*0.9

x_5<-seq(x_5.min,x_5.max,0.001)

x_true_5.den<-dnorm(x_5, mean=x_true_5.mean,sd=x_true_5.sd)
x_random_5.den<-dnorm(x_5, mean=x_random_5.mean,sd=x_random_5.sd)

plot(x=x_5,y=x_true_5.den,type="l",col="red")
lines(x=x_5,y=x_random_5.den,col="blue")

x_diff_5<-x_true_5.den-x_random_5.den
index<-length(x_diff_5[x_diff_5<0])

x_true_5.err<-pnorm(x_5[index],mean=x_true_5.mean,sd=x_true_5.sd)
x_random_5.err<-1-pnorm(x_5[index],mean=x_random_5.mean,sd=x_random_5.sd)

x_5.err<-0.5*(x_true_5.err+x_random_5.err)

write(paste("1-mers",x_1.err),stdout())
write(paste("3-mers",x_3.err),stdout())
write(paste("5-mers",x_5.err),stdout())
