# Supplementary material for: HiMMe: using genetic patterns as a proxy for genome assembly reliability assessment
Source: BMC Genomics. 2017 Sep 5;18:694. doi: 10.1186/s12864-017-3965-2 (PMC5584555; doi:10.1186/s12864-017-3965-2)
Supplement: Supplementary file 2 — ’Supplementary_file2.zip’, Title: ’Data from simulations’. Description: contains all simulated data as well as the pertinent results. (ZIP 1187 kb) [file 12864_2017_3965_MOESM2_ESM.zip › Simulations/simulations/scripts/ggplot_lm.R]

library('ggplot2')
# Read data
t_1<-read.table('true_himme1.txt.gz')
t_3<-read.table('true_himme3.txt.gz')
t_5<-read.table('true_himme5.txt.gz')
r_1<-read.table('random_himme1.txt.gz')
r_3<-read.table('random_himme3.txt.gz')
r_5<-read.table('random_himme5.txt.gz')

# Change colnames df
colnames(t_1)<-c("id","len","s","shat")
colnames(t_3)<-c("id","len","s","shat")
colnames(t_5)<-c("id","len","s","shat")
colnames(r_1)<-c("id","len","s","shat")
colnames(r_3)<-c("id","len","s","shat")
colnames(r_5)<-c("id","len","s","shat")

# Add true or false label and k-mer size
t_1$Group<-"True"
t_3$Group<-"True"
t_5$Group<-"True"
r_1$Group<-"Random"
r_3$Group<-"Random"
r_5$Group<-"Random"
t_1$Kmer<-"1-mers"
t_3$Kmer<-"3-mers"
t_5$Kmer<-"5-mers"
r_1$Kmer<-"1-mers"
r_3$Kmer<-"3-mers"
r_5$Kmer<-"5-mers"
t_1$Length<-t_1$len
t_3$Length<-t_3$len*3
t_5$Length<-t_5$len*5
r_1$Length<-r_1$len
r_3$Length<-r_3$len*3
r_5$Length<-r_5$len*5

# Fit model
t_1.fit<-lm(s ~ Length, data=t_1)
t_3.fit<-lm(s ~ Length, data=t_3)
t_5.fit<-lm(s ~ Length, data=t_5)
r_1.fit<-lm(s ~ Length, data=r_1)
r_3.fit<-lm(s ~ Length, data=r_3)
r_5.fit<-lm(s ~ Length, data=r_5)

# Get parameters
t_1.param<-summary(t_1.fit)
t_3.param<-summary(t_3.fit)
t_5.param<-summary(t_5.fit)
r_1.param<-summary(r_1.fit)
r_3.param<-summary(r_3.fit)
r_5.param<-summary(r_5.fit)

# Add expected value
t_1$Expected<-predict(t_1.fit,t_1)
t_3$Expected<-predict(t_3.fit,t_3)
t_5$Expected<-predict(t_5.fit,t_5)
r_1$Expected<-predict(r_1.fit,r_1)
r_3$Expected<-predict(r_3.fit,r_3)
r_5$Expected<-predict(r_5.fit,r_5)

# Merge everything into one df
x.df<-rbind(t_1,t_3,t_5,r_1,r_3,r_5)

# Plot
pdf("lm.pdf",width=8,height=4)
ggplot(x.df,aes(x=Length,y=s,colour=Group,group=Group)) + 
    geom_point(position=position_jitterdodge(dodge.width=9), size=0.1, alpha=0.5) +
    facet_wrap(~ Kmer) +
    stat_smooth(method = "lm", se = TRUE, size=0.5)
dev.off()
