# Supplementary material for: HiMMe: using genetic patterns as a proxy for genome assembly reliability assessment
Source: BMC Genomics. 2017 Sep 5;18:694. doi: 10.1186/s12864-017-3965-2 (PMC5584555; doi:10.1186/s12864-017-3965-2)
Supplement: Supplementary file 2 — ’Supplementary_file2.zip’, Title: ’Data from simulations’. Description: contains all simulated data as well as the pertinent results. (ZIP 1187 kb) [file 12864_2017_3965_MOESM2_ESM.zip › Simulations/simulations/himme_summaries/random_seq_100_himme3.himme_summary.txt]

K-mer size used	3
Number of entries	1000
Median length	99
Length variance	0
Mean score	-141.021586
Score variance	7.52875121581982
Score interval [5%,95%]	-150.713288413044 , -132.447711586956
Mean corrected score	-1.42445949
Score hat variance	0.000768142541381281
Corrected score interval [5%,95%]	-1.52249989382017 , -1.33783010617983
HiMMe coefficient	1.69260087671349
