# Supplementary material for: HiMMe: using genetic patterns as a proxy for genome assembly reliability assessment
Source: BMC Genomics. 2017 Sep 5;18:694. doi: 10.1186/s12864-017-3965-2 (PMC5584555; doi:10.1186/s12864-017-3965-2)
Supplement: Supplementary file 2 — ’Supplementary_file2.zip’, Title: ’Data from simulations’. Description: contains all simulated data as well as the pertinent results. (ZIP 1187 kb) [file 12864_2017_3965_MOESM2_ESM.zip › Simulations/simulations/himme_summaries/random_seq_100_himme1.himme_summary.txt]

K-mer size used	1
Number of entries	1000
Median length	100
Length variance	0
Mean score	-141.198967
Score variance	5.65118244035135
Score interval [5%,95%]	-150.31167678537 , -133.28932321463
Mean corrected score	-1.411987
Score hat variance	0.000565402233233234
Corrected score interval [5%,95%]	-1.50322092573773 , -1.33277907426227
HiMMe coefficient	2.06400103407696
