# Supplementary material for: HiMMe: using genetic patterns as a proxy for genome assembly reliability assessment
Source: BMC Genomics. 2017 Sep 5;18:694. doi: 10.1186/s12864-017-3965-2 (PMC5584555; doi:10.1186/s12864-017-3965-2)
Supplement: Supplementary file 2 — ’Supplementary_file2.zip’, Title: ’Data from simulations’. Description: contains all simulated data as well as the pertinent results. (ZIP 1187 kb) [file 12864_2017_3965_MOESM2_ESM.zip › Simulations/simulations/himme_summaries/random_seq_100_himme5.himme_summary.txt]

K-mer size used	5
Number of entries	1000
Median length	100
Length variance	0
Mean score	-147.637424
Score variance	20.3756929211451
Score interval [5%,95%]	-165.056909236828 , -132.144090763172
Mean corrected score	-1.4763744
Score hat variance	0.00203722793257257
Corrected score interval [5%,95%]	-1.65053028429112 , -1.32146971570888
HiMMe coefficient	0.883846140128644
