# Supplementary material for: HiMMe: using genetic patterns as a proxy for genome assembly reliability assessment
Source: BMC Genomics. 2017 Sep 5;18:694. doi: 10.1186/s12864-017-3965-2 (PMC5584555; doi:10.1186/s12864-017-3965-2)
Supplement: Supplementary file 2 — ’Supplementary_file2.zip’, Title: ’Data from simulations’. Description: contains all simulated data as well as the pertinent results. (ZIP 1187 kb) [file 12864_2017_3965_MOESM2_ESM.zip › Simulations/simulations/himme_summaries/true_seq_100_himme1.himme_summary.txt]

K-mer size used	1
Number of entries	1000
Median length	100
Length variance	0
Mean score	-135.876853
Score variance	5.92240065004104
Score interval [5%,95%]	-145.077308738575 , -128.359691261425
Mean corrected score	-1.358771
Score hat variance	0.000592749308308308
Corrected score interval [5%,95%]	-1.4505348041711 , -1.2834651958289
HiMMe coefficient	3.16317923975267
