# Supplementary material for: HiMMe: using genetic patterns as a proxy for genome assembly reliability assessment
Source: BMC Genomics. 2017 Sep 5;18:694. doi: 10.1186/s12864-017-3965-2 (PMC5584555; doi:10.1186/s12864-017-3965-2)
Supplement: Supplementary file 3 — ’Supplementary_file3.zip’, Title: ’Data from GAGE’. Description: contains all real data as well as the pertinent results. (ZIP 18,698 kb) [file 12864_2017_3965_MOESM3_ESM.zip]

Archive with 860 entries (701 files):
- Real data/
- Real data/.DS_Store
- __MACOSX/
- __MACOSX/Real data/
- __MACOSX/Real data/._.DS_Store
- Real data/Bases percentages.xlsx
- __MACOSX/Real data/._Bases percentages.xlsx
- Real data/BUSCO/
- Real data/BUSCO/BUSCO_out.xlsx
- __MACOSX/Real data/BUSCO/
- __MACOSX/Real data/BUSCO/._BUSCO_out.xlsx
- Real data/QUAST/
- Real data/QUAST/.DS_Store
- __MACOSX/Real data/QUAST/
- __MACOSX/Real data/QUAST/._.DS_Store
- Real data/QUAST/lineage/
- Real data/QUAST/lineage/Velvet/
- Real data/QUAST/lineage/Velvet/.DS_Store
- __MACOSX/Real data/QUAST/lineage/
- __MACOSX/Real data/QUAST/lineage/Velvet/
- __MACOSX/Real data/QUAST/lineage/Velvet/._.DS_Store
- Real data/QUAST/lineage/Velvet/report.html
- Real data/QUAST/lineage/Velvet/full_output/
- Real data/QUAST/lineage/Velvet/full_output/genome_stats/
- Real data/QUAST/lineage/Velvet/full_output/genome_stats/genome_info.txt
- Real data/QUAST/lineage/Velvet/full_output/genome_stats/genome-ctg-filtered_gaps.txt
- Real data/QUAST/lineage/Velvet/full_output/transposed_report.txt
- Real data/QUAST/lineage/Velvet/full_output/.DS_Store
- __MACOSX/Real data/QUAST/lineage/Velvet/full_output/
- __MACOSX/Real data/QUAST/lineage/Velvet/full_output/._.DS_Store
- Real data/QUAST/lineage/Velvet/full_output/transposed_report.tex
- Real data/QUAST/lineage/Velvet/full_output/icarus.html
- Real data/QUAST/lineage/Velvet/full_output/basic_stats/
- Real data/QUAST/lineage/Velvet/full_output/aligned_stats/
- Real data/QUAST/lineage/Velvet/full_output/transposed_report.tsv
- Real data/QUAST/lineage/Velvet/full_output/report.tex
- Real data/QUAST/lineage/Velvet/full_output/report.txt
- Real data/QUAST/lineage/Velvet/full_output/report.tsv
- Real data/QUAST/lineage/Velvet/full_output/contigs_reports/
- Real data/QUAST/lineage/Velvet/full_output/contigs_reports/contigs_report_genome-ctg-filtered.stdout
- Real data/QUAST/lineage/Velvet/full_output/contigs_reports/nucmer_output/
- Real data/QUAST/lineage/Velvet/full_output/contigs_reports/nucmer_output/genome-ctg-filtered.coords.filtered
- Real data/QUAST/lineage/Velvet/full_output/contigs_reports/nucmer_output/genome-ctg-filtered.unaligned
- Real data/QUAST/lineage/Velvet/full_output/contigs_reports/nucmer_output/genome-ctg-filtered.sf
- Real data/QUAST/lineage/Velvet/full_output/contigs_reports/nucmer_output/genome-ctg-filtered.rplot
- Real data/QUAST/lineage/Velvet/full_output/contigs_reports/nucmer_output/genome-ctg-filtered.all_snps.gz
- Real data/QUAST/lineage/Velvet/full_output/contigs_reports/nucmer_output/genome-ctg-filtered.gp
- Real data/QUAST/lineage/Velvet/full_output/contigs_reports/nucmer_output/genome-ctg-filtered.fplot
- Real data/QUAST/lineage/Velvet/full_output/contigs_reports/nucmer_output/genome-ctg-filtered.coords
- Real data/QUAST/lineage/Velvet/full_output/contigs_reports/nucmer_output/genome-ctg-filtered.filter
- Real data/QUAST/lineage/Velvet/full_output/contigs_reports/nucmer_output/genome-ctg-filtered.used_snps.gz
- Real data/QUAST/lineage/Velvet/full_output/contigs_reports/nucmer_output/genome-ctg-filtered.html
- Real data/QUAST/lineage/Velvet/full_output/contigs_reports/all_alignments_genome-ctg-filtered.tsv
- Real data/QUAST/lineage/Velvet/full_output/contigs_reports/contigs_report_genome-ctg-filtered.mis_contigs.info
- Real data/QUAST/lineage/Velvet/full_output/contigs_reports/contigs_report_genome-ctg-filtered.unaligned.info
- Real data/QUAST/lineage/Velvet/full_output/contigs_reports/contigs_report_genome-ctg-filtered.stderr
- Real data/QUAST/lineage/Velvet/full_output/contigs_reports/transposed_report_misassemblies.tex
- Real data/QUAST/lineage/Velvet/full_output/contigs_reports/misassemblies_report.txt
- Real data/QUAST/lineage/Velvet/full_output/contigs_reports/misassemblies_report.tex
- Real data/QUAST/lineage/Velvet/full_output/contigs_reports/transposed_report_misassemblies.txt
- Real data/QUAST/lineage/Velvet/full_output/contigs_reports/unaligned_report.tsv
- Real data/QUAST/lineage/Velvet/full_output/contigs_reports/genome-ctg-filtered_mummerplot.html
- Real data/QUAST/lineage/Velvet/full_output/contigs_reports/transposed_report_misassemblies.tsv
- Real data/QUAST/lineage/Velvet/full_output/contigs_reports/unaligned_report.txt
- Real data/QUAST/lineage/Velvet/full_output/contigs_reports/genome-ctg-filtered.mis_contigs.fa
- Real data/QUAST/lineage/Velvet/full_output/contigs_reports/misassemblies_report.tsv
- Real data/QUAST/lineage/Velvet/full_output/contigs_reports/unaligned_report.tex
- Real data/QUAST/lineage/Velvet/full_output/icarus_viewers/
- Real data/QUAST/lineage/Velvet/full_output/icarus_viewers/alignment_viewer.html
- Real data/QUAST/lineage/Velvet/full_output/icarus_viewers/contig_size_viewer.html
- Real data/QUAST/lineage/Velvet/full_output/report.html
- Real data/QUAST/lineage/Velvet/full_output/quast.log
- Real data/QUAST/lineage/.DS_Store
- __MACOSX/Real data/QUAST/lineage/._.DS_Store
- Real data/QUAST/lineage/Bambus2/
- Real data/QUAST/lineage/Bambus2/.DS_Store
- __MACOSX/Real data/QUAST/lineage/Bambus2/
- __MACOSX/Real data/QUAST/lineage/Bambus2/._.DS_Store
- Real data/QUAST/lineage/Bambus2/report.html
- Real data/QUAST/lineage/Bambus2/full_output/
- Real data/QUAST/lineage/Bambus2/full_output/genome_stats/
- Real data/QUAST/lineage/Bambus2/full_output/genome_stats/genome_info.txt
- Real data/QUAST/lineage/Bambus2/full_output/genome_stats/genome-ctg-filtered_gaps.txt
- Real data/QUAST/lineage/Bambus2/full_output/transposed_report.txt
- Real data/QUAST/lineage/Bambus2/full_output/.DS_Store
- __MACOSX/Real data/QUAST/lineage/Bambus2/full_output/
- __MACOSX/Real data/QUAST/lineage/Bambus2/full_output/._.DS_Store
- Real data/QUAST/lineage/Bambus2/full_output/transposed_report.tex
- Real data/QUAST/lineage/Bambus2/full_output/icarus.html
- Real data/QUAST/lineage/Bambus2/full_output/basic_stats/
- Real data/QUAST/lineage/Bambus2/full_output/aligned_stats/
- Real data/QUAST/lineage/Bambus2/full_output/transposed_report.tsv
- Real data/QUAST/lineage/Bambus2/full_output/report.tex
- Real data/QUAST/lineage/Bambus2/full_output/report.txt
- Real data/QUAST/lineage/Bambus2/full_output/report.tsv
- Real data/QUAST/lineage/Bambus2/full_output/contigs_reports/
- Real data/QUAST/lineage/Bambus2/full_output/contigs_reports/contigs_report_genome-ctg-filtered.stdout
- Real data/QUAST/lineage/Bambus2/full_output/contigs_reports/nucmer_output/
- Real data/QUAST/lineage/Bambus2/full_output/contigs_reports/nucmer_output/genome-ctg-filtered.coords.filtered
- Real data/QUAST/lineage/Bambus2/full_output/contigs_reports/nucmer_output/genome-ctg-filtered.unaligned
- Real data/QUAST/lineage/Bambus2/full_output/contigs_reports/nucmer_output/genome-ctg-filtered.sf
- Real data/QUAST/lineage/Bambus2/full_output/contigs_reports/nucmer_output/genome-ctg-filtered.rplot
- Real data/QUAST/lineage/Bambus2/full_output/contigs_reports/nucmer_output/genome-ctg-filtered.all_snps.gz
- Real data/QUAST/lineage/Bambus2/full_output/contigs_reports/nucmer_output/genome-ctg-filtered.gp
- Real data/QUAST/lineage/Bambus2/full_output/contigs_reports/nucmer_output/genome-ctg-filtered.fplot
- Real data/QUAST/lineage/Bambus2/full_output/contigs_reports/nucmer_output/genome-ctg-filtered.coords
- Real data/QUAST/lineage/Bambus2/full_output/contigs_reports/nucmer_output/genome-ctg-filtered.filter
- Real data/QUAST/lineage/Bambus2/full_output/contigs_reports/nucmer_output/genome-ctg-filtered.used_snps.gz
- Real data/QUAST/lineage/Bambus2/full_output/contigs_reports/nucmer_output/genome-ctg-filtered.html
- Real data/QUAST/lineage/Bambus2/full_output/contigs_reports/all_alignments_genome-ctg-filtered.tsv
- Real data/QUAST/lineage/Bambus2/full_output/contigs_reports/contigs_report_genome-ctg-filtered.mis_contigs.info
- Real data/QUAST/lineage/Bambus2/full_output/contigs_reports/contigs_report_genome-ctg-filtered.unaligned.info
- Real data/QUAST/lineage/Bambus2/full_output/contigs_reports/contigs_report_genome-ctg-filtered.stderr
- Real data/QUAST/lineage/Bambus2/full_output/contigs_reports/transposed_report_misassemblies.tex
- Real data/QUAST/lineage/Bambus2/full_output/contigs_reports/misassemblies_report.txt
- Real data/QUAST/lineage/Bambus2/full_output/contigs_reports/misassemblies_report.tex
- Real data/QUAST/lineage/Bambus2/full_output/contigs_reports/transposed_report_misassemblies.txt
- Real data/QUAST/lineage/Bambus2/full_output/contigs_reports/unaligned_report.tsv
- Real data/QUAST/lineage/Bambus2/full_output/contigs_reports/genome-ctg-filtered_mummerplot.html
- Real data/QUAST/lineage/Bambus2/full_output/contigs_reports/transposed_report_misassemblies.tsv
- Real data/QUAST/lineage/Bambus2/full_output/contigs_reports/unaligned_report.txt
- Real data/QUAST/lineage/Bambus2/full_output/contigs_reports/genome-ctg-filtered.mis_contigs.fa
- Real data/QUAST/lineage/Bambus2/full_output/contigs_reports/misassemblies_report.tsv
- Real data/QUAST/lineage/Bambus2/full_output/contigs_reports/unaligned_report.tex
- Real data/QUAST/lineage/Bambus2/full_output/icarus_viewers/
- Real data/QUAST/lineage/Bambus2/full_output/icarus_viewers/alignment_viewer.html
- Real data/QUAST/lineage/Bambus2/full_output/icarus_viewers/contig_size_viewer.html
- Real data/QUAST/lineage/Bambus2/full_output/report.html
- Real data/QUAST/lineage/Bambus2/full_output/quast.log
- Real data/QUAST/lineage/SGA/
- Real data/QUAST/lineage/SGA/.DS_Store
- __MACOSX/Real data/QUAST/lineage/SGA/
- __MACOSX/Real data/QUAST/lineage/SGA/._.DS_Store
- Real data/QUAST/lineage/SGA/report.html
- Real data/QUAST/lineage/SGA/full_output/
- Real data/QUAST/lineage/SGA/full_output/genome_stats/
- Real data/QUAST/lineage/SGA/full_output/genome_stats/genome_info.txt
- Real data/QUAST/lineage/SGA/full_output/genome_stats/genome-ctg-filtered_gaps.txt
- Real data/QUAST/lineage/SGA/full_output/transposed_report.txt
- Real data/QUAST/lineage/SGA/full_output/.DS_Store
- __MACOSX/Real data/QUAST/lineage/SGA/full_output/
- __MACOSX/Real data/QUAST/lineage/SGA/full_output/._.DS_Store
- Real data/QUAST/lineage/SGA/full_output/transposed_report.tex
- Real data/QUAST/lineage/SGA/full_output/icarus.html
- Real data/QUAST/lineage/SGA/full_output/basic_stats/
- Real data/QUAST/lineage/SGA/full_output/aligned_stats/
- Real data/QUAST/lineage/SGA/full_output/transposed_report.tsv
- Real data/QUAST/lineage/SGA/full_output/report.tex
- Real data/QUAST/lineage/SGA/full_output/report.txt
- Real data/QUAST/lineage/SGA/full_output/report.tsv
- Real data/QUAST/lineage/SGA/full_output/contigs_reports/
- Real data/QUAST/lineage/SGA/full_output/contigs_reports/contigs_report_genome-ctg-filtered.stdout
- Real data/QUAST/lineage/SGA/full_output/contigs_reports/nucmer_output/
- Real data/QUAST/lineage/SGA/full_output/contigs_reports/nucmer_output/genome-ctg-filtered.coords.filtered
- Real data/QUAST/lineage/SGA/full_output/contigs_reports/nucmer_output/genome-ctg-filtered.unaligned
- Real data/QUAST/lineage/SGA/full_output/contigs_reports/nucmer_output/genome-ctg-filtered.sf
- Real data/QUAST/lineage/SGA/full_output/contigs_reports/nucmer_output/genome-ctg-filtered.rplot
- Real data/QUAST/lineage/SGA/full_output/contigs_reports/nucmer_output/genome-ctg-filtered.all_snps.gz
- Real data/QUAST/lineage/SGA/full_output/contigs_reports/nucmer_output/genome-ctg-filtered.gp
- Real data/QUAST/lineage/SGA/full_output/contigs_reports/nucmer_output/genome-ctg-filtered.fplot
- Real data/QUAST/lineage/SGA/full_output/contigs_reports/nucmer_output/genome-ctg-filtered.coords
- Real data/QUAST/lineage/SGA/full_output/contigs_reports/nucmer_output/genome-ctg-filtered.filter
- Real data/QUAST/lineage/SGA/full_output/contigs_reports/nucmer_output/genome-ctg-filtered.used_snps.gz
- Real data/QUAST/lineage/SGA/full_output/contigs_reports/nucmer_output/genome-ctg-filtered.html
- Real data/QUAST/lineage/SGA/full_output/contigs_reports/all_alignments_genome-ctg-filtered.tsv
- Real data/QUAST/lineage/SGA/full_output/contigs_reports/contigs_report_genome-ctg-filtered.mis_contigs.info
- Real data/QUAST/lineage/SGA/full_output/contigs_reports/contigs_report_genome-ctg-filtered.unaligned.info
- Real data/QUAST/lineage/SGA/full_output/contigs_reports/contigs_report_genome-ctg-filtered.stderr
- Real data/QUAST/lineage/SGA/full_output/contigs_reports/transposed_report_misassemblies.tex
- Real data/QUAST/lineage/SGA/full_output/contigs_reports/misassemblies_report.txt
- Real data/QUAST/lineage/SGA/full_output/contigs_reports/misassemblies_report.tex
- Real data/QUAST/lineage/SGA/full_output/contigs_reports/transposed_report_misassemblies.txt
- Real data/QUAST/lineage/SGA/full_output/contigs_reports/unaligned_report.tsv
- Real data/QUAST/lineage/SGA/full_output/contigs_reports/genome-ctg-filtered_mummerplot.html
- Real data/QUAST/lineage/SGA/full_output/contigs_reports/transposed_report_misassemblies.tsv
- Real data/QUAST/lineage/SGA/full_output/contigs_reports/unaligned_report.txt
- Real data/QUAST/lineage/SGA/full_output/contigs_reports/genome-ctg-filtered.mis_contigs.fa
- Real data/QUAST/lineage/SGA/full_output/contigs_reports/misassemblies_report.tsv
- Real data/QUAST/lineage/SGA/full_output/contigs_reports/unaligned_report.tex
- Real data/QUAST/lineage/SGA/full_output/icarus_viewers/
- Real data/QUAST/lineage/SGA/full_output/icarus_viewers/alignment_viewer.html
- Real data/QUAST/lineage/SGA/full_output/icarus_viewers/contig_size_viewer.html
- Real data/QUAST/lineage/SGA/full_output/report.html
- Real data/QUAST/lineage/SGA/full_output/quast.log
- Real data/QUAST/lineage/MSR-CA/
- Real data/QUAST/lineage/MSR-CA/.DS_Store
- __MACOSX/Real data/QUAST/lineage/MSR-CA/
- __MACOSX/Real data/QUAST/lineage/MSR-CA/._.DS_Store
- Real data/QUAST/lineage/MSR-CA/report.html
- Real data/QUAST/lineage/MSR-CA/full_output/
- Real data/QUAST/lineage/MSR-CA/full_output/genome_stats/
- Real data/QUAST/lineage/MSR-CA/full_output/genome_stats/genome_info.txt
- Real data/QUAST/lineage/MSR-CA/full_output/genome_stats/genome-ctg-filtered_gaps.txt
- Real data/QUAST/lineage/MSR-CA/full_output/transposed_report.txt
- Real data/QUAST/lineage/MSR-CA/full_output/.DS_Store
- __MACOSX/Real data/QUAST/lineage/MSR-CA/full_output/
- __MACOSX/Real data/QUAST/lineage/MSR-CA/full_output/._.DS_Store
- Real data/QUAST/lineage/MSR-CA/full_output/transposed_report.tex
- Real data/QUAST/lineage/MSR-CA/full_output/icarus.html
- Real data/QUAST/lineage/MSR-CA/full_output/basic_stats/
- Real data/QUAST/lineage/MSR-CA/full_output/aligned_stats/
- Real data/QUAST/lineage/MSR-CA/full_output/transposed_report.tsv
- Real data/QUAST/lineage/MSR-CA/full_output/report.tex
- Real data/QUAST/lineage/MSR-CA/full_output/report.txt
- Real data/QUAST/lineage/MSR-CA/full_output/report.tsv
- Real data/QUAST/lineage/MSR-CA/full_output/contigs_reports/
- Real data/QUAST/lineage/MSR-CA/full_output/contigs_reports/contigs_report_genome-ctg-filtered.stdout
- Real data/QUAST/lineage/MSR-CA/full_output/contigs_reports/nucmer_output/
- Real data/QUAST/lineage/MSR-CA/full_output/contigs_reports/nucmer_output/genome-ctg-filtered.coords.filtered
- Real data/QUAST/lineage/MSR-CA/full_output/contigs_reports/nucmer_output/genome-ctg-filtered.unaligned
- Real data/QUAST/lineage/MSR-CA/full_output/contigs_reports/nucmer_output/genome-ctg-filtered.sf
- Real data/QUAST/lineage/MSR-CA/full_output/contigs_reports/nucmer_output/genome-ctg-filtered.rplot
- Real data/QUAST/lineage/MSR-CA/full_output/contigs_reports/nucmer_output/genome-ctg-filtered.all_snps.gz
- Real data/QUAST/lineage/MSR-CA/full_output/contigs_reports/nucmer_output/genome-ctg-filtered.gp
- Real data/QUAST/lineage/MSR-CA/full_output/contigs_reports/nucmer_output/genome-ctg-filtered.fplot
- Real data/QUAST/lineage/MSR-CA/full_output/contigs_reports/nucmer_output/genome-ctg-filtered.coords
- Real data/QUAST/lineage/MSR-CA/full_output/contigs_reports/nucmer_output/genome-ctg-filtered.filter
- Real data/QUAST/lineage/MSR-CA/full_output/contigs_reports/nucmer_output/genome-ctg-filtered.used_snps.gz
- Real data/QUAST/lineage/MSR-CA/full_output/contigs_reports/nucmer_output/genome-ctg-filtered.html
- Real data/QUAST/lineage/MSR-CA/full_output/contigs_reports/all_alignments_genome-ctg-filtered.tsv
- Real data/QUAST/lineage/MSR-CA/full_output/contigs_reports/contigs_report_genome-ctg-filtered.mis_contigs.info
- Real data/QUAST/lineage/MSR-CA/full_output/contigs_reports/contigs_report_genome-ctg-filtered.unaligned.info
- Real data/QUAST/lineage/MSR-CA/full_output/contigs_reports/contigs_report_genome-ctg-filtered.stderr
- Real data/QUAST/lineage/MSR-CA/full_output/contigs_reports/transposed_report_misassemblies.tex
- Real data/QUAST/lineage/MSR-CA/full_output/contigs_reports/misassemblies_report.txt
- Real data/QUAST/lineage/MSR-CA/full_output/contigs_reports/misassemblies_report.tex
- Real data/QUAST/lineage/MSR-CA/full_output/contigs_reports/transposed_report_misassemblies.txt
- Real data/QUAST/lineage/MSR-CA/full_output/contigs_reports/unaligned_report.tsv
- Real data/QUAST/lineage/MSR-CA/full_output/contigs_reports/genome-ctg-filtered_mummerplot.html
- Real data/QUAST/lineage/MSR-CA/full_output/contigs_reports/transposed_report_misassemblies.tsv
- Real data/QUAST/lineage/MSR-CA/full_output/contigs_reports/unaligned_report.txt
- Real data/QUAST/lineage/MSR-CA/full_output/contigs_reports/genome-ctg-filtered.mis_contigs.fa
- Real data/QUAST/lineage/MSR-CA/full_output/contigs_reports/misassemblies_report.tsv
- Real data/QUAST/lineage/MSR-CA/full_output/contigs_reports/unaligned_report.tex
- Real data/QUAST/lineage/MSR-CA/full_output/icarus_viewers/
- Real data/QUAST/lineage/MSR-CA/full_output/icarus_viewers/alignment_viewer.html
- Real data/QUAST/lineage/MSR-CA/full_output/icarus_viewers/contig_size_viewer.html
- Real data/QUAST/lineage/MSR-CA/full_output/report.html
- Real data/QUAST/lineage/MSR-CA/full_output/quast.log
- Real data/QUAST/lineage/SOAPdenovo/
- Real data/QUAST/lineage/SOAPdenovo/.DS_Store
- __MACOSX/Real data/QUAST/lineage/SOAPdenovo/
- __MACOSX/Real data/QUAST/lineage/SOAPdenovo/._.DS_Store
- Real data/QUAST/lineage/SOAPdenovo/report.html
- Real data/QUAST/lineage/SOAPdenovo/full_output/
- Real data/QUAST/lineage/SOAPdenovo/full_output/genome_stats/
- Real data/QUAST/lineage/SOAPdenovo/full_output/genome_stats/genome_info.txt
- Real data/QUAST/lineage/SOAPdenovo/full_output/genome_stats/genome-ctg-filtered_gaps.txt
- Real data/QUAST/lineage/SOAPdenovo/full_output/transposed_report.txt
- Real data/QUAST/lineage/SOAPdenovo/full_output/.DS_Store
- __MACOSX/Real data/QUAST/lineage/SOAPdenovo/full_output/
- __MACOSX/Real data/QUAST/lineage/SOAPdenovo/full_output/._.DS_Store
- Real data/QUAST/lineage/SOAPdenovo/full_output/transposed_report.tex
- Real data/QUAST/lineage/SOAPdenovo/full_output/icarus.html
- Real data/QUAST/lineage/SOAPdenovo/full_output/basic_stats/
- Real data/QUAST/lineage/SOAPdenovo/full_output/aligned_stats/
- Real data/QUAST/lineage/SOAPdenovo/full_output/transposed_report.tsv
- Real data/QUAST/lineage/SOAPdenovo/full_output/report.tex
- Real data/QUAST/lineage/SOAPdenovo/full_output/report.txt
- Real data/QUAST/lineage/SOAPdenovo/full_output/report.tsv
- Real data/QUAST/lineage/SOAPdenovo/full_output/contigs_reports/
- Real data/QUAST/lineage/SOAPdenovo/full_output/contigs_reports/contigs_report_genome-ctg-filtered.stdout
- Real data/QUAST/lineage/SOAPdenovo/full_output/contigs_reports/nucmer_output/
- Real data/QUAST/lineage/SOAPdenovo/full_output/contigs_reports/nucmer_output/genome-ctg-filtered.coords.filtered
- Real data/QUAST/lineage/SOAPdenovo/full_output/contigs_reports/nucmer_output/genome-ctg-filtered.unaligned
- Real data/QUAST/lineage/SOAPdenovo/full_output/contigs_reports/nucmer_output/genome-ctg-filtered.sf
- Real data/QUAST/lineage/SOAPdenovo/full_output/contigs_reports/nucmer_output/genome-ctg-filtered.rplot
- Real data/QUAST/lineage/SOAPdenovo/full_output/contigs_reports/nucmer_output/genome-ctg-filtered.all_snps.gz
- Real data/QUAST/lineage/SOAPdenovo/full_output/contigs_reports/nucmer_output/genome-ctg-filtered.gp
- Real data/QUAST/lineage/SOAPdenovo/full_output/contigs_reports/nucmer_output/genome-ctg-filtered.fplot
- Real data/QUAST/lineage/SOAPdenovo/full_output/contigs_reports/nucmer_output/genome-ctg-filtered.coords
- Real data/QUAST/lineage/SOAPdenovo/full_output/contigs_reports/nucmer_output/genome-ctg-filtered.filter
- Real data/QUAST/lineage/SOAPdenovo/full_output/contigs_reports/nucmer_output/genome-ctg-filtered.used_snps.gz
- Real data/QUAST/lineage/SOAPdenovo/full_output/contigs_reports/nucmer_output/genome-ctg-filtered.html
- Real data/QUAST/lineage/SOAPdenovo/full_output/contigs_reports/all_alignments_genome-ctg-filtered.tsv
- Real data/QUAST/lineage/SOAPdenovo/full_output/contigs_reports/contigs_report_genome-ctg-filtered.mis_contigs.info
- Real data/QUAST/lineage/SOAPdenovo/full_output/contigs_reports/contigs_report_genome-ctg-filtered.unaligned.info
- Real data/QUAST/lineage/SOAPdenovo/full_output/contigs_reports/contigs_report_genome-ctg-filtered.stderr
- Real data/QUAST/lineage/SOAPdenovo/full_output/contigs_reports/transposed_report_misassemblies.tex
- Real data/QUAST/lineage/SOAPdenovo/full_output/contigs_reports/misassemblies_report.txt
- Real data/QUAST/lineage/SOAPdenovo/full_output/contigs_reports/misassemblies_report.tex
- Real data/QUAST/lineage/SOAPdenovo/full_output/contigs_reports/transposed_report_misassemblies.txt
- Real data/QUAST/lineage/SOAPdenovo/full_output/contigs_reports/unaligned_report.tsv
- Real data/QUAST/lineage/SOAPdenovo/full_output/contigs_reports/genome-ctg-filtered_mummerplot.html
- Real data/QUAST/lineage/SOAPdenovo/full_output/contigs_reports/transposed_report_misassemblies.tsv
- Real data/QUAST/lineage/SOAPdenovo/full_output/contigs_reports/unaligned_report.txt
- Real data/QUAST/lineage/SOAPdenovo/full_output/contigs_reports/genome-ctg-filtered.mis_contigs.fa
- Real data/QUAST/lineage/SOAPdenovo/full_output/contigs_reports/misassemblies_report.tsv
- Real data/QUAST/lineage/SOAPdenovo/full_output/contigs_reports/unaligned_report.tex
- Real data/QUAST/lineage/SOAPdenovo/full_output/icarus_viewers/
- Real data/QUAST/lineage/SOAPdenovo/full_output/icarus_viewers/alignment_viewer.html
- Real data/QUAST/lineage/SOAPdenovo/full_output/icarus_viewers/contig_size_viewer.html
- Real data/QUAST/lineage/SOAPdenovo/full_output/report.html
- Real data/QUAST/lineage/SOAPdenovo/full_output/quast.log
- Real data/QUAST/lineage/Allpaths-LG/
- Real data/QUAST/lineage/Allpaths-LG/.DS_Store
- __MACOSX/Real data/QUAST/lineage/Allpaths-LG/
- __MACOSX/Real data/QUAST/lineage/Allpaths-LG/._.DS_Store
- Real data/QUAST/lineage/Allpaths-LG/report.html
- Real data/QUAST/lineage/Allpaths-LG/full_output/
[truncated: 560 more entries]
