# Supplementary material for: HiMMe: using genetic patterns as a proxy for genome assembly reliability assessment
Source: BMC Genomics. 2017 Sep 5;18:694. doi: 10.1186/s12864-017-3965-2 (PMC5584555; doi:10.1186/s12864-017-3965-2)
Supplement: Supplementary file 3 — ’Supplementary_file3.zip’, Title: ’Data from GAGE’. Description: contains all real data as well as the pertinent results. (ZIP 18,698 kb) [file 12864_2017_3965_MOESM3_ESM.zip › Real data/Bases percentages.xlsx]

## Sheet: Sheet1
		Random	Real			REFERENCE
	A	24742	25680		A	73846528
	C	25061	25144		C	71382694
	G	25216	25148		G	72794851
	T	24981	24028		T	69139468
	TOTAL	100000	100000			287163541
		Random	Real			Random
	A	0.24742	0.2568		A	0.257158
	C	0.25061	0.25144		C	0.248579
	G	0.25216	0.25148		G	0.253496
	T	0.24981	0.24028		T	0.240767
	TOTAL	1	1		TOTAL	1
