# Supplementary material for: HiMMe: using genetic patterns as a proxy for genome assembly reliability assessment
Source: BMC Genomics. 2017 Sep 5;18:694. doi: 10.1186/s12864-017-3965-2 (PMC5584555; doi:10.1186/s12864-017-3965-2)
Supplement: Supplementary file 3 — ’Supplementary_file3.zip’, Title: ’Data from GAGE’. Description: contains all real data as well as the pertinent results. (ZIP 18,698 kb) [file 12864_2017_3965_MOESM3_ESM.zip › Real data/BUSCO/BUSCO_out.xlsx]

## Sheet: Sheet1
	BUSCO output
	Assembly	Result	Time
	ABySS	C:15%[D:0.0%],F:5.0%,M:80%,n:40	10.6
	ABySS2	C:5.0%[D:0.0%],F:2.5%,M:92%,n:40	13.66
	Allpaths_LG	C:0.0%[D:0.0%],F:0.0%,M:10%,n:40	7.85
	Bambus2	C:2.5%[D:0.0%],F:5.0%,M:92%,n:40	9.07
	MSR_CA	C:0.0%[D:0.0%],F:5.0%,M:95%,n:40	10.24
	SGA	C:40%[D:0.0%],F:12%,M:47%,n:40	12.87
	SOAPdenovo	C:0.0%[D:0.0%],F:0.0%,M:10%,n:40	13.65
	Velvet	C:2.5%[D:0.0%],F:7.5%,M:90%,n:40	9.73
