# Supplementary material for: HiMMe: using genetic patterns as a proxy for genome assembly reliability assessment
Source: BMC Genomics. 2017 Sep 5;18:694. doi: 10.1186/s12864-017-3965-2 (PMC5584555; doi:10.1186/s12864-017-3965-2)
Supplement: Supplementary file 3 — ’Supplementary_file3.zip’, Title: ’Data from GAGE’. Description: contains all real data as well as the pertinent results. (ZIP 18,698 kb) [file 12864_2017_3965_MOESM3_ESM.zip › Real data/QUAST/lineage/Velvet/full_output/transposed_report.txt]

Assembly             # contigs (>= 0 bp)  # contigs (>= 1000 bp)  # contigs (>= 5000 bp)  # contigs (>= 10000 bp)  # contigs (>= 25000 bp)  # contigs (>= 50000 bp)  Total length (>= 0 bp)  Total length (>= 1000 bp)  Total length (>= 5000 bp)  Total length (>= 10000 bp)  Total length (>= 25000 bp)  Total length (>= 50000 bp)  # contigs  Largest contig  Total length  Reference length  GC (%)  Reference GC (%)  N50    NG50   N75    NG75   L50  LG50  L75  LG75  # misassemblies  # misassembled contigs  Misassembled contigs length  # local misassemblies  # unaligned mis. contigs  # unaligned contigs  Unaligned length  Genome fraction (%)  Duplication ratio  # N's per 100 kbp  # mismatches per 100 kbp  # indels per 100 kbp  Largest alignment  Total aligned length  NGA50
genome.ctg.filtered  301                  113                     81                      60                       40                       17                       2860307                 2825981                    2748669                    2603183                     2273326                     1447618                     301        169214          2860307       2577899           32.56   33.19             52792  57025  29485  33101  17   15    36   29    0                0                       0                            0                      0                         287 + 4 part         2851789           0.322                1.025              0.00               2598.34                   529.29                5004               8315                  -    
