# Supplementary material for: HiMMe: using genetic patterns as a proxy for genome assembly reliability assessment
Source: BMC Genomics. 2017 Sep 5;18:694. doi: 10.1186/s12864-017-3965-2 (PMC5584555; doi:10.1186/s12864-017-3965-2)
Supplement: Supplementary file 3 — ’Supplementary_file3.zip’, Title: ’Data from GAGE’. Description: contains all real data as well as the pertinent results. (ZIP 18,698 kb) [file 12864_2017_3965_MOESM3_ESM.zip › Real data/QUAST/lineage/Velvet/full_output/transposed_report.tex]

\documentclass[12pt,a4paper]{article}
\begin{document}
\begin{table}[ht]
\begin{center}
\caption{All statistics are based on contigs of size $\geq$ 0 bp, unless otherwise noted (e.g., "\# contigs ($\geq$ 0 bp)" and "Total length ($\geq$ 0 bp)" include all contigs).}
\begin{tabular}{|l*{41}{|r}|}
\hline
Assembly & \# contigs ($\geq$ 0 bp) & \# contigs ($\geq$ 1000 bp) & \# contigs ($\geq$ 5000 bp) & \# contigs ($\geq$ 10000 bp) & \# contigs ($\geq$ 25000 bp) & \# contigs ($\geq$ 50000 bp) & Total length ($\geq$ 0 bp) & Total length ($\geq$ 1000 bp) & Total length ($\geq$ 5000 bp) & Total length ($\geq$ 10000 bp) & Total length ($\geq$ 25000 bp) & Total length ($\geq$ 50000 bp) & \# contigs & Largest contig & Total length & Reference length & GC (\%) & Reference GC (\%) & N50 & NG50 & N75 & NG75 & L50 & LG50 & L75 & LG75 & \# misassemblies & \# misassembled contigs & Misassembled contigs length & \# local misassemblies & \# unaligned mis. contigs & \# unaligned contigs & Unaligned length & Genome fraction (\%) & Duplication ratio & \# N's per 100 kbp & \# mismatches per 100 kbp & \# indels per 100 kbp & Largest alignment & Total aligned length & NGA50 \\ \hline
genome.ctg.filtered & 301 & 113 & 81 & 60 & 40 & 17 & 2860307 & 2825981 & 2748669 & 2603183 & 2273326 & 1447618 & 301 & 169214 & 2860307 & 2577899 & 32.56 & 33.19 & 52792 & 57025 & 29485 & 33101 & 17 & 15 & 36 & 29 & 0 & 0 & 0 & 0 & 0 & 287 + 4 part & 2851789 & 0.322 & 1.025 & 0.00 & 2598.34 & 529.29 & 5004 & 8315 & - \\ \hline
\end{tabular}
\end{center}
\end{table}
\end{document}
