# Supplementary material for: HiMMe: using genetic patterns as a proxy for genome assembly reliability assessment
Source: BMC Genomics. 2017 Sep 5;18:694. doi: 10.1186/s12864-017-3965-2 (PMC5584555; doi:10.1186/s12864-017-3965-2)
Supplement: Supplementary file 3 — ’Supplementary_file3.zip’, Title: ’Data from GAGE’. Description: contains all real data as well as the pertinent results. (ZIP 18,698 kb) [file 12864_2017_3965_MOESM3_ESM.zip › Real data/QUAST/lineage/Velvet/full_output/report.txt]

Assembly                     genome.ctg.filtered
# contigs (>= 0 bp)          301                
# contigs (>= 1000 bp)       113                
# contigs (>= 5000 bp)       81                 
# contigs (>= 10000 bp)      60                 
# contigs (>= 25000 bp)      40                 
# contigs (>= 50000 bp)      17                 
Total length (>= 0 bp)       2860307            
Total length (>= 1000 bp)    2825981            
Total length (>= 5000 bp)    2748669            
Total length (>= 10000 bp)   2603183            
Total length (>= 25000 bp)   2273326            
Total length (>= 50000 bp)   1447618            
# contigs                    301                
Largest contig               169214             
Total length                 2860307            
Reference length             2577899            
GC (%)                       32.56              
Reference GC (%)             33.19              
N50                          52792              
NG50                         57025              
N75                          29485              
NG75                         33101              
L50                          17                 
LG50                         15                 
L75                          36                 
LG75                         29                 
# misassemblies              0                  
# misassembled contigs       0                  
Misassembled contigs length  0                  
# local misassemblies        0                  
# unaligned mis. contigs     0                  
# unaligned contigs          287 + 4 part       
Unaligned length             2851789            
Genome fraction (%)          0.322              
Duplication ratio            1.025              
# N's per 100 kbp            0.00               
# mismatches per 100 kbp     2598.34            
# indels per 100 kbp         529.29             
Largest alignment            5004               
Total aligned length         8315               
NGA50                        -                  
