# Supplementary material for: HiMMe: using genetic patterns as a proxy for genome assembly reliability assessment
Source: BMC Genomics. 2017 Sep 5;18:694. doi: 10.1186/s12864-017-3965-2 (PMC5584555; doi:10.1186/s12864-017-3965-2)
Supplement: Supplementary file 3 — ’Supplementary_file3.zip’, Title: ’Data from GAGE’. Description: contains all real data as well as the pertinent results. (ZIP 18,698 kb) [file 12864_2017_3965_MOESM3_ESM.zip › Real data/QUAST/lineage/Velvet/full_output/report.tsv]

Assembly	genome.ctg.filtered
# contigs (>= 0 bp)	301
# contigs (>= 1000 bp)	113
# contigs (>= 5000 bp)	81
# contigs (>= 10000 bp)	60
# contigs (>= 25000 bp)	40
# contigs (>= 50000 bp)	17
Total length (>= 0 bp)	2860307
Total length (>= 1000 bp)	2825981
Total length (>= 5000 bp)	2748669
Total length (>= 10000 bp)	2603183
Total length (>= 25000 bp)	2273326
Total length (>= 50000 bp)	1447618
# contigs	301
Largest contig	169214
Total length	2860307
Reference length	2577899
GC (%)	32.56
Reference GC (%)	33.19
N50	52792
NG50	57025
N75	29485
NG75	33101
L50	17
LG50	15
L75	36
LG75	29
# misassemblies	0
# misassembled contigs	0
Misassembled contigs length	0
# local misassemblies	0
# unaligned mis. contigs	0
# unaligned contigs	287 + 4 part
Unaligned length	2851789
Genome fraction (%)	0.322
Duplication ratio	1.025
# N's per 100 kbp	0.00
# mismatches per 100 kbp	2598.34
# indels per 100 kbp	529.29
Largest alignment	5004
Total aligned length	8315
NGA50	-
