# Supplementary material for: HiMMe: using genetic patterns as a proxy for genome assembly reliability assessment
Source: BMC Genomics. 2017 Sep 5;18:694. doi: 10.1186/s12864-017-3965-2 (PMC5584555; doi:10.1186/s12864-017-3965-2)
Supplement: Supplementary file 3 — ’Supplementary_file3.zip’, Title: ’Data from GAGE’. Description: contains all real data as well as the pertinent results. (ZIP 18,698 kb) [file 12864_2017_3965_MOESM3_ESM.zip › Real data/QUAST/lineage/Velvet/full_output/contigs_reports/contigs_report_genome-ctg-filtered.stdout]

gnuplot 5.0 patchlevel 1
Aligning contigs to reference...
	Aligning contigs to the reference
Parsing coords...
Loading reference...
	Loaded [seq_1]
	Loaded [seq_2]
	Loaded [seq_3]
Loading SNPs...
	Total Regions: 3
	Total Region Length: 2577899
Analyzing contigs...
CONTIG: velvet_6_1_1_900_1 (900bp)
		This contig is unaligned. (900 bp)
		Unaligned bases: 900 total: 900

CONTIG: velvet_172_1_1_71_2 (71bp)
		This contig is unaligned. (71 bp)
		Unaligned bases: 71 total: 971

CONTIG: velvet_64_1_1_156_3 (156bp)
		This contig is unaligned. (156 bp)
		Unaligned bases: 156 total: 1127

CONTIG: velvet_89_42_941025_941779_4 (755bp)
		This contig is unaligned. (755 bp)
		Unaligned bases: 755 total: 1882

CONTIG: velvet_169_6_15274_22971_5 (7698bp)
		This contig is unaligned. (7698 bp)
		Unaligned bases: 7698 total: 9580

CONTIG: velvet_71_1_1_79_6 (79bp)
		This contig is unaligned. (79 bp)
		Unaligned bases: 79 total: 9659

CONTIG: velvet_38_2_5140_35809_7 (30670bp)
		This contig is unaligned. (30670 bp)
		Unaligned bases: 30670 total: 40329

CONTIG: velvet_44_1_1_184_8 (184bp)
		This contig is unaligned. (184 bp)
		Unaligned bases: 184 total: 40513

CONTIG: velvet_169_8_24865_25089_9 (225bp)
		This contig is unaligned. (225 bp)
		Unaligned bases: 225 total: 40738

CONTIG: velvet_60_1_1_96_10 (96bp)
		This contig is unaligned. (96 bp)
		Unaligned bases: 96 total: 40834

CONTIG: velvet_106_1_1_75_11 (75bp)
		This contig is unaligned. (75 bp)
		Unaligned bases: 75 total: 40909

CONTIG: velvet_93_10_405536_487289_12 (81754bp)
Best alignment score: 81.0 (LEN: 82, IDY: 98.78)
			Skipping redundant alignments after choosing the best set of alignments
		Skipping redundant alignment 748676 748757 | 3596 3677 | 82 82 | 98.78 | seq_1 velvet_93_10_405536_487289_12
		This contig has several significant sets of alignments. [An ambiguously mapped contig]
		Using only the very best set (option --ambiguity-usage is set to "one").
			The best set is below. Score: 81.0, number of alignments: 1, unaligned bases: 81672
		This contig is partially unaligned. (Aligned 82 out of 81754 bases)
		Alignment: 1004134 1004215 | 3595 3676 | 82 82 | 98.78 | seq_1 velvet_93_10_405536_487289_12
		Unaligned bases: 1 to 3594 (3594)
		Unaligned bases: 3677 to 81754 (78078)

CONTIG: velvet_89_5_128634_137159_13 (8526bp)
		This contig is unaligned. (8526 bp)
		Unaligned bases: 8526 total: 49435

CONTIG: velvet_169_7_22982_24854_14 (1873bp)
		This contig is unaligned. (1873 bp)
		Unaligned bases: 1873 total: 51308

CONTIG: velvet_115_19_440376_493167_15 (52792bp)
		This contig is unaligned. (52792 bp)
		Unaligned bases: 52792 total: 104100

CONTIG: velvet_43_1_1_225_16 (225bp)
		This contig is unaligned. (225 bp)
		Unaligned bases: 225 total: 104325

CONTIG: velvet_77_1_1_119_17 (119bp)
Best alignment score: 118.0 (LEN: 118, IDY: 100.00)
		This contig has 5 significant alignments. [An ambiguously mapped contig]
		Using only first of these alignment (option --ambiguity-usage is set to "one"):
			Alignment: 7606 7723 | 119 2 | 118 118 | 100.0 | seq_3 velvet_77_1_1_119_17
			Skipping alignment 9120 9237 | 2 119 | 118 118 | 100.0 | seq_3 velvet_77_1_1_119_17
			Skipping alignment 11959 12076 | 2 119 | 118 118 | 100.0 | seq_3 velvet_77_1_1_119_17
			Skipping alignment 1680798 1680915 | 119 2 | 118 118 | 100.0 | seq_1 velvet_77_1_1_119_17
			Skipping alignment 1706784 1706901 | 119 2 | 118 118 | 100.0 | seq_1 velvet_77_1_1_119_17

CONTIG: velvet_93_22_757198_760607_18 (3410bp)
		This contig is unaligned. (3410 bp)
		Unaligned bases: 3410 total: 107735

CONTIG: velvet_166_1_1_71_19 (71bp)
		This contig is unaligned. (71 bp)
		Unaligned bases: 71 total: 107806

CONTIG: velvet_159_1_1_93_20 (93bp)
		This contig is unaligned. (93 bp)
		Unaligned bases: 93 total: 107899

CONTIG: velvet_169_20_215196_215351_21 (156bp)
Best alignment score: 87.0 (LEN: 87, IDY: 100.00)
			The best set is below. Score: 87.0, number of alignments: 1, unaligned bases: 69
		Alignment: 1003860 1003946 | 10 96 | 87 87 | 100.0 | seq_1 velvet_169_20_215196_215351_21

CONTIG: velvet_75_1_1_104_22 (104bp)
		This contig is unaligned. (104 bp)
		Unaligned bases: 104 total: 108003

CONTIG: velvet_147_1_1_61_23 (61bp)
		This contig is unaligned. (61 bp)
		Unaligned bases: 61 total: 108064

CONTIG: velvet_111_1_1_93_24 (93bp)
		This contig is unaligned. (93 bp)
		Unaligned bases: 93 total: 108157

CONTIG: velvet_129_1_1_77_25 (77bp)
		This contig is unaligned. (77 bp)
		Unaligned bases: 77 total: 108234

CONTIG: velvet_115_18_330681_438564_26 (107884bp)
		This contig is unaligned. (107884 bp)
		Unaligned bases: 107884 total: 216118

CONTIG: velvet_145_1_1_79_27 (79bp)
		This contig is unaligned. (79 bp)
		Unaligned bases: 79 total: 216197

CONTIG: velvet_173_1_1_61_28 (61bp)
		This contig is unaligned. (61 bp)
		Unaligned bases: 61 total: 216258

CONTIG: velvet_74_1_1_116_29 (116bp)
Best alignment score: 115.0 (LEN: 116, IDY: 99.14)
		Skipping these alignments as insignificant (option --ambiguity-score is set to "0.99"):
			Skipping alignment 33576 33688 | 1 113 | 113 113 | 99.12 | seq_2 velvet_74_1_1_116_29
			Skipping alignment 38010 38122 | 1 113 | 113 113 | 99.12 | seq_2 velvet_74_1_1_116_29
		This contig has 5 significant alignments. [An ambiguously mapped contig]
		Using only first of these alignment (option --ambiguity-usage is set to "one"):
			Alignment: 26238 26353 | 1 116 | 116 116 | 99.14 | seq_2 velvet_74_1_1_116_29
			Skipping alignment 9416 9531 | 1 116 | 116 116 | 99.14 | seq_3 velvet_74_1_1_116_29
			Skipping alignment 12255 12370 | 1 116 | 116 116 | 99.14 | seq_3 velvet_74_1_1_116_29
			Skipping alignment 1680504 1680619 | 116 1 | 116 116 | 99.14 | seq_1 velvet_74_1_1_116_29
			Skipping alignment 1706490 1706605 | 116 1 | 116 116 | 98.28 | seq_1 velvet_74_1_1_116_29

CONTIG: velvet_170_1_1_71_30 (71bp)
		This contig is unaligned. (71 bp)
		Unaligned bases: 71 total: 216329

CONTIG: velvet_114_1_1_62_31 (62bp)
		This contig is unaligned. (62 bp)
		Unaligned bases: 62 total: 216391

CONTIG: velvet_116_1_1_66_32 (66bp)
		This contig is unaligned. (66 bp)
		Unaligned bases: 66 total: 216457

CONTIG: velvet_89_1_1_26882_33 (26882bp)
		This contig is unaligned. (26882 bp)
		Unaligned bases: 26882 total: 243339

CONTIG: velvet_32_1_1_349_34 (349bp)
		This contig is unaligned. (349 bp)
		Unaligned bases: 349 total: 243688

CONTIG: velvet_169_19_182856_215085_35 (32230bp)
Best alignment score: 83.0 (LEN: 86, IDY: 96.51)
			Skipping redundant alignments after choosing the best set of alignments
		Skipping redundant alignment 965997 966081 | 32145 32229 | 85 85 | 96.47 | seq_1 velvet_169_19_182856_215085_35
			The best set is below. Score: 83.0, number of alignments: 1, unaligned bases: 32144
		This contig is partially unaligned. (Aligned 86 out of 32230 bases)
		Alignment: 1003689 1003774 | 32143 32228 | 86 86 | 96.51 | seq_1 velvet_169_19_182856_215085_35
		Unaligned bases: 1 to 32142 (32142)
		Unaligned bases: 32229 to 32230 (2)

CONTIG: velvet_24_1_1_5916_36 (5916bp)
		This contig is unaligned. (5916 bp)
		Unaligned bases: 5916 total: 249604

CONTIG: velvet_108_1_1_155_37 (155bp)
		This contig is unaligned. (155 bp)
		Unaligned bases: 155 total: 249759

CONTIG: velvet_142_1_1_67_38 (67bp)
		This contig is unaligned. (67 bp)
		Unaligned bases: 67 total: 249826

CONTIG: velvet_124_1_1_77_39 (77bp)
		This contig is unaligned. (77 bp)
		Unaligned bases: 77 total: 249903

CONTIG: velvet_89_41_936940_941014_40 (4075bp)
		This contig is unaligned. (4075 bp)
		Unaligned bases: 4075 total: 253978

CONTIG: velvet_89_29_728409_753377_41 (24969bp)
		This contig is unaligned. (24969 bp)
		Unaligned bases: 24969 total: 278947

CONTIG: velvet_35_1_1_3147_42 (3147bp)
		This contig is unaligned. (3147 bp)
		Unaligned bases: 3147 total: 282094

CONTIG: velvet_161_1_1_76_43 (76bp)
		This contig is unaligned. (76 bp)
		Unaligned bases: 76 total: 282170

CONTIG: velvet_89_21_483694_483781_44 (88bp)
		This contig is unaligned. (88 bp)
		Unaligned bases: 88 total: 282258

CONTIG: velvet_156_1_1_93_45 (93bp)
		This contig is unaligned. (93 bp)
		Unaligned bases: 93 total: 282351

CONTIG: velvet_97_1_1_101_46 (101bp)
		This contig is unaligned. (101 bp)
		Unaligned bases: 101 total: 282452

CONTIG: velvet_115_3_27241_27520_47 (280bp)
		This contig is unaligned. (280 bp)
		Unaligned bases: 280 total: 282732

CONTIG: velvet_39_1_1_70_48 (70bp)
		This contig is unaligned. (70 bp)
		Unaligned bases: 70 total: 282802

CONTIG: velvet_78_1_1_89_49 (89bp)
		This contig is unaligned. (89 bp)
		Unaligned bases: 89 total: 282891

CONTIG: velvet_115_5_28278_28715_50 (438bp)
		This contig is unaligned. (438 bp)
		Unaligned bases: 438 total: 283329

CONTIG: velvet_89_10_276668_308070_51 (31403bp)
		This contig is unaligned. (31403 bp)
		Unaligned bases: 31403 total: 314732

CONTIG: velvet_89_51_947516_948239_52 (724bp)
		This contig is unaligned. (724 bp)
		Unaligned bases: 724 total: 315456

CONTIG: velvet_69_1_1_89_53 (89bp)
		This contig is unaligned. (89 bp)
		Unaligned bases: 89 total: 315545

CONTIG: velvet_18_1_1_101_54 (101bp)
		This contig is unaligned. (101 bp)
		Unaligned bases: 101 total: 315646

CONTIG: velvet_21_1_1_108_55 (108bp)
		This contig is unaligned. (108 bp)
		Unaligned bases: 108 total: 315754

CONTIG: velvet_93_16_681267_711452_56 (30186bp)
Best alignment score: 185.0 (LEN: 194, IDY: 95.38)
			The best set is below. Score: 185.0, number of alignments: 1, unaligned bases: 29992
		This contig is partially unaligned. (Aligned 194 out of 30186 bases)
		Alignment: 2516180 2516374 | 5628 5821 | 195 194 | 95.38 | seq_1 velvet_93_16_681267_711452_56
		Unaligned bases: 1 to 5627 (5627)
		Unaligned bases: 5822 to 30186 (24365)

CONTIG: velvet_10_1_1_8104_57 (8104bp)
		This contig is unaligned. (8104 bp)
		Unaligned bases: 8104 total: 323858

CONTIG: velvet_131_1_1_203_58 (203bp)
		This contig is unaligned. (203 bp)
		Unaligned bases: 203 total: 324061

CONTIG: velvet_17_1_1_69_59 (69bp)
		This contig is unaligned. (69 bp)
		Unaligned bases: 69 total: 324130

CONTIG: velvet_143_1_1_3032_60 (3032bp)
		This contig is unaligned. (3032 bp)
		Unaligned bases: 3032 total: 327162

CONTIG: velvet_93_8_344095_370146_61 (26052bp)
		This contig is unaligned. (26052 bp)
		Unaligned bases: 26052 total: 353214

CONTIG: velvet_132_1_1_73_62 (73bp)
		This contig is unaligned. (73 bp)
		Unaligned bases: 73 total: 353287

CONTIG: velvet_20_1_1_560_63 (560bp)
		This contig is unaligned. (560 bp)
		Unaligned bases: 560 total: 353847

CONTIG: velvet_169_14_112132_113482_64 (1351bp)
		This contig is unaligned. (1351 bp)
		Unaligned bases: 1351 total: 355198

CONTIG: velvet_86_1_1_151_65 (151bp)
		This contig is unaligned. (151 bp)
		Unaligned bases: 151 total: 355349

CONTIG: velvet_158_1_1_126_66 (126bp)
		This contig is unaligned. (126 bp)
		Unaligned bases: 126 total: 355475

CONTIG: velvet_121_1_1_171_67 (171bp)
		This contig is unaligned. (171 bp)
		Unaligned bases: 171 total: 355646

CONTIG: velvet_146_1_1_131_68 (131bp)
		This contig is unaligned. (131 bp)
		Unaligned bases: 131 total: 355777

CONTIG: velvet_165_1_1_61_69 (61bp)
		This contig is unaligned. (61 bp)
		Unaligned bases: 61 total: 355838

CONTIG: velvet_72_1_1_92_70 (92bp)
		This contig is unaligned. (92 bp)
		Unaligned bases: 92 total: 355930

CONTIG: velvet_28_1_1_67_71 (67bp)
		This contig is unaligned. (67 bp)
		Unaligned bases: 67 total: 355997

CONTIG: velvet_48_1_1_243_72 (243bp)
		This contig is unaligned. (243 bp)
		Unaligned bases: 243 total: 356240

CONTIG: velvet_140_1_1_109_73 (109bp)
		This contig is unaligned. (109 bp)
		Unaligned bases: 109 total: 356349

CONTIG: velvet_67_1_1_62_74 (62bp)
		This contig is unaligned. (62 bp)
		Unaligned bases: 62 total: 356411

CONTIG: velvet_119_1_1_62_75 (62bp)
		This contig is unaligned. (62 bp)
		Unaligned bases: 62 total: 356473

CONTIG: velvet_120_1_1_61_76 (61bp)
		This contig is unaligned. (61 bp)
		Unaligned bases: 61 total: 356534

CONTIG: velvet_89_19_483055_483272_77 (218bp)
		This contig is unaligned. (218 bp)
		Unaligned bases: 218 total: 356752

CONTIG: velvet_160_1_1_61_78 (61bp)
		This contig is unaligned. (61 bp)
		Unaligned bases: 61 total: 356813

CONTIG: velvet_157_1_1_124_79 (124bp)
		This contig is unaligned. (124 bp)
		Unaligned bases: 124 total: 356937

CONTIG: velvet_15_1_1_1151_80 (1151bp)
		This contig is unaligned. (1151 bp)
		Unaligned bases: 1151 total: 358088

CONTIG: velvet_89_20_483498_483683_81 (186bp)
		This contig is unaligned. (186 bp)
		Unaligned bases: 186 total: 358274

CONTIG: velvet_167_1_1_79_82 (79bp)
		This contig is unaligned. (79 bp)
		Unaligned bases: 79 total: 358353

CONTIG: velvet_84_1_1_88_83 (88bp)
		This contig is unaligned. (88 bp)
		Unaligned bases: 88 total: 358441

CONTIG: velvet_169_23_235361_235530_84 (170bp)
		This contig is unaligned. (170 bp)
		Unaligned bases: 170 total: 358611

CONTIG: velvet_55_1_1_148_85 (148bp)
		This contig is unaligned. (148 bp)
		Unaligned bases: 148 total: 358759

CONTIG: velvet_95_1_1_316_86 (316bp)
		This contig is unaligned. (316 bp)
		Unaligned bases: 316 total: 359075

CONTIG: velvet_8_1_1_980_87 (980bp)
		This contig is unaligned. (980 bp)
		Unaligned bases: 980 total: 360055

CONTIG: velvet_89_40_935028_936898_88 (1871bp)
		This contig is unaligned. (1871 bp)
		Unaligned bases: 1871 total: 361926

CONTIG: velvet_115_20_493262_508926_89 (15665bp)
		This contig is unaligned. (15665 bp)
		Unaligned bases: 15665 total: 377591

CONTIG: velvet_4_1_1_312_90 (312bp)
		This contig is unaligned. (312 bp)
		Unaligned bases: 312 total: 377903

CONTIG: velvet_113_1_1_77_91 (77bp)
		This contig is unaligned. (77 bp)
		Unaligned bases: 77 total: 377980

CONTIG: velvet_89_6_137350_170450_92 (33101bp)
		This contig is unaligned. (33101 bp)
		Unaligned bases: 33101 total: 411081

CONTIG: velvet_143_2_3962_7400_93 (3439bp)
		This contig is unaligned. (3439 bp)
		Unaligned bases: 3439 total: 414520

CONTIG: velvet_93_1_1_15752_94 (15752bp)
		This contig is unaligned. (15752 bp)
		Unaligned bases: 15752 total: 430272

CONTIG: velvet_89_36_872324_926676_95 (54353bp)
		This contig is unaligned. (54353 bp)
		Unaligned bases: 54353 total: 484625

CONTIG: velvet_70_1_1_121_96 (121bp)
		This contig is unaligned. (121 bp)
		Unaligned bases: 121 total: 484746

CONTIG: velvet_149_1_1_71_97 (71bp)
		This contig is unaligned. (71 bp)
		Unaligned bases: 71 total: 484817

CONTIG: velvet_89_16_448707_479734_98 (31028bp)
		This contig is unaligned. (31028 bp)
		Unaligned bases: 31028 total: 515845

CONTIG: velvet_123_1_1_239_99 (239bp)
		This contig is unaligned. (239 bp)
		Unaligned bases: 239 total: 516084

CONTIG: velvet_93_12_535640_573434_100 (37795bp)
		This contig is unaligned. (37795 bp)
		Unaligned bases: 37795 total: 553879

CONTIG: velvet_45_1_1_217_101 (217bp)
		This contig is unaligned. (217 bp)
		Unaligned bases: 217 total: 554096

CONTIG: velvet_93_18_723744_731693_102 (7950bp)
		This contig is unaligned. (7950 bp)
		Unaligned bases: 7950 total: 562046

CONTIG: velvet_126_1_1_114_103 (114bp)
		This contig is unaligned. (114 bp)
		Unaligned bases: 114 total: 562160

CONTIG: velvet_89_13_320873_340037_104 (19165bp)
		This contig is unaligned. (19165 bp)
		Unaligned bases: 19165 total: 581325

CONTIG: velvet_115_22_528277_528332_105 (56bp)
		This contig is unaligned. (56 bp)
		Unaligned bases: 56 total: 581381

CONTIG: velvet_169_12_55683_102697_106 (47015bp)
		This contig is unaligned. (47015 bp)
		Unaligned bases: 47015 total: 628396

CONTIG: velvet_89_48_944786_945447_107 (662bp)
		This contig is unaligned. (662 bp)
		Unaligned bases: 662 total: 629058

CONTIG: velvet_115_17_243979_330596_108 (86618bp)
		This contig is unaligned. (86618 bp)
		Unaligned bases: 86618 total: 715676

CONTIG: velvet_115_2_14588_27230_109 (12643bp)
		This contig is unaligned. (12643 bp)
		Unaligned bases: 12643 total: 728319

CONTIG: velvet_93_19_731716_748244_110 (16529bp)
		This contig is unaligned. (16529 bp)
		Unaligned bases: 16529 total: 744848

CONTIG: velvet_89_44_942104_942590_111 (487bp)
		This contig is unaligned. (487 bp)
		Unaligned bases: 487 total: 745335

CONTIG: velvet_89_11_308195_313383_112 (5189bp)
		This contig is unaligned. (5189 bp)
		Unaligned bases: 5189 total: 750524

CONTIG: velvet_125_1_1_61_113 (61bp)
		This contig is unaligned. (61 bp)
		Unaligned bases: 61 total: 750585

CONTIG: velvet_58_1_1_109_114 (109bp)
Best alignment score: 108.0 (LEN: 109, IDY: 99.08)
		This contig has 7 significant alignments. [An ambiguously mapped contig]
		Using only first of these alignment (option --ambiguity-usage is set to "one"):
			Alignment: 25862 25970 | 1 109 | 109 109 | 99.08 | seq_2 velvet_58_1_1_109_114
			Skipping alignment 33200 33308 | 1 109 | 109 109 | 99.08 | seq_2 velvet_58_1_1_109_114
			Skipping alignment 37634 37742 | 1 109 | 109 109 | 99.08 | seq_2 velvet_58_1_1_109_114
			Skipping alignment 9040 9148 | 1 109 | 109 109 | 99.08 | seq_3 velvet_58_1_1_109_114
			Skipping alignment 11879 11987 | 1 109 | 109 109 | 99.08 | seq_3 velvet_58_1_1_109_114
			Skipping alignment 1680887 1680995 | 109 1 | 109 109 | 99.08 | seq_1 velvet_58_1_1_109_114
			Skipping alignment 1706873 1706981 | 109 1 | 109 109 | 99.08 | seq_1 velvet_58_1_1_109_114

CONTIG: velvet_89_30_753509_753849_115 (341bp)
		This contig is unaligned. (341 bp)
		Unaligned bases: 341 total: 750926

CONTIG: velvet_57_1_1_73_116 (73bp)
		This contig is unaligned. (73 bp)
		Unaligned bases: 73 total: 750999

CONTIG: velvet_56_1_1_85_117 (85bp)
		This contig is unaligned. (85 bp)
		Unaligned bases: 85 total: 751084

CONTIG: velvet_68_1_1_93_118 (93bp)
		This contig is unaligned. (93 bp)
		Unaligned bases: 93 total: 751177

CONTIG: velvet_89_17_479844_480087_119 (244bp)
		This contig is unaligned. (244 bp)
		Unaligned bases: 244 total: 751421

CONTIG: velvet_93_3_96943_98400_120 (1458bp)
		This contig is unaligned. (1458 bp)
		Unaligned bases: 1458 total: 752879

CONTIG: velvet_30_1_1_151_121 (151bp)
		This contig is unaligned. (151 bp)
		Unaligned bases: 151 total: 753030

CONTIG: velvet_37_1_1_73_122 (73bp)
		This contig is unaligned. (73 bp)
		Unaligned bases: 73 total: 753103

CONTIG: velvet_16_1_1_77_123 (77bp)
		This contig is unaligned. (77 bp)
		Unaligned bases: 77 total: 753180

CONTIG: velvet_115_13_224857_225313_124 (457bp)
		This contig is unaligned. (457 bp)
		Unaligned bases: 457 total: 753637

CONTIG: velvet_93_6_269922_273775_125 (3854bp)
		This contig is unaligned. (3854 bp)
		Unaligned bases: 3854 total: 757491

CONTIG: velvet_169_2_240_5855_126 (5616bp)
		This contig is unaligned. (5616 bp)
		Unaligned bases: 5616 total: 763107

CONTIG: velvet_136_1_1_114_127 (114bp)
		This contig is unaligned. (114 bp)
		Unaligned bases: 114 total: 763221

CONTIG: velvet_89_39_930281_935017_128 (4737bp)
		This contig is unaligned. (4737 bp)
		Unaligned bases: 4737 total: 767958

CONTIG: velvet_103_1_1_463_129 (463bp)
		This contig is unaligned. (463 bp)
		Unaligned bases: 463 total: 768421

CONTIG: velvet_93_11_487481_535629_130 (48149bp)
		This contig is unaligned. (48149 bp)
		Unaligned bases: 48149 total: 816570

CONTIG: velvet_115_1_1_14577_131 (14577bp)
		This contig is unaligned. (14577 bp)
		Unaligned bases: 14577 total: 831147

CONTIG: velvet_1_1_1_1488_132 (1488bp)
		This contig is unaligned. (1488 bp)
		Unaligned bases: 1488 total: 832635

CONTIG: velvet_76_1_1_79_133 (79bp)
		This contig is unaligned. (79 bp)
		Unaligned bases: 79 total: 832714

CONTIG: velvet_127_1_1_116_134 (116bp)
		This contig is unaligned. (116 bp)
		Unaligned bases: 116 total: 832830

CONTIG: velvet_89_25_531790_556934_135 (25145bp)
		This contig is unaligned. (25145 bp)
		Unaligned bases: 25145 total: 857975

CONTIG: velvet_3_1_1_4818_136 (4818bp)
		This contig is unaligned. (4818 bp)
		Unaligned bases: 4818 total: 862793

CONTIG: velvet_89_8_266397_267182_137 (786bp)
		This contig is unaligned. (786 bp)
		Unaligned bases: 786 total: 863579

CONTIG: velvet_152_1_1_84_138 (84bp)
		This contig is unaligned. (84 bp)
		Unaligned bases: 84 total: 863663

CONTIG: velvet_141_1_1_73_139 (73bp)
		This contig is unaligned. (73 bp)
		Unaligned bases: 73 total: 863736

CONTIG: velvet_135_1_1_65_140 (65bp)
		This contig is unaligned. (65 bp)
		Unaligned bases: 65 total: 863801

CONTIG: velvet_26_1_1_119_141 (119bp)
		This contig is unaligned. (119 bp)
		Unaligned bases: 119 total: 863920

CONTIG: velvet_169_22_220571_235205_142 (14635bp)
		This contig is unaligned. (14635 bp)
		Unaligned bases: 14635 total: 878555

CONTIG: velvet_89_50_947274_947505_143 (232bp)
		This contig is unaligned. (232 bp)
		Unaligned bases: 232 total: 878787

CONTIG: velvet_89_15_415917_448512_144 (32596bp)
		This contig is unaligned. (32596 bp)
		Unaligned bases: 32596 total: 911383

CONTIG: velvet_42_1_1_1215_145 (1215bp)
		This contig is unaligned. (1215 bp)
		Unaligned bases: 1215 total: 912598

CONTIG: velvet_27_1_1_1813_146 (1813bp)
		This contig is unaligned. (1813 bp)
		Unaligned bases: 1813 total: 914411

CONTIG: velvet_115_4_27658_28029_147 (372bp)
		This contig is unaligned. (372 bp)
		Unaligned bases: 372 total: 914783

CONTIG: velvet_155_1_1_61_148 (61bp)
		This contig is unaligned. (61 bp)
		Unaligned bases: 61 total: 914844

CONTIG: velvet_169_18_180891_181061_149 (171bp)
Best alignment score: 155.0 (LEN: 163, IDY: 95.09)
		One align captures most of this contig: 966678 966840 | 1 163 | 163 163 | 95.09 | seq_1 velvet_169_18_180891_181061_149

CONTIG: velvet_89_22_483792_498575_150 (14784bp)
		This contig is unaligned. (14784 bp)
		Unaligned bases: 14784 total: 929628

CONTIG: velvet_140_3_132786_142854_151 (10069bp)
		This contig is unaligned. (10069 bp)
		Unaligned bases: 10069 total: 939697

CONTIG: velvet_162_1_1_71_152 (71bp)
		This contig is unaligned. (71 bp)
		Unaligned bases: 71 total: 939768

CONTIG: velvet_89_45_942601_944025_153 (1425bp)
		This contig is unaligned. (1425 bp)
		Unaligned bases: 1425 total: 941193

CONTIG: velvet_33_1_1_236_154 (236bp)
		This contig is unaligned. (236 bp)
		Unaligned bases: 236 total: 941429

CONTIG: velvet_89_32_756517_826145_155 (69629bp)
		This contig is unaligned. (69629 bp)
		Unaligned bases: 69629 total: 1011058

CONTIG: velvet_151_1_1_66_156 (66bp)
		This contig is unaligned. (66 bp)
		Unaligned bases: 66 total: 1011124

CONTIG: velvet_89_35_828922_872176_157 (43255bp)
		This contig is unaligned. (43255 bp)
		Unaligned bases: 43255 total: 1054379

CONTIG: velvet_38_1_1_5129_158 (5129bp)
Best alignment score: 4766.8 (LEN: 5004, IDY: 95.26)
			Skipping redundant alignments after choosing the best set of alignments
		Skipping redundant alignment 959587 961249 | 31 1687 | 1663 1657 | 97.47 | seq_1 velvet_38_1_1_5129_158
		Skipping redundant alignment 2350133 2355122 | 5030 31 | 4990 5000 | 95.3 | seq_1 velvet_38_1_1_5129_158
		Skipping redundant alignment 2301250 2306239 | 5030 31 | 4990 5000 | 95.24 | seq_1 velvet_38_1_1_5129_158
		Skipping redundant alignment 2306448 2311517 | 5030 31 | 5070 5000 | 95.05 | seq_1 velvet_38_1_1_5129_158
		Skipping redundant alignment 841674 846664 | 31 5031 | 4991 5001 | 95.24 | seq_1 velvet_38_1_1_5129_158
		Skipping redundant alignment 961459 964763 | 1757 5034 | 3305 3278 | 95.38 | seq_1 velvet_38_1_1_5129_158
		This contig has several significant sets of alignments. [An ambiguously mapped contig]
		Using only the very best set (option --ambiguity-usage is set to "one").
			The best set is below. Score: 4766.8, number of alignments: 1, unaligned bases: 125
		Alignment: 743680 748674 | 31 5034 | 4995 5004 | 95.26 | seq_1 velvet_38_1_1_5129_158

CONTIG: velvet_40_1_1_130_159 (130bp)
		This contig is unaligned. (130 bp)
		Unaligned bases: 130 total: 1054509

CONTIG: velvet_50_1_1_72_160 (72bp)
		This contig is unaligned. (72 bp)
		Unaligned bases: 72 total: 1054581

CONTIG: velvet_93_24_761125_762333_161 (1209bp)
		This contig is unaligned. (1209 bp)
		Unaligned bases: 1209 total: 1055790

CONTIG: velvet_154_1_1_122_162 (122bp)
		This contig is unaligned. (122 bp)
		Unaligned bases: 122 total: 1055912

CONTIG: velvet_62_1_1_75_163 (75bp)
		This contig is unaligned. (75 bp)
		Unaligned bases: 75 total: 1055987

CONTIG: velvet_139_1_1_83_164 (83bp)
		This contig is unaligned. (83 bp)
		Unaligned bases: 83 total: 1056070

CONTIG: velvet_36_1_1_371_165 (371bp)
		This contig is unaligned. (371 bp)
		Unaligned bases: 371 total: 1056441

CONTIG: velvet_89_23_498657_502113_166 (3457bp)
		This contig is unaligned. (3457 bp)
		Unaligned bases: 3457 total: 1059898

CONTIG: velvet_169_11_32179_55672_167 (23494bp)
		This contig is unaligned. (23494 bp)
		Unaligned bases: 23494 total: 1083392

CONTIG: velvet_89_4_123425_128623_168 (5199bp)
		This contig is unaligned. (5199 bp)
		Unaligned bases: 5199 total: 1088591

CONTIG: velvet_109_1_1_225_169 (225bp)
		This contig is unaligned. (225 bp)
		Unaligned bases: 225 total: 1088816

CONTIG: velvet_80_1_1_70_170 (70bp)
		This contig is unaligned. (70 bp)
		Unaligned bases: 70 total: 1088886

CONTIG: velvet_169_1_1_229_171 (229bp)
		This contig is unaligned. (229 bp)
		Unaligned bases: 229 total: 1089115

CONTIG: velvet_133_1_1_67_172 (67bp)
		This contig is unaligned. (67 bp)
		Unaligned bases: 67 total: 1089182

CONTIG: velvet_59_1_1_110_173 (110bp)
		This contig is unaligned. (110 bp)
		Unaligned bases: 110 total: 1089292

CONTIG: velvet_89_43_941790_942093_174 (304bp)
		This contig is unaligned. (304 bp)
		Unaligned bases: 304 total: 1089596

CONTIG: velvet_169_9_25100_26060_175 (961bp)
		This contig is unaligned. (961 bp)
		Unaligned bases: 961 total: 1090557

CONTIG: velvet_19_1_1_352_176 (352bp)
		This contig is unaligned. (352 bp)
		Unaligned bases: 352 total: 1090909

CONTIG: velvet_63_1_1_83_177 (83bp)
		This contig is unaligned. (83 bp)
		Unaligned bases: 83 total: 1090992

CONTIG: velvet_79_1_1_67_178 (67bp)
		This contig is unaligned. (67 bp)
		Unaligned bases: 67 total: 1091059

CONTIG: velvet_102_1_1_119_179 (119bp)
		This contig is unaligned. (119 bp)
		Unaligned bases: 119 total: 1091178

CONTIG: velvet_73_1_1_63_180 (63bp)
		This contig is unaligned. (63 bp)
		Unaligned bases: 63 total: 1091241

CONTIG: velvet_89_49_945561_947263_181 (1703bp)
		This contig is unaligned. (1703 bp)
		Unaligned bases: 1703 total: 1092944

CONTIG: velvet_93_14_622221_644749_182 (22529bp)
		This contig is unaligned. (22529 bp)
		Unaligned bases: 22529 total: 1115473

CONTIG: velvet_23_1_1_296_183 (296bp)
		This contig is unaligned. (296 bp)
		Unaligned bases: 296 total: 1115769

CONTIG: velvet_51_1_1_115_184 (115bp)
		This contig is unaligned. (115 bp)
		Unaligned bases: 115 total: 1115884

CONTIG: velvet_168_1_1_102_185 (102bp)
		This contig is unaligned. (102 bp)
		Unaligned bases: 102 total: 1115986

CONTIG: velvet_38_3_35825_59610_186 (23786bp)
		This contig is unaligned. (23786 bp)
		Unaligned bases: 23786 total: 1139772

CONTIG: velvet_122_1_1_84_187 (84bp)
		This contig is unaligned. (84 bp)
		Unaligned bases: 84 total: 1139856

CONTIG: velvet_169_3_5866_7845_188 (1980bp)
		This contig is unaligned. (1980 bp)
		Unaligned bases: 1980 total: 1141836

CONTIG: velvet_89_52_948250_989718_189 (41469bp)
		This contig is unaligned. (41469 bp)
		Unaligned bases: 41469 total: 1183305

CONTIG: velvet_89_26_556945_632809_190 (75865bp)
		This contig is unaligned. (75865 bp)
		Unaligned bases: 75865 total: 1259170

CONTIG: velvet_89_37_926687_927959_191 (1273bp)
		This contig is unaligned. (1273 bp)
		Unaligned bases: 1273 total: 1260443

CONTIG: velvet_31_1_1_320_192 (320bp)
		This contig is unaligned. (320 bp)
		Unaligned bases: 320 total: 1260763

CONTIG: velvet_89_27_633056_679620_193 (46565bp)
		This contig is unaligned. (46565 bp)
		Unaligned bases: 46565 total: 1307328

CONTIG: velvet_89_28_679918_727968_194 (48051bp)
		This contig is unaligned. (48051 bp)
		Unaligned bases: 48051 total: 1355379

CONTIG: velvet_169_21_215487_220560_195 (5074bp)
		This contig is unaligned. (5074 bp)
		Unaligned bases: 5074 total: 1360453

CONTIG: velvet_93_4_98411_100687_196 (2277bp)
		This contig is unaligned. (2277 bp)
		Unaligned bases: 2277 total: 1362730

CONTIG: velvet_89_33_826156_827001_197 (846bp)
		This contig is unaligned. (846 bp)
		Unaligned bases: 846 total: 1363576

CONTIG: velvet_81_1_1_76_198 (76bp)
		This contig is unaligned. (76 bp)
		Unaligned bases: 76 total: 1363652

CONTIG: velvet_89_46_944036_944176_199 (141bp)
		This contig is unaligned. (141 bp)
		Unaligned bases: 141 total: 1363793

CONTIG: velvet_171_1_1_19961_200 (19961bp)
		This contig is unaligned. (19961 bp)
		Unaligned bases: 19961 total: 1383754

CONTIG: velvet_163_1_1_71_201 (71bp)
		This contig is unaligned. (71 bp)
		Unaligned bases: 71 total: 1383825

CONTIG: velvet_115_14_225324_231055_202 (5732bp)
		This contig is unaligned. (5732 bp)
		Unaligned bases: 5732 total: 1389557

CONTIG: velvet_89_18_480161_483044_203 (2884bp)
		This contig is unaligned. (2884 bp)
		Unaligned bases: 2884 total: 1392441

CONTIG: velvet_104_1_1_102_204 (102bp)
		This contig is unaligned. (102 bp)
		Unaligned bases: 102 total: 1392543

CONTIG: velvet_169_16_140224_178103_205 (37880bp)
		This contig is unaligned. (37880 bp)
		Unaligned bases: 37880 total: 1430423

CONTIG: velvet_9_1_1_155_206 (155bp)
		This contig is unaligned. (155 bp)
		Unaligned bases: 155 total: 1430578

CONTIG: velvet_99_1_1_151_207 (151bp)
		This contig is unaligned. (151 bp)
		Unaligned bases: 151 total: 1430729

CONTIG: velvet_169_13_102801_111966_208 (9166bp)
		This contig is unaligned. (9166 bp)
		Unaligned bases: 9166 total: 1439895

CONTIG: velvet_2_1_1_3279_209 (3279bp)
		This contig is unaligned. (3279 bp)
		Unaligned bases: 3279 total: 1443174

CONTIG: velvet_91_1_1_99_210 (99bp)
		This contig is unaligned. (99 bp)
		Unaligned bases: 99 total: 1443273

CONTIG: velvet_101_1_1_61_211 (61bp)
		This contig is unaligned. (61 bp)
		Unaligned bases: 61 total: 1443334

CONTIG: velvet_115_11_124199_139451_212 (15253bp)
		This contig is unaligned. (15253 bp)
		Unaligned bases: 15253 total: 1458587

CONTIG: velvet_66_1_1_88_213 (88bp)
		This contig is unaligned. (88 bp)
		Unaligned bases: 88 total: 1458675

CONTIG: velvet_92_1_1_100_214 (100bp)
		This contig is unaligned. (100 bp)
		Unaligned bases: 100 total: 1458775

CONTIG: velvet_169_25_236119_236469_215 (351bp)
		This contig is unaligned. (351 bp)
		Unaligned bases: 351 total: 1459126

CONTIG: velvet_54_1_1_62_216 (62bp)
		This contig is unaligned. (62 bp)
		Unaligned bases: 62 total: 1459188

CONTIG: velvet_96_1_1_75_217 (75bp)
		This contig is unaligned. (75 bp)
		Unaligned bases: 75 total: 1459263

CONTIG: velvet_34_1_1_130_218 (130bp)
Best alignment score: 128.0 (LEN: 130, IDY: 98.46)
		This contig has 3 significant alignments. [An ambiguously mapped contig]
		Using only first of these alignment (option --ambiguity-usage is set to "one"):
			Alignment: 5684 5813 | 130 1 | 130 130 | 98.46 | seq_3 velvet_34_1_1_130_218
			Skipping alignment 10924 11054 | 1 130 | 131 130 | 97.71 | seq_3 velvet_34_1_1_130_218
			Skipping alignment 35837 35964 | 1 128 | 128 128 | 99.22 | seq_2 velvet_34_1_1_130_218

CONTIG: velvet_93_13_573694_622133_219 (48440bp)
		This contig is unaligned. (48440 bp)
		Unaligned bases: 48440 total: 1507703

CONTIG: velvet_164_1_1_66_220 (66bp)
		This contig is unaligned. (66 bp)
		Unaligned bases: 66 total: 1507769

CONTIG: velvet_12_1_1_67_221 (67bp)
		This contig is unaligned. (67 bp)
		Unaligned bases: 67 total: 1507836

CONTIG: velvet_7_1_1_6724_222 (6724bp)
		This contig is unaligned. (6724 bp)
		Unaligned bases: 6724 total: 1514560

CONTIG: velvet_89_7_170461_266285_223 (95825bp)
		This contig is unaligned. (95825 bp)
		Unaligned bases: 95825 total: 1610385

CONTIG: velvet_130_1_1_151_224 (151bp)
		This contig is unaligned. (151 bp)
		Unaligned bases: 151 total: 1610536

CONTIG: velvet_169_4_7937_14325_225 (6389bp)
		This contig is unaligned. (6389 bp)
		Unaligned bases: 6389 total: 1616925

CONTIG: velvet_128_1_1_79_226 (79bp)
		This contig is unaligned. (79 bp)
		Unaligned bases: 79 total: 1617004

CONTIG: velvet_153_1_1_61_227 (61bp)
		This contig is unaligned. (61 bp)
		Unaligned bases: 61 total: 1617065

CONTIG: velvet_94_1_1_513_228 (513bp)
		This contig is unaligned. (513 bp)
		Unaligned bases: 513 total: 1617578

CONTIG: velvet_47_1_1_242_229 (242bp)
Best alignment score: 240.0 (LEN: 242, IDY: 99.17)
		Skipping these alignments as insignificant (option --ambiguity-score is set to "0.99"):
			Skipping alignment 33662 33903 | 1 242 | 242 242 | 97.93 | seq_2 velvet_47_1_1_242_229
			Skipping alignment 38096 38337 | 1 242 | 242 242 | 97.93 | seq_2 velvet_47_1_1_242_229
			Skipping alignment 1706278 1706519 | 242 1 | 242 242 | 97.93 | seq_1 velvet_47_1_1_242_229
		This contig has 5 significant alignments. [An ambiguously mapped contig]
		Using only first of these alignment (option --ambiguity-usage is set to "one"):
			Alignment: 9502 9743 | 1 242 | 242 242 | 99.17 | seq_3 velvet_47_1_1_242_229
			Skipping alignment 12341 12582 | 1 242 | 242 242 | 99.17 | seq_3 velvet_47_1_1_242_229
			Skipping alignment 1680292 1680533 | 242 1 | 242 242 | 98.76 | seq_1 velvet_47_1_1_242_229
			Skipping alignment 26324 26565 | 1 242 | 242 242 | 98.35 | seq_2 velvet_47_1_1_242_229
			Skipping alignment 7100 7341 | 242 1 | 242 242 | 98.35 | seq_3 velvet_47_1_1_242_229

CONTIG: velvet_93_23_760694_761114_230 (421bp)
		This contig is unaligned. (421 bp)
		Unaligned bases: 421 total: 1617999

CONTIG: velvet_89_12_313730_320723_231 (6994bp)
		This contig is unaligned. (6994 bp)
		Unaligned bases: 6994 total: 1624993

CONTIG: velvet_169_10_26071_32168_232 (6098bp)
		This contig is unaligned. (6098 bp)
		Unaligned bases: 6098 total: 1631091

CONTIG: velvet_89_14_340176_415757_233 (75582bp)
		This contig is unaligned. (75582 bp)
		Unaligned bases: 75582 total: 1706673

CONTIG: velvet_5_1_1_86_234 (86bp)
		This contig is unaligned. (86 bp)
		Unaligned bases: 86 total: 1706759

CONTIG: velvet_89_38_927970_930270_235 (2301bp)
		This contig is unaligned. (2301 bp)
		Unaligned bases: 2301 total: 1709060

CONTIG: velvet_137_1_1_92_236 (92bp)
		This contig is unaligned. (92 bp)
		Unaligned bases: 92 total: 1709152

CONTIG: velvet_83_1_1_70_237 (70bp)
		This contig is unaligned. (70 bp)
		Unaligned bases: 70 total: 1709222

CONTIG: velvet_89_24_502124_531608_238 (29485bp)
		This contig is unaligned. (29485 bp)
		Unaligned bases: 29485 total: 1738707

CONTIG: velvet_150_1_1_69_239 (69bp)
		This contig is unaligned. (69 bp)
		Unaligned bases: 69 total: 1738776

CONTIG: velvet_87_1_1_74_240 (74bp)
		This contig is unaligned. (74 bp)
		Unaligned bases: 74 total: 1738850

CONTIG: velvet_88_1_1_106_241 (106bp)
		This contig is unaligned. (106 bp)
		Unaligned bases: 106 total: 1738956

CONTIG: velvet_25_1_1_238_242 (238bp)
Best alignment score: 235.0 (LEN: 238, IDY: 98.74)
		Skipping these alignments as insignificant (option --ambiguity-score is set to "0.99"):
			Skipping alignment 7398 7635 | 1 238 | 238 238 | 97.06 | seq_3 velvet_25_1_1_238_242
		This contig has 6 significant alignments. [An ambiguously mapped contig]
		Using only first of these alignment (option --ambiguity-usage is set to "one"):
			Alignment: 1706576 1706813 | 1 238 | 238 238 | 98.74 | seq_1 velvet_25_1_1_238_242
			Skipping alignment 9208 9445 | 238 1 | 238 238 | 98.74 | seq_3 velvet_25_1_1_238_242
			Skipping alignment 12047 12284 | 238 1 | 238 238 | 98.74 | seq_3 velvet_25_1_1_238_242
			Skipping alignment 33368 33605 | 238 1 | 238 238 | 98.74 | seq_2 velvet_25_1_1_238_242
			Skipping alignment 37802 38039 | 238 1 | 238 238 | 98.74 | seq_2 velvet_25_1_1_238_242
			Skipping alignment 26030 26267 | 238 1 | 238 238 | 98.32 | seq_2 velvet_25_1_1_238_242

CONTIG: velvet_82_1_1_185_243 (185bp)
		This contig is unaligned. (185 bp)
		Unaligned bases: 185 total: 1739141

CONTIG: velvet_61_1_1_122_244 (122bp)
		This contig is unaligned. (122 bp)
		Unaligned bases: 122 total: 1739263

CONTIG: velvet_118_1_1_643_245 (643bp)
		This contig is unaligned. (643 bp)
		Unaligned bases: 643 total: 1739906

CONTIG: velvet_7_2_6834_72933_246 (66100bp)
		This contig is unaligned. (66100 bp)
		Unaligned bases: 66100 total: 1806006

CONTIG: velvet_41_1_1_3609_247 (3609bp)
		This contig is unaligned. (3609 bp)
		Unaligned bases: 3609 total: 1809615

CONTIG: velvet_89_3_36784_123412_248 (86629bp)
		This contig is unaligned. (86629 bp)
		Unaligned bases: 86629 total: 1896244

CONTIG: velvet_89_34_827087_828670_249 (1584bp)
		This contig is unaligned. (1584 bp)
		Unaligned bases: 1584 total: 1897828

CONTIG: velvet_138_1_1_75_250 (75bp)
		This contig is unaligned. (75 bp)
		Unaligned bases: 75 total: 1897903

CONTIG: velvet_89_2_26893_36773_251 (9881bp)
		This contig is unaligned. (9881 bp)
		Unaligned bases: 9881 total: 1907784

CONTIG: velvet_169_5_14336_15263_252 (928bp)
		This contig is unaligned. (928 bp)
		Unaligned bases: 928 total: 1908712

CONTIG: velvet_93_2_16221_96932_253 (80712bp)
		This contig is unaligned. (80712 bp)
		Unaligned bases: 80712 total: 1989424

CONTIG: velvet_14_1_1_625_254 (625bp)
		This contig is unaligned. (625 bp)
		Unaligned bases: 625 total: 1990049

CONTIG: velvet_105_1_1_76_255 (76bp)
		This contig is unaligned. (76 bp)
		Unaligned bases: 76 total: 1990125

CONTIG: velvet_93_15_644883_681167_256 (36285bp)
		This contig is unaligned. (36285 bp)
		Unaligned bases: 36285 total: 2026410

CONTIG: velvet_134_1_1_61_257 (61bp)
		This contig is unaligned. (61 bp)
		Unaligned bases: 61 total: 2026471

CONTIG: velvet_171_3_20525_20588_258 (64bp)
		This contig is unaligned. (64 bp)
		Unaligned bases: 64 total: 2026535

CONTIG: velvet_107_1_1_79_259 (79bp)
		This contig is unaligned. (79 bp)
		Unaligned bases: 79 total: 2026614

CONTIG: velvet_89_31_753975_756506_260 (2532bp)
		This contig is unaligned. (2532 bp)
		Unaligned bases: 2532 total: 2029146

CONTIG: velvet_110_1_1_66_261 (66bp)
		This contig is unaligned. (66 bp)
		Unaligned bases: 66 total: 2029212

CONTIG: velvet_112_1_1_65_262 (65bp)
		This contig is unaligned. (65 bp)
		Unaligned bases: 65 total: 2029277

CONTIG: velvet_115_10_118872_124188_263 (5317bp)
		This contig is unaligned. (5317 bp)
		Unaligned bases: 5317 total: 2034594

CONTIG: velvet_93_21_755877_757187_264 (1311bp)
		This contig is unaligned. (1311 bp)
		Unaligned bases: 1311 total: 2035905

CONTIG: velvet_169_17_178342_180880_265 (2539bp)
Best alignment score: 1616.1 (LEN: 1657, IDY: 97.53)
			Skipping redundant alignments after choosing the best set of alignments
		Skipping redundant alignment 743680 745342 | 585 2241 | 1663 1657 | 97.47 | seq_1 velvet_169_17_178342_180880_265
		Skipping redundant alignment 959587 961249 | 585 2241 | 1663 1657 | 97.47 | seq_1 velvet_169_17_178342_180880_265
		Skipping redundant alignment 2304577 2306239 | 2241 585 | 1663 1657 | 97.41 | seq_1 velvet_169_17_178342_180880_265
		Skipping redundant alignment 841674 843336 | 585 2241 | 1663 1657 | 97.35 | seq_1 velvet_169_17_178342_180880_265
		This contig has several significant sets of alignments. [An ambiguously mapped contig]
		Using only the very best set (option --ambiguity-usage is set to "one").
			The best set is below. Score: 1616.1, number of alignments: 1, unaligned bases: 882
		This contig is partially unaligned. (Aligned 1657 out of 2539 bases)
		Alignment: 2353460 2355122 | 2241 585 | 1663 1657 | 97.53 | seq_1 velvet_169_17_178342_180880_265
		Unaligned bases: 1 to 584 (584)
		Unaligned bases: 2242 to 2539 (298)

CONTIG: velvet_115_15_231129_242568_266 (11440bp)
		This contig is unaligned. (11440 bp)
		Unaligned bases: 11440 total: 2047345

CONTIG: velvet_22_1_1_658_267 (658bp)
		This contig is unaligned. (658 bp)
		Unaligned bases: 658 total: 2048003

CONTIG: velvet_85_1_1_73_268 (73bp)
		This contig is unaligned. (73 bp)
		Unaligned bases: 73 total: 2048076

CONTIG: velvet_49_1_1_242_269 (242bp)
		This contig is unaligned. (242 bp)
		Unaligned bases: 242 total: 2048318

CONTIG: velvet_93_9_370157_405525_270 (35369bp)
		This contig is unaligned. (35369 bp)
		Unaligned bases: 35369 total: 2083687

CONTIG: velvet_90_1_1_140_271 (140bp)
		This contig is unaligned. (140 bp)
		Unaligned bases: 140 total: 2083827

CONTIG: velvet_171_2_20452_20514_272 (63bp)
		This contig is unaligned. (63 bp)
		Unaligned bases: 63 total: 2083890

CONTIG: velvet_169_15_113557_140213_273 (26657bp)
		This contig is unaligned. (26657 bp)
		Unaligned bases: 26657 total: 2110547

CONTIG: velvet_46_1_1_89_274 (89bp)
Best alignment score: 89.0 (LEN: 89, IDY: 100.00)
		Skipping these alignments as insignificant (option --ambiguity-score is set to "0.99"):
			Skipping alignment 33874 33961 | 89 1 | 88 89 | 98.88 | seq_2 velvet_46_1_1_89_274
			Skipping alignment 38308 38395 | 89 1 | 88 89 | 98.88 | seq_2 velvet_46_1_1_89_274
			Skipping alignment 1680233 1680318 | 1 86 | 86 86 | 100.0 | seq_1 velvet_46_1_1_89_274
			Skipping alignment 26539 26624 | 86 1 | 86 86 | 100.0 | seq_2 velvet_46_1_1_89_274
		This contig has 2 significant alignments. [An ambiguously mapped contig]
		Using only first of these alignment (option --ambiguity-usage is set to "one"):
			Alignment: 1706219 1706307 | 1 89 | 89 89 | 100.0 | seq_1 velvet_46_1_1_89_274
			Skipping alignment 9714 9802 | 89 1 | 89 89 | 100.0 | seq_3 velvet_46_1_1_89_274

CONTIG: velvet_65_1_1_67_275 (67bp)
		This contig is unaligned. (67 bp)
		Unaligned bases: 67 total: 2110614

CONTIG: velvet_13_1_1_100_276 (100bp)
		This contig is unaligned. (100 bp)
		Unaligned bases: 100 total: 2110714

CONTIG: velvet_169_24_235595_236108_277 (514bp)
		This contig is unaligned. (514 bp)
		Unaligned bases: 514 total: 2111228

CONTIG: velvet_93_5_100698_269911_278 (169214bp)
		This contig is unaligned. (169214 bp)
		Unaligned bases: 169214 total: 2280442

CONTIG: velvet_100_1_1_64_279 (64bp)
		This contig is unaligned. (64 bp)
		Unaligned bases: 64 total: 2280506

CONTIG: velvet_115_7_86122_99248_280 (13127bp)
		This contig is unaligned. (13127 bp)
		Unaligned bases: 13127 total: 2293633

CONTIG: velvet_144_1_1_98_281 (98bp)
		This contig is unaligned. (98 bp)
		Unaligned bases: 98 total: 2293731

CONTIG: velvet_11_1_1_74_282 (74bp)
		This contig is unaligned. (74 bp)
		Unaligned bases: 74 total: 2293805

CONTIG: velvet_115_6_29087_86111_283 (57025bp)
		This contig is unaligned. (57025 bp)
		Unaligned bases: 57025 total: 2350830

CONTIG: velvet_53_1_1_338_284 (338bp)
		This contig is unaligned. (338 bp)
		Unaligned bases: 338 total: 2351168

CONTIG: velvet_115_12_139507_224523_285 (85017bp)
		This contig is unaligned. (85017 bp)
		Unaligned bases: 85017 total: 2436185

CONTIG: velvet_140_2_456_132775_286 (132320bp)
		This contig is unaligned. (132320 bp)
		Unaligned bases: 132320 total: 2568505

CONTIG: velvet_89_47_944187_944460_287 (274bp)
		This contig is unaligned. (274 bp)
		Unaligned bases: 274 total: 2568779

CONTIG: velvet_115_8_99259_107103_288 (7845bp)
		This contig is unaligned. (7845 bp)
		Unaligned bases: 7845 total: 2576624

CONTIG: velvet_115_16_243887_243968_289 (82bp)
		This contig is unaligned. (82 bp)
		Unaligned bases: 82 total: 2576706

CONTIG: velvet_169_26_236480_237696_290 (1217bp)
		This contig is unaligned. (1217 bp)
		Unaligned bases: 1217 total: 2577923

CONTIG: velvet_93_20_748255_755866_291 (7612bp)
		This contig is unaligned. (7612 bp)
		Unaligned bases: 7612 total: 2585535

CONTIG: velvet_89_9_267235_276561_292 (9327bp)
		This contig is unaligned. (9327 bp)
		Unaligned bases: 9327 total: 2594862

CONTIG: velvet_148_1_1_61_293 (61bp)
		This contig is unaligned. (61 bp)
		Unaligned bases: 61 total: 2594923

CONTIG: velvet_29_1_1_73_294 (73bp)
		This contig is unaligned. (73 bp)
		Unaligned bases: 73 total: 2594996

CONTIG: velvet_93_7_273786_344084_295 (70299bp)
		This contig is unaligned. (70299 bp)
		Unaligned bases: 70299 total: 2665295

CONTIG: velvet_52_1_1_131_296 (131bp)
		This contig is unaligned. (131 bp)
		Unaligned bases: 131 total: 2665426

CONTIG: velvet_93_17_711562_723075_297 (11514bp)
		This contig is unaligned. (11514 bp)
		Unaligned bases: 11514 total: 2676940

CONTIG: velvet_115_21_509249_527965_298 (18717bp)
		This contig is unaligned. (18717 bp)
		Unaligned bases: 18717 total: 2695657

CONTIG: velvet_115_9_107114_118361_299 (11248bp)
		This contig is unaligned. (11248 bp)
		Unaligned bases: 11248 total: 2706905

CONTIG: velvet_98_1_1_63_300 (63bp)
		This contig is unaligned. (63 bp)
		Unaligned bases: 63 total: 2706968

CONTIG: velvet_117_1_1_131_301 (131bp)
		This contig is unaligned. (131 bp)
		Unaligned bases: 131 total: 2707099

Analyzing coverage...
Writing SNPs into /var/www/quast/data/results/jabante1_at_jhu.edu/18_Jun_2017_14_07_26_196706/full_output/contigs_reports/nucmer_output/genome-ctg-filtered.used_snps.gz
	Reference seq_1: 9 total alignments. 1 total regions.
		Region: 1 to 2516575 (2516575 bp)
			START in gap: 1 to 743680 (743679 bp)
			Align 1: 743680 748674 velvet_38_1_1_5129_158 31 5034
				Gap between this and next alignment: 748674 to 966678 (218003 bp)
				Next Alignment: 966678 966840 velvet_169_18_180891_181061_149 1 163

			Align 2: 966678 966840 velvet_169_18_180891_181061_149 1 163
				Gap between this and next alignment: 966840 to 1003689 (36848 bp)
				Next Alignment: 1003689 1003774 velvet_169_19_182856_215085_35 32143 32228

			Align 3: 1003689 1003774 velvet_169_19_182856_215085_35 32143 32228
				Gap between this and next alignment: 1003774 to 1003860 (85 bp)
				Next Alignment: 1003860 1003946 velvet_169_20_215196_215351_21 10 96

			Align 4: 1003860 1003946 velvet_169_20_215196_215351_21 10 96
				Gap between this and next alignment: 1003946 to 1004134 (187 bp)
				Next Alignment: 1004134 1004215 velvet_93_10_405536_487289_12 3595 3676

			Align 5: 1004134 1004215 velvet_93_10_405536_487289_12 3595 3676
				Gap between this and next alignment: 1004215 to 1706219 (702003 bp)
				Next Alignment: 1706219 1706307 velvet_46_1_1_89_274 1 89

			Align 6: 1706219 1706307 velvet_46_1_1_89_274 1 89
				Gap between this and next alignment: 1706307 to 1706576 (268 bp)
				Next Alignment: 1706576 1706813 velvet_25_1_1_238_242 1 238

			Align 7: 1706576 1706813 velvet_25_1_1_238_242 1 238
				Gap between this and next alignment: 1706813 to 2353460 (646646 bp)
				Next Alignment: 2353460 2355122 velvet_169_17_178342_180880_265 2241 585

			Align 8: 2353460 2355122 velvet_169_17_178342_180880_265 2241 585
				Gap between this and next alignment: 2355122 to 2516180 (161057 bp)
				Next Alignment: 2516180 2516374 velvet_93_16_681267_711452_56 5628 5821

			Align 9: 2516180 2516374 velvet_93_16_681267_711452_56 5628 5821
			END in gap: 2516374 to 2516575 (201 bp).

	Reference seq_3: 3 total alignments. 1 total regions.
		Region: 1 to 22870 (22870 bp)
			START in gap: 1 to 5684 (5683 bp)
			Align 1: 5684 5813 velvet_34_1_1_130_218 130 1
				Gap between this and next alignment: 5813 to 7606 (1792 bp)
				Next Alignment: 7606 7723 velvet_77_1_1_119_17 119 2

			Align 2: 7606 7723 velvet_77_1_1_119_17 119 2
				Gap between this and next alignment: 7723 to 9502 (1778 bp)
				Next Alignment: 9502 9743 velvet_47_1_1_242_229 1 242

			Align 3: 9502 9743 velvet_47_1_1_242_229 1 242
			END in gap: 9743 to 22870 (13127 bp).

	Reference seq_2: 2 total alignments. 1 total regions.
		Region: 1 to 38454 (38454 bp)
			START in gap: 1 to 25862 (25861 bp)
			Align 1: 25862 25970 velvet_58_1_1_109_114 1 109
				Gap between this and next alignment: 25970 to 26238 (267 bp)
				Next Alignment: 26238 26353 velvet_74_1_1_116_29 1 116

			Align 2: 26238 26353 velvet_74_1_1_116_29 1 116
			END in gap: 26353 to 38454 (12101 bp).

Analysis is finished!
Founded SNPs were written into /var/www/quast/data/results/jabante1_at_jhu.edu/18_Jun_2017_14_07_26_196706/full_output/contigs_reports/nucmer_output/genome-ctg-filtered.used_snps.gz

Results:
	Local Misassemblies: 0
	Misassemblies: 0
		Relocations: 0
		Translocations: 0
		Inversions: 0
	Misassembled Contigs: 0
	Misassembled Contig Bases: 0
	Misassemblies Inter-Contig Overlap: 0
Uncovered Regions: 0 (0)
Unaligned Contigs: 287 + 4 part
Half Unaligned Contigs with Misassemblies: 0
Unaligned Contig Bases: 2851789

Ambiguously Mapped Contigs: 10
Total Bases in Ambiguously Mapped Contigs: 90465
Extra Bases in Ambiguously Mapped Contigs: 0
Note that --allow-ambiguity option was set to "one" and only first alignment per each of these contigs was used.

	Covered Bases: 8313

	SNPs: 216
	Insertions: 48
	Deletions: 46

	Positive Gaps: 17
		Internal Gaps: 0
		External Gaps: 17
		External Gap Total: 2569586
		External Gap Average: 151152
	Negative Gaps: 0
		Internal Overlaps: 0
		External Overlaps: 0
		External Overlaps Total: 0
		External Overlaps Average: 0
	Contigs with Redundant Alignments: 0 (0)
