# Supplementary material for: HiMMe: using genetic patterns as a proxy for genome assembly reliability assessment
Source: BMC Genomics. 2017 Sep 5;18:694. doi: 10.1186/s12864-017-3965-2 (PMC5584555; doi:10.1186/s12864-017-3965-2)
Supplement: Supplementary file 3 — ’Supplementary_file3.zip’, Title: ’Data from GAGE’. Description: contains all real data as well as the pertinent results. (ZIP 18,698 kb) [file 12864_2017_3965_MOESM3_ESM.zip › Real data/QUAST/lineage/Velvet/full_output/contigs_reports/nucmer_output/genome-ctg-filtered.coords.filtered]

    [S1]     [E1]  |     [S2]     [E2]  |  [LEN 1]  [LEN 2]  |  [% IDY]  | [TAGS]
=====================================================================================
1004134 1004215 | 3595 3676 | 82 82 | 98.78 | seq_1 velvet_93_10_405536_487289_12
7606 7723 | 119 2 | 118 118 | 100.0 | seq_3 velvet_77_1_1_119_17
1003860 1003946 | 10 96 | 87 87 | 100.0 | seq_1 velvet_169_20_215196_215351_21
26238 26353 | 1 116 | 116 116 | 99.14 | seq_2 velvet_74_1_1_116_29
1003689 1003774 | 32143 32228 | 86 86 | 96.51 | seq_1 velvet_169_19_182856_215085_35
2516180 2516374 | 5628 5821 | 195 194 | 95.38 | seq_1 velvet_93_16_681267_711452_56
25862 25970 | 1 109 | 109 109 | 99.08 | seq_2 velvet_58_1_1_109_114
966678 966840 | 1 163 | 163 163 | 95.09 | seq_1 velvet_169_18_180891_181061_149
743680 748674 | 31 5034 | 4995 5004 | 95.26 | seq_1 velvet_38_1_1_5129_158
5684 5813 | 130 1 | 130 130 | 98.46 | seq_3 velvet_34_1_1_130_218
9502 9743 | 1 242 | 242 242 | 99.17 | seq_3 velvet_47_1_1_242_229
1706576 1706813 | 1 238 | 238 238 | 98.74 | seq_1 velvet_25_1_1_238_242
2353460 2355122 | 2241 585 | 1663 1657 | 97.53 | seq_1 velvet_169_17_178342_180880_265
1706219 1706307 | 1 89 | 89 89 | 100.0 | seq_1 velvet_46_1_1_89_274
