# Supplementary material for: HiMMe: using genetic patterns as a proxy for genome assembly reliability assessment
Source: BMC Genomics. 2017 Sep 5;18:694. doi: 10.1186/s12864-017-3965-2 (PMC5584555; doi:10.1186/s12864-017-3965-2)
Supplement: Supplementary file 3 — ’Supplementary_file3.zip’, Title: ’Data from GAGE’. Description: contains all real data as well as the pertinent results. (ZIP 18,698 kb) [file 12864_2017_3965_MOESM3_ESM.zip › Real data/QUAST/lineage/Velvet/full_output/contigs_reports/nucmer_output/genome-ctg-filtered.unaligned]

velvet_6_1_1_900_1velvet_172_1_1_71_2velvet_64_1_1_156_3velvet_89_42_941025_941779_4velvet_169_6_15274_22971_5velvet_71_1_1_79_6velvet_38_2_5140_35809_7velvet_44_1_1_184_8velvet_169_8_24865_25089_9velvet_60_1_1_96_10velvet_106_1_1_75_11velvet_89_5_128634_137159_13velvet_169_7_22982_24854_14velvet_115_19_440376_493167_15velvet_43_1_1_225_16velvet_93_22_757198_760607_18velvet_166_1_1_71_19velvet_159_1_1_93_20velvet_75_1_1_104_22velvet_147_1_1_61_23velvet_111_1_1_93_24velvet_129_1_1_77_25velvet_115_18_330681_438564_26velvet_145_1_1_79_27velvet_173_1_1_61_28velvet_170_1_1_71_30velvet_114_1_1_62_31velvet_116_1_1_66_32velvet_89_1_1_26882_33velvet_32_1_1_349_34velvet_24_1_1_5916_36velvet_108_1_1_155_37velvet_142_1_1_67_38velvet_124_1_1_77_39velvet_89_41_936940_941014_40velvet_89_29_728409_753377_41velvet_35_1_1_3147_42velvet_161_1_1_76_43velvet_89_21_483694_483781_44velvet_156_1_1_93_45velvet_97_1_1_101_46velvet_115_3_27241_27520_47velvet_39_1_1_70_48velvet_78_1_1_89_49velvet_115_5_28278_28715_50velvet_89_10_276668_308070_51velvet_89_51_947516_948239_52velvet_69_1_1_89_53velvet_18_1_1_101_54velvet_21_1_1_108_55velvet_10_1_1_8104_57velvet_131_1_1_203_58velvet_17_1_1_69_59velvet_143_1_1_3032_60velvet_93_8_344095_370146_61velvet_132_1_1_73_62velvet_20_1_1_560_63velvet_169_14_112132_113482_64velvet_86_1_1_151_65velvet_158_1_1_126_66velvet_121_1_1_171_67velvet_146_1_1_131_68velvet_165_1_1_61_69velvet_72_1_1_92_70velvet_28_1_1_67_71velvet_48_1_1_243_72velvet_140_1_1_109_73velvet_67_1_1_62_74velvet_119_1_1_62_75velvet_120_1_1_61_76velvet_89_19_483055_483272_77velvet_160_1_1_61_78velvet_157_1_1_124_79velvet_15_1_1_1151_80velvet_89_20_483498_483683_81velvet_167_1_1_79_82velvet_84_1_1_88_83velvet_169_23_235361_235530_84velvet_55_1_1_148_85velvet_95_1_1_316_86velvet_8_1_1_980_87velvet_89_40_935028_936898_88velvet_115_20_493262_508926_89velvet_4_1_1_312_90velvet_113_1_1_77_91velvet_89_6_137350_170450_92velvet_143_2_3962_7400_93velvet_93_1_1_15752_94velvet_89_36_872324_926676_95velvet_70_1_1_121_96velvet_149_1_1_71_97velvet_89_16_448707_479734_98velvet_123_1_1_239_99velvet_93_12_535640_573434_100velvet_45_1_1_217_101velvet_93_18_723744_731693_102velvet_126_1_1_114_103velvet_89_13_320873_340037_104velvet_115_22_528277_528332_105velvet_169_12_55683_102697_106velvet_89_48_944786_945447_107velvet_115_17_243979_330596_108velvet_115_2_14588_27230_109velvet_93_19_731716_748244_110velvet_89_44_942104_942590_111velvet_89_11_308195_313383_112velvet_125_1_1_61_113velvet_89_30_753509_753849_115velvet_57_1_1_73_116velvet_56_1_1_85_117velvet_68_1_1_93_118velvet_89_17_479844_480087_119velvet_93_3_96943_98400_120velvet_30_1_1_151_121velvet_37_1_1_73_122velvet_16_1_1_77_123velvet_115_13_224857_225313_124velvet_93_6_269922_273775_125velvet_169_2_240_5855_126velvet_136_1_1_114_127velvet_89_39_930281_935017_128velvet_103_1_1_463_129velvet_93_11_487481_535629_130velvet_115_1_1_14577_131velvet_1_1_1_1488_132velvet_76_1_1_79_133velvet_127_1_1_116_134velvet_89_25_531790_556934_135velvet_3_1_1_4818_136velvet_89_8_266397_267182_137velvet_152_1_1_84_138velvet_141_1_1_73_139velvet_135_1_1_65_140velvet_26_1_1_119_141velvet_169_22_220571_235205_142velvet_89_50_947274_947505_143velvet_89_15_415917_448512_144velvet_42_1_1_1215_145velvet_27_1_1_1813_146velvet_115_4_27658_28029_147velvet_155_1_1_61_148velvet_89_22_483792_498575_150velvet_140_3_132786_142854_151velvet_162_1_1_71_152velvet_89_45_942601_944025_153velvet_33_1_1_236_154velvet_89_32_756517_826145_155velvet_151_1_1_66_156velvet_89_35_828922_872176_157velvet_40_1_1_130_159velvet_50_1_1_72_160velvet_93_24_761125_762333_161velvet_154_1_1_122_162velvet_62_1_1_75_163velvet_139_1_1_83_164velvet_36_1_1_371_165velvet_89_23_498657_502113_166velvet_169_11_32179_55672_167velvet_89_4_123425_128623_168velvet_109_1_1_225_169velvet_80_1_1_70_170velvet_169_1_1_229_171velvet_133_1_1_67_172velvet_59_1_1_110_173velvet_89_43_941790_942093_174velvet_169_9_25100_26060_175velvet_19_1_1_352_176velvet_63_1_1_83_177velvet_79_1_1_67_178velvet_102_1_1_119_179velvet_73_1_1_63_180velvet_89_49_945561_947263_181velvet_93_14_622221_644749_182velvet_23_1_1_296_183velvet_51_1_1_115_184velvet_168_1_1_102_185velvet_38_3_35825_59610_186velvet_122_1_1_84_187velvet_169_3_5866_7845_188velvet_89_52_948250_989718_189velvet_89_26_556945_632809_190velvet_89_37_926687_927959_191velvet_31_1_1_320_192velvet_89_27_633056_679620_193velvet_89_28_679918_727968_194velvet_169_21_215487_220560_195velvet_93_4_98411_100687_196velvet_89_33_826156_827001_197velvet_81_1_1_76_198velvet_89_46_944036_944176_199velvet_171_1_1_19961_200velvet_163_1_1_71_201velvet_115_14_225324_231055_202velvet_89_18_480161_483044_203velvet_104_1_1_102_204velvet_169_16_140224_178103_205velvet_9_1_1_155_206velvet_99_1_1_151_207velvet_169_13_102801_111966_208velvet_2_1_1_3279_209velvet_91_1_1_99_210velvet_101_1_1_61_211velvet_115_11_124199_139451_212velvet_66_1_1_88_213velvet_92_1_1_100_214velvet_169_25_236119_236469_215velvet_54_1_1_62_216velvet_96_1_1_75_217velvet_93_13_573694_622133_219velvet_164_1_1_66_220velvet_12_1_1_67_221velvet_7_1_1_6724_222velvet_89_7_170461_266285_223velvet_130_1_1_151_224velvet_169_4_7937_14325_225velvet_128_1_1_79_226velvet_153_1_1_61_227velvet_94_1_1_513_228velvet_93_23_760694_761114_230velvet_89_12_313730_320723_231velvet_169_10_26071_32168_232velvet_89_14_340176_415757_233velvet_5_1_1_86_234velvet_89_38_927970_930270_235velvet_137_1_1_92_236velvet_83_1_1_70_237velvet_89_24_502124_531608_238velvet_150_1_1_69_239velvet_87_1_1_74_240velvet_88_1_1_106_241velvet_82_1_1_185_243velvet_61_1_1_122_244velvet_118_1_1_643_245velvet_7_2_6834_72933_246velvet_41_1_1_3609_247velvet_89_3_36784_123412_248velvet_89_34_827087_828670_249velvet_138_1_1_75_250velvet_89_2_26893_36773_251velvet_169_5_14336_15263_252velvet_93_2_16221_96932_253velvet_14_1_1_625_254velvet_105_1_1_76_255velvet_93_15_644883_681167_256velvet_134_1_1_61_257velvet_171_3_20525_20588_258velvet_107_1_1_79_259velvet_89_31_753975_756506_260velvet_110_1_1_66_261velvet_112_1_1_65_262velvet_115_10_118872_124188_263velvet_93_21_755877_757187_264velvet_115_15_231129_242568_266velvet_22_1_1_658_267velvet_85_1_1_73_268velvet_49_1_1_242_269velvet_93_9_370157_405525_270velvet_90_1_1_140_271velvet_171_2_20452_20514_272velvet_169_15_113557_140213_273velvet_65_1_1_67_275velvet_13_1_1_100_276velvet_169_24_235595_236108_277velvet_93_5_100698_269911_278velvet_100_1_1_64_279velvet_115_7_86122_99248_280velvet_144_1_1_98_281velvet_11_1_1_74_282velvet_115_6_29087_86111_283velvet_53_1_1_338_284velvet_115_12_139507_224523_285velvet_140_2_456_132775_286velvet_89_47_944187_944460_287velvet_115_8_99259_107103_288velvet_115_16_243887_243968_289velvet_169_26_236480_237696_290velvet_93_20_748255_755866_291velvet_89_9_267235_276561_292velvet_148_1_1_61_293velvet_29_1_1_73_294velvet_93_7_273786_344084_295velvet_52_1_1_131_296velvet_93_17_711562_723075_297velvet_115_21_509249_527965_298velvet_115_9_107114_118361_299velvet_98_1_1_63_300velvet_117_1_1_131_301
