# Supplementary material for: HiMMe: using genetic patterns as a proxy for genome assembly reliability assessment
Source: BMC Genomics. 2017 Sep 5;18:694. doi: 10.1186/s12864-017-3965-2 (PMC5584555; doi:10.1186/s12864-017-3965-2)
Supplement: Supplementary file 3 — ’Supplementary_file3.zip’, Title: ’Data from GAGE’. Description: contains all real data as well as the pertinent results. (ZIP 18,698 kb) [file 12864_2017_3965_MOESM3_ESM.zip › Real data/QUAST/lineage/Velvet/full_output/contigs_reports/nucmer_output/genome-ctg-filtered.rplot]

#-- reverse hits sorted by %sim
0 0 0
0 0 0


2306448 5030 95.0541871921182
2311517 31 95.0541871921182


2301250 5030 95.2362048431917
2306239 31 95.2362048431917


2350133 5030 95.2957522826518
2355122 31 95.2957522826518


2523972 152643 97.0588235294118
2524209 152406 97.0588235294118


841674 121508 97.3541791942273
843336 119852 97.3541791942273


743680 121508 97.4744437763079
745342 119852 97.4744437763079


959587 121508 97.4744437763079
961249 119852 97.4744437763079


1706278 153107 97.9338842975207
1706519 152866 97.9338842975207


1706490 152866 98.2758620689655
1706605 152751 98.2758620689655


2523674 153107 98.3471074380165
2523915 152866 98.3471074380165


2522258 152406 98.4615384615385
2522387 152277 98.4615384615385


1706576 152643 98.7394957983193
1706813 152406 98.7394957983193


1680292 153107 98.7603305785124
1680533 152866 98.7603305785124


1680887 152751 99.0825688073395
1680995 152643 99.0825688073395


1706873 152751 99.0825688073395
1706981 152643 99.0825688073395


1680504 152866 99.1379310344828
1680619 152751 99.1379310344828


1680233 153195 100
1680318 153110 100


1706219 153195 100
1706307 153107 100


2525694 119553 100
2525811 119436 100


2528533 119553 100
2528650 119436 100
