# Supplementary material for: HiMMe: using genetic patterns as a proxy for genome assembly reliability assessment
Source: BMC Genomics. 2017 Sep 5;18:694. doi: 10.1186/s12864-017-3965-2 (PMC5584555; doi:10.1186/s12864-017-3965-2)
Supplement: Supplementary file 3 — ’Supplementary_file3.zip’, Title: ’Data from GAGE’. Description: contains all real data as well as the pertinent results. (ZIP 18,698 kb) [file 12864_2017_3965_MOESM3_ESM.zip › Real data/QUAST/lineage/Velvet/full_output/contigs_reports/nucmer_output/genome-ctg-filtered.fplot]

#-- forward hits sorted by %sim
0 0 0
0 0 0


966678 5129 95.0920245398773
966840 5291 95.0920245398773


841674 31 95.2371502282199
846664 5031 95.2371502282199


743680 31 95.2607574856236
748674 5034 95.2607574856236


961459 1757 95.3776435045317
964763 5034 95.3776435045317


2516180 127719 95.3846153846154
2516374 127912 95.3846153846154


965997 37443 96.4705882352941
966081 37527 96.4705882352941


1003689 37441 96.5116279069768
1003774 37526 96.5116279069768


2304577 119852 97.4143114852676
2306239 121508 97.4143114852676


959587 31 97.4744437763079
961249 1687 97.4744437763079


2353460 119852 97.5345760673482
2355122 121508 97.5345760673482


2527498 152277 97.7099236641221
2527628 152406 97.7099236641221


2573105 152866 97.9338842975207
2573346 153107 97.9338842975207


2577539 152866 97.9338842975207
2577780 153107 97.9338842975207


2565473 152406 98.3193277310924
2565710 152643 98.3193277310924


2565767 152866 98.3471074380165
2566008 153107 98.3471074380165


2525782 152406 98.7394957983193
2526019 152643 98.7394957983193


2528621 152406 98.7394957983193
2528858 152643 98.7394957983193


2572811 152406 98.7394957983193
2573048 152643 98.7394957983193


2577245 152406 98.7394957983193
2577482 152643 98.7394957983193


748676 41278 98.780487804878
748757 41359 98.780487804878


1004134 41277 98.780487804878
1004215 41358 98.780487804878


2573317 153107 98.876404494382
2573404 153195 98.876404494382


2577751 153107 98.876404494382
2577838 153195 98.876404494382


2565305 152643 99.0825688073395
2565413 152751 99.0825688073395


2572643 152643 99.0825688073395
2572751 152751 99.0825688073395


2577077 152643 99.0825688073395
2577185 152751 99.0825688073395


2525614 152643 99.0825688073395
2525722 152751 99.0825688073395


2528453 152643 99.0825688073395
2528561 152751 99.0825688073395


2573019 152751 99.1150442477876
2573131 152863 99.1150442477876


2577453 152751 99.1150442477876
2577565 152863 99.1150442477876


2565681 152751 99.1379310344828
2565796 152866 99.1379310344828


2525990 152751 99.1379310344828
2526105 152866 99.1379310344828


2528829 152751 99.1379310344828
2528944 152866 99.1379310344828


2526076 152866 99.1735537190083
2526317 153107 99.1735537190083


2528915 152866 99.1735537190083
2529156 153107 99.1735537190083


2575280 152277 99.21875
2575407 152404 99.21875


1003860 37537 100
1003946 37623 100


2565982 153110 100
2566067 153195 100


2526288 153107 100
2526376 153195 100


2524180 119436 100
2524297 119553 100


1680798 119436 100
1680915 119553 100


1706784 119436 100
1706901 119553 100
