# Supplementary material for: HiMMe: using genetic patterns as a proxy for genome assembly reliability assessment
Source: BMC Genomics. 2017 Sep 5;18:694. doi: 10.1186/s12864-017-3965-2 (PMC5584555; doi:10.1186/s12864-017-3965-2)
Supplement: Supplementary file 3 — ’Supplementary_file3.zip’, Title: ’Data from GAGE’. Description: contains all real data as well as the pertinent results. (ZIP 18,698 kb) [file 12864_2017_3965_MOESM3_ESM.zip › Real data/QUAST/lineage/Velvet/full_output/contigs_reports/nucmer_output/genome-ctg-filtered.coords]

[S1] [E1] | [S2] [E2] | [LEN 1] [LEN 2] | [% IDY] | [TAGS]
=====================================================================================
743680 745342 | 585 2241 | 1663 1657 | 97.47 | seq_1	velvet_169_17_178342_180880_265
841674 843336 | 585 2241 | 1663 1657 | 97.35 | seq_1	velvet_169_17_178342_180880_265
959587 961249 | 585 2241 | 1663 1657 | 97.47 | seq_1	velvet_169_17_178342_180880_265
2304577 2306239 | 2241 585 | 1663 1657 | 97.41 | seq_1	velvet_169_17_178342_180880_265
2353460 2355122 | 2241 585 | 1663 1657 | 97.53 | seq_1	velvet_169_17_178342_180880_265
966678 966840 | 1 163 | 163 163 | 95.09 | seq_1	velvet_169_18_180891_181061_149
965997 966081 | 32145 32229 | 85 85 | 96.47 | seq_1	velvet_169_19_182856_215085_35
1003689 1003774 | 32143 32228 | 86 86 | 96.51 | seq_1	velvet_169_19_182856_215085_35
1003860 1003946 | 10 96 | 87 87 | 100.00 | seq_1	velvet_169_20_215196_215351_21
1706576 1706813 | 1 238 | 238 238 | 98.74 | seq_1	velvet_25_1_1_238_242
7398 7635 | 1 238 | 238 238 | 97.06 | seq_3	velvet_25_1_1_238_242
9208 9445 | 238 1 | 238 238 | 98.74 | seq_3	velvet_25_1_1_238_242
12047 12284 | 238 1 | 238 238 | 98.74 | seq_3	velvet_25_1_1_238_242
26030 26267 | 238 1 | 238 238 | 98.32 | seq_2	velvet_25_1_1_238_242
33368 33605 | 238 1 | 238 238 | 98.74 | seq_2	velvet_25_1_1_238_242
37802 38039 | 238 1 | 238 238 | 98.74 | seq_2	velvet_25_1_1_238_242
35837 35964 | 1 128 | 128 128 | 99.22 | seq_2	velvet_34_1_1_130_218
5684 5813 | 130 1 | 130 130 | 98.46 | seq_3	velvet_34_1_1_130_218
10924 11054 | 1 130 | 131 130 | 97.71 | seq_3	velvet_34_1_1_130_218
743680 748674 | 31 5034 | 4995 5004 | 95.26 | seq_1	velvet_38_1_1_5129_158
841674 846664 | 31 5031 | 4991 5001 | 95.24 | seq_1	velvet_38_1_1_5129_158
959587 961249 | 31 1687 | 1663 1657 | 97.47 | seq_1	velvet_38_1_1_5129_158
961459 964763 | 1757 5034 | 3305 3278 | 95.38 | seq_1	velvet_38_1_1_5129_158
2301250 2306239 | 5030 31 | 4990 5000 | 95.24 | seq_1	velvet_38_1_1_5129_158
2306448 2311517 | 5030 31 | 5070 5000 | 95.05 | seq_1	velvet_38_1_1_5129_158
2350133 2355122 | 5030 31 | 4990 5000 | 95.30 | seq_1	velvet_38_1_1_5129_158
1680233 1680318 | 1 86 | 86 86 | 100.00 | seq_1	velvet_46_1_1_89_274
1706219 1706307 | 1 89 | 89 89 | 100.00 | seq_1	velvet_46_1_1_89_274
26539 26624 | 86 1 | 86 86 | 100.00 | seq_2	velvet_46_1_1_89_274
33874 33961 | 89 1 | 88 89 | 98.88 | seq_2	velvet_46_1_1_89_274
38308 38395 | 89 1 | 88 89 | 98.88 | seq_2	velvet_46_1_1_89_274
9714 9802 | 89 1 | 89 89 | 100.00 | seq_3	velvet_46_1_1_89_274
26324 26565 | 1 242 | 242 242 | 98.35 | seq_2	velvet_47_1_1_242_229
33662 33903 | 1 242 | 242 242 | 97.93 | seq_2	velvet_47_1_1_242_229
38096 38337 | 1 242 | 242 242 | 97.93 | seq_2	velvet_47_1_1_242_229
7100 7341 | 242 1 | 242 242 | 98.35 | seq_3	velvet_47_1_1_242_229
9502 9743 | 1 242 | 242 242 | 99.17 | seq_3	velvet_47_1_1_242_229
12341 12582 | 1 242 | 242 242 | 99.17 | seq_3	velvet_47_1_1_242_229
1680292 1680533 | 242 1 | 242 242 | 98.76 | seq_1	velvet_47_1_1_242_229
1706278 1706519 | 242 1 | 242 242 | 97.93 | seq_1	velvet_47_1_1_242_229
25862 25970 | 1 109 | 109 109 | 99.08 | seq_2	velvet_58_1_1_109_114
33200 33308 | 1 109 | 109 109 | 99.08 | seq_2	velvet_58_1_1_109_114
37634 37742 | 1 109 | 109 109 | 99.08 | seq_2	velvet_58_1_1_109_114
9040 9148 | 1 109 | 109 109 | 99.08 | seq_3	velvet_58_1_1_109_114
11879 11987 | 1 109 | 109 109 | 99.08 | seq_3	velvet_58_1_1_109_114
1680887 1680995 | 109 1 | 109 109 | 99.08 | seq_1	velvet_58_1_1_109_114
1706873 1706981 | 109 1 | 109 109 | 99.08 | seq_1	velvet_58_1_1_109_114
26238 26353 | 1 116 | 116 116 | 99.14 | seq_2	velvet_74_1_1_116_29
33576 33688 | 1 113 | 113 113 | 99.12 | seq_2	velvet_74_1_1_116_29
38010 38122 | 1 113 | 113 113 | 99.12 | seq_2	velvet_74_1_1_116_29
9416 9531 | 1 116 | 116 116 | 99.14 | seq_3	velvet_74_1_1_116_29
12255 12370 | 1 116 | 116 116 | 99.14 | seq_3	velvet_74_1_1_116_29
1680504 1680619 | 116 1 | 116 116 | 99.14 | seq_1	velvet_74_1_1_116_29
1706490 1706605 | 116 1 | 116 116 | 98.28 | seq_1	velvet_74_1_1_116_29
7606 7723 | 119 2 | 118 118 | 100.00 | seq_3	velvet_77_1_1_119_17
9120 9237 | 2 119 | 118 118 | 100.00 | seq_3	velvet_77_1_1_119_17
11959 12076 | 2 119 | 118 118 | 100.00 | seq_3	velvet_77_1_1_119_17
1680798 1680915 | 119 2 | 118 118 | 100.00 | seq_1	velvet_77_1_1_119_17
1706784 1706901 | 119 2 | 118 118 | 100.00 | seq_1	velvet_77_1_1_119_17
748676 748757 | 3596 3677 | 82 82 | 98.78 | seq_1	velvet_93_10_405536_487289_12
1004134 1004215 | 3595 3676 | 82 82 | 98.78 | seq_1	velvet_93_10_405536_487289_12
2516180 2516374 | 5628 5821 | 195 194 | 95.38 | seq_1	velvet_93_16_681267_711452_56
