# Supplementary material for: HiMMe: using genetic patterns as a proxy for genome assembly reliability assessment
Source: BMC Genomics. 2017 Sep 5;18:694. doi: 10.1186/s12864-017-3965-2 (PMC5584555; doi:10.1186/s12864-017-3965-2)
Supplement: Supplementary file 3 — ’Supplementary_file3.zip’, Title: ’Data from GAGE’. Description: contains all real data as well as the pertinent results. (ZIP 18,698 kb) [file 12864_2017_3965_MOESM3_ESM.zip › Real data/QUAST/lineage/Velvet/full_output/contigs_reports/nucmer_output/genome-ctg-filtered.filter]

/var/www/quast/data/results/jabante1_at_jhu.edu/18_Jun_2017_14_07_26_196706/full_output/quast_corrected_input/staphylococcus_saprophyticus.fa /var/www/quast/data/results/jabante1_at_jhu.edu/18_Jun_2017_14_07_26_196706/full_output/quast_corrected_input/genome-ctg-filtered.fasta
NUCMER
>seq_1 velvet_169_17_178342_180880_265 2516575 2539
2353460 2355122 2241 585 41 41 0
26
11
127
1464
1
25
0
>seq_1 velvet_169_18_180891_181061_149 2516575 171
966678 966840 1 163 8 8 0
0
>seq_1 velvet_169_19_182856_215085_35 2516575 32230
1003689 1003774 32143 32228 3 3 0
0
>seq_1 velvet_169_20_215196_215351_21 2516575 156
1003860 1003946 10 96 0 0 0
0
>seq_2 velvet_25_1_1_238_242 38454 238
37802 38039 238 1 3 3 0
0
>seq_2 velvet_34_1_1_130_218 38454 130
35837 35964 1 128 1 1 0
0
>seq_3 velvet_34_1_1_130_218 22870 130
10924 11054 1 130 3 3 0
118
0
>seq_1 velvet_38_1_1_5129_158 2516575 5129
959587 961249 31 1687 42 42 0
7
28
1
1464
127
8
0
961459 964763 1757 5034 153 153 0
37
-28
6
13
9
-38
12
1
1
1
1
7
1
1
1
3
1
1
1
3
4
7
1
1
1
-399
4
819
-336
1375
1
26
35
1
1
5
-6
0
>seq_3 velvet_46_1_1_89_274 22870 89
9714 9802 89 1 0 0 0
0
>seq_3 velvet_47_1_1_242_229 22870 242
9502 9743 1 242 2 2 0
0
>seq_3 velvet_58_1_1_109_114 22870 109
9040 9148 1 109 1 1 0
0
>seq_3 velvet_74_1_1_116_29 22870 116
9416 9531 1 116 1 1 0
0
>seq_1 velvet_77_1_1_119_17 2516575 119
1680798 1680915 119 2 0 0 0
0
>seq_1 velvet_93_10_405536_487289_12 2516575 81754
1004134 1004215 3595 3676 1 1 0
0
>seq_1 velvet_93_16_681267_711452_56 2516575 30186
2516180 2516374 5628 5821 9 9 0
179
0
