# Supplementary material for: HiMMe: using genetic patterns as a proxy for genome assembly reliability assessment
Source: BMC Genomics. 2017 Sep 5;18:694. doi: 10.1186/s12864-017-3965-2 (PMC5584555; doi:10.1186/s12864-017-3965-2)
Supplement: Supplementary file 3 — ’Supplementary_file3.zip’, Title: ’Data from GAGE’. Description: contains all real data as well as the pertinent results. (ZIP 18,698 kb) [file 12864_2017_3965_MOESM3_ESM.zip › Real data/QUAST/lineage/Velvet/full_output/contigs_reports/all_alignments_genome-ctg-filtered.tsv]

S1	E1	S2	E2	Reference	Contig	IDY	Ambiguous	Best_group
CONTIG	velvet_6_1_1_900_1	900	unaligned
CONTIG	velvet_172_1_1_71_2	71	unaligned
CONTIG	velvet_64_1_1_156_3	156	unaligned
CONTIG	velvet_89_42_941025_941779_4	755	unaligned
CONTIG	velvet_169_6_15274_22971_5	7698	unaligned
CONTIG	velvet_71_1_1_79_6	79	unaligned
CONTIG	velvet_38_2_5140_35809_7	30670	unaligned
CONTIG	velvet_44_1_1_184_8	184	unaligned
CONTIG	velvet_169_8_24865_25089_9	225	unaligned
CONTIG	velvet_60_1_1_96_10	96	unaligned
CONTIG	velvet_106_1_1_75_11	75	unaligned
1004134	1004215	3595	3676	seq_1	velvet_93_10_405536_487289_12	98.78		True
CONTIG	velvet_93_10_405536_487289_12	81754	correct_unaligned
CONTIG	velvet_89_5_128634_137159_13	8526	unaligned
CONTIG	velvet_169_7_22982_24854_14	1873	unaligned
CONTIG	velvet_115_19_440376_493167_15	52792	unaligned
CONTIG	velvet_43_1_1_225_16	225	unaligned
7606	7723	119	2	seq_3	velvet_77_1_1_119_17	100.0		True
CONTIG	velvet_77_1_1_119_17	119	correct
CONTIG	velvet_93_22_757198_760607_18	3410	unaligned
CONTIG	velvet_166_1_1_71_19	71	unaligned
CONTIG	velvet_159_1_1_93_20	93	unaligned
1003860	1003946	10	96	seq_1	velvet_169_20_215196_215351_21	100.0		True
CONTIG	velvet_169_20_215196_215351_21	156	correct
CONTIG	velvet_75_1_1_104_22	104	unaligned
CONTIG	velvet_147_1_1_61_23	61	unaligned
CONTIG	velvet_111_1_1_93_24	93	unaligned
CONTIG	velvet_129_1_1_77_25	77	unaligned
CONTIG	velvet_115_18_330681_438564_26	107884	unaligned
CONTIG	velvet_145_1_1_79_27	79	unaligned
CONTIG	velvet_173_1_1_61_28	61	unaligned
26238	26353	1	116	seq_2	velvet_74_1_1_116_29	99.14		True
CONTIG	velvet_74_1_1_116_29	116	correct
CONTIG	velvet_170_1_1_71_30	71	unaligned
CONTIG	velvet_114_1_1_62_31	62	unaligned
CONTIG	velvet_116_1_1_66_32	66	unaligned
CONTIG	velvet_89_1_1_26882_33	26882	unaligned
CONTIG	velvet_32_1_1_349_34	349	unaligned
1003689	1003774	32143	32228	seq_1	velvet_169_19_182856_215085_35	96.51		True
CONTIG	velvet_169_19_182856_215085_35	32230	correct_unaligned
CONTIG	velvet_24_1_1_5916_36	5916	unaligned
CONTIG	velvet_108_1_1_155_37	155	unaligned
CONTIG	velvet_142_1_1_67_38	67	unaligned
CONTIG	velvet_124_1_1_77_39	77	unaligned
CONTIG	velvet_89_41_936940_941014_40	4075	unaligned
CONTIG	velvet_89_29_728409_753377_41	24969	unaligned
CONTIG	velvet_35_1_1_3147_42	3147	unaligned
CONTIG	velvet_161_1_1_76_43	76	unaligned
CONTIG	velvet_89_21_483694_483781_44	88	unaligned
CONTIG	velvet_156_1_1_93_45	93	unaligned
CONTIG	velvet_97_1_1_101_46	101	unaligned
CONTIG	velvet_115_3_27241_27520_47	280	unaligned
CONTIG	velvet_39_1_1_70_48	70	unaligned
CONTIG	velvet_78_1_1_89_49	89	unaligned
CONTIG	velvet_115_5_28278_28715_50	438	unaligned
CONTIG	velvet_89_10_276668_308070_51	31403	unaligned
CONTIG	velvet_89_51_947516_948239_52	724	unaligned
CONTIG	velvet_69_1_1_89_53	89	unaligned
CONTIG	velvet_18_1_1_101_54	101	unaligned
CONTIG	velvet_21_1_1_108_55	108	unaligned
2516180	2516374	5628	5821	seq_1	velvet_93_16_681267_711452_56	95.38		True
CONTIG	velvet_93_16_681267_711452_56	30186	correct_unaligned
CONTIG	velvet_10_1_1_8104_57	8104	unaligned
CONTIG	velvet_131_1_1_203_58	203	unaligned
CONTIG	velvet_17_1_1_69_59	69	unaligned
CONTIG	velvet_143_1_1_3032_60	3032	unaligned
CONTIG	velvet_93_8_344095_370146_61	26052	unaligned
CONTIG	velvet_132_1_1_73_62	73	unaligned
CONTIG	velvet_20_1_1_560_63	560	unaligned
CONTIG	velvet_169_14_112132_113482_64	1351	unaligned
CONTIG	velvet_86_1_1_151_65	151	unaligned
CONTIG	velvet_158_1_1_126_66	126	unaligned
CONTIG	velvet_121_1_1_171_67	171	unaligned
CONTIG	velvet_146_1_1_131_68	131	unaligned
CONTIG	velvet_165_1_1_61_69	61	unaligned
CONTIG	velvet_72_1_1_92_70	92	unaligned
CONTIG	velvet_28_1_1_67_71	67	unaligned
CONTIG	velvet_48_1_1_243_72	243	unaligned
CONTIG	velvet_140_1_1_109_73	109	unaligned
CONTIG	velvet_67_1_1_62_74	62	unaligned
CONTIG	velvet_119_1_1_62_75	62	unaligned
CONTIG	velvet_120_1_1_61_76	61	unaligned
CONTIG	velvet_89_19_483055_483272_77	218	unaligned
CONTIG	velvet_160_1_1_61_78	61	unaligned
CONTIG	velvet_157_1_1_124_79	124	unaligned
CONTIG	velvet_15_1_1_1151_80	1151	unaligned
CONTIG	velvet_89_20_483498_483683_81	186	unaligned
CONTIG	velvet_167_1_1_79_82	79	unaligned
CONTIG	velvet_84_1_1_88_83	88	unaligned
CONTIG	velvet_169_23_235361_235530_84	170	unaligned
CONTIG	velvet_55_1_1_148_85	148	unaligned
CONTIG	velvet_95_1_1_316_86	316	unaligned
CONTIG	velvet_8_1_1_980_87	980	unaligned
CONTIG	velvet_89_40_935028_936898_88	1871	unaligned
CONTIG	velvet_115_20_493262_508926_89	15665	unaligned
CONTIG	velvet_4_1_1_312_90	312	unaligned
CONTIG	velvet_113_1_1_77_91	77	unaligned
CONTIG	velvet_89_6_137350_170450_92	33101	unaligned
CONTIG	velvet_143_2_3962_7400_93	3439	unaligned
CONTIG	velvet_93_1_1_15752_94	15752	unaligned
CONTIG	velvet_89_36_872324_926676_95	54353	unaligned
CONTIG	velvet_70_1_1_121_96	121	unaligned
CONTIG	velvet_149_1_1_71_97	71	unaligned
CONTIG	velvet_89_16_448707_479734_98	31028	unaligned
CONTIG	velvet_123_1_1_239_99	239	unaligned
CONTIG	velvet_93_12_535640_573434_100	37795	unaligned
CONTIG	velvet_45_1_1_217_101	217	unaligned
CONTIG	velvet_93_18_723744_731693_102	7950	unaligned
CONTIG	velvet_126_1_1_114_103	114	unaligned
CONTIG	velvet_89_13_320873_340037_104	19165	unaligned
CONTIG	velvet_115_22_528277_528332_105	56	unaligned
CONTIG	velvet_169_12_55683_102697_106	47015	unaligned
CONTIG	velvet_89_48_944786_945447_107	662	unaligned
CONTIG	velvet_115_17_243979_330596_108	86618	unaligned
CONTIG	velvet_115_2_14588_27230_109	12643	unaligned
CONTIG	velvet_93_19_731716_748244_110	16529	unaligned
CONTIG	velvet_89_44_942104_942590_111	487	unaligned
CONTIG	velvet_89_11_308195_313383_112	5189	unaligned
CONTIG	velvet_125_1_1_61_113	61	unaligned
25862	25970	1	109	seq_2	velvet_58_1_1_109_114	99.08		True
CONTIG	velvet_58_1_1_109_114	109	correct
CONTIG	velvet_89_30_753509_753849_115	341	unaligned
CONTIG	velvet_57_1_1_73_116	73	unaligned
CONTIG	velvet_56_1_1_85_117	85	unaligned
CONTIG	velvet_68_1_1_93_118	93	unaligned
CONTIG	velvet_89_17_479844_480087_119	244	unaligned
CONTIG	velvet_93_3_96943_98400_120	1458	unaligned
CONTIG	velvet_30_1_1_151_121	151	unaligned
CONTIG	velvet_37_1_1_73_122	73	unaligned
CONTIG	velvet_16_1_1_77_123	77	unaligned
CONTIG	velvet_115_13_224857_225313_124	457	unaligned
CONTIG	velvet_93_6_269922_273775_125	3854	unaligned
CONTIG	velvet_169_2_240_5855_126	5616	unaligned
CONTIG	velvet_136_1_1_114_127	114	unaligned
CONTIG	velvet_89_39_930281_935017_128	4737	unaligned
CONTIG	velvet_103_1_1_463_129	463	unaligned
CONTIG	velvet_93_11_487481_535629_130	48149	unaligned
CONTIG	velvet_115_1_1_14577_131	14577	unaligned
CONTIG	velvet_1_1_1_1488_132	1488	unaligned
CONTIG	velvet_76_1_1_79_133	79	unaligned
CONTIG	velvet_127_1_1_116_134	116	unaligned
CONTIG	velvet_89_25_531790_556934_135	25145	unaligned
CONTIG	velvet_3_1_1_4818_136	4818	unaligned
CONTIG	velvet_89_8_266397_267182_137	786	unaligned
CONTIG	velvet_152_1_1_84_138	84	unaligned
CONTIG	velvet_141_1_1_73_139	73	unaligned
CONTIG	velvet_135_1_1_65_140	65	unaligned
CONTIG	velvet_26_1_1_119_141	119	unaligned
CONTIG	velvet_169_22_220571_235205_142	14635	unaligned
CONTIG	velvet_89_50_947274_947505_143	232	unaligned
CONTIG	velvet_89_15_415917_448512_144	32596	unaligned
CONTIG	velvet_42_1_1_1215_145	1215	unaligned
CONTIG	velvet_27_1_1_1813_146	1813	unaligned
CONTIG	velvet_115_4_27658_28029_147	372	unaligned
CONTIG	velvet_155_1_1_61_148	61	unaligned
966678	966840	1	163	seq_1	velvet_169_18_180891_181061_149	95.09		True
CONTIG	velvet_169_18_180891_181061_149	171	correct
CONTIG	velvet_89_22_483792_498575_150	14784	unaligned
CONTIG	velvet_140_3_132786_142854_151	10069	unaligned
CONTIG	velvet_162_1_1_71_152	71	unaligned
CONTIG	velvet_89_45_942601_944025_153	1425	unaligned
CONTIG	velvet_33_1_1_236_154	236	unaligned
CONTIG	velvet_89_32_756517_826145_155	69629	unaligned
CONTIG	velvet_151_1_1_66_156	66	unaligned
CONTIG	velvet_89_35_828922_872176_157	43255	unaligned
743680	748674	31	5034	seq_1	velvet_38_1_1_5129_158	95.26		True
CONTIG	velvet_38_1_1_5129_158	5129	correct
CONTIG	velvet_40_1_1_130_159	130	unaligned
CONTIG	velvet_50_1_1_72_160	72	unaligned
CONTIG	velvet_93_24_761125_762333_161	1209	unaligned
CONTIG	velvet_154_1_1_122_162	122	unaligned
CONTIG	velvet_62_1_1_75_163	75	unaligned
CONTIG	velvet_139_1_1_83_164	83	unaligned
CONTIG	velvet_36_1_1_371_165	371	unaligned
CONTIG	velvet_89_23_498657_502113_166	3457	unaligned
CONTIG	velvet_169_11_32179_55672_167	23494	unaligned
CONTIG	velvet_89_4_123425_128623_168	5199	unaligned
CONTIG	velvet_109_1_1_225_169	225	unaligned
CONTIG	velvet_80_1_1_70_170	70	unaligned
CONTIG	velvet_169_1_1_229_171	229	unaligned
CONTIG	velvet_133_1_1_67_172	67	unaligned
CONTIG	velvet_59_1_1_110_173	110	unaligned
CONTIG	velvet_89_43_941790_942093_174	304	unaligned
CONTIG	velvet_169_9_25100_26060_175	961	unaligned
CONTIG	velvet_19_1_1_352_176	352	unaligned
CONTIG	velvet_63_1_1_83_177	83	unaligned
CONTIG	velvet_79_1_1_67_178	67	unaligned
CONTIG	velvet_102_1_1_119_179	119	unaligned
CONTIG	velvet_73_1_1_63_180	63	unaligned
CONTIG	velvet_89_49_945561_947263_181	1703	unaligned
CONTIG	velvet_93_14_622221_644749_182	22529	unaligned
CONTIG	velvet_23_1_1_296_183	296	unaligned
CONTIG	velvet_51_1_1_115_184	115	unaligned
CONTIG	velvet_168_1_1_102_185	102	unaligned
CONTIG	velvet_38_3_35825_59610_186	23786	unaligned
CONTIG	velvet_122_1_1_84_187	84	unaligned
CONTIG	velvet_169_3_5866_7845_188	1980	unaligned
CONTIG	velvet_89_52_948250_989718_189	41469	unaligned
CONTIG	velvet_89_26_556945_632809_190	75865	unaligned
CONTIG	velvet_89_37_926687_927959_191	1273	unaligned
CONTIG	velvet_31_1_1_320_192	320	unaligned
CONTIG	velvet_89_27_633056_679620_193	46565	unaligned
CONTIG	velvet_89_28_679918_727968_194	48051	unaligned
CONTIG	velvet_169_21_215487_220560_195	5074	unaligned
CONTIG	velvet_93_4_98411_100687_196	2277	unaligned
CONTIG	velvet_89_33_826156_827001_197	846	unaligned
CONTIG	velvet_81_1_1_76_198	76	unaligned
CONTIG	velvet_89_46_944036_944176_199	141	unaligned
CONTIG	velvet_171_1_1_19961_200	19961	unaligned
CONTIG	velvet_163_1_1_71_201	71	unaligned
CONTIG	velvet_115_14_225324_231055_202	5732	unaligned
CONTIG	velvet_89_18_480161_483044_203	2884	unaligned
CONTIG	velvet_104_1_1_102_204	102	unaligned
CONTIG	velvet_169_16_140224_178103_205	37880	unaligned
CONTIG	velvet_9_1_1_155_206	155	unaligned
CONTIG	velvet_99_1_1_151_207	151	unaligned
CONTIG	velvet_169_13_102801_111966_208	9166	unaligned
CONTIG	velvet_2_1_1_3279_209	3279	unaligned
CONTIG	velvet_91_1_1_99_210	99	unaligned
CONTIG	velvet_101_1_1_61_211	61	unaligned
CONTIG	velvet_115_11_124199_139451_212	15253	unaligned
CONTIG	velvet_66_1_1_88_213	88	unaligned
CONTIG	velvet_92_1_1_100_214	100	unaligned
CONTIG	velvet_169_25_236119_236469_215	351	unaligned
CONTIG	velvet_54_1_1_62_216	62	unaligned
CONTIG	velvet_96_1_1_75_217	75	unaligned
5684	5813	130	1	seq_3	velvet_34_1_1_130_218	98.46		True
CONTIG	velvet_34_1_1_130_218	130	correct
CONTIG	velvet_93_13_573694_622133_219	48440	unaligned
CONTIG	velvet_164_1_1_66_220	66	unaligned
CONTIG	velvet_12_1_1_67_221	67	unaligned
CONTIG	velvet_7_1_1_6724_222	6724	unaligned
CONTIG	velvet_89_7_170461_266285_223	95825	unaligned
CONTIG	velvet_130_1_1_151_224	151	unaligned
CONTIG	velvet_169_4_7937_14325_225	6389	unaligned
CONTIG	velvet_128_1_1_79_226	79	unaligned
CONTIG	velvet_153_1_1_61_227	61	unaligned
CONTIG	velvet_94_1_1_513_228	513	unaligned
9502	9743	1	242	seq_3	velvet_47_1_1_242_229	99.17		True
CONTIG	velvet_47_1_1_242_229	242	correct
CONTIG	velvet_93_23_760694_761114_230	421	unaligned
CONTIG	velvet_89_12_313730_320723_231	6994	unaligned
CONTIG	velvet_169_10_26071_32168_232	6098	unaligned
CONTIG	velvet_89_14_340176_415757_233	75582	unaligned
CONTIG	velvet_5_1_1_86_234	86	unaligned
CONTIG	velvet_89_38_927970_930270_235	2301	unaligned
CONTIG	velvet_137_1_1_92_236	92	unaligned
CONTIG	velvet_83_1_1_70_237	70	unaligned
CONTIG	velvet_89_24_502124_531608_238	29485	unaligned
CONTIG	velvet_150_1_1_69_239	69	unaligned
CONTIG	velvet_87_1_1_74_240	74	unaligned
CONTIG	velvet_88_1_1_106_241	106	unaligned
1706576	1706813	1	238	seq_1	velvet_25_1_1_238_242	98.74		True
CONTIG	velvet_25_1_1_238_242	238	correct
CONTIG	velvet_82_1_1_185_243	185	unaligned
CONTIG	velvet_61_1_1_122_244	122	unaligned
CONTIG	velvet_118_1_1_643_245	643	unaligned
CONTIG	velvet_7_2_6834_72933_246	66100	unaligned
CONTIG	velvet_41_1_1_3609_247	3609	unaligned
CONTIG	velvet_89_3_36784_123412_248	86629	unaligned
CONTIG	velvet_89_34_827087_828670_249	1584	unaligned
CONTIG	velvet_138_1_1_75_250	75	unaligned
CONTIG	velvet_89_2_26893_36773_251	9881	unaligned
CONTIG	velvet_169_5_14336_15263_252	928	unaligned
CONTIG	velvet_93_2_16221_96932_253	80712	unaligned
CONTIG	velvet_14_1_1_625_254	625	unaligned
CONTIG	velvet_105_1_1_76_255	76	unaligned
CONTIG	velvet_93_15_644883_681167_256	36285	unaligned
CONTIG	velvet_134_1_1_61_257	61	unaligned
CONTIG	velvet_171_3_20525_20588_258	64	unaligned
CONTIG	velvet_107_1_1_79_259	79	unaligned
CONTIG	velvet_89_31_753975_756506_260	2532	unaligned
CONTIG	velvet_110_1_1_66_261	66	unaligned
CONTIG	velvet_112_1_1_65_262	65	unaligned
CONTIG	velvet_115_10_118872_124188_263	5317	unaligned
CONTIG	velvet_93_21_755877_757187_264	1311	unaligned
2353460	2355122	2241	585	seq_1	velvet_169_17_178342_180880_265	97.53		True
CONTIG	velvet_169_17_178342_180880_265	2539	correct
CONTIG	velvet_115_15_231129_242568_266	11440	unaligned
CONTIG	velvet_22_1_1_658_267	658	unaligned
CONTIG	velvet_85_1_1_73_268	73	unaligned
CONTIG	velvet_49_1_1_242_269	242	unaligned
CONTIG	velvet_93_9_370157_405525_270	35369	unaligned
CONTIG	velvet_90_1_1_140_271	140	unaligned
CONTIG	velvet_171_2_20452_20514_272	63	unaligned
CONTIG	velvet_169_15_113557_140213_273	26657	unaligned
1706219	1706307	1	89	seq_1	velvet_46_1_1_89_274	100.0		True
CONTIG	velvet_46_1_1_89_274	89	correct
CONTIG	velvet_65_1_1_67_275	67	unaligned
CONTIG	velvet_13_1_1_100_276	100	unaligned
CONTIG	velvet_169_24_235595_236108_277	514	unaligned
CONTIG	velvet_93_5_100698_269911_278	169214	unaligned
CONTIG	velvet_100_1_1_64_279	64	unaligned
CONTIG	velvet_115_7_86122_99248_280	13127	unaligned
CONTIG	velvet_144_1_1_98_281	98	unaligned
CONTIG	velvet_11_1_1_74_282	74	unaligned
CONTIG	velvet_115_6_29087_86111_283	57025	unaligned
CONTIG	velvet_53_1_1_338_284	338	unaligned
CONTIG	velvet_115_12_139507_224523_285	85017	unaligned
CONTIG	velvet_140_2_456_132775_286	132320	unaligned
CONTIG	velvet_89_47_944187_944460_287	274	unaligned
CONTIG	velvet_115_8_99259_107103_288	7845	unaligned
CONTIG	velvet_115_16_243887_243968_289	82	unaligned
CONTIG	velvet_169_26_236480_237696_290	1217	unaligned
CONTIG	velvet_93_20_748255_755866_291	7612	unaligned
CONTIG	velvet_89_9_267235_276561_292	9327	unaligned
CONTIG	velvet_148_1_1_61_293	61	unaligned
CONTIG	velvet_29_1_1_73_294	73	unaligned
CONTIG	velvet_93_7_273786_344084_295	70299	unaligned
CONTIG	velvet_52_1_1_131_296	131	unaligned
CONTIG	velvet_93_17_711562_723075_297	11514	unaligned
CONTIG	velvet_115_21_509249_527965_298	18717	unaligned
CONTIG	velvet_115_9_107114_118361_299	11248	unaligned
CONTIG	velvet_98_1_1_63_300	63	unaligned
CONTIG	velvet_117_1_1_131_301	131	unaligned
