# Supplementary material for: HiMMe: using genetic patterns as a proxy for genome assembly reliability assessment
Source: BMC Genomics. 2017 Sep 5;18:694. doi: 10.1186/s12864-017-3965-2 (PMC5584555; doi:10.1186/s12864-017-3965-2)
Supplement: Supplementary file 3 — ’Supplementary_file3.zip’, Title: ’Data from GAGE’. Description: contains all real data as well as the pertinent results. (ZIP 18,698 kb) [file 12864_2017_3965_MOESM3_ESM.zip › Real data/QUAST/lineage/Velvet/full_output/contigs_reports/contigs_report_genome-ctg-filtered.unaligned.info]

Contig	Total_length	Unaligned_length	Unaligned_type	Unaligned_parts
velvet_6_1_1_900_1	900	900	full	1-900
velvet_172_1_1_71_2	71	71	full	1-71
velvet_64_1_1_156_3	156	156	full	1-156
velvet_89_42_941025_941779_4	755	755	full	1-755
velvet_169_6_15274_22971_5	7698	7698	full	1-7698
velvet_71_1_1_79_6	79	79	full	1-79
velvet_38_2_5140_35809_7	30670	30670	full	1-30670
velvet_44_1_1_184_8	184	184	full	1-184
velvet_169_8_24865_25089_9	225	225	full	1-225
velvet_60_1_1_96_10	96	96	full	1-96
velvet_106_1_1_75_11	75	75	full	1-75
velvet_93_10_405536_487289_12	81754	81672	partial	1-3594,3677-81754
velvet_89_5_128634_137159_13	8526	8526	full	1-8526
velvet_169_7_22982_24854_14	1873	1873	full	1-1873
velvet_115_19_440376_493167_15	52792	52792	full	1-52792
velvet_43_1_1_225_16	225	225	full	1-225
velvet_93_22_757198_760607_18	3410	3410	full	1-3410
velvet_166_1_1_71_19	71	71	full	1-71
velvet_159_1_1_93_20	93	93	full	1-93
velvet_75_1_1_104_22	104	104	full	1-104
velvet_147_1_1_61_23	61	61	full	1-61
velvet_111_1_1_93_24	93	93	full	1-93
velvet_129_1_1_77_25	77	77	full	1-77
velvet_115_18_330681_438564_26	107884	107884	full	1-107884
velvet_145_1_1_79_27	79	79	full	1-79
velvet_173_1_1_61_28	61	61	full	1-61
velvet_170_1_1_71_30	71	71	full	1-71
velvet_114_1_1_62_31	62	62	full	1-62
velvet_116_1_1_66_32	66	66	full	1-66
velvet_89_1_1_26882_33	26882	26882	full	1-26882
velvet_32_1_1_349_34	349	349	full	1-349
velvet_169_19_182856_215085_35	32230	32144	partial	1-32142,32229-32230
velvet_24_1_1_5916_36	5916	5916	full	1-5916
velvet_108_1_1_155_37	155	155	full	1-155
velvet_142_1_1_67_38	67	67	full	1-67
velvet_124_1_1_77_39	77	77	full	1-77
velvet_89_41_936940_941014_40	4075	4075	full	1-4075
velvet_89_29_728409_753377_41	24969	24969	full	1-24969
velvet_35_1_1_3147_42	3147	3147	full	1-3147
velvet_161_1_1_76_43	76	76	full	1-76
velvet_89_21_483694_483781_44	88	88	full	1-88
velvet_156_1_1_93_45	93	93	full	1-93
velvet_97_1_1_101_46	101	101	full	1-101
velvet_115_3_27241_27520_47	280	280	full	1-280
velvet_39_1_1_70_48	70	70	full	1-70
velvet_78_1_1_89_49	89	89	full	1-89
velvet_115_5_28278_28715_50	438	438	full	1-438
velvet_89_10_276668_308070_51	31403	31403	full	1-31403
velvet_89_51_947516_948239_52	724	724	full	1-724
velvet_69_1_1_89_53	89	89	full	1-89
velvet_18_1_1_101_54	101	101	full	1-101
velvet_21_1_1_108_55	108	108	full	1-108
velvet_93_16_681267_711452_56	30186	29992	partial	1-5627,5822-30186
velvet_10_1_1_8104_57	8104	8104	full	1-8104
velvet_131_1_1_203_58	203	203	full	1-203
velvet_17_1_1_69_59	69	69	full	1-69
velvet_143_1_1_3032_60	3032	3032	full	1-3032
velvet_93_8_344095_370146_61	26052	26052	full	1-26052
velvet_132_1_1_73_62	73	73	full	1-73
velvet_20_1_1_560_63	560	560	full	1-560
velvet_169_14_112132_113482_64	1351	1351	full	1-1351
velvet_86_1_1_151_65	151	151	full	1-151
velvet_158_1_1_126_66	126	126	full	1-126
velvet_121_1_1_171_67	171	171	full	1-171
velvet_146_1_1_131_68	131	131	full	1-131
velvet_165_1_1_61_69	61	61	full	1-61
velvet_72_1_1_92_70	92	92	full	1-92
velvet_28_1_1_67_71	67	67	full	1-67
velvet_48_1_1_243_72	243	243	full	1-243
velvet_140_1_1_109_73	109	109	full	1-109
velvet_67_1_1_62_74	62	62	full	1-62
velvet_119_1_1_62_75	62	62	full	1-62
velvet_120_1_1_61_76	61	61	full	1-61
velvet_89_19_483055_483272_77	218	218	full	1-218
velvet_160_1_1_61_78	61	61	full	1-61
velvet_157_1_1_124_79	124	124	full	1-124
velvet_15_1_1_1151_80	1151	1151	full	1-1151
velvet_89_20_483498_483683_81	186	186	full	1-186
velvet_167_1_1_79_82	79	79	full	1-79
velvet_84_1_1_88_83	88	88	full	1-88
velvet_169_23_235361_235530_84	170	170	full	1-170
velvet_55_1_1_148_85	148	148	full	1-148
velvet_95_1_1_316_86	316	316	full	1-316
velvet_8_1_1_980_87	980	980	full	1-980
velvet_89_40_935028_936898_88	1871	1871	full	1-1871
velvet_115_20_493262_508926_89	15665	15665	full	1-15665
velvet_4_1_1_312_90	312	312	full	1-312
velvet_113_1_1_77_91	77	77	full	1-77
velvet_89_6_137350_170450_92	33101	33101	full	1-33101
velvet_143_2_3962_7400_93	3439	3439	full	1-3439
velvet_93_1_1_15752_94	15752	15752	full	1-15752
velvet_89_36_872324_926676_95	54353	54353	full	1-54353
velvet_70_1_1_121_96	121	121	full	1-121
velvet_149_1_1_71_97	71	71	full	1-71
velvet_89_16_448707_479734_98	31028	31028	full	1-31028
velvet_123_1_1_239_99	239	239	full	1-239
velvet_93_12_535640_573434_100	37795	37795	full	1-37795
velvet_45_1_1_217_101	217	217	full	1-217
velvet_93_18_723744_731693_102	7950	7950	full	1-7950
velvet_126_1_1_114_103	114	114	full	1-114
velvet_89_13_320873_340037_104	19165	19165	full	1-19165
velvet_115_22_528277_528332_105	56	56	full	1-56
velvet_169_12_55683_102697_106	47015	47015	full	1-47015
velvet_89_48_944786_945447_107	662	662	full	1-662
velvet_115_17_243979_330596_108	86618	86618	full	1-86618
velvet_115_2_14588_27230_109	12643	12643	full	1-12643
velvet_93_19_731716_748244_110	16529	16529	full	1-16529
velvet_89_44_942104_942590_111	487	487	full	1-487
velvet_89_11_308195_313383_112	5189	5189	full	1-5189
velvet_125_1_1_61_113	61	61	full	1-61
velvet_89_30_753509_753849_115	341	341	full	1-341
velvet_57_1_1_73_116	73	73	full	1-73
velvet_56_1_1_85_117	85	85	full	1-85
velvet_68_1_1_93_118	93	93	full	1-93
velvet_89_17_479844_480087_119	244	244	full	1-244
velvet_93_3_96943_98400_120	1458	1458	full	1-1458
velvet_30_1_1_151_121	151	151	full	1-151
velvet_37_1_1_73_122	73	73	full	1-73
velvet_16_1_1_77_123	77	77	full	1-77
velvet_115_13_224857_225313_124	457	457	full	1-457
velvet_93_6_269922_273775_125	3854	3854	full	1-3854
velvet_169_2_240_5855_126	5616	5616	full	1-5616
velvet_136_1_1_114_127	114	114	full	1-114
velvet_89_39_930281_935017_128	4737	4737	full	1-4737
velvet_103_1_1_463_129	463	463	full	1-463
velvet_93_11_487481_535629_130	48149	48149	full	1-48149
velvet_115_1_1_14577_131	14577	14577	full	1-14577
velvet_1_1_1_1488_132	1488	1488	full	1-1488
velvet_76_1_1_79_133	79	79	full	1-79
velvet_127_1_1_116_134	116	116	full	1-116
velvet_89_25_531790_556934_135	25145	25145	full	1-25145
velvet_3_1_1_4818_136	4818	4818	full	1-4818
velvet_89_8_266397_267182_137	786	786	full	1-786
velvet_152_1_1_84_138	84	84	full	1-84
velvet_141_1_1_73_139	73	73	full	1-73
velvet_135_1_1_65_140	65	65	full	1-65
velvet_26_1_1_119_141	119	119	full	1-119
velvet_169_22_220571_235205_142	14635	14635	full	1-14635
velvet_89_50_947274_947505_143	232	232	full	1-232
velvet_89_15_415917_448512_144	32596	32596	full	1-32596
velvet_42_1_1_1215_145	1215	1215	full	1-1215
velvet_27_1_1_1813_146	1813	1813	full	1-1813
velvet_115_4_27658_28029_147	372	372	full	1-372
velvet_155_1_1_61_148	61	61	full	1-61
velvet_89_22_483792_498575_150	14784	14784	full	1-14784
velvet_140_3_132786_142854_151	10069	10069	full	1-10069
velvet_162_1_1_71_152	71	71	full	1-71
velvet_89_45_942601_944025_153	1425	1425	full	1-1425
velvet_33_1_1_236_154	236	236	full	1-236
velvet_89_32_756517_826145_155	69629	69629	full	1-69629
velvet_151_1_1_66_156	66	66	full	1-66
velvet_89_35_828922_872176_157	43255	43255	full	1-43255
velvet_40_1_1_130_159	130	130	full	1-130
velvet_50_1_1_72_160	72	72	full	1-72
velvet_93_24_761125_762333_161	1209	1209	full	1-1209
velvet_154_1_1_122_162	122	122	full	1-122
velvet_62_1_1_75_163	75	75	full	1-75
velvet_139_1_1_83_164	83	83	full	1-83
velvet_36_1_1_371_165	371	371	full	1-371
velvet_89_23_498657_502113_166	3457	3457	full	1-3457
velvet_169_11_32179_55672_167	23494	23494	full	1-23494
velvet_89_4_123425_128623_168	5199	5199	full	1-5199
velvet_109_1_1_225_169	225	225	full	1-225
velvet_80_1_1_70_170	70	70	full	1-70
velvet_169_1_1_229_171	229	229	full	1-229
velvet_133_1_1_67_172	67	67	full	1-67
velvet_59_1_1_110_173	110	110	full	1-110
velvet_89_43_941790_942093_174	304	304	full	1-304
velvet_169_9_25100_26060_175	961	961	full	1-961
velvet_19_1_1_352_176	352	352	full	1-352
velvet_63_1_1_83_177	83	83	full	1-83
velvet_79_1_1_67_178	67	67	full	1-67
velvet_102_1_1_119_179	119	119	full	1-119
velvet_73_1_1_63_180	63	63	full	1-63
velvet_89_49_945561_947263_181	1703	1703	full	1-1703
velvet_93_14_622221_644749_182	22529	22529	full	1-22529
velvet_23_1_1_296_183	296	296	full	1-296
velvet_51_1_1_115_184	115	115	full	1-115
velvet_168_1_1_102_185	102	102	full	1-102
velvet_38_3_35825_59610_186	23786	23786	full	1-23786
velvet_122_1_1_84_187	84	84	full	1-84
velvet_169_3_5866_7845_188	1980	1980	full	1-1980
velvet_89_52_948250_989718_189	41469	41469	full	1-41469
velvet_89_26_556945_632809_190	75865	75865	full	1-75865
velvet_89_37_926687_927959_191	1273	1273	full	1-1273
velvet_31_1_1_320_192	320	320	full	1-320
velvet_89_27_633056_679620_193	46565	46565	full	1-46565
velvet_89_28_679918_727968_194	48051	48051	full	1-48051
velvet_169_21_215487_220560_195	5074	5074	full	1-5074
velvet_93_4_98411_100687_196	2277	2277	full	1-2277
velvet_89_33_826156_827001_197	846	846	full	1-846
velvet_81_1_1_76_198	76	76	full	1-76
velvet_89_46_944036_944176_199	141	141	full	1-141
velvet_171_1_1_19961_200	19961	19961	full	1-19961
velvet_163_1_1_71_201	71	71	full	1-71
velvet_115_14_225324_231055_202	5732	5732	full	1-5732
velvet_89_18_480161_483044_203	2884	2884	full	1-2884
velvet_104_1_1_102_204	102	102	full	1-102
velvet_169_16_140224_178103_205	37880	37880	full	1-37880
velvet_9_1_1_155_206	155	155	full	1-155
velvet_99_1_1_151_207	151	151	full	1-151
velvet_169_13_102801_111966_208	9166	9166	full	1-9166
velvet_2_1_1_3279_209	3279	3279	full	1-3279
velvet_91_1_1_99_210	99	99	full	1-99
velvet_101_1_1_61_211	61	61	full	1-61
velvet_115_11_124199_139451_212	15253	15253	full	1-15253
velvet_66_1_1_88_213	88	88	full	1-88
velvet_92_1_1_100_214	100	100	full	1-100
velvet_169_25_236119_236469_215	351	351	full	1-351
velvet_54_1_1_62_216	62	62	full	1-62
velvet_96_1_1_75_217	75	75	full	1-75
velvet_93_13_573694_622133_219	48440	48440	full	1-48440
velvet_164_1_1_66_220	66	66	full	1-66
velvet_12_1_1_67_221	67	67	full	1-67
velvet_7_1_1_6724_222	6724	6724	full	1-6724
velvet_89_7_170461_266285_223	95825	95825	full	1-95825
velvet_130_1_1_151_224	151	151	full	1-151
velvet_169_4_7937_14325_225	6389	6389	full	1-6389
velvet_128_1_1_79_226	79	79	full	1-79
velvet_153_1_1_61_227	61	61	full	1-61
velvet_94_1_1_513_228	513	513	full	1-513
velvet_93_23_760694_761114_230	421	421	full	1-421
velvet_89_12_313730_320723_231	6994	6994	full	1-6994
velvet_169_10_26071_32168_232	6098	6098	full	1-6098
velvet_89_14_340176_415757_233	75582	75582	full	1-75582
velvet_5_1_1_86_234	86	86	full	1-86
velvet_89_38_927970_930270_235	2301	2301	full	1-2301
velvet_137_1_1_92_236	92	92	full	1-92
velvet_83_1_1_70_237	70	70	full	1-70
velvet_89_24_502124_531608_238	29485	29485	full	1-29485
velvet_150_1_1_69_239	69	69	full	1-69
velvet_87_1_1_74_240	74	74	full	1-74
velvet_88_1_1_106_241	106	106	full	1-106
velvet_82_1_1_185_243	185	185	full	1-185
velvet_61_1_1_122_244	122	122	full	1-122
velvet_118_1_1_643_245	643	643	full	1-643
velvet_7_2_6834_72933_246	66100	66100	full	1-66100
velvet_41_1_1_3609_247	3609	3609	full	1-3609
velvet_89_3_36784_123412_248	86629	86629	full	1-86629
velvet_89_34_827087_828670_249	1584	1584	full	1-1584
velvet_138_1_1_75_250	75	75	full	1-75
velvet_89_2_26893_36773_251	9881	9881	full	1-9881
velvet_169_5_14336_15263_252	928	928	full	1-928
velvet_93_2_16221_96932_253	80712	80712	full	1-80712
velvet_14_1_1_625_254	625	625	full	1-625
velvet_105_1_1_76_255	76	76	full	1-76
velvet_93_15_644883_681167_256	36285	36285	full	1-36285
velvet_134_1_1_61_257	61	61	full	1-61
velvet_171_3_20525_20588_258	64	64	full	1-64
velvet_107_1_1_79_259	79	79	full	1-79
velvet_89_31_753975_756506_260	2532	2532	full	1-2532
velvet_110_1_1_66_261	66	66	full	1-66
velvet_112_1_1_65_262	65	65	full	1-65
velvet_115_10_118872_124188_263	5317	5317	full	1-5317
velvet_93_21_755877_757187_264	1311	1311	full	1-1311
velvet_169_17_178342_180880_265	2539	882	partial	1-584,2242-2539
velvet_115_15_231129_242568_266	11440	11440	full	1-11440
velvet_22_1_1_658_267	658	658	full	1-658
velvet_85_1_1_73_268	73	73	full	1-73
velvet_49_1_1_242_269	242	242	full	1-242
velvet_93_9_370157_405525_270	35369	35369	full	1-35369
velvet_90_1_1_140_271	140	140	full	1-140
velvet_171_2_20452_20514_272	63	63	full	1-63
velvet_169_15_113557_140213_273	26657	26657	full	1-26657
velvet_65_1_1_67_275	67	67	full	1-67
velvet_13_1_1_100_276	100	100	full	1-100
velvet_169_24_235595_236108_277	514	514	full	1-514
velvet_93_5_100698_269911_278	169214	169214	full	1-169214
velvet_100_1_1_64_279	64	64	full	1-64
velvet_115_7_86122_99248_280	13127	13127	full	1-13127
velvet_144_1_1_98_281	98	98	full	1-98
velvet_11_1_1_74_282	74	74	full	1-74
velvet_115_6_29087_86111_283	57025	57025	full	1-57025
velvet_53_1_1_338_284	338	338	full	1-338
velvet_115_12_139507_224523_285	85017	85017	full	1-85017
velvet_140_2_456_132775_286	132320	132320	full	1-132320
velvet_89_47_944187_944460_287	274	274	full	1-274
velvet_115_8_99259_107103_288	7845	7845	full	1-7845
velvet_115_16_243887_243968_289	82	82	full	1-82
velvet_169_26_236480_237696_290	1217	1217	full	1-1217
velvet_93_20_748255_755866_291	7612	7612	full	1-7612
velvet_89_9_267235_276561_292	9327	9327	full	1-9327
velvet_148_1_1_61_293	61	61	full	1-61
velvet_29_1_1_73_294	73	73	full	1-73
velvet_93_7_273786_344084_295	70299	70299	full	1-70299
velvet_52_1_1_131_296	131	131	full	1-131
velvet_93_17_711562_723075_297	11514	11514	full	1-11514
velvet_115_21_509249_527965_298	18717	18717	full	1-18717
velvet_115_9_107114_118361_299	11248	11248	full	1-11248
velvet_98_1_1_63_300	63	63	full	1-63
velvet_117_1_1_131_301	131	131	full	1-131
