# Supplementary material for: HiMMe: using genetic patterns as a proxy for genome assembly reliability assessment
Source: BMC Genomics. 2017 Sep 5;18:694. doi: 10.1186/s12864-017-3965-2 (PMC5584555; doi:10.1186/s12864-017-3965-2)
Supplement: Supplementary file 3 — ’Supplementary_file3.zip’, Title: ’Data from GAGE’. Description: contains all real data as well as the pertinent results. (ZIP 18,698 kb) [file 12864_2017_3965_MOESM3_ESM.zip › Real data/QUAST/lineage/Bambus2/full_output/report.txt]

Assembly                     genome.ctg.filtered
# contigs (>= 0 bp)          105                
# contigs (>= 1000 bp)       96                 
# contigs (>= 5000 bp)       69                 
# contigs (>= 10000 bp)      54                 
# contigs (>= 25000 bp)      34                 
# contigs (>= 50000 bp)      11                 
Total length (>= 0 bp)       2277291            
Total length (>= 1000 bp)    2271770            
Total length (>= 5000 bp)    2207780            
Total length (>= 10000 bp)   2103817            
Total length (>= 25000 bp)   1742250            
Total length (>= 50000 bp)   898529             
# contigs                    105                
Largest contig               147858             
Total length                 2277291            
Reference length             2577899            
GC (%)                       32.55              
Reference GC (%)             33.19              
N50                          40128              
NG50                         36814              
N75                          26883              
NG75                         19472              
L50                          17                 
LG50                         20                 
L75                          33                 
LG75                         43                 
# misassemblies              0                  
# misassembled contigs       0                  
Misassembled contigs length  0                  
# local misassemblies        0                  
# unaligned mis. contigs     0                  
# unaligned contigs          89 + 14 part       
Unaligned length             2270841            
Genome fraction (%)          0.231              
Duplication ratio            1.085              
# N's per 100 kbp            0.00               
# mismatches per 100 kbp     2641.76            
# indels per 100 kbp         353.36             
Largest alignment            3090               
Total aligned length         6220               
NGA50                        -                  
