# Supplementary material for: HiMMe: using genetic patterns as a proxy for genome assembly reliability assessment
Source: BMC Genomics. 2017 Sep 5;18:694. doi: 10.1186/s12864-017-3965-2 (PMC5584555; doi:10.1186/s12864-017-3965-2)
Supplement: Supplementary file 3 — ’Supplementary_file3.zip’, Title: ’Data from GAGE’. Description: contains all real data as well as the pertinent results. (ZIP 18,698 kb) [file 12864_2017_3965_MOESM3_ESM.zip › Real data/QUAST/lineage/Bambus2/full_output/report.tsv]

Assembly	genome.ctg.filtered
# contigs (>= 0 bp)	105
# contigs (>= 1000 bp)	96
# contigs (>= 5000 bp)	69
# contigs (>= 10000 bp)	54
# contigs (>= 25000 bp)	34
# contigs (>= 50000 bp)	11
Total length (>= 0 bp)	2277291
Total length (>= 1000 bp)	2271770
Total length (>= 5000 bp)	2207780
Total length (>= 10000 bp)	2103817
Total length (>= 25000 bp)	1742250
Total length (>= 50000 bp)	898529
# contigs	105
Largest contig	147858
Total length	2277291
Reference length	2577899
GC (%)	32.55
Reference GC (%)	33.19
N50	40128
NG50	36814
N75	26883
NG75	19472
L50	17
LG50	20
L75	33
LG75	43
# misassemblies	0
# misassembled contigs	0
Misassembled contigs length	0
# local misassemblies	0
# unaligned mis. contigs	0
# unaligned contigs	89 + 14 part
Unaligned length	2270841
Genome fraction (%)	0.231
Duplication ratio	1.085
# N's per 100 kbp	0.00
# mismatches per 100 kbp	2641.76
# indels per 100 kbp	353.36
Largest alignment	3090
Total aligned length	6220
NGA50	-
