# Supplementary material for: HiMMe: using genetic patterns as a proxy for genome assembly reliability assessment
Source: BMC Genomics. 2017 Sep 5;18:694. doi: 10.1186/s12864-017-3965-2 (PMC5584555; doi:10.1186/s12864-017-3965-2)
Supplement: Supplementary file 3 — ’Supplementary_file3.zip’, Title: ’Data from GAGE’. Description: contains all real data as well as the pertinent results. (ZIP 18,698 kb) [file 12864_2017_3965_MOESM3_ESM.zip › Real data/QUAST/lineage/Bambus2/full_output/contigs_reports/contigs_report_genome-ctg-filtered.stdout]

gnuplot 5.0 patchlevel 1
Aligning contigs to reference...
	Aligning contigs to the reference
Parsing coords...
Loading reference...
	Loaded [seq_1]
	Loaded [seq_2]
	Loaded [seq_3]
Loading SNPs...
	Total Regions: 3
	Total Region Length: 2577899
Analyzing contigs...
CONTIG: scf4_2_1 (9411bp)
		This contig is unaligned. (9411 bp)
		Unaligned bases: 9411 total: 9411

CONTIG: 621_2 (1488bp)
		This contig is unaligned. (1488 bp)
		Unaligned bases: 1488 total: 10899

CONTIG: scf1_3_3 (6627bp)
		This contig is unaligned. (6627 bp)
		Unaligned bases: 6627 total: 17526

CONTIG: scf2_1_4 (19472bp)
Best alignment score: 93.0 (LEN: 97, IDY: 95.92)
			The best set is below. Score: 93.0, number of alignments: 1, unaligned bases: 19375
		This contig is partially unaligned. (Aligned 97 out of 19472 bases)
		Alignment: 24992 25088 | 26 122 | 97 97 | 95.92 | seq_1 scf2_1_4
		Unaligned bases: 1 to 25 (25)
		Unaligned bases: 123 to 19472 (19350)

CONTIG: 620_5 (1875bp)
Best alignment score: 1616.1 (LEN: 1657, IDY: 97.53)
			Skipping redundant alignments after choosing the best set of alignments
		Skipping redundant alignment 743680 745342 | 1802 146 | 1663 1657 | 97.47 | seq_1 620_5
		Skipping redundant alignment 959587 961249 | 1802 146 | 1663 1657 | 97.47 | seq_1 620_5
		Skipping redundant alignment 2304577 2306239 | 146 1802 | 1663 1657 | 97.41 | seq_1 620_5
		Skipping redundant alignment 2309855 2311517 | 146 1802 | 1663 1657 | 97.41 | seq_1 620_5
		Skipping redundant alignment 841674 843336 | 1802 146 | 1663 1657 | 97.35 | seq_1 620_5
		This contig has several significant sets of alignments. [An ambiguously mapped contig]
		Using only the very best set (option --ambiguity-usage is set to "one").
			The best set is below. Score: 1616.1, number of alignments: 1, unaligned bases: 218
		Alignment: 2353460 2355122 | 146 1802 | 1663 1657 | 97.53 | seq_1 620_5

CONTIG: scf1_23_6 (814bp)
		This contig is unaligned. (814 bp)
		Unaligned bases: 814 total: 18340

CONTIG: scf1_11_7 (24102bp)
		This contig is unaligned. (24102 bp)
		Unaligned bases: 24102 total: 42442

CONTIG: scf2_44_8 (48851bp)
		This contig is unaligned. (48851 bp)
		Unaligned bases: 48851 total: 91293

CONTIG: scf4_5_9 (18535bp)
		This contig is unaligned. (18535 bp)
		Unaligned bases: 18535 total: 109828

CONTIG: scf1_18_10 (1932bp)
		This contig is unaligned. (1932 bp)
		Unaligned bases: 1932 total: 111760

CONTIG: scf1_2_11 (4811bp)
		This contig is unaligned. (4811 bp)
		Unaligned bases: 4811 total: 116571

CONTIG: scf2_16_12 (6957bp)
		This contig is unaligned. (6957 bp)
		Unaligned bases: 6957 total: 123528

CONTIG: scf1_21_13 (11579bp)
Best alignment score: 97.0 (LEN: 97, IDY: 100.00)
			Skipping redundant alignments after choosing the best set of alignments
		Skipping redundant alignment 26532 26624 | 1 93 | 93 93 | 98.92 | seq_2 scf1_21_13
		Skipping redundant alignment 33870 33961 | 1 93 | 92 93 | 98.92 | seq_2 scf1_21_13
		Skipping redundant alignment 1706218 1706311 | 94 1 | 94 94 | 100.0 | seq_1 scf1_21_13
		Skipping redundant alignment 38304 38397 | 1 95 | 94 95 | 98.95 | seq_2 scf1_21_13
		Skipping redundant alignment 1680231 1680325 | 95 1 | 95 95 | 98.95 | seq_1 scf1_21_13
			The best set is below. Score: 97.0, number of alignments: 1, unaligned bases: 11482
		This contig is partially unaligned. (Aligned 97 out of 11579 bases)
		Alignment: 9710 9806 | 1 97 | 97 97 | 100.0 | seq_3 scf1_21_13
		Unaligned bases: 98 to 11579 (11482)

CONTIG: scf2_24_14 (97393bp)
		This contig is unaligned. (97393 bp)
		Unaligned bases: 97393 total: 220921

CONTIG: scf1_30_15 (280bp)
		This contig is unaligned. (280 bp)
		Unaligned bases: 280 total: 221201

CONTIG: scf2_28_16 (21119bp)
		This contig is unaligned. (21119 bp)
		Unaligned bases: 21119 total: 242320

CONTIG: scf2_10_17 (56501bp)
		This contig is unaligned. (56501 bp)
		Unaligned bases: 56501 total: 298821

CONTIG: scf1_35_18 (19705bp)
		This contig is unaligned. (19705 bp)
		Unaligned bases: 19705 total: 318526

CONTIG: scf1_19_19 (3539bp)
		This contig is unaligned. (3539 bp)
		Unaligned bases: 3539 total: 322065

CONTIG: scf1_26_20 (35058bp)
		This contig is unaligned. (35058 bp)
		Unaligned bases: 35058 total: 357123

CONTIG: scf1_0_21 (31251bp)
		This contig is unaligned. (31251 bp)
		Unaligned bases: 31251 total: 388374

CONTIG: scf5_0_22 (37884bp)
		This contig is unaligned. (37884 bp)
		Unaligned bases: 37884 total: 426258

CONTIG: scf2_12_23 (10369bp)
		This contig is unaligned. (10369 bp)
		Unaligned bases: 10369 total: 436627

CONTIG: scf1_31_24 (43197bp)
		This contig is unaligned. (43197 bp)
		Unaligned bases: 43197 total: 479824

CONTIG: scf4_6_25 (1260bp)
		This contig is unaligned. (1260 bp)
		Unaligned bases: 1260 total: 481084

CONTIG: scf1_1_26 (17074bp)
		This contig is unaligned. (17074 bp)
		Unaligned bases: 17074 total: 498158

CONTIG: scf1_27_27 (102383bp)
		This contig is unaligned. (102383 bp)
		Unaligned bases: 102383 total: 600541

CONTIG: scf1_20_28 (24989bp)
Best alignment score: 97.0 (LEN: 98, IDY: 98.99)
			Skipping redundant alignments after choosing the best set of alignments
		Skipping redundant alignment 9012 9105 | 24896 24989 | 94 94 | 100.0 | seq_3 scf1_20_28
		Skipping redundant alignment 1706916 1707008 | 24989 24897 | 93 93 | 100.0 | seq_1 scf1_20_28
		Skipping redundant alignment 25835 25927 | 24897 24989 | 93 93 | 100.0 | seq_2 scf1_20_28
		Skipping redundant alignment 37607 37699 | 24897 24989 | 93 93 | 100.0 | seq_2 scf1_20_28
		Skipping redundant alignment 11852 11944 | 24897 24989 | 93 93 | 100.0 | seq_3 scf1_20_28
		Skipping redundant alignment 1680930 1681022 | 24989 24897 | 93 93 | 98.92 | seq_1 scf1_20_28
			The best set is below. Score: 97.0, number of alignments: 1, unaligned bases: 24891
		This contig is partially unaligned. (Aligned 98 out of 24989 bases)
		Alignment: 33167 33265 | 24892 24989 | 99 98 | 98.99 | seq_2 scf1_20_28
		Unaligned bases: 1 to 24891 (24891)

CONTIG: scf4_0_29 (3491bp)
		This contig is unaligned. (3491 bp)
		Unaligned bases: 3491 total: 604032

CONTIG: scf1_17_30 (7573bp)
Best alignment score: 95.0 (LEN: 97, IDY: 97.94)
			Skipping redundant alignments after choosing the best set of alignments
		Skipping redundant alignment 9013 9101 | 89 1 | 89 89 | 98.88 | seq_3 scf1_17_30
		Skipping redundant alignment 1680934 1681023 | 1 90 | 90 90 | 97.78 | seq_1 scf1_17_30
		Skipping redundant alignment 11850 11940 | 91 1 | 91 91 | 98.9 | seq_3 scf1_17_30
		Skipping redundant alignment 1706920 1707014 | 1 94 | 95 94 | 97.89 | seq_1 scf1_17_30
		Skipping redundant alignment 33165 33261 | 97 1 | 97 97 | 96.91 | seq_2 scf1_17_30
		Skipping redundant alignment 37600 37695 | 97 1 | 96 97 | 96.91 | seq_2 scf1_17_30
			The best set is below. Score: 95.0, number of alignments: 1, unaligned bases: 7476
		This contig is partially unaligned. (Aligned 97 out of 7573 bases)
		Alignment: 25828 25923 | 97 1 | 96 97 | 97.94 | seq_2 scf1_17_30
		Unaligned bases: 98 to 7573 (7476)

CONTIG: scf4_1_31 (24428bp)
		This contig is unaligned. (24428 bp)
		Unaligned bases: 24428 total: 628460

CONTIG: scf1_29_32 (8076bp)
		This contig is unaligned. (8076 bp)
		Unaligned bases: 8076 total: 636536

CONTIG: scf2_37_33 (49345bp)
		This contig is unaligned. (49345 bp)
		Unaligned bases: 49345 total: 685881

CONTIG: scf2_26_34 (26883bp)
		This contig is unaligned. (26883 bp)
		Unaligned bases: 26883 total: 712764

CONTIG: scf1_28_35 (3330bp)
		This contig is unaligned. (3330 bp)
		Unaligned bases: 3330 total: 716094

CONTIG: scf2_40_36 (6483bp)
		This contig is unaligned. (6483 bp)
		Unaligned bases: 6483 total: 722577

CONTIG: scf2_33_37 (36814bp)
		This contig is unaligned. (36814 bp)
		Unaligned bases: 36814 total: 759391

CONTIG: scf2_2_38 (1682bp)
		This contig is unaligned. (1682 bp)
		Unaligned bases: 1682 total: 761073

CONTIG: scf2_8_39 (5235bp)
		This contig is unaligned. (5235 bp)
		Unaligned bases: 5235 total: 766308

CONTIG: scf2_32_40 (7156bp)
		This contig is unaligned. (7156 bp)
		Unaligned bases: 7156 total: 773464

CONTIG: scf1_8_41 (1312bp)
		This contig is unaligned. (1312 bp)
		Unaligned bases: 1312 total: 774776

CONTIG: scf2_11_42 (1030bp)
		This contig is unaligned. (1030 bp)
		Unaligned bases: 1030 total: 775806

CONTIG: scf2_21_43 (81869bp)
		This contig is unaligned. (81869 bp)
		Unaligned bases: 81869 total: 857675

CONTIG: 606_44 (1032bp)
Best alignment score: 93.0 (LEN: 97, IDY: 95.92)
			The best set is below. Score: 93.0, number of alignments: 1, unaligned bases: 935
		This contig is partially unaligned. (Aligned 97 out of 1032 bases)
		Alignment: 10969 11066 | 1 97 | 98 97 | 95.92 | seq_3 606_44
		Unaligned bases: 98 to 1032 (935)

CONTIG: 431_45 (6926bp)
Best alignment score: 103.0 (LEN: 104, IDY: 99.04)
			Skipping redundant alignments after choosing the best set of alignments
		Skipping redundant alignment 1706911 1707012 | 6926 6825 | 102 102 | 100.0 | seq_1 431_45
		Skipping redundant alignment 11851 11949 | 6828 6926 | 99 99 | 100.0 | seq_3 431_45
		Skipping redundant alignment 1680925 1681023 | 6926 6828 | 99 99 | 98.99 | seq_1 431_45
		Skipping redundant alignment 33173 33270 | 6829 6926 | 98 98 | 100.0 | seq_2 431_45
		Skipping redundant alignment 37607 37704 | 6829 6926 | 98 98 | 100.0 | seq_2 431_45
		Skipping redundant alignment 9013 9110 | 6829 6926 | 98 98 | 100.0 | seq_3 431_45
		This contig has several significant sets of alignments. [An ambiguously mapped contig]
		Using only the very best set (option --ambiguity-usage is set to "one").
			The best set is below. Score: 103.0, number of alignments: 1, unaligned bases: 6822
		This contig is partially unaligned. (Aligned 104 out of 6926 bases)
		Alignment: 25829 25932 | 6823 6926 | 104 104 | 99.04 | seq_2 431_45
		Unaligned bases: 1 to 6822 (6822)

CONTIG: scf2_46_46 (55710bp)
		This contig is unaligned. (55710 bp)
		Unaligned bases: 55710 total: 913385

CONTIG: scf6_0_47 (465bp)
		This contig is unaligned. (465 bp)
		Unaligned bases: 465 total: 913850

CONTIG: scf2_36_48 (2461bp)
		This contig is unaligned. (2461 bp)
		Unaligned bases: 2461 total: 916311

CONTIG: scf2_17_49 (7399bp)
		This contig is unaligned. (7399 bp)
		Unaligned bases: 7399 total: 923710

CONTIG: 507_50 (1447bp)
		This contig is unaligned. (1447 bp)
		Unaligned bases: 1447 total: 925157

CONTIG: scf2_39_51 (34744bp)
		This contig is unaligned. (34744 bp)
		Unaligned bases: 34744 total: 959901

CONTIG: scf2_38_52 (2895bp)
		This contig is unaligned. (2895 bp)
		Unaligned bases: 2895 total: 962796

CONTIG: scf1_16_53 (33889bp)
Best alignment score: 101.0 (LEN: 104, IDY: 97.12)
			Skipping redundant alignments after choosing the best set of alignments
		Skipping redundant alignment 1706215 1706313 | 33790 33888 | 99 99 | 100.0 | seq_1 scf1_16_53
		Skipping redundant alignment 9707 9803 | 33889 33793 | 97 97 | 100.0 | seq_3 scf1_16_53
		Skipping redundant alignment 1680232 1680328 | 33793 33889 | 97 97 | 98.97 | seq_1 scf1_16_53
		Skipping redundant alignment 26529 26624 | 33889 33794 | 96 96 | 98.96 | seq_2 scf1_16_53
		Skipping redundant alignment 33867 33961 | 33889 33794 | 95 96 | 98.96 | seq_2 scf1_16_53
			The best set is below. Score: 101.0, number of alignments: 1, unaligned bases: 33785
		This contig is partially unaligned. (Aligned 104 out of 33889 bases)
		Alignment: 38301 38403 | 33889 33786 | 103 104 | 97.12 | seq_2 scf1_16_53
		Unaligned bases: 1 to 33785 (33785)

CONTIG: scf2_0_54 (31886bp)
		This contig is unaligned. (31886 bp)
		Unaligned bases: 31886 total: 994682

CONTIG: scf2_7_55 (591bp)
		This contig is unaligned. (591 bp)
		Unaligned bases: 591 total: 995273

CONTIG: scf4_4_56 (31008bp)
		This contig is unaligned. (31008 bp)
		Unaligned bases: 31008 total: 1026281

CONTIG: scf4_3_57 (30405bp)
		This contig is unaligned. (30405 bp)
		Unaligned bases: 30405 total: 1056686

CONTIG: scf1_5_58 (21276bp)
		This contig is unaligned. (21276 bp)
		Unaligned bases: 21276 total: 1077962

CONTIG: scf1_32_59 (101106bp)
		This contig is unaligned. (101106 bp)
		Unaligned bases: 101106 total: 1179068

CONTIG: scf2_6_60 (11437bp)
		This contig is unaligned. (11437 bp)
		Unaligned bases: 11437 total: 1190505

CONTIG: scf1_9_61 (1759bp)
		This contig is unaligned. (1759 bp)
		Unaligned bases: 1759 total: 1192264

CONTIG: scf2_35_62 (3613bp)
		This contig is unaligned. (3613 bp)
		Unaligned bases: 3613 total: 1195877

CONTIG: scf1_4_63 (55301bp)
		This contig is unaligned. (55301 bp)
		Unaligned bases: 55301 total: 1251178

CONTIG: scf2_45_64 (3101bp)
		This contig is unaligned. (3101 bp)
		Unaligned bases: 3101 total: 1254279

CONTIG: scf2_13_65 (50192bp)
		This contig is unaligned. (50192 bp)
		Unaligned bases: 50192 total: 1304471

CONTIG: scf2_22_66 (1566bp)
		This contig is unaligned. (1566 bp)
		Unaligned bases: 1566 total: 1306037

CONTIG: scf1_34_67 (367bp)
		This contig is unaligned. (367 bp)
		Unaligned bases: 367 total: 1306404

CONTIG: 228_68 (2085bp)
Best alignment score: 97.0 (LEN: 98, IDY: 98.98)
			Skipping redundant alignments after choosing the best set of alignments
		Skipping redundant alignment 10970 11070 | 1 100 | 101 100 | 96.04 | seq_3 228_68
		Skipping redundant alignment 10910 11007 | 1988 2085 | 98 98 | 98.98 | seq_3 228_68
		Skipping redundant alignment 35823 35920 | 1988 2085 | 98 98 | 98.98 | seq_2 228_68
		This contig has several significant sets of alignments. [An ambiguously mapped contig]
		Using only the very best set (option --ambiguity-usage is set to "one").
			The best set is below. Score: 97.0, number of alignments: 1, unaligned bases: 1987
		This contig is partially unaligned. (Aligned 98 out of 2085 bases)
		Alignment: 5730 5827 | 2085 1988 | 98 98 | 98.98 | seq_3 228_68
		Unaligned bases: 1 to 1987 (1987)

CONTIG: scf2_5_69 (5465bp)
		This contig is unaligned. (5465 bp)
		Unaligned bases: 5465 total: 1311869

CONTIG: scf1_12_70 (605bp)
		This contig is unaligned. (605 bp)
		Unaligned bases: 605 total: 1312474

CONTIG: scf2_27_71 (13763bp)
Best alignment score: 83.0 (LEN: 84, IDY: 98.81)
			Skipping redundant alignments after choosing the best set of alignments
		Skipping redundant alignment 748676 748756 | 13661 13741 | 81 81 | 98.77 | seq_1 scf2_27_71
			The best set is below. Score: 83.0, number of alignments: 1, unaligned bases: 13679
		This contig is partially unaligned. (Aligned 84 out of 13763 bases)
		Alignment: 1004134 1004217 | 13660 13743 | 84 84 | 98.81 | seq_1 scf2_27_71
		Unaligned bases: 1 to 13659 (13659)
		Unaligned bases: 13744 to 13763 (20)

CONTIG: scf2_3_72 (668bp)
		This contig is unaligned. (668 bp)
		Unaligned bases: 668 total: 1313142

CONTIG: 14_73 (1412bp)
Best alignment score: 100.0 (LEN: 100, IDY: 100.00)
			Skipping redundant alignments after choosing the best set of alignments
		Skipping redundant alignment 35822 35919 | 1315 1412 | 98 98 | 100.0 | seq_2 14_73
		Skipping redundant alignment 10909 11006 | 1315 1412 | 98 98 | 100.0 | seq_3 14_73
			The best set is below. Score: 100.0, number of alignments: 1, unaligned bases: 1312
		This contig is partially unaligned. (Aligned 100 out of 1412 bases)
		Alignment: 5731 5830 | 1412 1313 | 100 100 | 100.0 | seq_3 14_73
		Unaligned bases: 1 to 1312 (1312)

CONTIG: scf4_7_74 (48730bp)
		This contig is unaligned. (48730 bp)
		Unaligned bases: 48730 total: 1361872

CONTIG: 421_75 (3285bp)
Best alignment score: 99.0 (LEN: 100, IDY: 99.00)
			Skipping redundant alignments after choosing the best set of alignments
		Skipping redundant alignment 9704 9802 | 1 99 | 99 99 | 100.0 | seq_3 421_75
		Skipping redundant alignment 38298 38395 | 1 99 | 98 99 | 98.99 | seq_2 421_75
		Skipping redundant alignment 1680233 1680331 | 99 1 | 99 99 | 98.99 | seq_1 421_75
		Skipping redundant alignment 1706219 1706317 | 99 1 | 99 99 | 98.99 | seq_1 421_75
		Skipping redundant alignment 33864 33962 | 1 100 | 99 100 | 99.0 | seq_2 421_75
		Skipping redundant alignment 12543 12642 | 1 100 | 100 100 | 99.0 | seq_3 421_75
		This contig has several significant sets of alignments. [An ambiguously mapped contig]
		Using only the very best set (option --ambiguity-usage is set to "one").
			The best set is below. Score: 99.0, number of alignments: 1, unaligned bases: 3185
		This contig is partially unaligned. (Aligned 100 out of 3285 bases)
		Alignment: 26526 26625 | 1 100 | 100 100 | 99.0 | seq_2 421_75
		Unaligned bases: 101 to 3285 (3185)

CONTIG: scf2_41_76 (5083bp)
		This contig is unaligned. (5083 bp)
		Unaligned bases: 5083 total: 1366955

CONTIG: scf2_20_77 (15890bp)
		This contig is unaligned. (15890 bp)
		Unaligned bases: 15890 total: 1382845

CONTIG: scf2_30_78 (22984bp)
		This contig is unaligned. (22984 bp)
		Unaligned bases: 22984 total: 1405829

CONTIG: scf3_1_79 (40128bp)
		This contig is unaligned. (40128 bp)
		Unaligned bases: 40128 total: 1445957

CONTIG: scf1_6_80 (21702bp)
		This contig is unaligned. (21702 bp)
		Unaligned bases: 21702 total: 1467659

CONTIG: scf2_19_81 (13751bp)
		This contig is unaligned. (13751 bp)
		Unaligned bases: 13751 total: 1481410

CONTIG: scf1_10_82 (800bp)
		This contig is unaligned. (800 bp)
		Unaligned bases: 800 total: 1482210

CONTIG: scf2_43_83 (931bp)
		This contig is unaligned. (931 bp)
		Unaligned bases: 931 total: 1483141

CONTIG: scf3_2_84 (1582bp)
		This contig is unaligned. (1582 bp)
		Unaligned bases: 1582 total: 1484723

CONTIG: scf3_0_85 (35491bp)
		This contig is unaligned. (35491 bp)
		Unaligned bases: 35491 total: 1520214

CONTIG: scf1_15_86 (49922bp)
		This contig is unaligned. (49922 bp)
		Unaligned bases: 49922 total: 1570136

CONTIG: 607_87 (7404bp)
Best alignment score: 101.0 (LEN: 103, IDY: 98.08)
			Skipping redundant alignments after choosing the best set of alignments
		Skipping redundant alignment 25828 25929 | 7303 7404 | 102 102 | 97.06 | seq_2 607_87
		Skipping redundant alignment 37600 37701 | 7303 7404 | 102 102 | 97.06 | seq_2 607_87
		Skipping redundant alignment 9012 9107 | 7309 7404 | 96 96 | 98.96 | seq_3 607_87
		Skipping redundant alignment 11852 11946 | 7310 7404 | 95 95 | 98.95 | seq_3 607_87
		Skipping redundant alignment 1706914 1707008 | 7404 7310 | 95 95 | 98.95 | seq_1 607_87
		Skipping redundant alignment 1680928 1681022 | 7404 7310 | 95 95 | 97.89 | seq_1 607_87
			The best set is below. Score: 101.0, number of alignments: 1, unaligned bases: 7301
		This contig is partially unaligned. (Aligned 103 out of 7404 bases)
		Alignment: 33164 33267 | 7302 7404 | 104 103 | 98.08 | seq_2 607_87
		Unaligned bases: 1 to 7301 (7301)

CONTIG: 617_88 (3102bp)
Best alignment score: 2977.2 (LEN: 3090, IDY: 96.35)
		This contig has 6 significant alignments. [An ambiguously mapped contig]
		Using only first of these alignment (option --ambiguity-usage is set to "one"):
			Alignment: 745553 748648 | 3092 3 | 3096 3090 | 96.35 | seq_1 617_88
			Skipping alignment 843546 846641 | 3092 3 | 3096 3090 | 96.35 | seq_1 617_88
			Skipping alignment 2306470 2309565 | 3 3092 | 3096 3090 | 96.35 | seq_1 617_88
			Skipping alignment 2350155 2353250 | 3 3092 | 3096 3090 | 96.35 | seq_1 617_88
			Skipping alignment 961642 964737 | 3092 3 | 3096 3090 | 96.32 | seq_1 617_88
			Skipping alignment 2301272 2304367 | 3 3092 | 3096 3090 | 96.32 | seq_1 617_88

CONTIG: scf3_3_89 (31252bp)
		This contig is unaligned. (31252 bp)
		Unaligned bases: 31252 total: 1601388

CONTIG: scf1_13_90 (147858bp)
		This contig is unaligned. (147858 bp)
		Unaligned bases: 147858 total: 1749246

CONTIG: scf2_14_91 (11759bp)
		This contig is unaligned. (11759 bp)
		Unaligned bases: 11759 total: 1761005

CONTIG: scf2_42_92 (26702bp)
		This contig is unaligned. (26702 bp)
		Unaligned bases: 26702 total: 1787707

CONTIG: scf1_7_93 (1406bp)
		This contig is unaligned. (1406 bp)
		Unaligned bases: 1406 total: 1789113

CONTIG: scf2_9_94 (18640bp)
		This contig is unaligned. (18640 bp)
		Unaligned bases: 18640 total: 1807753

CONTIG: scf2_29_95 (95704bp)
		This contig is unaligned. (95704 bp)
		Unaligned bases: 95704 total: 1903457

CONTIG: scf4_8_96 (4077bp)
		This contig is unaligned. (4077 bp)
		Unaligned bases: 4077 total: 1907534

CONTIG: scf1_25_97 (32181bp)
		This contig is unaligned. (32181 bp)
		Unaligned bases: 32181 total: 1939715

CONTIG: scf2_34_98 (6459bp)
		This contig is unaligned. (6459 bp)
		Unaligned bases: 6459 total: 1946174

CONTIG: 4_99 (3417bp)
Best alignment score: 99.0 (LEN: 100, IDY: 99.00)
			Skipping redundant alignments after choosing the best set of alignments
		Skipping redundant alignment 25834 25932 | 3319 3417 | 99 99 | 98.99 | seq_2 4_99
		Skipping redundant alignment 11851 11949 | 3319 3417 | 99 99 | 98.99 | seq_3 4_99
		Skipping redundant alignment 1680925 1681023 | 3417 3319 | 99 99 | 97.98 | seq_1 4_99
		Skipping redundant alignment 33173 33270 | 3320 3417 | 98 98 | 98.98 | seq_2 4_99
		Skipping redundant alignment 37607 37704 | 3320 3417 | 98 98 | 98.98 | seq_2 4_99
		Skipping redundant alignment 9013 9110 | 3320 3417 | 98 98 | 98.98 | seq_3 4_99
			The best set is below. Score: 99.0, number of alignments: 1, unaligned bases: 3317
		This contig is partially unaligned. (Aligned 100 out of 3417 bases)
		Alignment: 1706911 1707010 | 3417 3318 | 100 100 | 99.0 | seq_1 4_99
		Unaligned bases: 1 to 3317 (3317)

CONTIG: scf2_31_100 (35518bp)
		This contig is unaligned. (35518 bp)
		Unaligned bases: 35518 total: 1981692

CONTIG: scf1_22_101 (32978bp)
Best alignment score: 185.0 (LEN: 194, IDY: 95.38)
			The best set is below. Score: 185.0, number of alignments: 1, unaligned bases: 32784
		This contig is partially unaligned. (Aligned 194 out of 32978 bases)
		Alignment: 2516180 2516374 | 24534 24341 | 195 194 | 95.38 | seq_1 scf1_22_101
		Unaligned bases: 1 to 24340 (24340)
		Unaligned bases: 24535 to 32978 (8444)

CONTIG: scf2_4_102 (18993bp)
		This contig is unaligned. (18993 bp)
		Unaligned bases: 18993 total: 2000685

CONTIG: scf2_23_103 (39604bp)
		This contig is unaligned. (39604 bp)
		Unaligned bases: 39604 total: 2040289

CONTIG: scf1_24_104 (54512bp)
		This contig is unaligned. (54512 bp)
		Unaligned bases: 54512 total: 2094801

CONTIG: scf1_14_105 (7709bp)
		This contig is unaligned. (7709 bp)
		Unaligned bases: 7709 total: 2102510

Analyzing coverage...
Writing SNPs into /var/www/quast/data/results/jabante1_at_jhu.edu/18_Jun_2017_14_06_25_919335/full_output/contigs_reports/nucmer_output/genome-ctg-filtered.used_snps.gz
	Reference seq_1: 6 total alignments. 1 total regions.
		Region: 1 to 2516575 (2516575 bp)
			START in gap: 1 to 24992 (24991 bp)
			Align 1: 24992 25088 scf2_1_4 26 122
				Gap between this and next alignment: 25088 to 745553 (720464 bp)
				Next Alignment: 745553 748648 617_88 3092 3

			Align 2: 745553 748648 617_88 3092 3
				Gap between this and next alignment: 748648 to 1004134 (255485 bp)
				Next Alignment: 1004134 1004217 scf2_27_71 13660 13743

			Align 3: 1004134 1004217 scf2_27_71 13660 13743
				Gap between this and next alignment: 1004217 to 1706911 (702693 bp)
				Next Alignment: 1706911 1707010 4_99 3417 3318

			Align 4: 1706911 1707010 4_99 3417 3318
				Gap between this and next alignment: 1707010 to 2353460 (646449 bp)
				Next Alignment: 2353460 2355122 620_5 146 1802

			Align 5: 2353460 2355122 620_5 146 1802
				Gap between this and next alignment: 2355122 to 2516180 (161057 bp)
				Next Alignment: 2516180 2516374 scf1_22_101 24534 24341

			Align 6: 2516180 2516374 scf1_22_101 24534 24341
			END in gap: 2516374 to 2516575 (201 bp).

	Reference seq_3: 4 total alignments. 1 total regions.
		Region: 1 to 22870 (22870 bp)
			START in gap: 1 to 5730 (5729 bp)
			Align 1: 5730 5827 228_68 2085 1988
				Negative gap (overlap) between this and next alignment: 5827 to 5731 (-96 bp)
				Next Alignment: 5731 5830 14_73 1412 1313

			Previous gap was negative, modifying coordinates to ignore overlap
				Moving contig start from 1412 to 1315.
			Align 2: 5828 5830 14_73 1315 1313
				Gap between this and next alignment: 5830 to 9710 (3879 bp)
				Next Alignment: 9710 9806 scf1_21_13 1 97

			Align 3: 9710 9806 scf1_21_13 1 97
				Gap between this and next alignment: 9806 to 10969 (1162 bp)
				Next Alignment: 10969 11066 606_44 1 97

			Align 4: 10969 11066 606_44 1 97
			END in gap: 11066 to 22870 (11804 bp).

	Reference seq_2: 6 total alignments. 1 total regions.
		Region: 1 to 38454 (38454 bp)
			START in gap: 1 to 25828 (25827 bp)
			Align 1: 25828 25923 scf1_17_30 97 1
				Negative gap (overlap) between this and next alignment: 25923 to 25829 (-94 bp)
				Next Alignment: 25829 25932 431_45 6823 6926

			Previous gap was negative, modifying coordinates to ignore overlap
				Moving contig start from 6823 to 6918.
			Align 2: 25924 25932 431_45 6918 6926
				Gap between this and next alignment: 25932 to 26526 (593 bp)
				Next Alignment: 26526 26625 421_75 1 100

			Align 3: 26526 26625 421_75 1 100
				Gap between this and next alignment: 26625 to 33164 (6538 bp)
				Next Alignment: 33164 33267 607_87 7302 7404

			Align 4: 33164 33267 607_87 7302 7404
				The next alignment (33167 33265 scf1_20_28 24892 24989) is redundant. Skipping.
				Gap between this and next alignment: 33267 to 38301 (5033 bp)
				Next Alignment: 38301 38403 scf1_16_53 33889 33786

			Align 6: 38301 38403 scf1_16_53 33889 33786
			END in gap: 38403 to 38454 (51 bp).

Analysis is finished!
Founded SNPs were written into /var/www/quast/data/results/jabante1_at_jhu.edu/18_Jun_2017_14_06_25_919335/full_output/contigs_reports/nucmer_output/genome-ctg-filtered.used_snps.gz

Results:
	Local Misassemblies: 0
	Misassemblies: 0
		Relocations: 0
		Translocations: 0
		Inversions: 0
	Misassembled Contigs: 0
	Misassembled Contig Bases: 0
	Misassemblies Inter-Contig Overlap: 0
Uncovered Regions: 0 (0)
Unaligned Contigs: 89 + 14 part
Half Unaligned Contigs with Misassemblies: 0
Unaligned Contig Bases: 2270841

Ambiguously Mapped Contigs: 5
Total Bases in Ambiguously Mapped Contigs: 17273
Extra Bases in Ambiguously Mapped Contigs: 0
Note that --allow-ambiguity option was set to "one" and only first alignment per each of these contigs was used.

	Covered Bases: 5943

	SNPs: 157
	Insertions: 6
	Deletions: 19

	Positive Gaps: 16
		Internal Gaps: 0
		External Gaps: 16
		External Gap Total: 2571956
		External Gap Average: 160747
	Negative Gaps: 2
		Internal Overlaps: 0
		External Overlaps: 2
		External Overlaps Total: -190
		External Overlaps Average: -95
	Contigs with Redundant Alignments: 1 (99)
