# Supplementary material for: HiMMe: using genetic patterns as a proxy for genome assembly reliability assessment
Source: BMC Genomics. 2017 Sep 5;18:694. doi: 10.1186/s12864-017-3965-2 (PMC5584555; doi:10.1186/s12864-017-3965-2)
Supplement: Supplementary file 3 — ’Supplementary_file3.zip’, Title: ’Data from GAGE’. Description: contains all real data as well as the pertinent results. (ZIP 18,698 kb) [file 12864_2017_3965_MOESM3_ESM.zip › Real data/QUAST/lineage/Bambus2/full_output/contigs_reports/nucmer_output/genome-ctg-filtered.coords.filtered]

    [S1]     [E1]  |     [S2]     [E2]  |  [LEN 1]  [LEN 2]  |  [% IDY]  | [TAGS]
=====================================================================================
24992 25088 | 26 122 | 97 97 | 95.92 | seq_1 scf2_1_4
2353460 2355122 | 146 1802 | 1663 1657 | 97.53 | seq_1 620_5
9710 9806 | 1 97 | 97 97 | 100.0 | seq_3 scf1_21_13
33167 33265 | 24892 24989 | 99 98 | 98.99 | seq_2 scf1_20_28
25828 25923 | 97 1 | 96 97 | 97.94 | seq_2 scf1_17_30
10969 11066 | 1 97 | 98 97 | 95.92 | seq_3 606_44
25829 25932 | 6823 6926 | 104 104 | 99.04 | seq_2 431_45
38301 38403 | 33889 33786 | 103 104 | 97.12 | seq_2 scf1_16_53
5730 5827 | 2085 1988 | 98 98 | 98.98 | seq_3 228_68
1004134 1004217 | 13660 13743 | 84 84 | 98.81 | seq_1 scf2_27_71
5731 5830 | 1412 1313 | 100 100 | 100.0 | seq_3 14_73
26526 26625 | 1 100 | 100 100 | 99.0 | seq_2 421_75
33164 33267 | 7302 7404 | 104 103 | 98.08 | seq_2 607_87
745553 748648 | 3092 3 | 3096 3090 | 96.35 | seq_1 617_88
1706911 1707010 | 3417 3318 | 100 100 | 99.0 | seq_1 4_99
2516180 2516374 | 24534 24341 | 195 194 | 95.38 | seq_1 scf1_22_101
