# Supplementary material for: HiMMe: using genetic patterns as a proxy for genome assembly reliability assessment
Source: BMC Genomics. 2017 Sep 5;18:694. doi: 10.1186/s12864-017-3965-2 (PMC5584555; doi:10.1186/s12864-017-3965-2)
Supplement: Supplementary file 3 — ’Supplementary_file3.zip’, Title: ’Data from GAGE’. Description: contains all real data as well as the pertinent results. (ZIP 18,698 kb) [file 12864_2017_3965_MOESM3_ESM.zip › Real data/QUAST/lineage/Bambus2/full_output/contigs_reports/nucmer_output/genome-ctg-filtered.unaligned]

scf4_2_1621_2scf1_3_3scf1_23_6scf1_11_7scf2_44_8scf4_5_9scf1_18_10scf1_2_11scf2_16_12scf2_24_14scf1_30_15scf2_28_16scf2_10_17scf1_35_18scf1_19_19scf1_26_20scf1_0_21scf5_0_22scf2_12_23scf1_31_24scf4_6_25scf1_1_26scf1_27_27scf4_0_29scf4_1_31scf1_29_32scf2_37_33scf2_26_34scf1_28_35scf2_40_36scf2_33_37scf2_2_38scf2_8_39scf2_32_40scf1_8_41scf2_11_42scf2_21_43scf2_46_46scf6_0_47scf2_36_48scf2_17_49507_50scf2_39_51scf2_38_52scf2_0_54scf2_7_55scf4_4_56scf4_3_57scf1_5_58scf1_32_59scf2_6_60scf1_9_61scf2_35_62scf1_4_63scf2_45_64scf2_13_65scf2_22_66scf1_34_67scf2_5_69scf1_12_70scf2_3_72scf4_7_74scf2_41_76scf2_20_77scf2_30_78scf3_1_79scf1_6_80scf2_19_81scf1_10_82scf2_43_83scf3_2_84scf3_0_85scf1_15_86scf3_3_89scf1_13_90scf2_14_91scf2_42_92scf1_7_93scf2_9_94scf2_29_95scf4_8_96scf1_25_97scf2_34_98scf2_31_100scf2_4_102scf2_23_103scf1_24_104scf1_14_105
