# Supplementary material for: HiMMe: using genetic patterns as a proxy for genome assembly reliability assessment
Source: BMC Genomics. 2017 Sep 5;18:694. doi: 10.1186/s12864-017-3965-2 (PMC5584555; doi:10.1186/s12864-017-3965-2)
Supplement: Supplementary file 3 — ’Supplementary_file3.zip’, Title: ’Data from GAGE’. Description: contains all real data as well as the pertinent results. (ZIP 18,698 kb) [file 12864_2017_3965_MOESM3_ESM.zip › Real data/QUAST/lineage/Bambus2/full_output/contigs_reports/nucmer_output/genome-ctg-filtered.rplot]

#-- reverse hits sorted by %sim
0 0 0
0 0 0


961642 77138 96.3213939980639
964737 74049 96.3213939980639


745553 77138 96.3536624717651
748648 74049 96.3536624717651


843546 77138 96.3536624717651
846641 74049 96.3536624717651


2554875 67122 97.1153846153846
2554977 67019 97.1153846153846


841674 78949 97.3541791942273
843336 77293 97.3541791942273


743680 78949 97.4744437763079
745342 77293 97.4744437763079


959587 78949 97.4744437763079
961249 77293 97.4744437763079


1680934 119571 97.7777777777778
1681023 119482 97.7777777777778


1680928 126974 97.8947368421053
1681022 126880 97.8947368421053


1706920 119571 97.8947368421053
1707014 119478 97.8947368421053


1680925 915205 97.979797979798
1681023 915107 97.979797979798


1680930 500691 98.9247311827957
1681022 500599 98.9247311827957


1706914 126974 98.9473684210526
1707008 126880 98.9473684210526


1680231 131763 98.9473684210526
1680325 131669 98.9473684210526


2543103 67122 98.9583333333333
2543198 67027 98.9583333333333


2550441 67122 98.9583333333333
2550535 67027 98.9583333333333


2560757 145331 98.9795918367347
2560854 145234 98.9795918367347


1680233 128483 98.989898989899
1680331 128385 98.989898989899


1706219 128483 98.989898989899
1706317 128385 98.989898989899


1706911 915205 99
1707010 915106 99


2542403 67225 99.0384615384615
2542506 67122 99.0384615384615


2552396 127071 100
2552493 126974 100


2565936 127071 100
2566033 126974 100


2549747 67219 100
2549844 67122 100


2554181 67219 100
2554278 67122 100


2564040 67219 100
2564137 67122 100


2566878 67220 100
2566976 67122 100


2564734 67122 100
2564830 67026 100


1706916 500691 100
1707008 500599 100


1706218 131762 100
1706311 131669 100
