# Supplementary material for: HiMMe: using genetic patterns as a proxy for genome assembly reliability assessment
Source: BMC Genomics. 2017 Sep 5;18:694. doi: 10.1186/s12864-017-3965-2 (PMC5584555; doi:10.1186/s12864-017-3965-2)
Supplement: Supplementary file 3 — ’Supplementary_file3.zip’, Title: ’Data from GAGE’. Description: contains all real data as well as the pertinent results. (ZIP 18,698 kb) [file 12864_2017_3965_MOESM3_ESM.zip › Real data/QUAST/lineage/Bambus2/full_output/contigs_reports/nucmer_output/genome-ctg-filtered.fplot]

#-- forward hits sorted by %sim
0 0 0
0 0 0


2516180 87466 95.3846153846154
2516374 87659 95.3846153846154


2565996 726636 95.9183673469388
2566093 726732 95.9183673469388


24992 26 95.9183673469388
25088 122 95.9183673469388


2565997 143247 96.039603960396
2566097 143346 96.039603960396


2301272 74049 96.3213939980639
2304367 77138 96.3213939980639


2306470 74049 96.3536624717651
2309565 77138 96.3536624717651


2350155 74049 96.3536624717651
2353250 77138 96.3536624717651


2549739 119475 96.9072164948454
2549835 119571 96.9072164948454


2554174 119475 96.9072164948454
2554269 119571 96.9072164948454


2542402 126873 97.0588235294118
2542503 126974 97.0588235294118


2554174 126873 97.0588235294118
2554275 126974 97.0588235294118


2304577 77293 97.4143114852676
2306239 78949 97.4143114852676


2309855 77293 97.4143114852676
2311517 78949 97.4143114852676


2353460 77293 97.5345760673482
2355122 78949 97.5345760673482


2542402 119475 97.9381443298969
2542497 119571 97.9381443298969


2549738 126872 98.0769230769231
2549841 126974 98.0769230769231


748676 33132 98.7654320987654
748756 33212 98.7654320987654


1004134 33131 98.8095238095238
1004217 33214 98.8095238095238


2564040 119483 98.876404494382
2564128 119571 98.876404494382


2566877 119481 98.9010989010989
2566967 119571 98.9010989010989


2543106 131669 98.9247311827957
2543198 131761 98.9247311827957


2550444 131669 98.9247311827957
2550535 131761 98.9247311827957


2566879 126880 98.9473684210526
2566973 126974 98.9473684210526


2554878 131669 98.9473684210526
2554971 131763 98.9473684210526


2564039 126879 98.9583333333333
2564134 126974 98.9583333333333


1680232 67026 98.9690721649485
1680328 67122 98.9690721649485


2565937 145234 98.9795918367347
2566034 145331 98.9795918367347


2552397 145234 98.9795918367347
2552494 145331 98.9795918367347


2549747 915108 98.9795918367347
2549844 915205 98.9795918367347


2554181 915108 98.9795918367347
2554278 915205 98.9795918367347


2564040 915108 98.9795918367347
2564137 915205 98.9795918367347


2554872 128385 98.989898989899
2554969 128483 98.989898989899


1680925 67122 98.989898989899
1681023 67220 98.989898989899


2542408 915107 98.989898989899
2542506 915205 98.989898989899


2566878 915107 98.989898989899
2566976 915205 98.989898989899


2549741 500594 98.989898989899
2549839 500691 98.989898989899


2543100 128385 99
2543199 128484 99


2550438 128385 99
2550536 128484 99


2567570 128385 99
2567669 128484 99


2560758 126974 100
2560857 127073 100


2564731 128385 100
2564829 128483 100


1706911 67122 100
1707012 67223 100


1706215 67023 100
1706313 67121 100


2542409 500599 100
2542501 500691 100


2554181 500599 100
2554273 500691 100


2564039 500598 100
2564132 500691 100


2566879 500599 100
2566971 500691 100


2564737 131669 100
2564833 131765 100
