# Supplementary material for: HiMMe: using genetic patterns as a proxy for genome assembly reliability assessment
Source: BMC Genomics. 2017 Sep 5;18:694. doi: 10.1186/s12864-017-3965-2 (PMC5584555; doi:10.1186/s12864-017-3965-2)
Supplement: Supplementary file 3 — ’Supplementary_file3.zip’, Title: ’Data from GAGE’. Description: contains all real data as well as the pertinent results. (ZIP 18,698 kb) [file 12864_2017_3965_MOESM3_ESM.zip › Real data/QUAST/lineage/Bambus2/full_output/contigs_reports/nucmer_output/genome-ctg-filtered.coords]

[S1] [E1] | [S2] [E2] | [LEN 1] [LEN 2] | [% IDY] | [TAGS]
=====================================================================================
35822 35919 | 1315 1412 | 98 98 | 100.00 | seq_2	14_73
5731 5830 | 1412 1313 | 100 100 | 100.00 | seq_3	14_73
10909 11006 | 1315 1412 | 98 98 | 100.00 | seq_3	14_73
5730 5827 | 2085 1988 | 98 98 | 98.98 | seq_3	228_68
10910 11007 | 1988 2085 | 98 98 | 98.98 | seq_3	228_68
10970 11070 | 1 100 | 101 100 | 96.04 | seq_3	228_68
35823 35920 | 1988 2085 | 98 98 | 98.98 | seq_2	228_68
26526 26625 | 1 100 | 100 100 | 99.00 | seq_2	421_75
33864 33962 | 1 100 | 99 100 | 99.00 | seq_2	421_75
38298 38395 | 1 99 | 98 99 | 98.99 | seq_2	421_75
9704 9802 | 1 99 | 99 99 | 100.00 | seq_3	421_75
12543 12642 | 1 100 | 100 100 | 99.00 | seq_3	421_75
1680233 1680331 | 99 1 | 99 99 | 98.99 | seq_1	421_75
1706219 1706317 | 99 1 | 99 99 | 98.99 | seq_1	421_75
25829 25932 | 6823 6926 | 104 104 | 99.04 | seq_2	431_45
33173 33270 | 6829 6926 | 98 98 | 100.00 | seq_2	431_45
37607 37704 | 6829 6926 | 98 98 | 100.00 | seq_2	431_45
9013 9110 | 6829 6926 | 98 98 | 100.00 | seq_3	431_45
11851 11949 | 6828 6926 | 99 99 | 100.00 | seq_3	431_45
1680925 1681023 | 6926 6828 | 99 99 | 98.99 | seq_1	431_45
1706911 1707012 | 6926 6825 | 102 102 | 100.00 | seq_1	431_45
25834 25932 | 3319 3417 | 99 99 | 98.99 | seq_2	4_99
33173 33270 | 3320 3417 | 98 98 | 98.98 | seq_2	4_99
37607 37704 | 3320 3417 | 98 98 | 98.98 | seq_2	4_99
9013 9110 | 3320 3417 | 98 98 | 98.98 | seq_3	4_99
11851 11949 | 3319 3417 | 99 99 | 98.99 | seq_3	4_99
1680925 1681023 | 3417 3319 | 99 99 | 97.98 | seq_1	4_99
1706911 1707010 | 3417 3318 | 100 100 | 99.00 | seq_1	4_99
10969 11066 | 1 97 | 98 97 | 95.92 | seq_3	606_44
25828 25929 | 7303 7404 | 102 102 | 97.06 | seq_2	607_87
33164 33267 | 7302 7404 | 104 103 | 98.08 | seq_2	607_87
37600 37701 | 7303 7404 | 102 102 | 97.06 | seq_2	607_87
9012 9107 | 7309 7404 | 96 96 | 98.96 | seq_3	607_87
11852 11946 | 7310 7404 | 95 95 | 98.95 | seq_3	607_87
1680928 1681022 | 7404 7310 | 95 95 | 97.89 | seq_1	607_87
1706914 1707008 | 7404 7310 | 95 95 | 98.95 | seq_1	607_87
745553 748648 | 3092 3 | 3096 3090 | 96.35 | seq_1	617_88
843546 846641 | 3092 3 | 3096 3090 | 96.35 | seq_1	617_88
961642 964737 | 3092 3 | 3096 3090 | 96.32 | seq_1	617_88
2301272 2304367 | 3 3092 | 3096 3090 | 96.32 | seq_1	617_88
2306470 2309565 | 3 3092 | 3096 3090 | 96.35 | seq_1	617_88
2350155 2353250 | 3 3092 | 3096 3090 | 96.35 | seq_1	617_88
743680 745342 | 1802 146 | 1663 1657 | 97.47 | seq_1	620_5
841674 843336 | 1802 146 | 1663 1657 | 97.35 | seq_1	620_5
959587 961249 | 1802 146 | 1663 1657 | 97.47 | seq_1	620_5
2304577 2306239 | 146 1802 | 1663 1657 | 97.41 | seq_1	620_5
2309855 2311517 | 146 1802 | 1663 1657 | 97.41 | seq_1	620_5
2353460 2355122 | 146 1802 | 1663 1657 | 97.53 | seq_1	620_5
1680232 1680328 | 33793 33889 | 97 97 | 98.97 | seq_1	scf1_16_53
1706215 1706313 | 33790 33888 | 99 99 | 100.00 | seq_1	scf1_16_53
26529 26624 | 33889 33794 | 96 96 | 98.96 | seq_2	scf1_16_53
33867 33961 | 33889 33794 | 95 96 | 98.96 | seq_2	scf1_16_53
38301 38403 | 33889 33786 | 103 104 | 97.12 | seq_2	scf1_16_53
9707 9803 | 33889 33793 | 97 97 | 100.00 | seq_3	scf1_16_53
1680934 1681023 | 1 90 | 90 90 | 97.78 | seq_1	scf1_17_30
1706920 1707014 | 1 94 | 95 94 | 97.89 | seq_1	scf1_17_30
25828 25923 | 97 1 | 96 97 | 97.94 | seq_2	scf1_17_30
33165 33261 | 97 1 | 97 97 | 96.91 | seq_2	scf1_17_30
37600 37695 | 97 1 | 96 97 | 96.91 | seq_2	scf1_17_30
9013 9101 | 89 1 | 89 89 | 98.88 | seq_3	scf1_17_30
11850 11940 | 91 1 | 91 91 | 98.90 | seq_3	scf1_17_30
1680930 1681022 | 24989 24897 | 93 93 | 98.92 | seq_1	scf1_20_28
1706916 1707008 | 24989 24897 | 93 93 | 100.00 | seq_1	scf1_20_28
25835 25927 | 24897 24989 | 93 93 | 100.00 | seq_2	scf1_20_28
33167 33265 | 24892 24989 | 99 98 | 98.99 | seq_2	scf1_20_28
37607 37699 | 24897 24989 | 93 93 | 100.00 | seq_2	scf1_20_28
9012 9105 | 24896 24989 | 94 94 | 100.00 | seq_3	scf1_20_28
11852 11944 | 24897 24989 | 93 93 | 100.00 | seq_3	scf1_20_28
26532 26624 | 1 93 | 93 93 | 98.92 | seq_2	scf1_21_13
33870 33961 | 1 93 | 92 93 | 98.92 | seq_2	scf1_21_13
38304 38397 | 1 95 | 94 95 | 98.95 | seq_2	scf1_21_13
9710 9806 | 1 97 | 97 97 | 100.00 | seq_3	scf1_21_13
1680231 1680325 | 95 1 | 95 95 | 98.95 | seq_1	scf1_21_13
1706218 1706311 | 94 1 | 94 94 | 100.00 | seq_1	scf1_21_13
2516180 2516374 | 24534 24341 | 195 194 | 95.38 | seq_1	scf1_22_101
24992 25088 | 26 122 | 97 97 | 95.92 | seq_1	scf2_1_4
748676 748756 | 13661 13741 | 81 81 | 98.77 | seq_1	scf2_27_71
1004134 1004217 | 13660 13743 | 84 84 | 98.81 | seq_1	scf2_27_71
