# Supplementary material for: HiMMe: using genetic patterns as a proxy for genome assembly reliability assessment
Source: BMC Genomics. 2017 Sep 5;18:694. doi: 10.1186/s12864-017-3965-2 (PMC5584555; doi:10.1186/s12864-017-3965-2)
Supplement: Supplementary file 3 — ’Supplementary_file3.zip’, Title: ’Data from GAGE’. Description: contains all real data as well as the pertinent results. (ZIP 18,698 kb) [file 12864_2017_3965_MOESM3_ESM.zip › Real data/QUAST/lineage/Bambus2/full_output/contigs_reports/nucmer_output/genome-ctg-filtered.filter]

/var/www/quast/data/results/jabante1_at_jhu.edu/18_Jun_2017_14_06_25_919335/full_output/quast_corrected_input/staphylococcus_saprophyticus.fa /var/www/quast/data/results/jabante1_at_jhu.edu/18_Jun_2017_14_06_25_919335/full_output/quast_corrected_input/genome-ctg-filtered.fasta
NUCMER
>seq_3 14_73 22870 1412
5731 5830 1412 1313 0 0 0
0
>seq_3 228_68 22870 2085
10910 11007 1988 2085 1 1 0
0
10970 11070 1 100 4 4 0
72
0
>seq_3 421_75 22870 3285
9704 9802 1 99 0 0 0
0
>seq_1 431_45 2516575 6926
1706911 1707012 6926 6825 0 0 0
0
>seq_2 607_87 38454 7404
33164 33267 7302 7404 2 2 0
8
0
>seq_1 617_88 2516575 3102
2350155 2353250 3 3092 113 113 0
-97
4
6
1
1
35
25
1
-1377
333
821
-5
0
>seq_1 620_5 2516575 1875
2353460 2355122 146 1802 41 41 0
26
11
127
1464
1
25
0
>seq_1 scf1_16_53 2516575 33889
1706215 1706313 33790 33888 0 0 0
0
>seq_2 scf1_17_30 38454 7573
25828 25923 97 1 2 2 0
-6
0
>seq_3 scf1_21_13 22870 11579
9710 9806 1 97 0 0 0
0
>seq_1 scf1_22_101 2516575 32978
2516180 2516374 24534 24341 9 9 0
179
0
>seq_1 scf2_1_4 2516575 19472
24992 25088 26 122 4 4 0
23
-3
0
>seq_1 scf2_27_71 2516575 13763
1004134 1004217 13660 13743 1 1 0
0
