# Supplementary material for: HiMMe: using genetic patterns as a proxy for genome assembly reliability assessment
Source: BMC Genomics. 2017 Sep 5;18:694. doi: 10.1186/s12864-017-3965-2 (PMC5584555; doi:10.1186/s12864-017-3965-2)
Supplement: Supplementary file 3 — ’Supplementary_file3.zip’, Title: ’Data from GAGE’. Description: contains all real data as well as the pertinent results. (ZIP 18,698 kb) [file 12864_2017_3965_MOESM3_ESM.zip › Real data/QUAST/lineage/Bambus2/full_output/contigs_reports/all_alignments_genome-ctg-filtered.tsv]

S1	E1	S2	E2	Reference	Contig	IDY	Ambiguous	Best_group
CONTIG	scf4_2_1	9411	unaligned
CONTIG	621_2	1488	unaligned
CONTIG	scf1_3_3	6627	unaligned
24992	25088	26	122	seq_1	scf2_1_4	95.92		True
CONTIG	scf2_1_4	19472	correct_unaligned
2353460	2355122	146	1802	seq_1	620_5	97.53		True
CONTIG	620_5	1875	correct
CONTIG	scf1_23_6	814	unaligned
CONTIG	scf1_11_7	24102	unaligned
CONTIG	scf2_44_8	48851	unaligned
CONTIG	scf4_5_9	18535	unaligned
CONTIG	scf1_18_10	1932	unaligned
CONTIG	scf1_2_11	4811	unaligned
CONTIG	scf2_16_12	6957	unaligned
9710	9806	1	97	seq_3	scf1_21_13	100.0		True
CONTIG	scf1_21_13	11579	correct_unaligned
CONTIG	scf2_24_14	97393	unaligned
CONTIG	scf1_30_15	280	unaligned
CONTIG	scf2_28_16	21119	unaligned
CONTIG	scf2_10_17	56501	unaligned
CONTIG	scf1_35_18	19705	unaligned
CONTIG	scf1_19_19	3539	unaligned
CONTIG	scf1_26_20	35058	unaligned
CONTIG	scf1_0_21	31251	unaligned
CONTIG	scf5_0_22	37884	unaligned
CONTIG	scf2_12_23	10369	unaligned
CONTIG	scf1_31_24	43197	unaligned
CONTIG	scf4_6_25	1260	unaligned
CONTIG	scf1_1_26	17074	unaligned
CONTIG	scf1_27_27	102383	unaligned
33167	33265	24892	24989	seq_2	scf1_20_28	98.99		True
CONTIG	scf1_20_28	24989	correct_unaligned
CONTIG	scf4_0_29	3491	unaligned
25828	25923	97	1	seq_2	scf1_17_30	97.94		True
CONTIG	scf1_17_30	7573	correct_unaligned
CONTIG	scf4_1_31	24428	unaligned
CONTIG	scf1_29_32	8076	unaligned
CONTIG	scf2_37_33	49345	unaligned
CONTIG	scf2_26_34	26883	unaligned
CONTIG	scf1_28_35	3330	unaligned
CONTIG	scf2_40_36	6483	unaligned
CONTIG	scf2_33_37	36814	unaligned
CONTIG	scf2_2_38	1682	unaligned
CONTIG	scf2_8_39	5235	unaligned
CONTIG	scf2_32_40	7156	unaligned
CONTIG	scf1_8_41	1312	unaligned
CONTIG	scf2_11_42	1030	unaligned
CONTIG	scf2_21_43	81869	unaligned
10969	11066	1	97	seq_3	606_44	95.92		True
CONTIG	606_44	1032	correct_unaligned
25829	25932	6823	6926	seq_2	431_45	99.04		True
CONTIG	431_45	6926	correct_unaligned
CONTIG	scf2_46_46	55710	unaligned
CONTIG	scf6_0_47	465	unaligned
CONTIG	scf2_36_48	2461	unaligned
CONTIG	scf2_17_49	7399	unaligned
CONTIG	507_50	1447	unaligned
CONTIG	scf2_39_51	34744	unaligned
CONTIG	scf2_38_52	2895	unaligned
38301	38403	33889	33786	seq_2	scf1_16_53	97.12		True
CONTIG	scf1_16_53	33889	correct_unaligned
CONTIG	scf2_0_54	31886	unaligned
CONTIG	scf2_7_55	591	unaligned
CONTIG	scf4_4_56	31008	unaligned
CONTIG	scf4_3_57	30405	unaligned
CONTIG	scf1_5_58	21276	unaligned
CONTIG	scf1_32_59	101106	unaligned
CONTIG	scf2_6_60	11437	unaligned
CONTIG	scf1_9_61	1759	unaligned
CONTIG	scf2_35_62	3613	unaligned
CONTIG	scf1_4_63	55301	unaligned
CONTIG	scf2_45_64	3101	unaligned
CONTIG	scf2_13_65	50192	unaligned
CONTIG	scf2_22_66	1566	unaligned
CONTIG	scf1_34_67	367	unaligned
5730	5827	2085	1988	seq_3	228_68	98.98		True
CONTIG	228_68	2085	correct_unaligned
CONTIG	scf2_5_69	5465	unaligned
CONTIG	scf1_12_70	605	unaligned
1004134	1004217	13660	13743	seq_1	scf2_27_71	98.81		True
CONTIG	scf2_27_71	13763	correct_unaligned
CONTIG	scf2_3_72	668	unaligned
5731	5830	1412	1313	seq_3	14_73	100.0		True
CONTIG	14_73	1412	correct_unaligned
CONTIG	scf4_7_74	48730	unaligned
26526	26625	1	100	seq_2	421_75	99.0		True
CONTIG	421_75	3285	correct_unaligned
CONTIG	scf2_41_76	5083	unaligned
CONTIG	scf2_20_77	15890	unaligned
CONTIG	scf2_30_78	22984	unaligned
CONTIG	scf3_1_79	40128	unaligned
CONTIG	scf1_6_80	21702	unaligned
CONTIG	scf2_19_81	13751	unaligned
CONTIG	scf1_10_82	800	unaligned
CONTIG	scf2_43_83	931	unaligned
CONTIG	scf3_2_84	1582	unaligned
CONTIG	scf3_0_85	35491	unaligned
CONTIG	scf1_15_86	49922	unaligned
33164	33267	7302	7404	seq_2	607_87	98.08		True
CONTIG	607_87	7404	correct_unaligned
745553	748648	3092	3	seq_1	617_88	96.35		True
CONTIG	617_88	3102	correct
CONTIG	scf3_3_89	31252	unaligned
CONTIG	scf1_13_90	147858	unaligned
CONTIG	scf2_14_91	11759	unaligned
CONTIG	scf2_42_92	26702	unaligned
CONTIG	scf1_7_93	1406	unaligned
CONTIG	scf2_9_94	18640	unaligned
CONTIG	scf2_29_95	95704	unaligned
CONTIG	scf4_8_96	4077	unaligned
CONTIG	scf1_25_97	32181	unaligned
CONTIG	scf2_34_98	6459	unaligned
1706911	1707010	3417	3318	seq_1	4_99	99.0		True
CONTIG	4_99	3417	correct_unaligned
CONTIG	scf2_31_100	35518	unaligned
2516180	2516374	24534	24341	seq_1	scf1_22_101	95.38		True
CONTIG	scf1_22_101	32978	correct_unaligned
CONTIG	scf2_4_102	18993	unaligned
CONTIG	scf2_23_103	39604	unaligned
CONTIG	scf1_24_104	54512	unaligned
CONTIG	scf1_14_105	7709	unaligned
