# Supplementary material for: HiMMe: using genetic patterns as a proxy for genome assembly reliability assessment
Source: BMC Genomics. 2017 Sep 5;18:694. doi: 10.1186/s12864-017-3965-2 (PMC5584555; doi:10.1186/s12864-017-3965-2)
Supplement: Supplementary file 3 — ’Supplementary_file3.zip’, Title: ’Data from GAGE’. Description: contains all real data as well as the pertinent results. (ZIP 18,698 kb) [file 12864_2017_3965_MOESM3_ESM.zip › Real data/QUAST/lineage/Bambus2/full_output/contigs_reports/contigs_report_genome-ctg-filtered.unaligned.info]

Contig	Total_length	Unaligned_length	Unaligned_type	Unaligned_parts
scf4_2_1	9411	9411	full	1-9411
621_2	1488	1488	full	1-1488
scf1_3_3	6627	6627	full	1-6627
scf2_1_4	19472	19375	partial	1-25,123-19472
scf1_23_6	814	814	full	1-814
scf1_11_7	24102	24102	full	1-24102
scf2_44_8	48851	48851	full	1-48851
scf4_5_9	18535	18535	full	1-18535
scf1_18_10	1932	1932	full	1-1932
scf1_2_11	4811	4811	full	1-4811
scf2_16_12	6957	6957	full	1-6957
scf1_21_13	11579	11482	partial	98-11579
scf2_24_14	97393	97393	full	1-97393
scf1_30_15	280	280	full	1-280
scf2_28_16	21119	21119	full	1-21119
scf2_10_17	56501	56501	full	1-56501
scf1_35_18	19705	19705	full	1-19705
scf1_19_19	3539	3539	full	1-3539
scf1_26_20	35058	35058	full	1-35058
scf1_0_21	31251	31251	full	1-31251
scf5_0_22	37884	37884	full	1-37884
scf2_12_23	10369	10369	full	1-10369
scf1_31_24	43197	43197	full	1-43197
scf4_6_25	1260	1260	full	1-1260
scf1_1_26	17074	17074	full	1-17074
scf1_27_27	102383	102383	full	1-102383
scf1_20_28	24989	24891	partial	1-24891
scf4_0_29	3491	3491	full	1-3491
scf1_17_30	7573	7476	partial	98-7573
scf4_1_31	24428	24428	full	1-24428
scf1_29_32	8076	8076	full	1-8076
scf2_37_33	49345	49345	full	1-49345
scf2_26_34	26883	26883	full	1-26883
scf1_28_35	3330	3330	full	1-3330
scf2_40_36	6483	6483	full	1-6483
scf2_33_37	36814	36814	full	1-36814
scf2_2_38	1682	1682	full	1-1682
scf2_8_39	5235	5235	full	1-5235
scf2_32_40	7156	7156	full	1-7156
scf1_8_41	1312	1312	full	1-1312
scf2_11_42	1030	1030	full	1-1030
scf2_21_43	81869	81869	full	1-81869
606_44	1032	935	partial	98-1032
431_45	6926	6822	partial	1-6822
scf2_46_46	55710	55710	full	1-55710
scf6_0_47	465	465	full	1-465
scf2_36_48	2461	2461	full	1-2461
scf2_17_49	7399	7399	full	1-7399
507_50	1447	1447	full	1-1447
scf2_39_51	34744	34744	full	1-34744
scf2_38_52	2895	2895	full	1-2895
scf1_16_53	33889	33785	partial	1-33785
scf2_0_54	31886	31886	full	1-31886
scf2_7_55	591	591	full	1-591
scf4_4_56	31008	31008	full	1-31008
scf4_3_57	30405	30405	full	1-30405
scf1_5_58	21276	21276	full	1-21276
scf1_32_59	101106	101106	full	1-101106
scf2_6_60	11437	11437	full	1-11437
scf1_9_61	1759	1759	full	1-1759
scf2_35_62	3613	3613	full	1-3613
scf1_4_63	55301	55301	full	1-55301
scf2_45_64	3101	3101	full	1-3101
scf2_13_65	50192	50192	full	1-50192
scf2_22_66	1566	1566	full	1-1566
scf1_34_67	367	367	full	1-367
228_68	2085	1987	partial	1-1987
scf2_5_69	5465	5465	full	1-5465
scf1_12_70	605	605	full	1-605
scf2_27_71	13763	13679	partial	1-13659,13744-13763
scf2_3_72	668	668	full	1-668
14_73	1412	1312	partial	1-1312
scf4_7_74	48730	48730	full	1-48730
421_75	3285	3185	partial	101-3285
scf2_41_76	5083	5083	full	1-5083
scf2_20_77	15890	15890	full	1-15890
scf2_30_78	22984	22984	full	1-22984
scf3_1_79	40128	40128	full	1-40128
scf1_6_80	21702	21702	full	1-21702
scf2_19_81	13751	13751	full	1-13751
scf1_10_82	800	800	full	1-800
scf2_43_83	931	931	full	1-931
scf3_2_84	1582	1582	full	1-1582
scf3_0_85	35491	35491	full	1-35491
scf1_15_86	49922	49922	full	1-49922
607_87	7404	7301	partial	1-7301
scf3_3_89	31252	31252	full	1-31252
scf1_13_90	147858	147858	full	1-147858
scf2_14_91	11759	11759	full	1-11759
scf2_42_92	26702	26702	full	1-26702
scf1_7_93	1406	1406	full	1-1406
scf2_9_94	18640	18640	full	1-18640
scf2_29_95	95704	95704	full	1-95704
scf4_8_96	4077	4077	full	1-4077
scf1_25_97	32181	32181	full	1-32181
scf2_34_98	6459	6459	full	1-6459
4_99	3417	3317	partial	1-3317
scf2_31_100	35518	35518	full	1-35518
scf1_22_101	32978	32784	partial	1-24340,24535-32978
scf2_4_102	18993	18993	full	1-18993
scf2_23_103	39604	39604	full	1-39604
scf1_24_104	54512	54512	full	1-54512
scf1_14_105	7709	7709	full	1-7709
