# Supplementary material for: HiMMe: using genetic patterns as a proxy for genome assembly reliability assessment
Source: BMC Genomics. 2017 Sep 5;18:694. doi: 10.1186/s12864-017-3965-2 (PMC5584555; doi:10.1186/s12864-017-3965-2)
Supplement: Supplementary file 3 — ’Supplementary_file3.zip’, Title: ’Data from GAGE’. Description: contains all real data as well as the pertinent results. (ZIP 18,698 kb) [file 12864_2017_3965_MOESM3_ESM.zip › Real data/QUAST/lineage/Bambus2/full_output/contigs_reports/misassemblies_report.txt]

Assembly                     genome.ctg.filtered
# misassemblies              0                  
    # relocations            0                  
    # translocations         0                  
    # inversions             0                  
# misassembled contigs       0                  
Misassembled contigs length  0                  
# local misassemblies        0                  
# unaligned mis. contigs     0                  
# mismatches                 157                
# indels                     21                 
    # indels (<= 5 bp)       21                 
    # indels (> 5 bp)        0                  
Indels length                25                 
