# Supplementary material for: HiMMe: using genetic patterns as a proxy for genome assembly reliability assessment
Source: BMC Genomics. 2017 Sep 5;18:694. doi: 10.1186/s12864-017-3965-2 (PMC5584555; doi:10.1186/s12864-017-3965-2)
Supplement: Supplementary file 3 — ’Supplementary_file3.zip’, Title: ’Data from GAGE’. Description: contains all real data as well as the pertinent results. (ZIP 18,698 kb) [file 12864_2017_3965_MOESM3_ESM.zip › Real data/QUAST/lineage/SGA/full_output/genome_stats/genome-ctg-filtered_gaps.txt]

seq_1
1 25016
25096 745212
745343 745552
748537 965668
965849 966259
966419 1003688
1003775 1003859
1003947 1004135
1004288 1680352
1680603 1680681
1681010 1706497
1707011 2353496
2355123 2516179
2516375 2516575
seq_3
1 5683
5831 7540
7733 9250
9359 9434
9807 10909
11072 12507
12624 22870
seq_2
1 25827
26034 26128
26410 26524
26626 33163
33273 33365
33597 33727
33844 35822
35965 38300
38404 38454
