# Supplementary material for: HiMMe: using genetic patterns as a proxy for genome assembly reliability assessment
Source: BMC Genomics. 2017 Sep 5;18:694. doi: 10.1186/s12864-017-3965-2 (PMC5584555; doi:10.1186/s12864-017-3965-2)
Supplement: Supplementary file 3 — ’Supplementary_file3.zip’, Title: ’Data from GAGE’. Description: contains all real data as well as the pertinent results. (ZIP 18,698 kb) [file 12864_2017_3965_MOESM3_ESM.zip › Real data/QUAST/lineage/SGA/full_output/report.tex]

\documentclass[12pt,a4paper]{article}
\begin{document}
\begin{table}[ht]
\begin{center}
\caption{All statistics are based on contigs of size $\geq$ 0 bp, unless otherwise noted (e.g., "\# contigs ($\geq$ 0 bp)" and "Total length ($\geq$ 0 bp)" include all contigs).}
\begin{tabular}{|l*{1}{|r}|}
\hline
Assembly & genome.ctg.filtered \\ \hline
\# contigs ($\geq$ 0 bp) & 6854 \\ \hline
\# contigs ($\geq$ 1000 bp) & 764 \\ \hline
\# contigs ($\geq$ 5000 bp) & 147 \\ \hline
\# contigs ($\geq$ 10000 bp) & 20 \\ \hline
\# contigs ($\geq$ 25000 bp) & 0 \\ \hline
\# contigs ($\geq$ 50000 bp) & 0 \\ \hline
Total length ($\geq$ 0 bp) & 3448095 \\ \hline
Total length ($\geq$ 1000 bp) & 2583186 \\ \hline
Total length ($\geq$ 5000 bp) & 1097906 \\ \hline
Total length ($\geq$ 10000 bp) & 264524 \\ \hline
Total length ($\geq$ 25000 bp) & 0 \\ \hline
Total length ($\geq$ 50000 bp) & 0 \\ \hline
\# contigs & 6854 \\ \hline
Largest contig & 16870 \\ \hline
Total length & 3448095 \\ \hline
Reference length & 2577899 \\ \hline
GC (\%) & 31.99 \\ \hline
Reference GC (\%) & 33.19 \\ \hline
N50 & 3144 \\ \hline
NG50 & 4404 \\ \hline
N75 & 991 \\ \hline
NG75 & 2585 \\ \hline
L50 & 304 \\ \hline
LG50 & 188 \\ \hline
L75 & 767 \\ \hline
LG75 & 378 \\ \hline
\# misassemblies & 0 \\ \hline
\# misassembled contigs & 0 \\ \hline
Misassembled contigs length & 0 \\ \hline
\# local misassemblies & 0 \\ \hline
\# unaligned mis. contigs & 0 \\ \hline
\# unaligned contigs & 6660 + 4 part \\ \hline
Unaligned length & 3420764 \\ \hline
Genome fraction (\%) & 0.354 \\ \hline
Duplication ratio & 2.991 \\ \hline
\# N's per 100 kbp & 0.00 \\ \hline
\# mismatches per 100 kbp & 2101.12 \\ \hline
\# indels per 100 kbp & 207.92 \\ \hline
Largest alignment & 2981 \\ \hline
Total aligned length & 25704 \\ \hline
NGA50 & - \\ \hline
\end{tabular}
\end{center}
\end{table}
\end{document}
