# Supplementary material for: HiMMe: using genetic patterns as a proxy for genome assembly reliability assessment
Source: BMC Genomics. 2017 Sep 5;18:694. doi: 10.1186/s12864-017-3965-2 (PMC5584555; doi:10.1186/s12864-017-3965-2)
Supplement: Supplementary file 3 — ’Supplementary_file3.zip’, Title: ’Data from GAGE’. Description: contains all real data as well as the pertinent results. (ZIP 18,698 kb) [file 12864_2017_3965_MOESM3_ESM.zip › Real data/QUAST/lineage/SGA/full_output/report.txt]

Assembly                     genome.ctg.filtered
# contigs (>= 0 bp)          6854               
# contigs (>= 1000 bp)       764                
# contigs (>= 5000 bp)       147                
# contigs (>= 10000 bp)      20                 
# contigs (>= 25000 bp)      0                  
# contigs (>= 50000 bp)      0                  
Total length (>= 0 bp)       3448095            
Total length (>= 1000 bp)    2583186            
Total length (>= 5000 bp)    1097906            
Total length (>= 10000 bp)   264524             
Total length (>= 25000 bp)   0                  
Total length (>= 50000 bp)   0                  
# contigs                    6854               
Largest contig               16870              
Total length                 3448095            
Reference length             2577899            
GC (%)                       31.99              
Reference GC (%)             33.19              
N50                          3144               
NG50                         4404               
N75                          991                
NG75                         2585               
L50                          304                
LG50                         188                
L75                          767                
LG75                         378                
# misassemblies              0                  
# misassembled contigs       0                  
Misassembled contigs length  0                  
# local misassemblies        0                  
# unaligned mis. contigs     0                  
# unaligned contigs          6660 + 4 part      
Unaligned length             3420764            
Genome fraction (%)          0.354              
Duplication ratio            2.991              
# N's per 100 kbp            0.00               
# mismatches per 100 kbp     2101.12            
# indels per 100 kbp         207.92             
Largest alignment            2981               
Total aligned length         25704              
NGA50                        -                  
