# Supplementary material for: HiMMe: using genetic patterns as a proxy for genome assembly reliability assessment
Source: BMC Genomics. 2017 Sep 5;18:694. doi: 10.1186/s12864-017-3965-2 (PMC5584555; doi:10.1186/s12864-017-3965-2)
Supplement: Supplementary file 3 — ’Supplementary_file3.zip’, Title: ’Data from GAGE’. Description: contains all real data as well as the pertinent results. (ZIP 18,698 kb) [file 12864_2017_3965_MOESM3_ESM.zip › Real data/QUAST/lineage/SGA/full_output/report.tsv]

Assembly	genome.ctg.filtered
# contigs (>= 0 bp)	6854
# contigs (>= 1000 bp)	764
# contigs (>= 5000 bp)	147
# contigs (>= 10000 bp)	20
# contigs (>= 25000 bp)	0
# contigs (>= 50000 bp)	0
Total length (>= 0 bp)	3448095
Total length (>= 1000 bp)	2583186
Total length (>= 5000 bp)	1097906
Total length (>= 10000 bp)	264524
Total length (>= 25000 bp)	0
Total length (>= 50000 bp)	0
# contigs	6854
Largest contig	16870
Total length	3448095
Reference length	2577899
GC (%)	31.99
Reference GC (%)	33.19
N50	3144
NG50	4404
N75	991
NG75	2585
L50	304
LG50	188
L75	767
LG75	378
# misassemblies	0
# misassembled contigs	0
Misassembled contigs length	0
# local misassemblies	0
# unaligned mis. contigs	0
# unaligned contigs	6660 + 4 part
Unaligned length	3420764
Genome fraction (%)	0.354
Duplication ratio	2.991
# N's per 100 kbp	0.00
# mismatches per 100 kbp	2101.12
# indels per 100 kbp	207.92
Largest alignment	2981
Total aligned length	25704
NGA50	-
