# Supplementary material for: HiMMe: using genetic patterns as a proxy for genome assembly reliability assessment
Source: BMC Genomics. 2017 Sep 5;18:694. doi: 10.1186/s12864-017-3965-2 (PMC5584555; doi:10.1186/s12864-017-3965-2)
Supplement: Supplementary file 3 — ’Supplementary_file3.zip’, Title: ’Data from GAGE’. Description: contains all real data as well as the pertinent results. (ZIP 18,698 kb) [file 12864_2017_3965_MOESM3_ESM.zip › Real data/QUAST/lineage/SGA/full_output/contigs_reports/contigs_report_genome-ctg-filtered.stdout]

gnuplot 5.0 patchlevel 1
Aligning contigs to reference...
	Aligning contigs to the reference
Parsing coords...
Loading reference...
	Loaded [seq_1]
	Loaded [seq_2]
	Loaded [seq_3]
Loading SNPs...
	Total Regions: 3
	Total Region Length: 2577899
Analyzing contigs...
CONTIG: contig-6453_101_0_1 (101bp)
		This contig is unaligned. (101 bp)
		Unaligned bases: 101 total: 101

CONTIG: contig-5911_3723_0_2 (3723bp)
		This contig is unaligned. (3723 bp)
		Unaligned bases: 3723 total: 3824

CONTIG: contig-6819_101_0_3 (101bp)
		This contig is unaligned. (101 bp)
		Unaligned bases: 101 total: 3925

CONTIG: contig-4333_102_0_4 (102bp)
		This contig is unaligned. (102 bp)
		Unaligned bases: 102 total: 4027

CONTIG: contig-4031_127_0_5 (127bp)
		This contig is unaligned. (127 bp)
		Unaligned bases: 127 total: 4154

CONTIG: contig-222_101_0_6 (101bp)
		This contig is unaligned. (101 bp)
		Unaligned bases: 101 total: 4255

CONTIG: contig-1820_219_0_7 (219bp)
		This contig is unaligned. (219 bp)
		Unaligned bases: 219 total: 4474

CONTIG: contig-2539_126_0_8 (126bp)
		This contig is unaligned. (126 bp)
		Unaligned bases: 126 total: 4600

CONTIG: contig-340_128_0_9 (128bp)
		This contig is unaligned. (128 bp)
		Unaligned bases: 128 total: 4728

CONTIG: contig-1547_102_0_10 (102bp)
		This contig is unaligned. (102 bp)
		Unaligned bases: 102 total: 4830

CONTIG: contig-4218_101_0_11 (101bp)
		This contig is unaligned. (101 bp)
		Unaligned bases: 101 total: 4931

CONTIG: contig-490_108_0_12 (108bp)
		This contig is unaligned. (108 bp)
		Unaligned bases: 108 total: 5039

CONTIG: contig-3191_101_0_13 (101bp)
		This contig is unaligned. (101 bp)
		Unaligned bases: 101 total: 5140

CONTIG: contig-712_103_0_14 (103bp)
		This contig is unaligned. (103 bp)
		Unaligned bases: 103 total: 5243

CONTIG: contig-3740_101_0_15 (101bp)
		This contig is unaligned. (101 bp)
		Unaligned bases: 101 total: 5344

CONTIG: contig-4238_101_0_16 (101bp)
		This contig is unaligned. (101 bp)
		Unaligned bases: 101 total: 5445

CONTIG: contig-2302_101_0_17 (101bp)
		This contig is unaligned. (101 bp)
		Unaligned bases: 101 total: 5546

CONTIG: contig-4728_103_0_18 (103bp)
		This contig is unaligned. (103 bp)
		Unaligned bases: 103 total: 5649

CONTIG: contig-689_122_0_19 (122bp)
		This contig is unaligned. (122 bp)
		Unaligned bases: 122 total: 5771

CONTIG: contig-4586_101_0_20 (101bp)
		This contig is unaligned. (101 bp)
		Unaligned bases: 101 total: 5872

CONTIG: contig-2685_104_0_21 (104bp)
		This contig is unaligned. (104 bp)
		Unaligned bases: 104 total: 5976

CONTIG: contig-2694_157_0_22 (157bp)
Best alignment score: 156.0 (LEN: 157, IDY: 99.36)
		Skipping these alignments as insignificant (option --ambiguity-score is set to "0.99"):
			Skipping alignment 1680599 1680755 | 157 1 | 157 157 | 98.09 | seq_1 contig-2694_157_0_22
		This contig has 6 significant alignments. [An ambiguously mapped contig]
		Using only first of these alignment (option --ambiguity-usage is set to "one"):
			Alignment: 33440 33596 | 1 157 | 157 157 | 99.36 | seq_2 contig-2694_157_0_22
			Skipping alignment 37874 38030 | 1 157 | 157 157 | 99.36 | seq_2 contig-2694_157_0_22
			Skipping alignment 9280 9436 | 1 157 | 157 157 | 99.36 | seq_3 contig-2694_157_0_22
			Skipping alignment 12119 12275 | 1 157 | 157 157 | 99.36 | seq_3 contig-2694_157_0_22
			Skipping alignment 1706585 1706741 | 157 1 | 157 157 | 99.36 | seq_1 contig-2694_157_0_22
			Skipping alignment 26102 26258 | 1 157 | 157 157 | 98.73 | seq_2 contig-2694_157_0_22

CONTIG: contig-5383_101_0_23 (101bp)
		This contig is unaligned. (101 bp)
		Unaligned bases: 101 total: 6077

CONTIG: contig-1628_181_0_24 (181bp)
		This contig is unaligned. (181 bp)
		Unaligned bases: 181 total: 6258

CONTIG: contig-4528_105_0_25 (105bp)
		This contig is unaligned. (105 bp)
		Unaligned bases: 105 total: 6363

CONTIG: contig-3452_149_0_26 (149bp)
		This contig is unaligned. (149 bp)
		Unaligned bases: 149 total: 6512

CONTIG: contig-3095_101_0_27 (101bp)
		This contig is unaligned. (101 bp)
		Unaligned bases: 101 total: 6613

CONTIG: contig-6037_104_0_28 (104bp)
		This contig is unaligned. (104 bp)
		Unaligned bases: 104 total: 6717

CONTIG: contig-3056_346_0_29 (346bp)
		This contig is unaligned. (346 bp)
		Unaligned bases: 346 total: 7063

CONTIG: contig-4995_101_0_30 (101bp)
		This contig is unaligned. (101 bp)
		Unaligned bases: 101 total: 7164

CONTIG: contig-230_102_0_31 (102bp)
		This contig is unaligned. (102 bp)
		Unaligned bases: 102 total: 7266

CONTIG: contig-3965_102_0_32 (102bp)
		This contig is unaligned. (102 bp)
		Unaligned bases: 102 total: 7368

CONTIG: contig-4595_133_0_33 (133bp)
		This contig is unaligned. (133 bp)
		Unaligned bases: 133 total: 7501

CONTIG: contig-3681_968_0_34 (968bp)
		This contig is unaligned. (968 bp)
		Unaligned bases: 968 total: 8469

CONTIG: contig-2499_101_0_35 (101bp)
		This contig is unaligned. (101 bp)
		Unaligned bases: 101 total: 8570

CONTIG: contig-9_165_0_36 (165bp)
Best alignment score: 116.1 (LEN: 122, IDY: 95.16)
			Skipping redundant alignments after choosing the best set of alignments
		Skipping redundant alignment 843213 843336 | 1 122 | 124 122 | 95.16 | seq_1 contig-9_165_0_36
		Skipping redundant alignment 961126 961249 | 1 122 | 124 122 | 95.16 | seq_1 contig-9_165_0_36
		Skipping redundant alignment 2304577 2304700 | 122 1 | 124 122 | 95.16 | seq_1 contig-9_165_0_36
		Skipping redundant alignment 2309855 2309978 | 122 1 | 124 122 | 95.16 | seq_1 contig-9_165_0_36
		Skipping redundant alignment 2353460 2353583 | 122 1 | 124 122 | 95.16 | seq_1 contig-9_165_0_36
		This contig has several significant sets of alignments. [An ambiguously mapped contig]
		Using only the very best set (option --ambiguity-usage is set to "one").
			The best set is below. Score: 116.1, number of alignments: 1, unaligned bases: 43
		Alignment: 745219 745342 | 1 122 | 124 122 | 95.16 | seq_1 contig-9_165_0_36

CONTIG: contig-2742_300_0_37 (300bp)
		This contig is unaligned. (300 bp)
		Unaligned bases: 300 total: 8870

CONTIG: contig-3770_102_0_38 (102bp)
		This contig is unaligned. (102 bp)
		Unaligned bases: 102 total: 8972

CONTIG: contig-284_101_0_39 (101bp)
		This contig is unaligned. (101 bp)
		Unaligned bases: 101 total: 9073

CONTIG: contig-3324_110_0_40 (110bp)
		This contig is unaligned. (110 bp)
		Unaligned bases: 110 total: 9183

CONTIG: contig-6314_101_0_41 (101bp)
		This contig is unaligned. (101 bp)
		Unaligned bases: 101 total: 9284

CONTIG: contig-3494_129_0_42 (129bp)
		This contig is unaligned. (129 bp)
		Unaligned bases: 129 total: 9413

CONTIG: contig-4071_153_0_43 (153bp)
		This contig is unaligned. (153 bp)
		Unaligned bases: 153 total: 9566

CONTIG: contig-855_102_0_44 (102bp)
		This contig is unaligned. (102 bp)
		Unaligned bases: 102 total: 9668

CONTIG: contig-4933_101_0_45 (101bp)
		This contig is unaligned. (101 bp)
		Unaligned bases: 101 total: 9769

CONTIG: contig-2600_102_0_46 (102bp)
		This contig is unaligned. (102 bp)
		Unaligned bases: 102 total: 9871

CONTIG: contig-5708_101_0_47 (101bp)
		This contig is unaligned. (101 bp)
		Unaligned bases: 101 total: 9972

CONTIG: contig-661_123_0_48 (123bp)
		This contig is unaligned. (123 bp)
		Unaligned bases: 123 total: 10095

CONTIG: contig-2732_101_0_49 (101bp)
		This contig is unaligned. (101 bp)
		Unaligned bases: 101 total: 10196

CONTIG: contig-1417_108_0_50 (108bp)
		This contig is unaligned. (108 bp)
		Unaligned bases: 108 total: 10304

CONTIG: contig-6477_203_0_51 (203bp)
		This contig is unaligned. (203 bp)
		Unaligned bases: 203 total: 10507

CONTIG: contig-1859_1705_0_52 (1705bp)
		This contig is unaligned. (1705 bp)
		Unaligned bases: 1705 total: 12212

CONTIG: contig-1380_8558_0_53 (8558bp)
		This contig is unaligned. (8558 bp)
		Unaligned bases: 8558 total: 20770

CONTIG: contig-1331_128_0_54 (128bp)
		This contig is unaligned. (128 bp)
		Unaligned bases: 128 total: 20898

CONTIG: contig-5485_800_0_55 (800bp)
		This contig is unaligned. (800 bp)
		Unaligned bases: 800 total: 21698

CONTIG: contig-2717_103_0_56 (103bp)
		This contig is unaligned. (103 bp)
		Unaligned bases: 103 total: 21801

CONTIG: contig-5264_102_0_57 (102bp)
		This contig is unaligned. (102 bp)
		Unaligned bases: 102 total: 21903

CONTIG: contig-1677_154_0_58 (154bp)
		This contig is unaligned. (154 bp)
		Unaligned bases: 154 total: 22057

CONTIG: contig-2289_128_0_59 (128bp)
		This contig is unaligned. (128 bp)
		Unaligned bases: 128 total: 22185

CONTIG: contig-3743_101_0_60 (101bp)
		This contig is unaligned. (101 bp)
		Unaligned bases: 101 total: 22286

CONTIG: contig-4284_1680_0_61 (1680bp)
		This contig is unaligned. (1680 bp)
		Unaligned bases: 1680 total: 23966

CONTIG: contig-3368_135_0_62 (135bp)
		This contig is unaligned. (135 bp)
		Unaligned bases: 135 total: 24101

CONTIG: contig-550_102_0_63 (102bp)
		This contig is unaligned. (102 bp)
		Unaligned bases: 102 total: 24203

CONTIG: contig-6825_101_0_64 (101bp)
		This contig is unaligned. (101 bp)
		Unaligned bases: 101 total: 24304

CONTIG: contig-877_101_0_65 (101bp)
		This contig is unaligned. (101 bp)
		Unaligned bases: 101 total: 24405

CONTIG: contig-285_101_0_66 (101bp)
		This contig is unaligned. (101 bp)
		Unaligned bases: 101 total: 24506

CONTIG: contig-6598_135_0_67 (135bp)
		This contig is unaligned. (135 bp)
		Unaligned bases: 135 total: 24641

CONTIG: contig-5589_177_0_68 (177bp)
		This contig is unaligned. (177 bp)
		Unaligned bases: 177 total: 24818

CONTIG: contig-546_102_0_69 (102bp)
		This contig is unaligned. (102 bp)
		Unaligned bases: 102 total: 24920

CONTIG: contig-3010_296_0_70 (296bp)
		This contig is unaligned. (296 bp)
		Unaligned bases: 296 total: 25216

CONTIG: contig-3677_101_0_71 (101bp)
		This contig is unaligned. (101 bp)
		Unaligned bases: 101 total: 25317

CONTIG: contig-6120_104_0_72 (104bp)
		This contig is unaligned. (104 bp)
		Unaligned bases: 104 total: 25421

CONTIG: contig-3750_5783_0_73 (5783bp)
		This contig is unaligned. (5783 bp)
		Unaligned bases: 5783 total: 31204

CONTIG: contig-1994_101_0_74 (101bp)
		This contig is unaligned. (101 bp)
		Unaligned bases: 101 total: 31305

CONTIG: contig-5448_1908_0_75 (1908bp)
		This contig is unaligned. (1908 bp)
		Unaligned bases: 1908 total: 33213

CONTIG: contig-4972_101_0_76 (101bp)
		This contig is unaligned. (101 bp)
		Unaligned bases: 101 total: 33314

CONTIG: contig-1048_101_0_77 (101bp)
		This contig is unaligned. (101 bp)
		Unaligned bases: 101 total: 33415

CONTIG: contig-2067_106_0_78 (106bp)
		This contig is unaligned. (106 bp)
		Unaligned bases: 106 total: 33521

CONTIG: contig-5347_113_0_79 (113bp)
		This contig is unaligned. (113 bp)
		Unaligned bases: 113 total: 33634

CONTIG: contig-4584_105_0_80 (105bp)
		This contig is unaligned. (105 bp)
		Unaligned bases: 105 total: 33739

CONTIG: contig-4297_101_0_81 (101bp)
		This contig is unaligned. (101 bp)
		Unaligned bases: 101 total: 33840

CONTIG: contig-5080_438_0_82 (438bp)
		This contig is unaligned. (438 bp)
		Unaligned bases: 438 total: 34278

CONTIG: contig-5211_101_0_83 (101bp)
		This contig is unaligned. (101 bp)
		Unaligned bases: 101 total: 34379

CONTIG: contig-1356_106_0_84 (106bp)
		This contig is unaligned. (106 bp)
		Unaligned bases: 106 total: 34485

CONTIG: contig-5417_101_0_85 (101bp)
		This contig is unaligned. (101 bp)
		Unaligned bases: 101 total: 34586

CONTIG: contig-494_137_0_86 (137bp)
		This contig is unaligned. (137 bp)
		Unaligned bases: 137 total: 34723

CONTIG: contig-5590_101_0_87 (101bp)
		This contig is unaligned. (101 bp)
		Unaligned bases: 101 total: 34824

CONTIG: contig-1184_101_0_88 (101bp)
		This contig is unaligned. (101 bp)
		Unaligned bases: 101 total: 34925

CONTIG: contig-5468_105_0_89 (105bp)
		This contig is unaligned. (105 bp)
		Unaligned bases: 105 total: 35030

CONTIG: contig-4900_101_0_90 (101bp)
		This contig is unaligned. (101 bp)
		Unaligned bases: 101 total: 35131

CONTIG: contig-1007_1096_0_91 (1096bp)
		This contig is unaligned. (1096 bp)
		Unaligned bases: 1096 total: 36227

CONTIG: contig-664_14538_0_92 (14538bp)
		This contig is unaligned. (14538 bp)
		Unaligned bases: 14538 total: 50765

CONTIG: contig-2638_101_0_93 (101bp)
		This contig is unaligned. (101 bp)
		Unaligned bases: 101 total: 50866

CONTIG: contig-60_106_0_94 (106bp)
		This contig is unaligned. (106 bp)
		Unaligned bases: 106 total: 50972

CONTIG: contig-140_3854_0_95 (3854bp)
		This contig is unaligned. (3854 bp)
		Unaligned bases: 3854 total: 54826

CONTIG: contig-3434_7158_0_96 (7158bp)
		This contig is unaligned. (7158 bp)
		Unaligned bases: 7158 total: 61984

CONTIG: contig-944_130_0_97 (130bp)
		This contig is unaligned. (130 bp)
		Unaligned bases: 130 total: 62114

CONTIG: contig-4054_101_0_98 (101bp)
		This contig is unaligned. (101 bp)
		Unaligned bases: 101 total: 62215

CONTIG: contig-1877_101_0_99 (101bp)
		This contig is unaligned. (101 bp)
		Unaligned bases: 101 total: 62316

CONTIG: contig-1315_1073_0_100 (1073bp)
		This contig is unaligned. (1073 bp)
		Unaligned bases: 1073 total: 63389

CONTIG: contig-6042_101_0_101 (101bp)
		This contig is unaligned. (101 bp)
		Unaligned bases: 101 total: 63490

CONTIG: contig-4602_3193_0_102 (3193bp)
		This contig is unaligned. (3193 bp)
		Unaligned bases: 3193 total: 66683

CONTIG: contig-1326_144_0_103 (144bp)
		This contig is unaligned. (144 bp)
		Unaligned bases: 144 total: 66827

CONTIG: contig-1126_101_0_104 (101bp)
		This contig is unaligned. (101 bp)
		Unaligned bases: 101 total: 66928

CONTIG: contig-2568_516_0_105 (516bp)
		This contig is unaligned. (516 bp)
		Unaligned bases: 516 total: 67444

CONTIG: contig-6312_105_0_106 (105bp)
		This contig is unaligned. (105 bp)
		Unaligned bases: 105 total: 67549

CONTIG: contig-6511_102_0_107 (102bp)
		This contig is unaligned. (102 bp)
		Unaligned bases: 102 total: 67651

CONTIG: contig-2515_101_0_108 (101bp)
		This contig is unaligned. (101 bp)
		Unaligned bases: 101 total: 67752

CONTIG: contig-2984_101_0_109 (101bp)
		This contig is unaligned. (101 bp)
		Unaligned bases: 101 total: 67853

CONTIG: contig-1948_3420_0_110 (3420bp)
		This contig is unaligned. (3420 bp)
		Unaligned bases: 3420 total: 71273

CONTIG: contig-2580_808_0_111 (808bp)
		This contig is unaligned. (808 bp)
		Unaligned bases: 808 total: 72081

CONTIG: contig-4896_146_0_112 (146bp)
		This contig is unaligned. (146 bp)
		Unaligned bases: 146 total: 72227

CONTIG: contig-3796_122_0_113 (122bp)
		This contig is unaligned. (122 bp)
		Unaligned bases: 122 total: 72349

CONTIG: contig-2701_103_0_114 (103bp)
		This contig is unaligned. (103 bp)
		Unaligned bases: 103 total: 72452

CONTIG: contig-6492_121_0_115 (121bp)
		This contig is unaligned. (121 bp)
		Unaligned bases: 121 total: 72573

CONTIG: contig-3148_101_0_116 (101bp)
		This contig is unaligned. (101 bp)
		Unaligned bases: 101 total: 72674

CONTIG: contig-5572_101_0_117 (101bp)
		This contig is unaligned. (101 bp)
		Unaligned bases: 101 total: 72775

CONTIG: contig-6107_101_0_118 (101bp)
		This contig is unaligned. (101 bp)
		Unaligned bases: 101 total: 72876

CONTIG: contig-28_102_0_119 (102bp)
		This contig is unaligned. (102 bp)
		Unaligned bases: 102 total: 72978

CONTIG: contig-1752_554_0_120 (554bp)
		This contig is unaligned. (554 bp)
		Unaligned bases: 554 total: 73532

CONTIG: contig-3290_1878_0_121 (1878bp)
		This contig is unaligned. (1878 bp)
		Unaligned bases: 1878 total: 75410

CONTIG: contig-6146_101_0_122 (101bp)
		This contig is unaligned. (101 bp)
		Unaligned bases: 101 total: 75511

CONTIG: contig-1280_101_0_123 (101bp)
		This contig is unaligned. (101 bp)
		Unaligned bases: 101 total: 75612

CONTIG: contig-2709_101_0_124 (101bp)
		This contig is unaligned. (101 bp)
		Unaligned bases: 101 total: 75713

CONTIG: contig-1954_124_0_125 (124bp)
		This contig is unaligned. (124 bp)
		Unaligned bases: 124 total: 75837

CONTIG: contig-2476_1841_0_126 (1841bp)
		This contig is unaligned. (1841 bp)
		Unaligned bases: 1841 total: 77678

CONTIG: contig-263_147_0_127 (147bp)
		This contig is unaligned. (147 bp)
		Unaligned bases: 147 total: 77825

CONTIG: contig-346_124_0_128 (124bp)
		This contig is unaligned. (124 bp)
		Unaligned bases: 124 total: 77949

CONTIG: contig-5766_104_0_129 (104bp)
		This contig is unaligned. (104 bp)
		Unaligned bases: 104 total: 78053

CONTIG: contig-4668_104_0_130 (104bp)
		This contig is unaligned. (104 bp)
		Unaligned bases: 104 total: 78157

CONTIG: contig-3152_2444_0_131 (2444bp)
		This contig is unaligned. (2444 bp)
		Unaligned bases: 2444 total: 80601

CONTIG: contig-5603_136_0_132 (136bp)
		This contig is unaligned. (136 bp)
		Unaligned bases: 136 total: 80737

CONTIG: contig-1654_101_0_133 (101bp)
		This contig is unaligned. (101 bp)
		Unaligned bases: 101 total: 80838

CONTIG: contig-5694_101_0_134 (101bp)
		This contig is unaligned. (101 bp)
		Unaligned bases: 101 total: 80939

CONTIG: contig-3014_101_0_135 (101bp)
		This contig is unaligned. (101 bp)
		Unaligned bases: 101 total: 81040

CONTIG: contig-1251_110_0_136 (110bp)
		This contig is unaligned. (110 bp)
		Unaligned bases: 110 total: 81150

CONTIG: contig-1045_2063_0_137 (2063bp)
		This contig is unaligned. (2063 bp)
		Unaligned bases: 2063 total: 83213

CONTIG: contig-3487_101_0_138 (101bp)
		This contig is unaligned. (101 bp)
		Unaligned bases: 101 total: 83314

CONTIG: contig-1983_6216_0_139 (6216bp)
		This contig is unaligned. (6216 bp)
		Unaligned bases: 6216 total: 89530

CONTIG: contig-5640_101_0_140 (101bp)
		This contig is unaligned. (101 bp)
		Unaligned bases: 101 total: 89631

CONTIG: contig-6803_167_0_141 (167bp)
		This contig is unaligned. (167 bp)
		Unaligned bases: 167 total: 89798

CONTIG: contig-6563_101_0_142 (101bp)
		This contig is unaligned. (101 bp)
		Unaligned bases: 101 total: 89899

CONTIG: contig-5169_101_0_143 (101bp)
		This contig is unaligned. (101 bp)
		Unaligned bases: 101 total: 90000

CONTIG: contig-4430_101_0_144 (101bp)
		This contig is unaligned. (101 bp)
		Unaligned bases: 101 total: 90101

CONTIG: contig-50_146_0_145 (146bp)
		This contig is unaligned. (146 bp)
		Unaligned bases: 146 total: 90247

CONTIG: contig-564_115_0_146 (115bp)
		This contig is unaligned. (115 bp)
		Unaligned bases: 115 total: 90362

CONTIG: contig-4533_101_0_147 (101bp)
		This contig is unaligned. (101 bp)
		Unaligned bases: 101 total: 90463

CONTIG: contig-193_1653_0_148 (1653bp)
		This contig is unaligned. (1653 bp)
		Unaligned bases: 1653 total: 92116

CONTIG: contig-2598_101_0_149 (101bp)
		This contig is unaligned. (101 bp)
		Unaligned bases: 101 total: 92217

CONTIG: contig-4796_101_0_150 (101bp)
		This contig is unaligned. (101 bp)
		Unaligned bases: 101 total: 92318

CONTIG: contig-2542_151_0_151 (151bp)
		This contig is unaligned. (151 bp)
		Unaligned bases: 151 total: 92469

CONTIG: contig-5839_101_0_152 (101bp)
		This contig is unaligned. (101 bp)
		Unaligned bases: 101 total: 92570

CONTIG: contig-2354_139_0_153 (139bp)
		This contig is unaligned. (139 bp)
		Unaligned bases: 139 total: 92709

CONTIG: contig-4695_101_0_154 (101bp)
		This contig is unaligned. (101 bp)
		Unaligned bases: 101 total: 92810

CONTIG: contig-110_112_0_155 (112bp)
		This contig is unaligned. (112 bp)
		Unaligned bases: 112 total: 92922

CONTIG: contig-6014_123_0_156 (123bp)
		This contig is unaligned. (123 bp)
		Unaligned bases: 123 total: 93045

CONTIG: contig-4702_101_0_157 (101bp)
		This contig is unaligned. (101 bp)
		Unaligned bases: 101 total: 93146

CONTIG: contig-6243_101_0_158 (101bp)
		This contig is unaligned. (101 bp)
		Unaligned bases: 101 total: 93247

CONTIG: contig-4782_104_0_159 (104bp)
		This contig is unaligned. (104 bp)
		Unaligned bases: 104 total: 93351

CONTIG: contig-6496_101_0_160 (101bp)
		This contig is unaligned. (101 bp)
		Unaligned bases: 101 total: 93452

CONTIG: contig-6401_102_0_161 (102bp)
		This contig is unaligned. (102 bp)
		Unaligned bases: 102 total: 93554

CONTIG: contig-5077_103_0_162 (103bp)
		This contig is unaligned. (103 bp)
		Unaligned bases: 103 total: 93657

CONTIG: contig-2394_3803_0_163 (3803bp)
		This contig is unaligned. (3803 bp)
		Unaligned bases: 3803 total: 97460

CONTIG: contig-1369_171_0_164 (171bp)
		This contig is unaligned. (171 bp)
		Unaligned bases: 171 total: 97631

CONTIG: contig-2447_102_0_165 (102bp)
Best alignment score: 98.0 (LEN: 102, IDY: 96.12)
		One align captures most of this contig: 10960 11062 | 102 1 | 103 102 | 96.12 | seq_3 contig-2447_102_0_165

CONTIG: contig-5255_116_0_166 (116bp)
Best alignment score: 115.0 (LEN: 116, IDY: 99.14)
		This contig has 8 significant alignments. [An ambiguously mapped contig]
		Using only first of these alignment (option --ambiguity-usage is set to "one"):
			Alignment: 1680871 1680986 | 1 116 | 116 116 | 99.14 | seq_1 contig-5255_116_0_166
			Skipping alignment 1706857 1706972 | 1 116 | 116 116 | 99.14 | seq_1 contig-5255_116_0_166
			Skipping alignment 9049 9164 | 116 1 | 116 116 | 99.14 | seq_3 contig-5255_116_0_166
			Skipping alignment 11888 12003 | 116 1 | 116 116 | 99.14 | seq_3 contig-5255_116_0_166
			Skipping alignment 25871 25986 | 116 1 | 116 116 | 99.14 | seq_2 contig-5255_116_0_166
			Skipping alignment 33209 33324 | 116 1 | 116 116 | 99.14 | seq_2 contig-5255_116_0_166
			Skipping alignment 37643 37758 | 116 1 | 116 116 | 99.14 | seq_2 contig-5255_116_0_166
			Skipping alignment 7679 7794 | 1 116 | 116 116 | 98.28 | seq_3 contig-5255_116_0_166

CONTIG: contig-6241_203_0_167 (203bp)
		This contig is unaligned. (203 bp)
		Unaligned bases: 203 total: 97834

CONTIG: contig-5533_125_0_168 (125bp)
		This contig is unaligned. (125 bp)
		Unaligned bases: 125 total: 97959

CONTIG: contig-1142_1087_0_169 (1087bp)
		This contig is unaligned. (1087 bp)
		Unaligned bases: 1087 total: 99046

CONTIG: contig-3278_115_0_170 (115bp)
		This contig is unaligned. (115 bp)
		Unaligned bases: 115 total: 99161

CONTIG: contig-422_101_0_171 (101bp)
		This contig is unaligned. (101 bp)
		Unaligned bases: 101 total: 99262

CONTIG: contig-2516_749_0_172 (749bp)
		This contig is unaligned. (749 bp)
		Unaligned bases: 749 total: 100011

CONTIG: contig-256_101_0_173 (101bp)
		This contig is unaligned. (101 bp)
		Unaligned bases: 101 total: 100112

CONTIG: contig-5698_105_0_174 (105bp)
		This contig is unaligned. (105 bp)
		Unaligned bases: 105 total: 100217

CONTIG: contig-1745_102_0_175 (102bp)
		This contig is unaligned. (102 bp)
		Unaligned bases: 102 total: 100319

CONTIG: contig-414_106_0_176 (106bp)
		This contig is unaligned. (106 bp)
		Unaligned bases: 106 total: 100425

CONTIG: contig-938_117_0_177 (117bp)
Best alignment score: 115.0 (LEN: 117, IDY: 98.29)
		This contig has 5 significant alignments. [An ambiguously mapped contig]
		Using only first of these alignment (option --ambiguity-usage is set to "one"):
			Alignment: 26282 26398 | 1 117 | 117 117 | 98.29 | seq_2 contig-938_117_0_177
			Skipping alignment 9460 9576 | 1 117 | 117 117 | 98.29 | seq_3 contig-938_117_0_177
			Skipping alignment 12299 12415 | 1 117 | 117 117 | 98.29 | seq_3 contig-938_117_0_177
			Skipping alignment 1680459 1680575 | 117 1 | 117 117 | 98.29 | seq_1 contig-938_117_0_177
			Skipping alignment 7267 7383 | 117 1 | 117 117 | 97.44 | seq_3 contig-938_117_0_177

CONTIG: contig-2678_202_0_178 (202bp)
		This contig is unaligned. (202 bp)
		Unaligned bases: 202 total: 100627

CONTIG: contig-1879_101_0_179 (101bp)
		This contig is unaligned. (101 bp)
		Unaligned bases: 101 total: 100728

CONTIG: contig-2318_1205_0_180 (1205bp)
		This contig is unaligned. (1205 bp)
		Unaligned bases: 1205 total: 101933

CONTIG: contig-6715_101_0_181 (101bp)
		This contig is unaligned. (101 bp)
		Unaligned bases: 101 total: 102034

CONTIG: contig-568_107_0_182 (107bp)
		This contig is unaligned. (107 bp)
		Unaligned bases: 107 total: 102141

CONTIG: contig-5175_132_0_183 (132bp)
		This contig is unaligned. (132 bp)
		Unaligned bases: 132 total: 102273

CONTIG: contig-1202_101_0_184 (101bp)
		This contig is unaligned. (101 bp)
		Unaligned bases: 101 total: 102374

CONTIG: contig-2168_101_0_185 (101bp)
		This contig is unaligned. (101 bp)
		Unaligned bases: 101 total: 102475

CONTIG: contig-6754_119_0_186 (119bp)
		This contig is unaligned. (119 bp)
		Unaligned bases: 119 total: 102594

CONTIG: contig-4693_101_0_187 (101bp)
		This contig is unaligned. (101 bp)
		Unaligned bases: 101 total: 102695

CONTIG: contig-5339_1974_0_188 (1974bp)
		This contig is unaligned. (1974 bp)
		Unaligned bases: 1974 total: 104669

CONTIG: contig-3491_101_0_189 (101bp)
		This contig is unaligned. (101 bp)
		Unaligned bases: 101 total: 104770

CONTIG: contig-3753_101_0_190 (101bp)
		This contig is unaligned. (101 bp)
		Unaligned bases: 101 total: 104871

CONTIG: contig-4211_103_0_191 (103bp)
		This contig is unaligned. (103 bp)
		Unaligned bases: 103 total: 104974

CONTIG: contig-1732_1743_0_192 (1743bp)
		This contig is unaligned. (1743 bp)
		Unaligned bases: 1743 total: 106717

CONTIG: contig-4908_101_0_193 (101bp)
		This contig is unaligned. (101 bp)
		Unaligned bases: 101 total: 106818

CONTIG: contig-555_101_0_194 (101bp)
		This contig is unaligned. (101 bp)
		Unaligned bases: 101 total: 106919

CONTIG: contig-6040_408_0_195 (408bp)
		This contig is unaligned. (408 bp)
		Unaligned bases: 408 total: 107327

CONTIG: contig-3218_108_0_196 (108bp)
		This contig is unaligned. (108 bp)
		Unaligned bases: 108 total: 107435

CONTIG: contig-2683_101_0_197 (101bp)
		This contig is unaligned. (101 bp)
		Unaligned bases: 101 total: 107536

CONTIG: contig-5961_245_0_198 (245bp)
		This contig is unaligned. (245 bp)
		Unaligned bases: 245 total: 107781

CONTIG: contig-6653_150_0_199 (150bp)
		This contig is unaligned. (150 bp)
		Unaligned bases: 150 total: 107931

CONTIG: contig-983_101_0_200 (101bp)
		This contig is unaligned. (101 bp)
		Unaligned bases: 101 total: 108032

CONTIG: contig-2102_106_0_201 (106bp)
		This contig is unaligned. (106 bp)
		Unaligned bases: 106 total: 108138

CONTIG: contig-2574_9721_0_202 (9721bp)
		This contig is unaligned. (9721 bp)
		Unaligned bases: 9721 total: 117859

CONTIG: contig-6223_101_0_203 (101bp)
		This contig is unaligned. (101 bp)
		Unaligned bases: 101 total: 117960

CONTIG: contig-6238_107_0_204 (107bp)
		This contig is unaligned. (107 bp)
		Unaligned bases: 107 total: 118067

CONTIG: contig-5953_133_0_205 (133bp)
		This contig is unaligned. (133 bp)
		Unaligned bases: 133 total: 118200

CONTIG: contig-6217_155_0_206 (155bp)
		This contig is unaligned. (155 bp)
		Unaligned bases: 155 total: 118355

CONTIG: contig-933_159_0_207 (159bp)
		This contig is unaligned. (159 bp)
		Unaligned bases: 159 total: 118514

CONTIG: contig-1434_2900_0_208 (2900bp)
		This contig is unaligned. (2900 bp)
		Unaligned bases: 2900 total: 121414

CONTIG: contig-4566_918_0_209 (918bp)
		This contig is unaligned. (918 bp)
		Unaligned bases: 918 total: 122332

CONTIG: contig-277_158_0_210 (158bp)
		This contig is unaligned. (158 bp)
		Unaligned bases: 158 total: 122490

CONTIG: contig-2955_1056_0_211 (1056bp)
		This contig is unaligned. (1056 bp)
		Unaligned bases: 1056 total: 123546

CONTIG: contig-258_101_0_212 (101bp)
		This contig is unaligned. (101 bp)
		Unaligned bases: 101 total: 123647

CONTIG: contig-223_111_0_213 (111bp)
		This contig is unaligned. (111 bp)
		Unaligned bases: 111 total: 123758

CONTIG: contig-6018_7896_0_214 (7896bp)
		This contig is unaligned. (7896 bp)
		Unaligned bases: 7896 total: 131654

CONTIG: contig-3096_101_0_215 (101bp)
		This contig is unaligned. (101 bp)
		Unaligned bases: 101 total: 131755

CONTIG: contig-2068_105_0_216 (105bp)
		This contig is unaligned. (105 bp)
		Unaligned bases: 105 total: 131860

CONTIG: contig-2988_12462_0_217 (12462bp)
		This contig is unaligned. (12462 bp)
		Unaligned bases: 12462 total: 144322

CONTIG: contig-2094_101_0_218 (101bp)
		This contig is unaligned. (101 bp)
		Unaligned bases: 101 total: 144423

CONTIG: contig-139_8816_0_219 (8816bp)
		This contig is unaligned. (8816 bp)
		Unaligned bases: 8816 total: 153239

CONTIG: contig-147_150_0_220 (150bp)
		This contig is unaligned. (150 bp)
		Unaligned bases: 150 total: 153389

CONTIG: contig-1818_127_0_221 (127bp)
		This contig is unaligned. (127 bp)
		Unaligned bases: 127 total: 153516

CONTIG: contig-5548_101_0_222 (101bp)
		This contig is unaligned. (101 bp)
		Unaligned bases: 101 total: 153617

CONTIG: contig-2818_114_0_223 (114bp)
		This contig is unaligned. (114 bp)
		Unaligned bases: 114 total: 153731

CONTIG: contig-4309_983_0_224 (983bp)
		This contig is unaligned. (983 bp)
		Unaligned bases: 983 total: 154714

CONTIG: contig-251_111_0_225 (111bp)
		This contig is unaligned. (111 bp)
		Unaligned bases: 111 total: 154825

CONTIG: contig-3907_101_0_226 (101bp)
		This contig is unaligned. (101 bp)
		Unaligned bases: 101 total: 154926

CONTIG: contig-4593_101_0_227 (101bp)
		This contig is unaligned. (101 bp)
		Unaligned bases: 101 total: 155027

CONTIG: contig-3813_101_0_228 (101bp)
		This contig is unaligned. (101 bp)
		Unaligned bases: 101 total: 155128

CONTIG: contig-5445_101_0_229 (101bp)
		This contig is unaligned. (101 bp)
		Unaligned bases: 101 total: 155229

CONTIG: contig-1082_242_0_230 (242bp)
		This contig is unaligned. (242 bp)
		Unaligned bases: 242 total: 155471

CONTIG: contig-3845_102_0_231 (102bp)
Best alignment score: 100.0 (LEN: 101, IDY: 99.01)
		Skipping these alignments as insignificant (option --ambiguity-score is set to "0.99"):
			Skipping alignment 1706909 1707008 | 1 100 | 100 100 | 99.0 | seq_1 contig-3845_102_0_231
			Skipping alignment 25835 25934 | 100 1 | 100 100 | 99.0 | seq_2 contig-3845_102_0_231
			Skipping alignment 37607 37706 | 100 1 | 100 100 | 99.0 | seq_2 contig-3845_102_0_231
			Skipping alignment 11852 11951 | 100 1 | 100 100 | 99.0 | seq_3 contig-3845_102_0_231
			Skipping alignment 1680923 1681022 | 1 100 | 100 100 | 98.0 | seq_1 contig-3845_102_0_231
		This contig has 2 significant alignments. [An ambiguously mapped contig]
		Using only first of these alignment (option --ambiguity-usage is set to "one"):
			Alignment: 33172 33272 | 101 1 | 101 101 | 99.01 | seq_2 contig-3845_102_0_231
			Skipping alignment 9012 9112 | 101 1 | 101 101 | 99.01 | seq_3 contig-3845_102_0_231

CONTIG: contig-5913_101_0_232 (101bp)
		This contig is unaligned. (101 bp)
		Unaligned bases: 101 total: 155572

CONTIG: contig-1504_148_0_233 (148bp)
		This contig is unaligned. (148 bp)
		Unaligned bases: 148 total: 155720

CONTIG: contig-6461_1766_0_234 (1766bp)
		This contig is unaligned. (1766 bp)
		Unaligned bases: 1766 total: 157486

CONTIG: contig-2467_128_0_235 (128bp)
		This contig is unaligned. (128 bp)
		Unaligned bases: 128 total: 157614

CONTIG: contig-2586_876_0_236 (876bp)
		This contig is unaligned. (876 bp)
		Unaligned bases: 876 total: 158490

CONTIG: contig-1306_101_0_237 (101bp)
		This contig is unaligned. (101 bp)
		Unaligned bases: 101 total: 158591

CONTIG: contig-2917_102_0_238 (102bp)
		This contig is unaligned. (102 bp)
		Unaligned bases: 102 total: 158693

CONTIG: contig-1291_102_0_239 (102bp)
Best alignment score: 88.0 (LEN: 88, IDY: 100.00)
			Skipping redundant alignments after choosing the best set of alignments
		Skipping redundant alignment 10910 10997 | 88 1 | 88 88 | 100.0 | seq_3 contig-1291_102_0_239
		Skipping redundant alignment 35823 35910 | 88 1 | 88 88 | 100.0 | seq_2 contig-1291_102_0_239
		This contig has several significant sets of alignments. [An ambiguously mapped contig]
		Using only the very best set (option --ambiguity-usage is set to "one").
			The best set is below. Score: 88.0, number of alignments: 1, unaligned bases: 14
		Alignment: 5740 5827 | 1 88 | 88 88 | 100.0 | seq_3 contig-1291_102_0_239

CONTIG: contig-2799_107_0_240 (107bp)
		This contig is unaligned. (107 bp)
		Unaligned bases: 107 total: 158800

CONTIG: contig-3067_105_0_241 (105bp)
		This contig is unaligned. (105 bp)
		Unaligned bases: 105 total: 158905

CONTIG: contig-1174_914_0_242 (914bp)
		This contig is unaligned. (914 bp)
		Unaligned bases: 914 total: 159819

CONTIG: contig-6127_106_0_243 (106bp)
		This contig is unaligned. (106 bp)
		Unaligned bases: 106 total: 159925

CONTIG: contig-6141_101_0_244 (101bp)
		This contig is unaligned. (101 bp)
		Unaligned bases: 101 total: 160026

CONTIG: contig-2790_101_0_245 (101bp)
		This contig is unaligned. (101 bp)
		Unaligned bases: 101 total: 160127

CONTIG: contig-5142_101_0_246 (101bp)
		This contig is unaligned. (101 bp)
		Unaligned bases: 101 total: 160228

CONTIG: contig-2562_117_0_247 (117bp)
		This contig is unaligned. (117 bp)
		Unaligned bases: 117 total: 160345

CONTIG: contig-4234_154_0_248 (154bp)
		This contig is unaligned. (154 bp)
		Unaligned bases: 154 total: 160499

CONTIG: contig-5213_101_0_249 (101bp)
		This contig is unaligned. (101 bp)
		Unaligned bases: 101 total: 160600

CONTIG: contig-482_101_0_250 (101bp)
Best alignment score: 81.0 (LEN: 81, IDY: 100.00)
			Skipping redundant alignments after choosing the best set of alignments
		Skipping redundant alignment 10910 10990 | 81 1 | 81 81 | 100.0 | seq_3 contig-482_101_0_250
		Skipping redundant alignment 35823 35903 | 81 1 | 81 81 | 100.0 | seq_2 contig-482_101_0_250
		This contig has several significant sets of alignments. [An ambiguously mapped contig]
		Using only the very best set (option --ambiguity-usage is set to "one").
			The best set is below. Score: 81.0, number of alignments: 1, unaligned bases: 20
		Alignment: 5747 5827 | 1 81 | 81 81 | 100.0 | seq_3 contig-482_101_0_250

CONTIG: contig-5924_102_0_251 (102bp)
		This contig is unaligned. (102 bp)
		Unaligned bases: 102 total: 160702

CONTIG: contig-5905_104_0_252 (104bp)
		This contig is unaligned. (104 bp)
		Unaligned bases: 104 total: 160806

CONTIG: contig-3520_102_0_253 (102bp)
		This contig is unaligned. (102 bp)
		Unaligned bases: 102 total: 160908

CONTIG: contig-5176_101_0_254 (101bp)
		This contig is unaligned. (101 bp)
		Unaligned bases: 101 total: 161009

CONTIG: contig-542_142_0_255 (142bp)
		This contig is unaligned. (142 bp)
		Unaligned bases: 142 total: 161151

CONTIG: contig-3038_101_0_256 (101bp)
		This contig is unaligned. (101 bp)
		Unaligned bases: 101 total: 161252

CONTIG: contig-1964_101_0_257 (101bp)
		This contig is unaligned. (101 bp)
		Unaligned bases: 101 total: 161353

CONTIG: contig-1432_101_0_258 (101bp)
		This contig is unaligned. (101 bp)
		Unaligned bases: 101 total: 161454

CONTIG: contig-786_101_0_259 (101bp)
		This contig is unaligned. (101 bp)
		Unaligned bases: 101 total: 161555

CONTIG: contig-1919_115_0_260 (115bp)
		This contig is unaligned. (115 bp)
		Unaligned bases: 115 total: 161670

CONTIG: contig-2285_1288_0_261 (1288bp)
		This contig is unaligned. (1288 bp)
		Unaligned bases: 1288 total: 162958

CONTIG: contig-1122_101_0_262 (101bp)
		This contig is unaligned. (101 bp)
		Unaligned bases: 101 total: 163059

CONTIG: contig-371_140_0_263 (140bp)
		This contig is unaligned. (140 bp)
		Unaligned bases: 140 total: 163199

CONTIG: contig-2848_101_0_264 (101bp)
		This contig is unaligned. (101 bp)
		Unaligned bases: 101 total: 163300

CONTIG: contig-6236_101_0_265 (101bp)
		This contig is unaligned. (101 bp)
		Unaligned bases: 101 total: 163401

CONTIG: contig-2957_847_0_266 (847bp)
		This contig is unaligned. (847 bp)
		Unaligned bases: 847 total: 164248

CONTIG: contig-3280_146_0_267 (146bp)
		This contig is unaligned. (146 bp)
		Unaligned bases: 146 total: 164394

CONTIG: contig-4150_195_0_268 (195bp)
		This contig is unaligned. (195 bp)
		Unaligned bases: 195 total: 164589

CONTIG: contig-5101_110_0_269 (110bp)
		This contig is unaligned. (110 bp)
		Unaligned bases: 110 total: 164699

CONTIG: contig-1_101_0_270 (101bp)
		This contig is unaligned. (101 bp)
		Unaligned bases: 101 total: 164800

CONTIG: contig-5746_468_0_271 (468bp)
		This contig is unaligned. (468 bp)
		Unaligned bases: 468 total: 165268

CONTIG: contig-4878_106_0_272 (106bp)
		This contig is unaligned. (106 bp)
		Unaligned bases: 106 total: 165374

CONTIG: contig-4930_101_0_273 (101bp)
		This contig is unaligned. (101 bp)
		Unaligned bases: 101 total: 165475

CONTIG: contig-5791_101_0_274 (101bp)
		This contig is unaligned. (101 bp)
		Unaligned bases: 101 total: 165576

CONTIG: contig-3229_946_0_275 (946bp)
		This contig is unaligned. (946 bp)
		Unaligned bases: 946 total: 166522

CONTIG: contig-5438_448_0_276 (448bp)
		This contig is unaligned. (448 bp)
		Unaligned bases: 448 total: 166970

CONTIG: contig-475_2300_0_277 (2300bp)
		This contig is unaligned. (2300 bp)
		Unaligned bases: 2300 total: 169270

CONTIG: contig-6724_101_0_278 (101bp)
		This contig is unaligned. (101 bp)
		Unaligned bases: 101 total: 169371

CONTIG: contig-2532_102_0_279 (102bp)
		This contig is unaligned. (102 bp)
		Unaligned bases: 102 total: 169473

CONTIG: contig-2117_101_0_280 (101bp)
		This contig is unaligned. (101 bp)
		Unaligned bases: 101 total: 169574

CONTIG: contig-1959_101_0_281 (101bp)
		This contig is unaligned. (101 bp)
		Unaligned bases: 101 total: 169675

CONTIG: contig-5851_101_0_282 (101bp)
		This contig is unaligned. (101 bp)
		Unaligned bases: 101 total: 169776

CONTIG: contig-788_2287_0_283 (2287bp)
		This contig is unaligned. (2287 bp)
		Unaligned bases: 2287 total: 172063

CONTIG: contig-2681_109_0_284 (109bp)
Best alignment score: 109.0 (LEN: 109, IDY: 100.00)
		Skipping these alignments as insignificant (option --ambiguity-score is set to "0.99"):
			Skipping alignment 7383 7491 | 1 109 | 109 109 | 98.17 | seq_3 contig-2681_109_0_284
		This contig has 6 significant alignments. [An ambiguously mapped contig]
		Using only first of these alignment (option --ambiguity-usage is set to "one"):
			Alignment: 1706561 1706669 | 1 109 | 109 109 | 100.0 | seq_1 contig-2681_109_0_284
			Skipping alignment 9352 9460 | 109 1 | 109 109 | 100.0 | seq_3 contig-2681_109_0_284
			Skipping alignment 12191 12299 | 109 1 | 109 109 | 100.0 | seq_3 contig-2681_109_0_284
			Skipping alignment 26174 26282 | 109 1 | 109 109 | 100.0 | seq_2 contig-2681_109_0_284
			Skipping alignment 33512 33620 | 109 1 | 109 109 | 100.0 | seq_2 contig-2681_109_0_284
			Skipping alignment 37946 38054 | 109 1 | 109 109 | 100.0 | seq_2 contig-2681_109_0_284

CONTIG: contig-5228_101_0_285 (101bp)
		This contig is unaligned. (101 bp)
		Unaligned bases: 101 total: 172164

CONTIG: contig-5272_101_0_286 (101bp)
		This contig is unaligned. (101 bp)
		Unaligned bases: 101 total: 172265

CONTIG: contig-4283_101_0_287 (101bp)
		This contig is unaligned. (101 bp)
		Unaligned bases: 101 total: 172366

CONTIG: contig-4336_102_0_288 (102bp)
		This contig is unaligned. (102 bp)
		Unaligned bases: 102 total: 172468

CONTIG: contig-356_2449_0_289 (2449bp)
		This contig is unaligned. (2449 bp)
		Unaligned bases: 2449 total: 174917

CONTIG: contig-1345_101_0_290 (101bp)
		This contig is unaligned. (101 bp)
		Unaligned bases: 101 total: 175018

CONTIG: contig-4737_101_0_291 (101bp)
		This contig is unaligned. (101 bp)
		Unaligned bases: 101 total: 175119

CONTIG: contig-3976_2283_0_292 (2283bp)
		This contig is unaligned. (2283 bp)
		Unaligned bases: 2283 total: 177402

CONTIG: contig-3234_106_0_293 (106bp)
		This contig is unaligned. (106 bp)
		Unaligned bases: 106 total: 177508

CONTIG: contig-910_115_0_294 (115bp)
		This contig is unaligned. (115 bp)
		Unaligned bases: 115 total: 177623

CONTIG: contig-5530_101_0_295 (101bp)
		This contig is unaligned. (101 bp)
		Unaligned bases: 101 total: 177724

CONTIG: contig-6562_101_0_296 (101bp)
		This contig is unaligned. (101 bp)
		Unaligned bases: 101 total: 177825

CONTIG: contig-6782_102_0_297 (102bp)
		This contig is unaligned. (102 bp)
		Unaligned bases: 102 total: 177927

CONTIG: contig-5981_101_0_298 (101bp)
		This contig is unaligned. (101 bp)
		Unaligned bases: 101 total: 178028

CONTIG: contig-6057_107_0_299 (107bp)
		This contig is unaligned. (107 bp)
		Unaligned bases: 107 total: 178135

CONTIG: contig-93_4119_0_300 (4119bp)
		This contig is unaligned. (4119 bp)
		Unaligned bases: 4119 total: 182254

CONTIG: contig-2725_153_0_301 (153bp)
		This contig is unaligned. (153 bp)
		Unaligned bases: 153 total: 182407

CONTIG: contig-6066_102_0_302 (102bp)
		This contig is unaligned. (102 bp)
		Unaligned bases: 102 total: 182509

CONTIG: contig-6484_101_0_303 (101bp)
		This contig is unaligned. (101 bp)
		Unaligned bases: 101 total: 182610

CONTIG: contig-6726_108_0_304 (108bp)
		This contig is unaligned. (108 bp)
		Unaligned bases: 108 total: 182718

CONTIG: contig-6252_103_0_305 (103bp)
		This contig is unaligned. (103 bp)
		Unaligned bases: 103 total: 182821

CONTIG: contig-6072_101_0_306 (101bp)
		This contig is unaligned. (101 bp)
		Unaligned bases: 101 total: 182922

CONTIG: contig-5444_101_0_307 (101bp)
		This contig is unaligned. (101 bp)
		Unaligned bases: 101 total: 183023

CONTIG: contig-1495_101_0_308 (101bp)
		This contig is unaligned. (101 bp)
		Unaligned bases: 101 total: 183124

CONTIG: contig-1372_102_0_309 (102bp)
		This contig is unaligned. (102 bp)
		Unaligned bases: 102 total: 183226

CONTIG: contig-5280_104_0_310 (104bp)
		This contig is unaligned. (104 bp)
		Unaligned bases: 104 total: 183330

CONTIG: contig-2115_102_0_311 (102bp)
		This contig is unaligned. (102 bp)
		Unaligned bases: 102 total: 183432

CONTIG: contig-4941_371_0_312 (371bp)
		This contig is unaligned. (371 bp)
		Unaligned bases: 371 total: 183803

CONTIG: contig-1426_147_0_313 (147bp)
		This contig is unaligned. (147 bp)
		Unaligned bases: 147 total: 183950

CONTIG: contig-5872_101_0_314 (101bp)
		This contig is unaligned. (101 bp)
		Unaligned bases: 101 total: 184051

CONTIG: contig-6612_101_0_315 (101bp)
		This contig is unaligned. (101 bp)
		Unaligned bases: 101 total: 184152

CONTIG: contig-1223_154_0_316 (154bp)
		This contig is unaligned. (154 bp)
		Unaligned bases: 154 total: 184306

CONTIG: contig-4055_101_0_317 (101bp)
		This contig is unaligned. (101 bp)
		Unaligned bases: 101 total: 184407

CONTIG: contig-4504_101_0_318 (101bp)
Best alignment score: 97.0 (LEN: 101, IDY: 96.08)
		One align captures most of this contig: 10962 11063 | 1 101 | 102 101 | 96.08 | seq_3 contig-4504_101_0_318

CONTIG: contig-274_104_0_319 (104bp)
		This contig is unaligned. (104 bp)
		Unaligned bases: 104 total: 184511

CONTIG: contig-5451_126_0_320 (126bp)
		This contig is unaligned. (126 bp)
		Unaligned bases: 126 total: 184637

CONTIG: contig-1610_102_0_321 (102bp)
		This contig is unaligned. (102 bp)
		Unaligned bases: 102 total: 184739

CONTIG: contig-1218_104_0_322 (104bp)
		This contig is unaligned. (104 bp)
		Unaligned bases: 104 total: 184843

CONTIG: contig-6134_101_0_323 (101bp)
		This contig is unaligned. (101 bp)
		Unaligned bases: 101 total: 184944

CONTIG: contig-6065_101_0_324 (101bp)
		This contig is unaligned. (101 bp)
		Unaligned bases: 101 total: 185045

CONTIG: contig-5740_101_0_325 (101bp)
		This contig is unaligned. (101 bp)
		Unaligned bases: 101 total: 185146

CONTIG: contig-5800_101_0_326 (101bp)
		This contig is unaligned. (101 bp)
		Unaligned bases: 101 total: 185247

CONTIG: contig-820_140_0_327 (140bp)
		This contig is unaligned. (140 bp)
		Unaligned bases: 140 total: 185387

CONTIG: contig-5159_125_0_328 (125bp)
		This contig is unaligned. (125 bp)
		Unaligned bases: 125 total: 185512

CONTIG: contig-6071_104_0_329 (104bp)
		This contig is unaligned. (104 bp)
		Unaligned bases: 104 total: 185616

CONTIG: contig-507_4427_0_330 (4427bp)
		This contig is unaligned. (4427 bp)
		Unaligned bases: 4427 total: 190043

CONTIG: contig-1151_129_0_331 (129bp)
		This contig is unaligned. (129 bp)
		Unaligned bases: 129 total: 190172

CONTIG: contig-6545_101_0_332 (101bp)
Best alignment score: 96.0 (LEN: 99, IDY: 97.00)
		One align captures most of this contig: 10964 11063 | 1 99 | 100 99 | 97.0 | seq_3 contig-6545_101_0_332

CONTIG: contig-536_101_0_333 (101bp)
		This contig is unaligned. (101 bp)
		Unaligned bases: 101 total: 190273

CONTIG: contig-5580_280_0_334 (280bp)
		This contig is unaligned. (280 bp)
		Unaligned bases: 280 total: 190553

CONTIG: contig-6142_101_0_335 (101bp)
		This contig is unaligned. (101 bp)
		Unaligned bases: 101 total: 190654

CONTIG: contig-1990_117_0_336 (117bp)
		This contig is unaligned. (117 bp)
		Unaligned bases: 117 total: 190771

CONTIG: contig-2845_927_0_337 (927bp)
		This contig is unaligned. (927 bp)
		Unaligned bases: 927 total: 191698

CONTIG: contig-561_644_0_338 (644bp)
		This contig is unaligned. (644 bp)
		Unaligned bases: 644 total: 192342

CONTIG: contig-6041_101_0_339 (101bp)
		This contig is unaligned. (101 bp)
		Unaligned bases: 101 total: 192443

CONTIG: contig-3986_114_0_340 (114bp)
		This contig is unaligned. (114 bp)
		Unaligned bases: 114 total: 192557

CONTIG: contig-622_134_0_341 (134bp)
		This contig is unaligned. (134 bp)
		Unaligned bases: 134 total: 192691

CONTIG: contig-3141_237_0_342 (237bp)
		This contig is unaligned. (237 bp)
		Unaligned bases: 237 total: 192928

CONTIG: contig-5844_137_0_343 (137bp)
		This contig is unaligned. (137 bp)
		Unaligned bases: 137 total: 193065

CONTIG: contig-21_101_0_344 (101bp)
		This contig is unaligned. (101 bp)
		Unaligned bases: 101 total: 193166

CONTIG: contig-4239_101_0_345 (101bp)
		This contig is unaligned. (101 bp)
		Unaligned bases: 101 total: 193267

CONTIG: contig-6513_114_0_346 (114bp)
Best alignment score: 111.0 (LEN: 114, IDY: 97.39)
		This contig has 7 significant alignments. [An ambiguously mapped contig]
		Using only first of these alignment (option --ambiguity-usage is set to "one"):
			Alignment: 1706646 1706760 | 1 114 | 115 114 | 97.39 | seq_1 contig-6513_114_0_346
			Skipping alignment 33421 33535 | 114 1 | 115 114 | 97.39 | seq_2 contig-6513_114_0_346
			Skipping alignment 37855 37969 | 114 1 | 115 114 | 97.39 | seq_2 contig-6513_114_0_346
			Skipping alignment 9261 9375 | 114 1 | 115 114 | 97.39 | seq_3 contig-6513_114_0_346
			Skipping alignment 12100 12214 | 114 1 | 115 114 | 97.39 | seq_3 contig-6513_114_0_346
			Skipping alignment 1680660 1680774 | 1 114 | 115 114 | 96.52 | seq_1 contig-6513_114_0_346
			Skipping alignment 26083 26197 | 114 1 | 115 114 | 96.52 | seq_2 contig-6513_114_0_346

CONTIG: contig-4767_118_0_347 (118bp)
		This contig is unaligned. (118 bp)
		Unaligned bases: 118 total: 193385

CONTIG: contig-4860_8601_0_348 (8601bp)
		This contig is unaligned. (8601 bp)
		Unaligned bases: 8601 total: 201986

CONTIG: contig-2125_101_0_349 (101bp)
		This contig is unaligned. (101 bp)
		Unaligned bases: 101 total: 202087

CONTIG: contig-2034_117_0_350 (117bp)
		This contig is unaligned. (117 bp)
		Unaligned bases: 117 total: 202204

CONTIG: contig-4449_1490_0_351 (1490bp)
		This contig is unaligned. (1490 bp)
		Unaligned bases: 1490 total: 203694

CONTIG: contig-5894_101_0_352 (101bp)
		This contig is unaligned. (101 bp)
		Unaligned bases: 101 total: 203795

CONTIG: contig-5919_209_0_353 (209bp)
		This contig is unaligned. (209 bp)
		Unaligned bases: 209 total: 204004

CONTIG: contig-1624_1830_0_354 (1830bp)
		This contig is unaligned. (1830 bp)
		Unaligned bases: 1830 total: 205834

CONTIG: contig-3912_170_0_355 (170bp)
		This contig is unaligned. (170 bp)
		Unaligned bases: 170 total: 206004

CONTIG: contig-6794_101_0_356 (101bp)
		This contig is unaligned. (101 bp)
		Unaligned bases: 101 total: 206105

CONTIG: contig-4166_1386_0_357 (1386bp)
		This contig is unaligned. (1386 bp)
		Unaligned bases: 1386 total: 207491

CONTIG: contig-3897_101_0_358 (101bp)
		This contig is unaligned. (101 bp)
		Unaligned bases: 101 total: 207592

CONTIG: contig-1401_15029_0_359 (15029bp)
		This contig is unaligned. (15029 bp)
		Unaligned bases: 15029 total: 222621

CONTIG: contig-6553_101_0_360 (101bp)
		This contig is unaligned. (101 bp)
		Unaligned bases: 101 total: 222722

CONTIG: contig-4258_2923_0_361 (2923bp)
		This contig is unaligned. (2923 bp)
		Unaligned bases: 2923 total: 225645

CONTIG: contig-528_176_0_362 (176bp)
		This contig is unaligned. (176 bp)
		Unaligned bases: 176 total: 225821

CONTIG: contig-3730_101_0_363 (101bp)
		This contig is unaligned. (101 bp)
		Unaligned bases: 101 total: 225922

CONTIG: contig-3197_101_0_364 (101bp)
		This contig is unaligned. (101 bp)
		Unaligned bases: 101 total: 226023

CONTIG: contig-743_151_0_365 (151bp)
		This contig is unaligned. (151 bp)
		Unaligned bases: 151 total: 226174

CONTIG: contig-2096_379_0_366 (379bp)
		This contig is unaligned. (379 bp)
		Unaligned bases: 379 total: 226553

CONTIG: contig-2256_104_0_367 (104bp)
		This contig is unaligned. (104 bp)
		Unaligned bases: 104 total: 226657

CONTIG: contig-1298_101_0_368 (101bp)
		This contig is unaligned. (101 bp)
		Unaligned bases: 101 total: 226758

CONTIG: contig-6771_101_0_369 (101bp)
		This contig is unaligned. (101 bp)
		Unaligned bases: 101 total: 226859

CONTIG: contig-2442_101_0_370 (101bp)
		This contig is unaligned. (101 bp)
		Unaligned bases: 101 total: 226960

CONTIG: contig-2188_101_0_371 (101bp)
		This contig is unaligned. (101 bp)
		Unaligned bases: 101 total: 227061

CONTIG: contig-1014_110_0_372 (110bp)
		This contig is unaligned. (110 bp)
		Unaligned bases: 110 total: 227171

CONTIG: contig-4790_426_0_373 (426bp)
		This contig is unaligned. (426 bp)
		Unaligned bases: 426 total: 227597

CONTIG: contig-5560_101_0_374 (101bp)
		This contig is unaligned. (101 bp)
		Unaligned bases: 101 total: 227698

CONTIG: contig-707_4520_0_375 (4520bp)
		This contig is unaligned. (4520 bp)
		Unaligned bases: 4520 total: 232218

CONTIG: contig-730_5977_0_376 (5977bp)
		This contig is unaligned. (5977 bp)
		Unaligned bases: 5977 total: 238195

CONTIG: contig-2405_102_0_377 (102bp)
		This contig is unaligned. (102 bp)
		Unaligned bases: 102 total: 238297

CONTIG: contig-2700_106_0_378 (106bp)
		This contig is unaligned. (106 bp)
		Unaligned bases: 106 total: 238403

CONTIG: contig-1011_103_0_379 (103bp)
		This contig is unaligned. (103 bp)
		Unaligned bases: 103 total: 238506

CONTIG: contig-3351_2618_0_380 (2618bp)
		This contig is unaligned. (2618 bp)
		Unaligned bases: 2618 total: 241124

CONTIG: contig-4212_103_0_381 (103bp)
		This contig is unaligned. (103 bp)
		Unaligned bases: 103 total: 241227

CONTIG: contig-4443_1350_0_382 (1350bp)
		This contig is unaligned. (1350 bp)
		Unaligned bases: 1350 total: 242577

CONTIG: contig-2391_2870_0_383 (2870bp)
		This contig is unaligned. (2870 bp)
		Unaligned bases: 2870 total: 245447

CONTIG: contig-3711_101_0_384 (101bp)
		This contig is unaligned. (101 bp)
		Unaligned bases: 101 total: 245548

CONTIG: contig-5734_103_0_385 (103bp)
		This contig is unaligned. (103 bp)
		Unaligned bases: 103 total: 245651

CONTIG: contig-1317_101_0_386 (101bp)
		This contig is unaligned. (101 bp)
		Unaligned bases: 101 total: 245752

CONTIG: contig-2977_103_0_387 (103bp)
		This contig is unaligned. (103 bp)
		Unaligned bases: 103 total: 245855

CONTIG: contig-4475_311_0_388 (311bp)
		This contig is unaligned. (311 bp)
		Unaligned bases: 311 total: 246166

CONTIG: contig-682_101_0_389 (101bp)
Best alignment score: 100.0 (LEN: 100, IDY: 100.00)
		This contig has 6 significant alignments. [An ambiguously mapped contig]
		Using only first of these alignment (option --ambiguity-usage is set to "one"):
			Alignment: 1706616 1706715 | 1 100 | 100 100 | 100.0 | seq_1 contig-682_101_0_389
			Skipping alignment 26128 26227 | 100 1 | 100 100 | 100.0 | seq_2 contig-682_101_0_389
			Skipping alignment 33466 33565 | 100 1 | 100 100 | 100.0 | seq_2 contig-682_101_0_389
			Skipping alignment 37900 37999 | 100 1 | 100 100 | 100.0 | seq_2 contig-682_101_0_389
			Skipping alignment 9306 9405 | 100 1 | 100 100 | 100.0 | seq_3 contig-682_101_0_389
			Skipping alignment 12145 12244 | 100 1 | 100 100 | 100.0 | seq_3 contig-682_101_0_389

CONTIG: contig-4118_156_0_390 (156bp)
		This contig is unaligned. (156 bp)
		Unaligned bases: 156 total: 246322

CONTIG: contig-3830_101_0_391 (101bp)
		This contig is unaligned. (101 bp)
		Unaligned bases: 101 total: 246423

CONTIG: contig-2321_4758_0_392 (4758bp)
		This contig is unaligned. (4758 bp)
		Unaligned bases: 4758 total: 251181

CONTIG: contig-336_388_0_393 (388bp)
		This contig is unaligned. (388 bp)
		Unaligned bases: 388 total: 251569

CONTIG: contig-3626_101_0_394 (101bp)
		This contig is unaligned. (101 bp)
		Unaligned bases: 101 total: 251670

CONTIG: contig-5950_101_0_395 (101bp)
		This contig is unaligned. (101 bp)
		Unaligned bases: 101 total: 251771

CONTIG: contig-4875_120_0_396 (120bp)
		This contig is unaligned. (120 bp)
		Unaligned bases: 120 total: 251891

CONTIG: contig-1228_101_0_397 (101bp)
		This contig is unaligned. (101 bp)
		Unaligned bases: 101 total: 251992

CONTIG: contig-487_153_0_398 (153bp)
		This contig is unaligned. (153 bp)
		Unaligned bases: 153 total: 252145

CONTIG: contig-2186_101_0_399 (101bp)
		This contig is unaligned. (101 bp)
		Unaligned bases: 101 total: 252246

CONTIG: contig-2327_1659_0_400 (1659bp)
		This contig is unaligned. (1659 bp)
		Unaligned bases: 1659 total: 253905

CONTIG: contig-407_177_0_401 (177bp)
		This contig is unaligned. (177 bp)
		Unaligned bases: 177 total: 254082

CONTIG: contig-839_101_0_402 (101bp)
		This contig is unaligned. (101 bp)
		Unaligned bases: 101 total: 254183

CONTIG: contig-4735_101_0_403 (101bp)
		This contig is unaligned. (101 bp)
		Unaligned bases: 101 total: 254284

CONTIG: contig-2334_101_0_404 (101bp)
		This contig is unaligned. (101 bp)
		Unaligned bases: 101 total: 254385

CONTIG: contig-4012_101_0_405 (101bp)
		This contig is unaligned. (101 bp)
		Unaligned bases: 101 total: 254486

CONTIG: contig-22_101_0_406 (101bp)
		This contig is unaligned. (101 bp)
		Unaligned bases: 101 total: 254587

CONTIG: contig-5352_111_0_407 (111bp)
		This contig is unaligned. (111 bp)
		Unaligned bases: 111 total: 254698

CONTIG: contig-2682_101_0_408 (101bp)
		This contig is unaligned. (101 bp)
		Unaligned bases: 101 total: 254799

CONTIG: contig-3771_101_0_409 (101bp)
		This contig is unaligned. (101 bp)
		Unaligned bases: 101 total: 254900

CONTIG: contig-1816_1978_0_410 (1978bp)
		This contig is unaligned. (1978 bp)
		Unaligned bases: 1978 total: 256878

CONTIG: contig-5582_113_0_411 (113bp)
		This contig is unaligned. (113 bp)
		Unaligned bases: 113 total: 256991

CONTIG: contig-4186_106_0_412 (106bp)
		This contig is unaligned. (106 bp)
		Unaligned bases: 106 total: 257097

CONTIG: contig-6591_101_0_413 (101bp)
		This contig is unaligned. (101 bp)
		Unaligned bases: 101 total: 257198

CONTIG: contig-3045_101_0_414 (101bp)
		This contig is unaligned. (101 bp)
		Unaligned bases: 101 total: 257299

CONTIG: contig-3003_101_0_415 (101bp)
		This contig is unaligned. (101 bp)
		Unaligned bases: 101 total: 257400

CONTIG: contig-5787_101_0_416 (101bp)
		This contig is unaligned. (101 bp)
		Unaligned bases: 101 total: 257501

CONTIG: contig-1541_101_0_417 (101bp)
		This contig is unaligned. (101 bp)
		Unaligned bases: 101 total: 257602

CONTIG: contig-2425_4768_0_418 (4768bp)
		This contig is unaligned. (4768 bp)
		Unaligned bases: 4768 total: 262370

CONTIG: contig-6294_102_0_419 (102bp)
		This contig is unaligned. (102 bp)
		Unaligned bases: 102 total: 262472

CONTIG: contig-2892_101_0_420 (101bp)
		This contig is unaligned. (101 bp)
		Unaligned bases: 101 total: 262573

CONTIG: contig-778_1890_0_421 (1890bp)
		This contig is unaligned. (1890 bp)
		Unaligned bases: 1890 total: 264463

CONTIG: contig-3788_106_0_422 (106bp)
		This contig is unaligned. (106 bp)
		Unaligned bases: 106 total: 264569

CONTIG: contig-1920_104_0_423 (104bp)
		This contig is unaligned. (104 bp)
		Unaligned bases: 104 total: 264673

CONTIG: contig-452_139_0_424 (139bp)
		This contig is unaligned. (139 bp)
		Unaligned bases: 139 total: 264812

CONTIG: contig-6020_1116_0_425 (1116bp)
		This contig is unaligned. (1116 bp)
		Unaligned bases: 1116 total: 265928

CONTIG: contig-4887_110_0_426 (110bp)
		This contig is unaligned. (110 bp)
		Unaligned bases: 110 total: 266038

CONTIG: contig-4313_101_0_427 (101bp)
		This contig is unaligned. (101 bp)
		Unaligned bases: 101 total: 266139

CONTIG: contig-1944_3571_0_428 (3571bp)
		This contig is unaligned. (3571 bp)
		Unaligned bases: 3571 total: 269710

CONTIG: contig-6110_101_0_429 (101bp)
		This contig is unaligned. (101 bp)
		Unaligned bases: 101 total: 269811

CONTIG: contig-5831_101_0_430 (101bp)
		This contig is unaligned. (101 bp)
		Unaligned bases: 101 total: 269912

CONTIG: contig-776_140_0_431 (140bp)
		This contig is unaligned. (140 bp)
		Unaligned bases: 140 total: 270052

CONTIG: contig-3886_123_0_432 (123bp)
		This contig is unaligned. (123 bp)
		Unaligned bases: 123 total: 270175

CONTIG: contig-3725_257_0_433 (257bp)
		This contig is unaligned. (257 bp)
		Unaligned bases: 257 total: 270432

CONTIG: contig-5034_102_0_434 (102bp)
		This contig is unaligned. (102 bp)
		Unaligned bases: 102 total: 270534

CONTIG: contig-5189_5610_0_435 (5610bp)
		This contig is unaligned. (5610 bp)
		Unaligned bases: 5610 total: 276144

CONTIG: contig-2900_101_0_436 (101bp)
		This contig is unaligned. (101 bp)
		Unaligned bases: 101 total: 276245

CONTIG: contig-1213_102_0_437 (102bp)
		This contig is unaligned. (102 bp)
		Unaligned bases: 102 total: 276347

CONTIG: contig-3694_107_0_438 (107bp)
		This contig is unaligned. (107 bp)
		Unaligned bases: 107 total: 276454

CONTIG: contig-167_5426_0_439 (5426bp)
		This contig is unaligned. (5426 bp)
		Unaligned bases: 5426 total: 281880

CONTIG: contig-3243_136_0_440 (136bp)
		This contig is unaligned. (136 bp)
		Unaligned bases: 136 total: 282016

CONTIG: contig-3417_101_0_441 (101bp)
		This contig is unaligned. (101 bp)
		Unaligned bases: 101 total: 282117

CONTIG: contig-6750_102_0_442 (102bp)
		This contig is unaligned. (102 bp)
		Unaligned bases: 102 total: 282219

CONTIG: contig-2948_103_0_443 (103bp)
		This contig is unaligned. (103 bp)
		Unaligned bases: 103 total: 282322

CONTIG: contig-5504_101_0_444 (101bp)
		This contig is unaligned. (101 bp)
		Unaligned bases: 101 total: 282423

CONTIG: contig-3303_371_0_445 (371bp)
		This contig is unaligned. (371 bp)
		Unaligned bases: 371 total: 282794

CONTIG: contig-1275_101_0_446 (101bp)
		This contig is unaligned. (101 bp)
		Unaligned bases: 101 total: 282895

CONTIG: contig-2869_101_0_447 (101bp)
		This contig is unaligned. (101 bp)
		Unaligned bases: 101 total: 282996

CONTIG: contig-4884_2141_0_448 (2141bp)
		This contig is unaligned. (2141 bp)
		Unaligned bases: 2141 total: 285137

CONTIG: contig-5399_101_0_449 (101bp)
		This contig is unaligned. (101 bp)
		Unaligned bases: 101 total: 285238

CONTIG: contig-3016_102_0_450 (102bp)
		This contig is unaligned. (102 bp)
		Unaligned bases: 102 total: 285340

CONTIG: contig-136_113_0_451 (113bp)
		This contig is unaligned. (113 bp)
		Unaligned bases: 113 total: 285453

CONTIG: contig-2448_105_0_452 (105bp)
		This contig is unaligned. (105 bp)
		Unaligned bases: 105 total: 285558

CONTIG: contig-4149_101_0_453 (101bp)
		This contig is unaligned. (101 bp)
		Unaligned bases: 101 total: 285659

CONTIG: contig-4116_544_0_454 (544bp)
		This contig is unaligned. (544 bp)
		Unaligned bases: 544 total: 286203

CONTIG: contig-1158_244_0_455 (244bp)
		This contig is unaligned. (244 bp)
		Unaligned bases: 244 total: 286447

CONTIG: contig-2006_9717_0_456 (9717bp)
		This contig is unaligned. (9717 bp)
		Unaligned bases: 9717 total: 296164

CONTIG: contig-4462_490_0_457 (490bp)
		This contig is unaligned. (490 bp)
		Unaligned bases: 490 total: 296654

CONTIG: contig-5672_107_0_458 (107bp)
		This contig is unaligned. (107 bp)
		Unaligned bases: 107 total: 296761

CONTIG: contig-5607_137_0_459 (137bp)
		This contig is unaligned. (137 bp)
		Unaligned bases: 137 total: 296898

CONTIG: contig-4656_147_0_460 (147bp)
		This contig is unaligned. (147 bp)
		Unaligned bases: 147 total: 297045

CONTIG: contig-2533_153_0_461 (153bp)
		This contig is unaligned. (153 bp)
		Unaligned bases: 153 total: 297198

CONTIG: contig-6467_4404_0_462 (4404bp)
		This contig is unaligned. (4404 bp)
		Unaligned bases: 4404 total: 301602

CONTIG: contig-5378_101_0_463 (101bp)
		This contig is unaligned. (101 bp)
		Unaligned bases: 101 total: 301703

CONTIG: contig-3274_11041_0_464 (11041bp)
		This contig is unaligned. (11041 bp)
		Unaligned bases: 11041 total: 312744

CONTIG: contig-3736_102_0_465 (102bp)
		This contig is unaligned. (102 bp)
		Unaligned bases: 102 total: 312846

CONTIG: contig-2273_152_0_466 (152bp)
		This contig is unaligned. (152 bp)
		Unaligned bases: 152 total: 312998

CONTIG: contig-5615_101_0_467 (101bp)
		This contig is unaligned. (101 bp)
		Unaligned bases: 101 total: 313099

CONTIG: contig-1327_101_0_468 (101bp)
		This contig is unaligned. (101 bp)
		Unaligned bases: 101 total: 313200

CONTIG: contig-3306_101_0_469 (101bp)
		This contig is unaligned. (101 bp)
		Unaligned bases: 101 total: 313301

CONTIG: contig-3322_9142_0_470 (9142bp)
		This contig is unaligned. (9142 bp)
		Unaligned bases: 9142 total: 322443

CONTIG: contig-6468_101_0_471 (101bp)
		This contig is unaligned. (101 bp)
		Unaligned bases: 101 total: 322544

CONTIG: contig-5641_238_0_472 (238bp)
Best alignment score: 72.0 (LEN: 72, IDY: 100.00)
			The best set is below. Score: 72.0, number of alignments: 1, unaligned bases: 166
		Alignment: 25017 25088 | 217 146 | 72 72 | 100.0 | seq_1 contig-5641_238_0_472

CONTIG: contig-3590_121_0_473 (121bp)
		This contig is unaligned. (121 bp)
		Unaligned bases: 121 total: 322665

CONTIG: contig-734_102_0_474 (102bp)
		This contig is unaligned. (102 bp)
		Unaligned bases: 102 total: 322767

CONTIG: contig-3456_101_0_475 (101bp)
		This contig is unaligned. (101 bp)
		Unaligned bases: 101 total: 322868

CONTIG: contig-3377_101_0_476 (101bp)
		This contig is unaligned. (101 bp)
		Unaligned bases: 101 total: 322969

CONTIG: contig-3769_101_0_477 (101bp)
		This contig is unaligned. (101 bp)
		Unaligned bases: 101 total: 323070

CONTIG: contig-1835_105_0_478 (105bp)
		This contig is unaligned. (105 bp)
		Unaligned bases: 105 total: 323175

CONTIG: contig-753_101_0_479 (101bp)
		This contig is unaligned. (101 bp)
		Unaligned bases: 101 total: 323276

CONTIG: contig-5856_101_0_480 (101bp)
		This contig is unaligned. (101 bp)
		Unaligned bases: 101 total: 323377

CONTIG: contig-96_102_0_481 (102bp)
		This contig is unaligned. (102 bp)
		Unaligned bases: 102 total: 323479

CONTIG: contig-1985_157_0_482 (157bp)
		This contig is unaligned. (157 bp)
		Unaligned bases: 157 total: 323636

CONTIG: contig-5972_101_0_483 (101bp)
		This contig is unaligned. (101 bp)
		Unaligned bases: 101 total: 323737

CONTIG: contig-2159_104_0_484 (104bp)
		This contig is unaligned. (104 bp)
		Unaligned bases: 104 total: 323841

CONTIG: contig-1470_101_0_485 (101bp)
		This contig is unaligned. (101 bp)
		Unaligned bases: 101 total: 323942

CONTIG: contig-6696_114_0_486 (114bp)
		This contig is unaligned. (114 bp)
		Unaligned bases: 114 total: 324056

CONTIG: contig-4130_6182_0_487 (6182bp)
		This contig is unaligned. (6182 bp)
		Unaligned bases: 6182 total: 330238

CONTIG: contig-556_152_0_488 (152bp)
		This contig is unaligned. (152 bp)
		Unaligned bases: 152 total: 330390

CONTIG: contig-3380_719_0_489 (719bp)
		This contig is unaligned. (719 bp)
		Unaligned bases: 719 total: 331109

CONTIG: contig-1766_123_0_490 (123bp)
		This contig is unaligned. (123 bp)
		Unaligned bases: 123 total: 331232

CONTIG: contig-6830_117_0_491 (117bp)
Best alignment score: 117.0 (LEN: 117, IDY: 100.00)
		Skipping these alignments as insignificant (option --ambiguity-score is set to "0.99"):
			Skipping alignment 33845 33960 | 1 117 | 116 117 | 98.29 | seq_2 contig-6830_117_0_491
			Skipping alignment 38279 38394 | 1 117 | 116 117 | 98.29 | seq_2 contig-6830_117_0_491
		This contig has 6 significant alignments. [An ambiguously mapped contig]
		Using only first of these alignment (option --ambiguity-usage is set to "one"):
			Alignment: 9685 9801 | 1 117 | 117 117 | 100.0 | seq_3 contig-6830_117_0_491
			Skipping alignment 7042 7158 | 117 1 | 117 117 | 99.15 | seq_3 contig-6830_117_0_491
			Skipping alignment 12524 12640 | 1 117 | 117 117 | 99.15 | seq_3 contig-6830_117_0_491
			Skipping alignment 26507 26623 | 1 117 | 117 117 | 99.15 | seq_2 contig-6830_117_0_491
			Skipping alignment 1680234 1680350 | 117 1 | 117 117 | 99.15 | seq_1 contig-6830_117_0_491
			Skipping alignment 1706220 1706336 | 117 1 | 117 117 | 99.15 | seq_1 contig-6830_117_0_491

CONTIG: contig-2211_109_0_492 (109bp)
		This contig is unaligned. (109 bp)
		Unaligned bases: 109 total: 331341

CONTIG: contig-5995_161_0_493 (161bp)
		This contig is unaligned. (161 bp)
		Unaligned bases: 161 total: 331502

CONTIG: contig-5827_101_0_494 (101bp)
		This contig is unaligned. (101 bp)
		Unaligned bases: 101 total: 331603

CONTIG: contig-1568_101_0_495 (101bp)
		This contig is unaligned. (101 bp)
		Unaligned bases: 101 total: 331704

CONTIG: contig-6015_118_0_496 (118bp)
		This contig is unaligned. (118 bp)
		Unaligned bases: 118 total: 331822

CONTIG: contig-5138_119_0_497 (119bp)
		This contig is unaligned. (119 bp)
		Unaligned bases: 119 total: 331941

CONTIG: contig-4627_101_0_498 (101bp)
		This contig is unaligned. (101 bp)
		Unaligned bases: 101 total: 332042

CONTIG: contig-5207_101_0_499 (101bp)
		This contig is unaligned. (101 bp)
		Unaligned bases: 101 total: 332143

CONTIG: contig-761_4353_0_500 (4353bp)
		This contig is unaligned. (4353 bp)
		Unaligned bases: 4353 total: 336496

CONTIG: contig-793_101_0_501 (101bp)
		This contig is unaligned. (101 bp)
		Unaligned bases: 101 total: 336597

CONTIG: contig-1390_128_0_502 (128bp)
		This contig is unaligned. (128 bp)
		Unaligned bases: 128 total: 336725

CONTIG: contig-3497_101_0_503 (101bp)
		This contig is unaligned. (101 bp)
		Unaligned bases: 101 total: 336826

CONTIG: contig-3827_158_0_504 (158bp)
		This contig is unaligned. (158 bp)
		Unaligned bases: 158 total: 336984

CONTIG: contig-540_1851_0_505 (1851bp)
		This contig is unaligned. (1851 bp)
		Unaligned bases: 1851 total: 338835

CONTIG: contig-6523_194_0_506 (194bp)
		This contig is unaligned. (194 bp)
		Unaligned bases: 194 total: 339029

CONTIG: contig-4840_412_0_507 (412bp)
		This contig is unaligned. (412 bp)
		Unaligned bases: 412 total: 339441

CONTIG: contig-1133_1354_0_508 (1354bp)
		This contig is unaligned. (1354 bp)
		Unaligned bases: 1354 total: 340795

CONTIG: contig-3112_104_0_509 (104bp)
		This contig is unaligned. (104 bp)
		Unaligned bases: 104 total: 340899

CONTIG: contig-3483_101_0_510 (101bp)
		This contig is unaligned. (101 bp)
		Unaligned bases: 101 total: 341000

CONTIG: contig-5866_102_0_511 (102bp)
		This contig is unaligned. (102 bp)
		Unaligned bases: 102 total: 341102

CONTIG: contig-6133_806_0_512 (806bp)
		This contig is unaligned. (806 bp)
		Unaligned bases: 806 total: 341908

CONTIG: contig-3106_140_0_513 (140bp)
		This contig is unaligned. (140 bp)
		Unaligned bases: 140 total: 342048

CONTIG: contig-6427_101_0_514 (101bp)
		This contig is unaligned. (101 bp)
		Unaligned bases: 101 total: 342149

CONTIG: contig-400_101_0_515 (101bp)
		This contig is unaligned. (101 bp)
		Unaligned bases: 101 total: 342250

CONTIG: contig-1123_104_0_516 (104bp)
		This contig is unaligned. (104 bp)
		Unaligned bases: 104 total: 342354

CONTIG: contig-1109_119_0_517 (119bp)
		This contig is unaligned. (119 bp)
		Unaligned bases: 119 total: 342473

CONTIG: contig-1702_101_0_518 (101bp)
		This contig is unaligned. (101 bp)
		Unaligned bases: 101 total: 342574

CONTIG: contig-4040_110_0_519 (110bp)
		This contig is unaligned. (110 bp)
		Unaligned bases: 110 total: 342684

CONTIG: contig-6533_108_0_520 (108bp)
		This contig is unaligned. (108 bp)
		Unaligned bases: 108 total: 342792

CONTIG: contig-861_1603_0_521 (1603bp)
		This contig is unaligned. (1603 bp)
		Unaligned bases: 1603 total: 344395

CONTIG: contig-3623_101_0_522 (101bp)
		This contig is unaligned. (101 bp)
		Unaligned bases: 101 total: 344496

CONTIG: contig-1616_101_0_523 (101bp)
		This contig is unaligned. (101 bp)
		Unaligned bases: 101 total: 344597

CONTIG: contig-2658_630_0_524 (630bp)
		This contig is unaligned. (630 bp)
		Unaligned bases: 630 total: 345227

CONTIG: contig-1982_103_0_525 (103bp)
		This contig is unaligned. (103 bp)
		Unaligned bases: 103 total: 345330

CONTIG: contig-3560_101_0_526 (101bp)
		This contig is unaligned. (101 bp)
		Unaligned bases: 101 total: 345431

CONTIG: contig-5699_177_0_527 (177bp)
		This contig is unaligned. (177 bp)
		Unaligned bases: 177 total: 345608

CONTIG: contig-5330_123_0_528 (123bp)
		This contig is unaligned. (123 bp)
		Unaligned bases: 123 total: 345731

CONTIG: contig-1700_249_0_529 (249bp)
		This contig is unaligned. (249 bp)
		Unaligned bases: 249 total: 345980

CONTIG: contig-1072_108_0_530 (108bp)
		This contig is unaligned. (108 bp)
		Unaligned bases: 108 total: 346088

CONTIG: contig-5081_114_0_531 (114bp)
		This contig is unaligned. (114 bp)
		Unaligned bases: 114 total: 346202

CONTIG: contig-758_930_0_532 (930bp)
		This contig is unaligned. (930 bp)
		Unaligned bases: 930 total: 347132

CONTIG: contig-2267_2286_0_533 (2286bp)
		This contig is unaligned. (2286 bp)
		Unaligned bases: 2286 total: 349418

CONTIG: contig-2675_101_0_534 (101bp)
		This contig is unaligned. (101 bp)
		Unaligned bases: 101 total: 349519

CONTIG: contig-6168_102_0_535 (102bp)
		This contig is unaligned. (102 bp)
		Unaligned bases: 102 total: 349621

CONTIG: contig-2124_6483_0_536 (6483bp)
		This contig is unaligned. (6483 bp)
		Unaligned bases: 6483 total: 356104

CONTIG: contig-2138_133_0_537 (133bp)
		This contig is unaligned. (133 bp)
		Unaligned bases: 133 total: 356237

CONTIG: contig-4611_3084_0_538 (3084bp)
		This contig is unaligned. (3084 bp)
		Unaligned bases: 3084 total: 359321

CONTIG: contig-6764_101_0_539 (101bp)
		This contig is unaligned. (101 bp)
		Unaligned bases: 101 total: 359422

CONTIG: contig-2594_101_0_540 (101bp)
		This contig is unaligned. (101 bp)
		Unaligned bases: 101 total: 359523

CONTIG: contig-5167_155_0_541 (155bp)
		This contig is unaligned. (155 bp)
		Unaligned bases: 155 total: 359678

CONTIG: contig-3835_101_0_542 (101bp)
		This contig is unaligned. (101 bp)
		Unaligned bases: 101 total: 359779

CONTIG: contig-2375_101_0_543 (101bp)
		This contig is unaligned. (101 bp)
		Unaligned bases: 101 total: 359880

CONTIG: contig-6802_108_0_544 (108bp)
		This contig is unaligned. (108 bp)
		Unaligned bases: 108 total: 359988

CONTIG: contig-6032_8198_0_545 (8198bp)
		This contig is unaligned. (8198 bp)
		Unaligned bases: 8198 total: 368186

CONTIG: contig-914_4067_0_546 (4067bp)
		This contig is unaligned. (4067 bp)
		Unaligned bases: 4067 total: 372253

CONTIG: contig-2743_101_0_547 (101bp)
		This contig is unaligned. (101 bp)
		Unaligned bases: 101 total: 372354

CONTIG: contig-667_102_0_548 (102bp)
Best alignment score: 99.0 (LEN: 102, IDY: 97.09)
		One align captures most of this contig: 10966 11068 | 102 1 | 103 102 | 97.09 | seq_3 contig-667_102_0_548

CONTIG: contig-6279_101_0_549 (101bp)
		This contig is unaligned. (101 bp)
		Unaligned bases: 101 total: 372455

CONTIG: contig-1571_101_0_550 (101bp)
		This contig is unaligned. (101 bp)
		Unaligned bases: 101 total: 372556

CONTIG: contig-4757_101_0_551 (101bp)
		This contig is unaligned. (101 bp)
		Unaligned bases: 101 total: 372657

CONTIG: contig-5197_101_0_552 (101bp)
		This contig is unaligned. (101 bp)
		Unaligned bases: 101 total: 372758

CONTIG: contig-2599_2062_0_553 (2062bp)
		This contig is unaligned. (2062 bp)
		Unaligned bases: 2062 total: 374820

CONTIG: contig-1076_113_0_554 (113bp)
		This contig is unaligned. (113 bp)
		Unaligned bases: 113 total: 374933

CONTIG: contig-2074_2567_0_555 (2567bp)
		This contig is unaligned. (2567 bp)
		Unaligned bases: 2567 total: 377500

CONTIG: contig-2073_147_0_556 (147bp)
		This contig is unaligned. (147 bp)
		Unaligned bases: 147 total: 377647

CONTIG: contig-604_3481_0_557 (3481bp)
		This contig is unaligned. (3481 bp)
		Unaligned bases: 3481 total: 381128

CONTIG: contig-1249_101_0_558 (101bp)
		This contig is unaligned. (101 bp)
		Unaligned bases: 101 total: 381229

CONTIG: contig-2045_107_0_559 (107bp)
Best alignment score: 105.0 (LEN: 107, IDY: 98.13)
		This contig has 3 significant alignments. [An ambiguously mapped contig]
		Using only first of these alignment (option --ambiguity-usage is set to "one"):
			Alignment: 5684 5790 | 107 1 | 107 107 | 98.13 | seq_3 contig-2045_107_0_559
			Skipping alignment 10947 11054 | 1 107 | 108 107 | 97.22 | seq_3 contig-2045_107_0_559
			Skipping alignment 35860 35964 | 1 105 | 105 105 | 99.05 | seq_2 contig-2045_107_0_559

CONTIG: contig-2740_1093_0_560 (1093bp)
		This contig is unaligned. (1093 bp)
		Unaligned bases: 1093 total: 382322

CONTIG: contig-1755_2068_0_561 (2068bp)
		This contig is unaligned. (2068 bp)
		Unaligned bases: 2068 total: 384390

CONTIG: contig-988_140_0_562 (140bp)
		This contig is unaligned. (140 bp)
		Unaligned bases: 140 total: 384530

CONTIG: contig-1456_456_0_563 (456bp)
		This contig is unaligned. (456 bp)
		Unaligned bases: 456 total: 384986

CONTIG: contig-4754_4105_0_564 (4105bp)
		This contig is unaligned. (4105 bp)
		Unaligned bases: 4105 total: 389091

CONTIG: contig-4205_101_0_565 (101bp)
		This contig is unaligned. (101 bp)
		Unaligned bases: 101 total: 389192

CONTIG: contig-5365_6559_0_566 (6559bp)
		This contig is unaligned. (6559 bp)
		Unaligned bases: 6559 total: 395751

CONTIG: contig-5354_101_0_567 (101bp)
		This contig is unaligned. (101 bp)
		Unaligned bases: 101 total: 395852

CONTIG: contig-6623_103_0_568 (103bp)
		This contig is unaligned. (103 bp)
		Unaligned bases: 103 total: 395955

CONTIG: contig-5244_7632_0_569 (7632bp)
		This contig is unaligned. (7632 bp)
		Unaligned bases: 7632 total: 403587

CONTIG: contig-2828_101_0_570 (101bp)
		This contig is unaligned. (101 bp)
		Unaligned bases: 101 total: 403688

CONTIG: contig-5188_115_0_571 (115bp)
		This contig is unaligned. (115 bp)
		Unaligned bases: 115 total: 403803

CONTIG: contig-4418_208_0_572 (208bp)
		This contig is unaligned. (208 bp)
		Unaligned bases: 208 total: 404011

CONTIG: contig-5581_101_0_573 (101bp)
		This contig is unaligned. (101 bp)
		Unaligned bases: 101 total: 404112

CONTIG: contig-1055_107_0_574 (107bp)
		This contig is unaligned. (107 bp)
		Unaligned bases: 107 total: 404219

CONTIG: contig-847_188_0_575 (188bp)
		This contig is unaligned. (188 bp)
		Unaligned bases: 188 total: 404407

CONTIG: contig-5659_105_0_576 (105bp)
		This contig is unaligned. (105 bp)
		Unaligned bases: 105 total: 404512

CONTIG: contig-3524_101_0_577 (101bp)
		This contig is unaligned. (101 bp)
		Unaligned bases: 101 total: 404613

CONTIG: contig-80_129_0_578 (129bp)
		This contig is unaligned. (129 bp)
		Unaligned bases: 129 total: 404742

CONTIG: contig-3103_128_0_579 (128bp)
		This contig is unaligned. (128 bp)
		Unaligned bases: 128 total: 404870

CONTIG: contig-4452_101_0_580 (101bp)
		This contig is unaligned. (101 bp)
		Unaligned bases: 101 total: 404971

CONTIG: contig-599_1577_0_581 (1577bp)
		This contig is unaligned. (1577 bp)
		Unaligned bases: 1577 total: 406548

CONTIG: contig-55_101_0_582 (101bp)
		This contig is unaligned. (101 bp)
		Unaligned bases: 101 total: 406649

CONTIG: contig-5863_105_0_583 (105bp)
		This contig is unaligned. (105 bp)
		Unaligned bases: 105 total: 406754

CONTIG: contig-236_133_0_584 (133bp)
		This contig is unaligned. (133 bp)
		Unaligned bases: 133 total: 406887

CONTIG: contig-5482_101_0_585 (101bp)
		This contig is unaligned. (101 bp)
		Unaligned bases: 101 total: 406988

CONTIG: contig-3372_103_0_586 (103bp)
		This contig is unaligned. (103 bp)
		Unaligned bases: 103 total: 407091

CONTIG: contig-4219_104_0_587 (104bp)
		This contig is unaligned. (104 bp)
		Unaligned bases: 104 total: 407195

CONTIG: contig-4180_101_0_588 (101bp)
		This contig is unaligned. (101 bp)
		Unaligned bases: 101 total: 407296

CONTIG: contig-2395_101_0_589 (101bp)
		This contig is unaligned. (101 bp)
		Unaligned bases: 101 total: 407397

CONTIG: contig-2597_131_0_590 (131bp)
Best alignment score: 102.0 (LEN: 103, IDY: 99.04)
			Skipping redundant alignments after choosing the best set of alignments
		Skipping redundant alignment 9012 9110 | 33 131 | 99 99 | 100.0 | seq_3 contig-2597_131_0_590
		Skipping redundant alignment 25835 25932 | 34 131 | 98 98 | 100.0 | seq_2 contig-2597_131_0_590
		Skipping redundant alignment 37607 37704 | 34 131 | 98 98 | 100.0 | seq_2 contig-2597_131_0_590
		Skipping redundant alignment 11852 11949 | 34 131 | 98 98 | 100.0 | seq_3 contig-2597_131_0_590
		Skipping redundant alignment 1706911 1707008 | 131 34 | 98 98 | 100.0 | seq_1 contig-2597_131_0_590
		Skipping redundant alignment 1680925 1681022 | 131 34 | 98 98 | 98.98 | seq_1 contig-2597_131_0_590
			The best set is below. Score: 102.0, number of alignments: 1, unaligned bases: 28
		Alignment: 33167 33270 | 29 131 | 104 103 | 99.04 | seq_2 contig-2597_131_0_590

CONTIG: contig-784_102_0_591 (102bp)
		This contig is unaligned. (102 bp)
		Unaligned bases: 102 total: 407499

CONTIG: contig-1098_867_0_592 (867bp)
		This contig is unaligned. (867 bp)
		Unaligned bases: 867 total: 408366

CONTIG: contig-66_101_0_593 (101bp)
		This contig is unaligned. (101 bp)
		Unaligned bases: 101 total: 408467

CONTIG: contig-2766_103_0_594 (103bp)
		This contig is unaligned. (103 bp)
		Unaligned bases: 103 total: 408570

CONTIG: contig-3125_104_0_595 (104bp)
		This contig is unaligned. (104 bp)
		Unaligned bases: 104 total: 408674

CONTIG: contig-5183_135_0_596 (135bp)
		This contig is unaligned. (135 bp)
		Unaligned bases: 135 total: 408809

CONTIG: contig-2748_101_0_597 (101bp)
		This contig is unaligned. (101 bp)
		Unaligned bases: 101 total: 408910

CONTIG: contig-1073_110_0_598 (110bp)
		This contig is unaligned. (110 bp)
		Unaligned bases: 110 total: 409020

CONTIG: contig-6164_101_0_599 (101bp)
		This contig is unaligned. (101 bp)
		Unaligned bases: 101 total: 409121

CONTIG: contig-2011_112_0_600 (112bp)
		This contig is unaligned. (112 bp)
		Unaligned bases: 112 total: 409233

CONTIG: contig-2630_101_0_601 (101bp)
		This contig is unaligned. (101 bp)
		Unaligned bases: 101 total: 409334

CONTIG: contig-3364_108_0_602 (108bp)
		This contig is unaligned. (108 bp)
		Unaligned bases: 108 total: 409442

CONTIG: contig-3760_101_0_603 (101bp)
		This contig is unaligned. (101 bp)
		Unaligned bases: 101 total: 409543

CONTIG: contig-2331_107_0_604 (107bp)
		This contig is unaligned. (107 bp)
		Unaligned bases: 107 total: 409650

CONTIG: contig-5240_107_0_605 (107bp)
		This contig is unaligned. (107 bp)
		Unaligned bases: 107 total: 409757

CONTIG: contig-5422_101_0_606 (101bp)
		This contig is unaligned. (101 bp)
		Unaligned bases: 101 total: 409858

CONTIG: contig-1809_173_0_607 (173bp)
		This contig is unaligned. (173 bp)
		Unaligned bases: 173 total: 410031

CONTIG: contig-4832_1009_0_608 (1009bp)
		This contig is unaligned. (1009 bp)
		Unaligned bases: 1009 total: 411040

CONTIG: contig-3356_101_0_609 (101bp)
		This contig is unaligned. (101 bp)
		Unaligned bases: 101 total: 411141

CONTIG: contig-2744_101_0_610 (101bp)
		This contig is unaligned. (101 bp)
		Unaligned bases: 101 total: 411242

CONTIG: contig-826_363_0_611 (363bp)
		This contig is unaligned. (363 bp)
		Unaligned bases: 363 total: 411605

CONTIG: contig-4608_106_0_612 (106bp)
		This contig is unaligned. (106 bp)
		Unaligned bases: 106 total: 411711

CONTIG: contig-5127_101_0_613 (101bp)
		This contig is unaligned. (101 bp)
		Unaligned bases: 101 total: 411812

CONTIG: contig-4076_830_0_614 (830bp)
		This contig is unaligned. (830 bp)
		Unaligned bases: 830 total: 412642

CONTIG: contig-827_1998_0_615 (1998bp)
		This contig is unaligned. (1998 bp)
		Unaligned bases: 1998 total: 414640

CONTIG: contig-259_145_0_616 (145bp)
		This contig is unaligned. (145 bp)
		Unaligned bases: 145 total: 414785

CONTIG: contig-4694_103_0_617 (103bp)
		This contig is unaligned. (103 bp)
		Unaligned bases: 103 total: 414888

CONTIG: contig-4666_101_0_618 (101bp)
		This contig is unaligned. (101 bp)
		Unaligned bases: 101 total: 414989

CONTIG: contig-5203_101_0_619 (101bp)
		This contig is unaligned. (101 bp)
		Unaligned bases: 101 total: 415090

CONTIG: contig-909_255_0_620 (255bp)
		This contig is unaligned. (255 bp)
		Unaligned bases: 255 total: 415345

CONTIG: contig-2344_101_0_621 (101bp)
		This contig is unaligned. (101 bp)
		Unaligned bases: 101 total: 415446

CONTIG: contig-255_101_0_622 (101bp)
		This contig is unaligned. (101 bp)
		Unaligned bases: 101 total: 415547

CONTIG: contig-229_105_0_623 (105bp)
		This contig is unaligned. (105 bp)
		Unaligned bases: 105 total: 415652

CONTIG: contig-6517_101_0_624 (101bp)
		This contig is unaligned. (101 bp)
		Unaligned bases: 101 total: 415753

CONTIG: contig-5704_102_0_625 (102bp)
		This contig is unaligned. (102 bp)
		Unaligned bases: 102 total: 415855

CONTIG: contig-4669_104_0_626 (104bp)
		This contig is unaligned. (104 bp)
		Unaligned bases: 104 total: 415959

CONTIG: contig-4476_101_0_627 (101bp)
		This contig is unaligned. (101 bp)
		Unaligned bases: 101 total: 416060

CONTIG: contig-1834_108_0_628 (108bp)
		This contig is unaligned. (108 bp)
		Unaligned bases: 108 total: 416168

CONTIG: contig-1359_1500_0_629 (1500bp)
		This contig is unaligned. (1500 bp)
		Unaligned bases: 1500 total: 417668

CONTIG: contig-894_103_0_630 (103bp)
		This contig is unaligned. (103 bp)
		Unaligned bases: 103 total: 417771

CONTIG: contig-2406_101_0_631 (101bp)
		This contig is unaligned. (101 bp)
		Unaligned bases: 101 total: 417872

CONTIG: contig-5586_101_0_632 (101bp)
		This contig is unaligned. (101 bp)
		Unaligned bases: 101 total: 417973

CONTIG: contig-4651_109_0_633 (109bp)
		This contig is unaligned. (109 bp)
		Unaligned bases: 109 total: 418082

CONTIG: contig-3429_2657_0_634 (2657bp)
		This contig is unaligned. (2657 bp)
		Unaligned bases: 2657 total: 420739

CONTIG: contig-1655_287_0_635 (287bp)
		This contig is unaligned. (287 bp)
		Unaligned bases: 287 total: 421026

CONTIG: contig-5576_120_0_636 (120bp)
		This contig is unaligned. (120 bp)
		Unaligned bases: 120 total: 421146

CONTIG: contig-4691_102_0_637 (102bp)
		This contig is unaligned. (102 bp)
		Unaligned bases: 102 total: 421248

CONTIG: contig-3871_140_0_638 (140bp)
		This contig is unaligned. (140 bp)
		Unaligned bases: 140 total: 421388

CONTIG: contig-6053_101_0_639 (101bp)
		This contig is unaligned. (101 bp)
		Unaligned bases: 101 total: 421489

CONTIG: contig-1102_137_0_640 (137bp)
		This contig is unaligned. (137 bp)
		Unaligned bases: 137 total: 421626

CONTIG: contig-1322_106_0_641 (106bp)
		This contig is unaligned. (106 bp)
		Unaligned bases: 106 total: 421732

CONTIG: contig-5550_105_0_642 (105bp)
		This contig is unaligned. (105 bp)
		Unaligned bases: 105 total: 421837

CONTIG: contig-3682_105_0_643 (105bp)
		This contig is unaligned. (105 bp)
		Unaligned bases: 105 total: 421942

CONTIG: contig-3051_102_0_644 (102bp)
		This contig is unaligned. (102 bp)
		Unaligned bases: 102 total: 422044

CONTIG: contig-6186_101_0_645 (101bp)
		This contig is unaligned. (101 bp)
		Unaligned bases: 101 total: 422145

CONTIG: contig-5577_101_0_646 (101bp)
		This contig is unaligned. (101 bp)
		Unaligned bases: 101 total: 422246

CONTIG: contig-5979_101_0_647 (101bp)
		This contig is unaligned. (101 bp)
		Unaligned bases: 101 total: 422347

CONTIG: contig-3697_101_0_648 (101bp)
		This contig is unaligned. (101 bp)
		Unaligned bases: 101 total: 422448

CONTIG: contig-169_106_0_649 (106bp)
		This contig is unaligned. (106 bp)
		Unaligned bases: 106 total: 422554

CONTIG: contig-2270_101_0_650 (101bp)
		This contig is unaligned. (101 bp)
		Unaligned bases: 101 total: 422655

CONTIG: contig-5340_101_0_651 (101bp)
		This contig is unaligned. (101 bp)
		Unaligned bases: 101 total: 422756

CONTIG: contig-4047_101_0_652 (101bp)
		This contig is unaligned. (101 bp)
		Unaligned bases: 101 total: 422857

CONTIG: contig-5516_101_0_653 (101bp)
		This contig is unaligned. (101 bp)
		Unaligned bases: 101 total: 422958

CONTIG: contig-2171_101_0_654 (101bp)
		This contig is unaligned. (101 bp)
		Unaligned bases: 101 total: 423059

CONTIG: contig-6518_101_0_655 (101bp)
		This contig is unaligned. (101 bp)
		Unaligned bases: 101 total: 423160

CONTIG: contig-3111_103_0_656 (103bp)
		This contig is unaligned. (103 bp)
		Unaligned bases: 103 total: 423263

CONTIG: contig-1609_101_0_657 (101bp)
		This contig is unaligned. (101 bp)
		Unaligned bases: 101 total: 423364

CONTIG: contig-6248_101_0_658 (101bp)
		This contig is unaligned. (101 bp)
		Unaligned bases: 101 total: 423465

CONTIG: contig-6378_101_0_659 (101bp)
		This contig is unaligned. (101 bp)
		Unaligned bases: 101 total: 423566

CONTIG: contig-5329_1982_0_660 (1982bp)
		This contig is unaligned. (1982 bp)
		Unaligned bases: 1982 total: 425548

CONTIG: contig-1855_103_0_661 (103bp)
		This contig is unaligned. (103 bp)
		Unaligned bases: 103 total: 425651

CONTIG: contig-4471_101_0_662 (101bp)
		This contig is unaligned. (101 bp)
		Unaligned bases: 101 total: 425752

CONTIG: contig-2561_116_0_663 (116bp)
		This contig is unaligned. (116 bp)
		Unaligned bases: 116 total: 425868

CONTIG: contig-459_1864_0_664 (1864bp)
		This contig is unaligned. (1864 bp)
		Unaligned bases: 1864 total: 427732

CONTIG: contig-4502_101_0_665 (101bp)
		This contig is unaligned. (101 bp)
		Unaligned bases: 101 total: 427833

CONTIG: contig-3179_128_0_666 (128bp)
Best alignment score: 128.0 (LEN: 128, IDY: 100.00)
		Skipping these alignments as insignificant (option --ambiguity-score is set to "0.99"):
			Skipping alignment 33666 33793 | 1 128 | 128 128 | 98.44 | seq_2 contig-3179_128_0_666
			Skipping alignment 38100 38227 | 1 128 | 128 128 | 98.44 | seq_2 contig-3179_128_0_666
			Skipping alignment 1706388 1706515 | 128 1 | 128 128 | 98.44 | seq_1 contig-3179_128_0_666
		This contig has 5 significant alignments. [An ambiguously mapped contig]
		Using only first of these alignment (option --ambiguity-usage is set to "one"):
			Alignment: 9506 9633 | 1 128 | 128 128 | 100.0 | seq_3 contig-3179_128_0_666
			Skipping alignment 12345 12472 | 1 128 | 128 128 | 100.0 | seq_3 contig-3179_128_0_666
			Skipping alignment 1680402 1680529 | 128 1 | 128 128 | 100.0 | seq_1 contig-3179_128_0_666
			Skipping alignment 26328 26455 | 1 128 | 128 128 | 99.22 | seq_2 contig-3179_128_0_666
			Skipping alignment 7210 7337 | 128 1 | 128 128 | 99.22 | seq_3 contig-3179_128_0_666

CONTIG: contig-3699_118_0_667 (118bp)
		This contig is unaligned. (118 bp)
		Unaligned bases: 118 total: 427951

CONTIG: contig-1823_101_0_668 (101bp)
		This contig is unaligned. (101 bp)
		Unaligned bases: 101 total: 428052

CONTIG: contig-5436_113_0_669 (113bp)
		This contig is unaligned. (113 bp)
		Unaligned bases: 113 total: 428165

CONTIG: contig-4107_117_0_670 (117bp)
		This contig is unaligned. (117 bp)
		Unaligned bases: 117 total: 428282

CONTIG: contig-3973_101_0_671 (101bp)
		This contig is unaligned. (101 bp)
		Unaligned bases: 101 total: 428383

CONTIG: contig-441_101_0_672 (101bp)
		This contig is unaligned. (101 bp)
		Unaligned bases: 101 total: 428484

CONTIG: contig-3192_101_0_673 (101bp)
		This contig is unaligned. (101 bp)
		Unaligned bases: 101 total: 428585

CONTIG: contig-4293_101_0_674 (101bp)
		This contig is unaligned. (101 bp)
		Unaligned bases: 101 total: 428686

CONTIG: contig-1543_133_0_675 (133bp)
		This contig is unaligned. (133 bp)
		Unaligned bases: 133 total: 428819

CONTIG: contig-1354_137_0_676 (137bp)
		This contig is unaligned. (137 bp)
		Unaligned bases: 137 total: 428956

CONTIG: contig-2054_101_0_677 (101bp)
		This contig is unaligned. (101 bp)
		Unaligned bases: 101 total: 429057

CONTIG: contig-5418_101_0_678 (101bp)
Best alignment score: 84.0 (LEN: 84, IDY: 100.00)
			Skipping redundant alignments after choosing the best set of alignments
		Skipping redundant alignment 10910 10993 | 84 1 | 84 84 | 100.0 | seq_3 contig-5418_101_0_678
		Skipping redundant alignment 35823 35906 | 84 1 | 84 84 | 100.0 | seq_2 contig-5418_101_0_678
		This contig has several significant sets of alignments. [An ambiguously mapped contig]
		Using only the very best set (option --ambiguity-usage is set to "one").
			The best set is below. Score: 84.0, number of alignments: 1, unaligned bases: 17
		Alignment: 5744 5827 | 1 84 | 84 84 | 100.0 | seq_3 contig-5418_101_0_678

CONTIG: contig-3373_106_0_679 (106bp)
		This contig is unaligned. (106 bp)
		Unaligned bases: 106 total: 429163

CONTIG: contig-4311_101_0_680 (101bp)
		This contig is unaligned. (101 bp)
		Unaligned bases: 101 total: 429264

CONTIG: contig-3378_101_0_681 (101bp)
		This contig is unaligned. (101 bp)
		Unaligned bases: 101 total: 429365

CONTIG: contig-3430_101_0_682 (101bp)
		This contig is unaligned. (101 bp)
		Unaligned bases: 101 total: 429466

CONTIG: contig-3367_117_0_683 (117bp)
		This contig is unaligned. (117 bp)
		Unaligned bases: 117 total: 429583

CONTIG: contig-2564_101_0_684 (101bp)
		This contig is unaligned. (101 bp)
		Unaligned bases: 101 total: 429684

CONTIG: contig-3350_156_0_685 (156bp)
		This contig is unaligned. (156 bp)
		Unaligned bases: 156 total: 429840

CONTIG: contig-5612_150_0_686 (150bp)
		This contig is unaligned. (150 bp)
		Unaligned bases: 150 total: 429990

CONTIG: contig-5817_101_0_687 (101bp)
		This contig is unaligned. (101 bp)
		Unaligned bases: 101 total: 430091

CONTIG: contig-5654_2804_0_688 (2804bp)
		This contig is unaligned. (2804 bp)
		Unaligned bases: 2804 total: 432895

CONTIG: contig-6428_101_0_689 (101bp)
		This contig is unaligned. (101 bp)
		Unaligned bases: 101 total: 432996

CONTIG: contig-3807_101_0_690 (101bp)
		This contig is unaligned. (101 bp)
		Unaligned bases: 101 total: 433097

CONTIG: contig-5520_101_0_691 (101bp)
		This contig is unaligned. (101 bp)
		Unaligned bases: 101 total: 433198

CONTIG: contig-4612_132_0_692 (132bp)
		This contig is unaligned. (132 bp)
		Unaligned bases: 132 total: 433330

CONTIG: contig-3160_104_0_693 (104bp)
		This contig is unaligned. (104 bp)
		Unaligned bases: 104 total: 433434

CONTIG: contig-671_101_0_694 (101bp)
		This contig is unaligned. (101 bp)
		Unaligned bases: 101 total: 433535

CONTIG: contig-4287_109_0_695 (109bp)
		This contig is unaligned. (109 bp)
		Unaligned bases: 109 total: 433644

CONTIG: contig-2298_101_0_696 (101bp)
		This contig is unaligned. (101 bp)
		Unaligned bases: 101 total: 433745

CONTIG: contig-6622_101_0_697 (101bp)
		This contig is unaligned. (101 bp)
		Unaligned bases: 101 total: 433846

CONTIG: contig-472_590_0_698 (590bp)
		This contig is unaligned. (590 bp)
		Unaligned bases: 590 total: 434436

CONTIG: contig-4355_101_0_699 (101bp)
		This contig is unaligned. (101 bp)
		Unaligned bases: 101 total: 434537

CONTIG: contig-5191_101_0_700 (101bp)
		This contig is unaligned. (101 bp)
		Unaligned bases: 101 total: 434638

CONTIG: contig-1785_320_0_701 (320bp)
		This contig is unaligned. (320 bp)
		Unaligned bases: 320 total: 434958

CONTIG: contig-1496_5538_0_702 (5538bp)
		This contig is unaligned. (5538 bp)
		Unaligned bases: 5538 total: 440496

CONTIG: contig-235_107_0_703 (107bp)
		This contig is unaligned. (107 bp)
		Unaligned bases: 107 total: 440603

CONTIG: contig-6101_101_0_704 (101bp)
		This contig is unaligned. (101 bp)
		Unaligned bases: 101 total: 440704

CONTIG: contig-6741_101_0_705 (101bp)
		This contig is unaligned. (101 bp)
		Unaligned bases: 101 total: 440805

CONTIG: contig-2979_101_0_706 (101bp)
		This contig is unaligned. (101 bp)
		Unaligned bases: 101 total: 440906

CONTIG: contig-5531_109_0_707 (109bp)
		This contig is unaligned. (109 bp)
		Unaligned bases: 109 total: 441015

CONTIG: contig-4062_117_0_708 (117bp)
		This contig is unaligned. (117 bp)
		Unaligned bases: 117 total: 441132

CONTIG: contig-1348_101_0_709 (101bp)
		This contig is unaligned. (101 bp)
		Unaligned bases: 101 total: 441233

CONTIG: contig-863_101_0_710 (101bp)
		This contig is unaligned. (101 bp)
		Unaligned bases: 101 total: 441334

CONTIG: contig-1461_101_0_711 (101bp)
		This contig is unaligned. (101 bp)
		Unaligned bases: 101 total: 441435

CONTIG: contig-1639_513_0_712 (513bp)
		This contig is unaligned. (513 bp)
		Unaligned bases: 513 total: 441948

CONTIG: contig-4857_130_0_713 (130bp)
		This contig is unaligned. (130 bp)
		Unaligned bases: 130 total: 442078

CONTIG: contig-4132_101_0_714 (101bp)
		This contig is unaligned. (101 bp)
		Unaligned bases: 101 total: 442179

CONTIG: contig-5221_101_0_715 (101bp)
		This contig is unaligned. (101 bp)
		Unaligned bases: 101 total: 442280

CONTIG: contig-1773_104_0_716 (104bp)
		This contig is unaligned. (104 bp)
		Unaligned bases: 104 total: 442384

CONTIG: contig-818_163_0_717 (163bp)
		This contig is unaligned. (163 bp)
		Unaligned bases: 163 total: 442547

CONTIG: contig-2320_101_0_718 (101bp)
		This contig is unaligned. (101 bp)
		Unaligned bases: 101 total: 442648

CONTIG: contig-1415_101_0_719 (101bp)
		This contig is unaligned. (101 bp)
		Unaligned bases: 101 total: 442749

CONTIG: contig-2028_1797_0_720 (1797bp)
		This contig is unaligned. (1797 bp)
		Unaligned bases: 1797 total: 444546

CONTIG: contig-6805_101_0_721 (101bp)
		This contig is unaligned. (101 bp)
		Unaligned bases: 101 total: 444647

CONTIG: contig-6124_101_0_722 (101bp)
		This contig is unaligned. (101 bp)
		Unaligned bases: 101 total: 444748

CONTIG: contig-6258_101_0_723 (101bp)
		This contig is unaligned. (101 bp)
		Unaligned bases: 101 total: 444849

CONTIG: contig-2056_153_0_724 (153bp)
		This contig is unaligned. (153 bp)
		Unaligned bases: 153 total: 445002

CONTIG: contig-6283_101_0_725 (101bp)
		This contig is unaligned. (101 bp)
		Unaligned bases: 101 total: 445103

CONTIG: contig-3347_110_0_726 (110bp)
		This contig is unaligned. (110 bp)
		Unaligned bases: 110 total: 445213

CONTIG: contig-4943_116_0_727 (116bp)
Best alignment score: 115.0 (LEN: 116, IDY: 99.14)
		This contig has 7 significant alignments. [An ambiguously mapped contig]
		Using only first of these alignment (option --ambiguity-usage is set to "one"):
			Alignment: 1706887 1707002 | 1 116 | 116 116 | 99.14 | seq_1 contig-4943_116_0_727
			Skipping alignment 25841 25956 | 116 1 | 116 116 | 99.14 | seq_2 contig-4943_116_0_727
			Skipping alignment 33179 33294 | 116 1 | 116 116 | 99.14 | seq_2 contig-4943_116_0_727
			Skipping alignment 37613 37728 | 116 1 | 116 116 | 99.14 | seq_2 contig-4943_116_0_727
			Skipping alignment 9019 9134 | 116 1 | 116 116 | 99.14 | seq_3 contig-4943_116_0_727
			Skipping alignment 11858 11973 | 116 1 | 116 116 | 99.14 | seq_3 contig-4943_116_0_727
			Skipping alignment 1680901 1681016 | 1 116 | 116 116 | 98.28 | seq_1 contig-4943_116_0_727

CONTIG: contig-5515_102_0_728 (102bp)
		This contig is unaligned. (102 bp)
		Unaligned bases: 102 total: 445315

CONTIG: contig-3690_898_0_729 (898bp)
		This contig is unaligned. (898 bp)
		Unaligned bases: 898 total: 446213

CONTIG: contig-1500_104_0_730 (104bp)
		This contig is unaligned. (104 bp)
		Unaligned bases: 104 total: 446317

CONTIG: contig-2240_101_0_731 (101bp)
		This contig is unaligned. (101 bp)
		Unaligned bases: 101 total: 446418

CONTIG: contig-3449_123_0_732 (123bp)
		This contig is unaligned. (123 bp)
		Unaligned bases: 123 total: 446541

CONTIG: contig-2407_112_0_733 (112bp)
		This contig is unaligned. (112 bp)
		Unaligned bases: 112 total: 446653

CONTIG: contig-2639_111_0_734 (111bp)
		This contig is unaligned. (111 bp)
		Unaligned bases: 111 total: 446764

CONTIG: contig-5769_101_0_735 (101bp)
		This contig is unaligned. (101 bp)
		Unaligned bases: 101 total: 446865

CONTIG: contig-6445_101_0_736 (101bp)
		This contig is unaligned. (101 bp)
		Unaligned bases: 101 total: 446966

CONTIG: contig-1304_101_0_737 (101bp)
		This contig is unaligned. (101 bp)
		Unaligned bases: 101 total: 447067

CONTIG: contig-777_135_0_738 (135bp)
Best alignment score: 102.0 (LEN: 103, IDY: 99.03)
			Skipping redundant alignments after choosing the best set of alignments
		Skipping redundant alignment 10910 11012 | 103 1 | 103 103 | 99.03 | seq_3 contig-777_135_0_738
		Skipping redundant alignment 35823 35925 | 103 1 | 103 103 | 99.03 | seq_2 contig-777_135_0_738
		This contig has several significant sets of alignments. [An ambiguously mapped contig]
		Using only the very best set (option --ambiguity-usage is set to "one").
			The best set is below. Score: 102.0, number of alignments: 1, unaligned bases: 32
		Alignment: 5725 5827 | 1 103 | 103 103 | 99.03 | seq_3 contig-777_135_0_738

CONTIG: contig-3144_171_0_739 (171bp)
		This contig is unaligned. (171 bp)
		Unaligned bases: 171 total: 447238

CONTIG: contig-3059_101_0_740 (101bp)
		This contig is unaligned. (101 bp)
		Unaligned bases: 101 total: 447339

CONTIG: contig-2400_253_0_741 (253bp)
		This contig is unaligned. (253 bp)
		Unaligned bases: 253 total: 447592

CONTIG: contig-1566_101_0_742 (101bp)
		This contig is unaligned. (101 bp)
		Unaligned bases: 101 total: 447693

CONTIG: contig-5503_101_0_743 (101bp)
		This contig is unaligned. (101 bp)
		Unaligned bases: 101 total: 447794

CONTIG: contig-3219_149_0_744 (149bp)
		This contig is unaligned. (149 bp)
		Unaligned bases: 149 total: 447943

CONTIG: contig-2622_105_0_745 (105bp)
		This contig is unaligned. (105 bp)
		Unaligned bases: 105 total: 448048

CONTIG: contig-4710_839_0_746 (839bp)
		This contig is unaligned. (839 bp)
		Unaligned bases: 839 total: 448887

CONTIG: contig-5270_101_0_747 (101bp)
		This contig is unaligned. (101 bp)
		Unaligned bases: 101 total: 448988

CONTIG: contig-3553_101_0_748 (101bp)
		This contig is unaligned. (101 bp)
		Unaligned bases: 101 total: 449089

CONTIG: contig-1474_101_0_749 (101bp)
		This contig is unaligned. (101 bp)
		Unaligned bases: 101 total: 449190

CONTIG: contig-3825_101_0_750 (101bp)
		This contig is unaligned. (101 bp)
		Unaligned bases: 101 total: 449291

CONTIG: contig-33_253_0_751 (253bp)
		This contig is unaligned. (253 bp)
		Unaligned bases: 253 total: 449544

CONTIG: contig-59_2543_0_752 (2543bp)
		This contig is unaligned. (2543 bp)
		Unaligned bases: 2543 total: 452087

CONTIG: contig-6745_101_0_753 (101bp)
		This contig is unaligned. (101 bp)
		Unaligned bases: 101 total: 452188

CONTIG: contig-3053_101_0_754 (101bp)
		This contig is unaligned. (101 bp)
		Unaligned bases: 101 total: 452289

CONTIG: contig-196_102_0_755 (102bp)
		This contig is unaligned. (102 bp)
		Unaligned bases: 102 total: 452391

CONTIG: contig-2891_101_0_756 (101bp)
		This contig is unaligned. (101 bp)
		Unaligned bases: 101 total: 452492

CONTIG: contig-153_946_0_757 (946bp)
		This contig is unaligned. (946 bp)
		Unaligned bases: 946 total: 453438

CONTIG: contig-5035_121_0_758 (121bp)
		This contig is unaligned. (121 bp)
		Unaligned bases: 121 total: 453559

CONTIG: contig-502_101_0_759 (101bp)
		This contig is unaligned. (101 bp)
		Unaligned bases: 101 total: 453660

CONTIG: contig-5636_102_0_760 (102bp)
		This contig is unaligned. (102 bp)
		Unaligned bases: 102 total: 453762

CONTIG: contig-755_101_0_761 (101bp)
		This contig is unaligned. (101 bp)
		Unaligned bases: 101 total: 453863

CONTIG: contig-509_106_0_762 (106bp)
		This contig is unaligned. (106 bp)
		Unaligned bases: 106 total: 453969

CONTIG: contig-627_123_0_763 (123bp)
		This contig is unaligned. (123 bp)
		Unaligned bases: 123 total: 454092

CONTIG: contig-2528_102_0_764 (102bp)
		This contig is unaligned. (102 bp)
		Unaligned bases: 102 total: 454194

CONTIG: contig-2114_2664_0_765 (2664bp)
		This contig is unaligned. (2664 bp)
		Unaligned bases: 2664 total: 456858

CONTIG: contig-1165_6096_0_766 (6096bp)
		This contig is unaligned. (6096 bp)
		Unaligned bases: 6096 total: 462954

CONTIG: contig-2714_123_0_767 (123bp)
		This contig is unaligned. (123 bp)
		Unaligned bases: 123 total: 463077

CONTIG: contig-5050_101_0_768 (101bp)
		This contig is unaligned. (101 bp)
		Unaligned bases: 101 total: 463178

CONTIG: contig-2339_205_0_769 (205bp)
		This contig is unaligned. (205 bp)
		Unaligned bases: 205 total: 463383

CONTIG: contig-6618_101_0_770 (101bp)
		This contig is unaligned. (101 bp)
		Unaligned bases: 101 total: 463484

CONTIG: contig-1411_101_0_771 (101bp)
		This contig is unaligned. (101 bp)
		Unaligned bases: 101 total: 463585

CONTIG: contig-467_101_0_772 (101bp)
		This contig is unaligned. (101 bp)
		Unaligned bases: 101 total: 463686

CONTIG: contig-2507_101_0_773 (101bp)
		This contig is unaligned. (101 bp)
		Unaligned bases: 101 total: 463787

CONTIG: contig-4320_2139_0_774 (2139bp)
		This contig is unaligned. (2139 bp)
		Unaligned bases: 2139 total: 465926

CONTIG: contig-6732_101_0_775 (101bp)
		This contig is unaligned. (101 bp)
		Unaligned bases: 101 total: 466027

CONTIG: contig-6588_103_0_776 (103bp)
		This contig is unaligned. (103 bp)
		Unaligned bases: 103 total: 466130

CONTIG: contig-2513_155_0_777 (155bp)
		This contig is unaligned. (155 bp)
		Unaligned bases: 155 total: 466285

CONTIG: contig-5833_101_0_778 (101bp)
		This contig is unaligned. (101 bp)
		Unaligned bases: 101 total: 466386

CONTIG: contig-1906_101_0_779 (101bp)
		This contig is unaligned. (101 bp)
		Unaligned bases: 101 total: 466487

CONTIG: contig-4498_103_0_780 (103bp)
		This contig is unaligned. (103 bp)
		Unaligned bases: 103 total: 466590

CONTIG: contig-1025_103_0_781 (103bp)
		This contig is unaligned. (103 bp)
		Unaligned bases: 103 total: 466693

CONTIG: contig-724_126_0_782 (126bp)
		This contig is unaligned. (126 bp)
		Unaligned bases: 126 total: 466819

CONTIG: contig-5982_111_0_783 (111bp)
		This contig is unaligned. (111 bp)
		Unaligned bases: 111 total: 466930

CONTIG: contig-302_101_0_784 (101bp)
		This contig is unaligned. (101 bp)
		Unaligned bases: 101 total: 467031

CONTIG: contig-5912_104_0_785 (104bp)
		This contig is unaligned. (104 bp)
		Unaligned bases: 104 total: 467135

CONTIG: contig-5567_101_0_786 (101bp)
		This contig is unaligned. (101 bp)
		Unaligned bases: 101 total: 467236

CONTIG: contig-5510_101_0_787 (101bp)
		This contig is unaligned. (101 bp)
		Unaligned bases: 101 total: 467337

CONTIG: contig-2164_103_0_788 (103bp)
Best alignment score: 88.0 (LEN: 88, IDY: 100.00)
			Skipping redundant alignments after choosing the best set of alignments
		Skipping redundant alignment 10910 10997 | 88 1 | 88 88 | 100.0 | seq_3 contig-2164_103_0_788
		Skipping redundant alignment 35823 35910 | 88 1 | 88 88 | 100.0 | seq_2 contig-2164_103_0_788
		This contig has several significant sets of alignments. [An ambiguously mapped contig]
		Using only the very best set (option --ambiguity-usage is set to "one").
			The best set is below. Score: 88.0, number of alignments: 1, unaligned bases: 15
		Alignment: 5740 5827 | 1 88 | 88 88 | 100.0 | seq_3 contig-2164_103_0_788

CONTIG: contig-4824_101_0_789 (101bp)
		This contig is unaligned. (101 bp)
		Unaligned bases: 101 total: 467438

CONTIG: contig-2390_107_0_790 (107bp)
		This contig is unaligned. (107 bp)
		Unaligned bases: 107 total: 467545

CONTIG: contig-558_101_0_791 (101bp)
		This contig is unaligned. (101 bp)
		Unaligned bases: 101 total: 467646

CONTIG: contig-3953_101_0_792 (101bp)
		This contig is unaligned. (101 bp)
		Unaligned bases: 101 total: 467747

CONTIG: contig-4838_101_0_793 (101bp)
		This contig is unaligned. (101 bp)
		Unaligned bases: 101 total: 467848

CONTIG: contig-2046_102_0_794 (102bp)
		This contig is unaligned. (102 bp)
		Unaligned bases: 102 total: 467950

CONTIG: contig-2104_101_0_795 (101bp)
		This contig is unaligned. (101 bp)
		Unaligned bases: 101 total: 468051

CONTIG: contig-4173_101_0_796 (101bp)
		This contig is unaligned. (101 bp)
		Unaligned bases: 101 total: 468152

CONTIG: contig-835_101_0_797 (101bp)
		This contig is unaligned. (101 bp)
		Unaligned bases: 101 total: 468253

CONTIG: contig-2935_101_0_798 (101bp)
		This contig is unaligned. (101 bp)
		Unaligned bases: 101 total: 468354

CONTIG: contig-6760_101_0_799 (101bp)
		This contig is unaligned. (101 bp)
		Unaligned bases: 101 total: 468455

CONTIG: contig-6178_101_0_800 (101bp)
		This contig is unaligned. (101 bp)
		Unaligned bases: 101 total: 468556

CONTIG: contig-4932_101_0_801 (101bp)
		This contig is unaligned. (101 bp)
		Unaligned bases: 101 total: 468657

CONTIG: contig-2915_102_0_802 (102bp)
		This contig is unaligned. (102 bp)
		Unaligned bases: 102 total: 468759

CONTIG: contig-6538_2115_0_803 (2115bp)
		This contig is unaligned. (2115 bp)
		Unaligned bases: 2115 total: 470874

CONTIG: contig-6010_101_0_804 (101bp)
		This contig is unaligned. (101 bp)
		Unaligned bases: 101 total: 470975

CONTIG: contig-1858_4820_0_805 (4820bp)
		This contig is unaligned. (4820 bp)
		Unaligned bases: 4820 total: 475795

CONTIG: contig-2692_101_0_806 (101bp)
		This contig is unaligned. (101 bp)
		Unaligned bases: 101 total: 475896

CONTIG: contig-6842_101_0_807 (101bp)
		This contig is unaligned. (101 bp)
		Unaligned bases: 101 total: 475997

CONTIG: contig-625_101_0_808 (101bp)
		This contig is unaligned. (101 bp)
		Unaligned bases: 101 total: 476098

CONTIG: contig-2179_102_0_809 (102bp)
		This contig is unaligned. (102 bp)
		Unaligned bases: 102 total: 476200

CONTIG: contig-1704_128_0_810 (128bp)
		This contig is unaligned. (128 bp)
		Unaligned bases: 128 total: 476328

CONTIG: contig-6113_101_0_811 (101bp)
		This contig is unaligned. (101 bp)
		Unaligned bases: 101 total: 476429

CONTIG: contig-919_101_0_812 (101bp)
		This contig is unaligned. (101 bp)
		Unaligned bases: 101 total: 476530

CONTIG: contig-3900_101_0_813 (101bp)
		This contig is unaligned. (101 bp)
		Unaligned bases: 101 total: 476631

CONTIG: contig-6769_101_0_814 (101bp)
		This contig is unaligned. (101 bp)
		Unaligned bases: 101 total: 476732

CONTIG: contig-3849_101_0_815 (101bp)
		This contig is unaligned. (101 bp)
		Unaligned bases: 101 total: 476833

CONTIG: contig-637_101_0_816 (101bp)
		This contig is unaligned. (101 bp)
		Unaligned bases: 101 total: 476934

CONTIG: contig-2810_345_0_817 (345bp)
		This contig is unaligned. (345 bp)
		Unaligned bases: 345 total: 477279

CONTIG: contig-2457_101_0_818 (101bp)
		This contig is unaligned. (101 bp)
		Unaligned bases: 101 total: 477380

CONTIG: contig-3757_105_0_819 (105bp)
		This contig is unaligned. (105 bp)
		Unaligned bases: 105 total: 477485

CONTIG: contig-2418_1806_0_820 (1806bp)
		This contig is unaligned. (1806 bp)
		Unaligned bases: 1806 total: 479291

CONTIG: contig-6044_151_0_821 (151bp)
		This contig is unaligned. (151 bp)
		Unaligned bases: 151 total: 479442

CONTIG: contig-3395_146_0_822 (146bp)
		This contig is unaligned. (146 bp)
		Unaligned bases: 146 total: 479588

CONTIG: contig-3200_114_0_823 (114bp)
		This contig is unaligned. (114 bp)
		Unaligned bases: 114 total: 479702

CONTIG: contig-5927_102_0_824 (102bp)
		This contig is unaligned. (102 bp)
		Unaligned bases: 102 total: 479804

CONTIG: contig-4095_101_0_825 (101bp)
		This contig is unaligned. (101 bp)
		Unaligned bases: 101 total: 479905

CONTIG: contig-1758_101_0_826 (101bp)
		This contig is unaligned. (101 bp)
		Unaligned bases: 101 total: 480006

CONTIG: contig-3448_101_0_827 (101bp)
		This contig is unaligned. (101 bp)
		Unaligned bases: 101 total: 480107

CONTIG: contig-4948_2074_0_828 (2074bp)
		This contig is unaligned. (2074 bp)
		Unaligned bases: 2074 total: 482181

CONTIG: contig-5226_102_0_829 (102bp)
		This contig is unaligned. (102 bp)
		Unaligned bases: 102 total: 482283

CONTIG: contig-211_199_0_830 (199bp)
		This contig is unaligned. (199 bp)
		Unaligned bases: 199 total: 482482

CONTIG: contig-3502_102_0_831 (102bp)
		This contig is unaligned. (102 bp)
		Unaligned bases: 102 total: 482584

CONTIG: contig-5355_103_0_832 (103bp)
		This contig is unaligned. (103 bp)
		Unaligned bases: 103 total: 482687

CONTIG: contig-3245_101_0_833 (101bp)
		This contig is unaligned. (101 bp)
		Unaligned bases: 101 total: 482788

CONTIG: contig-1894_101_0_834 (101bp)
Best alignment score: 100.0 (LEN: 101, IDY: 99.01)
		This contig has 3 significant alignments. [An ambiguously mapped contig]
		Using only first of these alignment (option --ambiguity-usage is set to "one"):
			Alignment: 10920 11020 | 101 1 | 101 101 | 99.01 | seq_3 contig-1894_101_0_834
			Skipping alignment 5717 5817 | 1 101 | 101 101 | 98.02 | seq_3 contig-1894_101_0_834
			Skipping alignment 35833 35933 | 101 1 | 101 101 | 98.02 | seq_2 contig-1894_101_0_834

CONTIG: contig-1018_101_0_835 (101bp)
		This contig is unaligned. (101 bp)
		Unaligned bases: 101 total: 482889

CONTIG: contig-565_1663_0_836 (1663bp)
		This contig is unaligned. (1663 bp)
		Unaligned bases: 1663 total: 484552

CONTIG: contig-781_101_0_837 (101bp)
		This contig is unaligned. (101 bp)
		Unaligned bases: 101 total: 484653

CONTIG: contig-5602_101_0_838 (101bp)
		This contig is unaligned. (101 bp)
		Unaligned bases: 101 total: 484754

CONTIG: contig-1232_101_0_839 (101bp)
		This contig is unaligned. (101 bp)
		Unaligned bases: 101 total: 484855

CONTIG: contig-5268_101_0_840 (101bp)
		This contig is unaligned. (101 bp)
		Unaligned bases: 101 total: 484956

CONTIG: contig-4971_111_0_841 (111bp)
Best alignment score: 96.0 (LEN: 100, IDY: 96.04)
			The best set is below. Score: 96.0, number of alignments: 1, unaligned bases: 11
		Alignment: 10966 11066 | 111 12 | 101 100 | 96.04 | seq_3 contig-4971_111_0_841

CONTIG: contig-715_101_0_842 (101bp)
		This contig is unaligned. (101 bp)
		Unaligned bases: 101 total: 485057

CONTIG: contig-1387_102_0_843 (102bp)
		This contig is unaligned. (102 bp)
		Unaligned bases: 102 total: 485159

CONTIG: contig-5380_101_0_844 (101bp)
		This contig is unaligned. (101 bp)
		Unaligned bases: 101 total: 485260

CONTIG: contig-5524_102_0_845 (102bp)
		This contig is unaligned. (102 bp)
		Unaligned bases: 102 total: 485362

CONTIG: contig-3379_139_0_846 (139bp)
		This contig is unaligned. (139 bp)
		Unaligned bases: 139 total: 485501

CONTIG: contig-1592_101_0_847 (101bp)
		This contig is unaligned. (101 bp)
		Unaligned bases: 101 total: 485602

CONTIG: contig-1114_128_0_848 (128bp)
		This contig is unaligned. (128 bp)
		Unaligned bases: 128 total: 485730

CONTIG: contig-5990_113_0_849 (113bp)
		This contig is unaligned. (113 bp)
		Unaligned bases: 113 total: 485843

CONTIG: contig-2918_101_0_850 (101bp)
		This contig is unaligned. (101 bp)
		Unaligned bases: 101 total: 485944

CONTIG: contig-1340_1249_0_851 (1249bp)
		This contig is unaligned. (1249 bp)
		Unaligned bases: 1249 total: 487193

CONTIG: contig-6851_101_0_852 (101bp)
		This contig is unaligned. (101 bp)
		Unaligned bases: 101 total: 487294

CONTIG: contig-1734_5184_0_853 (5184bp)
		This contig is unaligned. (5184 bp)
		Unaligned bases: 5184 total: 492478

CONTIG: contig-6601_2794_0_854 (2794bp)
		This contig is unaligned. (2794 bp)
		Unaligned bases: 2794 total: 495272

CONTIG: contig-834_101_0_855 (101bp)
		This contig is unaligned. (101 bp)
		Unaligned bases: 101 total: 495373

CONTIG: contig-125_761_0_856 (761bp)
		This contig is unaligned. (761 bp)
		Unaligned bases: 761 total: 496134

CONTIG: contig-521_116_0_857 (116bp)
Best alignment score: 115.0 (LEN: 116, IDY: 99.14)
		Skipping these alignments as insignificant (option --ambiguity-score is set to "0.99"):
			Skipping alignment 10931 11040 | 1 110 | 110 110 | 100.0 | seq_3 contig-521_116_0_857
		This contig has 2 significant alignments. [An ambiguously mapped contig]
		Using only first of these alignment (option --ambiguity-usage is set to "one"):
			Alignment: 35844 35959 | 1 116 | 116 116 | 99.14 | seq_2 contig-521_116_0_857
			Skipping alignment 5691 5806 | 116 1 | 116 116 | 98.28 | seq_3 contig-521_116_0_857

CONTIG: contig-4719_891_0_858 (891bp)
		This contig is unaligned. (891 bp)
		Unaligned bases: 891 total: 497025

CONTIG: contig-4078_101_0_859 (101bp)
		This contig is unaligned. (101 bp)
		Unaligned bases: 101 total: 497126

CONTIG: contig-5566_101_0_860 (101bp)
		This contig is unaligned. (101 bp)
		Unaligned bases: 101 total: 497227

CONTIG: contig-5554_102_0_861 (102bp)
		This contig is unaligned. (102 bp)
		Unaligned bases: 102 total: 497329

CONTIG: contig-2618_101_0_862 (101bp)
		This contig is unaligned. (101 bp)
		Unaligned bases: 101 total: 497430

CONTIG: contig-5284_101_0_863 (101bp)
		This contig is unaligned. (101 bp)
		Unaligned bases: 101 total: 497531

CONTIG: contig-318_101_0_864 (101bp)
		This contig is unaligned. (101 bp)
		Unaligned bases: 101 total: 497632

CONTIG: contig-3019_1426_0_865 (1426bp)
		This contig is unaligned. (1426 bp)
		Unaligned bases: 1426 total: 499058

CONTIG: contig-1041_136_0_866 (136bp)
		This contig is unaligned. (136 bp)
		Unaligned bases: 136 total: 499194

CONTIG: contig-2784_101_0_867 (101bp)
		This contig is unaligned. (101 bp)
		Unaligned bases: 101 total: 499295

CONTIG: contig-5185_110_0_868 (110bp)
		This contig is unaligned. (110 bp)
		Unaligned bases: 110 total: 499405

CONTIG: contig-4773_101_0_869 (101bp)
		This contig is unaligned. (101 bp)
		Unaligned bases: 101 total: 499506

CONTIG: contig-5743_101_0_870 (101bp)
		This contig is unaligned. (101 bp)
		Unaligned bases: 101 total: 499607

CONTIG: contig-3316_101_0_871 (101bp)
		This contig is unaligned. (101 bp)
		Unaligned bases: 101 total: 499708

CONTIG: contig-2449_101_0_872 (101bp)
Best alignment score: 101.0 (LEN: 101, IDY: 100.00)
		This contig has 5 significant alignments. [An ambiguously mapped contig]
		Using only first of these alignment (option --ambiguity-usage is set to "one"):
			Alignment: 9645 9745 | 1 101 | 101 101 | 100.0 | seq_3 contig-2449_101_0_872
			Skipping alignment 12484 12584 | 1 101 | 101 101 | 100.0 | seq_3 contig-2449_101_0_872
			Skipping alignment 26467 26567 | 1 101 | 101 101 | 99.01 | seq_2 contig-2449_101_0_872
			Skipping alignment 7098 7198 | 101 1 | 101 101 | 99.01 | seq_3 contig-2449_101_0_872
			Skipping alignment 1680290 1680390 | 101 1 | 101 101 | 99.01 | seq_1 contig-2449_101_0_872

CONTIG: contig-4111_317_0_873 (317bp)
		This contig is unaligned. (317 bp)
		Unaligned bases: 317 total: 500025

CONTIG: contig-579_101_0_874 (101bp)
		This contig is unaligned. (101 bp)
		Unaligned bases: 101 total: 500126

CONTIG: contig-2019_101_0_875 (101bp)
		This contig is unaligned. (101 bp)
		Unaligned bases: 101 total: 500227

CONTIG: contig-3969_101_0_876 (101bp)
		This contig is unaligned. (101 bp)
		Unaligned bases: 101 total: 500328

CONTIG: contig-2044_111_0_877 (111bp)
		This contig is unaligned. (111 bp)
		Unaligned bases: 111 total: 500439

CONTIG: contig-3258_101_0_878 (101bp)
		This contig is unaligned. (101 bp)
		Unaligned bases: 101 total: 500540

CONTIG: contig-6185_101_0_879 (101bp)
		This contig is unaligned. (101 bp)
		Unaligned bases: 101 total: 500641

CONTIG: contig-3624_101_0_880 (101bp)
		This contig is unaligned. (101 bp)
		Unaligned bases: 101 total: 500742

CONTIG: contig-5003_111_0_881 (111bp)
		This contig is unaligned. (111 bp)
		Unaligned bases: 111 total: 500853

CONTIG: contig-57_104_0_882 (104bp)
		This contig is unaligned. (104 bp)
		Unaligned bases: 104 total: 500957

CONTIG: contig-1489_109_0_883 (109bp)
		This contig is unaligned. (109 bp)
		Unaligned bases: 109 total: 501066

CONTIG: contig-1006_140_0_884 (140bp)
		This contig is unaligned. (140 bp)
		Unaligned bases: 140 total: 501206

CONTIG: contig-5555_101_0_885 (101bp)
		This contig is unaligned. (101 bp)
		Unaligned bases: 101 total: 501307

CONTIG: contig-416_110_0_886 (110bp)
		This contig is unaligned. (110 bp)
		Unaligned bases: 110 total: 501417

CONTIG: contig-2212_628_0_887 (628bp)
		This contig is unaligned. (628 bp)
		Unaligned bases: 628 total: 502045

CONTIG: contig-1147_134_0_888 (134bp)
		This contig is unaligned. (134 bp)
		Unaligned bases: 134 total: 502179

CONTIG: contig-2008_1913_0_889 (1913bp)
		This contig is unaligned. (1913 bp)
		Unaligned bases: 1913 total: 504092

CONTIG: contig-5074_101_0_890 (101bp)
		This contig is unaligned. (101 bp)
		Unaligned bases: 101 total: 504193

CONTIG: contig-1810_2482_0_891 (2482bp)
		This contig is unaligned. (2482 bp)
		Unaligned bases: 2482 total: 506675

CONTIG: contig-1173_101_0_892 (101bp)
		This contig is unaligned. (101 bp)
		Unaligned bases: 101 total: 506776

CONTIG: contig-2471_101_0_893 (101bp)
		This contig is unaligned. (101 bp)
		Unaligned bases: 101 total: 506877

CONTIG: contig-4417_1170_0_894 (1170bp)
		This contig is unaligned. (1170 bp)
		Unaligned bases: 1170 total: 508047

CONTIG: contig-357_103_0_895 (103bp)
Best alignment score: 102.0 (LEN: 103, IDY: 99.03)
		Skipping these alignments as insignificant (option --ambiguity-score is set to "0.99"):
			Skipping alignment 7389 7491 | 1 103 | 103 103 | 97.09 | seq_3 contig-357_103_0_895
		This contig has 6 significant alignments. [An ambiguously mapped contig]
		Using only first of these alignment (option --ambiguity-usage is set to "one"):
			Alignment: 1706567 1706669 | 1 103 | 103 103 | 99.03 | seq_1 contig-357_103_0_895
			Skipping alignment 9352 9454 | 103 1 | 103 103 | 99.03 | seq_3 contig-357_103_0_895
			Skipping alignment 12191 12293 | 103 1 | 103 103 | 99.03 | seq_3 contig-357_103_0_895
			Skipping alignment 26174 26276 | 103 1 | 103 103 | 99.03 | seq_2 contig-357_103_0_895
			Skipping alignment 33512 33614 | 103 1 | 103 103 | 99.03 | seq_2 contig-357_103_0_895
			Skipping alignment 37946 38048 | 103 1 | 103 103 | 99.03 | seq_2 contig-357_103_0_895

CONTIG: contig-2316_151_0_896 (151bp)
		This contig is unaligned. (151 bp)
		Unaligned bases: 151 total: 508198

CONTIG: contig-2720_101_0_897 (101bp)
		This contig is unaligned. (101 bp)
		Unaligned bases: 101 total: 508299

CONTIG: contig-6332_101_0_898 (101bp)
		This contig is unaligned. (101 bp)
		Unaligned bases: 101 total: 508400

CONTIG: contig-4045_106_0_899 (106bp)
Best alignment score: 104.0 (LEN: 106, IDY: 98.11)
		Skipping these alignments as insignificant (option --ambiguity-score is set to "0.99"):
			Skipping alignment 7392 7497 | 106 1 | 106 106 | 96.23 | seq_3 contig-4045_106_0_899
		This contig has 6 significant alignments. [An ambiguously mapped contig]
		Using only first of these alignment (option --ambiguity-usage is set to "one"):
			Alignment: 26168 26273 | 1 106 | 106 106 | 98.11 | seq_2 contig-4045_106_0_899
			Skipping alignment 33506 33611 | 1 106 | 106 106 | 98.11 | seq_2 contig-4045_106_0_899
			Skipping alignment 37940 38045 | 1 106 | 106 106 | 98.11 | seq_2 contig-4045_106_0_899
			Skipping alignment 9346 9451 | 1 106 | 106 106 | 98.11 | seq_3 contig-4045_106_0_899
			Skipping alignment 12185 12290 | 1 106 | 106 106 | 98.11 | seq_3 contig-4045_106_0_899
			Skipping alignment 1706570 1706675 | 106 1 | 106 106 | 98.11 | seq_1 contig-4045_106_0_899

CONTIG: contig-2258_151_0_900 (151bp)
		This contig is unaligned. (151 bp)
		Unaligned bases: 151 total: 508551

CONTIG: contig-5680_101_0_901 (101bp)
		This contig is unaligned. (101 bp)
		Unaligned bases: 101 total: 508652

CONTIG: contig-2538_140_0_902 (140bp)
		This contig is unaligned. (140 bp)
		Unaligned bases: 140 total: 508792

CONTIG: contig-2577_101_0_903 (101bp)
		This contig is unaligned. (101 bp)
		Unaligned bases: 101 total: 508893

CONTIG: contig-1585_947_0_904 (947bp)
		This contig is unaligned. (947 bp)
		Unaligned bases: 947 total: 509840

CONTIG: contig-6767_101_0_905 (101bp)
		This contig is unaligned. (101 bp)
		Unaligned bases: 101 total: 509941

CONTIG: contig-1955_119_0_906 (119bp)
Best alignment score: 119.0 (LEN: 119, IDY: 100.00)
		Skipping these alignments as insignificant (option --ambiguity-score is set to "0.99"):
			Skipping alignment 1706315 1706432 | 118 1 | 118 118 | 99.15 | seq_1 contig-1955_119_0_906
		This contig has 6 significant alignments. [An ambiguously mapped contig]
		Using only first of these alignment (option --ambiguity-usage is set to "one"):
			Alignment: 9589 9707 | 1 119 | 119 119 | 100.0 | seq_3 contig-1955_119_0_906
			Skipping alignment 12428 12546 | 1 119 | 119 119 | 100.0 | seq_3 contig-1955_119_0_906
			Skipping alignment 1680328 1680446 | 119 1 | 119 119 | 100.0 | seq_1 contig-1955_119_0_906
			Skipping alignment 26411 26529 | 1 119 | 119 119 | 99.16 | seq_2 contig-1955_119_0_906
			Skipping alignment 33749 33867 | 1 119 | 119 119 | 99.16 | seq_2 contig-1955_119_0_906
			Skipping alignment 38183 38301 | 1 119 | 119 119 | 99.16 | seq_2 contig-1955_119_0_906

CONTIG: contig-5916_101_0_907 (101bp)
		This contig is unaligned. (101 bp)
		Unaligned bases: 101 total: 510042

CONTIG: contig-903_101_0_908 (101bp)
		This contig is unaligned. (101 bp)
		Unaligned bases: 101 total: 510143

CONTIG: contig-5412_102_0_909 (102bp)
		This contig is unaligned. (102 bp)
		Unaligned bases: 102 total: 510245

CONTIG: contig-3460_102_0_910 (102bp)
		This contig is unaligned. (102 bp)
		Unaligned bases: 102 total: 510347

CONTIG: contig-5626_101_0_911 (101bp)
		This contig is unaligned. (101 bp)
		Unaligned bases: 101 total: 510448

CONTIG: contig-6474_102_0_912 (102bp)
		This contig is unaligned. (102 bp)
		Unaligned bases: 102 total: 510550

CONTIG: contig-3930_123_0_913 (123bp)
		This contig is unaligned. (123 bp)
		Unaligned bases: 123 total: 510673

CONTIG: contig-4717_148_0_914 (148bp)
		This contig is unaligned. (148 bp)
		Unaligned bases: 148 total: 510821

CONTIG: contig-1292_110_0_915 (110bp)
		This contig is unaligned. (110 bp)
		Unaligned bases: 110 total: 510931

CONTIG: contig-6034_101_0_916 (101bp)
		This contig is unaligned. (101 bp)
		Unaligned bases: 101 total: 511032

CONTIG: contig-2531_8017_0_917 (8017bp)
		This contig is unaligned. (8017 bp)
		Unaligned bases: 8017 total: 519049

CONTIG: contig-4183_101_0_918 (101bp)
		This contig is unaligned. (101 bp)
		Unaligned bases: 101 total: 519150

CONTIG: contig-294_7233_0_919 (7233bp)
		This contig is unaligned. (7233 bp)
		Unaligned bases: 7233 total: 526383

CONTIG: contig-6270_101_0_920 (101bp)
		This contig is unaligned. (101 bp)
		Unaligned bases: 101 total: 526484

CONTIG: contig-5241_102_0_921 (102bp)
		This contig is unaligned. (102 bp)
		Unaligned bases: 102 total: 526586

CONTIG: contig-5870_778_0_922 (778bp)
		This contig is unaligned. (778 bp)
		Unaligned bases: 778 total: 527364

CONTIG: contig-5952_101_0_923 (101bp)
		This contig is unaligned. (101 bp)
		Unaligned bases: 101 total: 527465

CONTIG: contig-257_4317_0_924 (4317bp)
		This contig is unaligned. (4317 bp)
		Unaligned bases: 4317 total: 531782

CONTIG: contig-616_110_0_925 (110bp)
		This contig is unaligned. (110 bp)
		Unaligned bases: 110 total: 531892

CONTIG: contig-6662_122_0_926 (122bp)
		This contig is unaligned. (122 bp)
		Unaligned bases: 122 total: 532014

CONTIG: contig-3223_101_0_927 (101bp)
		This contig is unaligned. (101 bp)
		Unaligned bases: 101 total: 532115

CONTIG: contig-3854_101_0_928 (101bp)
		This contig is unaligned. (101 bp)
		Unaligned bases: 101 total: 532216

CONTIG: contig-4009_101_0_929 (101bp)
		This contig is unaligned. (101 bp)
		Unaligned bases: 101 total: 532317

CONTIG: contig-1339_101_0_930 (101bp)
		This contig is unaligned. (101 bp)
		Unaligned bases: 101 total: 532418

CONTIG: contig-5986_101_0_931 (101bp)
		This contig is unaligned. (101 bp)
		Unaligned bases: 101 total: 532519

CONTIG: contig-6316_107_0_932 (107bp)
Best alignment score: 105.0 (LEN: 107, IDY: 98.13)
		This contig has 8 significant alignments. [An ambiguously mapped contig]
		Using only first of these alignment (option --ambiguity-usage is set to "one"):
			Alignment: 1680875 1680981 | 1 107 | 107 107 | 98.13 | seq_1 contig-6316_107_0_932
			Skipping alignment 1706861 1706967 | 1 107 | 107 107 | 98.13 | seq_1 contig-6316_107_0_932
			Skipping alignment 9054 9160 | 107 1 | 107 107 | 98.13 | seq_3 contig-6316_107_0_932
			Skipping alignment 11893 11999 | 107 1 | 107 107 | 98.13 | seq_3 contig-6316_107_0_932
			Skipping alignment 25876 25982 | 107 1 | 107 107 | 98.13 | seq_2 contig-6316_107_0_932
			Skipping alignment 33214 33320 | 107 1 | 107 107 | 98.13 | seq_2 contig-6316_107_0_932
			Skipping alignment 37648 37754 | 107 1 | 107 107 | 98.13 | seq_2 contig-6316_107_0_932
			Skipping alignment 7683 7789 | 1 107 | 107 107 | 97.2 | seq_3 contig-6316_107_0_932

CONTIG: contig-5172_106_0_933 (106bp)
		This contig is unaligned. (106 bp)
		Unaligned bases: 106 total: 532625

CONTIG: contig-5943_101_0_934 (101bp)
		This contig is unaligned. (101 bp)
		Unaligned bases: 101 total: 532726

CONTIG: contig-741_101_0_935 (101bp)
		This contig is unaligned. (101 bp)
		Unaligned bases: 101 total: 532827

CONTIG: contig-2647_940_0_936 (940bp)
		This contig is unaligned. (940 bp)
		Unaligned bases: 940 total: 533767

CONTIG: contig-6502_101_0_937 (101bp)
		This contig is unaligned. (101 bp)
		Unaligned bases: 101 total: 533868

CONTIG: contig-3703_101_0_938 (101bp)
		This contig is unaligned. (101 bp)
		Unaligned bases: 101 total: 533969

CONTIG: contig-6506_101_0_939 (101bp)
		This contig is unaligned. (101 bp)
		Unaligned bases: 101 total: 534070

CONTIG: contig-1781_1883_0_940 (1883bp)
Best alignment score: 97.0 (LEN: 97, IDY: 100.00)
			Skipping redundant alignments after choosing the best set of alignments
		Skipping redundant alignment 26532 26624 | 1 93 | 93 93 | 98.92 | seq_2 contig-1781_1883_0_940
		Skipping redundant alignment 33870 33961 | 1 93 | 92 93 | 98.92 | seq_2 contig-1781_1883_0_940
		Skipping redundant alignment 1706218 1706311 | 94 1 | 94 94 | 100.0 | seq_1 contig-1781_1883_0_940
		Skipping redundant alignment 38304 38397 | 1 95 | 94 95 | 98.95 | seq_2 contig-1781_1883_0_940
		Skipping redundant alignment 1680231 1680325 | 95 1 | 95 95 | 98.95 | seq_1 contig-1781_1883_0_940
			The best set is below. Score: 97.0, number of alignments: 1, unaligned bases: 1786
		This contig is partially unaligned. (Aligned 97 out of 1883 bases)
		Alignment: 9710 9806 | 1 97 | 97 97 | 100.0 | seq_3 contig-1781_1883_0_940
		Unaligned bases: 98 to 1883 (1786)

CONTIG: contig-5362_118_0_941 (118bp)
		This contig is unaligned. (118 bp)
		Unaligned bases: 118 total: 534188

CONTIG: contig-5186_101_0_942 (101bp)
		This contig is unaligned. (101 bp)
		Unaligned bases: 101 total: 534289

CONTIG: contig-1289_181_0_943 (181bp)
		This contig is unaligned. (181 bp)
		Unaligned bases: 181 total: 534470

CONTIG: contig-3659_129_0_944 (129bp)
		This contig is unaligned. (129 bp)
		Unaligned bases: 129 total: 534599

CONTIG: contig-5928_106_0_945 (106bp)
		This contig is unaligned. (106 bp)
		Unaligned bases: 106 total: 534705

CONTIG: contig-6091_101_0_946 (101bp)
		This contig is unaligned. (101 bp)
		Unaligned bases: 101 total: 534806

CONTIG: contig-942_231_0_947 (231bp)
		This contig is unaligned. (231 bp)
		Unaligned bases: 231 total: 535037

CONTIG: contig-2234_101_0_948 (101bp)
		This contig is unaligned. (101 bp)
		Unaligned bases: 101 total: 535138

CONTIG: contig-5405_1013_0_949 (1013bp)
		This contig is unaligned. (1013 bp)
		Unaligned bases: 1013 total: 536151

CONTIG: contig-3464_111_0_950 (111bp)
		This contig is unaligned. (111 bp)
		Unaligned bases: 111 total: 536262

CONTIG: contig-5932_111_0_951 (111bp)
		This contig is unaligned. (111 bp)
		Unaligned bases: 111 total: 536373

CONTIG: contig-691_194_0_952 (194bp)
		This contig is unaligned. (194 bp)
		Unaligned bases: 194 total: 536567

CONTIG: contig-6170_101_0_953 (101bp)
		This contig is unaligned. (101 bp)
		Unaligned bases: 101 total: 536668

CONTIG: contig-2894_101_0_954 (101bp)
		This contig is unaligned. (101 bp)
		Unaligned bases: 101 total: 536769

CONTIG: contig-5393_102_0_955 (102bp)
		This contig is unaligned. (102 bp)
		Unaligned bases: 102 total: 536871

CONTIG: contig-248_155_0_956 (155bp)
		This contig is unaligned. (155 bp)
		Unaligned bases: 155 total: 537026

CONTIG: contig-5130_101_0_957 (101bp)
		This contig is unaligned. (101 bp)
		Unaligned bases: 101 total: 537127

CONTIG: contig-2629_101_0_958 (101bp)
		This contig is unaligned. (101 bp)
		Unaligned bases: 101 total: 537228

CONTIG: contig-5977_101_0_959 (101bp)
		This contig is unaligned. (101 bp)
		Unaligned bases: 101 total: 537329

CONTIG: contig-6514_105_0_960 (105bp)
		This contig is unaligned. (105 bp)
		Unaligned bases: 105 total: 537434

CONTIG: contig-4870_101_0_961 (101bp)
		This contig is unaligned. (101 bp)
		Unaligned bases: 101 total: 537535

CONTIG: contig-6491_101_0_962 (101bp)
		This contig is unaligned. (101 bp)
		Unaligned bases: 101 total: 537636

CONTIG: contig-1447_101_0_963 (101bp)
		This contig is unaligned. (101 bp)
		Unaligned bases: 101 total: 537737

CONTIG: contig-4153_3031_0_964 (3031bp)
		This contig is unaligned. (3031 bp)
		Unaligned bases: 3031 total: 540768

CONTIG: contig-5926_101_0_965 (101bp)
		This contig is unaligned. (101 bp)
		Unaligned bases: 101 total: 540869

CONTIG: contig-4665_6262_0_966 (6262bp)
		This contig is unaligned. (6262 bp)
		Unaligned bases: 6262 total: 547131

CONTIG: contig-5673_494_0_967 (494bp)
		This contig is unaligned. (494 bp)
		Unaligned bases: 494 total: 547625

CONTIG: contig-3882_102_0_968 (102bp)
		This contig is unaligned. (102 bp)
		Unaligned bases: 102 total: 547727

CONTIG: contig-3679_101_0_969 (101bp)
		This contig is unaligned. (101 bp)
		Unaligned bases: 101 total: 547828

CONTIG: contig-1266_206_0_970 (206bp)
		This contig is unaligned. (206 bp)
		Unaligned bases: 206 total: 548034

CONTIG: contig-5045_101_0_971 (101bp)
		This contig is unaligned. (101 bp)
		Unaligned bases: 101 total: 548135

CONTIG: contig-5843_101_0_972 (101bp)
		This contig is unaligned. (101 bp)
		Unaligned bases: 101 total: 548236

CONTIG: contig-3785_101_0_973 (101bp)
		This contig is unaligned. (101 bp)
		Unaligned bases: 101 total: 548337

CONTIG: contig-5449_106_0_974 (106bp)
		This contig is unaligned. (106 bp)
		Unaligned bases: 106 total: 548443

CONTIG: contig-1980_102_0_975 (102bp)
		This contig is unaligned. (102 bp)
		Unaligned bases: 102 total: 548545

CONTIG: contig-948_101_0_976 (101bp)
		This contig is unaligned. (101 bp)
		Unaligned bases: 101 total: 548646

CONTIG: contig-4176_101_0_977 (101bp)
		This contig is unaligned. (101 bp)
		Unaligned bases: 101 total: 548747

CONTIG: contig-6439_101_0_978 (101bp)
		This contig is unaligned. (101 bp)
		Unaligned bases: 101 total: 548848

CONTIG: contig-506_114_0_979 (114bp)
		This contig is unaligned. (114 bp)
		Unaligned bases: 114 total: 548962

CONTIG: contig-1131_1359_0_980 (1359bp)
		This contig is unaligned. (1359 bp)
		Unaligned bases: 1359 total: 550321

CONTIG: contig-2816_122_0_981 (122bp)
		This contig is unaligned. (122 bp)
		Unaligned bases: 122 total: 550443

CONTIG: contig-2797_102_0_982 (102bp)
		This contig is unaligned. (102 bp)
		Unaligned bases: 102 total: 550545

CONTIG: contig-789_1291_0_983 (1291bp)
		This contig is unaligned. (1291 bp)
		Unaligned bases: 1291 total: 551836

CONTIG: contig-168_3889_0_984 (3889bp)
		This contig is unaligned. (3889 bp)
		Unaligned bases: 3889 total: 555725

CONTIG: contig-5980_1207_0_985 (1207bp)
		This contig is unaligned. (1207 bp)
		Unaligned bases: 1207 total: 556932

CONTIG: contig-739_105_0_986 (105bp)
		This contig is unaligned. (105 bp)
		Unaligned bases: 105 total: 557037

CONTIG: contig-2652_113_0_987 (113bp)
		This contig is unaligned. (113 bp)
		Unaligned bases: 113 total: 557150

CONTIG: contig-5338_101_0_988 (101bp)
		This contig is unaligned. (101 bp)
		Unaligned bases: 101 total: 557251

CONTIG: contig-6158_101_0_989 (101bp)
		This contig is unaligned. (101 bp)
		Unaligned bases: 101 total: 557352

CONTIG: contig-6202_101_0_990 (101bp)
		This contig is unaligned. (101 bp)
		Unaligned bases: 101 total: 557453

CONTIG: contig-2668_101_0_991 (101bp)
		This contig is unaligned. (101 bp)
		Unaligned bases: 101 total: 557554

CONTIG: contig-425_6502_0_992 (6502bp)
		This contig is unaligned. (6502 bp)
		Unaligned bases: 6502 total: 564056

CONTIG: contig-5803_101_0_993 (101bp)
		This contig is unaligned. (101 bp)
		Unaligned bases: 101 total: 564157

CONTIG: contig-2821_101_0_994 (101bp)
		This contig is unaligned. (101 bp)
		Unaligned bases: 101 total: 564258

CONTIG: contig-5987_101_0_995 (101bp)
		This contig is unaligned. (101 bp)
		Unaligned bases: 101 total: 564359

CONTIG: contig-1303_289_0_996 (289bp)
		This contig is unaligned. (289 bp)
		Unaligned bases: 289 total: 564648

CONTIG: contig-1001_102_0_997 (102bp)
		This contig is unaligned. (102 bp)
		Unaligned bases: 102 total: 564750

CONTIG: contig-5738_217_0_998 (217bp)
		This contig is unaligned. (217 bp)
		Unaligned bases: 217 total: 564967

CONTIG: contig-3370_101_0_999 (101bp)
		This contig is unaligned. (101 bp)
		Unaligned bases: 101 total: 565068

CONTIG: contig-5196_104_0_1000 (104bp)
		This contig is unaligned. (104 bp)
		Unaligned bases: 104 total: 565172

CONTIG: contig-6848_101_0_1001 (101bp)
		This contig is unaligned. (101 bp)
		Unaligned bases: 101 total: 565273

CONTIG: contig-6367_101_0_1002 (101bp)
		This contig is unaligned. (101 bp)
		Unaligned bases: 101 total: 565374

CONTIG: contig-2789_101_0_1003 (101bp)
		This contig is unaligned. (101 bp)
		Unaligned bases: 101 total: 565475

CONTIG: contig-3556_101_0_1004 (101bp)
		This contig is unaligned. (101 bp)
		Unaligned bases: 101 total: 565576

CONTIG: contig-493_101_0_1005 (101bp)
		This contig is unaligned. (101 bp)
		Unaligned bases: 101 total: 565677

CONTIG: contig-3723_2409_0_1006 (2409bp)
		This contig is unaligned. (2409 bp)
		Unaligned bases: 2409 total: 568086

CONTIG: contig-5570_2987_0_1007 (2987bp)
		This contig is unaligned. (2987 bp)
		Unaligned bases: 2987 total: 571073

CONTIG: contig-1561_2307_0_1008 (2307bp)
		This contig is unaligned. (2307 bp)
		Unaligned bases: 2307 total: 573380

CONTIG: contig-1053_1491_0_1009 (1491bp)
		This contig is unaligned. (1491 bp)
		Unaligned bases: 1491 total: 574871

CONTIG: contig-6727_101_0_1010 (101bp)
		This contig is unaligned. (101 bp)
		Unaligned bases: 101 total: 574972

CONTIG: contig-3628_112_0_1011 (112bp)
		This contig is unaligned. (112 bp)
		Unaligned bases: 112 total: 575084

CONTIG: contig-3276_155_0_1012 (155bp)
Best alignment score: 155.0 (LEN: 155, IDY: 100.00)
		Skipping these alignments as insignificant (option --ambiguity-score is set to "0.99"):
			Skipping alignment 25964 26118 | 1 155 | 155 155 | 98.71 | seq_2 contig-3276_155_0_1012
			Skipping alignment 1706725 1706879 | 155 1 | 155 155 | 98.71 | seq_1 contig-3276_155_0_1012
		This contig has 6 significant alignments. [An ambiguously mapped contig]
		Using only first of these alignment (option --ambiguity-usage is set to "one"):
			Alignment: 7547 7701 | 155 1 | 155 155 | 100.0 | seq_3 contig-3276_155_0_1012
			Skipping alignment 9142 9296 | 1 155 | 155 155 | 100.0 | seq_3 contig-3276_155_0_1012
			Skipping alignment 11981 12135 | 1 155 | 155 155 | 100.0 | seq_3 contig-3276_155_0_1012
			Skipping alignment 1680739 1680893 | 155 1 | 155 155 | 100.0 | seq_1 contig-3276_155_0_1012
			Skipping alignment 33302 33456 | 1 155 | 155 155 | 99.35 | seq_2 contig-3276_155_0_1012
			Skipping alignment 37736 37890 | 1 155 | 155 155 | 99.35 | seq_2 contig-3276_155_0_1012

CONTIG: contig-1711_101_0_1013 (101bp)
		This contig is unaligned. (101 bp)
		Unaligned bases: 101 total: 575185

CONTIG: contig-4447_246_0_1014 (246bp)
		This contig is unaligned. (246 bp)
		Unaligned bases: 246 total: 575431

CONTIG: contig-3321_104_0_1015 (104bp)
		This contig is unaligned. (104 bp)
		Unaligned bases: 104 total: 575535

CONTIG: contig-618_101_0_1016 (101bp)
		This contig is unaligned. (101 bp)
		Unaligned bases: 101 total: 575636

CONTIG: contig-2555_104_0_1017 (104bp)
		This contig is unaligned. (104 bp)
		Unaligned bases: 104 total: 575740

CONTIG: contig-800_5912_0_1018 (5912bp)
		This contig is unaligned. (5912 bp)
		Unaligned bases: 5912 total: 581652

CONTIG: contig-331_129_0_1019 (129bp)
		This contig is unaligned. (129 bp)
		Unaligned bases: 129 total: 581781

CONTIG: contig-5072_107_0_1020 (107bp)
		This contig is unaligned. (107 bp)
		Unaligned bases: 107 total: 581888

CONTIG: contig-3190_142_0_1021 (142bp)
		This contig is unaligned. (142 bp)
		Unaligned bases: 142 total: 582030

CONTIG: contig-210_105_0_1022 (105bp)
		This contig is unaligned. (105 bp)
		Unaligned bases: 105 total: 582135

CONTIG: contig-6443_101_0_1023 (101bp)
		This contig is unaligned. (101 bp)
		Unaligned bases: 101 total: 582236

CONTIG: contig-1973_292_0_1024 (292bp)
		This contig is unaligned. (292 bp)
		Unaligned bases: 292 total: 582528

CONTIG: contig-3329_108_0_1025 (108bp)
		This contig is unaligned. (108 bp)
		Unaligned bases: 108 total: 582636

CONTIG: contig-141_102_0_1026 (102bp)
		This contig is unaligned. (102 bp)
		Unaligned bases: 102 total: 582738

CONTIG: contig-83_101_0_1027 (101bp)
		This contig is unaligned. (101 bp)
		Unaligned bases: 101 total: 582839

CONTIG: contig-2836_101_0_1028 (101bp)
		This contig is unaligned. (101 bp)
		Unaligned bases: 101 total: 582940

CONTIG: contig-473_3364_0_1029 (3364bp)
		This contig is unaligned. (3364 bp)
		Unaligned bases: 3364 total: 586304

CONTIG: contig-6441_102_0_1030 (102bp)
		This contig is unaligned. (102 bp)
		Unaligned bases: 102 total: 586406

CONTIG: contig-4571_3179_0_1031 (3179bp)
		This contig is unaligned. (3179 bp)
		Unaligned bases: 3179 total: 589585

CONTIG: contig-2827_101_0_1032 (101bp)
		This contig is unaligned. (101 bp)
		Unaligned bases: 101 total: 589686

CONTIG: contig-4961_101_0_1033 (101bp)
		This contig is unaligned. (101 bp)
		Unaligned bases: 101 total: 589787

CONTIG: contig-1553_126_0_1034 (126bp)
		This contig is unaligned. (126 bp)
		Unaligned bases: 126 total: 589913

CONTIG: contig-5314_102_0_1035 (102bp)
		This contig is unaligned. (102 bp)
		Unaligned bases: 102 total: 590015

CONTIG: contig-1020_101_0_1036 (101bp)
		This contig is unaligned. (101 bp)
		Unaligned bases: 101 total: 590116

CONTIG: contig-5477_237_0_1037 (237bp)
		This contig is unaligned. (237 bp)
		Unaligned bases: 237 total: 590353

CONTIG: contig-4655_1232_0_1038 (1232bp)
		This contig is unaligned. (1232 bp)
		Unaligned bases: 1232 total: 591585

CONTIG: contig-3981_101_0_1039 (101bp)
Best alignment score: 99.0 (LEN: 101, IDY: 98.04)
		This contig has 7 significant alignments. [An ambiguously mapped contig]
		Using only first of these alignment (option --ambiguity-usage is set to "one"):
			Alignment: 1680682 1680783 | 1 101 | 102 101 | 98.04 | seq_1 contig-3981_101_0_1039
			Skipping alignment 1706668 1706769 | 1 101 | 102 101 | 98.04 | seq_1 contig-3981_101_0_1039
			Skipping alignment 33412 33513 | 101 1 | 102 101 | 98.04 | seq_2 contig-3981_101_0_1039
			Skipping alignment 37846 37947 | 101 1 | 102 101 | 98.04 | seq_2 contig-3981_101_0_1039
			Skipping alignment 9252 9353 | 101 1 | 102 101 | 98.04 | seq_3 contig-3981_101_0_1039
			Skipping alignment 12091 12192 | 101 1 | 102 101 | 98.04 | seq_3 contig-3981_101_0_1039
			Skipping alignment 26074 26175 | 101 1 | 102 101 | 97.06 | seq_2 contig-3981_101_0_1039

CONTIG: contig-5545_102_0_1040 (102bp)
		This contig is unaligned. (102 bp)
		Unaligned bases: 102 total: 591687

CONTIG: contig-4721_101_0_1041 (101bp)
		This contig is unaligned. (101 bp)
		Unaligned bases: 101 total: 591788

CONTIG: contig-5047_781_0_1042 (781bp)
		This contig is unaligned. (781 bp)
		Unaligned bases: 781 total: 592569

CONTIG: contig-1353_101_0_1043 (101bp)
		This contig is unaligned. (101 bp)
		Unaligned bases: 101 total: 592670

CONTIG: contig-6693_105_0_1044 (105bp)
		This contig is unaligned. (105 bp)
		Unaligned bases: 105 total: 592775

CONTIG: contig-4974_629_0_1045 (629bp)
		This contig is unaligned. (629 bp)
		Unaligned bases: 629 total: 593404

CONTIG: contig-6490_109_0_1046 (109bp)
		This contig is unaligned. (109 bp)
		Unaligned bases: 109 total: 593513

CONTIG: contig-3439_102_0_1047 (102bp)
		This contig is unaligned. (102 bp)
		Unaligned bases: 102 total: 593615

CONTIG: contig-3048_305_0_1048 (305bp)
		This contig is unaligned. (305 bp)
		Unaligned bases: 305 total: 593920

CONTIG: contig-6697_116_0_1049 (116bp)
		This contig is unaligned. (116 bp)
		Unaligned bases: 116 total: 594036

CONTIG: contig-1185_101_0_1050 (101bp)
		This contig is unaligned. (101 bp)
		Unaligned bases: 101 total: 594137

CONTIG: contig-3228_101_0_1051 (101bp)
		This contig is unaligned. (101 bp)
		Unaligned bases: 101 total: 594238

CONTIG: contig-5501_780_0_1052 (780bp)
		This contig is unaligned. (780 bp)
		Unaligned bases: 780 total: 595018

CONTIG: contig-4057_101_0_1053 (101bp)
		This contig is unaligned. (101 bp)
		Unaligned bases: 101 total: 595119

CONTIG: contig-6799_101_0_1054 (101bp)
		This contig is unaligned. (101 bp)
		Unaligned bases: 101 total: 595220

CONTIG: contig-4847_102_0_1055 (102bp)
		This contig is unaligned. (102 bp)
		Unaligned bases: 102 total: 595322

CONTIG: contig-2079_104_0_1056 (104bp)
		This contig is unaligned. (104 bp)
		Unaligned bases: 104 total: 595426

CONTIG: contig-5852_4080_0_1057 (4080bp)
		This contig is unaligned. (4080 bp)
		Unaligned bases: 4080 total: 599506

CONTIG: contig-2633_461_0_1058 (461bp)
Best alignment score: 83.0 (LEN: 86, IDY: 96.51)
			Skipping redundant alignments after choosing the best set of alignments
		Skipping redundant alignment 965997 966081 | 349 433 | 85 85 | 96.47 | seq_1 contig-2633_461_0_1058
			The best set is below. Score: 83.0, number of alignments: 1, unaligned bases: 375
		Alignment: 1003689 1003774 | 347 432 | 86 86 | 96.51 | seq_1 contig-2633_461_0_1058

CONTIG: contig-1860_106_0_1059 (106bp)
		This contig is unaligned. (106 bp)
		Unaligned bases: 106 total: 599612

CONTIG: contig-2644_124_0_1060 (124bp)
		This contig is unaligned. (124 bp)
		Unaligned bases: 124 total: 599736

CONTIG: contig-2534_129_0_1061 (129bp)
		This contig is unaligned. (129 bp)
		Unaligned bases: 129 total: 599865

CONTIG: contig-1974_101_0_1062 (101bp)
		This contig is unaligned. (101 bp)
		Unaligned bases: 101 total: 599966

CONTIG: contig-5903_101_0_1063 (101bp)
		This contig is unaligned. (101 bp)
		Unaligned bases: 101 total: 600067

CONTIG: contig-4411_306_0_1064 (306bp)
		This contig is unaligned. (306 bp)
		Unaligned bases: 306 total: 600373

CONTIG: contig-2802_101_0_1065 (101bp)
		This contig is unaligned. (101 bp)
		Unaligned bases: 101 total: 600474

CONTIG: contig-1621_850_0_1066 (850bp)
		This contig is unaligned. (850 bp)
		Unaligned bases: 850 total: 601324

CONTIG: contig-2490_171_0_1067 (171bp)
		This contig is unaligned. (171 bp)
		Unaligned bases: 171 total: 601495

CONTIG: contig-4340_102_0_1068 (102bp)
		This contig is unaligned. (102 bp)
		Unaligned bases: 102 total: 601597

CONTIG: contig-2787_101_0_1069 (101bp)
		This contig is unaligned. (101 bp)
		Unaligned bases: 101 total: 601698

CONTIG: contig-2148_5861_0_1070 (5861bp)
		This contig is unaligned. (5861 bp)
		Unaligned bases: 5861 total: 607559

CONTIG: contig-421_1906_0_1071 (1906bp)
		This contig is unaligned. (1906 bp)
		Unaligned bases: 1906 total: 609465

CONTIG: contig-4080_101_0_1072 (101bp)
		This contig is unaligned. (101 bp)
		Unaligned bases: 101 total: 609566

CONTIG: contig-4237_101_0_1073 (101bp)
		This contig is unaligned. (101 bp)
		Unaligned bases: 101 total: 609667

CONTIG: contig-4563_101_0_1074 (101bp)
		This contig is unaligned. (101 bp)
		Unaligned bases: 101 total: 609768

CONTIG: contig-4063_101_0_1075 (101bp)
		This contig is unaligned. (101 bp)
		Unaligned bases: 101 total: 609869

CONTIG: contig-2978_101_0_1076 (101bp)
		This contig is unaligned. (101 bp)
		Unaligned bases: 101 total: 609970

CONTIG: contig-4051_122_0_1077 (122bp)
		This contig is unaligned. (122 bp)
		Unaligned bases: 122 total: 610092

CONTIG: contig-3951_104_0_1078 (104bp)
		This contig is unaligned. (104 bp)
		Unaligned bases: 104 total: 610196

CONTIG: contig-4376_2901_0_1079 (2901bp)
		This contig is unaligned. (2901 bp)
		Unaligned bases: 2901 total: 613097

CONTIG: contig-3929_101_0_1080 (101bp)
		This contig is unaligned. (101 bp)
		Unaligned bases: 101 total: 613198

CONTIG: contig-4493_2047_0_1081 (2047bp)
		This contig is unaligned. (2047 bp)
		Unaligned bases: 2047 total: 615245

CONTIG: contig-6779_126_0_1082 (126bp)
		This contig is unaligned. (126 bp)
		Unaligned bases: 126 total: 615371

CONTIG: contig-3441_101_0_1083 (101bp)
		This contig is unaligned. (101 bp)
		Unaligned bases: 101 total: 615472

CONTIG: contig-1101_101_0_1084 (101bp)
		This contig is unaligned. (101 bp)
		Unaligned bases: 101 total: 615573

CONTIG: contig-5828_104_0_1085 (104bp)
		This contig is unaligned. (104 bp)
		Unaligned bases: 104 total: 615677

CONTIG: contig-2182_2896_0_1086 (2896bp)
		This contig is unaligned. (2896 bp)
		Unaligned bases: 2896 total: 618573

CONTIG: contig-5923_101_0_1087 (101bp)
		This contig is unaligned. (101 bp)
		Unaligned bases: 101 total: 618674

CONTIG: contig-4298_105_0_1088 (105bp)
		This contig is unaligned. (105 bp)
		Unaligned bases: 105 total: 618779

CONTIG: contig-4304_101_0_1089 (101bp)
		This contig is unaligned. (101 bp)
		Unaligned bases: 101 total: 618880

CONTIG: contig-5861_101_0_1090 (101bp)
		This contig is unaligned. (101 bp)
		Unaligned bases: 101 total: 618981

CONTIG: contig-4397_101_0_1091 (101bp)
		This contig is unaligned. (101 bp)
		Unaligned bases: 101 total: 619082

CONTIG: contig-822_102_0_1092 (102bp)
		This contig is unaligned. (102 bp)
		Unaligned bases: 102 total: 619184

CONTIG: contig-4813_106_0_1093 (106bp)
		This contig is unaligned. (106 bp)
		Unaligned bases: 106 total: 619290

CONTIG: contig-6176_2938_0_1094 (2938bp)
		This contig is unaligned. (2938 bp)
		Unaligned bases: 2938 total: 622228

CONTIG: contig-1620_1269_0_1095 (1269bp)
		This contig is unaligned. (1269 bp)
		Unaligned bases: 1269 total: 623497

CONTIG: contig-3672_4236_0_1096 (4236bp)
		This contig is unaligned. (4236 bp)
		Unaligned bases: 4236 total: 627733

CONTIG: contig-2473_103_0_1097 (103bp)
		This contig is unaligned. (103 bp)
		Unaligned bases: 103 total: 627836

CONTIG: contig-3970_117_0_1098 (117bp)
		This contig is unaligned. (117 bp)
		Unaligned bases: 117 total: 627953

CONTIG: contig-1435_101_0_1099 (101bp)
		This contig is unaligned. (101 bp)
		Unaligned bases: 101 total: 628054

CONTIG: contig-5935_111_0_1100 (111bp)
		This contig is unaligned. (111 bp)
		Unaligned bases: 111 total: 628165

CONTIG: contig-872_110_0_1101 (110bp)
		This contig is unaligned. (110 bp)
		Unaligned bases: 110 total: 628275

CONTIG: contig-3761_101_0_1102 (101bp)
		This contig is unaligned. (101 bp)
		Unaligned bases: 101 total: 628376

CONTIG: contig-3411_101_0_1103 (101bp)
		This contig is unaligned. (101 bp)
		Unaligned bases: 101 total: 628477

CONTIG: contig-5429_105_0_1104 (105bp)
		This contig is unaligned. (105 bp)
		Unaligned bases: 105 total: 628582

CONTIG: contig-1078_103_0_1105 (103bp)
		This contig is unaligned. (103 bp)
		Unaligned bases: 103 total: 628685

CONTIG: contig-6140_101_0_1106 (101bp)
		This contig is unaligned. (101 bp)
		Unaligned bases: 101 total: 628786

CONTIG: contig-5341_102_0_1107 (102bp)
		This contig is unaligned. (102 bp)
		Unaligned bases: 102 total: 628888

CONTIG: contig-36_2941_0_1108 (2941bp)
		This contig is unaligned. (2941 bp)
		Unaligned bases: 2941 total: 631829

CONTIG: contig-4761_101_0_1109 (101bp)
		This contig is unaligned. (101 bp)
		Unaligned bases: 101 total: 631930

CONTIG: contig-612_104_0_1110 (104bp)
		This contig is unaligned. (104 bp)
		Unaligned bases: 104 total: 632034

CONTIG: contig-5649_116_0_1111 (116bp)
		This contig is unaligned. (116 bp)
		Unaligned bases: 116 total: 632150

CONTIG: contig-1212_1414_0_1112 (1414bp)
		This contig is unaligned. (1414 bp)
		Unaligned bases: 1414 total: 633564

CONTIG: contig-6558_101_0_1113 (101bp)
		This contig is unaligned. (101 bp)
		Unaligned bases: 101 total: 633665

CONTIG: contig-5959_7944_0_1114 (7944bp)
		This contig is unaligned. (7944 bp)
		Unaligned bases: 7944 total: 641609

CONTIG: contig-5765_102_0_1115 (102bp)
		This contig is unaligned. (102 bp)
		Unaligned bases: 102 total: 641711

CONTIG: contig-1719_101_0_1116 (101bp)
		This contig is unaligned. (101 bp)
		Unaligned bases: 101 total: 641812

CONTIG: contig-172_101_0_1117 (101bp)
		This contig is unaligned. (101 bp)
		Unaligned bases: 101 total: 641913

CONTIG: contig-1811_101_0_1118 (101bp)
		This contig is unaligned. (101 bp)
		Unaligned bases: 101 total: 642014

CONTIG: contig-1457_104_0_1119 (104bp)
		This contig is unaligned. (104 bp)
		Unaligned bases: 104 total: 642118

CONTIG: contig-64_101_0_1120 (101bp)
		This contig is unaligned. (101 bp)
		Unaligned bases: 101 total: 642219

CONTIG: contig-3967_101_0_1121 (101bp)
		This contig is unaligned. (101 bp)
		Unaligned bases: 101 total: 642320

CONTIG: contig-3399_101_0_1122 (101bp)
		This contig is unaligned. (101 bp)
		Unaligned bases: 101 total: 642421

CONTIG: contig-3599_105_0_1123 (105bp)
		This contig is unaligned. (105 bp)
		Unaligned bases: 105 total: 642526

CONTIG: contig-3211_134_0_1124 (134bp)
		This contig is unaligned. (134 bp)
		Unaligned bases: 134 total: 642660

CONTIG: contig-4099_148_0_1125 (148bp)
		This contig is unaligned. (148 bp)
		Unaligned bases: 148 total: 642808

CONTIG: contig-3705_101_0_1126 (101bp)
		This contig is unaligned. (101 bp)
		Unaligned bases: 101 total: 642909

CONTIG: contig-798_204_0_1127 (204bp)
		This contig is unaligned. (204 bp)
		Unaligned bases: 204 total: 643113

CONTIG: contig-6341_101_0_1128 (101bp)
		This contig is unaligned. (101 bp)
		Unaligned bases: 101 total: 643214

CONTIG: contig-1070_101_0_1129 (101bp)
		This contig is unaligned. (101 bp)
		Unaligned bases: 101 total: 643315

CONTIG: contig-2778_101_0_1130 (101bp)
		This contig is unaligned. (101 bp)
		Unaligned bases: 101 total: 643416

CONTIG: contig-1077_170_0_1131 (170bp)
Best alignment score: 166.0 (LEN: 170, IDY: 97.65)
		Skipping these alignments as insignificant (option --ambiguity-score is set to "0.99"):
			Skipping alignment 7312 7481 | 170 1 | 170 170 | 96.47 | seq_3 contig-1077_170_0_1131
			Skipping alignment 33522 33688 | 1 167 | 167 167 | 97.6 | seq_2 contig-1077_170_0_1131
			Skipping alignment 37956 38122 | 1 167 | 167 167 | 97.6 | seq_2 contig-1077_170_0_1131
		This contig has 4 significant alignments. [An ambiguously mapped contig]
		Using only first of these alignment (option --ambiguity-usage is set to "one"):
			Alignment: 26184 26353 | 1 170 | 170 170 | 97.65 | seq_2 contig-1077_170_0_1131
			Skipping alignment 9362 9531 | 1 170 | 170 170 | 97.65 | seq_3 contig-1077_170_0_1131
			Skipping alignment 12201 12370 | 1 170 | 170 170 | 97.65 | seq_3 contig-1077_170_0_1131
			Skipping alignment 1706490 1706659 | 170 1 | 170 170 | 97.06 | seq_1 contig-1077_170_0_1131

CONTIG: contig-3627_101_0_1132 (101bp)
		This contig is unaligned. (101 bp)
		Unaligned bases: 101 total: 643517

CONTIG: contig-1332_1169_0_1133 (1169bp)
		This contig is unaligned. (1169 bp)
		Unaligned bases: 1169 total: 644686

CONTIG: contig-2020_154_0_1134 (154bp)
		This contig is unaligned. (154 bp)
		Unaligned bases: 154 total: 644840

CONTIG: contig-4474_108_0_1135 (108bp)
		This contig is unaligned. (108 bp)
		Unaligned bases: 108 total: 644948

CONTIG: contig-4825_231_0_1136 (231bp)
		This contig is unaligned. (231 bp)
		Unaligned bases: 231 total: 645179

CONTIG: contig-265_101_0_1137 (101bp)
		This contig is unaligned. (101 bp)
		Unaligned bases: 101 total: 645280

CONTIG: contig-6546_101_0_1138 (101bp)
		This contig is unaligned. (101 bp)
		Unaligned bases: 101 total: 645381

CONTIG: contig-537_1453_0_1139 (1453bp)
		This contig is unaligned. (1453 bp)
		Unaligned bases: 1453 total: 646834

CONTIG: contig-3650_101_0_1140 (101bp)
		This contig is unaligned. (101 bp)
		Unaligned bases: 101 total: 646935

CONTIG: contig-2878_101_0_1141 (101bp)
		This contig is unaligned. (101 bp)
		Unaligned bases: 101 total: 647036

CONTIG: contig-6505_101_0_1142 (101bp)
		This contig is unaligned. (101 bp)
		Unaligned bases: 101 total: 647137

CONTIG: contig-4992_4186_0_1143 (4186bp)
		This contig is unaligned. (4186 bp)
		Unaligned bases: 4186 total: 651323

CONTIG: contig-3550_3513_0_1144 (3513bp)
		This contig is unaligned. (3513 bp)
		Unaligned bases: 3513 total: 654836

CONTIG: contig-3120_101_0_1145 (101bp)
		This contig is unaligned. (101 bp)
		Unaligned bases: 101 total: 654937

CONTIG: contig-1949_129_0_1146 (129bp)
		This contig is unaligned. (129 bp)
		Unaligned bases: 129 total: 655066

CONTIG: contig-1806_101_0_1147 (101bp)
		This contig is unaligned. (101 bp)
		Unaligned bases: 101 total: 655167

CONTIG: contig-4479_101_0_1148 (101bp)
		This contig is unaligned. (101 bp)
		Unaligned bases: 101 total: 655268

CONTIG: contig-5865_101_0_1149 (101bp)
		This contig is unaligned. (101 bp)
		Unaligned bases: 101 total: 655369

CONTIG: contig-4413_101_0_1150 (101bp)
		This contig is unaligned. (101 bp)
		Unaligned bases: 101 total: 655470

CONTIG: contig-5333_1708_0_1151 (1708bp)
		This contig is unaligned. (1708 bp)
		Unaligned bases: 1708 total: 657178

CONTIG: contig-4848_101_0_1152 (101bp)
		This contig is unaligned. (101 bp)
		Unaligned bases: 101 total: 657279

CONTIG: contig-945_101_0_1153 (101bp)
		This contig is unaligned. (101 bp)
		Unaligned bases: 101 total: 657380

CONTIG: contig-5233_121_0_1154 (121bp)
		This contig is unaligned. (121 bp)
		Unaligned bases: 121 total: 657501

CONTIG: contig-3719_796_0_1155 (796bp)
		This contig is unaligned. (796 bp)
		Unaligned bases: 796 total: 658297

CONTIG: contig-6374_101_0_1156 (101bp)
		This contig is unaligned. (101 bp)
		Unaligned bases: 101 total: 658398

CONTIG: contig-6204_101_0_1157 (101bp)
		This contig is unaligned. (101 bp)
		Unaligned bases: 101 total: 658499

CONTIG: contig-3465_102_0_1158 (102bp)
		This contig is unaligned. (102 bp)
		Unaligned bases: 102 total: 658601

CONTIG: contig-4147_101_0_1159 (101bp)
		This contig is unaligned. (101 bp)
		Unaligned bases: 101 total: 658702

CONTIG: contig-2673_101_0_1160 (101bp)
		This contig is unaligned. (101 bp)
		Unaligned bases: 101 total: 658803

CONTIG: contig-6193_179_0_1161 (179bp)
		This contig is unaligned. (179 bp)
		Unaligned bases: 179 total: 658982

CONTIG: contig-6338_101_0_1162 (101bp)
		This contig is unaligned. (101 bp)
		Unaligned bases: 101 total: 659083

CONTIG: contig-574_103_0_1163 (103bp)
		This contig is unaligned. (103 bp)
		Unaligned bases: 103 total: 659186

CONTIG: contig-1329_101_0_1164 (101bp)
		This contig is unaligned. (101 bp)
		Unaligned bases: 101 total: 659287

CONTIG: contig-3855_101_0_1165 (101bp)
		This contig is unaligned. (101 bp)
		Unaligned bases: 101 total: 659388

CONTIG: contig-1551_400_0_1166 (400bp)
		This contig is unaligned. (400 bp)
		Unaligned bases: 400 total: 659788

CONTIG: contig-2387_101_0_1167 (101bp)
		This contig is unaligned. (101 bp)
		Unaligned bases: 101 total: 659889

CONTIG: contig-278_114_0_1168 (114bp)
		This contig is unaligned. (114 bp)
		Unaligned bases: 114 total: 660003

CONTIG: contig-2806_112_0_1169 (112bp)
		This contig is unaligned. (112 bp)
		Unaligned bases: 112 total: 660115

CONTIG: contig-2886_104_0_1170 (104bp)
		This contig is unaligned. (104 bp)
		Unaligned bases: 104 total: 660219

CONTIG: contig-328_574_0_1171 (574bp)
		This contig is unaligned. (574 bp)
		Unaligned bases: 574 total: 660793

CONTIG: contig-3102_101_0_1172 (101bp)
		This contig is unaligned. (101 bp)
		Unaligned bases: 101 total: 660894

CONTIG: contig-6609_101_0_1173 (101bp)
		This contig is unaligned. (101 bp)
		Unaligned bases: 101 total: 660995

CONTIG: contig-600_103_0_1174 (103bp)
		This contig is unaligned. (103 bp)
		Unaligned bases: 103 total: 661098

CONTIG: contig-335_411_0_1175 (411bp)
		This contig is unaligned. (411 bp)
		Unaligned bases: 411 total: 661509

CONTIG: contig-2890_101_0_1176 (101bp)
		This contig is unaligned. (101 bp)
		Unaligned bases: 101 total: 661610

CONTIG: contig-1468_102_0_1177 (102bp)
		This contig is unaligned. (102 bp)
		Unaligned bases: 102 total: 661712

CONTIG: contig-5824_101_0_1178 (101bp)
		This contig is unaligned. (101 bp)
		Unaligned bases: 101 total: 661813

CONTIG: contig-5948_101_0_1179 (101bp)
		This contig is unaligned. (101 bp)
		Unaligned bases: 101 total: 661914

CONTIG: contig-2092_102_0_1180 (102bp)
		This contig is unaligned. (102 bp)
		Unaligned bases: 102 total: 662016

CONTIG: contig-387_101_0_1181 (101bp)
		This contig is unaligned. (101 bp)
		Unaligned bases: 101 total: 662117

CONTIG: contig-2411_101_0_1182 (101bp)
		This contig is unaligned. (101 bp)
		Unaligned bases: 101 total: 662218

CONTIG: contig-3808_594_0_1183 (594bp)
		This contig is unaligned. (594 bp)
		Unaligned bases: 594 total: 662812

CONTIG: contig-5968_102_0_1184 (102bp)
		This contig is unaligned. (102 bp)
		Unaligned bases: 102 total: 662914

CONTIG: contig-3362_101_0_1185 (101bp)
		This contig is unaligned. (101 bp)
		Unaligned bases: 101 total: 663015

CONTIG: contig-5148_136_0_1186 (136bp)
		This contig is unaligned. (136 bp)
		Unaligned bases: 136 total: 663151

CONTIG: contig-4977_102_0_1187 (102bp)
		This contig is unaligned. (102 bp)
		Unaligned bases: 102 total: 663253

CONTIG: contig-1097_101_0_1188 (101bp)
		This contig is unaligned. (101 bp)
		Unaligned bases: 101 total: 663354

CONTIG: contig-4008_106_0_1189 (106bp)
		This contig is unaligned. (106 bp)
		Unaligned bases: 106 total: 663460

CONTIG: contig-1442_311_0_1190 (311bp)
		This contig is unaligned. (311 bp)
		Unaligned bases: 311 total: 663771

CONTIG: contig-960_101_0_1191 (101bp)
		This contig is unaligned. (101 bp)
		Unaligned bases: 101 total: 663872

CONTIG: contig-2624_109_0_1192 (109bp)
Best alignment score: 109.0 (LEN: 109, IDY: 100.00)
		This contig has 7 significant alignments. [An ambiguously mapped contig]
		Using only first of these alignment (option --ambiguity-usage is set to "one"):
			Alignment: 26246 26354 | 1 109 | 109 109 | 100.0 | seq_2 contig-2624_109_0_1192
			Skipping alignment 9424 9532 | 1 109 | 109 109 | 100.0 | seq_3 contig-2624_109_0_1192
			Skipping alignment 12263 12371 | 1 109 | 109 109 | 100.0 | seq_3 contig-2624_109_0_1192
			Skipping alignment 1680503 1680611 | 109 1 | 109 109 | 100.0 | seq_1 contig-2624_109_0_1192
			Skipping alignment 33584 33692 | 1 109 | 109 109 | 99.08 | seq_2 contig-2624_109_0_1192
			Skipping alignment 38018 38126 | 1 109 | 109 109 | 99.08 | seq_2 contig-2624_109_0_1192
			Skipping alignment 1706489 1706597 | 109 1 | 109 109 | 99.08 | seq_1 contig-2624_109_0_1192

CONTIG: contig-1617_101_0_1193 (101bp)
		This contig is unaligned. (101 bp)
		Unaligned bases: 101 total: 663973

CONTIG: contig-4935_139_0_1194 (139bp)
		This contig is unaligned. (139 bp)
		Unaligned bases: 139 total: 664112

CONTIG: contig-4534_105_0_1195 (105bp)
		This contig is unaligned. (105 bp)
		Unaligned bases: 105 total: 664217

CONTIG: contig-6500_102_0_1196 (102bp)
		This contig is unaligned. (102 bp)
		Unaligned bases: 102 total: 664319

CONTIG: contig-478_162_0_1197 (162bp)
		This contig is unaligned. (162 bp)
		Unaligned bases: 162 total: 664481

CONTIG: contig-4170_101_0_1198 (101bp)
		This contig is unaligned. (101 bp)
		Unaligned bases: 101 total: 664582

CONTIG: contig-224_12041_0_1199 (12041bp)
		This contig is unaligned. (12041 bp)
		Unaligned bases: 12041 total: 676623

CONTIG: contig-3744_135_0_1200 (135bp)
		This contig is unaligned. (135 bp)
		Unaligned bases: 135 total: 676758

CONTIG: contig-5071_101_0_1201 (101bp)
		This contig is unaligned. (101 bp)
		Unaligned bases: 101 total: 676859

CONTIG: contig-4007_101_0_1202 (101bp)
Best alignment score: 101.0 (LEN: 101, IDY: 100.00)
		This contig has 8 significant alignments. [An ambiguously mapped contig]
		Using only first of these alignment (option --ambiguity-usage is set to "one"):
			Alignment: 25862 25962 | 1 101 | 101 101 | 100.0 | seq_2 contig-4007_101_0_1202
			Skipping alignment 33200 33300 | 1 101 | 101 101 | 100.0 | seq_2 contig-4007_101_0_1202
			Skipping alignment 37634 37734 | 1 101 | 101 101 | 100.0 | seq_2 contig-4007_101_0_1202
			Skipping alignment 9040 9140 | 1 101 | 101 101 | 100.0 | seq_3 contig-4007_101_0_1202
			Skipping alignment 11879 11979 | 1 101 | 101 101 | 100.0 | seq_3 contig-4007_101_0_1202
			Skipping alignment 1680895 1680995 | 101 1 | 101 101 | 100.0 | seq_1 contig-4007_101_0_1202
			Skipping alignment 1706881 1706981 | 101 1 | 101 101 | 100.0 | seq_1 contig-4007_101_0_1202
			Skipping alignment 7703 7803 | 101 1 | 101 101 | 99.01 | seq_3 contig-4007_101_0_1202

CONTIG: contig-5521_101_0_1203 (101bp)
		This contig is unaligned. (101 bp)
		Unaligned bases: 101 total: 676960

CONTIG: contig-1395_109_0_1204 (109bp)
		This contig is unaligned. (109 bp)
		Unaligned bases: 109 total: 677069

CONTIG: contig-4112_104_0_1205 (104bp)
		This contig is unaligned. (104 bp)
		Unaligned bases: 104 total: 677173

CONTIG: contig-5864_213_0_1206 (213bp)
		This contig is unaligned. (213 bp)
		Unaligned bases: 213 total: 677386

CONTIG: contig-437_101_0_1207 (101bp)
		This contig is unaligned. (101 bp)
		Unaligned bases: 101 total: 677487

CONTIG: contig-6466_101_0_1208 (101bp)
		This contig is unaligned. (101 bp)
		Unaligned bases: 101 total: 677588

CONTIG: contig-3208_108_0_1209 (108bp)
		This contig is unaligned. (108 bp)
		Unaligned bases: 108 total: 677696

CONTIG: contig-157_108_0_1210 (108bp)
		This contig is unaligned. (108 bp)
		Unaligned bases: 108 total: 677804

CONTIG: contig-4088_106_0_1211 (106bp)
		This contig is unaligned. (106 bp)
		Unaligned bases: 106 total: 677910

CONTIG: contig-1451_101_0_1212 (101bp)
		This contig is unaligned. (101 bp)
		Unaligned bases: 101 total: 678011

CONTIG: contig-2061_167_0_1213 (167bp)
		This contig is unaligned. (167 bp)
		Unaligned bases: 167 total: 678178

CONTIG: contig-3499_429_0_1214 (429bp)
		This contig is unaligned. (429 bp)
		Unaligned bases: 429 total: 678607

CONTIG: contig-2127_105_0_1215 (105bp)
		This contig is unaligned. (105 bp)
		Unaligned bases: 105 total: 678712

CONTIG: contig-247_204_0_1216 (204bp)
		This contig is unaligned. (204 bp)
		Unaligned bases: 204 total: 678916

CONTIG: contig-2796_101_0_1217 (101bp)
		This contig is unaligned. (101 bp)
		Unaligned bases: 101 total: 679017

CONTIG: contig-2835_125_0_1218 (125bp)
Best alignment score: 125.0 (LEN: 125, IDY: 100.00)
		Skipping these alignments as insignificant (option --ambiguity-score is set to "0.99"):
			Skipping alignment 7168 7292 | 125 1 | 125 125 | 98.4 | seq_3 contig-2835_125_0_1218
		This contig has 7 significant alignments. [An ambiguously mapped contig]
		Using only first of these alignment (option --ambiguity-usage is set to "one"):
			Alignment: 9551 9675 | 1 125 | 125 125 | 100.0 | seq_3 contig-2835_125_0_1218
			Skipping alignment 12390 12514 | 1 125 | 125 125 | 100.0 | seq_3 contig-2835_125_0_1218
			Skipping alignment 1680360 1680484 | 125 1 | 125 125 | 100.0 | seq_1 contig-2835_125_0_1218
			Skipping alignment 26373 26497 | 1 125 | 125 125 | 99.2 | seq_2 contig-2835_125_0_1218
			Skipping alignment 1706346 1706470 | 125 1 | 125 125 | 99.2 | seq_1 contig-2835_125_0_1218
			Skipping alignment 33712 33835 | 2 125 | 124 124 | 100.0 | seq_2 contig-2835_125_0_1218
			Skipping alignment 38146 38269 | 2 125 | 124 124 | 100.0 | seq_2 contig-2835_125_0_1218

CONTIG: contig-5476_101_0_1219 (101bp)
		This contig is unaligned. (101 bp)
		Unaligned bases: 101 total: 679118

CONTIG: contig-804_924_0_1220 (924bp)
		This contig is unaligned. (924 bp)
		Unaligned bases: 924 total: 680042

CONTIG: contig-4617_104_0_1221 (104bp)
		This contig is unaligned. (104 bp)
		Unaligned bases: 104 total: 680146

CONTIG: contig-359_105_0_1222 (105bp)
		This contig is unaligned. (105 bp)
		Unaligned bases: 105 total: 680251

CONTIG: contig-252_101_0_1223 (101bp)
		This contig is unaligned. (101 bp)
		Unaligned bases: 101 total: 680352

CONTIG: contig-5842_101_0_1224 (101bp)
		This contig is unaligned. (101 bp)
		Unaligned bases: 101 total: 680453

CONTIG: contig-2611_103_0_1225 (103bp)
		This contig is unaligned. (103 bp)
		Unaligned bases: 103 total: 680556

CONTIG: contig-870_117_0_1226 (117bp)
		This contig is unaligned. (117 bp)
		Unaligned bases: 117 total: 680673

CONTIG: contig-6515_101_0_1227 (101bp)
		This contig is unaligned. (101 bp)
		Unaligned bases: 101 total: 680774

CONTIG: contig-2377_169_0_1228 (169bp)
		This contig is unaligned. (169 bp)
		Unaligned bases: 169 total: 680943

CONTIG: contig-4926_151_0_1229 (151bp)
		This contig is unaligned. (151 bp)
		Unaligned bases: 151 total: 681094

CONTIG: contig-1548_103_0_1230 (103bp)
		This contig is unaligned. (103 bp)
		Unaligned bases: 103 total: 681197

CONTIG: contig-355_148_0_1231 (148bp)
		This contig is unaligned. (148 bp)
		Unaligned bases: 148 total: 681345

CONTIG: contig-405_130_0_1232 (130bp)
		This contig is unaligned. (130 bp)
		Unaligned bases: 130 total: 681475

CONTIG: contig-4289_102_0_1233 (102bp)
		This contig is unaligned. (102 bp)
		Unaligned bases: 102 total: 681577

CONTIG: contig-5269_101_0_1234 (101bp)
		This contig is unaligned. (101 bp)
		Unaligned bases: 101 total: 681678

CONTIG: contig-4986_223_0_1235 (223bp)
		This contig is unaligned. (223 bp)
		Unaligned bases: 223 total: 681901

CONTIG: contig-1405_1712_0_1236 (1712bp)
		This contig is unaligned. (1712 bp)
		Unaligned bases: 1712 total: 683613

CONTIG: contig-2902_1488_0_1237 (1488bp)
		This contig is unaligned. (1488 bp)
		Unaligned bases: 1488 total: 685101

CONTIG: contig-1431_367_0_1238 (367bp)
		This contig is unaligned. (367 bp)
		Unaligned bases: 367 total: 685468

CONTIG: contig-1052_5964_0_1239 (5964bp)
		This contig is unaligned. (5964 bp)
		Unaligned bases: 5964 total: 691432

CONTIG: contig-3346_160_0_1240 (160bp)
		This contig is unaligned. (160 bp)
		Unaligned bases: 160 total: 691592

CONTIG: contig-6813_101_0_1241 (101bp)
		This contig is unaligned. (101 bp)
		Unaligned bases: 101 total: 691693

CONTIG: contig-2264_101_0_1242 (101bp)
		This contig is unaligned. (101 bp)
		Unaligned bases: 101 total: 691794

CONTIG: contig-3457_140_0_1243 (140bp)
Best alignment score: 139.0 (LEN: 140, IDY: 99.29)
		Skipping these alignments as insignificant (option --ambiguity-score is set to "0.99"):
			Skipping alignment 7398 7537 | 1 140 | 140 140 | 96.43 | seq_3 contig-3457_140_0_1243
		This contig has 6 significant alignments. [An ambiguously mapped contig]
		Using only first of these alignment (option --ambiguity-usage is set to "one"):
			Alignment: 1706576 1706715 | 1 140 | 140 140 | 99.29 | seq_1 contig-3457_140_0_1243
			Skipping alignment 9306 9445 | 140 1 | 140 140 | 99.29 | seq_3 contig-3457_140_0_1243
			Skipping alignment 12145 12284 | 140 1 | 140 140 | 99.29 | seq_3 contig-3457_140_0_1243
			Skipping alignment 26128 26267 | 140 1 | 140 140 | 99.29 | seq_2 contig-3457_140_0_1243
			Skipping alignment 33466 33605 | 140 1 | 140 140 | 99.29 | seq_2 contig-3457_140_0_1243
			Skipping alignment 37900 38039 | 140 1 | 140 140 | 99.29 | seq_2 contig-3457_140_0_1243

CONTIG: contig-4102_8630_0_1244 (8630bp)
		This contig is unaligned. (8630 bp)
		Unaligned bases: 8630 total: 700424

CONTIG: contig-5835_143_0_1245 (143bp)
		This contig is unaligned. (143 bp)
		Unaligned bases: 143 total: 700567

CONTIG: contig-6085_101_0_1246 (101bp)
		This contig is unaligned. (101 bp)
		Unaligned bases: 101 total: 700668

CONTIG: contig-4544_101_0_1247 (101bp)
		This contig is unaligned. (101 bp)
		Unaligned bases: 101 total: 700769

CONTIG: contig-4169_101_0_1248 (101bp)
		This contig is unaligned. (101 bp)
		Unaligned bases: 101 total: 700870

CONTIG: contig-484_101_0_1249 (101bp)
Best alignment score: 101.0 (LEN: 101, IDY: 100.00)
		This contig has 7 significant alignments. [An ambiguously mapped contig]
		Using only first of these alignment (option --ambiguity-usage is set to "one"):
			Alignment: 25847 25947 | 1 101 | 101 101 | 100.0 | seq_2 contig-484_101_0_1249
			Skipping alignment 33185 33285 | 1 101 | 101 101 | 100.0 | seq_2 contig-484_101_0_1249
			Skipping alignment 37619 37719 | 1 101 | 101 101 | 100.0 | seq_2 contig-484_101_0_1249
			Skipping alignment 9025 9125 | 1 101 | 101 101 | 100.0 | seq_3 contig-484_101_0_1249
			Skipping alignment 11864 11964 | 1 101 | 101 101 | 100.0 | seq_3 contig-484_101_0_1249
			Skipping alignment 1680910 1681010 | 101 1 | 101 101 | 100.0 | seq_1 contig-484_101_0_1249
			Skipping alignment 1706896 1706996 | 101 1 | 101 101 | 100.0 | seq_1 contig-484_101_0_1249

CONTIG: contig-1918_101_0_1250 (101bp)
		This contig is unaligned. (101 bp)
		Unaligned bases: 101 total: 700971

CONTIG: contig-3570_605_0_1251 (605bp)
		This contig is unaligned. (605 bp)
		Unaligned bases: 605 total: 701576

CONTIG: contig-212_297_0_1252 (297bp)
		This contig is unaligned. (297 bp)
		Unaligned bases: 297 total: 701873

CONTIG: contig-2980_101_0_1253 (101bp)
		This contig is unaligned. (101 bp)
		Unaligned bases: 101 total: 701974

CONTIG: contig-4750_214_0_1254 (214bp)
		This contig is unaligned. (214 bp)
		Unaligned bases: 214 total: 702188

CONTIG: contig-3618_5738_0_1255 (5738bp)
		This contig is unaligned. (5738 bp)
		Unaligned bases: 5738 total: 707926

CONTIG: contig-87_101_0_1256 (101bp)
		This contig is unaligned. (101 bp)
		Unaligned bases: 101 total: 708027

CONTIG: contig-2130_101_0_1257 (101bp)
		This contig is unaligned. (101 bp)
		Unaligned bases: 101 total: 708128

CONTIG: contig-5295_101_0_1258 (101bp)
		This contig is unaligned. (101 bp)
		Unaligned bases: 101 total: 708229

CONTIG: contig-3281_101_0_1259 (101bp)
		This contig is unaligned. (101 bp)
		Unaligned bases: 101 total: 708330

CONTIG: contig-6387_106_0_1260 (106bp)
Best alignment score: 106.0 (LEN: 106, IDY: 100.00)
		Skipping these alignments as insignificant (option --ambiguity-score is set to "0.99"):
			Skipping alignment 7493 7598 | 106 1 | 106 106 | 98.11 | seq_3 contig-6387_106_0_1260
		This contig has 6 significant alignments. [An ambiguously mapped contig]
		Using only first of these alignment (option --ambiguity-usage is set to "one"):
			Alignment: 33405 33510 | 1 106 | 106 106 | 100.0 | seq_2 contig-6387_106_0_1260
			Skipping alignment 37839 37944 | 1 106 | 106 106 | 100.0 | seq_2 contig-6387_106_0_1260
			Skipping alignment 9245 9350 | 1 106 | 106 106 | 100.0 | seq_3 contig-6387_106_0_1260
			Skipping alignment 12084 12189 | 1 106 | 106 106 | 100.0 | seq_3 contig-6387_106_0_1260
			Skipping alignment 1680685 1680790 | 106 1 | 106 106 | 100.0 | seq_1 contig-6387_106_0_1260
			Skipping alignment 1706671 1706776 | 106 1 | 106 106 | 99.06 | seq_1 contig-6387_106_0_1260

CONTIG: contig-3974_105_0_1261 (105bp)
		This contig is unaligned. (105 bp)
		Unaligned bases: 105 total: 708435

CONTIG: contig-6751_102_0_1262 (102bp)
		This contig is unaligned. (102 bp)
		Unaligned bases: 102 total: 708537

CONTIG: contig-4442_1621_0_1263 (1621bp)
		This contig is unaligned. (1621 bp)
		Unaligned bases: 1621 total: 710158

CONTIG: contig-3958_103_0_1264 (103bp)
Best alignment score: 93.0 (LEN: 96, IDY: 96.91)
		One align captures most of this contig: 10975 11071 | 1 96 | 97 96 | 96.91 | seq_3 contig-3958_103_0_1264

CONTIG: contig-720_101_0_1265 (101bp)
		This contig is unaligned. (101 bp)
		Unaligned bases: 101 total: 710259

CONTIG: contig-1767_106_0_1266 (106bp)
		This contig is unaligned. (106 bp)
		Unaligned bases: 106 total: 710365

CONTIG: contig-20_101_0_1267 (101bp)
		This contig is unaligned. (101 bp)
		Unaligned bases: 101 total: 710466

CONTIG: contig-6126_164_0_1268 (164bp)
		This contig is unaligned. (164 bp)
		Unaligned bases: 164 total: 710630

CONTIG: contig-4155_101_0_1269 (101bp)
		This contig is unaligned. (101 bp)
		Unaligned bases: 101 total: 710731

CONTIG: contig-3445_4013_0_1270 (4013bp)
		This contig is unaligned. (4013 bp)
		Unaligned bases: 4013 total: 714744

CONTIG: contig-127_183_0_1271 (183bp)
		This contig is unaligned. (183 bp)
		Unaligned bases: 183 total: 714927

CONTIG: contig-943_101_0_1272 (101bp)
		This contig is unaligned. (101 bp)
		Unaligned bases: 101 total: 715028

CONTIG: contig-6673_101_0_1273 (101bp)
		This contig is unaligned. (101 bp)
		Unaligned bases: 101 total: 715129

CONTIG: contig-2431_102_0_1274 (102bp)
		This contig is unaligned. (102 bp)
		Unaligned bases: 102 total: 715231

CONTIG: contig-5522_110_0_1275 (110bp)
		This contig is unaligned. (110 bp)
		Unaligned bases: 110 total: 715341

CONTIG: contig-262_102_0_1276 (102bp)
		This contig is unaligned. (102 bp)
		Unaligned bases: 102 total: 715443

CONTIG: contig-783_144_0_1277 (144bp)
		This contig is unaligned. (144 bp)
		Unaligned bases: 144 total: 715587

CONTIG: contig-5307_4291_0_1278 (4291bp)
		This contig is unaligned. (4291 bp)
		Unaligned bases: 4291 total: 719878

CONTIG: contig-6827_105_0_1279 (105bp)
		This contig is unaligned. (105 bp)
		Unaligned bases: 105 total: 719983

CONTIG: contig-4458_101_0_1280 (101bp)
		This contig is unaligned. (101 bp)
		Unaligned bases: 101 total: 720084

CONTIG: contig-3201_172_0_1281 (172bp)
		This contig is unaligned. (172 bp)
		Unaligned bases: 172 total: 720256

CONTIG: contig-1691_123_0_1282 (123bp)
		This contig is unaligned. (123 bp)
		Unaligned bases: 123 total: 720379

CONTIG: contig-3080_101_0_1283 (101bp)
		This contig is unaligned. (101 bp)
		Unaligned bases: 101 total: 720480

CONTIG: contig-1334_223_0_1284 (223bp)
		This contig is unaligned. (223 bp)
		Unaligned bases: 223 total: 720703

CONTIG: contig-42_137_0_1285 (137bp)
Best alignment score: 103.0 (LEN: 104, IDY: 99.04)
			Skipping redundant alignments after choosing the best set of alignments
		Skipping redundant alignment 33173 33270 | 98 1 | 98 98 | 100.0 | seq_2 contig-42_137_0_1285
		Skipping redundant alignment 37607 37704 | 98 1 | 98 98 | 100.0 | seq_2 contig-42_137_0_1285
		Skipping redundant alignment 9013 9110 | 98 1 | 98 98 | 100.0 | seq_3 contig-42_137_0_1285
		Skipping redundant alignment 11851 11949 | 99 1 | 99 99 | 100.0 | seq_3 contig-42_137_0_1285
		Skipping redundant alignment 1680925 1681023 | 1 99 | 99 99 | 98.99 | seq_1 contig-42_137_0_1285
		Skipping redundant alignment 1706911 1707012 | 1 102 | 102 102 | 100.0 | seq_1 contig-42_137_0_1285
		This contig has several significant sets of alignments. [An ambiguously mapped contig]
		Using only the very best set (option --ambiguity-usage is set to "one").
			The best set is below. Score: 103.0, number of alignments: 1, unaligned bases: 33
		Alignment: 25829 25932 | 104 1 | 104 104 | 99.04 | seq_2 contig-42_137_0_1285

CONTIG: contig-5043_103_0_1286 (103bp)
		This contig is unaligned. (103 bp)
		Unaligned bases: 103 total: 720806

CONTIG: contig-3999_123_0_1287 (123bp)
		This contig is unaligned. (123 bp)
		Unaligned bases: 123 total: 720929

CONTIG: contig-2997_2717_0_1288 (2717bp)
		This contig is unaligned. (2717 bp)
		Unaligned bases: 2717 total: 723646

CONTIG: contig-403_101_0_1289 (101bp)
		This contig is unaligned. (101 bp)
		Unaligned bases: 101 total: 723747

CONTIG: contig-4131_101_0_1290 (101bp)
		This contig is unaligned. (101 bp)
		Unaligned bases: 101 total: 723848

CONTIG: contig-6707_101_0_1291 (101bp)
		This contig is unaligned. (101 bp)
		Unaligned bases: 101 total: 723949

CONTIG: contig-935_120_0_1292 (120bp)
		This contig is unaligned. (120 bp)
		Unaligned bases: 120 total: 724069

CONTIG: contig-4500_173_0_1293 (173bp)
		This contig is unaligned. (173 bp)
		Unaligned bases: 173 total: 724242

CONTIG: contig-5471_105_0_1294 (105bp)
Best alignment score: 105.0 (LEN: 105, IDY: 100.00)
		This contig has 3 significant alignments. [An ambiguously mapped contig]
		Using only first of these alignment (option --ambiguity-usage is set to "one"):
			Alignment: 10919 11023 | 105 1 | 105 105 | 100.0 | seq_3 contig-5471_105_0_1294
			Skipping alignment 5714 5818 | 1 105 | 105 105 | 99.05 | seq_3 contig-5471_105_0_1294
			Skipping alignment 35832 35936 | 105 1 | 105 105 | 99.05 | seq_2 contig-5471_105_0_1294

CONTIG: contig-4094_101_0_1295 (101bp)
		This contig is unaligned. (101 bp)
		Unaligned bases: 101 total: 724343

CONTIG: contig-3629_114_0_1296 (114bp)
		This contig is unaligned. (114 bp)
		Unaligned bases: 114 total: 724457

CONTIG: contig-4618_101_0_1297 (101bp)
		This contig is unaligned. (101 bp)
		Unaligned bases: 101 total: 724558

CONTIG: contig-3153_101_0_1298 (101bp)
		This contig is unaligned. (101 bp)
		Unaligned bases: 101 total: 724659

CONTIG: contig-4518_113_0_1299 (113bp)
		This contig is unaligned. (113 bp)
		Unaligned bases: 113 total: 724772

CONTIG: contig-2437_107_0_1300 (107bp)
		This contig is unaligned. (107 bp)
		Unaligned bases: 107 total: 724879

CONTIG: contig-3932_144_0_1301 (144bp)
		This contig is unaligned. (144 bp)
		Unaligned bases: 144 total: 725023

CONTIG: contig-4185_101_0_1302 (101bp)
		This contig is unaligned. (101 bp)
		Unaligned bases: 101 total: 725124

CONTIG: contig-5273_101_0_1303 (101bp)
		This contig is unaligned. (101 bp)
		Unaligned bases: 101 total: 725225

CONTIG: contig-4229_2908_0_1304 (2908bp)
		This contig is unaligned. (2908 bp)
		Unaligned bases: 2908 total: 728133

CONTIG: contig-5082_168_0_1305 (168bp)
		This contig is unaligned. (168 bp)
		Unaligned bases: 168 total: 728301

CONTIG: contig-5453_101_0_1306 (101bp)
		This contig is unaligned. (101 bp)
		Unaligned bases: 101 total: 728402

CONTIG: contig-1579_113_0_1307 (113bp)
		This contig is unaligned. (113 bp)
		Unaligned bases: 113 total: 728515

CONTIG: contig-4026_104_0_1308 (104bp)
		This contig is unaligned. (104 bp)
		Unaligned bases: 104 total: 728619

CONTIG: contig-3420_102_0_1309 (102bp)
		This contig is unaligned. (102 bp)
		Unaligned bases: 102 total: 728721

CONTIG: contig-3671_101_0_1310 (101bp)
		This contig is unaligned. (101 bp)
		Unaligned bases: 101 total: 728822

CONTIG: contig-5592_101_0_1311 (101bp)
		This contig is unaligned. (101 bp)
		Unaligned bases: 101 total: 728923

CONTIG: contig-5017_101_0_1312 (101bp)
		This contig is unaligned. (101 bp)
		Unaligned bases: 101 total: 729024

CONTIG: contig-1116_155_0_1313 (155bp)
		This contig is unaligned. (155 bp)
		Unaligned bases: 155 total: 729179

CONTIG: contig-6840_107_0_1314 (107bp)
		This contig is unaligned. (107 bp)
		Unaligned bases: 107 total: 729286

CONTIG: contig-5600_103_0_1315 (103bp)
		This contig is unaligned. (103 bp)
		Unaligned bases: 103 total: 729389

CONTIG: contig-4168_137_0_1316 (137bp)
		This contig is unaligned. (137 bp)
		Unaligned bases: 137 total: 729526

CONTIG: contig-2002_101_0_1317 (101bp)
		This contig is unaligned. (101 bp)
		Unaligned bases: 101 total: 729627

CONTIG: contig-6503_101_0_1318 (101bp)
		This contig is unaligned. (101 bp)
		Unaligned bases: 101 total: 729728

CONTIG: contig-382_3180_0_1319 (3180bp)
		This contig is unaligned. (3180 bp)
		Unaligned bases: 3180 total: 732908

CONTIG: contig-1988_496_0_1320 (496bp)
		This contig is unaligned. (496 bp)
		Unaligned bases: 496 total: 733404

CONTIG: contig-6111_101_0_1321 (101bp)
		This contig is unaligned. (101 bp)
		Unaligned bases: 101 total: 733505

CONTIG: contig-6472_110_0_1322 (110bp)
		This contig is unaligned. (110 bp)
		Unaligned bases: 110 total: 733615

CONTIG: contig-3515_101_0_1323 (101bp)
		This contig is unaligned. (101 bp)
		Unaligned bases: 101 total: 733716

CONTIG: contig-2786_1978_0_1324 (1978bp)
		This contig is unaligned. (1978 bp)
		Unaligned bases: 1978 total: 735694

CONTIG: contig-2268_134_0_1325 (134bp)
		This contig is unaligned. (134 bp)
		Unaligned bases: 134 total: 735828

CONTIG: contig-3620_101_0_1326 (101bp)
		This contig is unaligned. (101 bp)
		Unaligned bases: 101 total: 735929

CONTIG: contig-5674_101_0_1327 (101bp)
		This contig is unaligned. (101 bp)
		Unaligned bases: 101 total: 736030

CONTIG: contig-6376_107_0_1328 (107bp)
		This contig is unaligned. (107 bp)
		Unaligned bases: 107 total: 736137

CONTIG: contig-4002_105_0_1329 (105bp)
		This contig is unaligned. (105 bp)
		Unaligned bases: 105 total: 736242

CONTIG: contig-1267_102_0_1330 (102bp)
		This contig is unaligned. (102 bp)
		Unaligned bases: 102 total: 736344

CONTIG: contig-3068_907_0_1331 (907bp)
		This contig is unaligned. (907 bp)
		Unaligned bases: 907 total: 737251

CONTIG: contig-4066_104_0_1332 (104bp)
		This contig is unaligned. (104 bp)
		Unaligned bases: 104 total: 737355

CONTIG: contig-3140_101_0_1333 (101bp)
		This contig is unaligned. (101 bp)
		Unaligned bases: 101 total: 737456

CONTIG: contig-581_522_0_1334 (522bp)
		This contig is unaligned. (522 bp)
		Unaligned bases: 522 total: 737978

CONTIG: contig-4696_118_0_1335 (118bp)
		This contig is unaligned. (118 bp)
		Unaligned bases: 118 total: 738096

CONTIG: contig-5860_121_0_1336 (121bp)
Best alignment score: 78.0 (LEN: 78, IDY: 100.00)
			Skipping redundant alignments after choosing the best set of alignments
		Skipping redundant alignment 35822 35897 | 46 121 | 76 76 | 100.0 | seq_2 contig-5860_121_0_1336
		Skipping redundant alignment 10909 10984 | 46 121 | 76 76 | 100.0 | seq_3 contig-5860_121_0_1336
			The best set is below. Score: 78.0, number of alignments: 1, unaligned bases: 43
		Alignment: 5753 5830 | 121 44 | 78 78 | 100.0 | seq_3 contig-5860_121_0_1336

CONTIG: contig-5763_102_0_1337 (102bp)
		This contig is unaligned. (102 bp)
		Unaligned bases: 102 total: 738198

CONTIG: contig-4314_166_0_1338 (166bp)
		This contig is unaligned. (166 bp)
		Unaligned bases: 166 total: 738364

CONTIG: contig-5834_169_0_1339 (169bp)
		This contig is unaligned. (169 bp)
		Unaligned bases: 169 total: 738533

CONTIG: contig-4390_101_0_1340 (101bp)
		This contig is unaligned. (101 bp)
		Unaligned bases: 101 total: 738634

CONTIG: contig-3542_1246_0_1341 (1246bp)
		This contig is unaligned. (1246 bp)
		Unaligned bases: 1246 total: 739880

CONTIG: contig-6058_101_0_1342 (101bp)
		This contig is unaligned. (101 bp)
		Unaligned bases: 101 total: 739981

CONTIG: contig-5147_108_0_1343 (108bp)
		This contig is unaligned. (108 bp)
		Unaligned bases: 108 total: 740089

CONTIG: contig-3975_101_0_1344 (101bp)
		This contig is unaligned. (101 bp)
		Unaligned bases: 101 total: 740190

CONTIG: contig-4488_101_0_1345 (101bp)
		This contig is unaligned. (101 bp)
		Unaligned bases: 101 total: 740291

CONTIG: contig-1591_106_0_1346 (106bp)
		This contig is unaligned. (106 bp)
		Unaligned bases: 106 total: 740397

CONTIG: contig-5181_101_0_1347 (101bp)
		This contig is unaligned. (101 bp)
		Unaligned bases: 101 total: 740498

CONTIG: contig-5975_115_0_1348 (115bp)
		This contig is unaligned. (115 bp)
		Unaligned bases: 115 total: 740613

CONTIG: contig-6422_106_0_1349 (106bp)
		This contig is unaligned. (106 bp)
		Unaligned bases: 106 total: 740719

CONTIG: contig-1684_101_0_1350 (101bp)
		This contig is unaligned. (101 bp)
		Unaligned bases: 101 total: 740820

CONTIG: contig-3815_101_0_1351 (101bp)
		This contig is unaligned. (101 bp)
		Unaligned bases: 101 total: 740921

CONTIG: contig-4559_101_0_1352 (101bp)
		This contig is unaligned. (101 bp)
		Unaligned bases: 101 total: 741022

CONTIG: contig-1822_133_0_1353 (133bp)
		This contig is unaligned. (133 bp)
		Unaligned bases: 133 total: 741155

CONTIG: contig-5225_646_0_1354 (646bp)
		This contig is unaligned. (646 bp)
		Unaligned bases: 646 total: 741801

CONTIG: contig-711_101_0_1355 (101bp)
		This contig is unaligned. (101 bp)
		Unaligned bases: 101 total: 741902

CONTIG: contig-4687_101_0_1356 (101bp)
		This contig is unaligned. (101 bp)
		Unaligned bases: 101 total: 742003

CONTIG: contig-1295_101_0_1357 (101bp)
		This contig is unaligned. (101 bp)
		Unaligned bases: 101 total: 742104

CONTIG: contig-4129_131_0_1358 (131bp)
		This contig is unaligned. (131 bp)
		Unaligned bases: 131 total: 742235

CONTIG: contig-4652_144_0_1359 (144bp)
		This contig is unaligned. (144 bp)
		Unaligned bases: 144 total: 742379

CONTIG: contig-1604_101_0_1360 (101bp)
		This contig is unaligned. (101 bp)
		Unaligned bases: 101 total: 742480

CONTIG: contig-3636_101_0_1361 (101bp)
		This contig is unaligned. (101 bp)
		Unaligned bases: 101 total: 742581

CONTIG: contig-6599_310_0_1362 (310bp)
		This contig is unaligned. (310 bp)
		Unaligned bases: 310 total: 742891

CONTIG: contig-5678_103_0_1363 (103bp)
		This contig is unaligned. (103 bp)
		Unaligned bases: 103 total: 742994

CONTIG: contig-4734_153_0_1364 (153bp)
Best alignment score: 150.0 (LEN: 153, IDY: 98.04)
		Skipping these alignments as insignificant (option --ambiguity-score is set to "0.99"):
			Skipping alignment 33569 33721 | 1 153 | 153 153 | 96.73 | seq_2 contig-4734_153_0_1364
			Skipping alignment 38003 38155 | 1 153 | 153 153 | 96.73 | seq_2 contig-4734_153_0_1364
		This contig has 5 significant alignments. [An ambiguously mapped contig]
		Using only first of these alignment (option --ambiguity-usage is set to "one"):
			Alignment: 26231 26383 | 1 153 | 153 153 | 98.04 | seq_2 contig-4734_153_0_1364
			Skipping alignment 9409 9561 | 1 153 | 153 153 | 98.04 | seq_3 contig-4734_153_0_1364
			Skipping alignment 12248 12400 | 1 153 | 153 153 | 98.04 | seq_3 contig-4734_153_0_1364
			Skipping alignment 1680474 1680626 | 153 1 | 153 153 | 97.39 | seq_1 contig-4734_153_0_1364
			Skipping alignment 1706460 1706612 | 153 1 | 153 153 | 97.39 | seq_1 contig-4734_153_0_1364

CONTIG: contig-6017_101_0_1365 (101bp)
		This contig is unaligned. (101 bp)
		Unaligned bases: 101 total: 743095

CONTIG: contig-6321_101_0_1366 (101bp)
		This contig is unaligned. (101 bp)
		Unaligned bases: 101 total: 743196

CONTIG: contig-6196_109_0_1367 (109bp)
		This contig is unaligned. (109 bp)
		Unaligned bases: 109 total: 743305

CONTIG: contig-2323_102_0_1368 (102bp)
		This contig is unaligned. (102 bp)
		Unaligned bases: 102 total: 743407

CONTIG: contig-4133_127_0_1369 (127bp)
		This contig is unaligned. (127 bp)
		Unaligned bases: 127 total: 743534

CONTIG: contig-2708_101_0_1370 (101bp)
		This contig is unaligned. (101 bp)
		Unaligned bases: 101 total: 743635

CONTIG: contig-2912_103_0_1371 (103bp)
		This contig is unaligned. (103 bp)
		Unaligned bases: 103 total: 743738

CONTIG: contig-5053_101_0_1372 (101bp)
		This contig is unaligned. (101 bp)
		Unaligned bases: 101 total: 743839

CONTIG: contig-1725_263_0_1373 (263bp)
		This contig is unaligned. (263 bp)
		Unaligned bases: 263 total: 744102

CONTIG: contig-4511_101_0_1374 (101bp)
		This contig is unaligned. (101 bp)
		Unaligned bases: 101 total: 744203

CONTIG: contig-398_101_0_1375 (101bp)
		This contig is unaligned. (101 bp)
		Unaligned bases: 101 total: 744304

CONTIG: contig-1759_101_0_1376 (101bp)
Best alignment score: 100.0 (LEN: 101, IDY: 99.01)
		This contig has 7 significant alignments. [An ambiguously mapped contig]
		Using only first of these alignment (option --ambiguity-usage is set to "one"):
			Alignment: 1680909 1681009 | 1 101 | 101 101 | 99.01 | seq_1 contig-1759_101_0_1376
			Skipping alignment 1706895 1706995 | 1 101 | 101 101 | 99.01 | seq_1 contig-1759_101_0_1376
			Skipping alignment 25848 25948 | 101 1 | 101 101 | 99.01 | seq_2 contig-1759_101_0_1376
			Skipping alignment 33186 33286 | 101 1 | 101 101 | 99.01 | seq_2 contig-1759_101_0_1376
			Skipping alignment 37620 37720 | 101 1 | 101 101 | 99.01 | seq_2 contig-1759_101_0_1376
			Skipping alignment 9026 9126 | 101 1 | 101 101 | 99.01 | seq_3 contig-1759_101_0_1376
			Skipping alignment 11865 11965 | 101 1 | 101 101 | 99.01 | seq_3 contig-1759_101_0_1376

CONTIG: contig-3463_101_0_1377 (101bp)
		This contig is unaligned. (101 bp)
		Unaligned bases: 101 total: 744405

CONTIG: contig-1475_101_0_1378 (101bp)
		This contig is unaligned. (101 bp)
		Unaligned bases: 101 total: 744506

CONTIG: contig-3613_101_0_1379 (101bp)
		This contig is unaligned. (101 bp)
		Unaligned bases: 101 total: 744607

CONTIG: contig-6529_232_0_1380 (232bp)
		This contig is unaligned. (232 bp)
		Unaligned bases: 232 total: 744839

CONTIG: contig-2801_102_0_1381 (102bp)
		This contig is unaligned. (102 bp)
		Unaligned bases: 102 total: 744941

CONTIG: contig-6575_103_0_1382 (103bp)
		This contig is unaligned. (103 bp)
		Unaligned bases: 103 total: 745044

CONTIG: contig-1659_122_0_1383 (122bp)
		This contig is unaligned. (122 bp)
		Unaligned bases: 122 total: 745166

CONTIG: contig-5527_103_0_1384 (103bp)
		This contig is unaligned. (103 bp)
		Unaligned bases: 103 total: 745269

CONTIG: contig-5811_101_0_1385 (101bp)
		This contig is unaligned. (101 bp)
		Unaligned bases: 101 total: 745370

CONTIG: contig-2949_103_0_1386 (103bp)
		This contig is unaligned. (103 bp)
		Unaligned bases: 103 total: 745473

CONTIG: contig-6567_101_0_1387 (101bp)
		This contig is unaligned. (101 bp)
		Unaligned bases: 101 total: 745574

CONTIG: contig-961_119_0_1388 (119bp)
		This contig is unaligned. (119 bp)
		Unaligned bases: 119 total: 745693

CONTIG: contig-3156_101_0_1389 (101bp)
		This contig is unaligned. (101 bp)
		Unaligned bases: 101 total: 745794

CONTIG: contig-6604_101_0_1390 (101bp)
		This contig is unaligned. (101 bp)
		Unaligned bases: 101 total: 745895

CONTIG: contig-2254_101_0_1391 (101bp)
		This contig is unaligned. (101 bp)
		Unaligned bases: 101 total: 745996

CONTIG: contig-934_3386_0_1392 (3386bp)
		This contig is unaligned. (3386 bp)
		Unaligned bases: 3386 total: 749382

CONTIG: contig-2718_111_0_1393 (111bp)
Best alignment score: 110.0 (LEN: 111, IDY: 99.10)
		This contig has 5 significant alignments. [An ambiguously mapped contig]
		Using only first of these alignment (option --ambiguity-usage is set to "one"):
			Alignment: 1680818 1680928 | 1 111 | 111 111 | 99.1 | seq_1 contig-2718_111_0_1393
			Skipping alignment 1706804 1706914 | 1 111 | 111 111 | 99.1 | seq_1 contig-2718_111_0_1393
			Skipping alignment 7626 7736 | 1 111 | 111 111 | 99.1 | seq_3 contig-2718_111_0_1393
			Skipping alignment 9107 9217 | 111 1 | 111 111 | 99.1 | seq_3 contig-2718_111_0_1393
			Skipping alignment 11946 12056 | 111 1 | 111 111 | 99.1 | seq_3 contig-2718_111_0_1393

CONTIG: contig-1645_103_0_1394 (103bp)
		This contig is unaligned. (103 bp)
		Unaligned bases: 103 total: 749485

CONTIG: contig-2636_101_0_1395 (101bp)
		This contig is unaligned. (101 bp)
		Unaligned bases: 101 total: 749586

CONTIG: contig-496_109_0_1396 (109bp)
		This contig is unaligned. (109 bp)
		Unaligned bases: 109 total: 749695

CONTIG: contig-2312_101_0_1397 (101bp)
		This contig is unaligned. (101 bp)
		Unaligned bases: 101 total: 749796

CONTIG: contig-5088_101_0_1398 (101bp)
		This contig is unaligned. (101 bp)
		Unaligned bases: 101 total: 749897

CONTIG: contig-3893_102_0_1399 (102bp)
		This contig is unaligned. (102 bp)
		Unaligned bases: 102 total: 749999

CONTIG: contig-6011_107_0_1400 (107bp)
		This contig is unaligned. (107 bp)
		Unaligned bases: 107 total: 750106

CONTIG: contig-1157_6547_0_1401 (6547bp)
		This contig is unaligned. (6547 bp)
		Unaligned bases: 6547 total: 756653

CONTIG: contig-5173_135_0_1402 (135bp)
Best alignment score: 135.0 (LEN: 135, IDY: 100.00)
		Skipping these alignments as insignificant (option --ambiguity-score is set to "0.99"):
			Skipping alignment 7503 7637 | 135 1 | 135 135 | 98.52 | seq_3 contig-5173_135_0_1402
			Skipping alignment 1706681 1706815 | 135 1 | 135 135 | 98.52 | seq_1 contig-5173_135_0_1402
		This contig has 6 significant alignments. [An ambiguously mapped contig]
		Using only first of these alignment (option --ambiguity-usage is set to "one"):
			Alignment: 33366 33500 | 1 135 | 135 135 | 100.0 | seq_2 contig-5173_135_0_1402
			Skipping alignment 37800 37934 | 1 135 | 135 135 | 100.0 | seq_2 contig-5173_135_0_1402
			Skipping alignment 9206 9340 | 1 135 | 135 135 | 100.0 | seq_3 contig-5173_135_0_1402
			Skipping alignment 12045 12179 | 1 135 | 135 135 | 100.0 | seq_3 contig-5173_135_0_1402
			Skipping alignment 1680695 1680829 | 135 1 | 135 135 | 100.0 | seq_1 contig-5173_135_0_1402
			Skipping alignment 26028 26162 | 1 135 | 135 135 | 99.26 | seq_2 contig-5173_135_0_1402

CONTIG: contig-1914_103_0_1403 (103bp)
		This contig is unaligned. (103 bp)
		Unaligned bases: 103 total: 756756

CONTIG: contig-1402_1276_0_1404 (1276bp)
		This contig is unaligned. (1276 bp)
		Unaligned bases: 1276 total: 758032

CONTIG: contig-3538_101_0_1405 (101bp)
		This contig is unaligned. (101 bp)
		Unaligned bases: 101 total: 758133

CONTIG: contig-6070_122_0_1406 (122bp)
		This contig is unaligned. (122 bp)
		Unaligned bases: 122 total: 758255

CONTIG: contig-204_101_0_1407 (101bp)
		This contig is unaligned. (101 bp)
		Unaligned bases: 101 total: 758356

CONTIG: contig-5575_101_0_1408 (101bp)
		This contig is unaligned. (101 bp)
		Unaligned bases: 101 total: 758457

CONTIG: contig-1682_105_0_1409 (105bp)
		This contig is unaligned. (105 bp)
		Unaligned bases: 105 total: 758562

CONTIG: contig-690_101_0_1410 (101bp)
		This contig is unaligned. (101 bp)
		Unaligned bases: 101 total: 758663

CONTIG: contig-4837_146_0_1411 (146bp)
		This contig is unaligned. (146 bp)
		Unaligned bases: 146 total: 758809

CONTIG: contig-6232_101_0_1412 (101bp)
		This contig is unaligned. (101 bp)
		Unaligned bases: 101 total: 758910

CONTIG: contig-6793_101_0_1413 (101bp)
		This contig is unaligned. (101 bp)
		Unaligned bases: 101 total: 759011

CONTIG: contig-1081_105_0_1414 (105bp)
Best alignment score: 93.0 (LEN: 93, IDY: 100.00)
			Skipping redundant alignments after choosing the best set of alignments
		Skipping redundant alignment 5735 5827 | 105 13 | 93 93 | 100.0 | seq_3 contig-1081_105_0_1414
		Skipping redundant alignment 10910 11002 | 13 105 | 93 93 | 100.0 | seq_3 contig-1081_105_0_1414
		This contig has several significant sets of alignments. [An ambiguously mapped contig]
		Using only the very best set (option --ambiguity-usage is set to "one").
			The best set is below. Score: 93.0, number of alignments: 1, unaligned bases: 12
		Alignment: 35823 35915 | 13 105 | 93 93 | 100.0 | seq_2 contig-1081_105_0_1414

CONTIG: contig-5751_101_0_1415 (101bp)
		This contig is unaligned. (101 bp)
		Unaligned bases: 101 total: 759112

CONTIG: contig-409_101_0_1416 (101bp)
		This contig is unaligned. (101 bp)
		Unaligned bases: 101 total: 759213

CONTIG: contig-4890_101_0_1417 (101bp)
		This contig is unaligned. (101 bp)
		Unaligned bases: 101 total: 759314

CONTIG: contig-477_104_0_1418 (104bp)
		This contig is unaligned. (104 bp)
		Unaligned bases: 104 total: 759418

CONTIG: contig-1581_104_0_1419 (104bp)
		This contig is unaligned. (104 bp)
		Unaligned bases: 104 total: 759522

CONTIG: contig-354_106_0_1420 (106bp)
		This contig is unaligned. (106 bp)
		Unaligned bases: 106 total: 759628

CONTIG: contig-3469_101_0_1421 (101bp)
		This contig is unaligned. (101 bp)
		Unaligned bases: 101 total: 759729

CONTIG: contig-5755_101_0_1422 (101bp)
		This contig is unaligned. (101 bp)
		Unaligned bases: 101 total: 759830

CONTIG: contig-2053_102_0_1423 (102bp)
		This contig is unaligned. (102 bp)
		Unaligned bases: 102 total: 759932

CONTIG: contig-4532_102_0_1424 (102bp)
		This contig is unaligned. (102 bp)
		Unaligned bases: 102 total: 760034

CONTIG: contig-1996_101_0_1425 (101bp)
		This contig is unaligned. (101 bp)
		Unaligned bases: 101 total: 760135

CONTIG: contig-503_102_0_1426 (102bp)
		This contig is unaligned. (102 bp)
		Unaligned bases: 102 total: 760237

CONTIG: contig-5810_238_0_1427 (238bp)
		This contig is unaligned. (238 bp)
		Unaligned bases: 238 total: 760475

CONTIG: contig-3074_11572_0_1428 (11572bp)
		This contig is unaligned. (11572 bp)
		Unaligned bases: 11572 total: 772047

CONTIG: contig-5120_105_0_1429 (105bp)
		This contig is unaligned. (105 bp)
		Unaligned bases: 105 total: 772152

CONTIG: contig-2385_101_0_1430 (101bp)
		This contig is unaligned. (101 bp)
		Unaligned bases: 101 total: 772253

CONTIG: contig-133_101_0_1431 (101bp)
		This contig is unaligned. (101 bp)
		Unaligned bases: 101 total: 772354

CONTIG: contig-5930_103_0_1432 (103bp)
		This contig is unaligned. (103 bp)
		Unaligned bases: 103 total: 772457

CONTIG: contig-1629_101_0_1433 (101bp)
		This contig is unaligned. (101 bp)
		Unaligned bases: 101 total: 772558

CONTIG: contig-4723_101_0_1434 (101bp)
		This contig is unaligned. (101 bp)
		Unaligned bases: 101 total: 772659

CONTIG: contig-6733_103_0_1435 (103bp)
		This contig is unaligned. (103 bp)
		Unaligned bases: 103 total: 772762

CONTIG: contig-1569_101_0_1436 (101bp)
		This contig is unaligned. (101 bp)
		Unaligned bases: 101 total: 772863

CONTIG: contig-645_563_0_1437 (563bp)
		This contig is unaligned. (563 bp)
		Unaligned bases: 563 total: 773426

CONTIG: contig-6043_101_0_1438 (101bp)
		This contig is unaligned. (101 bp)
		Unaligned bases: 101 total: 773527

CONTIG: contig-505_101_0_1439 (101bp)
		This contig is unaligned. (101 bp)
		Unaligned bases: 101 total: 773628

CONTIG: contig-4478_102_0_1440 (102bp)
		This contig is unaligned. (102 bp)
		Unaligned bases: 102 total: 773730

CONTIG: contig-5156_101_0_1441 (101bp)
		This contig is unaligned. (101 bp)
		Unaligned bases: 101 total: 773831

CONTIG: contig-159_101_0_1442 (101bp)
		This contig is unaligned. (101 bp)
		Unaligned bases: 101 total: 773932

CONTIG: contig-6628_101_0_1443 (101bp)
		This contig is unaligned. (101 bp)
		Unaligned bases: 101 total: 774033

CONTIG: contig-2642_113_0_1444 (113bp)
		This contig is unaligned. (113 bp)
		Unaligned bases: 113 total: 774146

CONTIG: contig-5662_101_0_1445 (101bp)
		This contig is unaligned. (101 bp)
		Unaligned bases: 101 total: 774247

CONTIG: contig-4383_117_0_1446 (117bp)
		This contig is unaligned. (117 bp)
		Unaligned bases: 117 total: 774364

CONTIG: contig-1473_196_0_1447 (196bp)
		This contig is unaligned. (196 bp)
		Unaligned bases: 196 total: 774560

CONTIG: contig-5970_101_0_1448 (101bp)
		This contig is unaligned. (101 bp)
		Unaligned bases: 101 total: 774661

CONTIG: contig-4315_115_0_1449 (115bp)
		This contig is unaligned. (115 bp)
		Unaligned bases: 115 total: 774776

CONTIG: contig-1360_255_0_1450 (255bp)
		This contig is unaligned. (255 bp)
		Unaligned bases: 255 total: 775031

CONTIG: contig-6459_101_0_1451 (101bp)
		This contig is unaligned. (101 bp)
		Unaligned bases: 101 total: 775132

CONTIG: contig-3978_152_0_1452 (152bp)
		This contig is unaligned. (152 bp)
		Unaligned bases: 152 total: 775284

CONTIG: contig-1663_5508_0_1453 (5508bp)
		This contig is unaligned. (5508 bp)
		Unaligned bases: 5508 total: 780792

CONTIG: contig-1257_115_0_1454 (115bp)
		This contig is unaligned. (115 bp)
		Unaligned bases: 115 total: 780907

CONTIG: contig-4286_107_0_1455 (107bp)
		This contig is unaligned. (107 bp)
		Unaligned bases: 107 total: 781014

CONTIG: contig-6167_101_0_1456 (101bp)
		This contig is unaligned. (101 bp)
		Unaligned bases: 101 total: 781115

CONTIG: contig-703_101_0_1457 (101bp)
		This contig is unaligned. (101 bp)
		Unaligned bases: 101 total: 781216

CONTIG: contig-5910_101_0_1458 (101bp)
		This contig is unaligned. (101 bp)
		Unaligned bases: 101 total: 781317

CONTIG: contig-3122_101_0_1459 (101bp)
		This contig is unaligned. (101 bp)
		Unaligned bases: 101 total: 781418

CONTIG: contig-1662_101_0_1460 (101bp)
		This contig is unaligned. (101 bp)
		Unaligned bases: 101 total: 781519

CONTIG: contig-5310_197_0_1461 (197bp)
		This contig is unaligned. (197 bp)
		Unaligned bases: 197 total: 781716

CONTIG: contig-2190_101_0_1462 (101bp)
		This contig is unaligned. (101 bp)
		Unaligned bases: 101 total: 781817

CONTIG: contig-3087_103_0_1463 (103bp)
		This contig is unaligned. (103 bp)
		Unaligned bases: 103 total: 781920

CONTIG: contig-4994_104_0_1464 (104bp)
		This contig is unaligned. (104 bp)
		Unaligned bases: 104 total: 782024

CONTIG: contig-6810_101_0_1465 (101bp)
		This contig is unaligned. (101 bp)
		Unaligned bases: 101 total: 782125

CONTIG: contig-759_101_0_1466 (101bp)
Best alignment score: 100.0 (LEN: 101, IDY: 99.01)
		This contig has 7 significant alignments. [An ambiguously mapped contig]
		Using only first of these alignment (option --ambiguity-usage is set to "one"):
			Alignment: 33433 33533 | 1 101 | 101 101 | 99.01 | seq_2 contig-759_101_0_1466
			Skipping alignment 37867 37967 | 1 101 | 101 101 | 99.01 | seq_2 contig-759_101_0_1466
			Skipping alignment 9273 9373 | 1 101 | 101 101 | 99.01 | seq_3 contig-759_101_0_1466
			Skipping alignment 12112 12212 | 1 101 | 101 101 | 99.01 | seq_3 contig-759_101_0_1466
			Skipping alignment 1706648 1706748 | 101 1 | 101 101 | 99.01 | seq_1 contig-759_101_0_1466
			Skipping alignment 26095 26195 | 1 101 | 101 101 | 98.02 | seq_2 contig-759_101_0_1466
			Skipping alignment 1680662 1680762 | 101 1 | 101 101 | 98.02 | seq_1 contig-759_101_0_1466

CONTIG: contig-2167_103_0_1467 (103bp)
		This contig is unaligned. (103 bp)
		Unaligned bases: 103 total: 782228

CONTIG: contig-6048_101_0_1468 (101bp)
		This contig is unaligned. (101 bp)
		Unaligned bases: 101 total: 782329

CONTIG: contig-4350_1419_0_1469 (1419bp)
		This contig is unaligned. (1419 bp)
		Unaligned bases: 1419 total: 783748

CONTIG: contig-5164_101_0_1470 (101bp)
		This contig is unaligned. (101 bp)
		Unaligned bases: 101 total: 783849

CONTIG: contig-4578_101_0_1471 (101bp)
		This contig is unaligned. (101 bp)
		Unaligned bases: 101 total: 783950

CONTIG: contig-5517_108_0_1472 (108bp)
		This contig is unaligned. (108 bp)
		Unaligned bases: 108 total: 784058

CONTIG: contig-749_101_0_1473 (101bp)
		This contig is unaligned. (101 bp)
		Unaligned bases: 101 total: 784159

CONTIG: contig-4157_104_0_1474 (104bp)
		This contig is unaligned. (104 bp)
		Unaligned bases: 104 total: 784263

CONTIG: contig-6138_121_0_1475 (121bp)
		This contig is unaligned. (121 bp)
		Unaligned bases: 121 total: 784384

CONTIG: contig-4429_102_0_1476 (102bp)
		This contig is unaligned. (102 bp)
		Unaligned bases: 102 total: 784486

CONTIG: contig-2511_106_0_1477 (106bp)
		This contig is unaligned. (106 bp)
		Unaligned bases: 106 total: 784592

CONTIG: contig-3758_101_0_1478 (101bp)
		This contig is unaligned. (101 bp)
		Unaligned bases: 101 total: 784693

CONTIG: contig-5795_401_0_1479 (401bp)
		This contig is unaligned. (401 bp)
		Unaligned bases: 401 total: 785094

CONTIG: contig-2386_101_0_1480 (101bp)
		This contig is unaligned. (101 bp)
		Unaligned bases: 101 total: 785195

CONTIG: contig-4594_1670_0_1481 (1670bp)
		This contig is unaligned. (1670 bp)
		Unaligned bases: 1670 total: 786865

CONTIG: contig-6704_101_0_1482 (101bp)
		This contig is unaligned. (101 bp)
		Unaligned bases: 101 total: 786966

CONTIG: contig-2314_109_0_1483 (109bp)
		This contig is unaligned. (109 bp)
		Unaligned bases: 109 total: 787075

CONTIG: contig-4193_104_0_1484 (104bp)
		This contig is unaligned. (104 bp)
		Unaligned bases: 104 total: 787179

CONTIG: contig-5724_105_0_1485 (105bp)
		This contig is unaligned. (105 bp)
		Unaligned bases: 105 total: 787284

CONTIG: contig-5137_1495_0_1486 (1495bp)
		This contig is unaligned. (1495 bp)
		Unaligned bases: 1495 total: 788779

CONTIG: contig-2588_109_0_1487 (109bp)
		This contig is unaligned. (109 bp)
		Unaligned bases: 109 total: 788888

CONTIG: contig-2628_101_0_1488 (101bp)
		This contig is unaligned. (101 bp)
		Unaligned bases: 101 total: 788989

CONTIG: contig-6331_104_0_1489 (104bp)
		This contig is unaligned. (104 bp)
		Unaligned bases: 104 total: 789093

CONTIG: contig-3521_120_0_1490 (120bp)
		This contig is unaligned. (120 bp)
		Unaligned bases: 120 total: 789213

CONTIG: contig-4167_101_0_1491 (101bp)
		This contig is unaligned. (101 bp)
		Unaligned bases: 101 total: 789314

CONTIG: contig-4465_109_0_1492 (109bp)
		This contig is unaligned. (109 bp)
		Unaligned bases: 109 total: 789423

CONTIG: contig-1341_101_0_1493 (101bp)
		This contig is unaligned. (101 bp)
		Unaligned bases: 101 total: 789524

CONTIG: contig-491_101_0_1494 (101bp)
		This contig is unaligned. (101 bp)
		Unaligned bases: 101 total: 789625

CONTIG: contig-2999_1642_0_1495 (1642bp)
		This contig is unaligned. (1642 bp)
		Unaligned bases: 1642 total: 791267

CONTIG: contig-5384_101_0_1496 (101bp)
		This contig is unaligned. (101 bp)
		Unaligned bases: 101 total: 791368

CONTIG: contig-353_2599_0_1497 (2599bp)
		This contig is unaligned. (2599 bp)
		Unaligned bases: 2599 total: 793967

CONTIG: contig-2454_1424_0_1498 (1424bp)
		This contig is unaligned. (1424 bp)
		Unaligned bases: 1424 total: 795391

CONTIG: contig-1480_161_0_1499 (161bp)
		This contig is unaligned. (161 bp)
		Unaligned bases: 161 total: 795552

CONTIG: contig-500_1258_0_1500 (1258bp)
		This contig is unaligned. (1258 bp)
		Unaligned bases: 1258 total: 796810

CONTIG: contig-3001_101_0_1501 (101bp)
		This contig is unaligned. (101 bp)
		Unaligned bases: 101 total: 796911

CONTIG: contig-5296_101_0_1502 (101bp)
		This contig is unaligned. (101 bp)
		Unaligned bases: 101 total: 797012

CONTIG: contig-4654_2932_0_1503 (2932bp)
		This contig is unaligned. (2932 bp)
		Unaligned bases: 2932 total: 799944

CONTIG: contig-35_116_0_1504 (116bp)
		This contig is unaligned. (116 bp)
		Unaligned bases: 116 total: 800060

CONTIG: contig-1505_147_0_1505 (147bp)
		This contig is unaligned. (147 bp)
		Unaligned bases: 147 total: 800207

CONTIG: contig-6092_101_0_1506 (101bp)
		This contig is unaligned. (101 bp)
		Unaligned bases: 101 total: 800308

CONTIG: contig-6787_138_0_1507 (138bp)
		This contig is unaligned. (138 bp)
		Unaligned bases: 138 total: 800446

CONTIG: contig-3442_106_0_1508 (106bp)
		This contig is unaligned. (106 bp)
		Unaligned bases: 106 total: 800552

CONTIG: contig-3826_103_0_1509 (103bp)
		This contig is unaligned. (103 bp)
		Unaligned bases: 103 total: 800655

CONTIG: contig-1843_106_0_1510 (106bp)
		This contig is unaligned. (106 bp)
		Unaligned bases: 106 total: 800761

CONTIG: contig-5222_101_0_1511 (101bp)
		This contig is unaligned. (101 bp)
		Unaligned bases: 101 total: 800862

CONTIG: contig-5781_101_0_1512 (101bp)
		This contig is unaligned. (101 bp)
		Unaligned bases: 101 total: 800963

CONTIG: contig-2301_101_0_1513 (101bp)
		This contig is unaligned. (101 bp)
		Unaligned bases: 101 total: 801064

CONTIG: contig-2361_143_0_1514 (143bp)
		This contig is unaligned. (143 bp)
		Unaligned bases: 143 total: 801207

CONTIG: contig-6097_101_0_1515 (101bp)
		This contig is unaligned. (101 bp)
		Unaligned bases: 101 total: 801308

CONTIG: contig-5855_102_0_1516 (102bp)
Best alignment score: 99.0 (LEN: 102, IDY: 97.09)
		One align captures most of this contig: 10964 11066 | 1 102 | 103 102 | 97.09 | seq_3 contig-5855_102_0_1516

CONTIG: contig-4091_101_0_1517 (101bp)
		This contig is unaligned. (101 bp)
		Unaligned bases: 101 total: 801409

CONTIG: contig-3773_101_0_1518 (101bp)
		This contig is unaligned. (101 bp)
		Unaligned bases: 101 total: 801510

CONTIG: contig-2604_116_0_1519 (116bp)
		This contig is unaligned. (116 bp)
		Unaligned bases: 116 total: 801626

CONTIG: contig-1503_101_0_1520 (101bp)
		This contig is unaligned. (101 bp)
		Unaligned bases: 101 total: 801727

CONTIG: contig-469_103_0_1521 (103bp)
		This contig is unaligned. (103 bp)
		Unaligned bases: 103 total: 801830

CONTIG: contig-3531_101_0_1522 (101bp)
		This contig is unaligned. (101 bp)
		Unaligned bases: 101 total: 801931

CONTIG: contig-4839_101_0_1523 (101bp)
		This contig is unaligned. (101 bp)
		Unaligned bases: 101 total: 802032

CONTIG: contig-1111_101_0_1524 (101bp)
		This contig is unaligned. (101 bp)
		Unaligned bases: 101 total: 802133

CONTIG: contig-4439_101_0_1525 (101bp)
		This contig is unaligned. (101 bp)
		Unaligned bases: 101 total: 802234

CONTIG: contig-68_101_0_1526 (101bp)
		This contig is unaligned. (101 bp)
		Unaligned bases: 101 total: 802335

CONTIG: contig-6320_5196_0_1527 (5196bp)
		This contig is unaligned. (5196 bp)
		Unaligned bases: 5196 total: 807531

CONTIG: contig-1358_140_0_1528 (140bp)
		This contig is unaligned. (140 bp)
		Unaligned bases: 140 total: 807671

CONTIG: contig-271_108_0_1529 (108bp)
Best alignment score: 106.0 (LEN: 108, IDY: 98.15)
		This contig has 3 significant alignments. [An ambiguously mapped contig]
		Using only first of these alignment (option --ambiguity-usage is set to "one"):
			Alignment: 9661 9768 | 1 108 | 108 108 | 98.15 | seq_3 contig-271_108_0_1529
			Skipping alignment 12500 12607 | 1 108 | 108 108 | 98.15 | seq_3 contig-271_108_0_1529
			Skipping alignment 7075 7182 | 108 1 | 108 108 | 97.22 | seq_3 contig-271_108_0_1529

CONTIG: contig-3615_12773_0_1530 (12773bp)
		This contig is unaligned. (12773 bp)
		Unaligned bases: 12773 total: 820444

CONTIG: contig-3518_491_0_1531 (491bp)
		This contig is unaligned. (491 bp)
		Unaligned bases: 491 total: 820935

CONTIG: contig-6117_210_0_1532 (210bp)
		This contig is unaligned. (210 bp)
		Unaligned bases: 210 total: 821145

CONTIG: contig-4975_101_0_1533 (101bp)
		This contig is unaligned. (101 bp)
		Unaligned bases: 101 total: 821246

CONTIG: contig-3301_105_0_1534 (105bp)
		This contig is unaligned. (105 bp)
		Unaligned bases: 105 total: 821351

CONTIG: contig-4292_101_0_1535 (101bp)
		This contig is unaligned. (101 bp)
		Unaligned bases: 101 total: 821452

CONTIG: contig-6581_106_0_1536 (106bp)
		This contig is unaligned. (106 bp)
		Unaligned bases: 106 total: 821558

CONTIG: contig-4424_3415_0_1537 (3415bp)
		This contig is unaligned. (3415 bp)
		Unaligned bases: 3415 total: 824973

CONTIG: contig-1668_4488_0_1538 (4488bp)
		This contig is unaligned. (4488 bp)
		Unaligned bases: 4488 total: 829461

CONTIG: contig-5108_119_0_1539 (119bp)
		This contig is unaligned. (119 bp)
		Unaligned bases: 119 total: 829580

CONTIG: contig-436_152_0_1540 (152bp)
		This contig is unaligned. (152 bp)
		Unaligned bases: 152 total: 829732

CONTIG: contig-6454_101_0_1541 (101bp)
		This contig is unaligned. (101 bp)
		Unaligned bases: 101 total: 829833

CONTIG: contig-209_101_0_1542 (101bp)
		This contig is unaligned. (101 bp)
		Unaligned bases: 101 total: 829934

CONTIG: contig-2183_104_0_1543 (104bp)
		This contig is unaligned. (104 bp)
		Unaligned bases: 104 total: 830038

CONTIG: contig-887_132_0_1544 (132bp)
		This contig is unaligned. (132 bp)
		Unaligned bases: 132 total: 830170

CONTIG: contig-3860_101_0_1545 (101bp)
		This contig is unaligned. (101 bp)
		Unaligned bases: 101 total: 830271

CONTIG: contig-706_101_0_1546 (101bp)
		This contig is unaligned. (101 bp)
		Unaligned bases: 101 total: 830372

CONTIG: contig-2929_1490_0_1547 (1490bp)
		This contig is unaligned. (1490 bp)
		Unaligned bases: 1490 total: 831862

CONTIG: contig-3994_101_0_1548 (101bp)
		This contig is unaligned. (101 bp)
		Unaligned bases: 101 total: 831963

CONTIG: contig-6404_948_0_1549 (948bp)
		This contig is unaligned. (948 bp)
		Unaligned bases: 948 total: 832911

CONTIG: contig-6069_101_0_1550 (101bp)
		This contig is unaligned. (101 bp)
		Unaligned bases: 101 total: 833012

CONTIG: contig-1633_101_0_1551 (101bp)
		This contig is unaligned. (101 bp)
		Unaligned bases: 101 total: 833113

CONTIG: contig-3966_232_0_1552 (232bp)
		This contig is unaligned. (232 bp)
		Unaligned bases: 232 total: 833345

CONTIG: contig-559_101_0_1553 (101bp)
		This contig is unaligned. (101 bp)
		Unaligned bases: 101 total: 833446

CONTIG: contig-450_101_0_1554 (101bp)
		This contig is unaligned. (101 bp)
		Unaligned bases: 101 total: 833547

CONTIG: contig-6212_101_0_1555 (101bp)
		This contig is unaligned. (101 bp)
		Unaligned bases: 101 total: 833648

CONTIG: contig-2426_1720_0_1556 (1720bp)
		This contig is unaligned. (1720 bp)
		Unaligned bases: 1720 total: 835368

CONTIG: contig-3265_101_0_1557 (101bp)
		This contig is unaligned. (101 bp)
		Unaligned bases: 101 total: 835469

CONTIG: contig-6637_101_0_1558 (101bp)
		This contig is unaligned. (101 bp)
		Unaligned bases: 101 total: 835570

CONTIG: contig-6398_101_0_1559 (101bp)
		This contig is unaligned. (101 bp)
		Unaligned bases: 101 total: 835671

CONTIG: contig-4810_101_0_1560 (101bp)
		This contig is unaligned. (101 bp)
		Unaligned bases: 101 total: 835772

CONTIG: contig-695_101_0_1561 (101bp)
		This contig is unaligned. (101 bp)
		Unaligned bases: 101 total: 835873

CONTIG: contig-5703_101_0_1562 (101bp)
		This contig is unaligned. (101 bp)
		Unaligned bases: 101 total: 835974

CONTIG: contig-1748_114_0_1563 (114bp)
Best alignment score: 100.0 (LEN: 100, IDY: 100.00)
			Skipping redundant alignments after choosing the best set of alignments
		Skipping redundant alignment 35822 35919 | 17 114 | 98 98 | 100.0 | seq_2 contig-1748_114_0_1563
		Skipping redundant alignment 10909 11006 | 17 114 | 98 98 | 100.0 | seq_3 contig-1748_114_0_1563
			The best set is below. Score: 100.0, number of alignments: 1, unaligned bases: 14
		Alignment: 5731 5830 | 114 15 | 100 100 | 100.0 | seq_3 contig-1748_114_0_1563

CONTIG: contig-3920_102_0_1564 (102bp)
		This contig is unaligned. (102 bp)
		Unaligned bases: 102 total: 836076

CONTIG: contig-4335_101_0_1565 (101bp)
		This contig is unaligned. (101 bp)
		Unaligned bases: 101 total: 836177

CONTIG: contig-121_108_0_1566 (108bp)
		This contig is unaligned. (108 bp)
		Unaligned bases: 108 total: 836285

CONTIG: contig-3631_101_0_1567 (101bp)
		This contig is unaligned. (101 bp)
		Unaligned bases: 101 total: 836386

CONTIG: contig-3188_101_0_1568 (101bp)
		This contig is unaligned. (101 bp)
		Unaligned bases: 101 total: 836487

CONTIG: contig-597_136_0_1569 (136bp)
		This contig is unaligned. (136 bp)
		Unaligned bases: 136 total: 836623

CONTIG: contig-3214_101_0_1570 (101bp)
		This contig is unaligned. (101 bp)
		Unaligned bases: 101 total: 836724

CONTIG: contig-2427_101_0_1571 (101bp)
		This contig is unaligned. (101 bp)
		Unaligned bases: 101 total: 836825

CONTIG: contig-6261_101_0_1572 (101bp)
		This contig is unaligned. (101 bp)
		Unaligned bases: 101 total: 836926

CONTIG: contig-4985_101_0_1573 (101bp)
		This contig is unaligned. (101 bp)
		Unaligned bases: 101 total: 837027

CONTIG: contig-5350_101_0_1574 (101bp)
		This contig is unaligned. (101 bp)
		Unaligned bases: 101 total: 837128

CONTIG: contig-1132_1164_0_1575 (1164bp)
		This contig is unaligned. (1164 bp)
		Unaligned bases: 1164 total: 838292

CONTIG: contig-3533_106_0_1576 (106bp)
		This contig is unaligned. (106 bp)
		Unaligned bases: 106 total: 838398

CONTIG: contig-5298_101_0_1577 (101bp)
		This contig is unaligned. (101 bp)
		Unaligned bases: 101 total: 838499

CONTIG: contig-6580_101_0_1578 (101bp)
		This contig is unaligned. (101 bp)
		Unaligned bases: 101 total: 838600

CONTIG: contig-2815_108_0_1579 (108bp)
		This contig is unaligned. (108 bp)
		Unaligned bases: 108 total: 838708

CONTIG: contig-3510_102_0_1580 (102bp)
		This contig is unaligned. (102 bp)
		Unaligned bases: 102 total: 838810

CONTIG: contig-186_103_0_1581 (103bp)
		This contig is unaligned. (103 bp)
		Unaligned bases: 103 total: 838913

CONTIG: contig-824_144_0_1582 (144bp)
		This contig is unaligned. (144 bp)
		Unaligned bases: 144 total: 839057

CONTIG: contig-3910_102_0_1583 (102bp)
		This contig is unaligned. (102 bp)
		Unaligned bases: 102 total: 839159

CONTIG: contig-2055_101_0_1584 (101bp)
		This contig is unaligned. (101 bp)
		Unaligned bases: 101 total: 839260

CONTIG: contig-5897_101_0_1585 (101bp)
		This contig is unaligned. (101 bp)
		Unaligned bases: 101 total: 839361

CONTIG: contig-2589_109_0_1586 (109bp)
		This contig is unaligned. (109 bp)
		Unaligned bases: 109 total: 839470

CONTIG: contig-3224_104_0_1587 (104bp)
		This contig is unaligned. (104 bp)
		Unaligned bases: 104 total: 839574

CONTIG: contig-3116_1280_0_1588 (1280bp)
		This contig is unaligned. (1280 bp)
		Unaligned bases: 1280 total: 840854

CONTIG: contig-63_111_0_1589 (111bp)
		This contig is unaligned. (111 bp)
		Unaligned bases: 111 total: 840965

CONTIG: contig-5838_138_0_1590 (138bp)
		This contig is unaligned. (138 bp)
		Unaligned bases: 138 total: 841103

CONTIG: contig-3340_101_0_1591 (101bp)
		This contig is unaligned. (101 bp)
		Unaligned bases: 101 total: 841204

CONTIG: contig-1016_101_0_1592 (101bp)
		This contig is unaligned. (101 bp)
		Unaligned bases: 101 total: 841305

CONTIG: contig-1437_101_0_1593 (101bp)
		This contig is unaligned. (101 bp)
		Unaligned bases: 101 total: 841406

CONTIG: contig-5324_105_0_1594 (105bp)
		This contig is unaligned. (105 bp)
		Unaligned bases: 105 total: 841511

CONTIG: contig-3728_121_0_1595 (121bp)
		This contig is unaligned. (121 bp)
		Unaligned bases: 121 total: 841632

CONTIG: contig-3325_5684_0_1596 (5684bp)
		This contig is unaligned. (5684 bp)
		Unaligned bases: 5684 total: 847316

CONTIG: contig-994_247_0_1597 (247bp)
		This contig is unaligned. (247 bp)
		Unaligned bases: 247 total: 847563

CONTIG: contig-6487_101_0_1598 (101bp)
		This contig is unaligned. (101 bp)
		Unaligned bases: 101 total: 847664

CONTIG: contig-1463_1914_0_1599 (1914bp)
		This contig is unaligned. (1914 bp)
		Unaligned bases: 1914 total: 849578

CONTIG: contig-2444_121_0_1600 (121bp)
		This contig is unaligned. (121 bp)
		Unaligned bases: 121 total: 849699

CONTIG: contig-605_101_0_1601 (101bp)
		This contig is unaligned. (101 bp)
		Unaligned bases: 101 total: 849800

CONTIG: contig-636_104_0_1602 (104bp)
		This contig is unaligned. (104 bp)
		Unaligned bases: 104 total: 849904

CONTIG: contig-1903_139_0_1603 (139bp)
		This contig is unaligned. (139 bp)
		Unaligned bases: 139 total: 850043

CONTIG: contig-3134_116_0_1604 (116bp)
		This contig is unaligned. (116 bp)
		Unaligned bases: 116 total: 850159

CONTIG: contig-3135_882_0_1605 (882bp)
		This contig is unaligned. (882 bp)
		Unaligned bases: 882 total: 851041

CONTIG: contig-6681_103_0_1606 (103bp)
		This contig is unaligned. (103 bp)
		Unaligned bases: 103 total: 851144

CONTIG: contig-192_101_0_1607 (101bp)
		This contig is unaligned. (101 bp)
		Unaligned bases: 101 total: 851245

CONTIG: contig-3474_101_0_1608 (101bp)
		This contig is unaligned. (101 bp)
		Unaligned bases: 101 total: 851346

CONTIG: contig-6263_101_0_1609 (101bp)
		This contig is unaligned. (101 bp)
		Unaligned bases: 101 total: 851447

CONTIG: contig-3034_147_0_1610 (147bp)
		This contig is unaligned. (147 bp)
		Unaligned bases: 147 total: 851594

CONTIG: contig-4181_123_0_1611 (123bp)
		This contig is unaligned. (123 bp)
		Unaligned bases: 123 total: 851717

CONTIG: contig-1932_101_0_1612 (101bp)
		This contig is unaligned. (101 bp)
		Unaligned bases: 101 total: 851818

CONTIG: contig-5727_4558_0_1613 (4558bp)
		This contig is unaligned. (4558 bp)
		Unaligned bases: 4558 total: 856376

CONTIG: contig-1441_848_0_1614 (848bp)
		This contig is unaligned. (848 bp)
		Unaligned bases: 848 total: 857224

CONTIG: contig-2634_101_0_1615 (101bp)
		This contig is unaligned. (101 bp)
		Unaligned bases: 101 total: 857325

CONTIG: contig-2792_101_0_1616 (101bp)
		This contig is unaligned. (101 bp)
		Unaligned bases: 101 total: 857426

CONTIG: contig-4317_101_0_1617 (101bp)
		This contig is unaligned. (101 bp)
		Unaligned bases: 101 total: 857527

CONTIG: contig-1753_101_0_1618 (101bp)
		This contig is unaligned. (101 bp)
		Unaligned bases: 101 total: 857628

CONTIG: contig-5725_101_0_1619 (101bp)
		This contig is unaligned. (101 bp)
		Unaligned bases: 101 total: 857729

CONTIG: contig-225_146_0_1620 (146bp)
		This contig is unaligned. (146 bp)
		Unaligned bases: 146 total: 857875

CONTIG: contig-181_129_0_1621 (129bp)
		This contig is unaligned. (129 bp)
		Unaligned bases: 129 total: 858004

CONTIG: contig-4224_101_0_1622 (101bp)
		This contig is unaligned. (101 bp)
		Unaligned bases: 101 total: 858105

CONTIG: contig-2646_225_0_1623 (225bp)
		This contig is unaligned. (225 bp)
		Unaligned bases: 225 total: 858330

CONTIG: contig-6765_101_0_1624 (101bp)
		This contig is unaligned. (101 bp)
		Unaligned bases: 101 total: 858431

CONTIG: contig-6095_102_0_1625 (102bp)
		This contig is unaligned. (102 bp)
		Unaligned bases: 102 total: 858533

CONTIG: contig-4220_111_0_1626 (111bp)
		This contig is unaligned. (111 bp)
		Unaligned bases: 111 total: 858644

CONTIG: contig-6768_102_0_1627 (102bp)
		This contig is unaligned. (102 bp)
		Unaligned bases: 102 total: 858746

CONTIG: contig-6578_101_0_1628 (101bp)
		This contig is unaligned. (101 bp)
		Unaligned bases: 101 total: 858847

CONTIG: contig-2052_258_0_1629 (258bp)
		This contig is unaligned. (258 bp)
		Unaligned bases: 258 total: 859105

CONTIG: contig-5308_113_0_1630 (113bp)
		This contig is unaligned. (113 bp)
		Unaligned bases: 113 total: 859218

CONTIG: contig-6521_101_0_1631 (101bp)
		This contig is unaligned. (101 bp)
		Unaligned bases: 101 total: 859319

CONTIG: contig-598_101_0_1632 (101bp)
		This contig is unaligned. (101 bp)
		Unaligned bases: 101 total: 859420

CONTIG: contig-4794_102_0_1633 (102bp)
		This contig is unaligned. (102 bp)
		Unaligned bases: 102 total: 859522

CONTIG: contig-6416_131_0_1634 (131bp)
		This contig is unaligned. (131 bp)
		Unaligned bases: 131 total: 859653

CONTIG: contig-6595_101_0_1635 (101bp)
		This contig is unaligned. (101 bp)
		Unaligned bases: 101 total: 859754

CONTIG: contig-3702_103_0_1636 (103bp)
		This contig is unaligned. (103 bp)
		Unaligned bases: 103 total: 859857

CONTIG: contig-1148_107_0_1637 (107bp)
		This contig is unaligned. (107 bp)
		Unaligned bases: 107 total: 859964

CONTIG: contig-446_115_0_1638 (115bp)
		This contig is unaligned. (115 bp)
		Unaligned bases: 115 total: 860079

CONTIG: contig-4296_104_0_1639 (104bp)
		This contig is unaligned. (104 bp)
		Unaligned bases: 104 total: 860183

CONTIG: contig-152_102_0_1640 (102bp)
		This contig is unaligned. (102 bp)
		Unaligned bases: 102 total: 860285

CONTIG: contig-6046_101_0_1641 (101bp)
		This contig is unaligned. (101 bp)
		Unaligned bases: 101 total: 860386

CONTIG: contig-1366_101_0_1642 (101bp)
		This contig is unaligned. (101 bp)
		Unaligned bases: 101 total: 860487

CONTIG: contig-4945_101_0_1643 (101bp)
		This contig is unaligned. (101 bp)
		Unaligned bases: 101 total: 860588

CONTIG: contig-1736_101_0_1644 (101bp)
		This contig is unaligned. (101 bp)
		Unaligned bases: 101 total: 860689

CONTIG: contig-3186_103_0_1645 (103bp)
		This contig is unaligned. (103 bp)
		Unaligned bases: 103 total: 860792

CONTIG: contig-3905_101_0_1646 (101bp)
		This contig is unaligned. (101 bp)
		Unaligned bases: 101 total: 860893

CONTIG: contig-3040_102_0_1647 (102bp)
		This contig is unaligned. (102 bp)
		Unaligned bases: 102 total: 860995

CONTIG: contig-672_105_0_1648 (105bp)
		This contig is unaligned. (105 bp)
		Unaligned bases: 105 total: 861100

CONTIG: contig-2851_138_0_1649 (138bp)
		This contig is unaligned. (138 bp)
		Unaligned bases: 138 total: 861238

CONTIG: contig-1565_101_0_1650 (101bp)
		This contig is unaligned. (101 bp)
		Unaligned bases: 101 total: 861339

CONTIG: contig-6215_153_0_1651 (153bp)
		This contig is unaligned. (153 bp)
		Unaligned bases: 153 total: 861492

CONTIG: contig-518_1299_0_1652 (1299bp)
		This contig is unaligned. (1299 bp)
		Unaligned bases: 1299 total: 862791

CONTIG: contig-6287_102_0_1653 (102bp)
		This contig is unaligned. (102 bp)
		Unaligned bases: 102 total: 862893

CONTIG: contig-1750_3068_0_1654 (3068bp)
		This contig is unaligned. (3068 bp)
		Unaligned bases: 3068 total: 865961

CONTIG: contig-5133_101_0_1655 (101bp)
		This contig is unaligned. (101 bp)
		Unaligned bases: 101 total: 866062

CONTIG: contig-3226_104_0_1656 (104bp)
Best alignment score: 99.0 (LEN: 102, IDY: 97.09)
		One align captures most of this contig: 10969 11071 | 104 3 | 103 102 | 97.09 | seq_3 contig-3226_104_0_1656

CONTIG: contig-4227_117_0_1657 (117bp)
Best alignment score: 115.0 (LEN: 117, IDY: 98.29)
		This contig has 6 significant alignments. [An ambiguously mapped contig]
		Using only first of these alignment (option --ambiguity-usage is set to "one"):
			Alignment: 1680437 1680553 | 1 117 | 117 117 | 98.29 | seq_1 contig-4227_117_0_1657
			Skipping alignment 9482 9598 | 117 1 | 117 117 | 98.29 | seq_3 contig-4227_117_0_1657
			Skipping alignment 12321 12437 | 117 1 | 117 117 | 98.29 | seq_3 contig-4227_117_0_1657
			Skipping alignment 26304 26420 | 117 1 | 117 117 | 98.29 | seq_2 contig-4227_117_0_1657
			Skipping alignment 1706423 1706539 | 1 117 | 117 117 | 97.44 | seq_1 contig-4227_117_0_1657
			Skipping alignment 7245 7361 | 1 117 | 117 117 | 97.44 | seq_3 contig-4227_117_0_1657

CONTIG: contig-2494_104_0_1658 (104bp)
		This contig is unaligned. (104 bp)
		Unaligned bases: 104 total: 866166

CONTIG: contig-5998_138_0_1659 (138bp)
		This contig is unaligned. (138 bp)
		Unaligned bases: 138 total: 866304

CONTIG: contig-323_122_0_1660 (122bp)
		This contig is unaligned. (122 bp)
		Unaligned bases: 122 total: 866426

CONTIG: contig-4739_126_0_1661 (126bp)
		This contig is unaligned. (126 bp)
		Unaligned bases: 126 total: 866552

CONTIG: contig-6638_101_0_1662 (101bp)
		This contig is unaligned. (101 bp)
		Unaligned bases: 101 total: 866653

CONTIG: contig-956_102_0_1663 (102bp)
		This contig is unaligned. (102 bp)
		Unaligned bases: 102 total: 866755

CONTIG: contig-3078_101_0_1664 (101bp)
		This contig is unaligned. (101 bp)
		Unaligned bases: 101 total: 866856

CONTIG: contig-4316_380_0_1665 (380bp)
		This contig is unaligned. (380 bp)
		Unaligned bases: 380 total: 867236

CONTIG: contig-1413_805_0_1666 (805bp)
		This contig is unaligned. (805 bp)
		Unaligned bases: 805 total: 868041

CONTIG: contig-5496_101_0_1667 (101bp)
		This contig is unaligned. (101 bp)
		Unaligned bases: 101 total: 868142

CONTIG: contig-6705_101_0_1668 (101bp)
		This contig is unaligned. (101 bp)
		Unaligned bases: 101 total: 868243

CONTIG: contig-881_101_0_1669 (101bp)
		This contig is unaligned. (101 bp)
		Unaligned bases: 101 total: 868344

CONTIG: contig-4579_103_0_1670 (103bp)
		This contig is unaligned. (103 bp)
		Unaligned bases: 103 total: 868447

CONTIG: contig-4248_1254_0_1671 (1254bp)
		This contig is unaligned. (1254 bp)
		Unaligned bases: 1254 total: 869701

CONTIG: contig-5666_101_0_1672 (101bp)
		This contig is unaligned. (101 bp)
		Unaligned bases: 101 total: 869802

CONTIG: contig-4923_759_0_1673 (759bp)
		This contig is unaligned. (759 bp)
		Unaligned bases: 759 total: 870561

CONTIG: contig-1648_129_0_1674 (129bp)
		This contig is unaligned. (129 bp)
		Unaligned bases: 129 total: 870690

CONTIG: contig-4829_101_0_1675 (101bp)
		This contig is unaligned. (101 bp)
		Unaligned bases: 101 total: 870791

CONTIG: contig-2783_4874_0_1676 (4874bp)
		This contig is unaligned. (4874 bp)
		Unaligned bases: 4874 total: 875665

CONTIG: contig-3146_101_0_1677 (101bp)
		This contig is unaligned. (101 bp)
		Unaligned bases: 101 total: 875766

CONTIG: contig-1400_107_0_1678 (107bp)
		This contig is unaligned. (107 bp)
		Unaligned bases: 107 total: 875873

CONTIG: contig-2755_105_0_1679 (105bp)
		This contig is unaligned. (105 bp)
		Unaligned bases: 105 total: 875978

CONTIG: contig-6344_5230_0_1680 (5230bp)
		This contig is unaligned. (5230 bp)
		Unaligned bases: 5230 total: 881208

CONTIG: contig-4177_151_0_1681 (151bp)
		This contig is unaligned. (151 bp)
		Unaligned bases: 151 total: 881359

CONTIG: contig-595_107_0_1682 (107bp)
		This contig is unaligned. (107 bp)
		Unaligned bases: 107 total: 881466

CONTIG: contig-2795_101_0_1683 (101bp)
		This contig is unaligned. (101 bp)
		Unaligned bases: 101 total: 881567

CONTIG: contig-2263_389_0_1684 (389bp)
		This contig is unaligned. (389 bp)
		Unaligned bases: 389 total: 881956

CONTIG: contig-5772_104_0_1685 (104bp)
		This contig is unaligned. (104 bp)
		Unaligned bases: 104 total: 882060

CONTIG: contig-4299_106_0_1686 (106bp)
		This contig is unaligned. (106 bp)
		Unaligned bases: 106 total: 882166

CONTIG: contig-4491_163_0_1687 (163bp)
		This contig is unaligned. (163 bp)
		Unaligned bases: 163 total: 882329

CONTIG: contig-609_101_0_1688 (101bp)
		This contig is unaligned. (101 bp)
		Unaligned bases: 101 total: 882430

CONTIG: contig-2135_2022_0_1689 (2022bp)
		This contig is unaligned. (2022 bp)
		Unaligned bases: 2022 total: 884452

CONTIG: contig-1605_3138_0_1690 (3138bp)
		This contig is unaligned. (3138 bp)
		Unaligned bases: 3138 total: 887590

CONTIG: contig-4649_101_0_1691 (101bp)
		This contig is unaligned. (101 bp)
		Unaligned bases: 101 total: 887691

CONTIG: contig-1779_102_0_1692 (102bp)
		This contig is unaligned. (102 bp)
		Unaligned bases: 102 total: 887793

CONTIG: contig-3706_2229_0_1693 (2229bp)
		This contig is unaligned. (2229 bp)
		Unaligned bases: 2229 total: 890022

CONTIG: contig-3745_101_0_1694 (101bp)
		This contig is unaligned. (101 bp)
		Unaligned bases: 101 total: 890123

CONTIG: contig-3614_101_0_1695 (101bp)
		This contig is unaligned. (101 bp)
		Unaligned bases: 101 total: 890224

CONTIG: contig-1963_216_0_1696 (216bp)
		This contig is unaligned. (216 bp)
		Unaligned bases: 216 total: 890440

CONTIG: contig-288_104_0_1697 (104bp)
		This contig is unaligned. (104 bp)
		Unaligned bases: 104 total: 890544

CONTIG: contig-5549_101_0_1698 (101bp)
		This contig is unaligned. (101 bp)
		Unaligned bases: 101 total: 890645

CONTIG: contig-4881_107_0_1699 (107bp)
		This contig is unaligned. (107 bp)
		Unaligned bases: 107 total: 890752

CONTIG: contig-4727_198_0_1700 (198bp)
		This contig is unaligned. (198 bp)
		Unaligned bases: 198 total: 890950

CONTIG: contig-5318_101_0_1701 (101bp)
		This contig is unaligned. (101 bp)
		Unaligned bases: 101 total: 891051

CONTIG: contig-2735_186_0_1702 (186bp)
		This contig is unaligned. (186 bp)
		Unaligned bases: 186 total: 891237

CONTIG: contig-3989_101_0_1703 (101bp)
		This contig is unaligned. (101 bp)
		Unaligned bases: 101 total: 891338

CONTIG: contig-4747_157_0_1704 (157bp)
		This contig is unaligned. (157 bp)
		Unaligned bases: 157 total: 891495

CONTIG: contig-495_102_0_1705 (102bp)
		This contig is unaligned. (102 bp)
		Unaligned bases: 102 total: 891597

CONTIG: contig-4056_101_0_1706 (101bp)
		This contig is unaligned. (101 bp)
		Unaligned bases: 101 total: 891698

CONTIG: contig-3266_1723_0_1707 (1723bp)
		This contig is unaligned. (1723 bp)
		Unaligned bases: 1723 total: 893421

CONTIG: contig-6329_102_0_1708 (102bp)
		This contig is unaligned. (102 bp)
		Unaligned bases: 102 total: 893523

CONTIG: contig-2631_101_0_1709 (101bp)
		This contig is unaligned. (101 bp)
		Unaligned bases: 101 total: 893624

CONTIG: contig-6654_540_0_1710 (540bp)
		This contig is unaligned. (540 bp)
		Unaligned bases: 540 total: 894164

CONTIG: contig-6701_167_0_1711 (167bp)
		This contig is unaligned. (167 bp)
		Unaligned bases: 167 total: 894331

CONTIG: contig-2654_2821_0_1712 (2821bp)
		This contig is unaligned. (2821 bp)
		Unaligned bases: 2821 total: 897152

CONTIG: contig-4029_108_0_1713 (108bp)
		This contig is unaligned. (108 bp)
		Unaligned bases: 108 total: 897260

CONTIG: contig-3233_101_0_1714 (101bp)
		This contig is unaligned. (101 bp)
		Unaligned bases: 101 total: 897361

CONTIG: contig-2059_914_0_1715 (914bp)
		This contig is unaligned. (914 bp)
		Unaligned bases: 914 total: 898275

CONTIG: contig-2369_102_0_1716 (102bp)
		This contig is unaligned. (102 bp)
		Unaligned bases: 102 total: 898377

CONTIG: contig-1515_101_0_1717 (101bp)
		This contig is unaligned. (101 bp)
		Unaligned bases: 101 total: 898478

CONTIG: contig-3739_101_0_1718 (101bp)
		This contig is unaligned. (101 bp)
		Unaligned bases: 101 total: 898579

CONTIG: contig-5457_101_0_1719 (101bp)
		This contig is unaligned. (101 bp)
		Unaligned bases: 101 total: 898680

CONTIG: contig-3119_104_0_1720 (104bp)
Best alignment score: 103.0 (LEN: 104, IDY: 99.04)
		Skipping these alignments as insignificant (option --ambiguity-score is set to "0.99"):
			Skipping alignment 26320 26420 | 1 101 | 101 101 | 99.01 | seq_2 contig-3119_104_0_1720
		This contig has 4 significant alignments. [An ambiguously mapped contig]
		Using only first of these alignment (option --ambiguity-usage is set to "one"):
			Alignment: 9498 9601 | 1 104 | 104 104 | 99.04 | seq_3 contig-3119_104_0_1720
			Skipping alignment 12337 12440 | 1 104 | 104 104 | 99.04 | seq_3 contig-3119_104_0_1720
			Skipping alignment 1680434 1680537 | 104 1 | 104 104 | 99.04 | seq_1 contig-3119_104_0_1720
			Skipping alignment 1706420 1706523 | 104 1 | 104 104 | 98.08 | seq_1 contig-3119_104_0_1720

CONTIG: contig-2018_101_0_1721 (101bp)
		This contig is unaligned. (101 bp)
		Unaligned bases: 101 total: 898781

CONTIG: contig-2958_147_0_1722 (147bp)
		This contig is unaligned. (147 bp)
		Unaligned bases: 147 total: 898928

CONTIG: contig-6585_101_0_1723 (101bp)
		This contig is unaligned. (101 bp)
		Unaligned bases: 101 total: 899029

CONTIG: contig-2220_496_0_1724 (496bp)
		This contig is unaligned. (496 bp)
		Unaligned bases: 496 total: 899525

CONTIG: contig-34_152_0_1725 (152bp)
		This contig is unaligned. (152 bp)
		Unaligned bases: 152 total: 899677

CONTIG: contig-6777_101_0_1726 (101bp)
		This contig is unaligned. (101 bp)
		Unaligned bases: 101 total: 899778

CONTIG: contig-2849_103_0_1727 (103bp)
		This contig is unaligned. (103 bp)
		Unaligned bases: 103 total: 899881

CONTIG: contig-2770_101_0_1728 (101bp)
		This contig is unaligned. (101 bp)
		Unaligned bases: 101 total: 899982

CONTIG: contig-4236_101_0_1729 (101bp)
		This contig is unaligned. (101 bp)
		Unaligned bases: 101 total: 900083

CONTIG: contig-4572_103_0_1730 (103bp)
		This contig is unaligned. (103 bp)
		Unaligned bases: 103 total: 900186

CONTIG: contig-5925_101_0_1731 (101bp)
		This contig is unaligned. (101 bp)
		Unaligned bases: 101 total: 900287

CONTIG: contig-1368_102_0_1732 (102bp)
		This contig is unaligned. (102 bp)
		Unaligned bases: 102 total: 900389

CONTIG: contig-5331_103_0_1733 (103bp)
		This contig is unaligned. (103 bp)
		Unaligned bases: 103 total: 900492

CONTIG: contig-6711_101_0_1734 (101bp)
		This contig is unaligned. (101 bp)
		Unaligned bases: 101 total: 900593

CONTIG: contig-5016_101_0_1735 (101bp)
		This contig is unaligned. (101 bp)
		Unaligned bases: 101 total: 900694

CONTIG: contig-5261_101_0_1736 (101bp)
		This contig is unaligned. (101 bp)
		Unaligned bases: 101 total: 900795

CONTIG: contig-2518_149_0_1737 (149bp)
		This contig is unaligned. (149 bp)
		Unaligned bases: 149 total: 900944

CONTIG: contig-2455_136_0_1738 (136bp)
		This contig is unaligned. (136 bp)
		Unaligned bases: 136 total: 901080

CONTIG: contig-95_133_0_1739 (133bp)
		This contig is unaligned. (133 bp)
		Unaligned bases: 133 total: 901213

CONTIG: contig-756_953_0_1740 (953bp)
		This contig is unaligned. (953 bp)
		Unaligned bases: 953 total: 902166

CONTIG: contig-1297_101_0_1741 (101bp)
		This contig is unaligned. (101 bp)
		Unaligned bases: 101 total: 902267

CONTIG: contig-276_101_0_1742 (101bp)
		This contig is unaligned. (101 bp)
		Unaligned bases: 101 total: 902368

CONTIG: contig-1236_101_0_1743 (101bp)
		This contig is unaligned. (101 bp)
		Unaligned bases: 101 total: 902469

CONTIG: contig-270_101_0_1744 (101bp)
		This contig is unaligned. (101 bp)
		Unaligned bases: 101 total: 902570

CONTIG: contig-1064_101_0_1745 (101bp)
		This contig is unaligned. (101 bp)
		Unaligned bases: 101 total: 902671

CONTIG: contig-5637_101_0_1746 (101bp)
		This contig is unaligned. (101 bp)
		Unaligned bases: 101 total: 902772

CONTIG: contig-5461_101_0_1747 (101bp)
		This contig is unaligned. (101 bp)
		Unaligned bases: 101 total: 902873

CONTIG: contig-899_101_0_1748 (101bp)
		This contig is unaligned. (101 bp)
		Unaligned bases: 101 total: 902974

CONTIG: contig-4231_101_0_1749 (101bp)
		This contig is unaligned. (101 bp)
		Unaligned bases: 101 total: 903075

CONTIG: contig-2686_142_0_1750 (142bp)
		This contig is unaligned. (142 bp)
		Unaligned bases: 142 total: 903217

CONTIG: contig-1121_111_0_1751 (111bp)
Best alignment score: 78.0 (LEN: 78, IDY: 100.00)
			Skipping redundant alignments after choosing the best set of alignments
		Skipping redundant alignment 5750 5827 | 111 34 | 78 78 | 100.0 | seq_3 contig-1121_111_0_1751
		Skipping redundant alignment 10910 10987 | 34 111 | 78 78 | 100.0 | seq_3 contig-1121_111_0_1751
		This contig has several significant sets of alignments. [An ambiguously mapped contig]
		Using only the very best set (option --ambiguity-usage is set to "one").
			The best set is below. Score: 78.0, number of alignments: 1, unaligned bases: 33
		Alignment: 35823 35900 | 34 111 | 78 78 | 100.0 | seq_2 contig-1121_111_0_1751

CONTIG: contig-6626_101_0_1752 (101bp)
		This contig is unaligned. (101 bp)
		Unaligned bases: 101 total: 903318

CONTIG: contig-5437_144_0_1753 (144bp)
		This contig is unaligned. (144 bp)
		Unaligned bases: 144 total: 903462

CONTIG: contig-3588_577_0_1754 (577bp)
		This contig is unaligned. (577 bp)
		Unaligned bases: 577 total: 904039

CONTIG: contig-1391_110_0_1755 (110bp)
		This contig is unaligned. (110 bp)
		Unaligned bases: 110 total: 904149

CONTIG: contig-298_5741_0_1756 (5741bp)
		This contig is unaligned. (5741 bp)
		Unaligned bases: 5741 total: 909890

CONTIG: contig-593_123_0_1757 (123bp)
		This contig is unaligned. (123 bp)
		Unaligned bases: 123 total: 910013

CONTIG: contig-5458_101_0_1758 (101bp)
		This contig is unaligned. (101 bp)
		Unaligned bases: 101 total: 910114

CONTIG: contig-4928_110_0_1759 (110bp)
		This contig is unaligned. (110 bp)
		Unaligned bases: 110 total: 910224

CONTIG: contig-2969_101_0_1760 (101bp)
		This contig is unaligned. (101 bp)
		Unaligned bases: 101 total: 910325

CONTIG: contig-2729_104_0_1761 (104bp)
		This contig is unaligned. (104 bp)
		Unaligned bases: 104 total: 910429

CONTIG: contig-2015_101_0_1762 (101bp)
		This contig is unaligned. (101 bp)
		Unaligned bases: 101 total: 910530

CONTIG: contig-3972_105_0_1763 (105bp)
		This contig is unaligned. (105 bp)
		Unaligned bases: 105 total: 910635

CONTIG: contig-3242_108_0_1764 (108bp)
		This contig is unaligned. (108 bp)
		Unaligned bases: 108 total: 910743

CONTIG: contig-427_101_0_1765 (101bp)
		This contig is unaligned. (101 bp)
		Unaligned bases: 101 total: 910844

CONTIG: contig-4356_646_0_1766 (646bp)
		This contig is unaligned. (646 bp)
		Unaligned bases: 646 total: 911490

CONTIG: contig-6692_101_0_1767 (101bp)
		This contig is unaligned. (101 bp)
		Unaligned bases: 101 total: 911591

CONTIG: contig-205_139_0_1768 (139bp)
		This contig is unaligned. (139 bp)
		Unaligned bases: 139 total: 911730

CONTIG: contig-2994_101_0_1769 (101bp)
		This contig is unaligned. (101 bp)
		Unaligned bases: 101 total: 911831

CONTIG: contig-4715_101_0_1770 (101bp)
		This contig is unaligned. (101 bp)
		Unaligned bases: 101 total: 911932

CONTIG: contig-2483_103_0_1771 (103bp)
		This contig is unaligned. (103 bp)
		Unaligned bases: 103 total: 912035

CONTIG: contig-582_101_0_1772 (101bp)
		This contig is unaligned. (101 bp)
		Unaligned bases: 101 total: 912136

CONTIG: contig-4981_226_0_1773 (226bp)
		This contig is unaligned. (226 bp)
		Unaligned bases: 226 total: 912362

CONTIG: contig-3163_101_0_1774 (101bp)
		This contig is unaligned. (101 bp)
		Unaligned bases: 101 total: 912463

CONTIG: contig-4942_126_0_1775 (126bp)
		This contig is unaligned. (126 bp)
		Unaligned bases: 126 total: 912589

CONTIG: contig-901_104_0_1776 (104bp)
		This contig is unaligned. (104 bp)
		Unaligned bases: 104 total: 912693

CONTIG: contig-132_133_0_1777 (133bp)
		This contig is unaligned. (133 bp)
		Unaligned bases: 133 total: 912826

CONTIG: contig-4891_108_0_1778 (108bp)
		This contig is unaligned. (108 bp)
		Unaligned bases: 108 total: 912934

CONTIG: contig-1046_101_0_1779 (101bp)
		This contig is unaligned. (101 bp)
		Unaligned bases: 101 total: 913035

CONTIG: contig-5826_101_0_1780 (101bp)
		This contig is unaligned. (101 bp)
		Unaligned bases: 101 total: 913136

CONTIG: contig-4670_151_0_1781 (151bp)
		This contig is unaligned. (151 bp)
		Unaligned bases: 151 total: 913287

CONTIG: contig-2063_101_0_1782 (101bp)
		This contig is unaligned. (101 bp)
		Unaligned bases: 101 total: 913388

CONTIG: contig-635_101_0_1783 (101bp)
		This contig is unaligned. (101 bp)
		Unaligned bases: 101 total: 913489

CONTIG: contig-4753_101_0_1784 (101bp)
		This contig is unaligned. (101 bp)
		Unaligned bases: 101 total: 913590

CONTIG: contig-4165_101_0_1785 (101bp)
		This contig is unaligned. (101 bp)
		Unaligned bases: 101 total: 913691

CONTIG: contig-5829_1326_0_1786 (1326bp)
		This contig is unaligned. (1326 bp)
		Unaligned bases: 1326 total: 915017

CONTIG: contig-2311_101_0_1787 (101bp)
		This contig is unaligned. (101 bp)
		Unaligned bases: 101 total: 915118

CONTIG: contig-2276_101_0_1788 (101bp)
		This contig is unaligned. (101 bp)
		Unaligned bases: 101 total: 915219

CONTIG: contig-6644_112_0_1789 (112bp)
Best alignment score: 110.0 (LEN: 112, IDY: 98.21)
		This contig has 7 significant alignments. [An ambiguously mapped contig]
		Using only first of these alignment (option --ambiguity-usage is set to "one"):
			Alignment: 9587 9698 | 1 112 | 112 112 | 98.21 | seq_3 contig-6644_112_0_1789
			Skipping alignment 12426 12537 | 1 112 | 112 112 | 98.21 | seq_3 contig-6644_112_0_1789
			Skipping alignment 1680337 1680448 | 112 1 | 112 112 | 98.21 | seq_1 contig-6644_112_0_1789
			Skipping alignment 26409 26520 | 1 112 | 112 112 | 97.32 | seq_2 contig-6644_112_0_1789
			Skipping alignment 33747 33858 | 1 112 | 112 112 | 97.32 | seq_2 contig-6644_112_0_1789
			Skipping alignment 38181 38292 | 1 112 | 112 112 | 97.32 | seq_2 contig-6644_112_0_1789
			Skipping alignment 1706323 1706434 | 112 1 | 112 112 | 97.32 | seq_1 contig-6644_112_0_1789

CONTIG: contig-6735_101_0_1790 (101bp)
		This contig is unaligned. (101 bp)
		Unaligned bases: 101 total: 915320

CONTIG: contig-4581_101_0_1791 (101bp)
		This contig is unaligned. (101 bp)
		Unaligned bases: 101 total: 915421

CONTIG: contig-6556_101_0_1792 (101bp)
		This contig is unaligned. (101 bp)
		Unaligned bases: 101 total: 915522

CONTIG: contig-432_108_0_1793 (108bp)
		This contig is unaligned. (108 bp)
		Unaligned bases: 108 total: 915630

CONTIG: contig-6012_3889_0_1794 (3889bp)
		This contig is unaligned. (3889 bp)
		Unaligned bases: 3889 total: 919519

CONTIG: contig-5446_101_0_1795 (101bp)
Best alignment score: 100.0 (LEN: 101, IDY: 99.01)
		Skipping these alignments as insignificant (option --ambiguity-score is set to "0.99"):
			Skipping alignment 33173 33272 | 2 101 | 100 100 | 99.0 | seq_2 contig-5446_101_0_1795
			Skipping alignment 37607 37706 | 2 101 | 100 100 | 99.0 | seq_2 contig-5446_101_0_1795
			Skipping alignment 9013 9112 | 2 101 | 100 100 | 99.0 | seq_3 contig-5446_101_0_1795
		This contig has 4 significant alignments. [An ambiguously mapped contig]
		Using only first of these alignment (option --ambiguity-usage is set to "one"):
			Alignment: 25834 25934 | 1 101 | 101 101 | 99.01 | seq_2 contig-5446_101_0_1795
			Skipping alignment 11851 11951 | 1 101 | 101 101 | 99.01 | seq_3 contig-5446_101_0_1795
			Skipping alignment 1706909 1707009 | 101 1 | 101 101 | 99.01 | seq_1 contig-5446_101_0_1795
			Skipping alignment 1680923 1681023 | 101 1 | 101 101 | 98.02 | seq_1 contig-5446_101_0_1795

CONTIG: contig-655_102_0_1796 (102bp)
		This contig is unaligned. (102 bp)
		Unaligned bases: 102 total: 919621

CONTIG: contig-1613_101_0_1797 (101bp)
		This contig is unaligned. (101 bp)
		Unaligned bases: 101 total: 919722

CONTIG: contig-1071_1067_0_1798 (1067bp)
		This contig is unaligned. (1067 bp)
		Unaligned bases: 1067 total: 920789

CONTIG: contig-2643_156_0_1799 (156bp)
		This contig is unaligned. (156 bp)
		Unaligned bases: 156 total: 920945

CONTIG: contig-1771_4406_0_1800 (4406bp)
		This contig is unaligned. (4406 bp)
		Unaligned bases: 4406 total: 925351

CONTIG: contig-5505_562_0_1801 (562bp)
		This contig is unaligned. (562 bp)
		Unaligned bases: 562 total: 925913

CONTIG: contig-2876_106_0_1802 (106bp)
		This contig is unaligned. (106 bp)
		Unaligned bases: 106 total: 926019

CONTIG: contig-6182_101_0_1803 (101bp)
		This contig is unaligned. (101 bp)
		Unaligned bases: 101 total: 926120

CONTIG: contig-3977_116_0_1804 (116bp)
Best alignment score: 114.0 (LEN: 116, IDY: 98.28)
		Skipping these alignments as insignificant (option --ambiguity-score is set to "0.99"):
			Skipping alignment 7059 7174 | 116 1 | 116 116 | 96.55 | seq_3 contig-3977_116_0_1804
		This contig has 2 significant alignments. [An ambiguously mapped contig]
		Using only first of these alignment (option --ambiguity-usage is set to "one"):
			Alignment: 12508 12623 | 1 116 | 116 116 | 98.28 | seq_3 contig-3977_116_0_1804
			Skipping alignment 9669 9784 | 1 116 | 116 116 | 97.41 | seq_3 contig-3977_116_0_1804

CONTIG: contig-3695_106_0_1805 (106bp)
		This contig is unaligned. (106 bp)
		Unaligned bases: 106 total: 926226

CONTIG: contig-1068_1734_0_1806 (1734bp)
		This contig is unaligned. (1734 bp)
		Unaligned bases: 1734 total: 927960

CONTIG: contig-6406_101_0_1807 (101bp)
		This contig is unaligned. (101 bp)
		Unaligned bases: 101 total: 928061

CONTIG: contig-216_101_0_1808 (101bp)
		This contig is unaligned. (101 bp)
		Unaligned bases: 101 total: 928162

CONTIG: contig-2430_101_0_1809 (101bp)
		This contig is unaligned. (101 bp)
		Unaligned bases: 101 total: 928263

CONTIG: contig-4841_101_0_1810 (101bp)
		This contig is unaligned. (101 bp)
		Unaligned bases: 101 total: 928364

CONTIG: contig-3137_101_0_1811 (101bp)
		This contig is unaligned. (101 bp)
		Unaligned bases: 101 total: 928465

CONTIG: contig-4378_101_0_1812 (101bp)
		This contig is unaligned. (101 bp)
		Unaligned bases: 101 total: 928566

CONTIG: contig-241_133_0_1813 (133bp)
		This contig is unaligned. (133 bp)
		Unaligned bases: 133 total: 928699

CONTIG: contig-5890_101_0_1814 (101bp)
		This contig is unaligned. (101 bp)
		Unaligned bases: 101 total: 928800

CONTIG: contig-6122_101_0_1815 (101bp)
		This contig is unaligned. (101 bp)
		Unaligned bases: 101 total: 928901

CONTIG: contig-3117_3557_0_1816 (3557bp)
		This contig is unaligned. (3557 bp)
		Unaligned bases: 3557 total: 932458

CONTIG: contig-522_109_0_1817 (109bp)
		This contig is unaligned. (109 bp)
		Unaligned bases: 109 total: 932567

CONTIG: contig-6577_101_0_1818 (101bp)
		This contig is unaligned. (101 bp)
		Unaligned bases: 101 total: 932668

CONTIG: contig-893_106_0_1819 (106bp)
		This contig is unaligned. (106 bp)
		Unaligned bases: 106 total: 932774

CONTIG: contig-4323_101_0_1820 (101bp)
		This contig is unaligned. (101 bp)
		Unaligned bases: 101 total: 932875

CONTIG: contig-4818_101_0_1821 (101bp)
		This contig is unaligned. (101 bp)
		Unaligned bases: 101 total: 932976

CONTIG: contig-6843_102_0_1822 (102bp)
		This contig is unaligned. (102 bp)
		Unaligned bases: 102 total: 933078

CONTIG: contig-4068_101_0_1823 (101bp)
		This contig is unaligned. (101 bp)
		Unaligned bases: 101 total: 933179

CONTIG: contig-268_5201_0_1824 (5201bp)
Best alignment score: 101.0 (LEN: 104, IDY: 97.12)
			Skipping redundant alignments after choosing the best set of alignments
		Skipping redundant alignment 26529 26624 | 1 96 | 96 96 | 98.96 | seq_2 contig-268_5201_0_1824
		Skipping redundant alignment 33867 33961 | 1 96 | 95 96 | 98.96 | seq_2 contig-268_5201_0_1824
		Skipping redundant alignment 9707 9803 | 1 97 | 97 97 | 100.0 | seq_3 contig-268_5201_0_1824
		Skipping redundant alignment 1680232 1680328 | 97 1 | 97 97 | 98.97 | seq_1 contig-268_5201_0_1824
		Skipping redundant alignment 1706215 1706313 | 100 2 | 99 99 | 100.0 | seq_1 contig-268_5201_0_1824
			The best set is below. Score: 101.0, number of alignments: 1, unaligned bases: 5097
		This contig is partially unaligned. (Aligned 104 out of 5201 bases)
		Alignment: 38301 38403 | 1 104 | 103 104 | 97.12 | seq_2 contig-268_5201_0_1824
		Unaligned bases: 105 to 5201 (5097)

CONTIG: contig-2326_105_0_1825 (105bp)
		This contig is unaligned. (105 bp)
		Unaligned bases: 105 total: 933284

CONTIG: contig-3337_101_0_1826 (101bp)
		This contig is unaligned. (101 bp)
		Unaligned bases: 101 total: 933385

CONTIG: contig-576_101_0_1827 (101bp)
		This contig is unaligned. (101 bp)
		Unaligned bases: 101 total: 933486

CONTIG: contig-900_150_0_1828 (150bp)
		This contig is unaligned. (150 bp)
		Unaligned bases: 150 total: 933636

CONTIG: contig-3039_101_0_1829 (101bp)
		This contig is unaligned. (101 bp)
		Unaligned bases: 101 total: 933737

CONTIG: contig-4082_102_0_1830 (102bp)
		This contig is unaligned. (102 bp)
		Unaligned bases: 102 total: 933839

CONTIG: contig-2262_139_0_1831 (139bp)
Best alignment score: 139.0 (LEN: 139, IDY: 100.00)
		Skipping these alignments as insignificant (option --ambiguity-score is set to "0.99"):
			Skipping alignment 7398 7536 | 139 1 | 139 139 | 97.12 | seq_3 contig-2262_139_0_1831
		This contig has 6 significant alignments. [An ambiguously mapped contig]
		Using only first of these alignment (option --ambiguity-usage is set to "one"):
			Alignment: 26129 26267 | 1 139 | 139 139 | 100.0 | seq_2 contig-2262_139_0_1831
			Skipping alignment 33467 33605 | 1 139 | 139 139 | 100.0 | seq_2 contig-2262_139_0_1831
			Skipping alignment 37901 38039 | 1 139 | 139 139 | 100.0 | seq_2 contig-2262_139_0_1831
			Skipping alignment 9307 9445 | 1 139 | 139 139 | 100.0 | seq_3 contig-2262_139_0_1831
			Skipping alignment 12146 12284 | 1 139 | 139 139 | 100.0 | seq_3 contig-2262_139_0_1831
			Skipping alignment 1706576 1706714 | 139 1 | 139 139 | 100.0 | seq_1 contig-2262_139_0_1831

CONTIG: contig-628_107_0_1832 (107bp)
		This contig is unaligned. (107 bp)
		Unaligned bases: 107 total: 933946

CONTIG: contig-1346_355_0_1833 (355bp)
		This contig is unaligned. (355 bp)
		Unaligned bases: 355 total: 934301

CONTIG: contig-2297_2848_0_1834 (2848bp)
		This contig is unaligned. (2848 bp)
		Unaligned bases: 2848 total: 937149

CONTIG: contig-5464_101_0_1835 (101bp)
		This contig is unaligned. (101 bp)
		Unaligned bases: 101 total: 937250

CONTIG: contig-704_509_0_1836 (509bp)
		This contig is unaligned. (509 bp)
		Unaligned bases: 509 total: 937759

CONTIG: contig-1187_111_0_1837 (111bp)
		This contig is unaligned. (111 bp)
		Unaligned bases: 111 total: 937870

CONTIG: contig-1941_101_0_1838 (101bp)
		This contig is unaligned. (101 bp)
		Unaligned bases: 101 total: 937971

CONTIG: contig-4725_101_0_1839 (101bp)
		This contig is unaligned. (101 bp)
		Unaligned bases: 101 total: 938072

CONTIG: contig-3202_113_0_1840 (113bp)
		This contig is unaligned. (113 bp)
		Unaligned bases: 113 total: 938185

CONTIG: contig-4360_103_0_1841 (103bp)
		This contig is unaligned. (103 bp)
		Unaligned bases: 103 total: 938288

CONTIG: contig-1004_170_0_1842 (170bp)
		This contig is unaligned. (170 bp)
		Unaligned bases: 170 total: 938458

CONTIG: contig-1471_940_0_1843 (940bp)
		This contig is unaligned. (940 bp)
		Unaligned bases: 940 total: 939398

CONTIG: contig-3926_103_0_1844 (103bp)
		This contig is unaligned. (103 bp)
		Unaligned bases: 103 total: 939501

CONTIG: contig-406_120_0_1845 (120bp)
		This contig is unaligned. (120 bp)
		Unaligned bases: 120 total: 939621

CONTIG: contig-1085_101_0_1846 (101bp)
		This contig is unaligned. (101 bp)
		Unaligned bases: 101 total: 939722

CONTIG: contig-3537_101_0_1847 (101bp)
		This contig is unaligned. (101 bp)
		Unaligned bases: 101 total: 939823

CONTIG: contig-3832_6048_0_1848 (6048bp)
		This contig is unaligned. (6048 bp)
		Unaligned bases: 6048 total: 945871

CONTIG: contig-1378_102_0_1849 (102bp)
		This contig is unaligned. (102 bp)
		Unaligned bases: 102 total: 945973

CONTIG: contig-5629_101_0_1850 (101bp)
		This contig is unaligned. (101 bp)
		Unaligned bases: 101 total: 946074

CONTIG: contig-4244_3969_0_1851 (3969bp)
		This contig is unaligned. (3969 bp)
		Unaligned bases: 3969 total: 950043

CONTIG: contig-5029_101_0_1852 (101bp)
		This contig is unaligned. (101 bp)
		Unaligned bases: 101 total: 950144

CONTIG: contig-4251_101_0_1853 (101bp)
		This contig is unaligned. (101 bp)
		Unaligned bases: 101 total: 950245

CONTIG: contig-1600_102_0_1854 (102bp)
Best alignment score: 82.0 (LEN: 82, IDY: 100.00)
			Skipping redundant alignments after choosing the best set of alignments
		Skipping redundant alignment 10910 10991 | 82 1 | 82 82 | 100.0 | seq_3 contig-1600_102_0_1854
		Skipping redundant alignment 35823 35904 | 82 1 | 82 82 | 100.0 | seq_2 contig-1600_102_0_1854
		This contig has several significant sets of alignments. [An ambiguously mapped contig]
		Using only the very best set (option --ambiguity-usage is set to "one").
			The best set is below. Score: 82.0, number of alignments: 1, unaligned bases: 20
		Alignment: 5746 5827 | 1 82 | 82 82 | 100.0 | seq_3 contig-1600_102_0_1854

CONTIG: contig-5790_101_0_1855 (101bp)
		This contig is unaligned. (101 bp)
		Unaligned bases: 101 total: 950346

CONTIG: contig-6169_101_0_1856 (101bp)
		This contig is unaligned. (101 bp)
		Unaligned bases: 101 total: 950447

CONTIG: contig-1420_1089_0_1857 (1089bp)
		This contig is unaligned. (1089 bp)
		Unaligned bases: 1089 total: 951536

CONTIG: contig-2819_119_0_1858 (119bp)
		This contig is unaligned. (119 bp)
		Unaligned bases: 119 total: 951655

CONTIG: contig-6634_102_0_1859 (102bp)
		This contig is unaligned. (102 bp)
		Unaligned bases: 102 total: 951757

CONTIG: contig-1583_101_0_1860 (101bp)
		This contig is unaligned. (101 bp)
		Unaligned bases: 101 total: 951858

CONTIG: contig-2193_101_0_1861 (101bp)
		This contig is unaligned. (101 bp)
		Unaligned bases: 101 total: 951959

CONTIG: contig-3931_101_0_1862 (101bp)
		This contig is unaligned. (101 bp)
		Unaligned bases: 101 total: 952060

CONTIG: contig-1961_109_0_1863 (109bp)
		This contig is unaligned. (109 bp)
		Unaligned bases: 109 total: 952169

CONTIG: contig-908_2689_0_1864 (2689bp)
		This contig is unaligned. (2689 bp)
		Unaligned bases: 2689 total: 954858

CONTIG: contig-3925_101_0_1865 (101bp)
		This contig is unaligned. (101 bp)
		Unaligned bases: 101 total: 954959

CONTIG: contig-4295_101_0_1866 (101bp)
		This contig is unaligned. (101 bp)
		Unaligned bases: 101 total: 955060

CONTIG: contig-5608_101_0_1867 (101bp)
		This contig is unaligned. (101 bp)
		Unaligned bases: 101 total: 955161

CONTIG: contig-4505_101_0_1868 (101bp)
Best alignment score: 99.0 (LEN: 101, IDY: 98.02)
		Skipping these alignments as insignificant (option --ambiguity-score is set to "0.99"):
			Skipping alignment 1706463 1706563 | 101 1 | 101 101 | 97.03 | seq_1 contig-4505_101_0_1868
			Skipping alignment 33618 33718 | 1 101 | 101 101 | 96.04 | seq_2 contig-4505_101_0_1868
			Skipping alignment 38052 38152 | 1 101 | 101 101 | 96.04 | seq_2 contig-4505_101_0_1868
		This contig has 4 significant alignments. [An ambiguously mapped contig]
		Using only first of these alignment (option --ambiguity-usage is set to "one"):
			Alignment: 26280 26380 | 1 101 | 101 101 | 98.02 | seq_2 contig-4505_101_0_1868
			Skipping alignment 9458 9558 | 1 101 | 101 101 | 98.02 | seq_3 contig-4505_101_0_1868
			Skipping alignment 12297 12397 | 1 101 | 101 101 | 98.02 | seq_3 contig-4505_101_0_1868
			Skipping alignment 1680477 1680577 | 101 1 | 101 101 | 98.02 | seq_1 contig-4505_101_0_1868

CONTIG: contig-520_2645_0_1869 (2645bp)
		This contig is unaligned. (2645 bp)
		Unaligned bases: 2645 total: 957806

CONTIG: contig-1768_181_0_1870 (181bp)
		This contig is unaligned. (181 bp)
		Unaligned bases: 181 total: 957987

CONTIG: contig-1487_153_0_1871 (153bp)
		This contig is unaligned. (153 bp)
		Unaligned bases: 153 total: 958140

CONTIG: contig-6389_101_0_1872 (101bp)
		This contig is unaligned. (101 bp)
		Unaligned bases: 101 total: 958241

CONTIG: contig-5155_101_0_1873 (101bp)
		This contig is unaligned. (101 bp)
		Unaligned bases: 101 total: 958342

CONTIG: contig-3935_101_0_1874 (101bp)
		This contig is unaligned. (101 bp)
		Unaligned bases: 101 total: 958443

CONTIG: contig-6195_106_0_1875 (106bp)
		This contig is unaligned. (106 bp)
		Unaligned bases: 106 total: 958549

CONTIG: contig-3741_101_0_1876 (101bp)
		This contig is unaligned. (101 bp)
		Unaligned bases: 101 total: 958650

CONTIG: contig-5597_106_0_1877 (106bp)
Best alignment score: 105.0 (LEN: 106, IDY: 99.06)
		Skipping these alignments as insignificant (option --ambiguity-score is set to "0.99"):
			Skipping alignment 7392 7497 | 106 1 | 106 106 | 97.17 | seq_3 contig-5597_106_0_1877
		This contig has 6 significant alignments. [An ambiguously mapped contig]
		Using only first of these alignment (option --ambiguity-usage is set to "one"):
			Alignment: 26168 26273 | 1 106 | 106 106 | 99.06 | seq_2 contig-5597_106_0_1877
			Skipping alignment 33506 33611 | 1 106 | 106 106 | 99.06 | seq_2 contig-5597_106_0_1877
			Skipping alignment 37940 38045 | 1 106 | 106 106 | 99.06 | seq_2 contig-5597_106_0_1877
			Skipping alignment 9346 9451 | 1 106 | 106 106 | 99.06 | seq_3 contig-5597_106_0_1877
			Skipping alignment 12185 12290 | 1 106 | 106 106 | 99.06 | seq_3 contig-5597_106_0_1877
			Skipping alignment 1706570 1706675 | 106 1 | 106 106 | 99.06 | seq_1 contig-5597_106_0_1877

CONTIG: contig-644_147_0_1878 (147bp)
		This contig is unaligned. (147 bp)
		Unaligned bases: 147 total: 958797

CONTIG: contig-4849_720_0_1879 (720bp)
		This contig is unaligned. (720 bp)
		Unaligned bases: 720 total: 959517

CONTIG: contig-1808_732_0_1880 (732bp)
		This contig is unaligned. (732 bp)
		Unaligned bases: 732 total: 960249

CONTIG: contig-6319_101_0_1881 (101bp)
		This contig is unaligned. (101 bp)
		Unaligned bases: 101 total: 960350

CONTIG: contig-3210_101_0_1882 (101bp)
		This contig is unaligned. (101 bp)
		Unaligned bases: 101 total: 960451

CONTIG: contig-5878_820_0_1883 (820bp)
		This contig is unaligned. (820 bp)
		Unaligned bases: 820 total: 961271

CONTIG: contig-4262_101_0_1884 (101bp)
		This contig is unaligned. (101 bp)
		Unaligned bases: 101 total: 961372

CONTIG: contig-26_543_0_1885 (543bp)
		This contig is unaligned. (543 bp)
		Unaligned bases: 543 total: 961915

CONTIG: contig-1127_101_0_1886 (101bp)
		This contig is unaligned. (101 bp)
		Unaligned bases: 101 total: 962016

CONTIG: contig-5301_121_0_1887 (121bp)
		This contig is unaligned. (121 bp)
		Unaligned bases: 121 total: 962137

CONTIG: contig-1005_105_0_1888 (105bp)
		This contig is unaligned. (105 bp)
		Unaligned bases: 105 total: 962242

CONTIG: contig-1844_612_0_1889 (612bp)
		This contig is unaligned. (612 bp)
		Unaligned bases: 612 total: 962854

CONTIG: contig-2203_104_0_1890 (104bp)
		This contig is unaligned. (104 bp)
		Unaligned bases: 104 total: 962958

CONTIG: contig-6756_103_0_1891 (103bp)
		This contig is unaligned. (103 bp)
		Unaligned bases: 103 total: 963061

CONTIG: contig-3479_102_0_1892 (102bp)
		This contig is unaligned. (102 bp)
		Unaligned bases: 102 total: 963163

CONTIG: contig-6510_101_0_1893 (101bp)
		This contig is unaligned. (101 bp)
		Unaligned bases: 101 total: 963264

CONTIG: contig-17_102_0_1894 (102bp)
		This contig is unaligned. (102 bp)
		Unaligned bases: 102 total: 963366

CONTIG: contig-6383_113_0_1895 (113bp)
Best alignment score: 111.0 (LEN: 113, IDY: 98.23)
		Skipping these alignments as insignificant (option --ambiguity-score is set to "0.99"):
			Skipping alignment 10931 11040 | 1 110 | 110 110 | 99.09 | seq_3 contig-6383_113_0_1895
			Skipping alignment 5697 5806 | 110 1 | 110 110 | 98.18 | seq_3 contig-6383_113_0_1895
		One align captures most of this contig: 35844 35956 | 1 113 | 113 113 | 98.23 | seq_2 contig-6383_113_0_1895

CONTIG: contig-5112_101_0_1896 (101bp)
		This contig is unaligned. (101 bp)
		Unaligned bases: 101 total: 963467

CONTIG: contig-5089_101_0_1897 (101bp)
		This contig is unaligned. (101 bp)
		Unaligned bases: 101 total: 963568

CONTIG: contig-4358_101_0_1898 (101bp)
		This contig is unaligned. (101 bp)
		Unaligned bases: 101 total: 963669

CONTIG: contig-1324_6056_0_1899 (6056bp)
		This contig is unaligned. (6056 bp)
		Unaligned bases: 6056 total: 969725

CONTIG: contig-2731_101_0_1900 (101bp)
		This contig is unaligned. (101 bp)
		Unaligned bases: 101 total: 969826

CONTIG: contig-3737_102_0_1901 (102bp)
		This contig is unaligned. (102 bp)
		Unaligned bases: 102 total: 969928

CONTIG: contig-1638_160_0_1902 (160bp)
		This contig is unaligned. (160 bp)
		Unaligned bases: 160 total: 970088

CONTIG: contig-119_118_0_1903 (118bp)
		This contig is unaligned. (118 bp)
		Unaligned bases: 118 total: 970206

CONTIG: contig-4484_101_0_1904 (101bp)
		This contig is unaligned. (101 bp)
		Unaligned bases: 101 total: 970307

CONTIG: contig-5776_101_0_1905 (101bp)
		This contig is unaligned. (101 bp)
		Unaligned bases: 101 total: 970408

CONTIG: contig-1651_109_0_1906 (109bp)
		This contig is unaligned. (109 bp)
		Unaligned bases: 109 total: 970517

CONTIG: contig-2358_101_0_1907 (101bp)
		This contig is unaligned. (101 bp)
		Unaligned bases: 101 total: 970618

CONTIG: contig-823_130_0_1908 (130bp)
		This contig is unaligned. (130 bp)
		Unaligned bases: 130 total: 970748

CONTIG: contig-5557_101_0_1909 (101bp)
		This contig is unaligned. (101 bp)
		Unaligned bases: 101 total: 970849

CONTIG: contig-2930_101_0_1910 (101bp)
		This contig is unaligned. (101 bp)
		Unaligned bases: 101 total: 970950

CONTIG: contig-1970_101_0_1911 (101bp)
		This contig is unaligned. (101 bp)
		Unaligned bases: 101 total: 971051

CONTIG: contig-2272_101_0_1912 (101bp)
		This contig is unaligned. (101 bp)
		Unaligned bases: 101 total: 971152

CONTIG: contig-965_125_0_1913 (125bp)
		This contig is unaligned. (125 bp)
		Unaligned bases: 125 total: 971277

CONTIG: contig-2231_101_0_1914 (101bp)
		This contig is unaligned. (101 bp)
		Unaligned bases: 101 total: 971378

CONTIG: contig-6323_107_0_1915 (107bp)
		This contig is unaligned. (107 bp)
		Unaligned bases: 107 total: 971485

CONTIG: contig-5624_101_0_1916 (101bp)
		This contig is unaligned. (101 bp)
		Unaligned bases: 101 total: 971586

CONTIG: contig-2556_101_0_1917 (101bp)
		This contig is unaligned. (101 bp)
		Unaligned bases: 101 total: 971687

CONTIG: contig-4065_101_0_1918 (101bp)
		This contig is unaligned. (101 bp)
		Unaligned bases: 101 total: 971788

CONTIG: contig-780_101_0_1919 (101bp)
		This contig is unaligned. (101 bp)
		Unaligned bases: 101 total: 971889

CONTIG: contig-1091_101_0_1920 (101bp)
		This contig is unaligned. (101 bp)
		Unaligned bases: 101 total: 971990

CONTIG: contig-5731_101_0_1921 (101bp)
		This contig is unaligned. (101 bp)
		Unaligned bases: 101 total: 972091

CONTIG: contig-273_3553_0_1922 (3553bp)
		This contig is unaligned. (3553 bp)
		Unaligned bases: 3553 total: 975644

CONTIG: contig-6560_103_0_1923 (103bp)
		This contig is unaligned. (103 bp)
		Unaligned bases: 103 total: 975747

CONTIG: contig-3391_101_0_1924 (101bp)
		This contig is unaligned. (101 bp)
		Unaligned bases: 101 total: 975848

CONTIG: contig-1670_753_0_1925 (753bp)
		This contig is unaligned. (753 bp)
		Unaligned bases: 753 total: 976601

CONTIG: contig-5336_104_0_1926 (104bp)
		This contig is unaligned. (104 bp)
		Unaligned bases: 104 total: 976705

CONTIG: contig-998_1165_0_1927 (1165bp)
		This contig is unaligned. (1165 bp)
		Unaligned bases: 1165 total: 977870

CONTIG: contig-4795_5603_0_1928 (5603bp)
		This contig is unaligned. (5603 bp)
		Unaligned bases: 5603 total: 983473

CONTIG: contig-3735_103_0_1929 (103bp)
		This contig is unaligned. (103 bp)
		Unaligned bases: 103 total: 983576

CONTIG: contig-1137_3906_0_1930 (3906bp)
		This contig is unaligned. (3906 bp)
		Unaligned bases: 3906 total: 987482

CONTIG: contig-6430_106_0_1931 (106bp)
		This contig is unaligned. (106 bp)
		Unaligned bases: 106 total: 987588

CONTIG: contig-5246_101_0_1932 (101bp)
		This contig is unaligned. (101 bp)
		Unaligned bases: 101 total: 987689

CONTIG: contig-6709_101_0_1933 (101bp)
		This contig is unaligned. (101 bp)
		Unaligned bases: 101 total: 987790

CONTIG: contig-6368_103_0_1934 (103bp)
		This contig is unaligned. (103 bp)
		Unaligned bases: 103 total: 987893

CONTIG: contig-6520_103_0_1935 (103bp)
		This contig is unaligned. (103 bp)
		Unaligned bases: 103 total: 987996

CONTIG: contig-4265_164_0_1936 (164bp)
Best alignment score: 162.0 (LEN: 164, IDY: 98.78)
		Skipping these alignments as insignificant (option --ambiguity-score is set to "0.99"):
			Skipping alignment 33584 33747 | 1 164 | 164 164 | 97.56 | seq_2 contig-4265_164_0_1936
			Skipping alignment 38018 38181 | 1 164 | 164 164 | 97.56 | seq_2 contig-4265_164_0_1936
		This contig has 5 significant alignments. [An ambiguously mapped contig]
		Using only first of these alignment (option --ambiguity-usage is set to "one"):
			Alignment: 26246 26409 | 1 164 | 164 164 | 98.78 | seq_2 contig-4265_164_0_1936
			Skipping alignment 9424 9587 | 1 164 | 164 164 | 98.78 | seq_3 contig-4265_164_0_1936
			Skipping alignment 12263 12426 | 1 164 | 164 164 | 98.78 | seq_3 contig-4265_164_0_1936
			Skipping alignment 1680448 1680611 | 164 1 | 164 164 | 98.78 | seq_1 contig-4265_164_0_1936
			Skipping alignment 1706434 1706597 | 164 1 | 164 164 | 98.17 | seq_1 contig-4265_164_0_1936

CONTIG: contig-4291_811_0_1937 (811bp)
		This contig is unaligned. (811 bp)
		Unaligned bases: 811 total: 988807

CONTIG: contig-4543_118_0_1938 (118bp)
		This contig is unaligned. (118 bp)
		Unaligned bases: 118 total: 988925

CONTIG: contig-4141_135_0_1939 (135bp)
		This contig is unaligned. (135 bp)
		Unaligned bases: 135 total: 989060

CONTIG: contig-4988_101_0_1940 (101bp)
		This contig is unaligned. (101 bp)
		Unaligned bases: 101 total: 989161

CONTIG: contig-58_106_0_1941 (106bp)
		This contig is unaligned. (106 bp)
		Unaligned bases: 106 total: 989267

CONTIG: contig-173_429_0_1942 (429bp)
		This contig is unaligned. (429 bp)
		Unaligned bases: 429 total: 989696

CONTIG: contig-6152_121_0_1943 (121bp)
		This contig is unaligned. (121 bp)
		Unaligned bases: 121 total: 989817

CONTIG: contig-4755_101_0_1944 (101bp)
		This contig is unaligned. (101 bp)
		Unaligned bases: 101 total: 989918

CONTIG: contig-4774_101_0_1945 (101bp)
		This contig is unaligned. (101 bp)
		Unaligned bases: 101 total: 990019

CONTIG: contig-3762_103_0_1946 (103bp)
		This contig is unaligned. (103 bp)
		Unaligned bases: 103 total: 990122

CONTIG: contig-1898_101_0_1947 (101bp)
		This contig is unaligned. (101 bp)
		Unaligned bases: 101 total: 990223

CONTIG: contig-5099_101_0_1948 (101bp)
		This contig is unaligned. (101 bp)
		Unaligned bases: 101 total: 990324

CONTIG: contig-5353_781_0_1949 (781bp)
		This contig is unaligned. (781 bp)
		Unaligned bases: 781 total: 991105

CONTIG: contig-456_103_0_1950 (103bp)
		This contig is unaligned. (103 bp)
		Unaligned bases: 103 total: 991208

CONTIG: contig-3634_103_0_1951 (103bp)
		This contig is unaligned. (103 bp)
		Unaligned bases: 103 total: 991311

CONTIG: contig-1710_102_0_1952 (102bp)
		This contig is unaligned. (102 bp)
		Unaligned bases: 102 total: 991413

CONTIG: contig-4806_103_0_1953 (103bp)
		This contig is unaligned. (103 bp)
		Unaligned bases: 103 total: 991516

CONTIG: contig-6774_275_0_1954 (275bp)
		This contig is unaligned. (275 bp)
		Unaligned bases: 275 total: 991791

CONTIG: contig-3220_342_0_1955 (342bp)
		This contig is unaligned. (342 bp)
		Unaligned bases: 342 total: 992133

CONTIG: contig-6780_121_0_1956 (121bp)
		This contig is unaligned. (121 bp)
		Unaligned bases: 121 total: 992254

CONTIG: contig-6002_101_0_1957 (101bp)
		This contig is unaligned. (101 bp)
		Unaligned bases: 101 total: 992355

CONTIG: contig-6833_101_0_1958 (101bp)
		This contig is unaligned. (101 bp)
		Unaligned bases: 101 total: 992456

CONTIG: contig-1542_103_0_1959 (103bp)
		This contig is unaligned. (103 bp)
		Unaligned bases: 103 total: 992559

CONTIG: contig-2101_101_0_1960 (101bp)
		This contig is unaligned. (101 bp)
		Unaligned bases: 101 total: 992660

CONTIG: contig-3514_529_0_1961 (529bp)
		This contig is unaligned. (529 bp)
		Unaligned bases: 529 total: 993189

CONTIG: contig-5059_101_0_1962 (101bp)
		This contig is unaligned. (101 bp)
		Unaligned bases: 101 total: 993290

CONTIG: contig-4069_109_0_1963 (109bp)
		This contig is unaligned. (109 bp)
		Unaligned bases: 109 total: 993399

CONTIG: contig-4523_101_0_1964 (101bp)
		This contig is unaligned. (101 bp)
		Unaligned bases: 101 total: 993500

CONTIG: contig-3888_2776_0_1965 (2776bp)
		This contig is unaligned. (2776 bp)
		Unaligned bases: 2776 total: 996276

CONTIG: contig-4451_103_0_1966 (103bp)
		This contig is unaligned. (103 bp)
		Unaligned bases: 103 total: 996379

CONTIG: contig-4954_1672_0_1967 (1672bp)
		This contig is unaligned. (1672 bp)
		Unaligned bases: 1672 total: 998051

CONTIG: contig-3375_131_0_1968 (131bp)
		This contig is unaligned. (131 bp)
		Unaligned bases: 131 total: 998182

CONTIG: contig-4164_1881_0_1969 (1881bp)
		This contig is unaligned. (1881 bp)
		Unaligned bases: 1881 total: 1000063

CONTIG: contig-1608_101_0_1970 (101bp)
		This contig is unaligned. (101 bp)
		Unaligned bases: 101 total: 1000164

CONTIG: contig-729_101_0_1971 (101bp)
		This contig is unaligned. (101 bp)
		Unaligned bases: 101 total: 1000265

CONTIG: contig-3099_103_0_1972 (103bp)
		This contig is unaligned. (103 bp)
		Unaligned bases: 103 total: 1000368

CONTIG: contig-6596_105_0_1973 (105bp)
		This contig is unaligned. (105 bp)
		Unaligned bases: 105 total: 1000473

CONTIG: contig-1831_101_0_1974 (101bp)
		This contig is unaligned. (101 bp)
		Unaligned bases: 101 total: 1000574

CONTIG: contig-4905_102_0_1975 (102bp)
		This contig is unaligned. (102 bp)
		Unaligned bases: 102 total: 1000676

CONTIG: contig-3253_101_0_1976 (101bp)
		This contig is unaligned. (101 bp)
		Unaligned bases: 101 total: 1000777

CONTIG: contig-2022_131_0_1977 (131bp)
Best alignment score: 130.0 (LEN: 131, IDY: 99.24)
		This contig has 5 significant alignments. [An ambiguously mapped contig]
		Using only first of these alignment (option --ambiguity-usage is set to "one"):
			Alignment: 1680830 1680960 | 1 131 | 131 131 | 99.24 | seq_1 contig-2022_131_0_1977
			Skipping alignment 1706816 1706946 | 1 131 | 131 131 | 99.24 | seq_1 contig-2022_131_0_1977
			Skipping alignment 7638 7768 | 1 131 | 131 131 | 99.24 | seq_3 contig-2022_131_0_1977
			Skipping alignment 9075 9205 | 131 1 | 131 131 | 99.24 | seq_3 contig-2022_131_0_1977
			Skipping alignment 11914 12044 | 131 1 | 131 131 | 99.24 | seq_3 contig-2022_131_0_1977

CONTIG: contig-812_101_0_1978 (101bp)
		This contig is unaligned. (101 bp)
		Unaligned bases: 101 total: 1000878

CONTIG: contig-1448_101_0_1979 (101bp)
		This contig is unaligned. (101 bp)
		Unaligned bases: 101 total: 1000979

CONTIG: contig-6650_103_0_1980 (103bp)
		This contig is unaligned. (103 bp)
		Unaligned bases: 103 total: 1001082

CONTIG: contig-1193_103_0_1981 (103bp)
		This contig is unaligned. (103 bp)
		Unaligned bases: 103 total: 1001185

CONTIG: contig-926_101_0_1982 (101bp)
		This contig is unaligned. (101 bp)
		Unaligned bases: 101 total: 1001286

CONTIG: contig-2983_126_0_1983 (126bp)
		This contig is unaligned. (126 bp)
		Unaligned bases: 126 total: 1001412

CONTIG: contig-2875_101_0_1984 (101bp)
		This contig is unaligned. (101 bp)
		Unaligned bases: 101 total: 1001513

CONTIG: contig-4033_101_0_1985 (101bp)
		This contig is unaligned. (101 bp)
		Unaligned bases: 101 total: 1001614

CONTIG: contig-5161_102_0_1986 (102bp)
		This contig is unaligned. (102 bp)
		Unaligned bases: 102 total: 1001716

CONTIG: contig-6005_101_0_1987 (101bp)
		This contig is unaligned. (101 bp)
		Unaligned bases: 101 total: 1001817

CONTIG: contig-4846_1344_0_1988 (1344bp)
		This contig is unaligned. (1344 bp)
		Unaligned bases: 1344 total: 1003161

CONTIG: contig-6452_101_0_1989 (101bp)
		This contig is unaligned. (101 bp)
		Unaligned bases: 101 total: 1003262

CONTIG: contig-3145_105_0_1990 (105bp)
		This contig is unaligned. (105 bp)
		Unaligned bases: 105 total: 1003367

CONTIG: contig-4138_101_0_1991 (101bp)
		This contig is unaligned. (101 bp)
		Unaligned bases: 101 total: 1003468

CONTIG: contig-480_148_0_1992 (148bp)
		This contig is unaligned. (148 bp)
		Unaligned bases: 148 total: 1003616

CONTIG: contig-419_101_0_1993 (101bp)
		This contig is unaligned. (101 bp)
		Unaligned bases: 101 total: 1003717

CONTIG: contig-2536_101_0_1994 (101bp)
		This contig is unaligned. (101 bp)
		Unaligned bases: 101 total: 1003818

CONTIG: contig-2065_101_0_1995 (101bp)
		This contig is unaligned. (101 bp)
		Unaligned bases: 101 total: 1003919

CONTIG: contig-2823_138_0_1996 (138bp)
		This contig is unaligned. (138 bp)
		Unaligned bases: 138 total: 1004057

CONTIG: contig-5534_103_0_1997 (103bp)
		This contig is unaligned. (103 bp)
		Unaligned bases: 103 total: 1004160

CONTIG: contig-2304_102_0_1998 (102bp)
		This contig is unaligned. (102 bp)
		Unaligned bases: 102 total: 1004262

CONTIG: contig-4970_101_0_1999 (101bp)
		This contig is unaligned. (101 bp)
		Unaligned bases: 101 total: 1004363

CONTIG: contig-3076_147_0_2000 (147bp)
		This contig is unaligned. (147 bp)
		Unaligned bases: 147 total: 1004510

CONTIG: contig-4949_110_0_2001 (110bp)
		This contig is unaligned. (110 bp)
		Unaligned bases: 110 total: 1004620

CONTIG: contig-1516_510_0_2002 (510bp)
		This contig is unaligned. (510 bp)
		Unaligned bases: 510 total: 1005130

CONTIG: contig-2219_101_0_2003 (101bp)
		This contig is unaligned. (101 bp)
		Unaligned bases: 101 total: 1005231

CONTIG: contig-6747_101_0_2004 (101bp)
		This contig is unaligned. (101 bp)
		Unaligned bases: 101 total: 1005332

CONTIG: contig-5144_140_0_2005 (140bp)
		This contig is unaligned. (140 bp)
		Unaligned bases: 140 total: 1005472

CONTIG: contig-213_101_0_2006 (101bp)
		This contig is unaligned. (101 bp)
		Unaligned bases: 101 total: 1005573

CONTIG: contig-3307_101_0_2007 (101bp)
		This contig is unaligned. (101 bp)
		Unaligned bases: 101 total: 1005674

CONTIG: contig-728_101_0_2008 (101bp)
		This contig is unaligned. (101 bp)
		Unaligned bases: 101 total: 1005775

CONTIG: contig-2131_115_0_2009 (115bp)
		This contig is unaligned. (115 bp)
		Unaligned bases: 115 total: 1005890

CONTIG: contig-1440_153_0_2010 (153bp)
		This contig is unaligned. (153 bp)
		Unaligned bases: 153 total: 1006043

CONTIG: contig-5647_173_0_2011 (173bp)
		This contig is unaligned. (173 bp)
		Unaligned bases: 173 total: 1006216

CONTIG: contig-1885_101_0_2012 (101bp)
		This contig is unaligned. (101 bp)
		Unaligned bases: 101 total: 1006317

CONTIG: contig-6415_103_0_2013 (103bp)
		This contig is unaligned. (103 bp)
		Unaligned bases: 103 total: 1006420

CONTIG: contig-3115_111_0_2014 (111bp)
		This contig is unaligned. (111 bp)
		Unaligned bases: 111 total: 1006531

CONTIG: contig-1830_102_0_2015 (102bp)
		This contig is unaligned. (102 bp)
		Unaligned bases: 102 total: 1006633

CONTIG: contig-5299_120_0_2016 (120bp)
		This contig is unaligned. (120 bp)
		Unaligned bases: 120 total: 1006753

CONTIG: contig-2847_120_0_2017 (120bp)
		This contig is unaligned. (120 bp)
		Unaligned bases: 120 total: 1006873

CONTIG: contig-6388_116_0_2018 (116bp)
		This contig is unaligned. (116 bp)
		Unaligned bases: 116 total: 1006989

CONTIG: contig-6682_146_0_2019 (146bp)
		This contig is unaligned. (146 bp)
		Unaligned bases: 146 total: 1007135

CONTIG: contig-4201_112_0_2020 (112bp)
		This contig is unaligned. (112 bp)
		Unaligned bases: 112 total: 1007247

CONTIG: contig-6375_103_0_2021 (103bp)
		This contig is unaligned. (103 bp)
		Unaligned bases: 103 total: 1007350

CONTIG: contig-6543_101_0_2022 (101bp)
		This contig is unaligned. (101 bp)
		Unaligned bases: 101 total: 1007451

CONTIG: contig-735_207_0_2023 (207bp)
		This contig is unaligned. (207 bp)
		Unaligned bases: 207 total: 1007658

CONTIG: contig-1483_103_0_2024 (103bp)
		This contig is unaligned. (103 bp)
		Unaligned bases: 103 total: 1007761

CONTIG: contig-1195_101_0_2025 (101bp)
		This contig is unaligned. (101 bp)
		Unaligned bases: 101 total: 1007862

CONTIG: contig-2106_111_0_2026 (111bp)
		This contig is unaligned. (111 bp)
		Unaligned bases: 111 total: 1007973

CONTIG: contig-3901_101_0_2027 (101bp)
		This contig is unaligned. (101 bp)
		Unaligned bases: 101 total: 1008074

CONTIG: contig-6734_108_0_2028 (108bp)
		This contig is unaligned. (108 bp)
		Unaligned bases: 108 total: 1008182

CONTIG: contig-3990_101_0_2029 (101bp)
		This contig is unaligned. (101 bp)
		Unaligned bases: 101 total: 1008283

CONTIG: contig-4599_817_0_2030 (817bp)
		This contig is unaligned. (817 bp)
		Unaligned bases: 817 total: 1009100

CONTIG: contig-2738_101_0_2031 (101bp)
		This contig is unaligned. (101 bp)
		Unaligned bases: 101 total: 1009201

CONTIG: contig-1253_104_0_2032 (104bp)
		This contig is unaligned. (104 bp)
		Unaligned bases: 104 total: 1009305

CONTIG: contig-3024_4299_0_2033 (4299bp)
		This contig is unaligned. (4299 bp)
		Unaligned bases: 4299 total: 1013604

CONTIG: contig-2062_6337_0_2034 (6337bp)
		This contig is unaligned. (6337 bp)
		Unaligned bases: 6337 total: 1019941

CONTIG: contig-5853_199_0_2035 (199bp)
		This contig is unaligned. (199 bp)
		Unaligned bases: 199 total: 1020140

CONTIG: contig-1905_107_0_2036 (107bp)
		This contig is unaligned. (107 bp)
		Unaligned bases: 107 total: 1020247

CONTIG: contig-5377_103_0_2037 (103bp)
		This contig is unaligned. (103 bp)
		Unaligned bases: 103 total: 1020350

CONTIG: contig-1233_101_0_2038 (101bp)
		This contig is unaligned. (101 bp)
		Unaligned bases: 101 total: 1020451

CONTIG: contig-6666_101_0_2039 (101bp)
		This contig is unaligned. (101 bp)
		Unaligned bases: 101 total: 1020552

CONTIG: contig-1850_114_0_2040 (114bp)
		This contig is unaligned. (114 bp)
		Unaligned bases: 114 total: 1020666

CONTIG: contig-2560_4179_0_2041 (4179bp)
		This contig is unaligned. (4179 bp)
		Unaligned bases: 4179 total: 1024845

CONTIG: contig-4279_983_0_2042 (983bp)
		This contig is unaligned. (983 bp)
		Unaligned bases: 983 total: 1025828

CONTIG: contig-6188_101_0_2043 (101bp)
		This contig is unaligned. (101 bp)
		Unaligned bases: 101 total: 1025929

CONTIG: contig-3390_4988_0_2044 (4988bp)
		This contig is unaligned. (4988 bp)
		Unaligned bases: 4988 total: 1030917

CONTIG: contig-1708_109_0_2045 (109bp)
		This contig is unaligned. (109 bp)
		Unaligned bases: 109 total: 1031026

CONTIG: contig-5410_101_0_2046 (101bp)
		This contig is unaligned. (101 bp)
		Unaligned bases: 101 total: 1031127

CONTIG: contig-5007_101_0_2047 (101bp)
		This contig is unaligned. (101 bp)
		Unaligned bases: 101 total: 1031228

CONTIG: contig-5956_106_0_2048 (106bp)
		This contig is unaligned. (106 bp)
		Unaligned bases: 106 total: 1031334

CONTIG: contig-3007_573_0_2049 (573bp)
		This contig is unaligned. (573 bp)
		Unaligned bases: 573 total: 1031907

CONTIG: contig-2001_101_0_2050 (101bp)
		This contig is unaligned. (101 bp)
		Unaligned bases: 101 total: 1032008

CONTIG: contig-6377_101_0_2051 (101bp)
		This contig is unaligned. (101 bp)
		Unaligned bases: 101 total: 1032109

CONTIG: contig-2856_119_0_2052 (119bp)
		This contig is unaligned. (119 bp)
		Unaligned bases: 119 total: 1032228

CONTIG: contig-2341_101_0_2053 (101bp)
		This contig is unaligned. (101 bp)
		Unaligned bases: 101 total: 1032329

CONTIG: contig-6157_103_0_2054 (103bp)
Best alignment score: 102.0 (LEN: 103, IDY: 99.03)
		This contig has 3 significant alignments. [An ambiguously mapped contig]
		Using only first of these alignment (option --ambiguity-usage is set to "one"):
			Alignment: 10920 11022 | 1 103 | 103 103 | 99.03 | seq_3 contig-6157_103_0_2054
			Skipping alignment 35833 35935 | 1 103 | 103 103 | 98.06 | seq_2 contig-6157_103_0_2054
			Skipping alignment 5715 5817 | 103 1 | 103 103 | 98.06 | seq_3 contig-6157_103_0_2054

CONTIG: contig-1367_101_0_2055 (101bp)
		This contig is unaligned. (101 bp)
		Unaligned bases: 101 total: 1032430

CONTIG: contig-4844_101_0_2056 (101bp)
		This contig is unaligned. (101 bp)
		Unaligned bases: 101 total: 1032531

CONTIG: contig-2428_105_0_2057 (105bp)
		This contig is unaligned. (105 bp)
		Unaligned bases: 105 total: 1032636

CONTIG: contig-5736_101_0_2058 (101bp)
		This contig is unaligned. (101 bp)
		Unaligned bases: 101 total: 1032737

CONTIG: contig-3259_281_0_2059 (281bp)
		This contig is unaligned. (281 bp)
		Unaligned bases: 281 total: 1033018

CONTIG: contig-1627_105_0_2060 (105bp)
		This contig is unaligned. (105 bp)
		Unaligned bases: 105 total: 1033123

CONTIG: contig-4371_102_0_2061 (102bp)
		This contig is unaligned. (102 bp)
		Unaligned bases: 102 total: 1033225

CONTIG: contig-6194_101_0_2062 (101bp)
		This contig is unaligned. (101 bp)
		Unaligned bases: 101 total: 1033326

CONTIG: contig-5114_101_0_2063 (101bp)
		This contig is unaligned. (101 bp)
		Unaligned bases: 101 total: 1033427

CONTIG: contig-3778_102_0_2064 (102bp)
		This contig is unaligned. (102 bp)
		Unaligned bases: 102 total: 1033529

CONTIG: contig-4124_101_0_2065 (101bp)
		This contig is unaligned. (101 bp)
		Unaligned bases: 101 total: 1033630

CONTIG: contig-5001_1560_0_2066 (1560bp)
		This contig is unaligned. (1560 bp)
		Unaligned bases: 1560 total: 1035190

CONTIG: contig-3037_101_0_2067 (101bp)
		This contig is unaligned. (101 bp)
		Unaligned bases: 101 total: 1035291

CONTIG: contig-4105_2670_0_2068 (2670bp)
		This contig is unaligned. (2670 bp)
		Unaligned bases: 2670 total: 1037961

CONTIG: contig-2195_161_0_2069 (161bp)
		This contig is unaligned. (161 bp)
		Unaligned bases: 161 total: 1038122

CONTIG: contig-510_101_0_2070 (101bp)
		This contig is unaligned. (101 bp)
		Unaligned bases: 101 total: 1038223

CONTIG: contig-4685_101_0_2071 (101bp)
		This contig is unaligned. (101 bp)
		Unaligned bases: 101 total: 1038324

CONTIG: contig-6481_101_0_2072 (101bp)
		This contig is unaligned. (101 bp)
		Unaligned bases: 101 total: 1038425

CONTIG: contig-5900_101_0_2073 (101bp)
		This contig is unaligned. (101 bp)
		Unaligned bases: 101 total: 1038526

CONTIG: contig-5495_101_0_2074 (101bp)
		This contig is unaligned. (101 bp)
		Unaligned bases: 101 total: 1038627

CONTIG: contig-2047_101_0_2075 (101bp)
		This contig is unaligned. (101 bp)
		Unaligned bases: 101 total: 1038728

CONTIG: contig-4096_101_0_2076 (101bp)
		This contig is unaligned. (101 bp)
		Unaligned bases: 101 total: 1038829

CONTIG: contig-3922_2021_0_2077 (2021bp)
		This contig is unaligned. (2021 bp)
		Unaligned bases: 2021 total: 1040850

CONTIG: contig-5281_101_0_2078 (101bp)
		This contig is unaligned. (101 bp)
		Unaligned bases: 101 total: 1040951

CONTIG: contig-2012_101_0_2079 (101bp)
		This contig is unaligned. (101 bp)
		Unaligned bases: 101 total: 1041052

CONTIG: contig-3138_269_0_2080 (269bp)
		This contig is unaligned. (269 bp)
		Unaligned bases: 269 total: 1041321

CONTIG: contig-5443_101_0_2081 (101bp)
		This contig is unaligned. (101 bp)
		Unaligned bases: 101 total: 1041422

CONTIG: contig-3691_114_0_2082 (114bp)
		This contig is unaligned. (114 bp)
		Unaligned bases: 114 total: 1041536

CONTIG: contig-3988_102_0_2083 (102bp)
		This contig is unaligned. (102 bp)
		Unaligned bases: 102 total: 1041638

CONTIG: contig-5087_101_0_2084 (101bp)
		This contig is unaligned. (101 bp)
		Unaligned bases: 101 total: 1041739

CONTIG: contig-4006_101_0_2085 (101bp)
		This contig is unaligned. (101 bp)
		Unaligned bases: 101 total: 1041840

CONTIG: contig-6342_101_0_2086 (101bp)
		This contig is unaligned. (101 bp)
		Unaligned bases: 101 total: 1041941

CONTIG: contig-6620_101_0_2087 (101bp)
		This contig is unaligned. (101 bp)
		Unaligned bases: 101 total: 1042042

CONTIG: contig-1375_137_0_2088 (137bp)
		This contig is unaligned. (137 bp)
		Unaligned bases: 137 total: 1042179

CONTIG: contig-2897_102_0_2089 (102bp)
		This contig is unaligned. (102 bp)
		Unaligned bases: 102 total: 1042281

CONTIG: contig-1108_101_0_2090 (101bp)
		This contig is unaligned. (101 bp)
		Unaligned bases: 101 total: 1042382

CONTIG: contig-4436_112_0_2091 (112bp)
		This contig is unaligned. (112 bp)
		Unaligned bases: 112 total: 1042494

CONTIG: contig-4708_101_0_2092 (101bp)
		This contig is unaligned. (101 bp)
		Unaligned bases: 101 total: 1042595

CONTIG: contig-2938_1224_0_2093 (1224bp)
		This contig is unaligned. (1224 bp)
		Unaligned bases: 1224 total: 1043819

CONTIG: contig-4125_4381_0_2094 (4381bp)
		This contig is unaligned. (4381 bp)
		Unaligned bases: 4381 total: 1048200

CONTIG: contig-6230_101_0_2095 (101bp)
		This contig is unaligned. (101 bp)
		Unaligned bases: 101 total: 1048301

CONTIG: contig-3493_143_0_2096 (143bp)
		This contig is unaligned. (143 bp)
		Unaligned bases: 143 total: 1048444

CONTIG: contig-1130_101_0_2097 (101bp)
		This contig is unaligned. (101 bp)
		Unaligned bases: 101 total: 1048545

CONTIG: contig-2946_102_0_2098 (102bp)
		This contig is unaligned. (102 bp)
		Unaligned bases: 102 total: 1048647

CONTIG: contig-1027_266_0_2099 (266bp)
		This contig is unaligned. (266 bp)
		Unaligned bases: 266 total: 1048913

CONTIG: contig-1555_101_0_2100 (101bp)
		This contig is unaligned. (101 bp)
		Unaligned bases: 101 total: 1049014

CONTIG: contig-4777_104_0_2101 (104bp)
		This contig is unaligned. (104 bp)
		Unaligned bases: 104 total: 1049118

CONTIG: contig-2809_101_0_2102 (101bp)
		This contig is unaligned. (101 bp)
		Unaligned bases: 101 total: 1049219

CONTIG: contig-5779_107_0_2103 (107bp)
		This contig is unaligned. (107 bp)
		Unaligned bases: 107 total: 1049326

CONTIG: contig-4382_101_0_2104 (101bp)
		This contig is unaligned. (101 bp)
		Unaligned bases: 101 total: 1049427

CONTIG: contig-2831_109_0_2105 (109bp)
		This contig is unaligned. (109 bp)
		Unaligned bases: 109 total: 1049536

CONTIG: contig-841_1203_0_2106 (1203bp)
		This contig is unaligned. (1203 bp)
		Unaligned bases: 1203 total: 1050739

CONTIG: contig-1619_101_0_2107 (101bp)
		This contig is unaligned. (101 bp)
		Unaligned bases: 101 total: 1050840

CONTIG: contig-3866_101_0_2108 (101bp)
		This contig is unaligned. (101 bp)
		Unaligned bases: 101 total: 1050941

CONTIG: contig-2366_108_0_2109 (108bp)
		This contig is unaligned. (108 bp)
		Unaligned bases: 108 total: 1051049

CONTIG: contig-5153_101_0_2110 (101bp)
		This contig is unaligned. (101 bp)
		Unaligned bases: 101 total: 1051150

CONTIG: contig-6136_101_0_2111 (101bp)
		This contig is unaligned. (101 bp)
		Unaligned bases: 101 total: 1051251

CONTIG: contig-2591_105_0_2112 (105bp)
		This contig is unaligned. (105 bp)
		Unaligned bases: 105 total: 1051356

CONTIG: contig-5857_101_0_2113 (101bp)
		This contig is unaligned. (101 bp)
		Unaligned bases: 101 total: 1051457

CONTIG: contig-3595_106_0_2114 (106bp)
		This contig is unaligned. (106 bp)
		Unaligned bases: 106 total: 1051563

CONTIG: contig-1904_101_0_2115 (101bp)
		This contig is unaligned. (101 bp)
		Unaligned bases: 101 total: 1051664

CONTIG: contig-5313_729_0_2116 (729bp)
		This contig is unaligned. (729 bp)
		Unaligned bases: 729 total: 1052393

CONTIG: contig-2952_102_0_2117 (102bp)
		This contig is unaligned. (102 bp)
		Unaligned bases: 102 total: 1052495

CONTIG: contig-6306_1194_0_2118 (1194bp)
		This contig is unaligned. (1194 bp)
		Unaligned bases: 1194 total: 1053689

CONTIG: contig-3427_722_0_2119 (722bp)
		This contig is unaligned. (722 bp)
		Unaligned bases: 722 total: 1054411

CONTIG: contig-2141_102_0_2120 (102bp)
Best alignment score: 101.0 (LEN: 102, IDY: 99.02)
		This contig has 5 significant alignments. [An ambiguously mapped contig]
		Using only first of these alignment (option --ambiguity-usage is set to "one"):
			Alignment: 9661 9762 | 102 1 | 102 102 | 99.02 | seq_3 contig-2141_102_0_2120
			Skipping alignment 12500 12601 | 102 1 | 102 102 | 99.02 | seq_3 contig-2141_102_0_2120
			Skipping alignment 7081 7182 | 1 102 | 102 102 | 98.04 | seq_3 contig-2141_102_0_2120
			Skipping alignment 33821 33922 | 102 1 | 102 102 | 98.04 | seq_2 contig-2141_102_0_2120
			Skipping alignment 38255 38356 | 102 1 | 102 102 | 98.04 | seq_2 contig-2141_102_0_2120

CONTIG: contig-3600_104_0_2121 (104bp)
		This contig is unaligned. (104 bp)
		Unaligned bases: 104 total: 1054515

CONTIG: contig-3283_1126_0_2122 (1126bp)
		This contig is unaligned. (1126 bp)
		Unaligned bases: 1126 total: 1055641

CONTIG: contig-1312_101_0_2123 (101bp)
		This contig is unaligned. (101 bp)
		Unaligned bases: 101 total: 1055742

CONTIG: contig-516_101_0_2124 (101bp)
		This contig is unaligned. (101 bp)
		Unaligned bases: 101 total: 1055843

CONTIG: contig-5587_103_0_2125 (103bp)
		This contig is unaligned. (103 bp)
		Unaligned bases: 103 total: 1055946

CONTIG: contig-3114_101_0_2126 (101bp)
		This contig is unaligned. (101 bp)
		Unaligned bases: 101 total: 1056047

CONTIG: contig-1080_101_0_2127 (101bp)
		This contig is unaligned. (101 bp)
		Unaligned bases: 101 total: 1056148

CONTIG: contig-3526_162_0_2128 (162bp)
		This contig is unaligned. (162 bp)
		Unaligned bases: 162 total: 1056310

CONTIG: contig-1190_1321_0_2129 (1321bp)
		This contig is unaligned. (1321 bp)
		Unaligned bases: 1321 total: 1057631

CONTIG: contig-3094_101_0_2130 (101bp)
		This contig is unaligned. (101 bp)
		Unaligned bases: 101 total: 1057732

CONTIG: contig-608_1219_0_2131 (1219bp)
		This contig is unaligned. (1219 bp)
		Unaligned bases: 1219 total: 1058951

CONTIG: contig-869_107_0_2132 (107bp)
Best alignment score: 106.0 (LEN: 107, IDY: 99.07)
		Skipping these alignments as insignificant (option --ambiguity-score is set to "0.99"):
			Skipping alignment 7094 7199 | 2 107 | 106 106 | 98.11 | seq_3 contig-869_107_0_2132
		This contig has 4 significant alignments. [An ambiguously mapped contig]
		Using only first of these alignment (option --ambiguity-usage is set to "one"):
			Alignment: 9644 9750 | 107 1 | 107 107 | 99.07 | seq_3 contig-869_107_0_2132
			Skipping alignment 12483 12589 | 107 1 | 107 107 | 99.07 | seq_3 contig-869_107_0_2132
			Skipping alignment 1680285 1680391 | 1 107 | 107 107 | 98.13 | seq_1 contig-869_107_0_2132
			Skipping alignment 26466 26572 | 107 1 | 107 107 | 98.13 | seq_2 contig-869_107_0_2132

CONTIG: contig-2303_102_0_2133 (102bp)
Best alignment score: 99.0 (LEN: 99, IDY: 100.00)
		Skipping these alignments as insignificant (option --ambiguity-score is set to "0.99"):
			Skipping alignment 5715 5813 | 1 99 | 99 99 | 98.99 | seq_3 contig-2303_102_0_2133
			Skipping alignment 35837 35935 | 99 1 | 99 99 | 98.99 | seq_2 contig-2303_102_0_2133
		One align captures most of this contig: 10924 11022 | 99 1 | 99 99 | 100.0 | seq_3 contig-2303_102_0_2133

CONTIG: contig-2352_135_0_2134 (135bp)
		This contig is unaligned. (135 bp)
		Unaligned bases: 135 total: 1059086

CONTIG: contig-1828_103_0_2135 (103bp)
		This contig is unaligned. (103 bp)
		Unaligned bases: 103 total: 1059189

CONTIG: contig-991_155_0_2136 (155bp)
		This contig is unaligned. (155 bp)
		Unaligned bases: 155 total: 1059344

CONTIG: contig-3604_105_0_2137 (105bp)
		This contig is unaligned. (105 bp)
		Unaligned bases: 105 total: 1059449

CONTIG: contig-1692_126_0_2138 (126bp)
		This contig is unaligned. (126 bp)
		Unaligned bases: 126 total: 1059575

CONTIG: contig-5747_101_0_2139 (101bp)
		This contig is unaligned. (101 bp)
		Unaligned bases: 101 total: 1059676

CONTIG: contig-4403_139_0_2140 (139bp)
		This contig is unaligned. (139 bp)
		Unaligned bases: 139 total: 1059815

CONTIG: contig-5275_101_0_2141 (101bp)
Best alignment score: 87.0 (LEN: 87, IDY: 100.00)
			Skipping redundant alignments after choosing the best set of alignments
		Skipping redundant alignment 10910 10996 | 87 1 | 87 87 | 100.0 | seq_3 contig-5275_101_0_2141
		Skipping redundant alignment 35823 35909 | 87 1 | 87 87 | 100.0 | seq_2 contig-5275_101_0_2141
		This contig has several significant sets of alignments. [An ambiguously mapped contig]
		Using only the very best set (option --ambiguity-usage is set to "one").
			The best set is below. Score: 87.0, number of alignments: 1, unaligned bases: 14
		Alignment: 5741 5827 | 1 87 | 87 87 | 100.0 | seq_3 contig-5275_101_0_2141

CONTIG: contig-4090_101_0_2142 (101bp)
		This contig is unaligned. (101 bp)
		Unaligned bases: 101 total: 1059916

CONTIG: contig-1899_101_0_2143 (101bp)
		This contig is unaligned. (101 bp)
		Unaligned bases: 101 total: 1060017

CONTIG: contig-2226_101_0_2144 (101bp)
		This contig is unaligned. (101 bp)
		Unaligned bases: 101 total: 1060118

CONTIG: contig-6346_101_0_2145 (101bp)
		This contig is unaligned. (101 bp)
		Unaligned bases: 101 total: 1060219

CONTIG: contig-679_101_0_2146 (101bp)
Best alignment score: 100.0 (LEN: 101, IDY: 99.01)
		Skipping these alignments as insignificant (option --ambiguity-score is set to "0.99"):
			Skipping alignment 33619 33719 | 1 101 | 101 101 | 97.03 | seq_2 contig-679_101_0_2146
			Skipping alignment 38053 38153 | 1 101 | 101 101 | 97.03 | seq_2 contig-679_101_0_2146
		This contig has 5 significant alignments. [An ambiguously mapped contig]
		Using only first of these alignment (option --ambiguity-usage is set to "one"):
			Alignment: 26281 26381 | 1 101 | 101 101 | 99.01 | seq_2 contig-679_101_0_2146
			Skipping alignment 9459 9559 | 1 101 | 101 101 | 99.01 | seq_3 contig-679_101_0_2146
			Skipping alignment 12298 12398 | 1 101 | 101 101 | 99.01 | seq_3 contig-679_101_0_2146
			Skipping alignment 1680476 1680576 | 101 1 | 101 101 | 99.01 | seq_1 contig-679_101_0_2146
			Skipping alignment 1706462 1706562 | 101 1 | 101 101 | 98.02 | seq_1 contig-679_101_0_2146

CONTIG: contig-3645_114_0_2147 (114bp)
		This contig is unaligned. (114 bp)
		Unaligned bases: 114 total: 1060333

CONTIG: contig-5840_129_0_2148 (129bp)
		This contig is unaligned. (129 bp)
		Unaligned bases: 129 total: 1060462

CONTIG: contig-968_2486_0_2149 (2486bp)
		This contig is unaligned. (2486 bp)
		Unaligned bases: 2486 total: 1062948

CONTIG: contig-404_104_0_2150 (104bp)
		This contig is unaligned. (104 bp)
		Unaligned bases: 104 total: 1063052

CONTIG: contig-4466_109_0_2151 (109bp)
		This contig is unaligned. (109 bp)
		Unaligned bases: 109 total: 1063161

CONTIG: contig-3641_101_0_2152 (101bp)
		This contig is unaligned. (101 bp)
		Unaligned bases: 101 total: 1063262

CONTIG: contig-324_107_0_2153 (107bp)
		This contig is unaligned. (107 bp)
		Unaligned bases: 107 total: 1063369

CONTIG: contig-5748_101_0_2154 (101bp)
		This contig is unaligned. (101 bp)
		Unaligned bases: 101 total: 1063470

CONTIG: contig-3625_108_0_2155 (108bp)
		This contig is unaligned. (108 bp)
		Unaligned bases: 108 total: 1063578

CONTIG: contig-4916_130_0_2156 (130bp)
		This contig is unaligned. (130 bp)
		Unaligned bases: 130 total: 1063708

CONTIG: contig-6227_102_0_2157 (102bp)
		This contig is unaligned. (102 bp)
		Unaligned bases: 102 total: 1063810

CONTIG: contig-3344_146_0_2158 (146bp)
		This contig is unaligned. (146 bp)
		Unaligned bases: 146 total: 1063956

CONTIG: contig-4525_157_0_2159 (157bp)
		This contig is unaligned. (157 bp)
		Unaligned bases: 157 total: 1064113

CONTIG: contig-5821_172_0_2160 (172bp)
		This contig is unaligned. (172 bp)
		Unaligned bases: 172 total: 1064285

CONTIG: contig-4128_225_0_2161 (225bp)
		This contig is unaligned. (225 bp)
		Unaligned bases: 225 total: 1064510

CONTIG: contig-1737_365_0_2162 (365bp)
		This contig is unaligned. (365 bp)
		Unaligned bases: 365 total: 1064875

CONTIG: contig-5518_102_0_2163 (102bp)
		This contig is unaligned. (102 bp)
		Unaligned bases: 102 total: 1064977

CONTIG: contig-2319_101_0_2164 (101bp)
		This contig is unaligned. (101 bp)
		Unaligned bases: 101 total: 1065078

CONTIG: contig-1141_1603_0_2165 (1603bp)
		This contig is unaligned. (1603 bp)
		Unaligned bases: 1603 total: 1066681

CONTIG: contig-1418_140_0_2166 (140bp)
		This contig is unaligned. (140 bp)
		Unaligned bases: 140 total: 1066821

CONTIG: contig-2083_101_0_2167 (101bp)
		This contig is unaligned. (101 bp)
		Unaligned bases: 101 total: 1066922

CONTIG: contig-3335_101_0_2168 (101bp)
		This contig is unaligned. (101 bp)
		Unaligned bases: 101 total: 1067023

CONTIG: contig-413_101_0_2169 (101bp)
		This contig is unaligned. (101 bp)
		Unaligned bases: 101 total: 1067124

CONTIG: contig-5046_2293_0_2170 (2293bp)
		This contig is unaligned. (2293 bp)
		Unaligned bases: 2293 total: 1069417

CONTIG: contig-2976_101_0_2171 (101bp)
		This contig is unaligned. (101 bp)
		Unaligned bases: 101 total: 1069518

CONTIG: contig-1744_101_0_2172 (101bp)
		This contig is unaligned. (101 bp)
		Unaligned bases: 101 total: 1069619

CONTIG: contig-3610_101_0_2173 (101bp)
		This contig is unaligned. (101 bp)
		Unaligned bases: 101 total: 1069720

CONTIG: contig-684_111_0_2174 (111bp)
		This contig is unaligned. (111 bp)
		Unaligned bases: 111 total: 1069831

CONTIG: contig-5158_398_0_2175 (398bp)
		This contig is unaligned. (398 bp)
		Unaligned bases: 398 total: 1070229

CONTIG: contig-3540_104_0_2176 (104bp)
		This contig is unaligned. (104 bp)
		Unaligned bases: 104 total: 1070333

CONTIG: contig-2566_101_0_2177 (101bp)
		This contig is unaligned. (101 bp)
		Unaligned bases: 101 total: 1070434

CONTIG: contig-977_342_0_2178 (342bp)
		This contig is unaligned. (342 bp)
		Unaligned bases: 342 total: 1070776

CONTIG: contig-1276_135_0_2179 (135bp)
		This contig is unaligned. (135 bp)
		Unaligned bases: 135 total: 1070911

CONTIG: contig-5686_293_0_2180 (293bp)
		This contig is unaligned. (293 bp)
		Unaligned bases: 293 total: 1071204

CONTIG: contig-4641_101_0_2181 (101bp)
		This contig is unaligned. (101 bp)
		Unaligned bases: 101 total: 1071305

CONTIG: contig-1382_131_0_2182 (131bp)
		This contig is unaligned. (131 bp)
		Unaligned bases: 131 total: 1071436

CONTIG: contig-4204_101_0_2183 (101bp)
		This contig is unaligned. (101 bp)
		Unaligned bases: 101 total: 1071537

CONTIG: contig-6712_101_0_2184 (101bp)
		This contig is unaligned. (101 bp)
		Unaligned bases: 101 total: 1071638

CONTIG: contig-3916_165_0_2185 (165bp)
		This contig is unaligned. (165 bp)
		Unaligned bases: 165 total: 1071803

CONTIG: contig-5049_134_0_2186 (134bp)
Best alignment score: 133.0 (LEN: 134, IDY: 99.25)
		Skipping these alignments as insignificant (option --ambiguity-score is set to "0.99"):
			Skipping alignment 7501 7634 | 1 134 | 134 134 | 97.76 | seq_3 contig-5049_134_0_2186
		This contig has 6 significant alignments. [An ambiguously mapped contig]
		Using only first of these alignment (option --ambiguity-usage is set to "one"):
			Alignment: 1680693 1680826 | 1 134 | 134 134 | 99.25 | seq_1 contig-5049_134_0_2186
			Skipping alignment 1706679 1706812 | 1 134 | 134 134 | 99.25 | seq_1 contig-5049_134_0_2186
			Skipping alignment 9209 9342 | 134 1 | 134 134 | 99.25 | seq_3 contig-5049_134_0_2186
			Skipping alignment 12048 12181 | 134 1 | 134 134 | 99.25 | seq_3 contig-5049_134_0_2186
			Skipping alignment 33369 33502 | 134 1 | 134 134 | 99.25 | seq_2 contig-5049_134_0_2186
			Skipping alignment 37803 37936 | 134 1 | 134 134 | 99.25 | seq_2 contig-5049_134_0_2186

CONTIG: contig-2595_102_0_2187 (102bp)
		This contig is unaligned. (102 bp)
		Unaligned bases: 102 total: 1071905

CONTIG: contig-154_2445_0_2188 (2445bp)
		This contig is unaligned. (2445 bp)
		Unaligned bases: 2445 total: 1074350

CONTIG: contig-1867_101_0_2189 (101bp)
		This contig is unaligned. (101 bp)
		Unaligned bases: 101 total: 1074451

CONTIG: contig-1772_101_0_2190 (101bp)
		This contig is unaligned. (101 bp)
		Unaligned bases: 101 total: 1074552

CONTIG: contig-4746_101_0_2191 (101bp)
		This contig is unaligned. (101 bp)
		Unaligned bases: 101 total: 1074653

CONTIG: contig-1092_101_0_2192 (101bp)
		This contig is unaligned. (101 bp)
		Unaligned bases: 101 total: 1074754

CONTIG: contig-4648_3938_0_2193 (3938bp)
		This contig is unaligned. (3938 bp)
		Unaligned bases: 3938 total: 1078692

CONTIG: contig-5737_115_0_2194 (115bp)
		This contig is unaligned. (115 bp)
		Unaligned bases: 115 total: 1078807

CONTIG: contig-2497_102_0_2195 (102bp)
		This contig is unaligned. (102 bp)
		Unaligned bases: 102 total: 1078909

CONTIG: contig-67_102_0_2196 (102bp)
		This contig is unaligned. (102 bp)
		Unaligned bases: 102 total: 1079011

CONTIG: contig-3686_106_0_2197 (106bp)
		This contig is unaligned. (106 bp)
		Unaligned bases: 106 total: 1079117

CONTIG: contig-6587_101_0_2198 (101bp)
		This contig is unaligned. (101 bp)
		Unaligned bases: 101 total: 1079218

CONTIG: contig-6758_102_0_2199 (102bp)
		This contig is unaligned. (102 bp)
		Unaligned bases: 102 total: 1079320

CONTIG: contig-280_105_0_2200 (105bp)
		This contig is unaligned. (105 bp)
		Unaligned bases: 105 total: 1079425

CONTIG: contig-6318_101_0_2201 (101bp)
		This contig is unaligned. (101 bp)
		Unaligned bases: 101 total: 1079526

CONTIG: contig-5884_102_0_2202 (102bp)
		This contig is unaligned. (102 bp)
		Unaligned bases: 102 total: 1079628

CONTIG: contig-3547_101_0_2203 (101bp)
		This contig is unaligned. (101 bp)
		Unaligned bases: 101 total: 1079729

CONTIG: contig-3374_104_0_2204 (104bp)
		This contig is unaligned. (104 bp)
		Unaligned bases: 104 total: 1079833

CONTIG: contig-1425_681_0_2205 (681bp)
		This contig is unaligned. (681 bp)
		Unaligned bases: 681 total: 1080514

CONTIG: contig-4919_2433_0_2206 (2433bp)
		This contig is unaligned. (2433 bp)
		Unaligned bases: 2433 total: 1082947

CONTIG: contig-4585_772_0_2207 (772bp)
		This contig is unaligned. (772 bp)
		Unaligned bases: 772 total: 1083719

CONTIG: contig-2541_3133_0_2208 (3133bp)
		This contig is unaligned. (3133 bp)
		Unaligned bases: 3133 total: 1086852

CONTIG: contig-6333_130_0_2209 (130bp)
		This contig is unaligned. (130 bp)
		Unaligned bases: 130 total: 1086982

CONTIG: contig-4391_1334_0_2210 (1334bp)
		This contig is unaligned. (1334 bp)
		Unaligned bases: 1334 total: 1088316

CONTIG: contig-5427_101_0_2211 (101bp)
		This contig is unaligned. (101 bp)
		Unaligned bases: 101 total: 1088417

CONTIG: contig-3707_3373_0_2212 (3373bp)
		This contig is unaligned. (3373 bp)
		Unaligned bases: 3373 total: 1091790

CONTIG: contig-5546_101_0_2213 (101bp)
		This contig is unaligned. (101 bp)
		Unaligned bases: 101 total: 1091891

CONTIG: contig-1819_298_0_2214 (298bp)
		This contig is unaligned. (298 bp)
		Unaligned bases: 298 total: 1092189

CONTIG: contig-1943_1155_0_2215 (1155bp)
		This contig is unaligned. (1155 bp)
		Unaligned bases: 1155 total: 1093344

CONTIG: contig-3079_144_0_2216 (144bp)
		This contig is unaligned. (144 bp)
		Unaligned bases: 144 total: 1093488

CONTIG: contig-1060_206_0_2217 (206bp)
		This contig is unaligned. (206 bp)
		Unaligned bases: 206 total: 1093694

CONTIG: contig-3581_111_0_2218 (111bp)
		This contig is unaligned. (111 bp)
		Unaligned bases: 111 total: 1093805

CONTIG: contig-1975_149_0_2219 (149bp)
		This contig is unaligned. (149 bp)
		Unaligned bases: 149 total: 1093954

CONTIG: contig-3263_101_0_2220 (101bp)
Best alignment score: 98.0 (LEN: 101, IDY: 97.06)
		One align captures most of this contig: 10962 11063 | 101 1 | 102 101 | 97.06 | seq_3 contig-3263_101_0_2220

CONTIG: contig-2968_101_0_2221 (101bp)
		This contig is unaligned. (101 bp)
		Unaligned bases: 101 total: 1094055

CONTIG: contig-5409_101_0_2222 (101bp)
		This contig is unaligned. (101 bp)
		Unaligned bases: 101 total: 1094156

CONTIG: contig-118_1319_0_2223 (1319bp)
		This contig is unaligned. (1319 bp)
		Unaligned bases: 1319 total: 1095475

CONTIG: contig-1596_101_0_2224 (101bp)
		This contig is unaligned. (101 bp)
		Unaligned bases: 101 total: 1095576

CONTIG: contig-525_101_0_2225 (101bp)
		This contig is unaligned. (101 bp)
		Unaligned bases: 101 total: 1095677

CONTIG: contig-1839_133_0_2226 (133bp)
		This contig is unaligned. (133 bp)
		Unaligned bases: 133 total: 1095810

CONTIG: contig-1056_1121_0_2227 (1121bp)
		This contig is unaligned. (1121 bp)
		Unaligned bases: 1121 total: 1096931

CONTIG: contig-3389_4105_0_2228 (4105bp)
		This contig is unaligned. (4105 bp)
		Unaligned bases: 4105 total: 1101036

CONTIG: contig-3421_140_0_2229 (140bp)
		This contig is unaligned. (140 bp)
		Unaligned bases: 140 total: 1101176

CONTIG: contig-4015_2020_0_2230 (2020bp)
		This contig is unaligned. (2020 bp)
		Unaligned bases: 2020 total: 1103196

CONTIG: contig-652_101_0_2231 (101bp)
		This contig is unaligned. (101 bp)
		Unaligned bases: 101 total: 1103297

CONTIG: contig-6438_109_0_2232 (109bp)
		This contig is unaligned. (109 bp)
		Unaligned bases: 109 total: 1103406

CONTIG: contig-1680_5141_0_2233 (5141bp)
		This contig is unaligned. (5141 bp)
		Unaligned bases: 5141 total: 1108547

CONTIG: contig-2671_101_0_2234 (101bp)
		This contig is unaligned. (101 bp)
		Unaligned bases: 101 total: 1108648

CONTIG: contig-2926_101_0_2235 (101bp)
		This contig is unaligned. (101 bp)
		Unaligned bases: 101 total: 1108749

CONTIG: contig-1189_395_0_2236 (395bp)
		This contig is unaligned. (395 bp)
		Unaligned bases: 395 total: 1109144

CONTIG: contig-1993_5365_0_2237 (5365bp)
		This contig is unaligned. (5365 bp)
		Unaligned bases: 5365 total: 1114509

CONTIG: contig-4302_147_0_2238 (147bp)
		This contig is unaligned. (147 bp)
		Unaligned bases: 147 total: 1114656

CONTIG: contig-2265_101_0_2239 (101bp)
		This contig is unaligned. (101 bp)
		Unaligned bases: 101 total: 1114757

CONTIG: contig-6442_101_0_2240 (101bp)
		This contig is unaligned. (101 bp)
		Unaligned bases: 101 total: 1114858

CONTIG: contig-5491_101_0_2241 (101bp)
		This contig is unaligned. (101 bp)
		Unaligned bases: 101 total: 1114959

CONTIG: contig-4203_148_0_2242 (148bp)
		This contig is unaligned. (148 bp)
		Unaligned bases: 148 total: 1115107

CONTIG: contig-2913_149_0_2243 (149bp)
		This contig is unaligned. (149 bp)
		Unaligned bases: 149 total: 1115256

CONTIG: contig-3058_101_0_2244 (101bp)
		This contig is unaligned. (101 bp)
		Unaligned bases: 101 total: 1115357

CONTIG: contig-4789_681_0_2245 (681bp)
		This contig is unaligned. (681 bp)
		Unaligned bases: 681 total: 1116038

CONTIG: contig-924_101_0_2246 (101bp)
		This contig is unaligned. (101 bp)
		Unaligned bases: 101 total: 1116139

CONTIG: contig-5274_101_0_2247 (101bp)
		This contig is unaligned. (101 bp)
		Unaligned bases: 101 total: 1116240

CONTIG: contig-3018_142_0_2248 (142bp)
		This contig is unaligned. (142 bp)
		Unaligned bases: 142 total: 1116382

CONTIG: contig-2716_101_0_2249 (101bp)
		This contig is unaligned. (101 bp)
		Unaligned bases: 101 total: 1116483

CONTIG: contig-6262_110_0_2250 (110bp)
		This contig is unaligned. (110 bp)
		Unaligned bases: 110 total: 1116593

CONTIG: contig-2867_433_0_2251 (433bp)
		This contig is unaligned. (433 bp)
		Unaligned bases: 433 total: 1117026

CONTIG: contig-6209_101_0_2252 (101bp)
		This contig is unaligned. (101 bp)
		Unaligned bases: 101 total: 1117127

CONTIG: contig-2037_149_0_2253 (149bp)
		This contig is unaligned. (149 bp)
		Unaligned bases: 149 total: 1117276

CONTIG: contig-3133_103_0_2254 (103bp)
		This contig is unaligned. (103 bp)
		Unaligned bases: 103 total: 1117379

CONTIG: contig-971_102_0_2255 (102bp)
		This contig is unaligned. (102 bp)
		Unaligned bases: 102 total: 1117481

CONTIG: contig-2895_101_0_2256 (101bp)
		This contig is unaligned. (101 bp)
		Unaligned bases: 101 total: 1117582

CONTIG: contig-6109_157_0_2257 (157bp)
		This contig is unaligned. (157 bp)
		Unaligned bases: 157 total: 1117739

CONTIG: contig-6636_101_0_2258 (101bp)
		This contig is unaligned. (101 bp)
		Unaligned bases: 101 total: 1117840

CONTIG: contig-3082_101_0_2259 (101bp)
		This contig is unaligned. (101 bp)
		Unaligned bases: 101 total: 1117941

CONTIG: contig-5976_101_0_2260 (101bp)
		This contig is unaligned. (101 bp)
		Unaligned bases: 101 total: 1118042

CONTIG: contig-4798_101_0_2261 (101bp)
		This contig is unaligned. (101 bp)
		Unaligned bases: 101 total: 1118143

CONTIG: contig-1260_101_0_2262 (101bp)
		This contig is unaligned. (101 bp)
		Unaligned bases: 101 total: 1118244

CONTIG: contig-4998_106_0_2263 (106bp)
		This contig is unaligned. (106 bp)
		Unaligned bases: 106 total: 1118350

CONTIG: contig-3194_102_0_2264 (102bp)
		This contig is unaligned. (102 bp)
		Unaligned bases: 102 total: 1118452

CONTIG: contig-2156_101_0_2265 (101bp)
		This contig is unaligned. (101 bp)
		Unaligned bases: 101 total: 1118553

CONTIG: contig-4756_452_0_2266 (452bp)
		This contig is unaligned. (452 bp)
		Unaligned bases: 452 total: 1119005

CONTIG: contig-6642_240_0_2267 (240bp)
Best alignment score: 77.0 (LEN: 79, IDY: 97.47)
			The best set is below. Score: 77.0, number of alignments: 1, unaligned bases: 161
		Alignment: 25017 25095 | 228 150 | 79 79 | 97.47 | seq_1 contig-6642_240_0_2267

CONTIG: contig-1494_101_0_2268 (101bp)
		This contig is unaligned. (101 bp)
		Unaligned bases: 101 total: 1119106

CONTIG: contig-1626_103_0_2269 (103bp)
		This contig is unaligned. (103 bp)
		Unaligned bases: 103 total: 1119209

CONTIG: contig-3938_101_0_2270 (101bp)
		This contig is unaligned. (101 bp)
		Unaligned bases: 101 total: 1119310

CONTIG: contig-5431_113_0_2271 (113bp)
		This contig is unaligned. (113 bp)
		Unaligned bases: 113 total: 1119423

CONTIG: contig-3212_101_0_2272 (101bp)
		This contig is unaligned. (101 bp)
		Unaligned bases: 101 total: 1119524

CONTIG: contig-2181_678_0_2273 (678bp)
		This contig is unaligned. (678 bp)
		Unaligned bases: 678 total: 1120202

CONTIG: contig-726_737_0_2274 (737bp)
		This contig is unaligned. (737 bp)
		Unaligned bases: 737 total: 1120939

CONTIG: contig-4386_101_0_2275 (101bp)
		This contig is unaligned. (101 bp)
		Unaligned bases: 101 total: 1121040

CONTIG: contig-5366_831_0_2276 (831bp)
		This contig is unaligned. (831 bp)
		Unaligned bases: 831 total: 1121871

CONTIG: contig-109_106_0_2277 (106bp)
		This contig is unaligned. (106 bp)
		Unaligned bases: 106 total: 1121977

CONTIG: contig-6225_5683_0_2278 (5683bp)
		This contig is unaligned. (5683 bp)
		Unaligned bases: 5683 total: 1127660

CONTIG: contig-1788_101_0_2279 (101bp)
		This contig is unaligned. (101 bp)
		Unaligned bases: 101 total: 1127761

CONTIG: contig-1427_101_0_2280 (101bp)
		This contig is unaligned. (101 bp)
		Unaligned bases: 101 total: 1127862

CONTIG: contig-2922_107_0_2281 (107bp)
		This contig is unaligned. (107 bp)
		Unaligned bases: 107 total: 1127969

CONTIG: contig-321_1295_0_2282 (1295bp)
		This contig is unaligned. (1295 bp)
		Unaligned bases: 1295 total: 1129264

CONTIG: contig-1094_105_0_2283 (105bp)
Best alignment score: 104.0 (LEN: 105, IDY: 99.05)
		This contig has 3 significant alignments. [An ambiguously mapped contig]
		Using only first of these alignment (option --ambiguity-usage is set to "one"):
			Alignment: 10933 11037 | 1 105 | 105 105 | 99.05 | seq_3 contig-1094_105_0_2283
			Skipping alignment 35846 35950 | 1 105 | 105 105 | 98.1 | seq_2 contig-1094_105_0_2283
			Skipping alignment 5700 5804 | 105 1 | 105 105 | 98.1 | seq_3 contig-1094_105_0_2283

CONTIG: contig-6557_105_0_2284 (105bp)
		This contig is unaligned. (105 bp)
		Unaligned bases: 105 total: 1129369

CONTIG: contig-3783_101_0_2285 (101bp)
		This contig is unaligned. (101 bp)
		Unaligned bases: 101 total: 1129470

CONTIG: contig-296_3208_0_2286 (3208bp)
		This contig is unaligned. (3208 bp)
		Unaligned bases: 3208 total: 1132678

CONTIG: contig-2653_648_0_2287 (648bp)
		This contig is unaligned. (648 bp)
		Unaligned bases: 648 total: 1133326

CONTIG: contig-6617_143_0_2288 (143bp)
		This contig is unaligned. (143 bp)
		Unaligned bases: 143 total: 1133469

CONTIG: contig-1482_101_0_2289 (101bp)
		This contig is unaligned. (101 bp)
		Unaligned bases: 101 total: 1133570

CONTIG: contig-5009_101_0_2290 (101bp)
		This contig is unaligned. (101 bp)
		Unaligned bases: 101 total: 1133671

CONTIG: contig-433_103_0_2291 (103bp)
		This contig is unaligned. (103 bp)
		Unaligned bases: 103 total: 1133774

CONTIG: contig-3277_104_0_2292 (104bp)
		This contig is unaligned. (104 bp)
		Unaligned bases: 104 total: 1133878

CONTIG: contig-5677_105_0_2293 (105bp)
		This contig is unaligned. (105 bp)
		Unaligned bases: 105 total: 1133983

CONTIG: contig-2715_398_0_2294 (398bp)
		This contig is unaligned. (398 bp)
		Unaligned bases: 398 total: 1134381

CONTIG: contig-5809_101_0_2295 (101bp)
		This contig is unaligned. (101 bp)
		Unaligned bases: 101 total: 1134482

CONTIG: contig-4036_110_0_2296 (110bp)
		This contig is unaligned. (110 bp)
		Unaligned bases: 110 total: 1134592

CONTIG: contig-1824_102_0_2297 (102bp)
		This contig is unaligned. (102 bp)
		Unaligned bases: 102 total: 1134694

CONTIG: contig-1769_114_0_2298 (114bp)
		This contig is unaligned. (114 bp)
		Unaligned bases: 114 total: 1134808

CONTIG: contig-56_101_0_2299 (101bp)
		This contig is unaligned. (101 bp)
		Unaligned bases: 101 total: 1134909

CONTIG: contig-2840_619_0_2300 (619bp)
		This contig is unaligned. (619 bp)
		Unaligned bases: 619 total: 1135528

CONTIG: contig-3552_101_0_2301 (101bp)
		This contig is unaligned. (101 bp)
		Unaligned bases: 101 total: 1135629

CONTIG: contig-4598_101_0_2302 (101bp)
		This contig is unaligned. (101 bp)
		Unaligned bases: 101 total: 1135730

CONTIG: contig-81_114_0_2303 (114bp)
		This contig is unaligned. (114 bp)
		Unaligned bases: 114 total: 1135844

CONTIG: contig-2525_150_0_2304 (150bp)
		This contig is unaligned. (150 bp)
		Unaligned bases: 150 total: 1135994

CONTIG: contig-5655_117_0_2305 (117bp)
		This contig is unaligned. (117 bp)
		Unaligned bases: 117 total: 1136111

CONTIG: contig-2452_123_0_2306 (123bp)
		This contig is unaligned. (123 bp)
		Unaligned bases: 123 total: 1136234

CONTIG: contig-1002_104_0_2307 (104bp)
		This contig is unaligned. (104 bp)
		Unaligned bases: 104 total: 1136338

CONTIG: contig-5599_101_0_2308 (101bp)
		This contig is unaligned. (101 bp)
		Unaligned bases: 101 total: 1136439

CONTIG: contig-2689_101_0_2309 (101bp)
		This contig is unaligned. (101 bp)
		Unaligned bases: 101 total: 1136540

CONTIG: contig-5171_117_0_2310 (117bp)
		This contig is unaligned. (117 bp)
		Unaligned bases: 117 total: 1136657

CONTIG: contig-2645_101_0_2311 (101bp)
		This contig is unaligned. (101 bp)
		Unaligned bases: 101 total: 1136758

CONTIG: contig-3093_114_0_2312 (114bp)
Best alignment score: 114.0 (LEN: 114, IDY: 100.00)
		This contig has 7 significant alignments. [An ambiguously mapped contig]
		Using only first of these alignment (option --ambiguity-usage is set to "one"):
			Alignment: 9536 9649 | 1 114 | 114 114 | 100.0 | seq_3 contig-3093_114_0_2312
			Skipping alignment 12375 12488 | 1 114 | 114 114 | 100.0 | seq_3 contig-3093_114_0_2312
			Skipping alignment 1680386 1680499 | 114 1 | 114 114 | 100.0 | seq_1 contig-3093_114_0_2312
			Skipping alignment 7194 7307 | 114 1 | 114 114 | 99.12 | seq_3 contig-3093_114_0_2312
			Skipping alignment 33696 33809 | 1 114 | 114 114 | 99.12 | seq_2 contig-3093_114_0_2312
			Skipping alignment 38130 38243 | 1 114 | 114 114 | 99.12 | seq_2 contig-3093_114_0_2312
			Skipping alignment 1706372 1706485 | 114 1 | 114 114 | 99.12 | seq_1 contig-3093_114_0_2312

CONTIG: contig-2216_102_0_2313 (102bp)
		This contig is unaligned. (102 bp)
		Unaligned bases: 102 total: 1136860

CONTIG: contig-727_101_0_2314 (101bp)
		This contig is unaligned. (101 bp)
		Unaligned bases: 101 total: 1136961

CONTIG: contig-4522_101_0_2315 (101bp)
		This contig is unaligned. (101 bp)
		Unaligned bases: 101 total: 1137062

CONTIG: contig-6264_111_0_2316 (111bp)
		This contig is unaligned. (111 bp)
		Unaligned bases: 111 total: 1137173

CONTIG: contig-1140_101_0_2317 (101bp)
		This contig is unaligned. (101 bp)
		Unaligned bases: 101 total: 1137274

CONTIG: contig-5949_101_0_2318 (101bp)
		This contig is unaligned. (101 bp)
		Unaligned bases: 101 total: 1137375

CONTIG: contig-1256_118_0_2319 (118bp)
Best alignment score: 117.0 (LEN: 118, IDY: 99.15)
		Skipping these alignments as insignificant (option --ambiguity-score is set to "0.99"):
			Skipping alignment 33666 33783 | 1 118 | 118 118 | 97.46 | seq_2 contig-1256_118_0_2319
			Skipping alignment 38100 38217 | 1 118 | 118 118 | 97.46 | seq_2 contig-1256_118_0_2319
			Skipping alignment 1706398 1706515 | 118 1 | 118 118 | 97.46 | seq_1 contig-1256_118_0_2319
		This contig has 4 significant alignments. [An ambiguously mapped contig]
		Using only first of these alignment (option --ambiguity-usage is set to "one"):
			Alignment: 9506 9623 | 1 118 | 118 118 | 99.15 | seq_3 contig-1256_118_0_2319
			Skipping alignment 12345 12462 | 1 118 | 118 118 | 99.15 | seq_3 contig-1256_118_0_2319
			Skipping alignment 1680412 1680529 | 118 1 | 118 118 | 99.15 | seq_1 contig-1256_118_0_2319
			Skipping alignment 26328 26445 | 1 118 | 118 118 | 98.31 | seq_2 contig-1256_118_0_2319

CONTIG: contig-931_153_0_2320 (153bp)
		This contig is unaligned. (153 bp)
		Unaligned bases: 153 total: 1137528

CONTIG: contig-5877_101_0_2321 (101bp)
		This contig is unaligned. (101 bp)
		Unaligned bases: 101 total: 1137629

CONTIG: contig-3733_101_0_2322 (101bp)
		This contig is unaligned. (101 bp)
		Unaligned bases: 101 total: 1137730

CONTIG: contig-1712_184_0_2323 (184bp)
		This contig is unaligned. (184 bp)
		Unaligned bases: 184 total: 1137914

CONTIG: contig-4621_1626_0_2324 (1626bp)
		This contig is unaligned. (1626 bp)
		Unaligned bases: 1626 total: 1139540

CONTIG: contig-6336_101_0_2325 (101bp)
		This contig is unaligned. (101 bp)
		Unaligned bases: 101 total: 1139641

CONTIG: contig-6038_101_0_2326 (101bp)
		This contig is unaligned. (101 bp)
		Unaligned bases: 101 total: 1139742

CONTIG: contig-4503_101_0_2327 (101bp)
		This contig is unaligned. (101 bp)
		Unaligned bases: 101 total: 1139843

CONTIG: contig-3161_112_0_2328 (112bp)
		This contig is unaligned. (112 bp)
		Unaligned bases: 112 total: 1139955

CONTIG: contig-1421_1709_0_2329 (1709bp)
		This contig is unaligned. (1709 bp)
		Unaligned bases: 1709 total: 1141664

CONTIG: contig-1393_224_0_2330 (224bp)
		This contig is unaligned. (224 bp)
		Unaligned bases: 224 total: 1141888

CONTIG: contig-985_2151_0_2331 (2151bp)
		This contig is unaligned. (2151 bp)
		Unaligned bases: 2151 total: 1144039

CONTIG: contig-5315_116_0_2332 (116bp)
		This contig is unaligned. (116 bp)
		Unaligned bases: 116 total: 1144155

CONTIG: contig-174_110_0_2333 (110bp)
		This contig is unaligned. (110 bp)
		Unaligned bases: 110 total: 1144265

CONTIG: contig-3257_133_0_2334 (133bp)
		This contig is unaligned. (133 bp)
		Unaligned bases: 133 total: 1144398

CONTIG: contig-2986_103_0_2335 (103bp)
		This contig is unaligned. (103 bp)
		Unaligned bases: 103 total: 1144501

CONTIG: contig-2637_101_0_2336 (101bp)
		This contig is unaligned. (101 bp)
		Unaligned bases: 101 total: 1144602

CONTIG: contig-5475_101_0_2337 (101bp)
		This contig is unaligned. (101 bp)
		Unaligned bases: 101 total: 1144703

CONTIG: contig-188_104_0_2338 (104bp)
Best alignment score: 100.0 (LEN: 104, IDY: 96.19)
		One align captures most of this contig: 10954 11058 | 1 104 | 105 104 | 96.19 | seq_3 contig-188_104_0_2338

CONTIG: contig-1271_157_0_2339 (157bp)
		This contig is unaligned. (157 bp)
		Unaligned bases: 157 total: 1144860

CONTIG: contig-5965_103_0_2340 (103bp)
		This contig is unaligned. (103 bp)
		Unaligned bases: 103 total: 1144963

CONTIG: contig-6272_172_0_2341 (172bp)
		This contig is unaligned. (172 bp)
		Unaligned bases: 172 total: 1145135

CONTIG: contig-4017_101_0_2342 (101bp)
		This contig is unaligned. (101 bp)
		Unaligned bases: 101 total: 1145236

CONTIG: contig-5735_733_0_2343 (733bp)
		This contig is unaligned. (733 bp)
		Unaligned bases: 733 total: 1145969

CONTIG: contig-3915_101_0_2344 (101bp)
		This contig is unaligned. (101 bp)
		Unaligned bases: 101 total: 1146070

CONTIG: contig-740_7214_0_2345 (7214bp)
		This contig is unaligned. (7214 bp)
		Unaligned bases: 7214 total: 1153284

CONTIG: contig-4613_102_0_2346 (102bp)
		This contig is unaligned. (102 bp)
		Unaligned bases: 102 total: 1153386

CONTIG: contig-2674_103_0_2347 (103bp)
		This contig is unaligned. (103 bp)
		Unaligned bases: 103 total: 1153489

CONTIG: contig-3235_101_0_2348 (101bp)
		This contig is unaligned. (101 bp)
		Unaligned bases: 101 total: 1153590

CONTIG: contig-1770_122_0_2349 (122bp)
		This contig is unaligned. (122 bp)
		Unaligned bases: 122 total: 1153712

CONTIG: contig-4542_101_0_2350 (101bp)
		This contig is unaligned. (101 bp)
		Unaligned bases: 101 total: 1153813

CONTIG: contig-300_101_0_2351 (101bp)
		This contig is unaligned. (101 bp)
		Unaligned bases: 101 total: 1153914

CONTIG: contig-309_182_0_2352 (182bp)
		This contig is unaligned. (182 bp)
		Unaligned bases: 182 total: 1154096

CONTIG: contig-6619_102_0_2353 (102bp)
		This contig is unaligned. (102 bp)
		Unaligned bases: 102 total: 1154198

CONTIG: contig-6497_101_0_2354 (101bp)
		This contig is unaligned. (101 bp)
		Unaligned bases: 101 total: 1154299

CONTIG: contig-6448_115_0_2355 (115bp)
		This contig is unaligned. (115 bp)
		Unaligned bases: 115 total: 1154414

CONTIG: contig-5472_101_0_2356 (101bp)
		This contig is unaligned. (101 bp)
		Unaligned bases: 101 total: 1154515

CONTIG: contig-6548_101_0_2357 (101bp)
		This contig is unaligned. (101 bp)
		Unaligned bases: 101 total: 1154616

CONTIG: contig-4485_101_0_2358 (101bp)
		This contig is unaligned. (101 bp)
		Unaligned bases: 101 total: 1154717

CONTIG: contig-4931_101_0_2359 (101bp)
		This contig is unaligned. (101 bp)
		Unaligned bases: 101 total: 1154818

CONTIG: contig-3564_4904_0_2360 (4904bp)
		This contig is unaligned. (4904 bp)
		Unaligned bases: 4904 total: 1159722

CONTIG: contig-5282_155_0_2361 (155bp)
		This contig is unaligned. (155 bp)
		Unaligned bases: 155 total: 1159877

CONTIG: contig-115_106_0_2362 (106bp)
		This contig is unaligned. (106 bp)
		Unaligned bases: 106 total: 1159983

CONTIG: contig-2482_110_0_2363 (110bp)
		This contig is unaligned. (110 bp)
		Unaligned bases: 110 total: 1160093

CONTIG: contig-2956_4744_0_2364 (4744bp)
		This contig is unaligned. (4744 bp)
		Unaligned bases: 4744 total: 1164837

CONTIG: contig-6541_101_0_2365 (101bp)
		This contig is unaligned. (101 bp)
		Unaligned bases: 101 total: 1164938

CONTIG: contig-4720_101_0_2366 (101bp)
		This contig is unaligned. (101 bp)
		Unaligned bases: 101 total: 1165039

CONTIG: contig-1244_136_0_2367 (136bp)
		This contig is unaligned. (136 bp)
		Unaligned bases: 136 total: 1165175

CONTIG: contig-4999_1340_0_2368 (1340bp)
		This contig is unaligned. (1340 bp)
		Unaligned bases: 1340 total: 1166515

CONTIG: contig-234_230_0_2369 (230bp)
		This contig is unaligned. (230 bp)
		Unaligned bases: 230 total: 1166745

CONTIG: contig-100_101_0_2370 (101bp)
		This contig is unaligned. (101 bp)
		Unaligned bases: 101 total: 1166846

CONTIG: contig-6205_101_0_2371 (101bp)
		This contig is unaligned. (101 bp)
		Unaligned bases: 101 total: 1166947

CONTIG: contig-5850_101_0_2372 (101bp)
		This contig is unaligned. (101 bp)
		Unaligned bases: 101 total: 1167048

CONTIG: contig-137_102_0_2373 (102bp)
		This contig is unaligned. (102 bp)
		Unaligned bases: 102 total: 1167150

CONTIG: contig-4940_377_0_2374 (377bp)
		This contig is unaligned. (377 bp)
		Unaligned bases: 377 total: 1167527

CONTIG: contig-2287_2313_0_2375 (2313bp)
		This contig is unaligned. (2313 bp)
		Unaligned bases: 2313 total: 1169840

CONTIG: contig-2412_2326_0_2376 (2326bp)
		This contig is unaligned. (2326 bp)
		Unaligned bases: 2326 total: 1172166

CONTIG: contig-75_2570_0_2377 (2570bp)
		This contig is unaligned. (2570 bp)
		Unaligned bases: 2570 total: 1174736

CONTIG: contig-3151_138_0_2378 (138bp)
		This contig is unaligned. (138 bp)
		Unaligned bases: 138 total: 1174874

CONTIG: contig-1051_101_0_2379 (101bp)
		This contig is unaligned. (101 bp)
		Unaligned bases: 101 total: 1174975

CONTIG: contig-2727_101_0_2380 (101bp)
		This contig is unaligned. (101 bp)
		Unaligned bases: 101 total: 1175076

CONTIG: contig-1255_104_0_2381 (104bp)
		This contig is unaligned. (104 bp)
		Unaligned bases: 104 total: 1175180

CONTIG: contig-3311_2430_0_2382 (2430bp)
		This contig is unaligned. (2430 bp)
		Unaligned bases: 2430 total: 1177610

CONTIG: contig-2520_101_0_2383 (101bp)
		This contig is unaligned. (101 bp)
		Unaligned bases: 101 total: 1177711

CONTIG: contig-5480_634_0_2384 (634bp)
		This contig is unaligned. (634 bp)
		Unaligned bases: 634 total: 1178345

CONTIG: contig-3670_2127_0_2385 (2127bp)
		This contig is unaligned. (2127 bp)
		Unaligned bases: 2127 total: 1180472

CONTIG: contig-29_101_0_2386 (101bp)
		This contig is unaligned. (101 bp)
		Unaligned bases: 101 total: 1180573

CONTIG: contig-19_115_0_2387 (115bp)
		This contig is unaligned. (115 bp)
		Unaligned bases: 115 total: 1180688

CONTIG: contig-1028_101_0_2388 (101bp)
		This contig is unaligned. (101 bp)
		Unaligned bases: 101 total: 1180789

CONTIG: contig-1863_104_0_2389 (104bp)
		This contig is unaligned. (104 bp)
		Unaligned bases: 104 total: 1180893

CONTIG: contig-5761_101_0_2390 (101bp)
		This contig is unaligned. (101 bp)
		Unaligned bases: 101 total: 1180994

CONTIG: contig-3864_104_0_2391 (104bp)
		This contig is unaligned. (104 bp)
		Unaligned bases: 104 total: 1181098

CONTIG: contig-2620_101_0_2392 (101bp)
		This contig is unaligned. (101 bp)
		Unaligned bases: 101 total: 1181199

CONTIG: contig-4510_107_0_2393 (107bp)
		This contig is unaligned. (107 bp)
		Unaligned bases: 107 total: 1181306

CONTIG: contig-314_122_0_2394 (122bp)
		This contig is unaligned. (122 bp)
		Unaligned bases: 122 total: 1181428

CONTIG: contig-4472_108_0_2395 (108bp)
		This contig is unaligned. (108 bp)
		Unaligned bases: 108 total: 1181536

CONTIG: contig-4539_101_0_2396 (101bp)
		This contig is unaligned. (101 bp)
		Unaligned bases: 101 total: 1181637

CONTIG: contig-2733_101_0_2397 (101bp)
		This contig is unaligned. (101 bp)
		Unaligned bases: 101 total: 1181738

CONTIG: contig-3342_102_0_2398 (102bp)
		This contig is unaligned. (102 bp)
		Unaligned bases: 102 total: 1181840

CONTIG: contig-3313_102_0_2399 (102bp)
		This contig is unaligned. (102 bp)
		Unaligned bases: 102 total: 1181942

CONTIG: contig-5139_101_0_2400 (101bp)
		This contig is unaligned. (101 bp)
		Unaligned bases: 101 total: 1182043

CONTIG: contig-2403_16870_0_2401 (16870bp)
		This contig is unaligned. (16870 bp)
		Unaligned bases: 16870 total: 1198913

CONTIG: contig-5070_106_0_2402 (106bp)
		This contig is unaligned. (106 bp)
		Unaligned bases: 106 total: 1199019

CONTIG: contig-524_103_0_2403 (103bp)
		This contig is unaligned. (103 bp)
		Unaligned bases: 103 total: 1199122

CONTIG: contig-3667_101_0_2404 (101bp)
		This contig is unaligned. (101 bp)
		Unaligned bases: 101 total: 1199223

CONTIG: contig-3742_101_0_2405 (101bp)
		This contig is unaligned. (101 bp)
		Unaligned bases: 101 total: 1199324

CONTIG: contig-3917_101_0_2406 (101bp)
		This contig is unaligned. (101 bp)
		Unaligned bases: 101 total: 1199425

CONTIG: contig-286_102_0_2407 (102bp)
Best alignment score: 99.0 (LEN: 102, IDY: 97.09)
		One align captures most of this contig: 10960 11062 | 102 1 | 103 102 | 97.09 | seq_3 contig-286_102_0_2407

CONTIG: contig-160_109_0_2408 (109bp)
		This contig is unaligned. (109 bp)
		Unaligned bases: 109 total: 1199534

CONTIG: contig-4322_101_0_2409 (101bp)
		This contig is unaligned. (101 bp)
		Unaligned bases: 101 total: 1199635

CONTIG: contig-6806_101_0_2410 (101bp)
		This contig is unaligned. (101 bp)
		Unaligned bases: 101 total: 1199736

CONTIG: contig-6744_101_0_2411 (101bp)
		This contig is unaligned. (101 bp)
		Unaligned bases: 101 total: 1199837

CONTIG: contig-514_140_0_2412 (140bp)
		This contig is unaligned. (140 bp)
		Unaligned bases: 140 total: 1199977

CONTIG: contig-987_101_0_2413 (101bp)
		This contig is unaligned. (101 bp)
		Unaligned bases: 101 total: 1200078

CONTIG: contig-18_101_0_2414 (101bp)
		This contig is unaligned. (101 bp)
		Unaligned bases: 101 total: 1200179

CONTIG: contig-4601_1755_0_2415 (1755bp)
		This contig is unaligned. (1755 bp)
		Unaligned bases: 1755 total: 1201934

CONTIG: contig-4689_101_0_2416 (101bp)
		This contig is unaligned. (101 bp)
		Unaligned bases: 101 total: 1202035

CONTIG: contig-3244_106_0_2417 (106bp)
		This contig is unaligned. (106 bp)
		Unaligned bases: 106 total: 1202141

CONTIG: contig-78_101_0_2418 (101bp)
		This contig is unaligned. (101 bp)
		Unaligned bases: 101 total: 1202242

CONTIG: contig-3004_111_0_2419 (111bp)
		This contig is unaligned. (111 bp)
		Unaligned bases: 111 total: 1202353

CONTIG: contig-176_150_0_2420 (150bp)
		This contig is unaligned. (150 bp)
		Unaligned bases: 150 total: 1202503

CONTIG: contig-6123_101_0_2421 (101bp)
		This contig is unaligned. (101 bp)
		Unaligned bases: 101 total: 1202604

CONTIG: contig-4043_101_0_2422 (101bp)
		This contig is unaligned. (101 bp)
		Unaligned bases: 101 total: 1202705

CONTIG: contig-3532_102_0_2423 (102bp)
		This contig is unaligned. (102 bp)
		Unaligned bases: 102 total: 1202807

CONTIG: contig-4221_101_0_2424 (101bp)
		This contig is unaligned. (101 bp)
		Unaligned bases: 101 total: 1202908

CONTIG: contig-545_101_0_2425 (101bp)
		This contig is unaligned. (101 bp)
		Unaligned bases: 101 total: 1203009

CONTIG: contig-3704_6836_0_2426 (6836bp)
		This contig is unaligned. (6836 bp)
		Unaligned bases: 6836 total: 1209845

CONTIG: contig-1362_183_0_2427 (183bp)
		This contig is unaligned. (183 bp)
		Unaligned bases: 183 total: 1210028

CONTIG: contig-2649_133_0_2428 (133bp)
		This contig is unaligned. (133 bp)
		Unaligned bases: 133 total: 1210161

CONTIG: contig-6297_101_0_2429 (101bp)
		This contig is unaligned. (101 bp)
		Unaligned bases: 101 total: 1210262

CONTIG: contig-170_124_0_2430 (124bp)
		This contig is unaligned. (124 bp)
		Unaligned bases: 124 total: 1210386

CONTIG: contig-1637_111_0_2431 (111bp)
		This contig is unaligned. (111 bp)
		Unaligned bases: 111 total: 1210497

CONTIG: contig-3923_101_0_2432 (101bp)
		This contig is unaligned. (101 bp)
		Unaligned bases: 101 total: 1210598

CONTIG: contig-3270_101_0_2433 (101bp)
		This contig is unaligned. (101 bp)
		Unaligned bases: 101 total: 1210699

CONTIG: contig-1204_103_0_2434 (103bp)
		This contig is unaligned. (103 bp)
		Unaligned bases: 103 total: 1210802

CONTIG: contig-5231_101_0_2435 (101bp)
		This contig is unaligned. (101 bp)
		Unaligned bases: 101 total: 1210903

CONTIG: contig-3376_101_0_2436 (101bp)
		This contig is unaligned. (101 bp)
		Unaligned bases: 101 total: 1211004

CONTIG: contig-1845_119_0_2437 (119bp)
		This contig is unaligned. (119 bp)
		Unaligned bases: 119 total: 1211123

CONTIG: contig-1709_1549_0_2438 (1549bp)
		This contig is unaligned. (1549 bp)
		Unaligned bases: 1549 total: 1212672

CONTIG: contig-1852_101_0_2439 (101bp)
		This contig is unaligned. (101 bp)
		Unaligned bases: 101 total: 1212773

CONTIG: contig-303_106_0_2440 (106bp)
		This contig is unaligned. (106 bp)
		Unaligned bases: 106 total: 1212879

CONTIG: contig-5625_101_0_2441 (101bp)
		This contig is unaligned. (101 bp)
		Unaligned bases: 101 total: 1212980

CONTIG: contig-373_101_0_2442 (101bp)
		This contig is unaligned. (101 bp)
		Unaligned bases: 101 total: 1213081

CONTIG: contig-2695_110_0_2443 (110bp)
		This contig is unaligned. (110 bp)
		Unaligned bases: 110 total: 1213191

CONTIG: contig-5537_147_0_2444 (147bp)
		This contig is unaligned. (147 bp)
		Unaligned bases: 147 total: 1213338

CONTIG: contig-1887_691_0_2445 (691bp)
		This contig is unaligned. (691 bp)
		Unaligned bases: 691 total: 1214029

CONTIG: contig-4770_140_0_2446 (140bp)
		This contig is unaligned. (140 bp)
		Unaligned bases: 140 total: 1214169

CONTIG: contig-5848_101_0_2447 (101bp)
		This contig is unaligned. (101 bp)
		Unaligned bases: 101 total: 1214270

CONTIG: contig-2777_108_0_2448 (108bp)
		This contig is unaligned. (108 bp)
		Unaligned bases: 108 total: 1214378

CONTIG: contig-3050_102_0_2449 (102bp)
		This contig is unaligned. (102 bp)
		Unaligned bases: 102 total: 1214480

CONTIG: contig-466_101_0_2450 (101bp)
		This contig is unaligned. (101 bp)
		Unaligned bases: 101 total: 1214581

CONTIG: contig-3821_178_0_2451 (178bp)
		This contig is unaligned. (178 bp)
		Unaligned bases: 178 total: 1214759

CONTIG: contig-3580_119_0_2452 (119bp)
		This contig is unaligned. (119 bp)
		Unaligned bases: 119 total: 1214878

CONTIG: contig-1021_104_0_2453 (104bp)
		This contig is unaligned. (104 bp)
		Unaligned bases: 104 total: 1214982

CONTIG: contig-2702_105_0_2454 (105bp)
		This contig is unaligned. (105 bp)
		Unaligned bases: 105 total: 1215087

CONTIG: contig-2545_101_0_2455 (101bp)
		This contig is unaligned. (101 bp)
		Unaligned bases: 101 total: 1215188

CONTIG: contig-4267_1220_0_2456 (1220bp)
		This contig is unaligned. (1220 bp)
		Unaligned bases: 1220 total: 1216408

CONTIG: contig-3829_173_0_2457 (173bp)
Best alignment score: 123.1 (LEN: 128, IDY: 96.15)
			Skipping redundant alignments after choosing the best set of alignments
		Skipping redundant alignment 843207 843336 | 173 46 | 130 128 | 96.15 | seq_1 contig-3829_173_0_2457
		Skipping redundant alignment 961120 961249 | 173 46 | 130 128 | 96.15 | seq_1 contig-3829_173_0_2457
		Skipping redundant alignment 2304577 2304706 | 46 173 | 130 128 | 96.15 | seq_1 contig-3829_173_0_2457
		Skipping redundant alignment 2309855 2309984 | 46 173 | 130 128 | 96.15 | seq_1 contig-3829_173_0_2457
		Skipping redundant alignment 2353460 2353589 | 46 173 | 130 128 | 96.15 | seq_1 contig-3829_173_0_2457
		This contig has several significant sets of alignments. [An ambiguously mapped contig]
		Using only the very best set (option --ambiguity-usage is set to "one").
			The best set is below. Score: 123.1, number of alignments: 1, unaligned bases: 45
		Alignment: 745213 745342 | 173 46 | 130 128 | 96.15 | seq_1 contig-3829_173_0_2457

CONTIG: contig-6339_101_0_2458 (101bp)
		This contig is unaligned. (101 bp)
		Unaligned bases: 101 total: 1216509

CONTIG: contig-2669_131_0_2459 (131bp)
		This contig is unaligned. (131 bp)
		Unaligned bases: 131 total: 1216640

CONTIG: contig-1652_101_0_2460 (101bp)
		This contig is unaligned. (101 bp)
		Unaligned bases: 101 total: 1216741

CONTIG: contig-5193_101_0_2461 (101bp)
		This contig is unaligned. (101 bp)
		Unaligned bases: 101 total: 1216842

CONTIG: contig-5819_101_0_2462 (101bp)
		This contig is unaligned. (101 bp)
		Unaligned bases: 101 total: 1216943

CONTIG: contig-1549_101_0_2463 (101bp)
		This contig is unaligned. (101 bp)
		Unaligned bases: 101 total: 1217044

CONTIG: contig-6047_102_0_2464 (102bp)
		This contig is unaligned. (102 bp)
		Unaligned bases: 102 total: 1217146

CONTIG: contig-1069_119_0_2465 (119bp)
		This contig is unaligned. (119 bp)
		Unaligned bases: 119 total: 1217265

CONTIG: contig-3113_102_0_2466 (102bp)
		This contig is unaligned. (102 bp)
		Unaligned bases: 102 total: 1217367

CONTIG: contig-5304_106_0_2467 (106bp)
		This contig is unaligned. (106 bp)
		Unaligned bases: 106 total: 1217473

CONTIG: contig-214_1837_0_2468 (1837bp)
		This contig is unaligned. (1837 bp)
		Unaligned bases: 1837 total: 1219310

CONTIG: contig-2500_101_0_2469 (101bp)
		This contig is unaligned. (101 bp)
		Unaligned bases: 101 total: 1219411

CONTIG: contig-1577_102_0_2470 (102bp)
		This contig is unaligned. (102 bp)
		Unaligned bases: 102 total: 1219513

CONTIG: contig-2576_250_0_2471 (250bp)
		This contig is unaligned. (250 bp)
		Unaligned bases: 250 total: 1219763

CONTIG: contig-1967_101_0_2472 (101bp)
		This contig is unaligned. (101 bp)
		Unaligned bases: 101 total: 1219864

CONTIG: contig-928_5487_0_2473 (5487bp)
		This contig is unaligned. (5487 bp)
		Unaligned bases: 5487 total: 1225351

CONTIG: contig-3764_103_0_2474 (103bp)
		This contig is unaligned. (103 bp)
		Unaligned bases: 103 total: 1225454

CONTIG: contig-3071_102_0_2475 (102bp)
		This contig is unaligned. (102 bp)
		Unaligned bases: 102 total: 1225556

CONTIG: contig-4546_226_0_2476 (226bp)
		This contig is unaligned. (226 bp)
		Unaligned bases: 226 total: 1225782

CONTIG: contig-4235_101_0_2477 (101bp)
		This contig is unaligned. (101 bp)
		Unaligned bases: 101 total: 1225883

CONTIG: contig-4997_101_0_2478 (101bp)
		This contig is unaligned. (101 bp)
		Unaligned bases: 101 total: 1225984

CONTIG: contig-4692_102_0_2479 (102bp)
		This contig is unaligned. (102 bp)
		Unaligned bases: 102 total: 1226086

CONTIG: contig-94_105_0_2480 (105bp)
		This contig is unaligned. (105 bp)
		Unaligned bases: 105 total: 1226191

CONTIG: contig-5248_103_0_2481 (103bp)
		This contig is unaligned. (103 bp)
		Unaligned bases: 103 total: 1226294

CONTIG: contig-842_4779_0_2482 (4779bp)
		This contig is unaligned. (4779 bp)
		Unaligned bases: 4779 total: 1231073

CONTIG: contig-2552_121_0_2483 (121bp)
		This contig is unaligned. (121 bp)
		Unaligned bases: 121 total: 1231194

CONTIG: contig-4556_145_0_2484 (145bp)
		This contig is unaligned. (145 bp)
		Unaligned bases: 145 total: 1231339

CONTIG: contig-5757_4157_0_2485 (4157bp)
		This contig is unaligned. (4157 bp)
		Unaligned bases: 4157 total: 1235496

CONTIG: contig-3660_101_0_2486 (101bp)
		This contig is unaligned. (101 bp)
		Unaligned bases: 101 total: 1235597

CONTIG: contig-1377_150_0_2487 (150bp)
		This contig is unaligned. (150 bp)
		Unaligned bases: 150 total: 1235747

CONTIG: contig-967_101_0_2488 (101bp)
		This contig is unaligned. (101 bp)
		Unaligned bases: 101 total: 1235848

CONTIG: contig-6437_122_0_2489 (122bp)
		This contig is unaligned. (122 bp)
		Unaligned bases: 122 total: 1235970

CONTIG: contig-554_102_0_2490 (102bp)
		This contig is unaligned. (102 bp)
		Unaligned bases: 102 total: 1236072

CONTIG: contig-2941_124_0_2491 (124bp)
		This contig is unaligned. (124 bp)
		Unaligned bases: 124 total: 1236196

CONTIG: contig-5474_101_0_2492 (101bp)
		This contig is unaligned. (101 bp)
		Unaligned bases: 101 total: 1236297

CONTIG: contig-6056_101_0_2493 (101bp)
		This contig is unaligned. (101 bp)
		Unaligned bases: 101 total: 1236398

CONTIG: contig-4032_101_0_2494 (101bp)
		This contig is unaligned. (101 bp)
		Unaligned bases: 101 total: 1236499

CONTIG: contig-911_2615_0_2495 (2615bp)
		This contig is unaligned. (2615 bp)
		Unaligned bases: 2615 total: 1239114

CONTIG: contig-1978_107_0_2496 (107bp)
		This contig is unaligned. (107 bp)
		Unaligned bases: 107 total: 1239221

CONTIG: contig-2558_106_0_2497 (106bp)
		This contig is unaligned. (106 bp)
		Unaligned bases: 106 total: 1239327

CONTIG: contig-1472_101_0_2498 (101bp)
		This contig is unaligned. (101 bp)
		Unaligned bases: 101 total: 1239428

CONTIG: contig-2474_196_0_2499 (196bp)
		This contig is unaligned. (196 bp)
		Unaligned bases: 196 total: 1239624

CONTIG: contig-1911_106_0_2500 (106bp)
		This contig is unaligned. (106 bp)
		Unaligned bases: 106 total: 1239730

CONTIG: contig-2754_4526_0_2501 (4526bp)
		This contig is unaligned. (4526 bp)
		Unaligned bases: 4526 total: 1244256

CONTIG: contig-2824_176_0_2502 (176bp)
		This contig is unaligned. (176 bp)
		Unaligned bases: 176 total: 1244432

CONTIG: contig-4688_1908_0_2503 (1908bp)
		This contig is unaligned. (1908 bp)
		Unaligned bases: 1908 total: 1246340

CONTIG: contig-649_101_0_2504 (101bp)
		This contig is unaligned. (101 bp)
		Unaligned bases: 101 total: 1246441

CONTIG: contig-2217_101_0_2505 (101bp)
		This contig is unaligned. (101 bp)
		Unaligned bases: 101 total: 1246542

CONTIG: contig-1681_122_0_2506 (122bp)
		This contig is unaligned. (122 bp)
		Unaligned bases: 122 total: 1246664

CONTIG: contig-4252_102_0_2507 (102bp)
		This contig is unaligned. (102 bp)
		Unaligned bases: 102 total: 1246766

CONTIG: contig-6288_101_0_2508 (101bp)
		This contig is unaligned. (101 bp)
		Unaligned bases: 101 total: 1246867

CONTIG: contig-4776_101_0_2509 (101bp)
		This contig is unaligned. (101 bp)
		Unaligned bases: 101 total: 1246968

CONTIG: contig-4561_104_0_2510 (104bp)
		This contig is unaligned. (104 bp)
		Unaligned bases: 104 total: 1247072

CONTIG: contig-1780_154_0_2511 (154bp)
		This contig is unaligned. (154 bp)
		Unaligned bases: 154 total: 1247226

CONTIG: contig-4634_101_0_2512 (101bp)
		This contig is unaligned. (101 bp)
		Unaligned bases: 101 total: 1247327

CONTIG: contig-2933_687_0_2513 (687bp)
		This contig is unaligned. (687 bp)
		Unaligned bases: 687 total: 1248014

CONTIG: contig-5749_141_0_2514 (141bp)
		This contig is unaligned. (141 bp)
		Unaligned bases: 141 total: 1248155

CONTIG: contig-2865_101_0_2515 (101bp)
		This contig is unaligned. (101 bp)
		Unaligned bases: 101 total: 1248256

CONTIG: contig-922_1567_0_2516 (1567bp)
		This contig is unaligned. (1567 bp)
		Unaligned bases: 1567 total: 1249823

CONTIG: contig-3302_101_0_2517 (101bp)
		This contig is unaligned. (101 bp)
		Unaligned bases: 101 total: 1249924

CONTIG: contig-3904_2401_0_2518 (2401bp)
		This contig is unaligned. (2401 bp)
		Unaligned bases: 2401 total: 1252325

CONTIG: contig-5528_118_0_2519 (118bp)
Best alignment score: 116.0 (LEN: 118, IDY: 98.31)
		Skipping these alignments as insignificant (option --ambiguity-score is set to "0.99"):
			Skipping alignment 10929 11040 | 1 112 | 112 112 | 99.11 | seq_3 contig-5528_118_0_2519
		This contig has 2 significant alignments. [An ambiguously mapped contig]
		Using only first of these alignment (option --ambiguity-usage is set to "one"):
			Alignment: 35842 35959 | 1 118 | 118 118 | 98.31 | seq_2 contig-5528_118_0_2519
			Skipping alignment 5691 5808 | 118 1 | 118 118 | 97.46 | seq_3 contig-5528_118_0_2519

CONTIG: contig-2253_101_0_2520 (101bp)
		This contig is unaligned. (101 bp)
		Unaligned bases: 101 total: 1252426

CONTIG: contig-709_129_0_2521 (129bp)
		This contig is unaligned. (129 bp)
		Unaligned bases: 129 total: 1252555

CONTIG: contig-1465_101_0_2522 (101bp)
		This contig is unaligned. (101 bp)
		Unaligned bases: 101 total: 1252656

CONTIG: contig-6061_101_0_2523 (101bp)
		This contig is unaligned. (101 bp)
		Unaligned bases: 101 total: 1252757

CONTIG: contig-3249_101_0_2524 (101bp)
		This contig is unaligned. (101 bp)
		Unaligned bases: 101 total: 1252858

CONTIG: contig-5403_101_0_2525 (101bp)
		This contig is unaligned. (101 bp)
		Unaligned bases: 101 total: 1252959

CONTIG: contig-557_284_0_2526 (284bp)
		This contig is unaligned. (284 bp)
		Unaligned bases: 284 total: 1253243

CONTIG: contig-4914_101_0_2527 (101bp)
		This contig is unaligned. (101 bp)
		Unaligned bases: 101 total: 1253344

CONTIG: contig-3180_101_0_2528 (101bp)
		This contig is unaligned. (101 bp)
		Unaligned bases: 101 total: 1253445

CONTIG: contig-630_101_0_2529 (101bp)
		This contig is unaligned. (101 bp)
		Unaligned bases: 101 total: 1253546

CONTIG: contig-663_101_0_2530 (101bp)
		This contig is unaligned. (101 bp)
		Unaligned bases: 101 total: 1253647

CONTIG: contig-4151_8442_0_2531 (8442bp)
		This contig is unaligned. (8442 bp)
		Unaligned bases: 8442 total: 1262089

CONTIG: contig-187_1466_0_2532 (1466bp)
		This contig is unaligned. (1466 bp)
		Unaligned bases: 1466 total: 1263555

CONTIG: contig-1241_4786_0_2533 (4786bp)
		This contig is unaligned. (4786 bp)
		Unaligned bases: 4786 total: 1268341

CONTIG: contig-3227_118_0_2534 (118bp)
		This contig is unaligned. (118 bp)
		Unaligned bases: 118 total: 1268459

CONTIG: contig-3392_101_0_2535 (101bp)
		This contig is unaligned. (101 bp)
		Unaligned bases: 101 total: 1268560

CONTIG: contig-3574_2463_0_2536 (2463bp)
		This contig is unaligned. (2463 bp)
		Unaligned bases: 2463 total: 1271023

CONTIG: contig-5616_101_0_2537 (101bp)
		This contig is unaligned. (101 bp)
		Unaligned bases: 101 total: 1271124

CONTIG: contig-126_3139_0_2538 (3139bp)
		This contig is unaligned. (3139 bp)
		Unaligned bases: 3139 total: 1274263

CONTIG: contig-3511_133_0_2539 (133bp)
		This contig is unaligned. (133 bp)
		Unaligned bases: 133 total: 1274396

CONTIG: contig-1143_101_0_2540 (101bp)
		This contig is unaligned. (101 bp)
		Unaligned bases: 101 total: 1274497

CONTIG: contig-6030_101_0_2541 (101bp)
		This contig is unaligned. (101 bp)
		Unaligned bases: 101 total: 1274598

CONTIG: contig-504_107_0_2542 (107bp)
		This contig is unaligned. (107 bp)
		Unaligned bases: 107 total: 1274705

CONTIG: contig-2064_102_0_2543 (102bp)
		This contig is unaligned. (102 bp)
		Unaligned bases: 102 total: 1274807

CONTIG: contig-6753_103_0_2544 (103bp)
		This contig is unaligned. (103 bp)
		Unaligned bases: 103 total: 1274910

CONTIG: contig-2800_101_0_2545 (101bp)
		This contig is unaligned. (101 bp)
		Unaligned bases: 101 total: 1275011

CONTIG: contig-6552_101_0_2546 (101bp)
		This contig is unaligned. (101 bp)
		Unaligned bases: 101 total: 1275112

CONTIG: contig-1872_101_0_2547 (101bp)
		This contig is unaligned. (101 bp)
		Unaligned bases: 101 total: 1275213

CONTIG: contig-4437_107_0_2548 (107bp)
		This contig is unaligned. (107 bp)
		Unaligned bases: 107 total: 1275320

CONTIG: contig-3665_101_0_2549 (101bp)
		This contig is unaligned. (101 bp)
		Unaligned bases: 101 total: 1275421

CONTIG: contig-6633_101_0_2550 (101bp)
		This contig is unaligned. (101 bp)
		Unaligned bases: 101 total: 1275522

CONTIG: contig-2582_8478_0_2551 (8478bp)
		This contig is unaligned. (8478 bp)
		Unaligned bases: 8478 total: 1284000

CONTIG: contig-198_101_0_2552 (101bp)
		This contig is unaligned. (101 bp)
		Unaligned bases: 101 total: 1284101

CONTIG: contig-4140_105_0_2553 (105bp)
		This contig is unaligned. (105 bp)
		Unaligned bases: 105 total: 1284206

CONTIG: contig-6075_101_0_2554 (101bp)
		This contig is unaligned. (101 bp)
		Unaligned bases: 101 total: 1284307

CONTIG: contig-3086_136_0_2555 (136bp)
		This contig is unaligned. (136 bp)
		Unaligned bases: 136 total: 1284443

CONTIG: contig-13_102_0_2556 (102bp)
		This contig is unaligned. (102 bp)
		Unaligned bases: 102 total: 1284545

CONTIG: contig-5653_151_0_2557 (151bp)
		This contig is unaligned. (151 bp)
		Unaligned bases: 151 total: 1284696

CONTIG: contig-299_104_0_2558 (104bp)
		This contig is unaligned. (104 bp)
		Unaligned bases: 104 total: 1284800

CONTIG: contig-1054_718_0_2559 (718bp)
		This contig is unaligned. (718 bp)
		Unaligned bases: 718 total: 1285518

CONTIG: contig-2621_3003_0_2560 (3003bp)
		This contig is unaligned. (3003 bp)
		Unaligned bases: 3003 total: 1288521

CONTIG: contig-687_102_0_2561 (102bp)
		This contig is unaligned. (102 bp)
		Unaligned bases: 102 total: 1288623

CONTIG: contig-1318_102_0_2562 (102bp)
		This contig is unaligned. (102 bp)
		Unaligned bases: 102 total: 1288725

CONTIG: contig-4699_105_0_2563 (105bp)
		This contig is unaligned. (105 bp)
		Unaligned bases: 105 total: 1288830

CONTIG: contig-4369_101_0_2564 (101bp)
Best alignment score: 100.0 (LEN: 101, IDY: 99.01)
		Skipping these alignments as insignificant (option --ambiguity-score is set to "0.99"):
			Skipping alignment 7504 7604 | 1 101 | 101 101 | 97.03 | seq_3 contig-4369_101_0_2564
		This contig has 5 significant alignments. [An ambiguously mapped contig]
		Using only first of these alignment (option --ambiguity-usage is set to "one"):
			Alignment: 1680696 1680796 | 1 101 | 101 101 | 99.01 | seq_1 contig-4369_101_0_2564
			Skipping alignment 9239 9339 | 101 1 | 101 101 | 99.01 | seq_3 contig-4369_101_0_2564
			Skipping alignment 12078 12178 | 101 1 | 101 101 | 99.01 | seq_3 contig-4369_101_0_2564
			Skipping alignment 33399 33499 | 101 1 | 101 101 | 99.01 | seq_2 contig-4369_101_0_2564
			Skipping alignment 37833 37933 | 101 1 | 101 101 | 99.01 | seq_2 contig-4369_101_0_2564

CONTIG: contig-1026_411_0_2565 (411bp)
		This contig is unaligned. (411 bp)
		Unaligned bases: 411 total: 1289241

CONTIG: contig-3366_101_0_2566 (101bp)
		This contig is unaligned. (101 bp)
		Unaligned bases: 101 total: 1289342

CONTIG: contig-4882_1574_0_2567 (1574bp)
		This contig is unaligned. (1574 bp)
		Unaligned bases: 1574 total: 1290916

CONTIG: contig-4661_101_0_2568 (101bp)
		This contig is unaligned. (101 bp)
		Unaligned bases: 101 total: 1291017

CONTIG: contig-3446_101_0_2569 (101bp)
		This contig is unaligned. (101 bp)
		Unaligned bases: 101 total: 1291118

CONTIG: contig-325_101_0_2570 (101bp)
		This contig is unaligned. (101 bp)
		Unaligned bases: 101 total: 1291219

CONTIG: contig-1299_108_0_2571 (108bp)
		This contig is unaligned. (108 bp)
		Unaligned bases: 108 total: 1291327

CONTIG: contig-3529_101_0_2572 (101bp)
		This contig is unaligned. (101 bp)
		Unaligned bases: 101 total: 1291428

CONTIG: contig-859_166_0_2573 (166bp)
		This contig is unaligned. (166 bp)
		Unaligned bases: 166 total: 1291594

CONTIG: contig-5752_101_0_2574 (101bp)
		This contig is unaligned. (101 bp)
		Unaligned bases: 101 total: 1291695

CONTIG: contig-4146_101_0_2575 (101bp)
		This contig is unaligned. (101 bp)
		Unaligned bases: 101 total: 1291796

CONTIG: contig-5957_6790_0_2576 (6790bp)
		This contig is unaligned. (6790 bp)
		Unaligned bases: 6790 total: 1298586

CONTIG: contig-746_101_0_2577 (101bp)
		This contig is unaligned. (101 bp)
		Unaligned bases: 101 total: 1298687

CONTIG: contig-6286_101_0_2578 (101bp)
		This contig is unaligned. (101 bp)
		Unaligned bases: 101 total: 1298788

CONTIG: contig-4690_108_0_2579 (108bp)
		This contig is unaligned. (108 bp)
		Unaligned bases: 108 total: 1298896

CONTIG: contig-1924_110_0_2580 (110bp)
		This contig is unaligned. (110 bp)
		Unaligned bases: 110 total: 1299006

CONTIG: contig-112_2430_0_2581 (2430bp)
		This contig is unaligned. (2430 bp)
		Unaligned bases: 2430 total: 1301436

CONTIG: contig-4104_101_0_2582 (101bp)
		This contig is unaligned. (101 bp)
		Unaligned bases: 101 total: 1301537

CONTIG: contig-5799_105_0_2583 (105bp)
		This contig is unaligned. (105 bp)
		Unaligned bases: 105 total: 1301642

CONTIG: contig-1262_101_0_2584 (101bp)
		This contig is unaligned. (101 bp)
		Unaligned bases: 101 total: 1301743

CONTIG: contig-5652_111_0_2585 (111bp)
		This contig is unaligned. (111 bp)
		Unaligned bases: 111 total: 1301854

CONTIG: contig-5400_141_0_2586 (141bp)
		This contig is unaligned. (141 bp)
		Unaligned bases: 141 total: 1301995

CONTIG: contig-2207_101_0_2587 (101bp)
		This contig is unaligned. (101 bp)
		Unaligned bases: 101 total: 1302096

CONTIG: contig-3418_101_0_2588 (101bp)
		This contig is unaligned. (101 bp)
		Unaligned bases: 101 total: 1302197

CONTIG: contig-1588_101_0_2589 (101bp)
		This contig is unaligned. (101 bp)
		Unaligned bases: 101 total: 1302298

CONTIG: contig-6762_101_0_2590 (101bp)
		This contig is unaligned. (101 bp)
		Unaligned bases: 101 total: 1302399

CONTIG: contig-4681_101_0_2591 (101bp)
		This contig is unaligned. (101 bp)
		Unaligned bases: 101 total: 1302500

CONTIG: contig-6355_101_0_2592 (101bp)
		This contig is unaligned. (101 bp)
		Unaligned bases: 101 total: 1302601

CONTIG: contig-819_112_0_2593 (112bp)
		This contig is unaligned. (112 bp)
		Unaligned bases: 112 total: 1302713

CONTIG: contig-2060_101_0_2594 (101bp)
		This contig is unaligned. (101 bp)
		Unaligned bases: 101 total: 1302814

CONTIG: contig-1285_101_0_2595 (101bp)
		This contig is unaligned. (101 bp)
		Unaligned bases: 101 total: 1302915

CONTIG: contig-3476_101_0_2596 (101bp)
		This contig is unaligned. (101 bp)
		Unaligned bases: 101 total: 1303016

CONTIG: contig-5707_103_0_2597 (103bp)
		This contig is unaligned. (103 bp)
		Unaligned bases: 103 total: 1303119

CONTIG: contig-5279_101_0_2598 (101bp)
		This contig is unaligned. (101 bp)
		Unaligned bases: 101 total: 1303220

CONTIG: contig-4190_101_0_2599 (101bp)
		This contig is unaligned. (101 bp)
		Unaligned bases: 101 total: 1303321

CONTIG: contig-4831_157_0_2600 (157bp)
		This contig is unaligned. (157 bp)
		Unaligned bases: 157 total: 1303478

CONTIG: contig-4816_101_0_2601 (101bp)
		This contig is unaligned. (101 bp)
		Unaligned bases: 101 total: 1303579

CONTIG: contig-4706_112_0_2602 (112bp)
		This contig is unaligned. (112 bp)
		Unaligned bases: 112 total: 1303691

CONTIG: contig-515_101_0_2603 (101bp)
		This contig is unaligned. (101 bp)
		Unaligned bases: 101 total: 1303792

CONTIG: contig-4609_101_0_2604 (101bp)
		This contig is unaligned. (101 bp)
		Unaligned bases: 101 total: 1303893

CONTIG: contig-5611_101_0_2605 (101bp)
		This contig is unaligned. (101 bp)
		Unaligned bases: 101 total: 1303994

CONTIG: contig-1537_108_0_2606 (108bp)
		This contig is unaligned. (108 bp)
		Unaligned bases: 108 total: 1304102

CONTIG: contig-3712_101_0_2607 (101bp)
		This contig is unaligned. (101 bp)
		Unaligned bases: 101 total: 1304203

CONTIG: contig-2401_105_0_2608 (105bp)
		This contig is unaligned. (105 bp)
		Unaligned bases: 105 total: 1304308

CONTIG: contig-723_101_0_2609 (101bp)
		This contig is unaligned. (101 bp)
		Unaligned bases: 101 total: 1304409

CONTIG: contig-3982_198_0_2610 (198bp)
		This contig is unaligned. (198 bp)
		Unaligned bases: 198 total: 1304607

CONTIG: contig-6537_101_0_2611 (101bp)
		This contig is unaligned. (101 bp)
		Unaligned bases: 101 total: 1304708

CONTIG: contig-5543_101_0_2612 (101bp)
		This contig is unaligned. (101 bp)
		Unaligned bases: 101 total: 1304809

CONTIG: contig-1578_101_0_2613 (101bp)
		This contig is unaligned. (101 bp)
		Unaligned bases: 101 total: 1304910

CONTIG: contig-5623_733_0_2614 (733bp)
		This contig is unaligned. (733 bp)
		Unaligned bases: 733 total: 1305643

CONTIG: contig-2707_1302_0_2615 (1302bp)
		This contig is unaligned. (1302 bp)
		Unaligned bases: 1302 total: 1306945

CONTIG: contig-2330_101_0_2616 (101bp)
		This contig is unaligned. (101 bp)
		Unaligned bases: 101 total: 1307046

CONTIG: contig-5709_166_0_2617 (166bp)
		This contig is unaligned. (166 bp)
		Unaligned bases: 166 total: 1307212

CONTIG: contig-2367_101_0_2618 (101bp)
		This contig is unaligned. (101 bp)
		Unaligned bases: 101 total: 1307313

CONTIG: contig-539_101_0_2619 (101bp)
		This contig is unaligned. (101 bp)
		Unaligned bases: 101 total: 1307414

CONTIG: contig-3683_101_0_2620 (101bp)
		This contig is unaligned. (101 bp)
		Unaligned bases: 101 total: 1307515

CONTIG: contig-4144_101_0_2621 (101bp)
		This contig is unaligned. (101 bp)
		Unaligned bases: 101 total: 1307616

CONTIG: contig-750_101_0_2622 (101bp)
		This contig is unaligned. (101 bp)
		Unaligned bases: 101 total: 1307717

CONTIG: contig-2505_101_0_2623 (101bp)
		This contig is unaligned. (101 bp)
		Unaligned bases: 101 total: 1307818

CONTIG: contig-5408_106_0_2624 (106bp)
		This contig is unaligned. (106 bp)
		Unaligned bases: 106 total: 1307924

CONTIG: contig-6197_102_0_2625 (102bp)
		This contig is unaligned. (102 bp)
		Unaligned bases: 102 total: 1308026

CONTIG: contig-3028_101_0_2626 (101bp)
		This contig is unaligned. (101 bp)
		Unaligned bases: 101 total: 1308127

CONTIG: contig-2852_195_0_2627 (195bp)
		This contig is unaligned. (195 bp)
		Unaligned bases: 195 total: 1308322

CONTIG: contig-718_102_0_2628 (102bp)
		This contig is unaligned. (102 bp)
		Unaligned bases: 102 total: 1308424

CONTIG: contig-6606_101_0_2629 (101bp)
		This contig is unaligned. (101 bp)
		Unaligned bases: 101 total: 1308525

CONTIG: contig-2048_2320_0_2630 (2320bp)
		This contig is unaligned. (2320 bp)
		Unaligned bases: 2320 total: 1310845

CONTIG: contig-1612_145_0_2631 (145bp)
		This contig is unaligned. (145 bp)
		Unaligned bases: 145 total: 1310990

CONTIG: contig-4625_145_0_2632 (145bp)
		This contig is unaligned. (145 bp)
		Unaligned bases: 145 total: 1311135

CONTIG: contig-5901_102_0_2633 (102bp)
		This contig is unaligned. (102 bp)
		Unaligned bases: 102 total: 1311237

CONTIG: contig-876_117_0_2634 (117bp)
		This contig is unaligned. (117 bp)
		Unaligned bases: 117 total: 1311354

CONTIG: contig-5360_101_0_2635 (101bp)
		This contig is unaligned. (101 bp)
		Unaligned bases: 101 total: 1311455

CONTIG: contig-5996_101_0_2636 (101bp)
		This contig is unaligned. (101 bp)
		Unaligned bases: 101 total: 1311556

CONTIG: contig-2255_101_0_2637 (101bp)
		This contig is unaligned. (101 bp)
		Unaligned bases: 101 total: 1311657

CONTIG: contig-2368_101_0_2638 (101bp)
		This contig is unaligned. (101 bp)
		Unaligned bases: 101 total: 1311758

CONTIG: contig-5797_7769_0_2639 (7769bp)
		This contig is unaligned. (7769 bp)
		Unaligned bases: 7769 total: 1319527

CONTIG: contig-3450_788_0_2640 (788bp)
		This contig is unaligned. (788 bp)
		Unaligned bases: 788 total: 1320315

CONTIG: contig-4901_101_0_2641 (101bp)
		This contig is unaligned. (101 bp)
		Unaligned bases: 101 total: 1320416

CONTIG: contig-6393_101_0_2642 (101bp)
		This contig is unaligned. (101 bp)
		Unaligned bases: 101 total: 1320517

CONTIG: contig-3991_104_0_2643 (104bp)
		This contig is unaligned. (104 bp)
		Unaligned bases: 104 total: 1320621

CONTIG: contig-5467_176_0_2644 (176bp)
		This contig is unaligned. (176 bp)
		Unaligned bases: 176 total: 1320797

CONTIG: contig-2378_2253_0_2645 (2253bp)
		This contig is unaligned. (2253 bp)
		Unaligned bases: 2253 total: 1323050

CONTIG: contig-4871_102_0_2646 (102bp)
		This contig is unaligned. (102 bp)
		Unaligned bases: 102 total: 1323152

CONTIG: contig-3839_101_0_2647 (101bp)
		This contig is unaligned. (101 bp)
		Unaligned bases: 101 total: 1323253

CONTIG: contig-2443_101_0_2648 (101bp)
		This contig is unaligned. (101 bp)
		Unaligned bases: 101 total: 1323354

CONTIG: contig-5102_104_0_2649 (104bp)
		This contig is unaligned. (104 bp)
		Unaligned bases: 104 total: 1323458

CONTIG: contig-3710_821_0_2650 (821bp)
		This contig is unaligned. (821 bp)
		Unaligned bases: 821 total: 1324279

CONTIG: contig-4108_101_0_2651 (101bp)
		This contig is unaligned. (101 bp)
		Unaligned bases: 101 total: 1324380

CONTIG: contig-4152_101_0_2652 (101bp)
		This contig is unaligned. (101 bp)
		Unaligned bases: 101 total: 1324481

CONTIG: contig-6469_101_0_2653 (101bp)
		This contig is unaligned. (101 bp)
		Unaligned bases: 101 total: 1324582

CONTIG: contig-1699_101_0_2654 (101bp)
		This contig is unaligned. (101 bp)
		Unaligned bases: 101 total: 1324683

CONTIG: contig-6449_101_0_2655 (101bp)
		This contig is unaligned. (101 bp)
		Unaligned bases: 101 total: 1324784

CONTIG: contig-4412_101_0_2656 (101bp)
		This contig is unaligned. (101 bp)
		Unaligned bases: 101 total: 1324885

CONTIG: contig-5778_3915_0_2657 (3915bp)
Best alignment score: 185.0 (LEN: 194, IDY: 95.38)
			The best set is below. Score: 185.0, number of alignments: 1, unaligned bases: 3721
		This contig is partially unaligned. (Aligned 194 out of 3915 bases)
		Alignment: 2516180 2516374 | 893 1086 | 195 194 | 95.38 | seq_1 contig-5778_3915_0_2657
		Unaligned bases: 1 to 892 (892)
		Unaligned bases: 1087 to 3915 (2829)

CONTIG: contig-3216_101_0_2658 (101bp)
		This contig is unaligned. (101 bp)
		Unaligned bases: 101 total: 1324986

CONTIG: contig-6658_101_0_2659 (101bp)
		This contig is unaligned. (101 bp)
		Unaligned bases: 101 total: 1325087

CONTIG: contig-3551_125_0_2660 (125bp)
		This contig is unaligned. (125 bp)
		Unaligned bases: 125 total: 1325212

CONTIG: contig-4405_101_0_2661 (101bp)
		This contig is unaligned. (101 bp)
		Unaligned bases: 101 total: 1325313

CONTIG: contig-2648_173_0_2662 (173bp)
		This contig is unaligned. (173 bp)
		Unaligned bases: 173 total: 1325486

CONTIG: contig-465_101_0_2663 (101bp)
		This contig is unaligned. (101 bp)
		Unaligned bases: 101 total: 1325587

CONTIG: contig-5914_101_0_2664 (101bp)
		This contig is unaligned. (101 bp)
		Unaligned bases: 101 total: 1325688

CONTIG: contig-2274_101_0_2665 (101bp)
		This contig is unaligned. (101 bp)
		Unaligned bases: 101 total: 1325789

CONTIG: contig-5579_1783_0_2666 (1783bp)
		This contig is unaligned. (1783 bp)
		Unaligned bases: 1783 total: 1327572

CONTIG: contig-2397_112_0_2667 (112bp)
		This contig is unaligned. (112 bp)
		Unaligned bases: 112 total: 1327684

CONTIG: contig-5999_101_0_2668 (101bp)
		This contig is unaligned. (101 bp)
		Unaligned bases: 101 total: 1327785

CONTIG: contig-4984_101_0_2669 (101bp)
		This contig is unaligned. (101 bp)
		Unaligned bases: 101 total: 1327886

CONTIG: contig-5529_101_0_2670 (101bp)
		This contig is unaligned. (101 bp)
		Unaligned bases: 101 total: 1327987

CONTIG: contig-1907_116_0_2671 (116bp)
		This contig is unaligned. (116 bp)
		Unaligned bases: 116 total: 1328103

CONTIG: contig-6235_101_0_2672 (101bp)
		This contig is unaligned. (101 bp)
		Unaligned bases: 101 total: 1328204

CONTIG: contig-5291_101_0_2673 (101bp)
		This contig is unaligned. (101 bp)
		Unaligned bases: 101 total: 1328305

CONTIG: contig-6631_137_0_2674 (137bp)
		This contig is unaligned. (137 bp)
		Unaligned bases: 137 total: 1328442

CONTIG: contig-5145_101_0_2675 (101bp)
		This contig is unaligned. (101 bp)
		Unaligned bases: 101 total: 1328543

CONTIG: contig-4769_101_0_2676 (101bp)
		This contig is unaligned. (101 bp)
		Unaligned bases: 101 total: 1328644

CONTIG: contig-4675_129_0_2677 (129bp)
		This contig is unaligned. (129 bp)
		Unaligned bases: 129 total: 1328773

CONTIG: contig-3348_127_0_2678 (127bp)
		This contig is unaligned. (127 bp)
		Unaligned bases: 127 total: 1328900

CONTIG: contig-5079_107_0_2679 (107bp)
		This contig is unaligned. (107 bp)
		Unaligned bases: 107 total: 1329007

CONTIG: contig-1672_120_0_2680 (120bp)
		This contig is unaligned. (120 bp)
		Unaligned bases: 120 total: 1329127

CONTIG: contig-6163_101_0_2681 (101bp)
		This contig is unaligned. (101 bp)
		Unaligned bases: 101 total: 1329228

CONTIG: contig-5898_123_0_2682 (123bp)
		This contig is unaligned. (123 bp)
		Unaligned bases: 123 total: 1329351

CONTIG: contig-4083_101_0_2683 (101bp)
		This contig is unaligned. (101 bp)
		Unaligned bases: 101 total: 1329452

CONTIG: contig-2166_101_0_2684 (101bp)
		This contig is unaligned. (101 bp)
		Unaligned bases: 101 total: 1329553

CONTIG: contig-4393_111_0_2685 (111bp)
		This contig is unaligned. (111 bp)
		Unaligned bases: 111 total: 1329664

CONTIG: contig-46_101_0_2686 (101bp)
		This contig is unaligned. (101 bp)
		Unaligned bases: 101 total: 1329765

CONTIG: contig-2512_101_0_2687 (101bp)
		This contig is unaligned. (101 bp)
		Unaligned bases: 101 total: 1329866

CONTIG: contig-2346_102_0_2688 (102bp)
		This contig is unaligned. (102 bp)
		Unaligned bases: 102 total: 1329968

CONTIG: contig-4240_101_0_2689 (101bp)
		This contig is unaligned. (101 bp)
		Unaligned bases: 101 total: 1330069

CONTIG: contig-3947_104_0_2690 (104bp)
		This contig is unaligned. (104 bp)
		Unaligned bases: 104 total: 1330173

CONTIG: contig-4845_101_0_2691 (101bp)
		This contig is unaligned. (101 bp)
		Unaligned bases: 101 total: 1330274

CONTIG: contig-2456_120_0_2692 (120bp)
		This contig is unaligned. (120 bp)
		Unaligned bases: 120 total: 1330394

CONTIG: contig-5460_106_0_2693 (106bp)
		This contig is unaligned. (106 bp)
		Unaligned bases: 106 total: 1330500

CONTIG: contig-5376_101_0_2694 (101bp)
		This contig is unaligned. (101 bp)
		Unaligned bases: 101 total: 1330601

CONTIG: contig-6201_143_0_2695 (143bp)
		This contig is unaligned. (143 bp)
		Unaligned bases: 143 total: 1330744

CONTIG: contig-2781_1215_0_2696 (1215bp)
		This contig is unaligned. (1215 bp)
		Unaligned bases: 1215 total: 1331959

CONTIG: contig-1765_1630_0_2697 (1630bp)
		This contig is unaligned. (1630 bp)
		Unaligned bases: 1630 total: 1333589

CONTIG: contig-4672_1997_0_2698 (1997bp)
		This contig is unaligned. (1997 bp)
		Unaligned bases: 1997 total: 1335586

CONTIG: contig-4913_101_0_2699 (101bp)
		This contig is unaligned. (101 bp)
		Unaligned bases: 101 total: 1335687

CONTIG: contig-6534_116_0_2700 (116bp)
Best alignment score: 114.0 (LEN: 116, IDY: 98.28)
		This contig has 7 significant alignments. [An ambiguously mapped contig]
		Using only first of these alignment (option --ambiguity-usage is set to "one"):
			Alignment: 9588 9703 | 1 116 | 116 116 | 98.28 | seq_3 contig-6534_116_0_2700
			Skipping alignment 12427 12542 | 1 116 | 116 116 | 98.28 | seq_3 contig-6534_116_0_2700
			Skipping alignment 1680332 1680447 | 116 1 | 116 116 | 98.28 | seq_1 contig-6534_116_0_2700
			Skipping alignment 26410 26525 | 1 116 | 116 116 | 97.41 | seq_2 contig-6534_116_0_2700
			Skipping alignment 33748 33863 | 1 116 | 116 116 | 97.41 | seq_2 contig-6534_116_0_2700
			Skipping alignment 38182 38297 | 1 116 | 116 116 | 97.41 | seq_2 contig-6534_116_0_2700
			Skipping alignment 1706318 1706433 | 116 1 | 116 116 | 97.41 | seq_1 contig-6534_116_0_2700

CONTIG: contig-952_101_0_2701 (101bp)
		This contig is unaligned. (101 bp)
		Unaligned bases: 101 total: 1335788

CONTIG: contig-5944_101_0_2702 (101bp)
		This contig is unaligned. (101 bp)
		Unaligned bases: 101 total: 1335889

CONTIG: contig-886_178_0_2703 (178bp)
		This contig is unaligned. (178 bp)
		Unaligned bases: 178 total: 1336067

CONTIG: contig-5569_101_0_2704 (101bp)
		This contig is unaligned. (101 bp)
		Unaligned bases: 101 total: 1336168

CONTIG: contig-5107_151_0_2705 (151bp)
		This contig is unaligned. (151 bp)
		Unaligned bases: 151 total: 1336319

CONTIG: contig-2759_136_0_2706 (136bp)
		This contig is unaligned. (136 bp)
		Unaligned bases: 136 total: 1336455

CONTIG: contig-89_101_0_2707 (101bp)
		This contig is unaligned. (101 bp)
		Unaligned bases: 101 total: 1336556

CONTIG: contig-3715_478_0_2708 (478bp)
		This contig is unaligned. (478 bp)
		Unaligned bases: 478 total: 1337034

CONTIG: contig-4243_104_0_2709 (104bp)
		This contig is unaligned. (104 bp)
		Unaligned bases: 104 total: 1337138

CONTIG: contig-1525_103_0_2710 (103bp)
		This contig is unaligned. (103 bp)
		Unaligned bases: 103 total: 1337241

CONTIG: contig-4576_101_0_2711 (101bp)
		This contig is unaligned. (101 bp)
		Unaligned bases: 101 total: 1337342

CONTIG: contig-1197_101_0_2712 (101bp)
		This contig is unaligned. (101 bp)
		Unaligned bases: 101 total: 1337443

CONTIG: contig-2003_101_0_2713 (101bp)
		This contig is unaligned. (101 bp)
		Unaligned bases: 101 total: 1337544

CONTIG: contig-305_101_0_2714 (101bp)
		This contig is unaligned. (101 bp)
		Unaligned bases: 101 total: 1337645

CONTIG: contig-6773_101_0_2715 (101bp)
		This contig is unaligned. (101 bp)
		Unaligned bases: 101 total: 1337746

CONTIG: contig-6792_101_0_2716 (101bp)
		This contig is unaligned. (101 bp)
		Unaligned bases: 101 total: 1337847

CONTIG: contig-1469_107_0_2717 (107bp)
		This contig is unaligned. (107 bp)
		Unaligned bases: 107 total: 1337954

CONTIG: contig-6485_163_0_2718 (163bp)
		This contig is unaligned. (163 bp)
		Unaligned bases: 163 total: 1338117

CONTIG: contig-179_2240_0_2719 (2240bp)
		This contig is unaligned. (2240 bp)
		Unaligned bases: 2240 total: 1340357

CONTIG: contig-4880_101_0_2720 (101bp)
		This contig is unaligned. (101 bp)
		Unaligned bases: 101 total: 1340458

CONTIG: contig-953_5095_0_2721 (5095bp)
		This contig is unaligned. (5095 bp)
		Unaligned bases: 5095 total: 1345553

CONTIG: contig-6220_101_0_2722 (101bp)
		This contig is unaligned. (101 bp)
		Unaligned bases: 101 total: 1345654

CONTIG: contig-3887_101_0_2723 (101bp)
		This contig is unaligned. (101 bp)
		Unaligned bases: 101 total: 1345755

CONTIG: contig-5683_101_0_2724 (101bp)
		This contig is unaligned. (101 bp)
		Unaligned bases: 101 total: 1345856

CONTIG: contig-2286_101_0_2725 (101bp)
		This contig is unaligned. (101 bp)
		Unaligned bases: 101 total: 1345957

CONTIG: contig-6365_101_0_2726 (101bp)
		This contig is unaligned. (101 bp)
		Unaligned bases: 101 total: 1346058

CONTIG: contig-4052_104_0_2727 (104bp)
		This contig is unaligned. (104 bp)
		Unaligned bases: 104 total: 1346162

CONTIG: contig-1933_101_0_2728 (101bp)
		This contig is unaligned. (101 bp)
		Unaligned bases: 101 total: 1346263

CONTIG: contig-3026_103_0_2729 (103bp)
		This contig is unaligned. (103 bp)
		Unaligned bases: 103 total: 1346366

CONTIG: contig-1003_612_0_2730 (612bp)
		This contig is unaligned. (612 bp)
		Unaligned bases: 612 total: 1346978

CONTIG: contig-868_145_0_2731 (145bp)
		This contig is unaligned. (145 bp)
		Unaligned bases: 145 total: 1347123

CONTIG: contig-4989_101_0_2732 (101bp)
		This contig is unaligned. (101 bp)
		Unaligned bases: 101 total: 1347224

CONTIG: contig-5368_103_0_2733 (103bp)
		This contig is unaligned. (103 bp)
		Unaligned bases: 103 total: 1347327

CONTIG: contig-116_941_0_2734 (941bp)
		This contig is unaligned. (941 bp)
		Unaligned bases: 941 total: 1348268

CONTIG: contig-6382_103_0_2735 (103bp)
		This contig is unaligned. (103 bp)
		Unaligned bases: 103 total: 1348371

CONTIG: contig-2347_101_0_2736 (101bp)
		This contig is unaligned. (101 bp)
		Unaligned bases: 101 total: 1348472

CONTIG: contig-2944_101_0_2737 (101bp)
		This contig is unaligned. (101 bp)
		Unaligned bases: 101 total: 1348573

CONTIG: contig-5290_110_0_2738 (110bp)
		This contig is unaligned. (110 bp)
		Unaligned bases: 110 total: 1348683

CONTIG: contig-1000_101_0_2739 (101bp)
		This contig is unaligned. (101 bp)
		Unaligned bases: 101 total: 1348784

CONTIG: contig-5177_138_0_2740 (138bp)
		This contig is unaligned. (138 bp)
		Unaligned bases: 138 total: 1348922

CONTIG: contig-6340_103_0_2741 (103bp)
		This contig is unaligned. (103 bp)
		Unaligned bases: 103 total: 1349025

CONTIG: contig-2376_101_0_2742 (101bp)
		This contig is unaligned. (101 bp)
		Unaligned bases: 101 total: 1349126

CONTIG: contig-2503_101_0_2743 (101bp)
		This contig is unaligned. (101 bp)
		Unaligned bases: 101 total: 1349227

CONTIG: contig-2509_104_0_2744 (104bp)
		This contig is unaligned. (104 bp)
		Unaligned bases: 104 total: 1349331

CONTIG: contig-4962_101_0_2745 (101bp)
		This contig is unaligned. (101 bp)
		Unaligned bases: 101 total: 1349432

CONTIG: contig-4098_489_0_2746 (489bp)
		This contig is unaligned. (489 bp)
		Unaligned bases: 489 total: 1349921

CONTIG: contig-2281_3292_0_2747 (3292bp)
		This contig is unaligned. (3292 bp)
		Unaligned bases: 3292 total: 1353213

CONTIG: contig-1979_101_0_2748 (101bp)
		This contig is unaligned. (101 bp)
		Unaligned bases: 101 total: 1353314

CONTIG: contig-4496_107_0_2749 (107bp)
		This contig is unaligned. (107 bp)
		Unaligned bases: 107 total: 1353421

CONTIG: contig-5934_101_0_2750 (101bp)
		This contig is unaligned. (101 bp)
		Unaligned bases: 101 total: 1353522

CONTIG: contig-5621_153_0_2751 (153bp)
		This contig is unaligned. (153 bp)
		Unaligned bases: 153 total: 1353675

CONTIG: contig-334_273_0_2752 (273bp)
		This contig is unaligned. (273 bp)
		Unaligned bases: 273 total: 1353948

CONTIG: contig-1452_978_0_2753 (978bp)
		This contig is unaligned. (978 bp)
		Unaligned bases: 978 total: 1354926

CONTIG: contig-1593_3882_0_2754 (3882bp)
		This contig is unaligned. (3882 bp)
		Unaligned bases: 3882 total: 1358808

CONTIG: contig-2228_104_0_2755 (104bp)
		This contig is unaligned. (104 bp)
		Unaligned bases: 104 total: 1358912

CONTIG: contig-4377_104_0_2756 (104bp)
Best alignment score: 104.0 (LEN: 104, IDY: 100.00)
		Skipping these alignments as insignificant (option --ambiguity-score is set to "0.99"):
			Skipping alignment 7393 7496 | 1 104 | 104 104 | 98.08 | seq_3 contig-4377_104_0_2756
		This contig has 6 significant alignments. [An ambiguously mapped contig]
		Using only first of these alignment (option --ambiguity-usage is set to "one"):
			Alignment: 1706571 1706674 | 1 104 | 104 104 | 100.0 | seq_1 contig-4377_104_0_2756
			Skipping alignment 9347 9450 | 104 1 | 104 104 | 100.0 | seq_3 contig-4377_104_0_2756
			Skipping alignment 12186 12289 | 104 1 | 104 104 | 100.0 | seq_3 contig-4377_104_0_2756
			Skipping alignment 26169 26272 | 104 1 | 104 104 | 100.0 | seq_2 contig-4377_104_0_2756
			Skipping alignment 33507 33610 | 104 1 | 104 104 | 100.0 | seq_2 contig-4377_104_0_2756
			Skipping alignment 37941 38044 | 104 1 | 104 104 | 100.0 | seq_2 contig-4377_104_0_2756

CONTIG: contig-5067_101_0_2757 (101bp)
		This contig is unaligned. (101 bp)
		Unaligned bases: 101 total: 1359013

CONTIG: contig-4433_126_0_2758 (126bp)
		This contig is unaligned. (126 bp)
		Unaligned bases: 126 total: 1359139

CONTIG: contig-1058_129_0_2759 (129bp)
		This contig is unaligned. (129 bp)
		Unaligned bases: 129 total: 1359268

CONTIG: contig-1093_1416_0_2760 (1416bp)
		This contig is unaligned. (1416 bp)
		Unaligned bases: 1416 total: 1360684

CONTIG: contig-144_104_0_2761 (104bp)
Best alignment score: 92.0 (LEN: 93, IDY: 98.92)
			Skipping redundant alignments after choosing the best set of alignments
		Skipping redundant alignment 5735 5827 | 104 12 | 93 93 | 98.92 | seq_3 contig-144_104_0_2761
		Skipping redundant alignment 10910 11002 | 12 104 | 93 93 | 98.92 | seq_3 contig-144_104_0_2761
		This contig has several significant sets of alignments. [An ambiguously mapped contig]
		Using only the very best set (option --ambiguity-usage is set to "one").
			The best set is below. Score: 92.0, number of alignments: 1, unaligned bases: 11
		Alignment: 35823 35915 | 12 104 | 93 93 | 98.92 | seq_2 contig-144_104_0_2761

CONTIG: contig-5122_105_0_2762 (105bp)
		This contig is unaligned. (105 bp)
		Unaligned bases: 105 total: 1360789

CONTIG: contig-2991_157_0_2763 (157bp)
		This contig is unaligned. (157 bp)
		Unaligned bases: 157 total: 1360946

CONTIG: contig-2884_101_0_2764 (101bp)
		This contig is unaligned. (101 bp)
		Unaligned bases: 101 total: 1361047

CONTIG: contig-2025_1343_0_2765 (1343bp)
		This contig is unaligned. (1343 bp)
		Unaligned bases: 1343 total: 1362390

CONTIG: contig-4590_102_0_2766 (102bp)
		This contig is unaligned. (102 bp)
		Unaligned bases: 102 total: 1362492

CONTIG: contig-6239_103_0_2767 (103bp)
		This contig is unaligned. (103 bp)
		Unaligned bases: 103 total: 1362595

CONTIG: contig-363_104_0_2768 (104bp)
		This contig is unaligned. (104 bp)
		Unaligned bases: 104 total: 1362699

CONTIG: contig-2711_2652_0_2769 (2652bp)
		This contig is unaligned. (2652 bp)
		Unaligned bases: 2652 total: 1365351

CONTIG: contig-3611_120_0_2770 (120bp)
		This contig is unaligned. (120 bp)
		Unaligned bases: 120 total: 1365471

CONTIG: contig-883_137_0_2771 (137bp)
		This contig is unaligned. (137 bp)
		Unaligned bases: 137 total: 1365608

CONTIG: contig-31_149_0_2772 (149bp)
		This contig is unaligned. (149 bp)
		Unaligned bases: 149 total: 1365757

CONTIG: contig-4343_101_0_2773 (101bp)
		This contig is unaligned. (101 bp)
		Unaligned bases: 101 total: 1365858

CONTIG: contig-1044_148_0_2774 (148bp)
		This contig is unaligned. (148 bp)
		Unaligned bases: 148 total: 1366006

CONTIG: contig-1074_101_0_2775 (101bp)
		This contig is unaligned. (101 bp)
		Unaligned bases: 101 total: 1366107

CONTIG: contig-5847_102_0_2776 (102bp)
		This contig is unaligned. (102 bp)
		Unaligned bases: 102 total: 1366209

CONTIG: contig-6245_101_0_2777 (101bp)
		This contig is unaligned. (101 bp)
		Unaligned bases: 101 total: 1366310

CONTIG: contig-6418_107_0_2778 (107bp)
Best alignment score: 106.0 (LEN: 107, IDY: 99.07)
		This contig has 3 significant alignments. [An ambiguously mapped contig]
		Using only first of these alignment (option --ambiguity-usage is set to "one"):
			Alignment: 10920 11026 | 107 1 | 107 107 | 99.07 | seq_3 contig-6418_107_0_2778
			Skipping alignment 5711 5817 | 1 107 | 107 107 | 98.13 | seq_3 contig-6418_107_0_2778
			Skipping alignment 35833 35939 | 107 1 | 107 107 | 98.13 | seq_2 contig-6418_107_0_2778

CONTIG: contig-2259_120_0_2779 (120bp)
		This contig is unaligned. (120 bp)
		Unaligned bases: 120 total: 1366430

CONTIG: contig-3722_2931_0_2780 (2931bp)
		This contig is unaligned. (2931 bp)
		Unaligned bases: 2931 total: 1369361

CONTIG: contig-1777_108_0_2781 (108bp)
		This contig is unaligned. (108 bp)
		Unaligned bases: 108 total: 1369469

CONTIG: contig-5013_101_0_2782 (101bp)
		This contig is unaligned. (101 bp)
		Unaligned bases: 101 total: 1369570

CONTIG: contig-3289_121_0_2783 (121bp)
		This contig is unaligned. (121 bp)
		Unaligned bases: 121 total: 1369691

CONTIG: contig-1166_479_0_2784 (479bp)
		This contig is unaligned. (479 bp)
		Unaligned bases: 479 total: 1370170

CONTIG: contig-1514_2445_0_2785 (2445bp)
		This contig is unaligned. (2445 bp)
		Unaligned bases: 2445 total: 1372615

CONTIG: contig-4159_2281_0_2786 (2281bp)
		This contig is unaligned. (2281 bp)
		Unaligned bases: 2281 total: 1374896

CONTIG: contig-5006_101_0_2787 (101bp)
		This contig is unaligned. (101 bp)
		Unaligned bases: 101 total: 1374997

CONTIG: contig-573_419_0_2788 (419bp)
		This contig is unaligned. (419 bp)
		Unaligned bases: 419 total: 1375416

CONTIG: contig-5775_125_0_2789 (125bp)
Best alignment score: 124.0 (LEN: 125, IDY: 99.20)
		This contig has 7 significant alignments. [An ambiguously mapped contig]
		Using only first of these alignment (option --ambiguity-usage is set to "one"):
			Alignment: 1680871 1680995 | 1 125 | 125 125 | 99.2 | seq_1 contig-5775_125_0_2789
			Skipping alignment 1706857 1706981 | 1 125 | 125 125 | 99.2 | seq_1 contig-5775_125_0_2789
			Skipping alignment 25862 25986 | 125 1 | 125 125 | 99.2 | seq_2 contig-5775_125_0_2789
			Skipping alignment 33200 33324 | 125 1 | 125 125 | 99.2 | seq_2 contig-5775_125_0_2789
			Skipping alignment 37634 37758 | 125 1 | 125 125 | 99.2 | seq_2 contig-5775_125_0_2789
			Skipping alignment 9040 9164 | 125 1 | 125 125 | 99.2 | seq_3 contig-5775_125_0_2789
			Skipping alignment 11879 12003 | 125 1 | 125 125 | 99.2 | seq_3 contig-5775_125_0_2789

CONTIG: contig-6718_140_0_2790 (140bp)
		This contig is unaligned. (140 bp)
		Unaligned bases: 140 total: 1375556

CONTIG: contig-2416_101_0_2791 (101bp)
		This contig is unaligned. (101 bp)
		Unaligned bases: 101 total: 1375657

CONTIG: contig-4732_101_0_2792 (101bp)
		This contig is unaligned. (101 bp)
		Unaligned bases: 101 total: 1375758

CONTIG: contig-5423_105_0_2793 (105bp)
		This contig is unaligned. (105 bp)
		Unaligned bases: 105 total: 1375863

CONTIG: contig-2627_104_0_2794 (104bp)
		This contig is unaligned. (104 bp)
		Unaligned bases: 104 total: 1375967

CONTIG: contig-3731_101_0_2795 (101bp)
		This contig is unaligned. (101 bp)
		Unaligned bases: 101 total: 1376068

CONTIG: contig-779_197_0_2796 (197bp)
		This contig is unaligned. (197 bp)
		Unaligned bases: 197 total: 1376265

CONTIG: contig-6669_101_0_2797 (101bp)
		This contig is unaligned. (101 bp)
		Unaligned bases: 101 total: 1376366

CONTIG: contig-4100_104_0_2798 (104bp)
		This contig is unaligned. (104 bp)
		Unaligned bases: 104 total: 1376470

CONTIG: contig-5068_101_0_2799 (101bp)
		This contig is unaligned. (101 bp)
		Unaligned bases: 101 total: 1376571

CONTIG: contig-5681_101_0_2800 (101bp)
		This contig is unaligned. (101 bp)
		Unaligned bases: 101 total: 1376672

CONTIG: contig-4987_101_0_2801 (101bp)
		This contig is unaligned. (101 bp)
		Unaligned bases: 101 total: 1376773

CONTIG: contig-787_655_0_2802 (655bp)
		This contig is unaligned. (655 bp)
		Unaligned bases: 655 total: 1377428

CONTIG: contig-4852_101_0_2803 (101bp)
		This contig is unaligned. (101 bp)
		Unaligned bases: 101 total: 1377529

CONTIG: contig-3326_101_0_2804 (101bp)
		This contig is unaligned. (101 bp)
		Unaligned bases: 101 total: 1377630

CONTIG: contig-76_102_0_2805 (102bp)
		This contig is unaligned. (102 bp)
		Unaligned bases: 102 total: 1377732

CONTIG: contig-2296_6119_0_2806 (6119bp)
		This contig is unaligned. (6119 bp)
		Unaligned bases: 6119 total: 1383851

CONTIG: contig-2822_101_0_2807 (101bp)
		This contig is unaligned. (101 bp)
		Unaligned bases: 101 total: 1383952

CONTIG: contig-4879_1403_0_2808 (1403bp)
		This contig is unaligned. (1403 bp)
		Unaligned bases: 1403 total: 1385355

CONTIG: contig-3632_101_0_2809 (101bp)
		This contig is unaligned. (101 bp)
		Unaligned bases: 101 total: 1385456

CONTIG: contig-1799_101_0_2810 (101bp)
		This contig is unaligned. (101 bp)
		Unaligned bases: 101 total: 1385557

CONTIG: contig-5802_101_0_2811 (101bp)
		This contig is unaligned. (101 bp)
		Unaligned bases: 101 total: 1385658

CONTIG: contig-297_5253_0_2812 (5253bp)
		This contig is unaligned. (5253 bp)
		Unaligned bases: 5253 total: 1390911

CONTIG: contig-4793_101_0_2813 (101bp)
		This contig is unaligned. (101 bp)
		Unaligned bases: 101 total: 1391012

CONTIG: contig-4822_116_0_2814 (116bp)
		This contig is unaligned. (116 bp)
		Unaligned bases: 116 total: 1391128

CONTIG: contig-1815_101_0_2815 (101bp)
		This contig is unaligned. (101 bp)
		Unaligned bases: 101 total: 1391229

CONTIG: contig-6686_101_0_2816 (101bp)
		This contig is unaligned. (101 bp)
		Unaligned bases: 101 total: 1391330

CONTIG: contig-3997_111_0_2817 (111bp)
		This contig is unaligned. (111 bp)
		Unaligned bases: 111 total: 1391441

CONTIG: contig-5642_135_0_2818 (135bp)
		This contig is unaligned. (135 bp)
		Unaligned bases: 135 total: 1391576

CONTIG: contig-4420_408_0_2819 (408bp)
		This contig is unaligned. (408 bp)
		Unaligned bases: 408 total: 1391984

CONTIG: contig-5714_101_0_2820 (101bp)
		This contig is unaligned. (101 bp)
		Unaligned bases: 101 total: 1392085

CONTIG: contig-6600_101_0_2821 (101bp)
		This contig is unaligned. (101 bp)
		Unaligned bases: 101 total: 1392186

CONTIG: contig-6667_101_0_2822 (101bp)
		This contig is unaligned. (101 bp)
		Unaligned bases: 101 total: 1392287

CONTIG: contig-1089_107_0_2823 (107bp)
		This contig is unaligned. (107 bp)
		Unaligned bases: 107 total: 1392394

CONTIG: contig-5190_101_0_2824 (101bp)
		This contig is unaligned. (101 bp)
		Unaligned bases: 101 total: 1392495

CONTIG: contig-2975_149_0_2825 (149bp)
		This contig is unaligned. (149 bp)
		Unaligned bases: 149 total: 1392644

CONTIG: contig-6174_101_0_2826 (101bp)
		This contig is unaligned. (101 bp)
		Unaligned bases: 101 total: 1392745

CONTIG: contig-2379_162_0_2827 (162bp)
		This contig is unaligned. (162 bp)
		Unaligned bases: 162 total: 1392907

CONTIG: contig-5620_101_0_2828 (101bp)
		This contig is unaligned. (101 bp)
		Unaligned bases: 101 total: 1393008

CONTIG: contig-764_154_0_2829 (154bp)
		This contig is unaligned. (154 bp)
		Unaligned bases: 154 total: 1393162

CONTIG: contig-1454_101_0_2830 (101bp)
		This contig is unaligned. (101 bp)
		Unaligned bases: 101 total: 1393263

CONTIG: contig-6224_101_0_2831 (101bp)
		This contig is unaligned. (101 bp)
		Unaligned bases: 101 total: 1393364

CONTIG: contig-5382_101_0_2832 (101bp)
		This contig is unaligned. (101 bp)
		Unaligned bases: 101 total: 1393465

CONTIG: contig-5739_101_0_2833 (101bp)
		This contig is unaligned. (101 bp)
		Unaligned bases: 101 total: 1393566

CONTIG: contig-2360_105_0_2834 (105bp)
		This contig is unaligned. (105 bp)
		Unaligned bases: 105 total: 1393671

CONTIG: contig-1931_121_0_2835 (121bp)
		This contig is unaligned. (121 bp)
		Unaligned bases: 121 total: 1393792

CONTIG: contig-6814_101_0_2836 (101bp)
		This contig is unaligned. (101 bp)
		Unaligned bases: 101 total: 1393893

CONTIG: contig-1219_101_0_2837 (101bp)
		This contig is unaligned. (101 bp)
		Unaligned bases: 101 total: 1393994

CONTIG: contig-629_101_0_2838 (101bp)
		This contig is unaligned. (101 bp)
		Unaligned bases: 101 total: 1394095

CONTIG: contig-1351_101_0_2839 (101bp)
		This contig is unaligned. (101 bp)
		Unaligned bases: 101 total: 1394196

CONTIG: contig-3072_102_0_2840 (102bp)
		This contig is unaligned. (102 bp)
		Unaligned bases: 102 total: 1394298

CONTIG: contig-281_101_0_2841 (101bp)
		This contig is unaligned. (101 bp)
		Unaligned bases: 101 total: 1394399

CONTIG: contig-2656_101_0_2842 (101bp)
		This contig is unaligned. (101 bp)
		Unaligned bases: 101 total: 1394500

CONTIG: contig-4624_553_0_2843 (553bp)
		This contig is unaligned. (553 bp)
		Unaligned bases: 553 total: 1395053

CONTIG: contig-6181_105_0_2844 (105bp)
		This contig is unaligned. (105 bp)
		Unaligned bases: 105 total: 1395158

CONTIG: contig-11_149_0_2845 (149bp)
		This contig is unaligned. (149 bp)
		Unaligned bases: 149 total: 1395307

CONTIG: contig-6308_101_0_2846 (101bp)
		This contig is unaligned. (101 bp)
		Unaligned bases: 101 total: 1395408

CONTIG: contig-833_1368_0_2847 (1368bp)
		This contig is unaligned. (1368 bp)
		Unaligned bases: 1368 total: 1396776

CONTIG: contig-4698_101_0_2848 (101bp)
		This contig is unaligned. (101 bp)
		Unaligned bases: 101 total: 1396877

CONTIG: contig-808_101_0_2849 (101bp)
		This contig is unaligned. (101 bp)
		Unaligned bases: 101 total: 1396978

CONTIG: contig-5327_104_0_2850 (104bp)
		This contig is unaligned. (104 bp)
		Unaligned bases: 104 total: 1397082

CONTIG: contig-6690_101_0_2851 (101bp)
		This contig is unaligned. (101 bp)
		Unaligned bases: 101 total: 1397183

CONTIG: contig-3419_289_0_2852 (289bp)
		This contig is unaligned. (289 bp)
		Unaligned bases: 289 total: 1397472

CONTIG: contig-345_2199_0_2853 (2199bp)
		This contig is unaligned. (2199 bp)
		Unaligned bases: 2199 total: 1399671

CONTIG: contig-3833_7409_0_2854 (7409bp)
		This contig is unaligned. (7409 bp)
		Unaligned bases: 7409 total: 1407080

CONTIG: contig-6179_101_0_2855 (101bp)
		This contig is unaligned. (101 bp)
		Unaligned bases: 101 total: 1407181

CONTIG: contig-4353_1176_0_2856 (1176bp)
		This contig is unaligned. (1176 bp)
		Unaligned bases: 1176 total: 1408357

CONTIG: contig-6645_103_0_2857 (103bp)
		This contig is unaligned. (103 bp)
		Unaligned bases: 103 total: 1408460

CONTIG: contig-5433_101_0_2858 (101bp)
		This contig is unaligned. (101 bp)
		Unaligned bases: 101 total: 1408561

CONTIG: contig-70_104_0_2859 (104bp)
		This contig is unaligned. (104 bp)
		Unaligned bases: 104 total: 1408665

CONTIG: contig-2571_159_0_2860 (159bp)
		This contig is unaligned. (159 bp)
		Unaligned bases: 159 total: 1408824

CONTIG: contig-3035_101_0_2861 (101bp)
		This contig is unaligned. (101 bp)
		Unaligned bases: 101 total: 1408925

CONTIG: contig-6837_101_0_2862 (101bp)
		This contig is unaligned. (101 bp)
		Unaligned bases: 101 total: 1409026

CONTIG: contig-6772_119_0_2863 (119bp)
		This contig is unaligned. (119 bp)
		Unaligned bases: 119 total: 1409145

CONTIG: contig-3945_101_0_2864 (101bp)
		This contig is unaligned. (101 bp)
		Unaligned bases: 101 total: 1409246

CONTIG: contig-2691_113_0_2865 (113bp)
		This contig is unaligned. (113 bp)
		Unaligned bases: 113 total: 1409359

CONTIG: contig-6231_101_0_2866 (101bp)
		This contig is unaligned. (101 bp)
		Unaligned bases: 101 total: 1409460

CONTIG: contig-3850_2583_0_2867 (2583bp)
		This contig is unaligned. (2583 bp)
		Unaligned bases: 2583 total: 1412043

CONTIG: contig-8_194_0_2868 (194bp)
		This contig is unaligned. (194 bp)
		Unaligned bases: 194 total: 1412237

CONTIG: contig-6824_101_0_2869 (101bp)
		This contig is unaligned. (101 bp)
		Unaligned bases: 101 total: 1412338

CONTIG: contig-6198_101_0_2870 (101bp)
		This contig is unaligned. (101 bp)
		Unaligned bases: 101 total: 1412439

CONTIG: contig-3204_135_0_2871 (135bp)
		This contig is unaligned. (135 bp)
		Unaligned bases: 135 total: 1412574

CONTIG: contig-134_120_0_2872 (120bp)
		This contig is unaligned. (120 bp)
		Unaligned bases: 120 total: 1412694

CONTIG: contig-1998_516_0_2873 (516bp)
		This contig is unaligned. (516 bp)
		Unaligned bases: 516 total: 1413210

CONTIG: contig-4726_279_0_2874 (279bp)
		This contig is unaligned. (279 bp)
		Unaligned bases: 279 total: 1413489

CONTIG: contig-2192_317_0_2875 (317bp)
		This contig is unaligned. (317 bp)
		Unaligned bases: 317 total: 1413806

CONTIG: contig-2498_353_0_2876 (353bp)
		This contig is unaligned. (353 bp)
		Unaligned bases: 353 total: 1414159

CONTIG: contig-3139_1502_0_2877 (1502bp)
		This contig is unaligned. (1502 bp)
		Unaligned bases: 1502 total: 1415661

CONTIG: contig-4450_101_0_2878 (101bp)
		This contig is unaligned. (101 bp)
		Unaligned bases: 101 total: 1415762

CONTIG: contig-6295_101_0_2879 (101bp)
		This contig is unaligned. (101 bp)
		Unaligned bases: 101 total: 1415863

CONTIG: contig-5804_101_0_2880 (101bp)
		This contig is unaligned. (101 bp)
		Unaligned bases: 101 total: 1415964

CONTIG: contig-6226_101_0_2881 (101bp)
		This contig is unaligned. (101 bp)
		Unaligned bases: 101 total: 1416065

CONTIG: contig-5165_117_0_2882 (117bp)
		This contig is unaligned. (117 bp)
		Unaligned bases: 117 total: 1416182

CONTIG: contig-3872_101_0_2883 (101bp)
		This contig is unaligned. (101 bp)
		Unaligned bases: 101 total: 1416283

CONTIG: contig-5718_102_0_2884 (102bp)
		This contig is unaligned. (102 bp)
		Unaligned bases: 102 total: 1416385

CONTIG: contig-4582_101_0_2885 (101bp)
		This contig is unaligned. (101 bp)
		Unaligned bases: 101 total: 1416486

CONTIG: contig-2250_2169_0_2886 (2169bp)
		This contig is unaligned. (2169 bp)
		Unaligned bases: 2169 total: 1418655

CONTIG: contig-1408_101_0_2887 (101bp)
		This contig is unaligned. (101 bp)
		Unaligned bases: 101 total: 1418756

CONTIG: contig-3287_101_0_2888 (101bp)
		This contig is unaligned. (101 bp)
		Unaligned bases: 101 total: 1418857

CONTIG: contig-3260_101_0_2889 (101bp)
		This contig is unaligned. (101 bp)
		Unaligned bases: 101 total: 1418958

CONTIG: contig-4683_101_0_2890 (101bp)
		This contig is unaligned. (101 bp)
		Unaligned bases: 101 total: 1419059

CONTIG: contig-2481_137_0_2891 (137bp)
		This contig is unaligned. (137 bp)
		Unaligned bases: 137 total: 1419196

CONTIG: contig-2470_7628_0_2892 (7628bp)
		This contig is unaligned. (7628 bp)
		Unaligned bases: 7628 total: 1426824

CONTIG: contig-2492_1066_0_2893 (1066bp)
		This contig is unaligned. (1066 bp)
		Unaligned bases: 1066 total: 1427890

CONTIG: contig-3327_102_0_2894 (102bp)
		This contig is unaligned. (102 bp)
		Unaligned bases: 102 total: 1427992

CONTIG: contig-2870_107_0_2895 (107bp)
		This contig is unaligned. (107 bp)
		Unaligned bases: 107 total: 1428099

CONTIG: contig-969_102_0_2896 (102bp)
		This contig is unaligned. (102 bp)
		Unaligned bases: 102 total: 1428201

CONTIG: contig-162_101_0_2897 (101bp)
		This contig is unaligned. (101 bp)
		Unaligned bases: 101 total: 1428302

CONTIG: contig-3332_101_0_2898 (101bp)
		This contig is unaligned. (101 bp)
		Unaligned bases: 101 total: 1428403

CONTIG: contig-2846_101_0_2899 (101bp)
		This contig is unaligned. (101 bp)
		Unaligned bases: 101 total: 1428504

CONTIG: contig-3656_111_0_2900 (111bp)
		This contig is unaligned. (111 bp)
		Unaligned bases: 111 total: 1428615

CONTIG: contig-995_920_0_2901 (920bp)
		This contig is unaligned. (920 bp)
		Unaligned bases: 920 total: 1429535

CONTIG: contig-3312_140_0_2902 (140bp)
		This contig is unaligned. (140 bp)
		Unaligned bases: 140 total: 1429675

CONTIG: contig-6456_101_0_2903 (101bp)
		This contig is unaligned. (101 bp)
		Unaligned bases: 101 total: 1429776

CONTIG: contig-240_105_0_2904 (105bp)
		This contig is unaligned. (105 bp)
		Unaligned bases: 105 total: 1429881

CONTIG: contig-6519_101_0_2905 (101bp)
		This contig is unaligned. (101 bp)
		Unaligned bases: 101 total: 1429982

CONTIG: contig-4631_166_0_2906 (166bp)
		This contig is unaligned. (166 bp)
		Unaligned bases: 166 total: 1430148

CONTIG: contig-3484_407_0_2907 (407bp)
		This contig is unaligned. (407 bp)
		Unaligned bases: 407 total: 1430555

CONTIG: contig-6547_104_0_2908 (104bp)
		This contig is unaligned. (104 bp)
		Unaligned bases: 104 total: 1430659

CONTIG: contig-1857_1766_0_2909 (1766bp)
		This contig is unaligned. (1766 bp)
		Unaligned bases: 1766 total: 1432425

CONTIG: contig-6395_101_0_2910 (101bp)
		This contig is unaligned. (101 bp)
		Unaligned bases: 101 total: 1432526

CONTIG: contig-6464_103_0_2911 (103bp)
		This contig is unaligned. (103 bp)
		Unaligned bases: 103 total: 1432629

CONTIG: contig-6088_144_0_2912 (144bp)
		This contig is unaligned. (144 bp)
		Unaligned bases: 144 total: 1432773

CONTIG: contig-3696_101_0_2913 (101bp)
		This contig is unaligned. (101 bp)
		Unaligned bases: 101 total: 1432874

CONTIG: contig-1888_101_0_2914 (101bp)
		This contig is unaligned. (101 bp)
		Unaligned bases: 101 total: 1432975

CONTIG: contig-1764_101_0_2915 (101bp)
		This contig is unaligned. (101 bp)
		Unaligned bases: 101 total: 1433076

CONTIG: contig-6348_101_0_2916 (101bp)
		This contig is unaligned. (101 bp)
		Unaligned bases: 101 total: 1433177

CONTIG: contig-5609_101_0_2917 (101bp)
		This contig is unaligned. (101 bp)
		Unaligned bases: 101 total: 1433278

CONTIG: contig-206_110_0_2918 (110bp)
		This contig is unaligned. (110 bp)
		Unaligned bases: 110 total: 1433388

CONTIG: contig-5506_102_0_2919 (102bp)
		This contig is unaligned. (102 bp)
		Unaligned bases: 102 total: 1433490

CONTIG: contig-4448_101_0_2920 (101bp)
		This contig is unaligned. (101 bp)
		Unaligned bases: 101 total: 1433591

CONTIG: contig-508_102_0_2921 (102bp)
		This contig is unaligned. (102 bp)
		Unaligned bases: 102 total: 1433693

CONTIG: contig-1873_103_0_2922 (103bp)
		This contig is unaligned. (103 bp)
		Unaligned bases: 103 total: 1433796

CONTIG: contig-4225_705_0_2923 (705bp)
		This contig is unaligned. (705 bp)
		Unaligned bases: 705 total: 1434501

CONTIG: contig-3089_105_0_2924 (105bp)
		This contig is unaligned. (105 bp)
		Unaligned bases: 105 total: 1434606

CONTIG: contig-4809_101_0_2925 (101bp)
		This contig is unaligned. (101 bp)
		Unaligned bases: 101 total: 1434707

CONTIG: contig-2868_840_0_2926 (840bp)
		This contig is unaligned. (840 bp)
		Unaligned bases: 840 total: 1435547

CONTIG: contig-5119_101_0_2927 (101bp)
		This contig is unaligned. (101 bp)
		Unaligned bases: 101 total: 1435648

CONTIG: contig-3680_101_0_2928 (101bp)
		This contig is unaligned. (101 bp)
		Unaligned bases: 101 total: 1435749

CONTIG: contig-6783_101_0_2929 (101bp)
		This contig is unaligned. (101 bp)
		Unaligned bases: 101 total: 1435850

CONTIG: contig-932_756_0_2930 (756bp)
		This contig is unaligned. (756 bp)
		Unaligned bases: 756 total: 1436606

CONTIG: contig-5717_101_0_2931 (101bp)
		This contig is unaligned. (101 bp)
		Unaligned bases: 101 total: 1436707

CONTIG: contig-2332_104_0_2932 (104bp)
		This contig is unaligned. (104 bp)
		Unaligned bases: 104 total: 1436811

CONTIG: contig-2451_1954_0_2933 (1954bp)
		This contig is unaligned. (1954 bp)
		Unaligned bases: 1954 total: 1438765

CONTIG: contig-6206_138_0_2934 (138bp)
Best alignment score: 137.0 (LEN: 138, IDY: 99.28)
		This contig has 8 significant alignments. [An ambiguously mapped contig]
		Using only first of these alignment (option --ambiguity-usage is set to "one"):
			Alignment: 1680832 1680969 | 1 138 | 138 138 | 99.28 | seq_1 contig-6206_138_0_2934
			Skipping alignment 1706818 1706955 | 1 138 | 138 138 | 99.28 | seq_1 contig-6206_138_0_2934
			Skipping alignment 7640 7777 | 1 138 | 138 138 | 99.28 | seq_3 contig-6206_138_0_2934
			Skipping alignment 9066 9203 | 138 1 | 138 138 | 99.28 | seq_3 contig-6206_138_0_2934
			Skipping alignment 11905 12042 | 138 1 | 138 138 | 99.28 | seq_3 contig-6206_138_0_2934
			Skipping alignment 25888 26025 | 138 1 | 138 138 | 98.55 | seq_2 contig-6206_138_0_2934
			Skipping alignment 33226 33363 | 138 1 | 138 138 | 98.55 | seq_2 contig-6206_138_0_2934
			Skipping alignment 37660 37797 | 138 1 | 138 138 | 98.55 | seq_2 contig-6206_138_0_2934

CONTIG: contig-5993_101_0_2935 (101bp)
		This contig is unaligned. (101 bp)
		Unaligned bases: 101 total: 1438866

CONTIG: contig-218_104_0_2936 (104bp)
		This contig is unaligned. (104 bp)
		Unaligned bases: 104 total: 1438970

CONTIG: contig-1599_101_0_2937 (101bp)
		This contig is unaligned. (101 bp)
		Unaligned bases: 101 total: 1439071

CONTIG: contig-4301_138_0_2938 (138bp)
Best alignment score: 104.0 (LEN: 106, IDY: 98.13)
			Skipping redundant alignments after choosing the best set of alignments
		Skipping redundant alignment 1706911 1707008 | 1 98 | 98 98 | 98.98 | seq_1 contig-4301_138_0_2938
		Skipping redundant alignment 11852 11949 | 98 1 | 98 98 | 98.98 | seq_3 contig-4301_138_0_2938
		Skipping redundant alignment 1680925 1681022 | 1 98 | 98 98 | 97.96 | seq_1 contig-4301_138_0_2938
		Skipping redundant alignment 9012 9110 | 99 1 | 99 99 | 98.99 | seq_3 contig-4301_138_0_2938
		Skipping redundant alignment 25828 25932 | 105 1 | 105 105 | 97.14 | seq_2 contig-4301_138_0_2938
		Skipping redundant alignment 37600 37704 | 105 1 | 105 105 | 97.14 | seq_2 contig-4301_138_0_2938
			The best set is below. Score: 104.0, number of alignments: 1, unaligned bases: 32
		Alignment: 33164 33270 | 106 1 | 107 106 | 98.13 | seq_2 contig-4301_138_0_2938

CONTIG: contig-4577_159_0_2939 (159bp)
		This contig is unaligned. (159 bp)
		Unaligned bases: 159 total: 1439230

CONTIG: contig-1889_101_0_2940 (101bp)
Best alignment score: 100.0 (LEN: 101, IDY: 99.01)
		Skipping these alignments as insignificant (option --ambiguity-score is set to "0.99"):
			Skipping alignment 7397 7497 | 1 101 | 101 101 | 97.03 | seq_3 contig-1889_101_0_2940
		This contig has 6 significant alignments. [An ambiguously mapped contig]
		Using only first of these alignment (option --ambiguity-usage is set to "one"):
			Alignment: 1706575 1706675 | 1 101 | 101 101 | 99.01 | seq_1 contig-1889_101_0_2940
			Skipping alignment 9346 9446 | 101 1 | 101 101 | 99.01 | seq_3 contig-1889_101_0_2940
			Skipping alignment 12185 12285 | 101 1 | 101 101 | 99.01 | seq_3 contig-1889_101_0_2940
			Skipping alignment 26168 26268 | 101 1 | 101 101 | 99.01 | seq_2 contig-1889_101_0_2940
			Skipping alignment 33506 33606 | 101 1 | 101 101 | 99.01 | seq_2 contig-1889_101_0_2940
			Skipping alignment 37940 38040 | 101 1 | 101 101 | 99.01 | seq_2 contig-1889_101_0_2940

CONTIG: contig-5208_101_0_2941 (101bp)
		This contig is unaligned. (101 bp)
		Unaligned bases: 101 total: 1439331

CONTIG: contig-817_144_0_2942 (144bp)
		This contig is unaligned. (144 bp)
		Unaligned bases: 144 total: 1439475

CONTIG: contig-2817_101_0_2943 (101bp)
		This contig is unaligned. (101 bp)
		Unaligned bases: 101 total: 1439576

CONTIG: contig-1787_102_0_2944 (102bp)
		This contig is unaligned. (102 bp)
		Unaligned bases: 102 total: 1439678

CONTIG: contig-6465_170_0_2945 (170bp)
		This contig is unaligned. (170 bp)
		Unaligned bases: 170 total: 1439848

CONTIG: contig-591_101_0_2946 (101bp)
		This contig is unaligned. (101 bp)
		Unaligned bases: 101 total: 1439949

CONTIG: contig-3193_105_0_2947 (105bp)
		This contig is unaligned. (105 bp)
		Unaligned bases: 105 total: 1440054

CONTIG: contig-6369_121_0_2948 (121bp)
		This contig is unaligned. (121 bp)
		Unaligned bases: 121 total: 1440175

CONTIG: contig-2213_101_0_2949 (101bp)
		This contig is unaligned. (101 bp)
		Unaligned bases: 101 total: 1440276

CONTIG: contig-5618_101_0_2950 (101bp)
		This contig is unaligned. (101 bp)
		Unaligned bases: 101 total: 1440377

CONTIG: contig-4751_644_0_2951 (644bp)
		This contig is unaligned. (644 bp)
		Unaligned bases: 644 total: 1441021

CONTIG: contig-3262_101_0_2952 (101bp)
		This contig is unaligned. (101 bp)
		Unaligned bases: 101 total: 1441122

CONTIG: contig-3361_106_0_2953 (106bp)
		This contig is unaligned. (106 bp)
		Unaligned bases: 106 total: 1441228

CONTIG: contig-2572_111_0_2954 (111bp)
		This contig is unaligned. (111 bp)
		Unaligned bases: 111 total: 1441339

CONTIG: contig-5396_101_0_2955 (101bp)
		This contig is unaligned. (101 bp)
		Unaligned bases: 101 total: 1441440

CONTIG: contig-4820_102_0_2956 (102bp)
		This contig is unaligned. (102 bp)
		Unaligned bases: 102 total: 1441542

CONTIG: contig-2328_101_0_2957 (101bp)
		This contig is unaligned. (101 bp)
		Unaligned bases: 101 total: 1441643

CONTIG: contig-4453_101_0_2958 (101bp)
		This contig is unaligned. (101 bp)
		Unaligned bases: 101 total: 1441744

CONTIG: contig-2409_101_0_2959 (101bp)
		This contig is unaligned. (101 bp)
		Unaligned bases: 101 total: 1441845

CONTIG: contig-6094_108_0_2960 (108bp)
		This contig is unaligned. (108 bp)
		Unaligned bases: 108 total: 1441953

CONTIG: contig-6852_232_0_2961 (232bp)
		This contig is unaligned. (232 bp)
		Unaligned bases: 232 total: 1442185

CONTIG: contig-5701_105_0_2962 (105bp)
		This contig is unaligned. (105 bp)
		Unaligned bases: 105 total: 1442290

CONTIG: contig-3189_407_0_2963 (407bp)
		This contig is unaligned. (407 bp)
		Unaligned bases: 407 total: 1442697

CONTIG: contig-316_101_0_2964 (101bp)
		This contig is unaligned. (101 bp)
		Unaligned bases: 101 total: 1442798

CONTIG: contig-5104_101_0_2965 (101bp)
		This contig is unaligned. (101 bp)
		Unaligned bases: 101 total: 1442899

CONTIG: contig-4394_601_0_2966 (601bp)
		This contig is unaligned. (601 bp)
		Unaligned bases: 601 total: 1443500

CONTIG: contig-4925_101_0_2967 (101bp)
		This contig is unaligned. (101 bp)
		Unaligned bases: 101 total: 1443601

CONTIG: contig-5076_101_0_2968 (101bp)
		This contig is unaligned. (101 bp)
		Unaligned bases: 101 total: 1443702

CONTIG: contig-460_1727_0_2969 (1727bp)
		This contig is unaligned. (1727 bp)
		Unaligned bases: 1727 total: 1445429

CONTIG: contig-6054_101_0_2970 (101bp)
		This contig is unaligned. (101 bp)
		Unaligned bases: 101 total: 1445530

CONTIG: contig-5712_101_0_2971 (101bp)
		This contig is unaligned. (101 bp)
		Unaligned bases: 101 total: 1445631

CONTIG: contig-2043_1435_0_2972 (1435bp)
		This contig is unaligned. (1435 bp)
		Unaligned bases: 1435 total: 1447066

CONTIG: contig-2751_113_0_2973 (113bp)
		This contig is unaligned. (113 bp)
		Unaligned bases: 113 total: 1447179

CONTIG: contig-2901_101_0_2974 (101bp)
		This contig is unaligned. (101 bp)
		Unaligned bases: 101 total: 1447280

CONTIG: contig-4207_2676_0_2975 (2676bp)
		This contig is unaligned. (2676 bp)
		Unaligned bases: 2676 total: 1449956

CONTIG: contig-1352_101_0_2976 (101bp)
		This contig is unaligned. (101 bp)
		Unaligned bases: 101 total: 1450057

CONTIG: contig-2396_104_0_2977 (104bp)
		This contig is unaligned. (104 bp)
		Unaligned bases: 104 total: 1450161

CONTIG: contig-2112_439_0_2978 (439bp)
		This contig is unaligned. (439 bp)
		Unaligned bases: 439 total: 1450600

CONTIG: contig-512_103_0_2979 (103bp)
		This contig is unaligned. (103 bp)
		Unaligned bases: 103 total: 1450703

CONTIG: contig-2245_101_0_2980 (101bp)
		This contig is unaligned. (101 bp)
		Unaligned bases: 101 total: 1450804

CONTIG: contig-6074_101_0_2981 (101bp)
		This contig is unaligned. (101 bp)
		Unaligned bases: 101 total: 1450905

CONTIG: contig-1311_128_0_2982 (128bp)
		This contig is unaligned. (128 bp)
[truncated: 548,052 more chars]
