# Supplementary material for: HiMMe: using genetic patterns as a proxy for genome assembly reliability assessment
Source: BMC Genomics. 2017 Sep 5;18:694. doi: 10.1186/s12864-017-3965-2 (PMC5584555; doi:10.1186/s12864-017-3965-2)
Supplement: Supplementary file 3 — ’Supplementary_file3.zip’, Title: ’Data from GAGE’. Description: contains all real data as well as the pertinent results. (ZIP 18,698 kb) [file 12864_2017_3965_MOESM3_ESM.zip › Real data/QUAST/lineage/SGA/full_output/contigs_reports/nucmer_output/genome-ctg-filtered.coords.filtered]

    [S1]     [E1]  |     [S2]     [E2]  |  [LEN 1]  [LEN 2]  |  [% IDY]  | [TAGS]
=====================================================================================
33440 33596 | 1 157 | 157 157 | 99.36 | seq_2 contig-2694_157_0_22
745219 745342 | 1 122 | 124 122 | 95.16 | seq_1 contig-9_165_0_36
10960 11062 | 102 1 | 103 102 | 96.12 | seq_3 contig-2447_102_0_165
1680871 1680986 | 1 116 | 116 116 | 99.14 | seq_1 contig-5255_116_0_166
26282 26398 | 1 117 | 117 117 | 98.29 | seq_2 contig-938_117_0_177
33172 33272 | 101 1 | 101 101 | 99.01 | seq_2 contig-3845_102_0_231
5740 5827 | 1 88 | 88 88 | 100.0 | seq_3 contig-1291_102_0_239
5747 5827 | 1 81 | 81 81 | 100.0 | seq_3 contig-482_101_0_250
1706561 1706669 | 1 109 | 109 109 | 100.0 | seq_1 contig-2681_109_0_284
10962 11063 | 1 101 | 102 101 | 96.08 | seq_3 contig-4504_101_0_318
10964 11063 | 1 99 | 100 99 | 97.0 | seq_3 contig-6545_101_0_332
1706646 1706760 | 1 114 | 115 114 | 97.39 | seq_1 contig-6513_114_0_346
1706616 1706715 | 1 100 | 100 100 | 100.0 | seq_1 contig-682_101_0_389
25017 25088 | 217 146 | 72 72 | 100.0 | seq_1 contig-5641_238_0_472
9685 9801 | 1 117 | 117 117 | 100.0 | seq_3 contig-6830_117_0_491
10966 11068 | 102 1 | 103 102 | 97.09 | seq_3 contig-667_102_0_548
5684 5790 | 107 1 | 107 107 | 98.13 | seq_3 contig-2045_107_0_559
33167 33270 | 29 131 | 104 103 | 99.04 | seq_2 contig-2597_131_0_590
9506 9633 | 1 128 | 128 128 | 100.0 | seq_3 contig-3179_128_0_666
5744 5827 | 1 84 | 84 84 | 100.0 | seq_3 contig-5418_101_0_678
1706887 1707002 | 1 116 | 116 116 | 99.14 | seq_1 contig-4943_116_0_727
5725 5827 | 1 103 | 103 103 | 99.03 | seq_3 contig-777_135_0_738
5740 5827 | 1 88 | 88 88 | 100.0 | seq_3 contig-2164_103_0_788
10920 11020 | 101 1 | 101 101 | 99.01 | seq_3 contig-1894_101_0_834
10966 11066 | 111 12 | 101 100 | 96.04 | seq_3 contig-4971_111_0_841
35844 35959 | 1 116 | 116 116 | 99.14 | seq_2 contig-521_116_0_857
9645 9745 | 1 101 | 101 101 | 100.0 | seq_3 contig-2449_101_0_872
1706567 1706669 | 1 103 | 103 103 | 99.03 | seq_1 contig-357_103_0_895
26168 26273 | 1 106 | 106 106 | 98.11 | seq_2 contig-4045_106_0_899
9589 9707 | 1 119 | 119 119 | 100.0 | seq_3 contig-1955_119_0_906
1680875 1680981 | 1 107 | 107 107 | 98.13 | seq_1 contig-6316_107_0_932
9710 9806 | 1 97 | 97 97 | 100.0 | seq_3 contig-1781_1883_0_940
7547 7701 | 155 1 | 155 155 | 100.0 | seq_3 contig-3276_155_0_1012
1680682 1680783 | 1 101 | 102 101 | 98.04 | seq_1 contig-3981_101_0_1039
1003689 1003774 | 347 432 | 86 86 | 96.51 | seq_1 contig-2633_461_0_1058
26184 26353 | 1 170 | 170 170 | 97.65 | seq_2 contig-1077_170_0_1131
26246 26354 | 1 109 | 109 109 | 100.0 | seq_2 contig-2624_109_0_1192
25862 25962 | 1 101 | 101 101 | 100.0 | seq_2 contig-4007_101_0_1202
9551 9675 | 1 125 | 125 125 | 100.0 | seq_3 contig-2835_125_0_1218
1706576 1706715 | 1 140 | 140 140 | 99.29 | seq_1 contig-3457_140_0_1243
25847 25947 | 1 101 | 101 101 | 100.0 | seq_2 contig-484_101_0_1249
33405 33510 | 1 106 | 106 106 | 100.0 | seq_2 contig-6387_106_0_1260
10975 11071 | 1 96 | 97 96 | 96.91 | seq_3 contig-3958_103_0_1264
25829 25932 | 104 1 | 104 104 | 99.04 | seq_2 contig-42_137_0_1285
10919 11023 | 105 1 | 105 105 | 100.0 | seq_3 contig-5471_105_0_1294
5753 5830 | 121 44 | 78 78 | 100.0 | seq_3 contig-5860_121_0_1336
26231 26383 | 1 153 | 153 153 | 98.04 | seq_2 contig-4734_153_0_1364
1680909 1681009 | 1 101 | 101 101 | 99.01 | seq_1 contig-1759_101_0_1376
1680818 1680928 | 1 111 | 111 111 | 99.1 | seq_1 contig-2718_111_0_1393
33366 33500 | 1 135 | 135 135 | 100.0 | seq_2 contig-5173_135_0_1402
35823 35915 | 13 105 | 93 93 | 100.0 | seq_2 contig-1081_105_0_1414
33433 33533 | 1 101 | 101 101 | 99.01 | seq_2 contig-759_101_0_1466
10964 11066 | 1 102 | 103 102 | 97.09 | seq_3 contig-5855_102_0_1516
9661 9768 | 1 108 | 108 108 | 98.15 | seq_3 contig-271_108_0_1529
5731 5830 | 114 15 | 100 100 | 100.0 | seq_3 contig-1748_114_0_1563
10969 11071 | 104 3 | 103 102 | 97.09 | seq_3 contig-3226_104_0_1656
1680437 1680553 | 1 117 | 117 117 | 98.29 | seq_1 contig-4227_117_0_1657
9498 9601 | 1 104 | 104 104 | 99.04 | seq_3 contig-3119_104_0_1720
35823 35900 | 34 111 | 78 78 | 100.0 | seq_2 contig-1121_111_0_1751
9587 9698 | 1 112 | 112 112 | 98.21 | seq_3 contig-6644_112_0_1789
25834 25934 | 1 101 | 101 101 | 99.01 | seq_2 contig-5446_101_0_1795
12508 12623 | 1 116 | 116 116 | 98.28 | seq_3 contig-3977_116_0_1804
38301 38403 | 1 104 | 103 104 | 97.12 | seq_2 contig-268_5201_0_1824
26129 26267 | 1 139 | 139 139 | 100.0 | seq_2 contig-2262_139_0_1831
5746 5827 | 1 82 | 82 82 | 100.0 | seq_3 contig-1600_102_0_1854
26280 26380 | 1 101 | 101 101 | 98.02 | seq_2 contig-4505_101_0_1868
26168 26273 | 1 106 | 106 106 | 99.06 | seq_2 contig-5597_106_0_1877
35844 35956 | 1 113 | 113 113 | 98.23 | seq_2 contig-6383_113_0_1895
26246 26409 | 1 164 | 164 164 | 98.78 | seq_2 contig-4265_164_0_1936
1680830 1680960 | 1 131 | 131 131 | 99.24 | seq_1 contig-2022_131_0_1977
10920 11022 | 1 103 | 103 103 | 99.03 | seq_3 contig-6157_103_0_2054
9661 9762 | 102 1 | 102 102 | 99.02 | seq_3 contig-2141_102_0_2120
9644 9750 | 107 1 | 107 107 | 99.07 | seq_3 contig-869_107_0_2132
10924 11022 | 99 1 | 99 99 | 100.0 | seq_3 contig-2303_102_0_2133
5741 5827 | 1 87 | 87 87 | 100.0 | seq_3 contig-5275_101_0_2141
26281 26381 | 1 101 | 101 101 | 99.01 | seq_2 contig-679_101_0_2146
1680693 1680826 | 1 134 | 134 134 | 99.25 | seq_1 contig-5049_134_0_2186
10962 11063 | 101 1 | 102 101 | 97.06 | seq_3 contig-3263_101_0_2220
25017 25095 | 228 150 | 79 79 | 97.47 | seq_1 contig-6642_240_0_2267
10933 11037 | 1 105 | 105 105 | 99.05 | seq_3 contig-1094_105_0_2283
9536 9649 | 1 114 | 114 114 | 100.0 | seq_3 contig-3093_114_0_2312
9506 9623 | 1 118 | 118 118 | 99.15 | seq_3 contig-1256_118_0_2319
10954 11058 | 1 104 | 105 104 | 96.19 | seq_3 contig-188_104_0_2338
10960 11062 | 102 1 | 103 102 | 97.09 | seq_3 contig-286_102_0_2407
745213 745342 | 173 46 | 130 128 | 96.15 | seq_1 contig-3829_173_0_2457
35842 35959 | 1 118 | 118 118 | 98.31 | seq_2 contig-5528_118_0_2519
1680696 1680796 | 1 101 | 101 101 | 99.01 | seq_1 contig-4369_101_0_2564
2516180 2516374 | 893 1086 | 195 194 | 95.38 | seq_1 contig-5778_3915_0_2657
9588 9703 | 1 116 | 116 116 | 98.28 | seq_3 contig-6534_116_0_2700
1706571 1706674 | 1 104 | 104 104 | 100.0 | seq_1 contig-4377_104_0_2756
35823 35915 | 12 104 | 93 93 | 98.92 | seq_2 contig-144_104_0_2761
10920 11026 | 107 1 | 107 107 | 99.07 | seq_3 contig-6418_107_0_2778
1680871 1680995 | 1 125 | 125 125 | 99.2 | seq_1 contig-5775_125_0_2789
1680832 1680969 | 1 138 | 138 138 | 99.28 | seq_1 contig-6206_138_0_2934
33164 33270 | 106 1 | 107 106 | 98.13 | seq_2 contig-4301_138_0_2938
1706575 1706675 | 1 101 | 101 101 | 99.01 | seq_1 contig-1889_101_0_2940
5732 5827 | 1 96 | 96 96 | 100.0 | seq_3 contig-700_105_0_3007
5757 5827 | 1 71 | 71 71 | 100.0 | seq_3 contig-2746_101_0_3013
26262 26400 | 1 139 | 139 139 | 100.0 | seq_2 contig-4516_139_0_3083
1680896 1680999 | 1 104 | 104 104 | 100.0 | seq_1 contig-6589_104_0_3117
26300 26400 | 1 101 | 101 101 | 98.02 | seq_2 contig-6684_101_0_3232
1003860 1003946 | 144 58 | 87 87 | 100.0 | seq_1 contig-1065_158_0_3313
1706719 1706849 | 130 1 | 131 130 | 98.47 | seq_1 contig-905_130_0_3317
25896 26033 | 1 138 | 138 138 | 97.83 | seq_2 contig-1530_138_0_3330
1004136 1004287 | 152 1 | 152 152 | 97.37 | seq_1 contig-2761_152_0_3338
10949 11040 | 101 10 | 92 92 | 98.91 | seq_3 contig-802_101_0_3352
1680406 1680530 | 1 125 | 125 125 | 98.4 | seq_1 contig-1923_125_0_3370
35852 35957 | 106 1 | 106 106 | 98.11 | seq_2 contig-6539_106_0_3373
9651 9749 | 4 102 | 99 99 | 98.99 | seq_3 contig-4626_102_0_3374
5729 5827 | 1 99 | 99 99 | 98.99 | seq_3 contig-6530_116_0_3375
1680766 1680892 | 1 127 | 127 127 | 99.21 | seq_1 contig-610_127_0_3379
1680795 1680910 | 1 116 | 116 116 | 100.0 | seq_1 contig-4519_116_0_3423
1706909 1707010 | 1 102 | 102 102 | 100.0 | seq_1 contig-1912_102_0_3537
10924 11027 | 1 104 | 104 104 | 99.04 | seq_3 contig-3642_104_0_3541
25863 25970 | 1 108 | 108 108 | 100.0 | seq_2 contig-497_108_0_3603
1680838 1680995 | 1 158 | 158 158 | 98.1 | seq_1 contig-3896_158_0_3607
10973 11071 | 102 5 | 99 98 | 96.97 | seq_3 contig-1320_102_0_3608
26209 26317 | 1 109 | 109 109 | 100.0 | seq_2 contig-1728_109_0_3609
1680396 1680552 | 1 157 | 157 157 | 98.09 | seq_1 contig-1010_157_0_3723
1680353 1680457 | 1 105 | 105 105 | 99.05 | seq_1 contig-1795_105_0_3731
10963 11064 | 1 101 | 102 101 | 97.06 | seq_3 contig-1182_101_0_3782
1680353 1680453 | 1 101 | 101 101 | 100.0 | seq_1 contig-4263_101_0_3798
5763 5827 | 1 65 | 65 65 | 100.0 | seq_3 contig-6024_107_0_3808
26525 26625 | 3282 3182 | 101 101 | 99.01 | seq_2 contig-3159_3282_0_3836
10924 11029 | 1 106 | 106 106 | 100.0 | seq_3 contig-2348_106_0_4010
35851 35956 | 106 1 | 106 106 | 98.11 | seq_2 contig-2553_106_0_4078
966260 966418 | 1 156 | 159 156 | 96.86 | seq_1 contig-1155_156_0_4088
5744 5827 | 1 84 | 84 84 | 100.0 | seq_3 contig-648_102_0_4131
25835 25940 | 1 106 | 106 106 | 100.0 | seq_2 contig-2153_106_0_4206
35860 35960 | 1 101 | 101 101 | 98.02 | seq_2 contig-4456_101_0_4275
9435 9631 | 1 197 | 197 197 | 97.97 | seq_3 contig-2960_197_0_4291
1680799 1680905 | 1 107 | 107 107 | 99.07 | seq_1 contig-4122_107_0_4319
9251 9358 | 108 1 | 108 108 | 100.0 | seq_3 contig-1986_108_0_4394
10954 11059 | 105 1 | 106 105 | 97.17 | seq_3 contig-3643_105_0_4405
1680368 1680484 | 1 117 | 117 117 | 99.15 | seq_1 contig-2057_117_0_4431
5761 5827 | 1 67 | 67 67 | 100.0 | seq_3 contig-165_108_0_4536
35823 35907 | 17 101 | 85 85 | 100.0 | seq_2 contig-6161_101_0_4540
5728 5827 | 1 100 | 100 100 | 100.0 | seq_3 contig-310_103_0_4551
35823 35922 | 2 101 | 100 100 | 99.0 | seq_2 contig-5390_101_0_4632
25871 25980 | 1 110 | 110 110 | 100.0 | seq_2 contig-3215_110_0_4719
9632 9743 | 112 1 | 112 112 | 100.0 | seq_3 contig-2413_112_0_4720
9508 9608 | 1 101 | 101 101 | 98.02 | seq_3 contig-6648_101_0_4726
33366 33467 | 1 102 | 102 102 | 99.02 | seq_2 contig-5289_102_0_4739
10937 11054 | 117 1 | 118 117 | 96.61 | seq_3 contig-4282_117_0_4763
33445 33545 | 1 101 | 101 101 | 99.01 | seq_2 contig-5988_101_0_4778
9502 9604 | 1 103 | 103 103 | 99.03 | seq_3 contig-1796_103_0_4798
1706911 1707010 | 1 100 | 100 100 | 99.0 | seq_1 contig-1546_138_0_4824
9671 9783 | 113 1 | 113 113 | 100.0 | seq_3 contig-462_113_0_4840
33421 33536 | 1 116 | 116 116 | 100.0 | seq_2 contig-219_116_0_4908
9587 9741 | 1 155 | 155 155 | 99.35 | seq_3 contig-4013_155_0_4911
25835 25940 | 1 106 | 106 106 | 99.06 | seq_2 contig-415_106_0_4977
35860 35964 | 1 105 | 105 105 | 98.1 | seq_2 contig-3748_105_0_5029
1706535 1706660 | 1 126 | 126 126 | 100.0 | seq_1 contig-4039_126_0_5039
7632 7732 | 101 1 | 101 101 | 98.02 | seq_3 contig-4268_101_0_5040
26218 26345 | 1 128 | 128 128 | 99.22 | seq_2 contig-1491_128_0_5072
9665 9765 | 101 1 | 101 101 | 99.01 | seq_3 contig-1966_101_0_5075
10930 11030 | 101 1 | 101 101 | 100.0 | seq_3 contig-3105_101_0_5093
33437 33565 | 1 129 | 129 129 | 100.0 | seq_2 contig-5849_129_0_5097
26230 26343 | 1 114 | 114 114 | 98.25 | seq_2 contig-6661_114_0_5168
7541 7671 | 131 1 | 131 131 | 99.24 | seq_3 contig-6036_131_0_5221
33746 33843 | 1 98 | 98 98 | 100.0 | seq_2 contig-3388_101_0_5269
1680436 1680536 | 1 101 | 101 101 | 98.02 | seq_1 contig-1778_101_0_5335
1706498 1706622 | 1 125 | 125 125 | 100.0 | seq_1 contig-4215_125_0_5348
33728 33837 | 1 110 | 110 110 | 99.09 | seq_2 contig-1083_110_0_5371
1680850 1680968 | 1 119 | 119 119 | 100.0 | seq_1 contig-2920_119_0_5494
745553 748536 | 2981 1 | 2984 2981 | 96.52 | seq_1 contig-2030_2990_0_5510
10916 11017 | 102 1 | 102 102 | 100.0 | seq_3 contig-1145_102_0_5518
10968 11070 | 1 102 | 103 102 | 96.12 | seq_3 contig-634_108_0_5564
1680876 1680991 | 1 116 | 116 116 | 99.14 | seq_1 contig-2493_116_0_5625
25841 25961 | 1 121 | 121 121 | 99.17 | seq_2 contig-1270_121_0_5646
10965 11066 | 1 101 | 102 101 | 96.08 | seq_3 contig-3818_101_0_5650
25857 25961 | 1 105 | 105 105 | 99.05 | seq_2 contig-1168_105_0_5676
2353497 2355122 | 4 1625 | 1626 1622 | 97.72 | seq_1 contig-2502_1637_0_5705
9618 9719 | 1 102 | 102 102 | 100.0 | seq_3 contig-3147_102_0_5706
25828 25930 | 104 1 | 103 104 | 98.08 | seq_2 contig-3852_136_0_5788
35823 35904 | 23 104 | 82 82 | 100.0 | seq_2 contig-1205_104_0_5861
1680357 1680498 | 1 142 | 142 142 | 98.59 | seq_1 contig-1502_142_0_5867
9655 9767 | 1 113 | 113 113 | 100.0 | seq_3 contig-1430_113_0_5870
35823 35919 | 6 102 | 97 97 | 100.0 | seq_2 contig-1363_102_0_5982
1680906 1681006 | 1 101 | 101 101 | 98.02 | seq_1 contig-3012_101_0_5983
9502 9604 | 1 103 | 103 103 | 100.0 | seq_3 contig-3939_103_0_6114
9599 9743 | 145 1 | 145 145 | 98.62 | seq_3 contig-1314_145_0_6118
1680367 1680467 | 1 101 | 101 101 | 99.01 | seq_1 contig-5929_101_0_6159
1680502 1680602 | 1 101 | 101 101 | 100.0 | seq_1 contig-4853_101_0_6218
1706899 1706999 | 1 101 | 101 101 | 98.02 | seq_1 contig-5086_101_0_6285
25888 25994 | 1 107 | 107 107 | 99.07 | seq_2 contig-434_107_0_6412
965669 965848 | 5 184 | 180 180 | 99.44 | seq_1 contig-3822_184_0_6435
1706867 1707003 | 1 137 | 137 137 | 97.81 | seq_1 contig-4978_137_0_6462
5749 5827 | 1 79 | 79 79 | 98.73 | seq_3 contig-3842_101_0_6522
5748 5830 | 1 83 | 83 83 | 100.0 | seq_3 contig-2121_101_0_6674
1680436 1680553 | 1 118 | 118 118 | 100.0 | seq_1 contig-760_118_0_6692
35823 35889 | 34 100 | 67 67 | 100.0 | seq_2 contig-365_101_0_6753
9525 9633 | 1 109 | 109 109 | 99.08 | seq_3 contig-865_109_0_6789
10910 11015 | 1 106 | 106 106 | 100.0 | seq_3 contig-3477_106_0_6839
