# Supplementary material for: HiMMe: using genetic patterns as a proxy for genome assembly reliability assessment
Source: BMC Genomics. 2017 Sep 5;18:694. doi: 10.1186/s12864-017-3965-2 (PMC5584555; doi:10.1186/s12864-017-3965-2)
Supplement: Supplementary file 3 — ’Supplementary_file3.zip’, Title: ’Data from GAGE’. Description: contains all real data as well as the pertinent results. (ZIP 18,698 kb) [file 12864_2017_3965_MOESM3_ESM.zip › Real data/QUAST/lineage/SGA/full_output/contigs_reports/nucmer_output/genome-ctg-filtered.unaligned]

contig-6453_101_0_1contig-5911_3723_0_2contig-6819_101_0_3contig-4333_102_0_4contig-4031_127_0_5contig-222_101_0_6contig-1820_219_0_7contig-2539_126_0_8contig-340_128_0_9contig-1547_102_0_10contig-4218_101_0_11contig-490_108_0_12contig-3191_101_0_13contig-712_103_0_14contig-3740_101_0_15contig-4238_101_0_16contig-2302_101_0_17contig-4728_103_0_18contig-689_122_0_19contig-4586_101_0_20contig-2685_104_0_21contig-5383_101_0_23contig-1628_181_0_24contig-4528_105_0_25contig-3452_149_0_26contig-3095_101_0_27contig-6037_104_0_28contig-3056_346_0_29contig-4995_101_0_30contig-230_102_0_31contig-3965_102_0_32contig-4595_133_0_33contig-3681_968_0_34contig-2499_101_0_35contig-2742_300_0_37contig-3770_102_0_38contig-284_101_0_39contig-3324_110_0_40contig-6314_101_0_41contig-3494_129_0_42contig-4071_153_0_43contig-855_102_0_44contig-4933_101_0_45contig-2600_102_0_46contig-5708_101_0_47contig-661_123_0_48contig-2732_101_0_49contig-1417_108_0_50contig-6477_203_0_51contig-1859_1705_0_52contig-1380_8558_0_53contig-1331_128_0_54contig-5485_800_0_55contig-2717_103_0_56contig-5264_102_0_57contig-1677_154_0_58contig-2289_128_0_59contig-3743_101_0_60contig-4284_1680_0_61contig-3368_135_0_62contig-550_102_0_63contig-6825_101_0_64contig-877_101_0_65contig-285_101_0_66contig-6598_135_0_67contig-5589_177_0_68contig-546_102_0_69contig-3010_296_0_70contig-3677_101_0_71contig-6120_104_0_72contig-3750_5783_0_73contig-1994_101_0_74contig-5448_1908_0_75contig-4972_101_0_76contig-1048_101_0_77contig-2067_106_0_78contig-5347_113_0_79contig-4584_105_0_80contig-4297_101_0_81contig-5080_438_0_82contig-5211_101_0_83contig-1356_106_0_84contig-5417_101_0_85contig-494_137_0_86contig-5590_101_0_87contig-1184_101_0_88contig-5468_105_0_89contig-4900_101_0_90contig-1007_1096_0_91contig-664_14538_0_92contig-2638_101_0_93contig-60_106_0_94contig-140_3854_0_95contig-3434_7158_0_96contig-944_130_0_97contig-4054_101_0_98contig-1877_101_0_99contig-1315_1073_0_100contig-6042_101_0_101contig-4602_3193_0_102contig-1326_144_0_103contig-1126_101_0_104contig-2568_516_0_105contig-6312_105_0_106contig-6511_102_0_107contig-2515_101_0_108contig-2984_101_0_109contig-1948_3420_0_110contig-2580_808_0_111contig-4896_146_0_112contig-3796_122_0_113contig-2701_103_0_114contig-6492_121_0_115contig-3148_101_0_116contig-5572_101_0_117contig-6107_101_0_118contig-28_102_0_119contig-1752_554_0_120contig-3290_1878_0_121contig-6146_101_0_122contig-1280_101_0_123contig-2709_101_0_124contig-1954_124_0_125contig-2476_1841_0_126contig-263_147_0_127contig-346_124_0_128contig-5766_104_0_129contig-4668_104_0_130contig-3152_2444_0_131contig-5603_136_0_132contig-1654_101_0_133contig-5694_101_0_134contig-3014_101_0_135contig-1251_110_0_136contig-1045_2063_0_137contig-3487_101_0_138contig-1983_6216_0_139contig-5640_101_0_140contig-6803_167_0_141contig-6563_101_0_142contig-5169_101_0_143contig-4430_101_0_144contig-50_146_0_145contig-564_115_0_146contig-4533_101_0_147contig-193_1653_0_148contig-2598_101_0_149contig-4796_101_0_150contig-2542_151_0_151contig-5839_101_0_152contig-2354_139_0_153contig-4695_101_0_154contig-110_112_0_155contig-6014_123_0_156contig-4702_101_0_157contig-6243_101_0_158contig-4782_104_0_159contig-6496_101_0_160contig-6401_102_0_161contig-5077_103_0_162contig-2394_3803_0_163contig-1369_171_0_164contig-6241_203_0_167contig-5533_125_0_168contig-1142_1087_0_169contig-3278_115_0_170contig-422_101_0_171contig-2516_749_0_172contig-256_101_0_173contig-5698_105_0_174contig-1745_102_0_175contig-414_106_0_176contig-2678_202_0_178contig-1879_101_0_179contig-2318_1205_0_180contig-6715_101_0_181contig-568_107_0_182contig-5175_132_0_183contig-1202_101_0_184contig-2168_101_0_185contig-6754_119_0_186contig-4693_101_0_187contig-5339_1974_0_188contig-3491_101_0_189contig-3753_101_0_190contig-4211_103_0_191contig-1732_1743_0_192contig-4908_101_0_193contig-555_101_0_194contig-6040_408_0_195contig-3218_108_0_196contig-2683_101_0_197contig-5961_245_0_198contig-6653_150_0_199contig-983_101_0_200contig-2102_106_0_201contig-2574_9721_0_202contig-6223_101_0_203contig-6238_107_0_204contig-5953_133_0_205contig-6217_155_0_206contig-933_159_0_207contig-1434_2900_0_208contig-4566_918_0_209contig-277_158_0_210contig-2955_1056_0_211contig-258_101_0_212contig-223_111_0_213contig-6018_7896_0_214contig-3096_101_0_215contig-2068_105_0_216contig-2988_12462_0_217contig-2094_101_0_218contig-139_8816_0_219contig-147_150_0_220contig-1818_127_0_221contig-5548_101_0_222contig-2818_114_0_223contig-4309_983_0_224contig-251_111_0_225contig-3907_101_0_226contig-4593_101_0_227contig-3813_101_0_228contig-5445_101_0_229contig-1082_242_0_230contig-5913_101_0_232contig-1504_148_0_233contig-6461_1766_0_234contig-2467_128_0_235contig-2586_876_0_236contig-1306_101_0_237contig-2917_102_0_238contig-2799_107_0_240contig-3067_105_0_241contig-1174_914_0_242contig-6127_106_0_243contig-6141_101_0_244contig-2790_101_0_245contig-5142_101_0_246contig-2562_117_0_247contig-4234_154_0_248contig-5213_101_0_249contig-5924_102_0_251contig-5905_104_0_252contig-3520_102_0_253contig-5176_101_0_254contig-542_142_0_255contig-3038_101_0_256contig-1964_101_0_257contig-1432_101_0_258contig-786_101_0_259contig-1919_115_0_260contig-2285_1288_0_261contig-1122_101_0_262contig-371_140_0_263contig-2848_101_0_264contig-6236_101_0_265contig-2957_847_0_266contig-3280_146_0_267contig-4150_195_0_268contig-5101_110_0_269contig-1_101_0_270contig-5746_468_0_271contig-4878_106_0_272contig-4930_101_0_273contig-5791_101_0_274contig-3229_946_0_275contig-5438_448_0_276contig-475_2300_0_277contig-6724_101_0_278contig-2532_102_0_279contig-2117_101_0_280contig-1959_101_0_281contig-5851_101_0_282contig-788_2287_0_283contig-5228_101_0_285contig-5272_101_0_286contig-4283_101_0_287contig-4336_102_0_288contig-356_2449_0_289contig-1345_101_0_290contig-4737_101_0_291contig-3976_2283_0_292contig-3234_106_0_293contig-910_115_0_294contig-5530_101_0_295contig-6562_101_0_296contig-6782_102_0_297contig-5981_101_0_298contig-6057_107_0_299contig-93_4119_0_300contig-2725_153_0_301contig-6066_102_0_302contig-6484_101_0_303contig-6726_108_0_304contig-6252_103_0_305contig-6072_101_0_306contig-5444_101_0_307contig-1495_101_0_308contig-1372_102_0_309contig-5280_104_0_310contig-2115_102_0_311contig-4941_371_0_312contig-1426_147_0_313contig-5872_101_0_314contig-6612_101_0_315contig-1223_154_0_316contig-4055_101_0_317contig-274_104_0_319contig-5451_126_0_320contig-1610_102_0_321contig-1218_104_0_322contig-6134_101_0_323contig-6065_101_0_324contig-5740_101_0_325contig-5800_101_0_326contig-820_140_0_327contig-5159_125_0_328contig-6071_104_0_329contig-507_4427_0_330contig-1151_129_0_331contig-536_101_0_333contig-5580_280_0_334contig-6142_101_0_335contig-1990_117_0_336contig-2845_927_0_337contig-561_644_0_338contig-6041_101_0_339contig-3986_114_0_340contig-622_134_0_341contig-3141_237_0_342contig-5844_137_0_343contig-21_101_0_344contig-4239_101_0_345contig-4767_118_0_347contig-4860_8601_0_348contig-2125_101_0_349contig-2034_117_0_350contig-4449_1490_0_351contig-5894_101_0_352contig-5919_209_0_353contig-1624_1830_0_354contig-3912_170_0_355contig-6794_101_0_356contig-4166_1386_0_357contig-3897_101_0_358contig-1401_15029_0_359contig-6553_101_0_360contig-4258_2923_0_361contig-528_176_0_362contig-3730_101_0_363contig-3197_101_0_364contig-743_151_0_365contig-2096_379_0_366contig-2256_104_0_367contig-1298_101_0_368contig-6771_101_0_369contig-2442_101_0_370contig-2188_101_0_371contig-1014_110_0_372contig-4790_426_0_373contig-5560_101_0_374contig-707_4520_0_375contig-730_5977_0_376contig-2405_102_0_377contig-2700_106_0_378contig-1011_103_0_379contig-3351_2618_0_380contig-4212_103_0_381contig-4443_1350_0_382contig-2391_2870_0_383contig-3711_101_0_384contig-5734_103_0_385contig-1317_101_0_386contig-2977_103_0_387contig-4475_311_0_388contig-4118_156_0_390contig-3830_101_0_391contig-2321_4758_0_392contig-336_388_0_393contig-3626_101_0_394contig-5950_101_0_395contig-4875_120_0_396contig-1228_101_0_397contig-487_153_0_398contig-2186_101_0_399contig-2327_1659_0_400contig-407_177_0_401contig-839_101_0_402contig-4735_101_0_403contig-2334_101_0_404contig-4012_101_0_405contig-22_101_0_406contig-5352_111_0_407contig-2682_101_0_408contig-3771_101_0_409contig-1816_1978_0_410contig-5582_113_0_411contig-4186_106_0_412contig-6591_101_0_413contig-3045_101_0_414contig-3003_101_0_415contig-5787_101_0_416contig-1541_101_0_417contig-2425_4768_0_418contig-6294_102_0_419contig-2892_101_0_420contig-778_1890_0_421contig-3788_106_0_422contig-1920_104_0_423contig-452_139_0_424contig-6020_1116_0_425contig-4887_110_0_426contig-4313_101_0_427contig-1944_3571_0_428contig-6110_101_0_429contig-5831_101_0_430contig-776_140_0_431contig-3886_123_0_432contig-3725_257_0_433contig-5034_102_0_434contig-5189_5610_0_435contig-2900_101_0_436contig-1213_102_0_437contig-3694_107_0_438contig-167_5426_0_439contig-3243_136_0_440contig-3417_101_0_441contig-6750_102_0_442contig-2948_103_0_443contig-5504_101_0_444contig-3303_371_0_445contig-1275_101_0_446contig-2869_101_0_447contig-4884_2141_0_448contig-5399_101_0_449contig-3016_102_0_450contig-136_113_0_451contig-2448_105_0_452contig-4149_101_0_453contig-4116_544_0_454contig-1158_244_0_455contig-2006_9717_0_456contig-4462_490_0_457contig-5672_107_0_458contig-5607_137_0_459contig-4656_147_0_460contig-2533_153_0_461contig-6467_4404_0_462contig-5378_101_0_463contig-3274_11041_0_464contig-3736_102_0_465contig-2273_152_0_466contig-5615_101_0_467contig-1327_101_0_468contig-3306_101_0_469contig-3322_9142_0_470contig-6468_101_0_471contig-3590_121_0_473contig-734_102_0_474contig-3456_101_0_475contig-3377_101_0_476contig-3769_101_0_477contig-1835_105_0_478contig-753_101_0_479contig-5856_101_0_480contig-96_102_0_481contig-1985_157_0_482contig-5972_101_0_483contig-2159_104_0_484contig-1470_101_0_485contig-6696_114_0_486contig-4130_6182_0_487contig-556_152_0_488contig-3380_719_0_489contig-1766_123_0_490contig-2211_109_0_492contig-5995_161_0_493contig-5827_101_0_494contig-1568_101_0_495contig-6015_118_0_496contig-5138_119_0_497contig-4627_101_0_498contig-5207_101_0_499contig-761_4353_0_500contig-793_101_0_501contig-1390_128_0_502contig-3497_101_0_503contig-3827_158_0_504contig-540_1851_0_505contig-6523_194_0_506contig-4840_412_0_507contig-1133_1354_0_508contig-3112_104_0_509contig-3483_101_0_510contig-5866_102_0_511contig-6133_806_0_512contig-3106_140_0_513contig-6427_101_0_514contig-400_101_0_515contig-1123_104_0_516contig-1109_119_0_517contig-1702_101_0_518contig-4040_110_0_519contig-6533_108_0_520contig-861_1603_0_521contig-3623_101_0_522contig-1616_101_0_523contig-2658_630_0_524contig-1982_103_0_525contig-3560_101_0_526contig-5699_177_0_527contig-5330_123_0_528contig-1700_249_0_529contig-1072_108_0_530contig-5081_114_0_531contig-758_930_0_532contig-2267_2286_0_533contig-2675_101_0_534contig-6168_102_0_535contig-2124_6483_0_536contig-2138_133_0_537contig-4611_3084_0_538contig-6764_101_0_539contig-2594_101_0_540contig-5167_155_0_541contig-3835_101_0_542contig-2375_101_0_543contig-6802_108_0_544contig-6032_8198_0_545contig-914_4067_0_546contig-2743_101_0_547contig-6279_101_0_549contig-1571_101_0_550contig-4757_101_0_551contig-5197_101_0_552contig-2599_2062_0_553contig-1076_113_0_554contig-2074_2567_0_555contig-2073_147_0_556contig-604_3481_0_557contig-1249_101_0_558contig-2740_1093_0_560contig-1755_2068_0_561contig-988_140_0_562contig-1456_456_0_563contig-4754_4105_0_564contig-4205_101_0_565contig-5365_6559_0_566contig-5354_101_0_567contig-6623_103_0_568contig-5244_7632_0_569contig-2828_101_0_570contig-5188_115_0_571contig-4418_208_0_572contig-5581_101_0_573contig-1055_107_0_574contig-847_188_0_575contig-5659_105_0_576contig-3524_101_0_577contig-80_129_0_578contig-3103_128_0_579contig-4452_101_0_580contig-599_1577_0_581contig-55_101_0_582contig-5863_105_0_583contig-236_133_0_584contig-5482_101_0_585contig-3372_103_0_586contig-4219_104_0_587contig-4180_101_0_588contig-2395_101_0_589contig-784_102_0_591contig-1098_867_0_592contig-66_101_0_593contig-2766_103_0_594contig-3125_104_0_595contig-5183_135_0_596contig-2748_101_0_597contig-1073_110_0_598contig-6164_101_0_599contig-2011_112_0_600contig-2630_101_0_601contig-3364_108_0_602contig-3760_101_0_603contig-2331_107_0_604contig-5240_107_0_605contig-5422_101_0_606contig-1809_173_0_607contig-4832_1009_0_608contig-3356_101_0_609contig-2744_101_0_610contig-826_363_0_611contig-4608_106_0_612contig-5127_101_0_613contig-4076_830_0_614contig-827_1998_0_615contig-259_145_0_616contig-4694_103_0_617contig-4666_101_0_618contig-5203_101_0_619contig-909_255_0_620contig-2344_101_0_621contig-255_101_0_622contig-229_105_0_623contig-6517_101_0_624contig-5704_102_0_625contig-4669_104_0_626contig-4476_101_0_627contig-1834_108_0_628contig-1359_1500_0_629contig-894_103_0_630contig-2406_101_0_631contig-5586_101_0_632contig-4651_109_0_633contig-3429_2657_0_634contig-1655_287_0_635contig-5576_120_0_636contig-4691_102_0_637contig-3871_140_0_638contig-6053_101_0_639contig-1102_137_0_640contig-1322_106_0_641contig-5550_105_0_642contig-3682_105_0_643contig-3051_102_0_644contig-6186_101_0_645contig-5577_101_0_646contig-5979_101_0_647contig-3697_101_0_648contig-169_106_0_649contig-2270_101_0_650contig-5340_101_0_651contig-4047_101_0_652contig-5516_101_0_653contig-2171_101_0_654contig-6518_101_0_655contig-3111_103_0_656contig-1609_101_0_657contig-6248_101_0_658contig-6378_101_0_659contig-5329_1982_0_660contig-1855_103_0_661contig-4471_101_0_662contig-2561_116_0_663contig-459_1864_0_664contig-4502_101_0_665contig-3699_118_0_667contig-1823_101_0_668contig-5436_113_0_669contig-4107_117_0_670contig-3973_101_0_671contig-441_101_0_672contig-3192_101_0_673contig-4293_101_0_674contig-1543_133_0_675contig-1354_137_0_676contig-2054_101_0_677contig-3373_106_0_679contig-4311_101_0_680contig-3378_101_0_681contig-3430_101_0_682contig-3367_117_0_683contig-2564_101_0_684contig-3350_156_0_685contig-5612_150_0_686contig-5817_101_0_687contig-5654_2804_0_688contig-6428_101_0_689contig-3807_101_0_690contig-5520_101_0_691contig-4612_132_0_692contig-3160_104_0_693contig-671_101_0_694contig-4287_109_0_695contig-2298_101_0_696contig-6622_101_0_697contig-472_590_0_698contig-4355_101_0_699contig-5191_101_0_700contig-1785_320_0_701contig-1496_5538_0_702contig-235_107_0_703contig-6101_101_0_704contig-6741_101_0_705contig-2979_101_0_706contig-5531_109_0_707contig-4062_117_0_708contig-1348_101_0_709contig-863_101_0_710contig-1461_101_0_711contig-1639_513_0_712contig-4857_130_0_713contig-4132_101_0_714contig-5221_101_0_715contig-1773_104_0_716contig-818_163_0_717contig-2320_101_0_718contig-1415_101_0_719contig-2028_1797_0_720contig-6805_101_0_721contig-6124_101_0_722contig-6258_101_0_723contig-2056_153_0_724contig-6283_101_0_725contig-3347_110_0_726contig-5515_102_0_728contig-3690_898_0_729contig-1500_104_0_730contig-2240_101_0_731contig-3449_123_0_732contig-2407_112_0_733contig-2639_111_0_734contig-5769_101_0_735contig-6445_101_0_736contig-1304_101_0_737contig-3144_171_0_739contig-3059_101_0_740contig-2400_253_0_741contig-1566_101_0_742contig-5503_101_0_743contig-3219_149_0_744contig-2622_105_0_745contig-4710_839_0_746contig-5270_101_0_747contig-3553_101_0_748contig-1474_101_0_749contig-3825_101_0_750contig-33_253_0_751contig-59_2543_0_752contig-6745_101_0_753contig-3053_101_0_754contig-196_102_0_755contig-2891_101_0_756contig-153_946_0_757contig-5035_121_0_758contig-502_101_0_759contig-5636_102_0_760contig-755_101_0_761contig-509_106_0_762contig-627_123_0_763contig-2528_102_0_764contig-2114_2664_0_765contig-1165_6096_0_766contig-2714_123_0_767contig-5050_101_0_768contig-2339_205_0_769contig-6618_101_0_770contig-1411_101_0_771contig-467_101_0_772contig-2507_101_0_773contig-4320_2139_0_774contig-6732_101_0_775contig-6588_103_0_776contig-2513_155_0_777contig-5833_101_0_778contig-1906_101_0_779contig-4498_103_0_780contig-1025_103_0_781contig-724_126_0_782contig-5982_111_0_783contig-302_101_0_784contig-5912_104_0_785contig-5567_101_0_786contig-5510_101_0_787contig-4824_101_0_789contig-2390_107_0_790contig-558_101_0_791contig-3953_101_0_792contig-4838_101_0_793contig-2046_102_0_794contig-2104_101_0_795contig-4173_101_0_796contig-835_101_0_797contig-2935_101_0_798contig-6760_101_0_799contig-6178_101_0_800contig-4932_101_0_801contig-2915_102_0_802contig-6538_2115_0_803contig-6010_101_0_804contig-1858_4820_0_805contig-2692_101_0_806contig-6842_101_0_807contig-625_101_0_808contig-2179_102_0_809contig-1704_128_0_810contig-6113_101_0_811contig-919_101_0_812contig-3900_101_0_813contig-6769_101_0_814contig-3849_101_0_815contig-637_101_0_816contig-2810_345_0_817contig-2457_101_0_818contig-3757_105_0_819contig-2418_1806_0_820contig-6044_151_0_821contig-3395_146_0_822contig-3200_114_0_823contig-5927_102_0_824contig-4095_101_0_825contig-1758_101_0_826contig-3448_101_0_827contig-4948_2074_0_828contig-5226_102_0_829contig-211_199_0_830contig-3502_102_0_831contig-5355_103_0_832contig-3245_101_0_833contig-1018_101_0_835contig-565_1663_0_836contig-781_101_0_837contig-5602_101_0_838contig-1232_101_0_839contig-5268_101_0_840contig-715_101_0_842contig-1387_102_0_843contig-5380_101_0_844contig-5524_102_0_845contig-3379_139_0_846contig-1592_101_0_847contig-1114_128_0_848contig-5990_113_0_849contig-2918_101_0_850contig-1340_1249_0_851contig-6851_101_0_852contig-1734_5184_0_853contig-6601_2794_0_854contig-834_101_0_855contig-125_761_0_856contig-4719_891_0_858contig-4078_101_0_859contig-5566_101_0_860contig-5554_102_0_861contig-2618_101_0_862contig-5284_101_0_863contig-318_101_0_864contig-3019_1426_0_865contig-1041_136_0_866contig-2784_101_0_867contig-5185_110_0_868contig-4773_101_0_869contig-5743_101_0_870contig-3316_101_0_871contig-4111_317_0_873contig-579_101_0_874contig-2019_101_0_875contig-3969_101_0_876contig-2044_111_0_877contig-3258_101_0_878contig-6185_101_0_879contig-3624_101_0_880contig-5003_111_0_881contig-57_104_0_882contig-1489_109_0_883contig-1006_140_0_884contig-5555_101_0_885contig-416_110_0_886contig-2212_628_0_887contig-1147_134_0_888contig-2008_1913_0_889contig-5074_101_0_890contig-1810_2482_0_891contig-1173_101_0_892contig-2471_101_0_893contig-4417_1170_0_894contig-2316_151_0_896contig-2720_101_0_897contig-6332_101_0_898contig-2258_151_0_900contig-5680_101_0_901contig-2538_140_0_902contig-2577_101_0_903contig-1585_947_0_904contig-6767_101_0_905contig-5916_101_0_907contig-903_101_0_908contig-5412_102_0_909contig-3460_102_0_910contig-5626_101_0_911contig-6474_102_0_912contig-3930_123_0_913contig-4717_148_0_914contig-1292_110_0_915contig-6034_101_0_916contig-2531_8017_0_917contig-4183_101_0_918contig-294_7233_0_919contig-6270_101_0_920contig-5241_102_0_921contig-5870_778_0_922contig-5952_101_0_923contig-257_4317_0_924contig-616_110_0_925contig-6662_122_0_926contig-3223_101_0_927contig-3854_101_0_928contig-4009_101_0_929contig-1339_101_0_930contig-5986_101_0_931contig-5172_106_0_933contig-5943_101_0_934contig-741_101_0_935contig-2647_940_0_936contig-6502_101_0_937contig-3703_101_0_938contig-6506_101_0_939contig-5362_118_0_941contig-5186_101_0_942contig-1289_181_0_943contig-3659_129_0_944contig-5928_106_0_945contig-6091_101_0_946contig-942_231_0_947contig-2234_101_0_948contig-5405_1013_0_949contig-3464_111_0_950contig-5932_111_0_951contig-691_194_0_952contig-6170_101_0_953contig-2894_101_0_954contig-5393_102_0_955contig-248_155_0_956contig-5130_101_0_957contig-2629_101_0_958contig-5977_101_0_959contig-6514_105_0_960contig-4870_101_0_961contig-6491_101_0_962contig-1447_101_0_963contig-4153_3031_0_964contig-5926_101_0_965contig-4665_6262_0_966contig-5673_494_0_967contig-3882_102_0_968contig-3679_101_0_969contig-1266_206_0_970contig-5045_101_0_971contig-5843_101_0_972contig-3785_101_0_973contig-5449_106_0_974contig-1980_102_0_975contig-948_101_0_976contig-4176_101_0_977contig-6439_101_0_978contig-506_114_0_979contig-1131_1359_0_980contig-2816_122_0_981contig-2797_102_0_982contig-789_1291_0_983contig-168_3889_0_984contig-5980_1207_0_985contig-739_105_0_986contig-2652_113_0_987contig-5338_101_0_988contig-6158_101_0_989contig-6202_101_0_990contig-2668_101_0_991contig-425_6502_0_992contig-5803_101_0_993contig-2821_101_0_994contig-5987_101_0_995contig-1303_289_0_996contig-1001_102_0_997contig-5738_217_0_998contig-3370_101_0_999contig-5196_104_0_1000contig-6848_101_0_1001contig-6367_101_0_1002contig-2789_101_0_1003contig-3556_101_0_1004contig-493_101_0_1005contig-3723_2409_0_1006contig-5570_2987_0_1007contig-1561_2307_0_1008contig-1053_1491_0_1009contig-6727_101_0_1010contig-3628_112_0_1011contig-1711_101_0_1013contig-4447_246_0_1014contig-3321_104_0_1015contig-618_101_0_1016contig-2555_104_0_1017contig-800_5912_0_1018contig-331_129_0_1019contig-5072_107_0_1020contig-3190_142_0_1021contig-210_105_0_1022contig-6443_101_0_1023contig-1973_292_0_1024contig-3329_108_0_1025contig-141_102_0_1026contig-83_101_0_1027contig-2836_101_0_1028contig-473_3364_0_1029contig-6441_102_0_1030contig-4571_3179_0_1031contig-2827_101_0_1032contig-4961_101_0_1033contig-1553_126_0_1034contig-5314_102_0_1035contig-1020_101_0_1036contig-5477_237_0_1037contig-4655_1232_0_1038contig-5545_102_0_1040contig-4721_101_0_1041contig-5047_781_0_1042contig-1353_101_0_1043contig-6693_105_0_1044contig-4974_629_0_1045contig-6490_109_0_1046contig-3439_102_0_1047contig-3048_305_0_1048contig-6697_116_0_1049contig-1185_101_0_1050contig-3228_101_0_1051contig-5501_780_0_1052contig-4057_101_0_1053contig-6799_101_0_1054contig-4847_102_0_1055contig-2079_104_0_1056contig-5852_4080_0_1057contig-1860_106_0_1059contig-2644_124_0_1060contig-2534_129_0_1061contig-1974_101_0_1062contig-5903_101_0_1063contig-4411_306_0_1064contig-2802_101_0_1065contig-1621_850_0_1066contig-2490_171_0_1067contig-4340_102_0_1068contig-2787_101_0_1069contig-2148_5861_0_1070contig-421_1906_0_1071contig-4080_101_0_1072contig-4237_101_0_1073contig-4563_101_0_1074contig-4063_101_0_1075contig-2978_101_0_1076contig-4051_122_0_1077contig-3951_104_0_1078contig-4376_2901_0_1079contig-3929_101_0_1080contig-4493_2047_0_1081contig-6779_126_0_1082contig-3441_101_0_1083contig-1101_101_0_1084contig-5828_104_0_1085contig-2182_2896_0_1086contig-5923_101_0_1087contig-4298_105_0_1088contig-4304_101_0_1089contig-5861_101_0_1090contig-4397_101_0_1091contig-822_102_0_1092contig-4813_106_0_1093contig-6176_2938_0_1094contig-1620_1269_0_1095contig-3672_4236_0_1096contig-2473_103_0_1097contig-3970_117_0_1098contig-1435_101_0_1099contig-5935_111_0_1100contig-872_110_0_1101contig-3761_101_0_1102contig-3411_101_0_1103contig-5429_105_0_1104contig-1078_103_0_1105contig-6140_101_0_1106contig-5341_102_0_1107contig-36_2941_0_1108contig-4761_101_0_1109contig-612_104_0_1110contig-5649_116_0_1111contig-1212_1414_0_1112contig-6558_101_0_1113contig-5959_7944_0_1114contig-5765_102_0_1115contig-1719_101_0_1116contig-172_101_0_1117contig-1811_101_0_1118contig-1457_104_0_1119contig-64_101_0_1120contig-3967_101_0_1121contig-3399_101_0_1122contig-3599_105_0_1123contig-3211_134_0_1124contig-4099_148_0_1125contig-3705_101_0_1126contig-798_204_0_1127contig-6341_101_0_1128contig-1070_101_0_1129contig-2778_101_0_1130contig-3627_101_0_1132contig-1332_1169_0_1133contig-2020_154_0_1134contig-4474_108_0_1135contig-4825_231_0_1136contig-265_101_0_1137contig-6546_101_0_1138contig-537_1453_0_1139contig-3650_101_0_1140contig-2878_101_0_1141contig-6505_101_0_1142contig-4992_4186_0_1143contig-3550_3513_0_1144contig-3120_101_0_1145contig-1949_129_0_1146contig-1806_101_0_1147contig-4479_101_0_1148contig-5865_101_0_1149contig-4413_101_0_1150contig-5333_1708_0_1151contig-4848_101_0_1152contig-945_101_0_1153contig-5233_121_0_1154contig-3719_796_0_1155contig-6374_101_0_1156contig-6204_101_0_1157contig-3465_102_0_1158contig-4147_101_0_1159contig-2673_101_0_1160contig-6193_179_0_1161contig-6338_101_0_1162contig-574_103_0_1163contig-1329_101_0_1164contig-3855_101_0_1165contig-1551_400_0_1166contig-2387_101_0_1167contig-278_114_0_1168contig-2806_112_0_1169contig-2886_104_0_1170contig-328_574_0_1171contig-3102_101_0_1172contig-6609_101_0_1173contig-600_103_0_1174contig-335_411_0_1175contig-2890_101_0_1176contig-1468_102_0_1177contig-5824_101_0_1178contig-5948_101_0_1179contig-2092_102_0_1180contig-387_101_0_1181contig-2411_101_0_1182contig-3808_594_0_1183contig-5968_102_0_1184contig-3362_101_0_1185contig-5148_136_0_1186contig-4977_102_0_1187contig-1097_101_0_1188contig-4008_106_0_1189contig-1442_311_0_1190contig-960_101_0_1191contig-1617_101_0_1193contig-4935_139_0_1194contig-4534_105_0_1195contig-6500_102_0_1196contig-478_162_0_1197contig-4170_101_0_1198contig-224_12041_0_1199contig-3744_135_0_1200contig-5071_101_0_1201contig-5521_101_0_1203contig-1395_109_0_1204contig-4112_104_0_1205contig-5864_213_0_1206contig-437_101_0_1207contig-6466_101_0_1208contig-3208_108_0_1209contig-157_108_0_1210contig-4088_106_0_1211contig-1451_101_0_1212contig-2061_167_0_1213contig-3499_429_0_1214contig-2127_105_0_1215contig-247_204_0_1216contig-2796_101_0_1217contig-5476_101_0_1219contig-804_924_0_1220contig-4617_104_0_1221contig-359_105_0_1222contig-252_101_0_1223contig-5842_101_0_1224contig-2611_103_0_1225contig-870_117_0_1226contig-6515_101_0_1227contig-2377_169_0_1228contig-4926_151_0_1229contig-1548_103_0_1230contig-355_148_0_1231contig-405_130_0_1232contig-4289_102_0_1233contig-5269_101_0_1234contig-4986_223_0_1235contig-1405_1712_0_1236contig-2902_1488_0_1237contig-1431_367_0_1238contig-1052_5964_0_1239contig-3346_160_0_1240contig-6813_101_0_1241contig-2264_101_0_1242contig-4102_8630_0_1244contig-5835_143_0_1245contig-6085_101_0_1246contig-4544_101_0_1247contig-4169_101_0_1248contig-1918_101_0_1250contig-3570_605_0_1251contig-212_297_0_1252contig-2980_101_0_1253contig-4750_214_0_1254contig-3618_5738_0_1255contig-87_101_0_1256contig-2130_101_0_1257contig-5295_101_0_1258contig-3281_101_0_1259contig-3974_105_0_1261contig-6751_102_0_1262contig-4442_1621_0_1263contig-720_101_0_1265contig-1767_106_0_1266contig-20_101_0_1267contig-6126_164_0_1268contig-4155_101_0_1269contig-3445_4013_0_1270contig-127_183_0_1271contig-943_101_0_1272contig-6673_101_0_1273contig-2431_102_0_1274contig-5522_110_0_1275contig-262_102_0_1276contig-783_144_0_1277contig-5307_4291_0_1278contig-6827_105_0_1279contig-4458_101_0_1280contig-3201_172_0_1281contig-1691_123_0_1282contig-3080_101_0_1283contig-1334_223_0_1284contig-5043_103_0_1286contig-3999_123_0_1287contig-2997_2717_0_1288contig-403_101_0_1289contig-4131_101_0_1290contig-6707_101_0_1291contig-935_120_0_1292contig-4500_173_0_1293contig-4094_101_0_1295contig-3629_114_0_1296contig-4618_101_0_1297contig-3153_101_0_1298contig-4518_113_0_1299contig-2437_107_0_1300contig-3932_144_0_1301contig-4185_101_0_1302contig-5273_101_0_1303contig-4229_2908_0_1304contig-5082_168_0_1305contig-5453_101_0_1306contig-1579_113_0_1307contig-4026_104_0_1308contig-3420_102_0_1309contig-3671_101_0_1310contig-5592_101_0_1311contig-5017_101_0_1312contig-1116_155_0_1313contig-6840_107_0_1314contig-5600_103_0_1315contig-4168_137_0_1316contig-2002_101_0_1317contig-6503_101_0_1318contig-382_3180_0_1319contig-1988_496_0_1320contig-6111_101_0_1321contig-6472_110_0_1322contig-3515_101_0_1323contig-2786_1978_0_1324contig-2268_134_0_1325contig-3620_101_0_1326contig-5674_101_0_1327contig-6376_107_0_1328contig-4002_105_0_1329contig-1267_102_0_1330contig-3068_907_0_1331contig-4066_104_0_1332contig-3140_101_0_1333contig-581_522_0_1334contig-4696_118_0_1335contig-5763_102_0_1337contig-4314_166_0_1338contig-5834_169_0_1339contig-4390_101_0_1340contig-3542_1246_0_1341contig-6058_101_0_1342contig-5147_108_0_1343contig-3975_101_0_1344contig-4488_101_0_1345contig-1591_106_0_1346contig-5181_101_0_1347contig-5975_115_0_1348contig-6422_106_0_1349contig-1684_101_0_1350contig-3815_101_0_1351contig-4559_101_0_1352contig-1822_133_0_1353contig-5225_646_0_1354contig-711_101_0_1355contig-4687_101_0_1356contig-1295_101_0_1357contig-4129_131_0_1358contig-4652_144_0_1359contig-1604_101_0_1360contig-3636_101_0_1361contig-6599_310_0_1362contig-5678_103_0_1363contig-6017_101_0_1365contig-6321_101_0_1366contig-6196_109_0_1367contig-2323_102_0_1368contig-4133_127_0_1369contig-2708_101_0_1370contig-2912_103_0_1371contig-5053_101_0_1372contig-1725_263_0_1373contig-4511_101_0_1374contig-398_101_0_1375contig-3463_101_0_1377contig-1475_101_0_1378contig-3613_101_0_1379contig-6529_232_0_1380contig-2801_102_0_1381contig-6575_103_0_1382contig-1659_122_0_1383contig-5527_103_0_1384contig-5811_101_0_1385contig-2949_103_0_1386contig-6567_101_0_1387contig-961_119_0_1388contig-3156_101_0_1389contig-6604_101_0_1390contig-2254_101_0_1391contig-934_3386_0_1392contig-1645_103_0_1394contig-2636_101_0_1395contig-496_109_0_1396contig-2312_101_0_1397contig-5088_101_0_1398contig-3893_102_0_1399contig-6011_107_0_1400contig-1157_6547_0_1401contig-1914_103_0_1403contig-1402_1276_0_1404contig-3538_101_0_1405contig-6070_122_0_1406contig-204_101_0_1407contig-5575_101_0_1408contig-1682_105_0_1409contig-690_101_0_1410contig-4837_146_0_1411contig-6232_101_0_1412contig-6793_101_0_1413contig-5751_101_0_1415contig-409_101_0_1416contig-4890_101_0_1417contig-477_104_0_1418contig-1581_104_0_1419contig-354_106_0_1420contig-3469_101_0_1421contig-5755_101_0_1422contig-2053_102_0_1423contig-4532_102_0_1424contig-1996_101_0_1425contig-503_102_0_1426contig-5810_238_0_1427contig-3074_11572_0_1428contig-5120_105_0_1429contig-2385_101_0_1430contig-133_101_0_1431contig-5930_103_0_1432contig-1629_101_0_1433contig-4723_101_0_1434contig-6733_103_0_1435contig-1569_101_0_1436contig-645_563_0_1437contig-6043_101_0_1438contig-505_101_0_1439contig-4478_102_0_1440contig-5156_101_0_1441contig-159_101_0_1442contig-6628_101_0_1443contig-2642_113_0_1444contig-5662_101_0_1445contig-4383_117_0_1446contig-1473_196_0_1447contig-5970_101_0_1448contig-4315_115_0_1449contig-1360_255_0_1450contig-6459_101_0_1451contig-3978_152_0_1452contig-1663_5508_0_1453contig-1257_115_0_1454contig-4286_107_0_1455contig-6167_101_0_1456contig-703_101_0_1457contig-5910_101_0_1458contig-3122_101_0_1459contig-1662_101_0_1460contig-5310_197_0_1461contig-2190_101_0_1462contig-3087_103_0_1463contig-4994_104_0_1464contig-6810_101_0_1465contig-2167_103_0_1467contig-6048_101_0_1468contig-4350_1419_0_1469contig-5164_101_0_1470contig-4578_101_0_1471contig-5517_108_0_1472contig-749_101_0_1473contig-4157_104_0_1474contig-6138_121_0_1475contig-4429_102_0_1476contig-2511_106_0_1477contig-3758_101_0_1478contig-5795_401_0_1479contig-2386_101_0_1480contig-4594_1670_0_1481contig-6704_101_0_1482contig-2314_109_0_1483contig-4193_104_0_1484contig-5724_105_0_1485contig-5137_1495_0_1486contig-2588_109_0_1487contig-2628_101_0_1488contig-6331_104_0_1489contig-3521_120_0_1490contig-4167_101_0_1491contig-4465_109_0_1492contig-1341_101_0_1493contig-491_101_0_1494contig-2999_1642_0_1495contig-5384_101_0_1496contig-353_2599_0_1497contig-2454_1424_0_1498contig-1480_161_0_1499contig-500_1258_0_1500contig-3001_101_0_1501contig-5296_101_0_1502contig-4654_2932_0_1503contig-35_116_0_1504contig-1505_147_0_1505contig-6092_101_0_1506contig-6787_138_0_1507contig-3442_106_0_1508contig-3826_103_0_1509contig-1843_106_0_1510contig-5222_101_0_1511contig-5781_101_0_1512contig-2301_101_0_1513contig-2361_143_0_1514contig-6097_101_0_1515contig-4091_101_0_1517contig-3773_101_0_1518contig-2604_116_0_1519contig-1503_101_0_1520contig-469_103_0_1521contig-3531_101_0_1522contig-4839_101_0_1523contig-1111_101_0_1524contig-4439_101_0_1525contig-68_101_0_1526contig-6320_5196_0_1527contig-1358_140_0_1528contig-3615_12773_0_1530contig-3518_491_0_1531contig-6117_210_0_1532contig-4975_101_0_1533contig-3301_105_0_1534contig-4292_101_0_1535contig-6581_106_0_1536contig-4424_3415_0_1537contig-1668_4488_0_1538contig-5108_119_0_1539contig-436_152_0_1540contig-6454_101_0_1541contig-209_101_0_1542contig-2183_104_0_1543contig-887_132_0_1544contig-3860_101_0_1545contig-706_101_0_1546contig-2929_1490_0_1547contig-3994_101_0_1548contig-6404_948_0_1549contig-6069_101_0_1550contig-1633_101_0_1551contig-3966_232_0_1552contig-559_101_0_1553contig-450_101_0_1554contig-6212_101_0_1555contig-2426_1720_0_1556contig-3265_101_0_1557contig-6637_101_0_1558contig-6398_101_0_1559contig-4810_101_0_1560contig-695_101_0_1561contig-5703_101_0_1562contig-3920_102_0_1564contig-4335_101_0_1565contig-121_108_0_1566contig-3631_101_0_1567contig-3188_101_0_1568contig-597_136_0_1569contig-3214_101_0_1570contig-2427_101_0_1571contig-6261_101_0_1572contig-4985_101_0_1573contig-5350_101_0_1574contig-1132_1164_0_1575contig-3533_106_0_1576contig-5298_101_0_1577contig-6580_101_0_1578contig-2815_108_0_1579contig-3510_102_0_1580contig-186_103_0_1581contig-824_144_0_1582contig-3910_102_0_1583contig-2055_101_0_1584contig-5897_101_0_1585contig-2589_109_0_1586contig-3224_104_0_1587contig-3116_1280_0_1588contig-63_111_0_1589contig-5838_138_0_1590contig-3340_101_0_1591contig-1016_101_0_1592contig-1437_101_0_1593contig-5324_105_0_1594contig-3728_121_0_1595contig-3325_5684_0_1596contig-994_247_0_1597contig-6487_101_0_1598contig-1463_1914_0_1599contig-2444_121_0_1600contig-605_101_0_1601contig-636_104_0_1602contig-1903_139_0_1603contig-3134_116_0_1604contig-3135_882_0_1605contig-6681_103_0_1606contig-192_101_0_1607contig-3474_101_0_1608contig-6263_101_0_1609contig-3034_147_0_1610contig-4181_123_0_1611contig-1932_101_0_1612contig-5727_4558_0_1613contig-1441_848_0_1614contig-2634_101_0_1615contig-2792_101_0_1616contig-4317_101_0_1617contig-1753_101_0_1618contig-5725_101_0_1619contig-225_146_0_1620contig-181_129_0_1621contig-4224_101_0_1622contig-2646_225_0_1623contig-6765_101_0_1624contig-6095_102_0_1625contig-4220_111_0_1626contig-6768_102_0_1627contig-6578_101_0_1628contig-2052_258_0_1629contig-5308_113_0_1630contig-6521_101_0_1631contig-598_101_0_1632contig-4794_102_0_1633contig-6416_131_0_1634contig-6595_101_0_1635contig-3702_103_0_1636contig-1148_107_0_1637contig-446_115_0_1638contig-4296_104_0_1639contig-152_102_0_1640contig-6046_101_0_1641contig-1366_101_0_1642contig-4945_101_0_1643contig-1736_101_0_1644contig-3186_103_0_1645contig-3905_101_0_1646contig-3040_102_0_1647contig-672_105_0_1648contig-2851_138_0_1649contig-1565_101_0_1650contig-6215_153_0_1651contig-518_1299_0_1652contig-6287_102_0_1653contig-1750_3068_0_1654contig-5133_101_0_1655contig-2494_104_0_1658contig-5998_138_0_1659contig-323_122_0_1660contig-4739_126_0_1661contig-6638_101_0_1662contig-956_102_0_1663contig-3078_101_0_1664contig-4316_380_0_1665contig-1413_805_0_1666contig-5496_101_0_1667contig-6705_101_0_1668contig-881_101_0_1669contig-4579_103_0_1670contig-4248_1254_0_1671contig-5666_101_0_1672contig-4923_759_0_1673contig-1648_129_0_1674contig-4829_101_0_1675contig-2783_4874_0_1676contig-3146_101_0_1677contig-1400_107_0_1678contig-2755_105_0_1679contig-6344_5230_0_1680contig-4177_151_0_1681contig-595_107_0_1682contig-2795_101_0_1683contig-2263_389_0_1684contig-5772_104_0_1685contig-4299_106_0_1686contig-4491_163_0_1687contig-609_101_0_1688contig-2135_2022_0_1689contig-1605_3138_0_1690contig-4649_101_0_1691contig-1779_102_0_1692contig-3706_2229_0_1693contig-3745_101_0_1694contig-3614_101_0_1695contig-1963_216_0_1696contig-288_104_0_1697contig-5549_101_0_1698contig-4881_107_0_1699contig-4727_198_0_1700contig-5318_101_0_1701contig-2735_186_0_1702contig-3989_101_0_1703contig-4747_157_0_1704contig-495_102_0_1705contig-4056_101_0_1706contig-3266_1723_0_1707contig-6329_102_0_1708contig-2631_101_0_1709contig-6654_540_0_1710contig-6701_167_0_1711contig-2654_2821_0_1712contig-4029_108_0_1713contig-3233_101_0_1714contig-2059_914_0_1715contig-2369_102_0_1716contig-1515_101_0_1717contig-3739_101_0_1718contig-5457_101_0_1719contig-2018_101_0_1721contig-2958_147_0_1722contig-6585_101_0_1723contig-2220_496_0_1724contig-34_152_0_1725contig-6777_101_0_1726contig-2849_103_0_1727contig-2770_101_0_1728contig-4236_101_0_1729contig-4572_103_0_1730contig-5925_101_0_1731contig-1368_102_0_1732contig-5331_103_0_1733contig-6711_101_0_1734contig-5016_101_0_1735contig-5261_101_0_1736contig-2518_149_0_1737contig-2455_136_0_1738contig-95_133_0_1739contig-756_953_0_1740contig-1297_101_0_1741contig-276_101_0_1742contig-1236_101_0_1743contig-270_101_0_1744contig-1064_101_0_1745contig-5637_101_0_1746contig-5461_101_0_1747contig-899_101_0_1748contig-4231_101_0_1749contig-2686_142_0_1750contig-6626_101_0_1752contig-5437_144_0_1753contig-3588_577_0_1754contig-1391_110_0_1755contig-298_5741_0_1756contig-593_123_0_1757contig-5458_101_0_1758contig-4928_110_0_1759contig-2969_101_0_1760contig-2729_104_0_1761contig-2015_101_0_1762contig-3972_105_0_1763contig-3242_108_0_1764contig-427_101_0_1765contig-4356_646_0_1766contig-6692_101_0_1767contig-205_139_0_1768contig-2994_101_0_1769contig-4715_101_0_1770contig-2483_103_0_1771contig-582_101_0_1772contig-4981_226_0_1773contig-3163_101_0_1774contig-4942_126_0_1775contig-901_104_0_1776contig-132_133_0_1777contig-4891_108_0_1778contig-1046_101_0_1779contig-5826_101_0_1780contig-4670_151_0_1781contig-2063_101_0_1782contig-635_101_0_1783contig-4753_101_0_1784contig-4165_101_0_1785contig-5829_1326_0_1786contig-2311_101_0_1787contig-2276_101_0_1788contig-6735_101_0_1790contig-4581_101_0_1791contig-6556_101_0_1792contig-432_108_0_1793contig-6012_3889_0_1794contig-655_102_0_1796contig-1613_101_0_1797contig-1071_1067_0_1798contig-2643_156_0_1799contig-1771_4406_0_1800contig-5505_562_0_1801contig-2876_106_0_1802contig-6182_101_0_1803contig-3695_106_0_1805contig-1068_1734_0_1806contig-6406_101_0_1807contig-216_101_0_1808contig-2430_101_0_1809contig-4841_101_0_1810contig-3137_101_0_1811contig-4378_101_0_1812contig-241_133_0_1813contig-5890_101_0_1814contig-6122_101_0_1815contig-3117_3557_0_1816contig-522_109_0_1817contig-6577_101_0_1818contig-893_106_0_1819contig-4323_101_0_1820contig-4818_101_0_1821contig-6843_102_0_1822contig-4068_101_0_1823contig-2326_105_0_1825contig-3337_101_0_1826contig-576_101_0_1827contig-900_150_0_1828contig-3039_101_0_1829contig-4082_102_0_1830contig-628_107_0_1832contig-1346_355_0_1833contig-2297_2848_0_1834contig-5464_101_0_1835contig-704_509_0_1836contig-1187_111_0_1837contig-1941_101_0_1838contig-4725_101_0_1839contig-3202_113_0_1840contig-4360_103_0_1841contig-1004_170_0_1842contig-1471_940_0_1843contig-3926_103_0_1844contig-406_120_0_1845contig-1085_101_0_1846contig-3537_101_0_1847contig-3832_6048_0_1848contig-1378_102_0_1849contig-5629_101_0_1850contig-4244_3969_0_1851contig-5029_101_0_1852contig-4251_101_0_1853contig-5790_101_0_1855contig-6169_101_0_1856contig-1420_1089_0_1857contig-2819_119_0_1858contig-6634_102_0_1859contig-1583_101_0_1860contig-2193_101_0_1861contig-3931_101_0_1862contig-1961_109_0_1863contig-908_2689_0_1864contig-3925_101_0_1865contig-4295_101_0_1866contig-5608_101_0_1867contig-520_2645_0_1869contig-1768_181_0_1870contig-1487_153_0_1871contig-6389_101_0_1872contig-5155_101_0_1873contig-3935_101_0_1874contig-6195_106_0_1875contig-3741_101_0_1876contig-644_147_0_1878contig-4849_720_0_1879contig-1808_732_0_1880contig-6319_101_0_1881contig-3210_101_0_1882contig-5878_820_0_1883contig-4262_101_0_1884contig-26_543_0_1885contig-1127_101_0_1886contig-5301_121_0_1887contig-1005_105_0_1888contig-1844_612_0_1889contig-2203_104_0_1890contig-6756_103_0_1891contig-3479_102_0_1892contig-6510_101_0_1893contig-17_102_0_1894contig-5112_101_0_1896contig-5089_101_0_1897contig-4358_101_0_1898contig-1324_6056_0_1899contig-2731_101_0_1900contig-3737_102_0_1901contig-1638_160_0_1902contig-119_118_0_1903contig-4484_101_0_1904contig-5776_101_0_1905contig-1651_109_0_1906contig-2358_101_0_1907contig-823_130_0_1908contig-5557_101_0_1909contig-2930_101_0_1910contig-1970_101_0_1911contig-2272_101_0_1912contig-965_125_0_1913contig-2231_101_0_1914contig-6323_107_0_1915contig-5624_101_0_1916contig-2556_101_0_1917contig-4065_101_0_1918contig-780_101_0_1919contig-1091_101_0_1920contig-5731_101_0_1921contig-273_3553_0_1922contig-6560_103_0_1923contig-3391_101_0_1924contig-1670_753_0_1925contig-5336_104_0_1926contig-998_1165_0_1927contig-4795_5603_0_1928contig-3735_103_0_1929contig-1137_3906_0_1930contig-6430_106_0_1931contig-5246_101_0_1932contig-6709_101_0_1933contig-6368_103_0_1934contig-6520_103_0_1935contig-4291_811_0_1937contig-4543_118_0_1938contig-4141_135_0_1939contig-4988_101_0_1940contig-58_106_0_1941contig-173_429_0_1942contig-6152_121_0_1943contig-4755_101_0_1944contig-4774_101_0_1945contig-3762_103_0_1946contig-1898_101_0_1947contig-5099_101_0_1948contig-5353_781_0_1949contig-456_103_0_1950contig-3634_103_0_1951contig-1710_102_0_1952contig-4806_103_0_1953contig-6774_275_0_1954contig-3220_342_0_1955contig-6780_121_0_1956contig-6002_101_0_1957contig-6833_101_0_1958contig-1542_103_0_1959contig-2101_101_0_1960contig-3514_529_0_1961contig-5059_101_0_1962contig-4069_109_0_1963contig-4523_101_0_1964contig-3888_2776_0_1965contig-4451_103_0_1966contig-4954_1672_0_1967contig-3375_131_0_1968contig-4164_1881_0_1969contig-1608_101_0_1970contig-729_101_0_1971contig-3099_103_0_1972contig-6596_105_0_1973contig-1831_101_0_1974contig-4905_102_0_1975contig-3253_101_0_1976contig-812_101_0_1978contig-1448_101_0_1979contig-6650_103_0_1980contig-1193_103_0_1981contig-926_101_0_1982contig-2983_126_0_1983contig-2875_101_0_1984contig-4033_101_0_1985contig-5161_102_0_1986contig-6005_101_0_1987contig-4846_1344_0_1988contig-6452_101_0_1989contig-3145_105_0_1990contig-4138_101_0_1991contig-480_148_0_1992contig-419_101_0_1993contig-2536_101_0_1994contig-2065_101_0_1995contig-2823_138_0_1996contig-5534_103_0_1997contig-2304_102_0_1998contig-4970_101_0_1999contig-3076_147_0_2000contig-4949_110_0_2001contig-1516_510_0_2002contig-2219_101_0_2003contig-6747_101_0_2004contig-5144_140_0_2005contig-213_101_0_2006contig-3307_101_0_2007contig-728_101_0_2008contig-2131_115_0_2009contig-1440_153_0_2010contig-5647_173_0_2011contig-1885_101_0_2012contig-6415_103_0_2013contig-3115_111_0_2014contig-1830_102_0_2015contig-5299_120_0_2016contig-2847_120_0_2017contig-6388_116_0_2018contig-6682_146_0_2019contig-4201_112_0_2020contig-6375_103_0_2021contig-6543_101_0_2022contig-735_207_0_2023contig-1483_103_0_2024contig-1195_101_0_2025contig-2106_111_0_2026contig-3901_101_0_2027contig-6734_108_0_2028contig-3990_101_0_2029contig-4599_817_0_2030contig-2738_101_0_2031contig-1253_104_0_2032contig-3024_4299_0_2033contig-2062_6337_0_2034contig-5853_199_0_2035contig-1905_107_0_2036contig-5377_103_0_2037contig-1233_101_0_2038contig-6666_101_0_2039contig-1850_114_0_2040contig-2560_4179_0_2041contig-4279_983_0_2042contig-6188_101_0_2043contig-3390_4988_0_2044contig-1708_109_0_2045contig-5410_101_0_2046contig-5007_101_0_2047contig-5956_106_0_2048contig-3007_573_0_2049contig-2001_101_0_2050contig-6377_101_0_2051contig-2856_119_0_2052contig-2341_101_0_2053contig-1367_101_0_2055contig-4844_101_0_2056contig-2428_105_0_2057contig-5736_101_0_2058contig-3259_281_0_2059contig-1627_105_0_2060contig-4371_102_0_2061contig-6194_101_0_2062contig-5114_101_0_2063contig-3778_102_0_2064contig-4124_101_0_2065contig-5001_1560_0_2066contig-3037_101_0_2067contig-4105_2670_0_2068contig-2195_161_0_2069contig-510_101_0_2070contig-4685_101_0_2071contig-6481_101_0_2072contig-5900_101_0_2073contig-5495_101_0_2074contig-2047_101_0_2075contig-4096_101_0_2076contig-3922_2021_0_2077contig-5281_101_0_2078contig-2012_101_0_2079contig-3138_269_0_2080contig-5443_101_0_2081contig-3691_114_0_2082contig-3988_102_0_2083contig-5087_101_0_2084contig-4006_101_0_2085contig-6342_101_0_2086contig-6620_101_0_2087contig-1375_137_0_2088contig-2897_102_0_2089contig-1108_101_0_2090contig-4436_112_0_2091contig-4708_101_0_2092contig-2938_1224_0_2093contig-4125_4381_0_2094contig-6230_101_0_2095contig-3493_143_0_2096contig-1130_101_0_2097contig-2946_102_0_2098contig-1027_266_0_2099contig-1555_101_0_2100contig-4777_104_0_2101contig-2809_101_0_2102contig-5779_107_0_2103contig-4382_101_0_2104contig-2831_109_0_2105contig-841_1203_0_2106contig-1619_101_0_2107contig-3866_101_0_2108contig-2366_108_0_2109contig-5153_101_0_2110contig-6136_101_0_2111contig-2591_105_0_2112contig-5857_101_0_2113contig-3595_106_0_2114contig-1904_101_0_2115contig-5313_729_0_2116contig-2952_102_0_2117contig-6306_1194_0_2118contig-3427_722_0_2119contig-3600_104_0_2121contig-3283_1126_0_2122contig-1312_101_0_2123contig-516_101_0_2124contig-5587_103_0_2125contig-3114_101_0_2126contig-1080_101_0_2127contig-3526_162_0_2128contig-1190_1321_0_2129contig-3094_101_0_2130contig-608_1219_0_2131contig-2352_135_0_2134contig-1828_103_0_2135contig-991_155_0_2136contig-3604_105_0_2137contig-1692_126_0_2138contig-5747_101_0_2139contig-4403_139_0_2140contig-4090_101_0_2142contig-1899_101_0_2143contig-2226_101_0_2144contig-6346_101_0_2145contig-3645_114_0_2147contig-5840_129_0_2148contig-968_2486_0_2149contig-404_104_0_2150contig-4466_109_0_2151contig-3641_101_0_2152contig-324_107_0_2153contig-5748_101_0_2154contig-3625_108_0_2155contig-4916_130_0_2156contig-6227_102_0_2157contig-3344_146_0_2158contig-4525_157_0_2159contig-5821_172_0_2160contig-4128_225_0_2161contig-1737_365_0_2162contig-5518_102_0_2163contig-2319_101_0_2164contig-1141_1603_0_2165contig-1418_140_0_2166contig-2083_101_0_2167contig-3335_101_0_2168contig-413_101_0_2169contig-5046_2293_0_2170contig-2976_101_0_2171contig-1744_101_0_2172contig-3610_101_0_2173contig-684_111_0_2174contig-5158_398_0_2175contig-3540_104_0_2176contig-2566_101_0_2177contig-977_342_0_2178contig-1276_135_0_2179contig-5686_293_0_2180contig-4641_101_0_2181contig-1382_131_0_2182contig-4204_101_0_2183contig-6712_101_0_2184contig-3916_165_0_2185contig-2595_102_0_2187contig-154_2445_0_2188contig-1867_101_0_2189contig-1772_101_0_2190contig-4746_101_0_2191contig-1092_101_0_2192contig-4648_3938_0_2193contig-5737_115_0_2194contig-2497_102_0_2195contig-67_102_0_2196contig-3686_106_0_2197contig-6587_101_0_2198contig-6758_102_0_2199contig-280_105_0_2200contig-6318_101_0_2201contig-5884_102_0_2202contig-3547_101_0_2203contig-3374_104_0_2204contig-1425_681_0_2205contig-4919_2433_0_2206contig-4585_772_0_2207contig-2541_3133_0_2208contig-6333_130_0_2209contig-4391_1334_0_2210contig-5427_101_0_2211contig-3707_3373_0_2212contig-5546_101_0_2213contig-1819_298_0_2214contig-1943_1155_0_2215contig-3079_144_0_2216contig-1060_206_0_2217contig-3581_111_0_2218contig-1975_149_0_2219contig-2968_101_0_2221contig-5409_101_0_2222contig-118_1319_0_2223contig-1596_101_0_2224contig-525_101_0_2225contig-1839_133_0_2226contig-1056_1121_0_2227contig-3389_4105_0_2228contig-3421_140_0_2229contig-4015_2020_0_2230contig-652_101_0_2231contig-6438_109_0_2232contig-1680_5141_0_2233contig-2671_101_0_2234contig-2926_101_0_2235contig-1189_395_0_2236contig-1993_5365_0_2237contig-4302_147_0_2238contig-2265_101_0_2239contig-6442_101_0_2240contig-5491_101_0_2241contig-4203_148_0_2242contig-2913_149_0_2243contig-3058_101_0_2244contig-4789_681_0_2245contig-924_101_0_2246contig-5274_101_0_2247contig-3018_142_0_2248contig-2716_101_0_2249contig-6262_110_0_2250contig-2867_433_0_2251contig-6209_101_0_2252contig-2037_149_0_2253contig-3133_103_0_2254contig-971_102_0_2255contig-2895_101_0_2256contig-6109_157_0_2257contig-6636_101_0_2258contig-3082_101_0_2259contig-5976_101_0_2260contig-4798_101_0_2261contig-1260_101_0_2262contig-4998_106_0_2263contig-3194_102_0_2264contig-2156_101_0_2265contig-4756_452_0_2266contig-1494_101_0_2268contig-1626_103_0_2269contig-3938_101_0_2270contig-5431_113_0_2271contig-3212_101_0_2272contig-2181_678_0_2273contig-726_737_0_2274contig-4386_101_0_2275contig-5366_831_0_2276contig-109_106_0_2277contig-6225_5683_0_2278contig-1788_101_0_2279contig-1427_101_0_2280contig-2922_107_0_2281contig-321_1295_0_2282contig-6557_105_0_2284contig-3783_101_0_2285contig-296_3208_0_2286contig-2653_648_0_2287contig-6617_143_0_2288contig-1482_101_0_2289contig-5009_101_0_2290contig-433_103_0_2291contig-3277_104_0_2292contig-5677_105_0_2293contig-2715_398_0_2294contig-5809_101_0_2295contig-4036_110_0_2296contig-1824_102_0_2297contig-1769_114_0_2298contig-56_101_0_2299contig-2840_619_0_2300contig-3552_101_0_2301contig-4598_101_0_2302contig-81_114_0_2303contig-2525_150_0_2304contig-5655_117_0_2305contig-2452_123_0_2306contig-1002_104_0_2307contig-5599_101_0_2308contig-2689_101_0_2309contig-5171_117_0_2310contig-2645_101_0_2311contig-2216_102_0_2313contig-727_101_0_2314contig-4522_101_0_2315contig-6264_111_0_2316contig-1140_101_0_2317contig-5949_101_0_2318contig-931_153_0_2320contig-5877_101_0_2321contig-3733_101_0_2322contig-1712_184_0_2323contig-4621_1626_0_2324contig-6336_101_0_2325contig-6038_101_0_2326contig-4503_101_0_2327contig-3161_112_0_2328contig-1421_1709_0_2329contig-1393_224_0_2330contig-985_2151_0_2331contig-5315_116_0_2332contig-174_110_0_2333contig-3257_133_0_2334contig-2986_103_0_2335contig-2637_101_0_2336contig-5475_101_0_2337contig-1271_157_0_2339contig-5965_103_0_2340contig-6272_172_0_2341contig-4017_101_0_2342contig-5735_733_0_2343contig-3915_101_0_2344contig-740_7214_0_2345contig-4613_102_0_2346contig-2674_103_0_2347contig-3235_101_0_2348contig-1770_122_0_2349contig-4542_101_0_2350contig-300_101_0_2351contig-309_182_0_2352contig-6619_102_0_2353contig-6497_101_0_2354contig-6448_115_0_2355contig-5472_101_0_2356contig-6548_101_0_2357contig-4485_101_0_2358contig-4931_101_0_2359contig-3564_4904_0_2360contig-5282_155_0_2361contig-115_106_0_2362contig-2482_110_0_2363contig-2956_4744_0_2364contig-6541_101_0_2365contig-4720_101_0_2366contig-1244_136_0_2367contig-4999_1340_0_2368contig-234_230_0_2369contig-100_101_0_2370contig-6205_101_0_2371contig-5850_101_0_2372contig-137_102_0_2373contig-4940_377_0_2374contig-2287_2313_0_2375contig-2412_2326_0_2376contig-75_2570_0_2377contig-3151_138_0_2378contig-1051_101_0_2379contig-2727_101_0_2380contig-1255_104_0_2381contig-3311_2430_0_2382contig-2520_101_0_2383contig-5480_634_0_2384contig-3670_2127_0_2385contig-29_101_0_2386contig-19_115_0_2387contig-1028_101_0_2388contig-1863_104_0_2389contig-5761_101_0_2390contig-3864_104_0_2391contig-2620_101_0_2392contig-4510_107_0_2393contig-314_122_0_2394contig-4472_108_0_2395contig-4539_101_0_2396contig-2733_101_0_2397contig-3342_102_0_2398contig-3313_102_0_2399contig-5139_101_0_2400contig-2403_16870_0_2401contig-5070_106_0_2402contig-524_103_0_2403contig-3667_101_0_2404contig-3742_101_0_2405contig-3917_101_0_2406contig-160_109_0_2408contig-4322_101_0_2409contig-6806_101_0_2410contig-6744_101_0_2411contig-514_140_0_2412contig-987_101_0_2413contig-18_101_0_2414contig-4601_1755_0_2415contig-4689_101_0_2416contig-3244_106_0_2417contig-78_101_0_2418contig-3004_111_0_2419contig-176_150_0_2420contig-6123_101_0_2421contig-4043_101_0_2422contig-3532_102_0_2423contig-4221_101_0_2424contig-545_101_0_2425contig-3704_6836_0_2426contig-1362_183_0_2427contig-2649_133_0_2428contig-6297_101_0_2429contig-170_124_0_2430contig-1637_111_0_2431contig-3923_101_0_2432contig-3270_101_0_2433contig-1204_103_0_2434contig-5231_101_0_2435contig-3376_101_0_2436contig-1845_119_0_2437contig-1709_1549_0_2438contig-1852_101_0_2439contig-303_106_0_2440contig-5625_101_0_2441contig-373_101_0_2442contig-2695_110_0_2443contig-5537_147_0_2444contig-1887_691_0_2445contig-4770_140_0_2446contig-5848_101_0_2447contig-2777_108_0_2448contig-3050_102_0_2449contig-466_101_0_2450contig-3821_178_0_2451contig-3580_119_0_2452contig-1021_104_0_2453contig-2702_105_0_2454contig-2545_101_0_2455contig-4267_1220_0_2456contig-6339_101_0_2458contig-2669_131_0_2459contig-1652_101_0_2460contig-5193_101_0_2461contig-5819_101_0_2462contig-1549_101_0_2463contig-6047_102_0_2464contig-1069_119_0_2465contig-3113_102_0_2466contig-5304_106_0_2467contig-214_1837_0_2468contig-2500_101_0_2469contig-1577_102_0_2470contig-2576_250_0_2471contig-1967_101_0_2472contig-928_5487_0_2473contig-3764_103_0_2474contig-3071_102_0_2475contig-4546_226_0_2476contig-4235_101_0_2477contig-4997_101_0_2478contig-4692_102_0_2479contig-94_105_0_2480contig-5248_103_0_2481contig-842_4779_0_2482contig-2552_121_0_2483contig-4556_145_0_2484contig-5757_4157_0_2485contig-3660_101_0_2486contig-1377_150_0_2487contig-967_101_0_2488contig-6437_122_0_2489contig-554_102_0_2490contig-2941_124_0_2491contig-5474_101_0_2492contig-6056_101_0_2493contig-4032_101_0_2494contig-911_2615_0_2495contig-1978_107_0_2496contig-2558_106_0_2497contig-1472_101_0_2498contig-2474_196_0_2499contig-1911_106_0_2500contig-2754_4526_0_2501contig-2824_176_0_2502contig-4688_1908_0_2503contig-649_101_0_2504contig-2217_101_0_2505contig-1681_122_0_2506contig-4252_102_0_2507contig-6288_101_0_2508contig-4776_101_0_2509contig-4561_104_0_2510contig-1780_154_0_2511contig-4634_101_0_2512contig-2933_687_0_2513contig-5749_141_0_2514contig-2865_101_0_2515contig-922_1567_0_2516contig-3302_101_0_2517contig-3904_2401_0_2518contig-2253_101_0_2520contig-709_129_0_2521contig-1465_101_0_2522contig-6061_101_0_2523contig-3249_101_0_2524contig-5403_101_0_2525contig-557_284_0_2526contig-4914_101_0_2527contig-3180_101_0_2528contig-630_101_0_2529contig-663_101_0_2530contig-4151_8442_0_2531contig-187_1466_0_2532contig-1241_4786_0_2533contig-3227_118_0_2534contig-3392_101_0_2535contig-3574_2463_0_2536contig-5616_101_0_2537contig-126_3139_0_2538contig-3511_133_0_2539contig-1143_101_0_2540contig-6030_101_0_2541contig-504_107_0_2542contig-2064_102_0_2543contig-6753_103_0_2544contig-2800_101_0_2545contig-6552_101_0_2546contig-1872_101_0_2547contig-4437_107_0_2548contig-3665_101_0_2549contig-6633_101_0_2550contig-2582_8478_0_2551contig-198_101_0_2552contig-4140_105_0_2553contig-6075_101_0_2554contig-3086_136_0_2555contig-13_102_0_2556contig-5653_151_0_2557contig-299_104_0_2558contig-1054_718_0_2559contig-2621_3003_0_2560contig-687_102_0_2561contig-1318_102_0_2562contig-4699_105_0_2563contig-1026_411_0_2565contig-3366_101_0_2566contig-4882_1574_0_2567contig-4661_101_0_2568contig-3446_101_0_2569contig-325_101_0_2570contig-1299_108_0_2571contig-3529_101_0_2572contig-859_166_0_2573contig-5752_101_0_2574contig-4146_101_0_2575contig-5957_6790_0_2576contig-746_101_0_2577contig-6286_101_0_2578contig-4690_108_0_2579contig-1924_110_0_2580contig-112_2430_0_2581contig-4104_101_0_2582contig-5799_105_0_2583contig-1262_101_0_2584contig-5652_111_0_2585contig-5400_141_0_2586contig-2207_101_0_2587contig-3418_101_0_2588contig-1588_101_0_2589contig-6762_101_0_2590contig-4681_101_0_2591contig-6355_101_0_2592contig-819_112_0_2593contig-2060_101_0_2594contig-1285_101_0_2595contig-3476_101_0_2596contig-5707_103_0_2597contig-5279_101_0_2598contig-4190_101_0_2599contig-4831_157_0_2600contig-4816_101_0_2601contig-4706_112_0_2602contig-515_101_0_2603contig-4609_101_0_2604contig-5611_101_0_2605contig-1537_108_0_2606contig-3712_101_0_2607contig-2401_105_0_2608contig-723_101_0_2609contig-3982_198_0_2610contig-6537_101_0_2611contig-5543_101_0_2612contig-1578_101_0_2613contig-5623_733_0_2614contig-2707_1302_0_2615contig-2330_101_0_2616contig-5709_166_0_2617contig-2367_101_0_2618contig-539_101_0_2619contig-3683_101_0_2620contig-4144_101_0_2621contig-750_101_0_2622contig-2505_101_0_2623contig-5408_106_0_2624contig-6197_102_0_2625contig-3028_101_0_2626contig-2852_195_0_2627contig-718_102_0_2628contig-6606_101_0_2629contig-2048_2320_0_2630contig-1612_145_0_2631contig-4625_145_0_2632contig-5901_102_0_2633contig-876_117_0_2634contig-5360_101_0_2635contig-5996_101_0_2636contig-2255_101_0_2637contig-2368_101_0_2638contig-5797_7769_0_2639contig-3450_788_0_2640contig-4901_101_0_2641contig-6393_101_0_2642contig-3991_104_0_2643contig-5467_176_0_2644contig-2378_2253_0_2645contig-4871_102_0_2646contig-3839_101_0_2647contig-2443_101_0_2648contig-5102_104_0_2649contig-3710_821_0_2650contig-4108_101_0_2651contig-4152_101_0_2652contig-6469_101_0_2653contig-1699_101_0_2654contig-6449_101_0_2655contig-4412_101_0_2656contig-3216_101_0_2658contig-6658_101_0_2659contig-3551_125_0_2660contig-4405_101_0_2661contig-2648_173_0_2662contig-465_101_0_2663contig-5914_101_0_2664contig-2274_101_0_2665contig-5579_1783_0_2666contig-2397_112_0_2667contig-5999_101_0_2668contig-4984_101_0_2669contig-5529_101_0_2670contig-1907_116_0_2671contig-6235_101_0_2672contig-5291_101_0_2673contig-6631_137_0_2674contig-5145_101_0_2675contig-4769_101_0_2676contig-4675_129_0_2677contig-3348_127_0_2678contig-5079_107_0_2679contig-1672_120_0_2680contig-6163_101_0_2681contig-5898_123_0_2682contig-4083_101_0_2683contig-2166_101_0_2684contig-4393_111_0_2685contig-46_101_0_2686contig-2512_101_0_2687contig-2346_102_0_2688contig-4240_101_0_2689contig-3947_104_0_2690contig-4845_101_0_2691contig-2456_120_0_2692contig-5460_106_0_2693contig-5376_101_0_2694contig-6201_143_0_2695contig-2781_1215_0_2696contig-1765_1630_0_2697contig-4672_1997_0_2698contig-4913_101_0_2699contig-952_101_0_2701contig-5944_101_0_2702contig-886_178_0_2703contig-5569_101_0_2704contig-5107_151_0_2705contig-2759_136_0_2706contig-89_101_0_2707contig-3715_478_0_2708contig-4243_104_0_2709contig-1525_103_0_2710contig-4576_101_0_2711contig-1197_101_0_2712contig-2003_101_0_2713contig-305_101_0_2714contig-6773_101_0_2715contig-6792_101_0_2716contig-1469_107_0_2717contig-6485_163_0_2718contig-179_2240_0_2719contig-4880_101_0_2720contig-953_5095_0_2721contig-6220_101_0_2722contig-3887_101_0_2723contig-5683_101_0_2724contig-2286_101_0_2725contig-6365_101_0_2726contig-4052_104_0_2727contig-1933_101_0_2728contig-3026_103_0_2729contig-1003_612_0_2730contig-868_145_0_2731contig-4989_101_0_2732contig-5368_103_0_2733contig-116_941_0_2734contig-6382_103_0_2735contig-2347_101_0_2736contig-2944_101_0_2737contig-5290_110_0_2738contig-1000_101_0_2739contig-5177_138_0_2740contig-6340_103_0_2741contig-2376_101_0_2742contig-2503_101_0_2743contig-2509_104_0_2744contig-4962_101_0_2745contig-4098_489_0_2746contig-2281_3292_0_2747contig-1979_101_0_2748contig-4496_107_0_2749contig-5934_101_0_2750contig-5621_153_0_2751contig-334_273_0_2752contig-1452_978_0_2753contig-1593_3882_0_2754contig-2228_104_0_2755contig-5067_101_0_2757contig-4433_126_0_2758contig-1058_129_0_2759contig-1093_1416_0_2760contig-5122_105_0_2762contig-2991_157_0_2763contig-2884_101_0_2764contig-2025_1343_0_2765contig-4590_102_0_2766contig-6239_103_0_2767contig-363_104_0_2768contig-2711_2652_0_2769contig-3611_120_0_2770contig-883_137_0_2771contig-31_149_0_2772contig-4343_101_0_2773contig-1044_148_0_2774contig-1074_101_0_2775contig-5847_102_0_2776contig-6245_101_0_2777contig-2259_120_0_2779contig-3722_2931_0_2780contig-1777_108_0_2781contig-5013_101_0_2782contig-3289_121_0_2783contig-1166_479_0_2784contig-1514_2445_0_2785contig-4159_2281_0_2786contig-5006_101_0_2787contig-573_419_0_2788contig-6718_140_0_2790contig-2416_101_0_2791contig-4732_101_0_2792contig-5423_105_0_2793contig-2627_104_0_2794contig-3731_101_0_2795contig-779_197_0_2796contig-6669_101_0_2797contig-4100_104_0_2798contig-5068_101_0_2799contig-5681_101_0_2800contig-4987_101_0_2801contig-787_655_0_2802contig-4852_101_0_2803contig-3326_101_0_2804contig-76_102_0_2805contig-2296_6119_0_2806contig-2822_101_0_2807contig-4879_1403_0_2808contig-3632_101_0_2809contig-1799_101_0_2810contig-5802_101_0_2811contig-297_5253_0_2812contig-4793_101_0_2813contig-4822_116_0_2814contig-1815_101_0_2815contig-6686_101_0_2816contig-3997_111_0_2817contig-5642_135_0_2818contig-4420_408_0_2819contig-5714_101_0_2820contig-6600_101_0_2821contig-6667_101_0_2822contig-1089_107_0_2823contig-5190_101_0_2824contig-2975_149_0_2825contig-6174_101_0_2826contig-2379_162_0_2827contig-5620_101_0_2828contig-764_154_0_2829contig-1454_101_0_2830contig-6224_101_0_2831contig-5382_101_0_2832contig-5739_101_0_2833contig-2360_105_0_2834contig-1931_121_0_2835contig-6814_101_0_2836contig-1219_101_0_2837contig-629_101_0_2838contig-1351_101_0_2839contig-3072_102_0_2840contig-281_101_0_2841contig-2656_101_0_2842contig-4624_553_0_2843contig-6181_105_0_2844contig-11_149_0_2845contig-6308_101_0_2846contig-833_1368_0_2847contig-4698_101_0_2848contig-808_101_0_2849contig-5327_104_0_2850contig-6690_101_0_2851contig-3419_289_0_2852contig-345_2199_0_2853contig-3833_7409_0_2854contig-6179_101_0_2855contig-4353_1176_0_2856contig-6645_103_0_2857contig-5433_101_0_2858contig-70_104_0_2859contig-2571_159_0_2860contig-3035_101_0_2861contig-6837_101_0_2862contig-6772_119_0_2863contig-3945_101_0_2864contig-2691_113_0_2865contig-6231_101_0_2866contig-3850_2583_0_2867contig-8_194_0_2868contig-6824_101_0_2869contig-6198_101_0_2870contig-3204_135_0_2871contig-134_120_0_2872contig-1998_516_0_2873contig-4726_279_0_2874contig-2192_317_0_2875contig-2498_353_0_2876contig-3139_1502_0_2877contig-4450_101_0_2878contig-6295_101_0_2879contig-5804_101_0_2880contig-6226_101_0_2881contig-5165_117_0_2882contig-3872_101_0_2883contig-5718_102_0_2884contig-4582_101_0_2885contig-2250_2169_0_2886contig-1408_101_0_2887contig-3287_101_0_2888contig-3260_101_0_2889contig-4683_101_0_2890contig-2481_137_0_2891contig-2470_7628_0_2892contig-2492_1066_0_2893contig-3327_102_0_2894contig-2870_107_0_2895contig-969_102_0_2896contig-162_101_0_2897contig-3332_101_0_2898contig-2846_101_0_2899contig-3656_111_0_2900contig-995_920_0_2901contig-3312_140_0_2902contig-6456_101_0_2903contig-240_105_0_2904contig-6519_101_0_2905contig-4631_166_0_2906contig-3484_407_0_2907contig-6547_104_0_2908contig-1857_1766_0_2909contig-6395_101_0_2910contig-6464_103_0_2911contig-6088_144_0_2912contig-3696_101_0_2913contig-1888_101_0_2914contig-1764_101_0_2915contig-6348_101_0_2916contig-5609_101_0_2917contig-206_110_0_2918contig-5506_102_0_2919contig-4448_101_0_2920contig-508_102_0_2921contig-1873_103_0_2922contig-4225_705_0_2923contig-3089_105_0_2924contig-4809_101_0_2925contig-2868_840_0_2926contig-5119_101_0_2927contig-3680_101_0_2928contig-6783_101_0_2929contig-932_756_0_2930contig-5717_101_0_2931contig-2332_104_0_2932contig-2451_1954_0_2933contig-5993_101_0_2935contig-218_104_0_2936contig-1599_101_0_2937contig-4577_159_0_2939contig-5208_101_0_2941contig-817_144_0_2942contig-2817_101_0_2943contig-1787_102_0_2944contig-6465_170_0_2945contig-591_101_0_2946contig-3193_105_0_2947contig-6369_121_0_2948contig-2213_101_0_2949contig-5618_101_0_2950contig-4751_644_0_2951contig-3262_101_0_2952contig-3361_106_0_2953contig-2572_111_0_2954contig-5396_101_0_2955contig-4820_102_0_2956contig-2328_101_0_2957contig-4453_101_0_2958contig-2409_101_0_2959contig-6094_108_0_2960contig-6852_232_0_2961contig-5701_105_0_2962contig-3189_407_0_2963contig-316_101_0_2964contig-5104_101_0_2965contig-4394_601_0_2966contig-4925_101_0_2967contig-5076_101_0_2968contig-460_1727_0_2969contig-6054_101_0_2970contig-5712_101_0_2971contig-2043_1435_0_2972contig-2751_113_0_2973contig-2901_101_0_2974contig-4207_2676_0_2975contig-1352_101_0_2976contig-2396_104_0_2977contig-2112_439_0_2978contig-512_103_0_2979contig-2245_101_0_2980contig-6074_101_0_2981contig-1311_128_0_2982contig-3033_11690_0_2983contig-2812_578_0_2984contig-4329_101_0_2985contig-2260_1877_0_2986contig-4_2402_0_2987contig-2616_805_0_2988contig-2939_6801_0_2989contig-2763_101_0_2990contig-1642_101_0_2991contig-1782_101_0_2992contig-3824_101_0_2993contig-5760_101_0_2994contig-37_146_0_2995contig-708_203_0_2996contig-815_146_0_2997contig-6310_101_0_2998contig-410_6650_0_2999contig-6829_101_0_3000contig-5346_103_0_3001contig-3819_101_0_3002contig-3810_102_0_3003contig-748_101_0_3004contig-226_103_0_3005contig-4530_102_0_3006contig-2458_101_0_3008contig-3315_212_0_3009contig-1656_174_0_3010contig-5484_101_0_3011contig-4081_103_0_3012contig-2663_102_0_3014contig-1512_101_0_3015contig-5040_108_0_3016contig-3062_102_0_3017contig-6672_102_0_3018contig-5867_166_0_3019contig-5499_102_0_3020contig-2237_101_0_3021contig-5027_3677_0_3022contig-1862_158_0_3023contig-4909_105_0_3024contig-6748_101_0_3025contig-5256_101_0_3026contig-4352_101_0_3027contig-6576_101_0_3028contig-6632_113_0_3029contig-1136_947_0_3030contig-2664_101_0_3031contig-6561_101_0_3032contig-3310_101_0_3033contig-5899_103_0_3034contig-2506_101_0_3035contig-4364_104_0_3036contig-5774_101_0_3037contig-1264_101_0_3038contig-641_101_0_3039contig-5628_101_0_3040contig-1163_101_0_3041contig-3272_101_0_3042contig-6078_101_0_3043contig-5235_143_0_3044contig-1220_102_0_3045contig-6019_105_0_3046contig-3247_101_0_3047contig-3318_102_0_3048contig-3466_101_0_3049contig-906_1996_0_3050contig-4423_101_0_3051contig-5511_101_0_3052contig-6499_107_0_3053contig-3992_138_0_3054contig-5700_102_0_3055contig-5744_104_0_3056contig-261_109_0_3057contig-4682_101_0_3058contig-1897_101_0_3059contig-2329_104_0_3060contig-6551_101_0_3061contig-3579_117_0_3062contig-1614_8608_0_3063contig-6651_101_0_3064contig-5398_101_0_3065contig-2338_6502_0_3066contig-2335_103_0_3067contig-3136_3316_0_3068contig-2187_103_0_3069contig-6096_101_0_3070contig-4952_101_0_3071contig-4709_101_0_3072contig-6177_101_0_3073contig-3495_101_0_3074contig-4968_101_0_3075contig-3398_101_0_3076contig-3177_101_0_3077contig-6335_101_0_3078contig-429_108_0_3079contig-4241_123_0_3080contig-6736_101_0_3081contig-5493_102_0_3082contig-6811_102_0_3084contig-1717_110_0_3085contig-848_1362_0_3086contig-6656_101_0_3087contig-1191_1219_0_3088contig-3936_101_0_3089contig-4874_104_0_3090contig-3803_101_0_3091contig-5178_486_0_3092contig-4632_101_0_3093contig-1287_101_0_3094contig-5361_2828_0_3095contig-4646_2335_0_3096contig-3875_122_0_3097contig-1842_102_0_3098contig-3561_101_0_3099contig-379_105_0_3100contig-3652_752_0_3101contig-6131_101_0_3102contig-45_101_0_3103contig-1901_101_0_3104contig-4280_136_0_3105contig-3528_101_0_3106contig-4053_101_0_3107contig-4137_101_0_3108contig-4486_143_0_3109contig-4489_101_0_3110contig-2911_111_0_3111contig-4334_101_0_3112contig-2479_107_0_3113contig-4771_101_0_3114contig-6371_101_0_3115contig-2569_101_0_3116contig-3619_139_0_3118contig-2964_4430_0_3119contig-4791_108_0_3120contig-287_104_0_3121contig-2441_101_0_3122contig-4700_1918_0_3123contig-640_107_0_3124contig-3858_113_0_3125contig-4216_131_0_3126contig-744_101_0_3127contig-3396_101_0_3128contig-1775_102_0_3129contig-2128_101_0_3130contig-4567_101_0_3131contig-2040_101_0_3132contig-767_1218_0_3133contig-4085_101_0_3134contig-6755_101_0_3135contig-4440_101_0_3136contig-3763_101_0_3137contig-2940_5466_0_3138contig-1611_101_0_3139contig-1115_1454_0_3140contig-2033_267_0_3141contig-6247_101_0_3142contig-617_101_0_3143contig-1374_101_0_3144contig-267_101_0_3145contig-5807_101_0_3146contig-6688_101_0_3147contig-3170_3183_0_3148contig-2155_101_0_3149contig-3238_114_0_3150contig-1462_3182_0_3151contig-2752_101_0_3152contig-5218_123_0_3153contig-1922_559_0_3154contig-385_136_0_3155contig-6451_154_0_3156contig-54_653_0_3157contig-6778_101_0_3158contig-5881_118_0_3159contig-2041_101_0_3160contig-3585_103_0_3161contig-954_101_0_3162contig-6362_106_0_3163contig-4351_101_0_3164contig-3394_323_0_3165contig-5691_106_0_3166contig-527_108_0_3167contig-5063_101_0_3168contig-4677_101_0_3169contig-5215_106_0_3170contig-3172_102_0_3171contig-184_146_0_3172contig-5447_101_0_3173contig-2107_101_0_3174contig-1630_101_0_3175contig-5021_101_0_3176contig-4623_137_0_3177contig-6363_154_0_3178contig-6132_102_0_3179contig-6640_101_0_3180contig-2194_111_0_3181contig-4950_867_0_3182contig-6616_101_0_3183contig-3729_2105_0_3184contig-4046_102_0_3185contig-4401_101_0_3186contig-2959_101_0_3187contig-1570_1910_0_3188contig-367_101_0_3189contig-5456_1496_0_3190contig-849_137_0_3191contig-3213_102_0_3192contig-5092_101_0_3193contig-5265_101_0_3194contig-2632_101_0_3195contig-6540_101_0_3196contig-613_105_0_3197contig-4385_101_0_3198contig-4684_134_0_3199contig-301_102_0_3200contig-5459_101_0_3201contig-1951_5043_0_3202contig-2833_101_0_3203contig-1557_4154_0_3204contig-428_1675_0_3205contig-1940_1005_0_3206contig-5479_101_0_3207contig-5470_101_0_3208contig-5349_101_0_3209contig-4512_101_0_3210contig-829_101_0_3211contig-5004_101_0_3212contig-6159_117_0_3213contig-4048_101_0_3214contig-84_110_0_3215contig-875_101_0_3216contig-990_4253_0_3217contig-3251_101_0_3218contig-3776_101_0_3219contig-492_101_0_3220contig-439_1446_0_3221contig-6009_101_0_3222contig-5401_1590_0_3223contig-3345_101_0_3224contig-2024_102_0_3225contig-1688_101_0_3226contig-6702_150_0_3227contig-6327_116_0_3228contig-6742_101_0_3229contig-3575_147_0_3230contig-2468_127_0_3231contig-3401_101_0_3233contig-1929_101_0_3234contig-5078_102_0_3235contig-5250_101_0_3236contig-1445_124_0_3237contig-6752_101_0_3238contig-3516_101_0_3239contig-6360_115_0_3240contig-3231_132_0_3241contig-6216_101_0_3242contig-317_156_0_3243contig-1350_102_0_3244contig-4620_101_0_3245contig-2782_363_0_3246contig-4826_103_0_3247contig-5229_101_0_3248contig-2501_3041_0_3249contig-5328_101_0_3250contig-260_205_0_3251contig-2077_101_0_3252contig-3300_124_0_3253contig-4676_101_0_3254contig-1059_2877_0_3255contig-1703_610_0_3256contig-143_5686_0_3257contig-91_1118_0_3258contig-6218_101_0_3259contig-44_115_0_3260contig-3131_101_0_3261contig-3397_101_0_3262contig-3295_3761_0_3263contig-3017_118_0_3264contig-6116_101_0_3265contig-4290_101_0_3266contig-2873_103_0_3267contig-3387_113_0_3268contig-4101_101_0_3269contig-1446_101_0_3270contig-6822_101_0_3271contig-6436_101_0_3272contig-4636_169_0_3273contig-1754_105_0_3274contig-2221_2142_0_3275contig-6647_103_0_3276contig-6165_103_0_3277contig-3544_101_0_3278contig-5663_101_0_3279contig-2071_2585_0_3280contig-3617_101_0_3281contig-5559_101_0_3282contig-3984_101_0_3283contig-5115_185_0_3284contig-5696_105_0_3285contig-362_101_0_3286contig-237_101_0_3287contig-1693_4327_0_3288contig-530_9188_0_3289contig-6105_101_0_3290contig-2544_106_0_3291contig-862_106_0_3292contig-5462_687_0_3293contig-5936_104_0_3294contig-2665_101_0_3295contig-5123_101_0_3296contig-2942_142_0_3297contig-4817_197_0_3298contig-2324_132_0_3299contig-6797_101_0_3300contig-4022_101_0_3301contig-6361_4590_0_3302contig-4805_102_0_3303contig-3709_106_0_3304contig-1208_163_0_3305contig-873_105_0_3306contig-3838_1223_0_3307contig-3963_2830_0_3308contig-498_102_0_3309contig-831_102_0_3310contig-2862_637_0_3311contig-5278_103_0_3312contig-1235_1649_0_3314contig-3522_5190_0_3315contig-955_101_0_3316contig-1606_101_0_3318contig-5224_101_0_3319contig-5741_122_0_3320contig-3780_281_0_3321contig-762_106_0_3322contig-1371_102_0_3323contig-5729_102_0_3324contig-2710_101_0_3325contig-6432_101_0_3326contig-5160_167_0_3327contig-177_101_0_3328contig-1283_661_0_3329contig-2236_388_0_3331contig-6324_101_0_3332contig-5697_113_0_3333contig-4657_1681_0_3334contig-4446_131_0_3335contig-1915_188_0_3336contig-3480_102_0_3337contig-5103_101_0_3339contig-2747_111_0_3340contig-6253_108_0_3341contig-1689_1455_0_3342contig-2923_101_0_3343contig-2420_848_0_3344contig-1450_101_0_3345contig-158_641_0_3346contig-5921_140_0_3347contig-1273_101_0_3348contig-1793_937_0_3349contig-1485_101_0_3350contig-3927_253_0_3351contig-4934_101_0_3353contig-4075_103_0_3354contig-2607_112_0_3355contig-6838_103_0_3356contig-2767_101_0_3357contig-3462_1637_0_3358contig-3781_102_0_3359contig-3874_101_0_3360contig-4513_101_0_3361contig-4858_101_0_3362contig-4089_101_0_3363contig-2419_3353_0_3364contig-6812_101_0_3365contig-1661_8356_0_3366contig-6625_101_0_3367contig-4264_101_0_3368contig-4189_2407_0_3369contig-1084_106_0_3371contig-360_101_0_3372contig-4464_886_0_3376contig-1478_151_0_3377contig-5497_109_0_3378contig-2266_101_0_3380contig-30_102_0_3381contig-3940_101_0_3382contig-1030_107_0_3383contig-272_6141_0_3384contig-6498_101_0_3385contig-3286_1447_0_3386contig-52_102_0_3387contig-4990_129_0_3388contig-5879_108_0_3389contig-4633_101_0_3390contig-2924_101_0_3391contig-4035_101_0_3392contig-3944_5981_0_3393contig-2257_152_0_3394contig-6213_1321_0_3395contig-5509_101_0_3396contig-2741_106_0_3397contig-412_101_0_3398contig-150_103_0_3399contig-717_102_0_3400contig-3268_106_0_3401contig-1625_104_0_3402contig-344_101_0_3403contig-4643_101_0_3404contig-4470_513_0_3405contig-567_109_0_3406contig-2075_110_0_3407contig-2370_152_0_3408contig-2242_101_0_3409contig-1836_102_0_3410contig-6221_101_0_3411contig-2232_101_0_3412contig-5906_101_0_3413contig-6504_101_0_3414contig-1022_103_0_3415contig-5463_533_0_3416contig-6300_101_0_3417contig-1388_101_0_3418contig-6060_101_0_3419contig-3217_105_0_3420contig-4548_101_0_3421contig-6419_102_0_3422contig-228_102_0_3424contig-2143_101_0_3425contig-3009_101_0_3426contig-3559_101_0_3427contig-2882_101_0_3428contig-2069_101_0_3429contig-3535_101_0_3430contig-4348_141_0_3431contig-3621_101_0_3432contig-5874_101_0_3433contig-1152_101_0_3434contig-585_967_0_3435contig-6785_101_0_3436contig-2039_105_0_3437contig-3751_101_0_3438contig-3454_139_0_3439contig-2291_115_0_3440contig-3498_101_0_3441contig-113_107_0_3442contig-5788_498_0_3443contig-1386_2572_0_3444contig-6605_104_0_3445contig-5639_101_0_3446contig-289_101_0_3447contig-1927_141_0_3448contig-4570_101_0_3449contig-6462_101_0_3450contig-6691_101_0_3451contig-1880_101_0_3452contig-1747_146_0_3453contig-293_121_0_3454contig-590_101_0_3455contig-2522_101_0_3456contig-2670_101_0_3457contig-5320_101_0_3458contig-221_141_0_3459contig-1649_140_0_3460contig-1807_101_0_3461contig-5964_101_0_3462contig-941_103_0_3463contig-4604_104_0_3464contig-5937_1286_0_3465contig-2371_744_0_3466contig-6582_194_0_3467contig-2739_130_0_3468contig-2871_101_0_3469contig-1532_2746_0_3470contig-1869_102_0_3471contig-3805_103_0_3472contig-5317_101_0_3473contig-6586_101_0_3474contig-6357_101_0_3475contig-4431_101_0_3476contig-1801_141_0_3477contig-4028_102_0_3478contig-1774_101_0_3479contig-6240_103_0_3480contig-5230_135_0_3481contig-377_110_0_3482contig-2356_101_0_3483contig-918_124_0_3484contig-5157_101_0_3485contig-5720_3840_0_3486contig-1008_104_0_3487contig-2433_156_0_3488contig-4642_101_0_3489contig-2383_101_0_3490contig-4762_106_0_3491contig-889_101_0_3492contig-2364_101_0_3493contig-2546_101_0_3494contig-5815_102_0_3495contig-5425_113_0_3496contig-1476_111_0_3497contig-888_2336_0_3498contig-25_101_0_3499contig-3622_1296_0_3500contig-1554_101_0_3501contig-2954_1048_0_3502contig-2667_101_0_3503contig-1825_103_0_3504contig-1178_1379_0_3505contig-5311_101_0_3506contig-3646_101_0_3507contig-2436_184_0_3508contig-49_103_0_3509contig-6350_101_0_3510contig-2970_101_0_3511contig-2928_3773_0_3512contig-4158_101_0_3513contig-3130_102_0_3514contig-6207_1419_0_3515contig-1956_110_0_3516contig-2118_101_0_3517contig-417_101_0_3518contig-6807_101_0_3519contig-6210_139_0_3520contig-4996_109_0_3521contig-4223_101_0_3522contig-589_103_0_3523contig-619_101_0_3524contig-3597_101_0_3525contig-5073_104_0_3526contig-5801_101_0_3527contig-1538_101_0_3528contig-5887_138_0_3529contig-3393_115_0_3530contig-1410_137_0_3531contig-1242_101_0_3532contig-5126_101_0_3533contig-3527_102_0_3534contig-5742_101_0_3535contig-2508_145_0_3536contig-6311_101_0_3538contig-1761_101_0_3539contig-2950_101_0_3540contig-4357_107_0_3542contig-2238_101_0_3543contig-5951_4275_0_3544contig-989_101_0_3545contig-5055_101_0_3546contig-2133_101_0_3547contig-361_105_0_3548contig-1128_101_0_3549contig-675_101_0_3550contig-4659_101_0_3551contig-6171_101_0_3552contig-3438_174_0_3553contig-6424_104_0_3554contig-666_119_0_3555contig-5758_101_0_3556contig-5661_101_0_3557contig-3767_103_0_3558contig-5387_104_0_3559contig-5066_216_0_3560contig-837_101_0_3561contig-1149_557_0_3562contig-442_101_0_3563contig-1909_107_0_3564contig-4110_101_0_3565contig-1211_114_0_3566contig-5057_104_0_3567contig-5938_119_0_3568contig-6738_101_0_3569contig-41_102_0_3570contig-1519_150_0_3571contig-1635_102_0_3572contig-2820_101_0_3573contig-3898_153_0_3574contig-665_101_0_3575contig-3663_770_0_3576contig-6417_119_0_3577contig-1397_746_0_3578contig-3168_976_0_3579contig-6267_101_0_3580contig-5539_101_0_3581contig-1517_1266_0_3582contig-5033_101_0_3583contig-5239_101_0_3584contig-3512_102_0_3585contig-269_101_0_3586contig-3950_101_0_3587contig-4509_101_0_3588contig-6156_101_0_3589contig-551_106_0_3590contig-2466_101_0_3591contig-4854_101_0_3592contig-3555_835_0_3593contig-4217_103_0_3594contig-3914_101_0_3595contig-4555_101_0_3596contig-2526_260_0_3597contig-811_102_0_3598contig-38_101_0_3599contig-6379_101_0_3600contig-4349_101_0_3601contig-3635_128_0_3602contig-392_101_0_3604contig-1936_101_0_3605contig-3481_104_0_3606contig-651_133_0_3610contig-333_134_0_3611contig-3724_10876_0_3612contig-5432_101_0_3613contig-2404_101_0_3614contig-5036_152_0_3615contig-6698_101_0_3616contig-3895_101_0_3617contig-327_181_0_3618contig-2961_101_0_3619contig-3673_101_0_3620contig-2227_105_0_3621contig-1217_101_0_3622contig-3155_101_0_3623contig-3603_101_0_3624contig-4674_101_0_3625contig-3589_104_0_3626contig-2084_101_0_3627contig-6390_101_0_3628contig-102_130_0_3629contig-5386_810_0_3630contig-420_1535_0_3631contig-4438_109_0_3632contig-6148_101_0_3633contig-15_4809_0_3634contig-5096_693_0_3635contig-3876_458_0_3636contig-2854_3650_0_3637contig-1896_101_0_3638contig-4540_101_0_3639contig-1521_102_0_3640contig-4126_275_0_3641contig-3869_972_0_3642contig-4697_101_0_3643contig-6646_101_0_3644contig-511_101_0_3645contig-5084_102_0_3646contig-6776_110_0_3647contig-6665_101_0_3648contig-246_194_0_3649contig-4467_113_0_3650contig-2086_101_0_3651contig-103_2057_0_3652contig-4208_101_0_3653contig-5882_101_0_3654contig-4558_105_0_3655contig-1200_107_0_3656contig-3467_101_0_3657contig-138_111_0_3658contig-1464_2233_0_3659contig-3057_128_0_3660contig-1853_180_0_3661contig-4936_101_0_3662contig-4660_107_0_3663contig-3453_123_0_3664contig-1488_104_0_3665contig-5143_141_0_3666contig-6233_103_0_3667contig-5904_101_0_3668contig-856_1113_0_3669contig-6125_104_0_3670contig-155_2832_0_3671contig-2424_137_0_3672contig-3149_101_0_3673contig-489_2218_0_3674contig-794_1117_0_3675contig-2144_101_0_3676contig-5356_101_0_3677contig-6281_823_0_3678contig-3612_101_0_3679contig-2146_131_0_3680contig-3334_107_0_3681contig-4529_863_0_3682contig-6414_101_0_3683contig-6440_104_0_3684contig-2837_104_0_3685contig-1433_101_0_3686contig-6835_101_0_3687contig-4072_101_0_3688contig-1971_167_0_3689contig-1095_1772_0_3690contig-5216_101_0_3691contig-6008_101_0_3692contig-88_8138_0_3693contig-3873_103_0_3694contig-3433_134_0_3695contig-3022_101_0_3696contig-1528_103_0_3697contig-2996_101_0_3698contig-5134_101_0_3699contig-6112_101_0_3700contig-2088_103_0_3701contig-5891_101_0_3702contig-2788_3527_0_3703contig-5594_101_0_3704contig-3877_101_0_3705contig-4214_141_0_3706contig-166_135_0_3707contig-98_1619_0_3708contig-3195_101_0_3709contig-4552_101_0_3710contig-391_101_0_3711contig-2590_725_0_3712contig-2355_186_0_3713contig-5420_101_0_3714contig-2108_5214_0_3715contig-4969_1782_0_3716contig-1871_134_0_3717contig-6153_101_0_3718contig-4310_135_0_3719contig-3863_142_0_3720contig-5090_128_0_3721contig-2769_101_0_3722contig-3175_101_0_3724contig-4640_101_0_3725contig-2549_147_0_3726contig-3236_102_0_3727contig-4536_168_0_3728contig-1838_2095_0_3729contig-6831_104_0_3730contig-3586_101_0_3732contig-386_101_0_3733contig-5551_111_0_3734contig-1876_157_0_3735contig-4143_102_0_3736contig-4724_101_0_3737contig-6004_101_0_3738contig-1392_101_0_3739contig-2014_101_0_3740contig-2919_101_0_3741contig-1333_101_0_3742contig-1394_102_0_3743contig-6062_101_0_3744contig-3426_106_0_3745contig-4134_101_0_3746contig-3422_101_0_3747contig-6257_101_0_3748contig-3607_107_0_3749contig-3279_1092_0_3750contig-5786_101_0_3751contig-6507_15552_0_3752contig-5085_101_0_3753contig-4025_102_0_3754contig-3432_101_0_3755contig-4803_102_0_3756contig-2684_394_0_3757contig-4163_101_0_3758contig-1150_101_0_3759contig-2429_4830_0_3760contig-2728_5501_0_3761contig-2768_145_0_3762contig-3684_151_0_3763contig-283_101_0_3764contig-5789_133_0_3765contig-4639_101_0_3766contig-1104_1344_0_3767contig-5002_2937_0_3768contig-5025_101_0_3769contig-6486_118_0_3770contig-2614_104_0_3771contig-1224_191_0_3772contig-4780_106_0_3773contig-3309_6399_0_3774contig-4872_109_0_3775contig-1908_101_0_3776contig-5430_102_0_3777contig-3166_101_0_3778contig-146_169_0_3779contig-6816_109_0_3780contig-2535_101_0_3781contig-1540_2307_0_3783contig-1355_114_0_3784contig-6739_101_0_3785contig-2123_128_0_3786contig-1812_115_0_3787contig-2610_102_0_3788contig-5106_102_0_3789contig-5277_137_0_3790contig-5109_101_0_3791contig-6791_108_0_3792contig-2951_124_0_3793contig-3121_101_0_3794contig-5907_101_0_3795contig-4955_129_0_3796contig-2704_969_0_3797contig-5370_107_0_3799contig-850_2515_0_3800contig-3150_266_0_3801contig-4679_101_0_3802contig-202_982_0_3803contig-6402_101_0_3804contig-1171_1090_0_3805contig-1467_106_0_3806contig-1186_101_0_3807contig-1316_125_0_3809contig-6067_116_0_3810contig-3759_221_0_3811contig-4156_119_0_3812contig-3110_101_0_3813contig-6352_101_0_3814contig-4568_146_0_3815contig-486_101_0_3816contig-6251_133_0_3817contig-6675_101_0_3818contig-3403_101_0_3819contig-5026_583_0_3820contig-2149_105_0_3821contig-4957_101_0_3822contig-291_104_0_3823contig-3496_101_0_3824contig-135_101_0_3825contig-2269_101_0_3826contig-4245_101_0_3827contig-3802_118_0_3828contig-1096_165_0_3829contig-6052_101_0_3830contig-5942_101_0_3831contig-455_101_0_3832contig-3297_101_0_3833contig-763_101_0_3834contig-751_101_0_3835contig-2660_147_0_3837contig-4261_101_0_3838contig-5388_142_0_3839contig-6356_132_0_3840contig-6725_101_0_3841contig-3123_146_0_3842contig-6187_130_0_3843contig-2484_933_0_3844contig-6509_105_0_3845contig-3173_321_0_3846contig-5262_116_0_3847contig-6370_101_0_3848contig-962_106_0_3849contig-4117_121_0_3850contig-4327_3730_0_3851contig-1038_101_0_3852contig-3363_101_0_3853contig-149_850_0_3854contig-2461_105_0_3855contig-1342_6668_0_3856contig-1423_101_0_3857contig-6068_111_0_3858contig-5095_102_0_3859contig-3046_105_0_3860contig-970_103_0_3861contig-5348_168_0_3862contig-2251_101_0_3863contig-3605_101_0_3864contig-6265_101_0_3865contig-4508_101_0_3866contig-2972_101_0_3867contig-1037_143_0_3868contig-3409_101_0_3869contig-6118_101_0_3870contig-1261_101_0_3871contig-4109_107_0_3872contig-4331_103_0_3873contig-2765_156_0_3874contig-2434_101_0_3875contig-5375_102_0_3876contig-4064_1604_0_3877contig-1739_111_0_3878contig-5363_101_0_3879contig-1965_6770_0_3880contig-3934_114_0_3881contig-4409_317_0_3882contig-2208_2612_0_3883contig-5711_3481_0_3884contig-5372_101_0_3885contig-519_101_0_3886contig-2218_101_0_3887contig-2719_101_0_3888contig-4200_101_0_3889contig-6349_101_0_3890contig-5389_101_0_3891contig-592_101_0_3892contig-394_101_0_3893contig-5578_101_0_3894contig-4711_250_0_3895contig-4549_962_0_3896contig-3782_481_0_3897contig-5286_102_0_3898contig-2945_5964_0_3899contig-6269_101_0_3900contig-853_101_0_3901contig-2026_1113_0_3902contig-5259_101_0_3903contig-5300_101_0_3904contig-2271_126_0_3905contig-3831_101_0_3906contig-2333_5496_0_3907contig-2696_101_0_3908contig-5042_150_0_3909contig-5813_101_0_3910contig-1293_363_0_3911contig-3985_103_0_3912contig-2136_191_0_3913contig-1817_127_0_3914contig-1106_112_0_3915contig-5544_338_0_3916contig-1874_104_0_3917contig-4983_116_0_3918contig-2832_102_0_3919contig-2603_113_0_3920contig-4459_1486_0_3921contig-5710_190_0_3922contig-1181_1334_0_3923contig-6396_107_0_3924contig-2613_1974_0_3925contig-4233_136_0_3926contig-6564_102_0_3927contig-860_102_0_3928contig-4538_107_0_3929contig-124_103_0_3930contig-3063_102_0_3931contig-6234_142_0_3932contig-5947_101_0_3933contig-3714_101_0_3934contig-2315_156_0_3935contig-1518_101_0_3936contig-2177_101_0_3937contig-3820_101_0_3938contig-2593_181_0_3939contig-5562_101_0_3940contig-326_101_0_3941contig-4171_126_0_3942contig-1713_103_0_3943contig-6347_101_0_3944contig-3081_137_0_3945contig-69_998_0_3946contig-5836_101_0_3947contig-39_150_0_3948contig-4835_4387_0_3949contig-4384_101_0_3950contig-5454_101_0_3951contig-1935_101_0_3952contig-397_102_0_3953contig-402_108_0_3954contig-6139_101_0_3955contig-2921_233_0_3956contig-1657_131_0_3957contig-1937_101_0_3958contig-6479_101_0_3959contig-6655_103_0_3960contig-1209_147_0_3961contig-3296_127_0_3962contig-3254_900_0_3963contig-1582_210_0_3964contig-6475_101_0_3965contig-6446_101_0_3966contig-3865_848_0_3967contig-2313_101_0_3968contig-6022_101_0_3969contig-3653_101_0_3970contig-3098_101_0_3971contig-6680_101_0_3972contig-3413_250_0_3973contig-3196_149_0_3974contig-6137_102_0_3975contig-1172_5041_0_3976contig-1449_295_0_3977contig-2635_108_0_3978contig-1389_101_0_3979contig-151_6704_0_3980contig-388_103_0_3981contig-1438_105_0_3982contig-632_101_0_3983contig-6828_101_0_3984contig-1952_4754_0_3985contig-2478_102_0_3986contig-5745_101_0_3987contig-451_101_0_3988contig-3867_228_0_3989contig-3799_101_0_3990contig-65_102_0_3991contig-2205_144_0_3992contig-306_1008_0_3993contig-2279_103_0_3994contig-5771_446_0_3995contig-3471_102_0_3996contig-2626_103_0_3997contig-4266_104_0_3998contig-1247_109_0_3999contig-6063_101_0_4000contig-2139_101_0_4001contig-2417_103_0_4002contig-2109_107_0_4003contig-418_108_0_4004contig-3942_101_0_4005contig-3549_101_0_4006contig-5170_128_0_4007contig-2021_103_0_4008contig-572_112_0_4009contig-949_113_0_4011contig-2814_113_0_4012contig-1414_516_0_4013contig-4873_101_0_4014contig-4907_902_0_4015contig-2559_101_0_4016contig-5285_101_0_4017contig-3685_101_0_4018contig-5243_101_0_4019contig-108_1892_0_4020contig-3911_102_0_4021contig-5121_123_0_4022contig-1403_101_0_4023contig-1308_101_0_4024contig-1384_210_0_4025contig-738_102_0_4026contig-3795_101_0_4027contig-569_101_0_4028contig-1564_101_0_4029contig-1572_101_0_4030contig-440_104_0_4031contig-1783_101_0_4032contig-5202_101_0_4033contig-1207_101_0_4034contig-2904_692_0_4035contig-1079_101_0_4036contig-1560_101_0_4037contig-5619_101_0_4038contig-3890_102_0_4039contig-6420_101_0_4040contig-6000_103_0_4041contig-5469_101_0_4042contig-1893_101_0_4043contig-1762_113_0_4044contig-6411_103_0_4045contig-4580_103_0_4046contig-5563_101_0_4047contig-2698_135_0_4048contig-97_102_0_4049contig-3775_1953_0_4050contig-2090_101_0_4051contig-3355_101_0_4052contig-5466_158_0_4053contig-5880_101_0_4054contig-6613_104_0_4055contig-2110_113_0_4056contig-1199_2270_0_4057contig-6489_119_0_4058contig-220_105_0_4059contig-2785_138_0_4060contig-5245_2975_0_4061contig-1989_102_0_4062contig-2243_5046_0_4063contig-3717_111_0_4064contig-1664_1560_0_4065contig-481_570_0_4066contig-3786_1327_0_4067contig-1337_4104_0_4068contig-6143_105_0_4069contig-4830_101_0_4070contig-3794_107_0_4071contig-2906_101_0_4072contig-5931_103_0_4073contig-3470_101_0_4074contig-529_155_0_4075contig-5643_101_0_4076contig-4531_101_0_4077contig-2459_3074_0_4079contig-6394_101_0_4080contig-3475_101_0_4081contig-6290_102_0_4082contig-5984_151_0_4083contig-2838_161_0_4084contig-6431_101_0_4085contig-6102_101_0_4086contig-1721_101_0_4087contig-2936_101_0_4089contig-2676_102_0_4090contig-3949_101_0_4091contig-2793_155_0_4092contig-2982_101_0_4093contig-6815_101_0_4094contig-5591_101_0_4095contig-3088_106_0_4096contig-6657_106_0_4097contig-1118_109_0_4098contig-3891_5841_0_4099contig-747_105_0_4100contig-5689_845_0_4101contig-3428_101_0_4102contig-5358_101_0_4103contig-3_101_0_4104contig-6488_106_0_4105contig-201_909_0_4106contig-6084_112_0_4107contig-688_101_0_4108contig-5695_101_0_4109contig-5131_110_0_4110contig-6694_101_0_4111contig-6421_101_0_4112contig-1962_102_0_4113contig-1886_1477_0_4114contig-3720_101_0_4115contig-5151_101_0_4116contig-658_105_0_4117contig-1399_101_0_4118contig-1826_4511_0_4119contig-189_635_0_4120contig-1444_161_0_4121contig-393_113_0_4122contig-722_851_0_4123contig-3176_101_0_4124contig-6522_101_0_4125contig-2337_101_0_4126contig-774_2929_0_4127contig-4515_101_0_4128contig-1992_5665_0_4129contig-431_101_0_4130contig-3008_102_0_4132contig-543_153_0_4133contig-3382_102_0_4134contig-6728_1233_0_4135contig-5492_121_0_4136contig-6189_101_0_4137contig-4226_126_0_4138contig-6282_109_0_4139contig-5756_102_0_4140contig-974_118_0_4141contig-1017_101_0_4142contig-4368_116_0_4143contig-5015_157_0_4144contig-2914_101_0_4145contig-1977_101_0_4146contig-5094_103_0_4147contig-5770_101_0_4148contig-6255_115_0_4149contig-5535_881_0_4150contig-858_110_0_4151contig-203_1092_0_4152contig-4162_131_0_4153contig-6699_101_0_4154contig-710_101_0_4155contig-6846_101_0_4156contig-3980_365_0_4157contig-2290_667_0_4158contig-175_101_0_4159contig-4338_2108_0_4160contig-2380_116_0_4161contig-2373_101_0_4162contig-5859_101_0_4163contig-3584_4586_0_4164contig-6147_101_0_4165contig-2489_123_0_4166contig-1286_101_0_4167contig-1086_101_0_4168contig-2229_104_0_4169contig-2460_145_0_4170contig-2129_102_0_4171contig-2151_129_0_4172contig-376_103_0_4173contig-526_101_0_4174contig-311_2168_0_4175contig-1296_435_0_4176contig-51_165_0_4177contig-2491_102_0_4178contig-5657_101_0_4179contig-3790_101_0_4180contig-5754_101_0_4181contig-1239_101_0_4182contig-4415_101_0_4183contig-2111_101_0_4184contig-3338_130_0_4185contig-5011_101_0_4186contig-5012_155_0_4187contig-401_107_0_4188contig-1508_151_0_4189contig-1671_3236_0_4190contig-1135_102_0_4191contig-3299_101_0_4192contig-3015_101_0_4193contig-5706_102_0_4194contig-981_101_0_4195contig-6273_101_0_4196contig-6400_101_0_4197contig-1453_101_0_4198contig-4341_101_0_4199contig-5219_101_0_4200contig-4121_2131_0_4201contig-3734_3471_0_4202contig-1198_132_0_4203contig-993_101_0_4204contig-1797_102_0_4205contig-5294_121_0_4207contig-3582_141_0_4208contig-6483_102_0_4209contig-2032_101_0_4210contig-4421_105_0_4211contig-4748_101_0_4212contig-1841_3304_0_4213contig-3104_167_0_4214contig-6149_101_0_4215contig-4781_101_0_4216contig-2721_211_0_4217contig-3701_101_0_4218contig-5669_104_0_4219contig-6_110_0_4220contig-3285_101_0_4221contig-3892_2053_0_4222contig-5933_101_0_4223contig-351_2153_0_4224contig-4865_101_0_4225contig-2170_127_0_4226contig-1246_104_0_4227contig-1466_130_0_4228contig-2169_104_0_4229contig-383_103_0_4230contig-4758_101_0_4231contig-4398_102_0_4232contig-5060_2664_0_4233contig-358_120_0_4234contig-4027_180_0_4235contig-3352_101_0_4236contig-1615_108_0_4237contig-3320_101_0_4238contig-4366_276_0_4239contig-2089_102_0_4240contig-857_105_0_4241contig-4113_101_0_4242contig-754_101_0_4243contig-6635_101_0_4244contig-2706_103_0_4245contig-1506_101_0_4246contig-2415_101_0_4247contig-2880_112_0_4248contig-5596_101_0_4249contig-114_101_0_4250contig-3862_101_0_4251contig-4337_105_0_4252contig-653_104_0_4253contig-352_7483_0_4254contig-4308_110_0_4255contig-2126_103_0_4256contig-2583_105_0_4257contig-4716_408_0_4258contig-5538_101_0_4259contig-6242_101_0_4260contig-4718_1888_0_4261contig-5871_154_0_4262contig-6380_101_0_4263contig-3339_1694_0_4264contig-307_102_0_4265contig-5455_101_0_4266contig-2722_430_0_4267contig-6714_101_0_4268contig-5116_103_0_4269contig-2066_135_0_4270contig-2248_4186_0_4271contig-1429_121_0_4272contig-714_110_0_4273contig-3870_108_0_4274contig-4461_1772_0_4276contig-5542_101_0_4277contig-959_102_0_4278contig-6059_102_0_4279contig-1938_408_0_4280contig-920_198_0_4281contig-5494_101_0_4282contig-443_101_0_4283contig-4103_101_0_4284contig-5705_101_0_4285contig-772_233_0_4286contig-2602_1734_0_4287contig-5688_105_0_4288contig-3517_123_0_4289contig-3569_120_0_4290contig-207_103_0_4292contig-5946_101_0_4293contig-5058_103_0_4294contig-163_122_0_4295contig-1803_101_0_4296contig-5287_101_0_4297contig-6276_101_0_4298contig-1763_869_0_4299contig-4372_2796_0_4300contig-5415_101_0_4301contig-3230_108_0_4302contig-4614_101_0_4303contig-5648_101_0_4304contig-3414_103_0_4305contig-5326_102_0_4306contig-1396_101_0_4307contig-2137_103_0_4308contig-3961_105_0_4309contig-771_101_0_4310contig-2857_101_0_4311contig-6720_101_0_4312contig-1939_103_0_4313contig-279_101_0_4314contig-5630_107_0_4315contig-5664_101_0_4316contig-3349_101_0_4317contig-6685_117_0_4318contig-2791_101_0_4320contig-6172_101_0_4321contig-3971_101_0_4322contig-3823_101_0_4323contig-1361_211_0_4324contig-2496_112_0_4325contig-5719_102_0_4326contig-2487_115_0_4327contig-3889_142_0_4328contig-1953_102_0_4329contig-3913_104_0_4330contig-1406_109_0_4331contig-2488_3453_0_4332contig-4628_102_0_4333contig-3956_121_0_4334contig-4342_101_0_4335contig-101_471_0_4336contig-1180_102_0_4337contig-3968_101_0_4338contig-2119_785_0_4339contig-2005_101_0_4340contig-1100_101_0_4341contig-5236_101_0_4342contig-6516_101_0_4343contig-6611_116_0_4344contig-6160_111_0_4345contig-5442_148_0_4346contig-1347_767_0_4347contig-3381_3634_0_4348contig-4653_155_0_4349contig-3836_125_0_4350contig-5481_101_0_4351contig-6302_101_0_4352contig-3501_599_0_4353contig-349_660_0_4354contig-6073_132_0_4355contig-1727_102_0_4356contig-3747_116_0_4357contig-1522_103_0_4358contig-6676_103_0_4359contig-16_107_0_4360contig-2176_102_0_4361contig-4833_101_0_4362contig-950_7908_0_4363contig-927_102_0_4364contig-4070_101_0_4365contig-5617_101_0_4366contig-560_104_0_4367contig-5486_5908_0_4368contig-588_101_0_4369contig-4929_135_0_4370contig-5514_101_0_4371contig-1804_101_0_4372contig-6818_103_0_4373contig-3291_469_0_4374contig-5627_101_0_4375contig-6463_101_0_4376contig-1695_101_0_4377contig-4898_188_0_4378contig-1958_6633_0_4379contig-4049_1082_0_4380contig-871_4272_0_4381contig-366_103_0_4382contig-3209_104_0_4383contig-4892_1728_0_4384contig-2439_102_0_4385contig-2855_103_0_4386contig-5205_106_0_4387contig-3436_102_0_4388contig-3752_101_0_4389contig-795_101_0_4390contig-5332_101_0_4391contig-874_1292_0_4392contig-4889_101_0_4393contig-53_101_0_4395contig-979_101_0_4396contig-43_101_0_4397contig-4487_119_0_4398contig-4136_487_0_4399contig-6584_102_0_4400contig-2504_224_0_4401contig-2381_6300_0_4402contig-3092_5470_0_4403contig-6082_101_0_4404contig-1800_101_0_4406contig-5473_103_0_4407contig-4828_213_0_4408contig-5991_101_0_4409contig-1556_3192_0_4410contig-438_222_0_4411contig-624_247_0_4412contig-1210_101_0_4413contig-1883_4095_0_4414contig-1545_103_0_4415contig-6480_2047_0_4416contig-4785_102_0_4417contig-1686_101_0_4418contig-6482_101_0_4419contig-4042_101_0_4420contig-1851_1467_0_4421contig-3127_101_0_4422contig-3240_101_0_4423contig-199_102_0_4424contig-6847_139_0_4425contig-1439_102_0_4426contig-4859_102_0_4427contig-659_102_0_4428contig-4073_101_0_4429contig-3669_101_0_4430contig-3899_105_0_4432contig-3025_101_0_4433contig-4647_101_0_4434contig-3608_141_0_4435contig-3252_101_0_4436contig-2158_165_0_4437contig-1730_258_0_4438contig-3568_102_0_4439contig-5162_586_0_4440contig-3903_101_0_4441contig-1226_101_0_4442contig-5292_101_0_4443contig-813_166_0_4444contig-3837_147_0_4445contig-5753_101_0_4446contig-1641_106_0_4447contig-4406_16684_0_4448contig-1416_101_0_4449contig-1164_419_0_4450contig-2446_101_0_4451contig-6222_101_0_4452contig-5028_735_0_4453contig-2910_101_0_4454contig-3027_102_0_4455contig-2601_101_0_4456contig-5054_101_0_4457contig-6115_101_0_4458contig-2495_101_0_4459contig-2937_119_0_4460contig-4766_173_0_4461contig-2887_102_0_4462contig-5251_101_0_4463contig-369_101_0_4464contig-4673_128_0_4465contig-4812_101_0_4466contig-5568_101_0_4467contig-548_101_0_4468contig-6254_101_0_4469contig-4947_132_0_4470contig-1305_7085_0_4471contig-2408_126_0_4472contig-6695_101_0_4473contig-6293_101_0_4474contig-3182_3995_0_4475contig-148_3844_0_4476contig-1552_111_0_4477contig-5846_177_0_4478contig-5845_101_0_4479contig-4866_332_0_4480contig-5762_101_0_4481contig-2172_102_0_4482contig-3404_118_0_4483contig-3248_151_0_4484contig-5357_130_0_4485contig-4119_403_0_4486contig-208_3889_0_4487contig-553_101_0_4488contig-4257_101_0_4489contig-217_137_0_4490contig-3013_102_0_4491contig-1370_103_0_4492contig-4678_102_0_4493contig-4362_120_0_4494contig-2282_155_0_4495contig-5217_101_0_4496contig-3844_101_0_4497contig-1481_101_0_4498contig-332_101_0_4499contig-3023_111_0_4500contig-4573_107_0_4501contig-4864_101_0_4502contig-3846_123_0_4503contig-1272_132_0_4504contig-5051_101_0_4505contig-5056_106_0_4506contig-2966_908_0_4507contig-4958_963_0_4508contig-1741_1657_0_4509contig-913_5141_0_4510contig-3578_1408_0_4511contig-5604_103_0_4512contig-5780_103_0_4513contig-6550_101_0_4514contig-4380_150_0_4515contig-4361_112_0_4516contig-5726_101_0_4517contig-3385_106_0_4518contig-4701_101_0_4519contig-2581_403_0_4520contig-430_117_0_4521contig-2036_729_0_4522contig-4044_101_0_4523contig-6800_101_0_4524contig-705_5760_0_4525contig-3868_1107_0_4526contig-3933_101_0_4527contig-2017_259_0_4528contig-4752_101_0_4529contig-3644_447_0_4530contig-1294_151_0_4531contig-2883_104_0_4532contig-5385_106_0_4533contig-1991_101_0_4534contig-3879_155_0_4535contig-852_106_0_4537contig-4814_106_0_4538contig-1436_101_0_4539contig-5150_1826_0_4541contig-1343_5026_0_4542contig-5915_101_0_4543contig-2651_101_0_4544contig-1281_551_0_4545contig-1925_152_0_4546contig-5214_109_0_4547contig-5798_432_0_4548contig-6021_101_0_4549contig-479_101_0_4550contig-292_2008_0_4552contig-3594_5059_0_4553contig-4855_140_0_4554contig-5154_101_0_4555contig-275_129_0_4556contig-6211_105_0_4557contig-5404_103_0_4558contig-6266_101_0_4559contig-6775_102_0_4560contig-1660_116_0_4561contig-2551_140_0_4562contig-5288_101_0_4563contig-6713_101_0_4564contig-190_135_0_4565contig-1455_101_0_4566contig-6244_101_0_4567contig-2772_2248_0_4568contig-4778_104_0_4569contig-3993_101_0_4570contig-4271_145_0_4571contig-5610_102_0_4572contig-4021_102_0_4573contig-6425_101_0_4574contig-1310_3385_0_4575contig-6237_101_0_4576contig-6199_854_0_4577contig-3921_184_0_4578contig-3109_112_0_4579contig-5192_101_0_4580contig-5954_101_0_4581contig-6574_101_0_4582contig-6614_101_0_4583contig-716_1056_0_4584contig-3593_101_0_4585contig-683_106_0_4586contig-4375_105_0_4587contig-4765_106_0_4588contig-3558_101_0_4589contig-6289_113_0_4590contig-5342_2240_0_4591contig-6151_104_0_4592contig-4497_101_0_4593contig-4738_101_0_4594contig-3543_101_0_4595contig-3400_104_0_4596contig-5794_101_0_4597contig-1162_101_0_4598contig-4359_101_0_4599contig-6678_101_0_4600contig-6214_101_0_4601contig-4389_101_0_4602contig-1061_105_0_4603contig-3267_2332_0_4604contig-3754_103_0_4605contig-5110_101_0_4606contig-5782_107_0_4607contig-3572_101_0_4608contig-5113_101_0_4609contig-4374_1614_0_4610contig-1972_101_0_4611contig-5507_4935_0_4612contig-6590_114_0_4613contig-364_140_0_4614contig-810_105_0_4615contig-4834_101_0_4616contig-1170_101_0_4617contig-4763_154_0_4618contig-2762_101_0_4619contig-5416_107_0_4620contig-6050_101_0_4621contig-6457_101_0_4622contig-4381_107_0_4623contig-1878_2566_0_4624contig-2753_101_0_4625contig-4680_108_0_4626contig-1716_114_0_4627contig-4480_4557_0_4628contig-2295_1483_0_4629contig-191_101_0_4630contig-4745_611_0_4631contig-6246_101_0_4633contig-5483_126_0_4634contig-5024_105_0_4635contig-5260_101_0_4636contig-4324_102_0_4637contig-4575_105_0_4638contig-1277_109_0_4639contig-6761_101_0_4640contig-2908_101_0_4641contig-5440_106_0_4642contig-4270_385_0_4643contig-185_7794_0_4644contig-319_110_0_4645contig-4187_101_0_4646contig-390_104_0_4647contig-752_1511_0_4648contig-5204_101_0_4649contig-940_122_0_4650contig-5062_4118_0_4651contig-2859_104_0_4652contig-4300_4178_0_4653contig-4010_101_0_4654contig-5179_101_0_4655contig-3987_1558_0_4656contig-4127_115_0_4657contig-696_101_0_4658contig-6683_101_0_4659contig-1230_1892_0_4660contig-2173_105_0_4661contig-719_2684_0_4662contig-2567_101_0_4663contig-329_101_0_4664contig-3856_3353_0_4665contig-851_101_0_4666contig-563_101_0_4667contig-4441_101_0_4668contig-5960_109_0_4669contig-4506_101_0_4670contig-1814_101_0_4671contig-996_389_0_4672contig-1945_104_0_4673contig-3065_101_0_4674contig-5595_101_0_4675contig-3648_1677_0_4676contig-697_114_0_4677contig-1743_101_0_4678contig-6719_101_0_4679contig-1033_101_0_4680contig-1088_143_0_4681contig-1746_101_0_4682contig-5784_101_0_4683contig-4760_102_0_4684contig-5031_101_0_4685contig-2122_103_0_4686contig-1536_116_0_4687contig-3503_101_0_4688contig-5841_101_0_4689contig-1643_104_0_4690contig-4347_101_0_4691contig-1603_101_0_4692contig-5940_101_0_4693contig-6029_101_0_4694contig-5276_105_0_4695contig-2189_104_0_4696contig-2410_129_0_4697contig-3041_695_0_4698contig-6001_101_0_4699contig-5962_316_0_4700contig-864_102_0_4701contig-4560_101_0_4702contig-792_102_0_4703contig-6844_1753_0_4704contig-825_3516_0_4705contig-2641_102_0_4706contig-1323_101_0_4707contig-5005_101_0_4708contig-3539_658_0_4709contig-1742_6767_0_4710contig-814_254_0_4711contig-3308_101_0_4712contig-2699_101_0_4713contig-4951_101_0_4714contig-5195_101_0_4715contig-4174_101_0_4716contig-680_101_0_4717contig-2249_101_0_4718contig-4979_101_0_4721contig-374_156_0_4722contig-4842_103_0_4723contig-243_101_0_4724contig-5902_999_0_4725contig-3107_101_0_4727contig-5337_105_0_4728contig-1798_4118_0_4729contig-1999_101_0_4730contig-4274_5320_0_4731contig-2283_104_0_4732contig-4545_136_0_4733contig-1849_101_0_4734contig-5908_101_0_4735contig-6007_101_0_4736contig-1034_5967_0_4737contig-3490_101_0_4738contig-4704_101_0_4740contig-2421_3162_0_4741contig-4535_102_0_4742contig-448_101_0_4743contig-3606_101_0_4744contig-1024_101_0_4745contig-878_103_0_4746contig-3319_101_0_4747contig-4526_101_0_4748contig-2393_101_0_4749contig-4192_101_0_4750contig-2659_101_0_4751contig-4574_101_0_4752contig-5316_101_0_4753contig-4895_131_0_4754contig-4764_103_0_4755contig-1335_101_0_4756contig-6322_102_0_4757contig-5125_102_0_4758contig-2605_107_0_4759contig-2087_102_0_4760contig-3658_101_0_4761contig-499_104_0_4762contig-5523_101_0_4764contig-4921_2025_0_4765contig-3557_3288_0_4766contig-6671_101_0_4767contig-4964_1336_0_4768contig-4463_101_0_4769contig-4903_102_0_4770contig-3407_134_0_4771contig-2469_564_0_4772contig-3365_132_0_4773contig-3052_103_0_4774contig-4092_387_0_4775contig-5234_101_0_4776contig-4937_101_0_4777contig-4965_101_0_4779contig-4801_114_0_4780contig-623_1182_0_4781contig-4330_601_0_4782contig-384_116_0_4783contig-4645_125_0_4784contig-6740_101_0_4785contig-2804_868_0_4786contig-1113_101_0_4787contig-2916_119_0_4788contig-3101_127_0_4789contig-3492_112_0_4790contig-2445_101_0_4791contig-2485_162_0_4792contig-4247_1640_0_4793contig-2863_101_0_4794contig-6832_101_0_4795contig-5223_106_0_4796contig-1679_101_0_4797contig-1790_185_0_4799contig-2280_124_0_4800contig-1827_101_0_4801contig-3354_101_0_4802contig-2774_102_0_4803contig-2000_130_0_4804contig-79_101_0_4805contig-5973_1634_0_4806contig-3330_101_0_4807contig-5407_101_0_4808contig-5553_101_0_4809contig-2993_110_0_4810contig-6746_102_0_4811contig-4019_101_0_4812contig-3541_103_0_4813contig-1268_121_0_4814contig-5920_101_0_4815contig-1238_101_0_4816contig-131_101_0_4817contig-3577_136_0_4818contig-4893_184_0_4819contig-2198_101_0_4820contig-541_142_0_4821contig-4426_101_0_4822contig-538_101_0_4823contig-423_1486_0_4825contig-195_101_0_4826contig-620_473_0_4827contig-24_101_0_4828contig-4966_101_0_4829contig-5750_101_0_4830contig-4445_101_0_4831contig-650_153_0_4832contig-5135_3272_0_4833contig-5200_5332_0_4834contig-3937_161_0_4835contig-6039_101_0_4836contig-5030_14501_0_4837contig-6326_1107_0_4838contig-4427_134_0_4839contig-4399_101_0_4841contig-3284_101_0_4842contig-3848_106_0_4843contig-1722_422_0_4844contig-5182_112_0_4845contig-1177_2014_0_4846contig-3798_102_0_4847contig-4827_101_0_4848contig-3458_148_0_4849contig-836_101_0_4850contig-3816_101_0_4851contig-1694_101_0_4852contig-3221_1219_0_4853contig-6722_101_0_4854contig-3029_102_0_4855contig-5732_101_0_4856contig-531_393_0_4857contig-4414_138_0_4858contig-737_103_0_4859contig-5715_134_0_4860contig-1636_1183_0_4861contig-3488_146_0_4862contig-3630_102_0_4863contig-6770_108_0_4864contig-669_514_0_4865contig-6528_102_0_4866contig-2798_101_0_4867contig-3506_154_0_4868contig-6639_101_0_4869contig-4275_2783_0_4870contig-3906_128_0_4871contig-3954_102_0_4872contig-4843_105_0_4873contig-3727_154_0_4874contig-584_101_0_4875contig-2196_1063_0_4876contig-4400_171_0_4877contig-6249_104_0_4878contig-5093_101_0_4879contig-2839_133_0_4880contig-5435_101_0_4881contig-1868_324_0_4882contig-2737_122_0_4883contig-6337_104_0_4884contig-3513_101_0_4885contig-396_105_0_4886contig-1067_1203_0_4887contig-5402_101_0_4888contig-2550_1675_0_4889contig-4597_108_0_4890contig-5044_101_0_4891contig-4416_101_0_4892contig-1201_105_0_4893contig-2191_101_0_4894contig-5613_101_0_4895contig-5032_114_0_4896contig-1698_163_0_4897contig-6049_120_0_4898contig-6850_170_0_4899contig-4154_101_0_4900contig-6013_841_0_4901contig-3333_2181_0_4902contig-4610_2959_0_4903contig-3021_102_0_4904contig-2860_101_0_4905contig-3851_101_0_4906contig-2874_135_0_4907contig-1012_101_0_4909contig-1125_157_0_4910contig-5832_131_0_4912contig-2359_158_0_4913contig-846_654_0_4914contig-1805_105_0_4915contig-6200_136_0_4916contig-4671_614_0_4917contig-3843_2277_0_4918contig-1697_101_0_4919contig-2306_102_0_4920contig-5513_125_0_4921contig-2275_112_0_4922contig-2776_102_0_4923contig-2808_102_0_4924contig-2962_109_0_4925contig-4587_149_0_4926contig-2081_514_0_4927contig-1602_132_0_4928contig-5806_101_0_4929contig-1103_218_0_4930contig-1344_103_0_4931contig-5180_124_0_4932contig-2612_153_0_4933contig-4260_101_0_4934contig-4273_101_0_4935contig-2202_192_0_4936contig-6766_102_0_4937contig-27_163_0_4938contig-5532_275_0_4939contig-6689_260_0_4940contig-3779_102_0_4941contig-4255_102_0_4942contig-6303_170_0_4943contig-1404_159_0_4944contig-2049_102_0_4945contig-6317_115_0_4946contig-2363_146_0_4947contig-3828_103_0_4948contig-2909_101_0_4949contig-3765_101_0_4950contig-2349_111_0_4951contig-3948_1589_0_4952contig-4086_101_0_4953contig-2134_2779_0_4954contig-1928_1506_0_4955contig-6299_6758_0_4956contig-1833_119_0_4957contig-2278_1988_0_4958contig-997_104_0_4959contig-4888_106_0_4960contig-4507_101_0_4961contig-6784_101_0_4962contig-120_123_0_4963contig-4392_103_0_4964contig-4354_101_0_4965contig-6051_101_0_4966contig-796_101_0_4967contig-5323_103_0_4968contig-2713_103_0_4969contig-5141_101_0_4970contig-457_102_0_4971contig-4589_2431_0_4972contig-6549_102_0_4973contig-2093_1883_0_4974contig-5187_101_0_4975contig-1589_490_0_4976contig-5111_101_0_4978contig-1644_101_0_4979contig-3678_101_0_4980contig-2010_101_0_4981contig-3472_142_0_4982contig-6271_101_0_4983contig-1153_101_0_4984contig-5166_101_0_4985contig-1513_108_0_4986contig-5939_101_0_4987contig-2775_2850_0_4988contig-4294_102_0_4989contig-6841_101_0_4990contig-3129_101_0_4991contig-3768_101_0_4992contig-3459_104_0_4993contig-4644_146_0_4994contig-3002_105_0_4995contig-631_101_0_4996contig-4001_381_0_4997contig-1916_118_0_4998contig-341_3462_0_4999contig-3359_134_0_5000contig-3031_101_0_5001contig-6027_641_0_5002contig-2116_148_0_5003contig-2174_142_0_5004contig-3167_537_0_5005contig-3006_101_0_5006contig-6291_104_0_5007contig-3591_5150_0_5008contig-5258_129_0_5009contig-3075_138_0_5010contig-5526_101_0_5011contig-5252_101_0_5012contig-1160_101_0_5013contig-5441_112_0_5014contig-4061_101_0_5015contig-3288_115_0_5016contig-1240_1301_0_5017contig-1832_122_0_5018contig-2414_105_0_5019contig-6659_104_0_5020contig-4422_134_0_5021contig-1407_125_0_5022contig-2584_137_0_5023contig-2222_101_0_5024contig-5793_101_0_5025contig-4799_2373_0_5026contig-6410_101_0_5027contig-4135_4633_0_5028contig-2082_102_0_5030contig-6426_103_0_5031contig-5633_101_0_5032contig-6495_102_0_5033contig-5638_101_0_5034contig-2879_2345_0_5035contig-6098_109_0_5036contig-3676_101_0_5037contig-6129_104_0_5038contig-1792_141_0_5041contig-3164_734_0_5042contig-5334_101_0_5043contig-4658_101_0_5044contig-626_101_0_5045contig-5105_101_0_5046contig-2204_101_0_5047contig-4425_149_0_5048contig-5253_3287_0_5049contig-453_101_0_5050contig-1511_101_0_5051contig-2834_101_0_5052contig-2239_102_0_5053contig-4963_101_0_5054contig-4050_101_0_5055contig-4605_229_0_5056contig-1891_126_0_5057contig-6330_149_0_5058contig-1023_171_0_5059contig-646_102_0_5060contig-4256_101_0_5061contig-1107_101_0_5062contig-3654_103_0_5063contig-3637_101_0_5064contig-4807_101_0_5065contig-2998_2761_0_5066contig-4712_101_0_5067contig-123_7154_0_5068contig-6278_101_0_5069contig-2521_109_0_5070contig-3225_4592_0_5071contig-1865_101_0_5073contig-5676_170_0_5074contig-5020_112_0_5076contig-3755_102_0_5077contig-2606_101_0_5078contig-200_101_0_5079contig-4786_151_0_5080contig-4788_101_0_5081contig-6679_101_0_5082contig-947_142_0_5083contig-5209_122_0_5084contig-5693_101_0_5085contig-6717_160_0_5086contig-4960_101_0_5087contig-5322_934_0_5088contig-2035_3205_0_5089contig-5598_101_0_5090contig-884_149_0_5091contig-73_116_0_5092contig-5069_101_0_5094contig-6099_138_0_5095contig-980_3144_0_5096contig-5873_101_0_5098contig-5303_148_0_5099contig-343_917_0_5100contig-4468_101_0_5101contig-4821_1030_0_5102contig-3571_106_0_5103contig-3435_101_0_5104contig-4195_101_0_5105contig-3766_101_0_5106contig-3801_101_0_5107contig-639_142_0_5108contig-6789_2413_0_5109contig-5271_101_0_5110contig-984_101_0_5111contig-3100_632_0_5112contig-885_106_0_5113contig-295_3597_0_5114contig-2382_156_0_5115contig-3083_156_0_5116contig-1379_1058_0_5117contig-1794_101_0_5118contig-2757_101_0_5119contig-4024_108_0_5120contig-3360_101_0_5121contig-2206_109_0_5122contig-3657_102_0_5123contig-5644_117_0_5124contig-1117_104_0_5125contig-14_106_0_5126contig-3250_101_0_5127contig-2963_103_0_5128contig-2027_300_0_5129contig-2925_101_0_5130contig-4030_120_0_5131contig-4520_101_0_5132contig-183_1063_0_5133contig-1477_101_0_5134contig-320_2803_0_5135contig-1678_101_0_5136contig-4213_106_0_5137contig-2548_101_0_5138contig-6501_101_0_5139contig-3132_3166_0_5140contig-978_139_0_5141contig-501_101_0_5142contig-4956_123_0_5143contig-3566_108_0_5144contig-3718_395_0_5145contig-3692_123_0_5146contig-3536_101_0_5147contig-1330_4891_0_5148contig-2899_102_0_5149contig-6493_102_0_5150contig-5668_101_0_5151contig-1690_101_0_5152contig-6592_373_0_5153contig-2398_101_0_5154contig-5184_289_0_5155contig-2105_101_0_5156contig-1156_101_0_5157contig-1675_101_0_5158contig-4517_101_0_5159contig-5293_101_0_5160contig-757_101_0_5161contig-3809_153_0_5162contig-5267_130_0_5163contig-2343_2645_0_5164contig-1910_101_0_5165contig-1499_115_0_5166contig-1139_138_0_5167contig-1194_1348_0_5169contig-6180_101_0_5170contig-1278_8246_0_5171contig-4196_101_0_5172contig-925_5523_0_5173contig-105_7264_0_5174contig-5773_103_0_5175contig-699_102_0_5176contig-2147_137_0_5177contig-5675_101_0_5178contig-6444_122_0_5179contig-6130_103_0_5180contig-6786_101_0_5181contig-6391_107_0_5182contig-843_108_0_5183contig-5869_101_0_5184contig-4922_105_0_5185contig-4501_4589_0_5186contig-4569_101_0_5187contig-4016_101_0_5188contig-4759_102_0_5189contig-3275_162_0_5190contig-194_101_0_5191contig-5917_101_0_5192contig-5635_105_0_5193contig-3583_104_0_5194contig-449_111_0_5195contig-5690_111_0_5196contig-5730_138_0_5197contig-6527_101_0_5198contig-2830_1042_0_5199contig-805_137_0_5200contig-3960_101_0_5201contig-6542_101_0_5202contig-3206_101_0_5203contig-3713_249_0_5204contig-4775_103_0_5205contig-2523_101_0_5206contig-3509_140_0_5207contig-4160_101_0_5208contig-1349_101_0_5209contig-4920_104_0_5210contig-6569_101_0_5211contig-966_105_0_5212contig-3738_101_0_5213contig-2547_1442_0_5214contig-4191_130_0_5215contig-6531_106_0_5216contig-3425_1647_0_5217contig-6309_105_0_5218contig-4630_144_0_5219contig-5785_107_0_5220contig-1622_170_0_5222contig-1892_101_0_5223contig-6145_101_0_5224contig-483_1019_0_5225contig-77_101_0_5226contig-3292_110_0_5227contig-3804_258_0_5228contig-1669_120_0_5229contig-5854_101_0_5230contig-4836_105_0_5231contig-5822_101_0_5232contig-1222_101_0_5233contig-250_135_0_5234contig-3084_101_0_5235contig-2235_102_0_5236contig-5728_101_0_5237contig-4910_1563_0_5238contig-2372_1310_0_5239contig-5478_101_0_5240contig-1981_102_0_5241contig-6763_104_0_5242contig-1492_147_0_5243contig-3091_154_0_5244contig-3519_393_0_5245contig-4547_129_0_5246contig-5502_2700_0_5247contig-2563_101_0_5248contig-694_110_0_5249contig-3662_101_0_5250contig-5665_158_0_5251contig-4591_101_0_5252contig-4457_101_0_5253contig-5097_102_0_5254contig-5818_101_0_5255contig-575_101_0_5256contig-5411_101_0_5257contig-5552_101_0_5258contig-232_137_0_5259contig-85_105_0_5260contig-2758_103_0_5261contig-6795_103_0_5262contig-5721_101_0_5263contig-5989_101_0_5264contig-6568_101_0_5265contig-1290_5085_0_5266contig-6031_163_0_5267contig-6525_101_0_5268contig-2885_101_0_5270contig-2305_101_0_5271contig-4259_101_0_5272contig-5759_490_0_5273contig-6100_101_0_5274contig-2893_1033_0_5275contig-3633_101_0_5276contig-1087_103_0_5277contig-3880_101_0_5278contig-577_101_0_5279contig-2585_103_0_5280contig-2307_105_0_5281contig-4444_101_0_5282contig-5945_101_0_5283contig-290_1361_0_5284contig-6003_101_0_5285contig-4885_101_0_5286contig-6607_101_0_5287contig-5967_101_0_5288contig-670_104_0_5289contig-3431_258_0_5290contig-2241_105_0_5291contig-5713_101_0_5292contig-2587_1717_0_5293contig-426_108_0_5294contig-773_3680_0_5295contig-5064_105_0_5296contig-5963_104_0_5297contig-315_101_0_5298contig-6743_101_0_5299contig-2224_101_0_5300contig-3064_101_0_5301contig-4059_4336_0_5302contig-1385_211_0_5303contig-2392_101_0_5304contig-4815_203_0_5305contig-6834_111_0_5306contig-2464_181_0_5307contig-3383_101_0_5308contig-4811_243_0_5309contig-1019_1997_0_5310contig-6790_101_0_5311contig-4432_101_0_5312contig-733_101_0_5313contig-4850_101_0_5314contig-1490_106_0_5315contig-3282_101_0_5316contig-1987_101_0_5317contig-6385_123_0_5318contig-2178_413_0_5319contig-721_267_0_5320contig-6652_103_0_5321contig-1882_130_0_5322contig-3323_715_0_5323contig-4093_448_0_5324contig-3060_102_0_5325contig-2225_124_0_5326contig-6798_101_0_5327contig-1715_101_0_5328contig-1146_101_0_5329contig-1634_1184_0_5330contig-1701_215_0_5331contig-5242_1728_0_5332contig-5426_4038_0_5333contig-915_101_0_5334contig-2826_101_0_5336contig-5374_101_0_5337contig-4596_144_0_5338contig-4741_101_0_5339contig-3853_102_0_5340contig-3812_101_0_5341contig-1813_1193_0_5342contig-1119_101_0_5343contig-233_111_0_5344contig-1206_157_0_5345contig-904_530_0_5346contig-6275_101_0_5347contig-4565_101_0_5349contig-662_130_0_5350contig-3955_9360_0_5351contig-2985_101_0_5352contig-6373_101_0_5353contig-6555_101_0_5354contig-2058_101_0_5355contig-4742_234_0_5356contig-6119_101_0_5357contig-2152_101_0_5358contig-513_134_0_5359contig-2693_141_0_5360contig-1650_101_0_5361contig-2308_101_0_5362contig-3416_101_0_5363contig-4792_111_0_5364contig-5868_101_0_5365contig-782_101_0_5366contig-5414_101_0_5367contig-1724_109_0_5368contig-3183_101_0_5369contig-2244_106_0_5370contig-3187_102_0_5372contig-6154_1601_0_5373contig-4454_101_0_5374contig-768_102_0_5375contig-880_101_0_5376contig-5100_119_0_5377contig-5830_105_0_5378contig-6175_101_0_5379contig-3410_103_0_5380contig-6413_101_0_5381contig-1738_101_0_5382contig-2730_101_0_5383contig-5306_101_0_5384contig-6423_101_0_5385contig-6135_101_0_5386contig-580_114_0_5387contig-3298_5420_0_5388contig-698_152_0_5389contig-2927_102_0_5390contig-1856_107_0_5391contig-3548_281_0_5392contig-1926_106_0_5393contig-5994_101_0_5394contig-6307_101_0_5395contig-6571_101_0_5396contig-3791_115_0_5397contig-4663_101_0_5398contig-3924_126_0_5399contig-1035_109_0_5400contig-12_113_0_5401contig-99_104_0_5402contig-936_101_0_5403contig-2662_102_0_5404contig-4606_102_0_5405contig-1398_178_0_5406contig-4802_101_0_5407contig-6668_101_0_5408contig-4863_101_0_5409contig-6364_1747_0_5410contig-1047_1371_0_5411contig-6325_101_0_5412contig-2252_101_0_5413contig-5263_104_0_5414contig-408_283_0_5415contig-1428_101_0_5416contig-1837_101_0_5417contig-1598_101_0_5418contig-3777_988_0_5419contig-2680_154_0_5420contig-468_101_0_5421contig-4902_101_0_5422contig-47_932_0_5423contig-6524_101_0_5424contig-4499_129_0_5425contig-1946_197_0_5426contig-1997_109_0_5427contig-3165_1015_0_5428contig-3908_101_0_5429contig-182_140_0_5430contig-5631_101_0_5431contig-578_102_0_5432contig-2931_103_0_5433contig-5220_101_0_5434contig-4303_103_0_5435contig-5257_101_0_5436contig-6610_101_0_5437contig-693_1014_0_5438contig-6298_101_0_5439contig-5128_101_0_5440contig-424_102_0_5441contig-1847_128_0_5442contig-2438_101_0_5443contig-5018_101_0_5444contig-2896_102_0_5445contig-2340_108_0_5446contig-1443_103_0_5447contig-892_104_0_5448contig-1544_155_0_5449contig-1653_101_0_5450contig-1526_102_0_5451contig-1134_1535_0_5452contig-602_101_0_5453contig-2353_101_0_5454contig-647_104_0_5455contig-1252_101_0_5456contig-5124_101_0_5457contig-4087_101_0_5458contig-1099_127_0_5459contig-107_104_0_5460contig-3061_101_0_5461contig-1930_101_0_5462contig-4194_102_0_5463contig-3774_101_0_5464contig-2640_106_0_5465contig-5194_274_0_5466contig-1665_102_0_5467contig-4772_101_0_5468contig-6023_103_0_5469contig-2573_2691_0_5470contig-471_259_0_5471contig-6817_114_0_5472contig-3317_101_0_5473contig-2422_104_0_5474contig-2905_101_0_5475contig-1587_101_0_5476contig-435_110_0_5477contig-161_101_0_5478contig-1263_101_0_5479contig-5909_101_0_5480contig-1498_134_0_5481contig-6627_101_0_5482contig-1574_101_0_5483contig-2872_101_0_5484contig-1479_105_0_5485contig-2575_153_0_5486contig-4345_101_0_5487contig-1458_101_0_5488contig-5733_101_0_5489contig-1631_781_0_5490contig-1039_106_0_5491contig-1013_101_0_5492contig-4288_101_0_5493contig-6407_102_0_5495contig-1179_244_0_5496contig-4924_127_0_5497contig-1840_1625_0_5498contig-5955_110_0_5499contig-4603_102_0_5500contig-4911_9012_0_5501contig-2726_178_0_5502contig-6284_101_0_5503contig-2165_109_0_5504contig-4768_101_0_5505contig-4148_106_0_5506contig-5858_101_0_5507contig-40_101_0_5508contig-2736_101_0_5509contig-921_101_0_5511contig-5052_101_0_5512contig-2903_189_0_5513contig-330_118_0_5514contig-4897_899_0_5515contig-3756_229_0_5516contig-4553_107_0_5517contig-3726_101_0_5519contig-736_6415_0_5520contig-156_104_0_5521contig-4541_101_0_5522contig-6544_101_0_5523contig-1563_7689_0_5524contig-3030_101_0_5525contig-4145_390_0_5526contig-5238_101_0_5527contig-2113_101_0_5528contig-1510_103_0_5529contig-5645_101_0_5530contig-3447_101_0_5531contig-939_148_0_5532contig-676_473_0_5533contig-86_102_0_5534contig-6458_136_0_5535contig-4607_103_0_5536contig-4650_163_0_5537contig-6397_144_0_5538contig-2357_173_0_5539contig-1751_104_0_5540contig-6729_103_0_5541contig-342_101_0_5542contig-4123_3534_0_5543contig-2004_2876_0_5544contig-2943_111_0_5545contig-3687_107_0_5546contig-3979_101_0_5547contig-4114_1182_0_5548contig-1942_101_0_5549contig-1969_156_0_5550contig-6759_105_0_5551contig-2007_101_0_5552contig-973_109_0_5553contig-1225_104_0_5554contig-3331_2340_0_5555contig-770_2301_0_5556contig-785_101_0_5557contig-2309_127_0_5558contig-2465_103_0_5559contig-1486_112_0_5560contig-2214_101_0_5561contig-3371_101_0_5562contig-488_101_0_5563contig-337_101_0_5565contig-4175_4087_0_5566contig-5823_101_0_5567contig-4079_989_0_5568contig-1424_809_0_5569contig-4973_101_0_5570contig-732_145_0_5571contig-5671_124_0_5572contig-4562_101_0_5573contig-4736_102_0_5574contig-4492_136_0_5575contig-4307_2307_0_5576contig-999_106_0_5577contig-1854_101_0_5578contig-4395_125_0_5579contig-4667_102_0_5580contig-2160_533_0_5581contig-1921_101_0_5582contig-951_101_0_5583contig-2764_146_0_5584contig-1144_2061_0_5585contig-4600_106_0_5586contig-1301_102_0_5587contig-1057_117_0_5588contig-3721_141_0_5589contig-3507_101_0_5590contig-464_101_0_5591contig-3443_2342_0_5592contig-5488_102_0_5593contig-6184_10638_0_5594contig-1357_135_0_5595contig-6035_174_0_5596contig-1539_229_0_5597contig-4483_101_0_5598contig-6565_101_0_5599contig-2745_104_0_5600contig-1509_800_0_5601contig-5606_101_0_5602contig-2973_101_0_5603contig-5129_103_0_5604contig-5561_1327_0_5605contig-227_139_0_5606contig-2554_134_0_5607contig-2877_101_0_5608contig-2530_101_0_5609contig-3222_1406_0_5610contig-4976_101_0_5611contig-2981_105_0_5612contig-6615_101_0_5613contig-611_400_0_5614contig-3587_101_0_5615contig-5010_101_0_5616contig-4228_101_0_5617contig-4276_101_0_5618contig-3688_101_0_5619contig-4851_101_0_5620contig-6593_104_0_5621contig-1618_3683_0_5622contig-1221_102_0_5623contig-1576_148_0_5624contig-2907_102_0_5626contig-2655_101_0_5627contig-1412_683_0_5628contig-6166_101_0_5629contig-1075_103_0_5630contig-1647_101_0_5631contig-2450_127_0_5632contig-5140_101_0_5633contig-4404_101_0_5634contig-2625_106_0_5635contig-2723_104_0_5636contig-4197_101_0_5637contig-701_1039_0_5638contig-6731_4818_0_5639contig-3959_101_0_5640contig-1646_101_0_5641contig-5000_101_0_5642contig-6403_153_0_5643contig-5232_101_0_5644contig-5344_101_0_5645contig-3070_101_0_5647contig-5038_104_0_5648contig-1950_1228_0_5649contig-4946_101_0_5651contig-5508_101_0_5652contig-90_102_0_5653contig-3664_101_0_5654contig-2180_102_0_5655contig-1176_724_0_5656contig-6150_200_0_5657contig-6643_109_0_5658contig-1336_1608_0_5659contig-74_102_0_5660contig-828_157_0_5661contig-378_101_0_5662contig-5_107_0_5663contig-3369_101_0_5664contig-3408_101_0_5665contig-2749_101_0_5666contig-6703_108_0_5667contig-444_101_0_5668contig-976_153_0_5669contig-10_105_0_5670contig-3239_101_0_5671contig-5565_4643_0_5672contig-245_101_0_5673contig-7_103_0_5674contig-104_1726_0_5675contig-6285_101_0_5677contig-2805_552_0_5678contig-5558_156_0_5679contig-5922_10369_0_5680contig-1036_4012_0_5681contig-4731_101_0_5682contig-2199_101_0_5683contig-4106_168_0_5684contig-1984_103_0_5685contig-583_103_0_5686contig-4477_103_0_5687contig-6304_110_0_5688contig-3174_101_0_5689contig-3158_101_0_5690contig-3567_3738_0_5691contig-2475_115_0_5692contig-92_101_0_5693contig-1968_101_0_5694contig-3444_135_0_5695contig-1595_101_0_5696contig-5983_165_0_5697contig-1666_115_0_5698contig-5512_101_0_5699contig-1562_2221_0_5700contig-5397_101_0_5701contig-6677_107_0_5702contig-370_135_0_5703contig-231_101_0_5704contig-1558_101_0_5707contig-6296_101_0_5708contig-3964_123_0_5709contig-1248_1949_0_5710contig-681_4297_0_5711contig-2866_101_0_5712contig-725_101_0_5713contig-3412_113_0_5714contig-5605_101_0_5715contig-6086_109_0_5716contig-4253_101_0_5717contig-5687_168_0_5718contig-1214_134_0_5719contig-6292_103_0_5720contig-2514_102_0_5721contig-1279_12093_0_5722contig-2294_102_0_5723contig-3616_103_0_5724contig-1667_1310_0_5725contig-6845_111_0_5726contig-5297_120_0_5727contig-1524_106_0_5728contig-5014_101_0_5729contig-4428_192_0_5730contig-614_107_0_5731contig-1459_101_0_5732contig-4285_1731_0_5733contig-3592_101_0_5734contig-1381_101_0_5735contig-5163_101_0_5736contig-5670_312_0_5737contig-4018_101_0_5738contig-6674_101_0_5739contig-6826_101_0_5740contig-4188_101_0_5741contig-1529_16131_0_5742contig-4037_138_0_5743contig-2825_314_0_5744contig-6435_101_0_5745contig-368_102_0_5746contig-6687_107_0_5747contig-3020_101_0_5748contig-5519_101_0_5749contig-4272_102_0_5750contig-3523_102_0_5751contig-3384_101_0_5752contig-1215_6648_0_5753contig-606_101_0_5754contig-5969_101_0_5755contig-2524_3193_0_5756contig-803_4473_0_5757contig-2995_101_0_5758contig-2697_110_0_5759contig-5525_105_0_5760contig-5814_104_0_5761contig-111_3135_0_5762contig-3042_109_0_5763contig-1640_114_0_5764contig-3894_101_0_5765contig-5487_415_0_5766contig-2336_265_0_5767contig-5083_105_0_5768contig-4537_101_0_5769contig-1169_104_0_5770contig-821_131_0_5771contig-2858_104_0_5772contig-5075_101_0_5773contig-3205_101_0_5774contig-4938_1272_0_5775contig-5574_101_0_5776contig-4959_101_0_5777contig-1947_101_0_5778contig-3478_107_0_5779contig-5941_103_0_5780contig-882_101_0_5781contig-3841_102_0_5782contig-4823_101_0_5783contig-5343_101_0_5784contig-3918_207_0_5785contig-2210_901_0_5786contig-1632_308_0_5787contig-1300_101_0_5789contig-5716_129_0_5790contig-4038_101_0_5791contig-2803_101_0_5792contig-5439_101_0_5793contig-4419_178_0_5794contig-197_101_0_5795contig-1254_122_0_5796contig-6045_113_0_5797contig-32_116_0_5798contig-4551_2551_0_5799contig-6081_101_0_5800contig-282_101_0_5801contig-6808_103_0_5802contig-4172_108_0_5803contig-1776_104_0_5804contig-3358_101_0_5805contig-1658_104_0_5806contig-3451_101_0_5807contig-2565_101_0_5808contig-937_455_0_5809contig-4178_1241_0_5810contig-946_180_0_5811contig-1050_140_0_5812contig-838_101_0_5813contig-1723_116_0_5814contig-3203_107_0_5815contig-5658_1638_0_5816contig-4041_101_0_5817contig-5212_120_0_5818contig-2557_1039_0_5819contig-566_101_0_5820contig-5583_261_0_5821contig-3666_102_0_5822contig-4877_101_0_5823contig-6192_101_0_5824contig-5966_511_0_5825contig-742_489_0_5826contig-1138_101_0_5827contig-3415_1737_0_5828contig-3884_101_0_5829contig-6559_101_0_5830contig-6471_101_0_5831contig-992_112_0_5832contig-6603_101_0_5833contig-6597_101_0_5834contig-372_175_0_5835contig-958_1848_0_5836contig-1726_359_0_5837contig-917_102_0_5838contig-4495_102_0_5839contig-2592_101_0_5840contig-5098_101_0_5841contig-6128_1707_0_5842contig-1527_101_0_5843contig-1861_101_0_5844contig-3840_103_0_5845contig-6566_107_0_5846contig-1760_3890_0_5847contig-5978_110_0_5848contig-4206_125_0_5849contig-2261_101_0_5850contig-3077_101_0_5851contig-5312_991_0_5852contig-3708_2157_0_5853contig-2615_102_0_5854contig-6849_101_0_5855contig-1501_105_0_5856contig-2712_104_0_5857contig-4787_101_0_5858contig-5152_101_0_5859contig-2070_102_0_5860contig-2078_104_0_5862contig-4370_2137_0_5863contig-845_151_0_5864contig-3689_101_0_5865contig-2076_101_0_5866contig-470_1949_0_5868contig-3878_102_0_5869contig-3861_101_0_5871contig-4363_109_0_5872contig-2103_6639_0_5873contig-3273_102_0_5874contig-4705_106_0_5875contig-2844_2899_0_5876contig-535_101_0_5877contig-2672_101_0_5878contig-6259_103_0_5879contig-6508_110_0_5880contig-6334_101_0_5881contig-3883_101_0_5882contig-2154_499_0_5883contig-1875_101_0_5884contig-1365_136_0_5885contig-5394_980_0_5886contig-791_5571_0_5887contig-6305_101_0_5888contig-304_101_0_5889contig-5837_106_0_5890contig-5723_103_0_5891contig-6579_142_0_5892contig-4784_102_0_5893contig-4808_101_0_5894contig-164_101_0_5895contig-4077_101_0_5896contig-1288_101_0_5897contig-6710_101_0_5898contig-2322_101_0_5899contig-1460_147_0_5900contig-912_116_0_5901contig-3199_2102_0_5902contig-2677_9552_0_5903contig-607_130_0_5904contig-854_101_0_5905contig-1531_105_0_5906contig-130_101_0_5907contig-4210_101_0_5908contig-3639_3852_0_5909contig-2779_102_0_5910contig-3402_101_0_5911contig-6494_231_0_5912contig-1676_101_0_5913contig-5381_101_0_5914contig-3118_698_0_5915contig-6268_101_0_5916contig-3005_101_0_5917contig-2861_101_0_5918contig-4868_456_0_5919contig-5022_101_0_5920contig-1720_105_0_5921contig-4944_101_0_5922contig-4000_1000_0_5923contig-6788_101_0_5924contig-1685_121_0_5925contig-642_137_0_5926contig-3609_300_0_5927contig-3834_101_0_5928contig-570_144_0_5929contig-4209_101_0_5930contig-6260_101_0_5931contig-1009_102_0_5932contig-1573_104_0_5933contig-2080_103_0_5934contig-5321_2444_0_5935contig-2029_182_0_5936contig-5364_111_0_5937contig-1846_6839_0_5938contig-4592_101_0_5939contig-3011_101_0_5940contig-380_148_0_5941contig-1484_101_0_5942contig-3902_101_0_5943contig-6315_153_0_5944contig-4142_102_0_5945contig-2157_2307_0_5946contig-1789_668_0_5947contig-3952_101_0_5948contig-5767_101_0_5949contig-5371_101_0_5950contig-2051_101_0_5951contig-5434_101_0_5952contig-6839_101_0_5953contig-2402_3298_0_5954contig-3563_103_0_5955contig-4629_101_0_5956contig-3044_123_0_5957contig-807_120_0_5958contig-6536_101_0_5959contig-2288_396_0_5960contig-5369_102_0_5961contig-866_361_0_5962contig-4365_101_0_5963contig-3649_2799_0_5964contig-3668_101_0_5965contig-6583_101_0_5966contig-5971_107_0_5967contig-6608_101_0_5968contig-963_156_0_5969contig-1960_101_0_5970contig-1309_101_0_5971contig-654_158_0_5972contig-4387_141_0_5973contig-2734_101_0_5974contig-5392_118_0_5975contig-2072_101_0_5976contig-1321_2909_0_5977contig-2095_143_0_5978contig-6173_104_0_5979contig-6573_101_0_5980contig-638_4758_0_5981contig-5091_216_0_5984contig-6434_102_0_5985contig-3047_101_0_5986contig-4321_101_0_5987contig-3749_182_0_5988contig-5588_101_0_5989contig-5825_128_0_5990contig-1884_119_0_5991contig-4434_103_0_5992contig-4367_4989_0_5993contig-4222_106_0_5994contig-2184_824_0_5995contig-244_101_0_5996contig-4894_101_0_5997contig-3806_102_0_5998contig-3269_106_0_5999contig-6804_101_0_6000contig-6478_101_0_6001contig-1866_108_0_6002contig-3996_101_0_6003contig-1325_3774_0_6004contig-3655_5941_0_6005contig-6121_101_0_6006contig-4373_944_0_6007contig-6345_101_0_6008contig-1302_109_0_6009contig-1159_101_0_6010contig-6183_1859_0_6011contig-5041_569_0_6012contig-6277_101_0_6013contig-2967_101_0_6014contig-2965_493_0_6015contig-3314_168_0_6016contig-890_101_0_6017contig-2277_107_0_6018contig-4912_101_0_6019contig-1032_102_0_6020contig-1870_101_0_6021contig-2661_105_0_6022contig-6721_108_0_6023contig-2609_101_0_6024contig-1829_1942_0_6025contig-1786_101_0_6026contig-2389_7464_0_6027contig-677_439_0_6028contig-399_3766_0_6029contig-4797_144_0_6030contig-6203_101_0_6031contig-3108_101_0_6032contig-4527_1907_0_6033contig-6256_101_0_6034contig-5684_108_0_6035contig-3055_101_0_6036contig-3424_101_0_6037contig-5892_107_0_6038contig-668_101_0_6039contig-461_123_0_6040contig-2888_440_0_6041contig-215_103_0_6042contig-4906_101_0_6043contig-454_101_0_6044contig-4616_135_0_6045contig-896_101_0_6046contig-3573_2601_0_6047contig-3602_102_0_6048contig-6570_101_0_6049contig-6090_110_0_6050contig-1575_101_0_6051contig-1580_5180_0_6052contig-4619_101_0_6053contig-5783_101_0_6054contig-3353_101_0_6055contig-603_694_0_6056contig-832_1856_0_6057contig-2440_111_0_6058contig-1227_2222_0_6059contig-586_101_0_6060contig-142_1372_0_6061contig-3732_114_0_6062contig-3143_101_0_6063contig-986_101_0_6064contig-1040_101_0_6065contig-1066_129_0_6066contig-2345_2260_0_6067contig-3700_104_0_6068contig-775_163_0_6069contig-1687_3588_0_6070contig-3857_101_0_6071contig-3341_101_0_6072contig-5992_112_0_6073contig-4473_101_0_6074contig-6089_101_0_6075contig-6208_103_0_6076contig-3814_101_0_6077contig-5601_101_0_6078contig-2687_101_0_6079contig-3162_877_0_6080contig-4779_329_0_6081contig-3565_108_0_6082contig-4729_101_0_6083contig-3525_101_0_6084contig-6594_380_0_6085contig-6649_102_0_6086contig-2_145_0_6087contig-6190_101_0_6088contig-4182_4108_0_6089contig-2365_101_0_6090contig-4332_101_0_6091contig-3237_101_0_6092contig-3085_169_0_6093contig-2175_101_0_6094contig-128_112_0_6095contig-5632_101_0_6096contig-5008_101_0_6097contig-5820_101_0_6098contig-1307_103_0_6099contig-5536_113_0_6100contig-1900_374_0_6101contig-5540_1711_0_6102contig-2850_104_0_6103contig-312_101_0_6104contig-375_101_0_6105contig-2543_101_0_6106contig-6730_101_0_6107contig-982_110_0_6108contig-3178_101_0_6109contig-1243_102_0_6110contig-6228_101_0_6111contig-5149_110_0_6112contig-4339_1528_0_6113contig-2120_126_0_6115contig-3596_103_0_6116contig-3090_101_0_6117contig-1231_3826_0_6119contig-3919_101_0_6120contig-6219_101_0_6121contig-5974_109_0_6122contig-2724_121_0_6123contig-6473_101_0_6124contig-6079_146_0_6125contig-2317_107_0_6126contig-6641_105_0_6127contig-1338_101_0_6128contig-534_101_0_6129contig-4014_142_0_6130contig-4494_101_0_6131contig-4246_275_0_6132contig-1623_5022_0_6133contig-6114_118_0_6134contig-2579_147_0_6135contig-1714_1986_0_6136contig-2284_101_0_6137contig-2650_101_0_6138contig-844_145_0_6139contig-544_2930_0_6140contig-5573_101_0_6141contig-1550_101_0_6142contig-6026_101_0_6143contig-6820_101_0_6144contig-5958_102_0_6145contig-4904_105_0_6146contig-957_115_0_6147contig-3962_101_0_6148contig-4328_107_0_6149contig-5373_137_0_6150contig-2974_377_0_6151contig-1203_233_0_6152contig-5556_151_0_6153contig-4230_182_0_6154contig-674_142_0_6155contig-766_101_0_6156contig-4402_101_0_6157contig-4883_144_0_6158contig-1590_101_0_6160contig-657_102_0_6161contig-2971_106_0_6162contig-6076_101_0_6163contig-6624_101_0_6164contig-6781_104_0_6165contig-4524_101_0_6166contig-1507_1126_0_6167contig-806_123_0_6168contig-5199_101_0_6169contig-3482_101_0_6170contig-6353_101_0_6171contig-2829_101_0_6172contig-523_101_0_6173contig-5660_101_0_6174contig-2016_101_0_6175contig-6447_101_0_6176contig-2760_101_0_6177contig-3674_101_0_6178contig-6412_101_0_6179contig-3500_101_0_6180contig-6554_4828_0_6181contig-5367_101_0_6182contig-2292_102_0_6183contig-2100_4662_0_6184contig-4469_114_0_6185contig-4664_101_0_6186contig-3294_101_0_6187contig-5391_101_0_6188contig-3983_101_0_6189contig-3328_101_0_6190contig-6028_103_0_6191contig-4713_1391_0_6192contig-4554_101_0_6193contig-6280_101_0_6194contig-6664_102_0_6195contig-5395_239_0_6196contig-5796_101_0_6197contig-6103_2901_0_6198contig-5893_109_0_6199contig-5883_104_0_6200contig-4281_170_0_6201contig-5201_101_0_6202contig-5805_2423_0_6203contig-3455_101_0_6204contig-2794_130_0_6205contig-4686_101_0_6206contig-830_104_0_6207contig-2657_144_0_6208contig-339_101_0_6209contig-389_101_0_6210contig-2342_1402_0_6211contig-6433_101_0_6212contig-1729_101_0_6213contig-2388_1777_0_6214contig-3468_132_0_6215contig-3675_101_0_6216contig-3486_607_0_6217contig-5118_101_0_6219contig-1245_1455_0_6220contig-3928_101_0_6221contig-2679_101_0_6222contig-1090_101_0_6223contig-4084_103_0_6224contig-1192_101_0_6225contig-4714_101_0_6226contig-5593_101_0_6227contig-702_188_0_6228contig-5777_112_0_6229contig-2934_101_0_6230contig-6700_101_0_6231contig-2477_163_0_6232contig-2432_101_0_6233contig-6716_106_0_6234contig-5419_101_0_6235contig-5168_101_0_6236contig-1250_101_0_6237contig-4927_139_0_6238contig-6526_101_0_6239contig-3069_105_0_6240contig-2486_104_0_6241contig-1015_101_0_6242contig-2246_194_0_6243contig-4312_104_0_6244contig-3184_101_0_6245contig-1282_163_0_6246contig-5584_288_0_6247contig-5450_102_0_6248contig-5667_101_0_6249contig-5997_102_0_6250contig-3305_101_0_6251contig-2399_103_0_6252contig-1597_644_0_6253contig-2570_141_0_6254contig-1062_362_0_6255contig-1683_112_0_6256contig-178_1950_0_6257contig-5039_101_0_6258contig-633_101_0_6259contig-3793_1128_0_6260contig-3789_102_0_6261contig-4703_101_0_6262contig-1731_2906_0_6263contig-3124_104_0_6264contig-3142_101_0_6265contig-5541_641_0_6266contig-106_101_0_6267contig-1063_865_0_6268contig-62_4082_0_6269contig-6801_101_0_6270contig-476_104_0_6271contig-2163_104_0_6272contig-122_2893_0_6273contig-2091_1014_0_6274contig-2038_104_0_6275contig-239_236_0_6276contig-447_154_0_6277contig-6328_101_0_6278contig-5023_101_0_6279contig-891_101_0_6280contig-1043_2210_0_6281contig-4939_101_0_6282contig-5812_507_0_6283contig-4482_103_0_6284contig-1895_101_0_6286contig-6108_101_0_6287contig-2510_103_0_6288contig-5117_101_0_6289contig-1881_101_0_6290contig-5247_144_0_6291contig-4733_101_0_6292contig-3304_102_0_6293contig-5019_101_0_6294contig-4325_107_0_6295contig-601_115_0_6296contig-1674_101_0_6297contig-2811_242_0_6298contig-2690_101_0_6299contig-5646_101_0_6300contig-6572_1680_0_6301contig-643_146_0_6302contig-3746_4005_0_6303contig-5237_101_0_6304contig-5571_101_0_6305contig-1319_868_0_6306contig-4242_109_0_6307contig-411_101_0_6308contig-4730_106_0_6309contig-5816_101_0_6310contig-1376_193_0_6311contig-5489_120_0_6312contig-5465_107_0_6313contig-3126_101_0_6314contig-5702_101_0_6315contig-2310_117_0_6316contig-1559_145_0_6317contig-4856_101_0_6318contig-6366_101_0_6319contig-1175_101_0_6320contig-4269_103_0_6321contig-3043_122_0_6322contig-1364_101_0_6323contig-5413_105_0_6324contig-4635_102_0_6325contig-5048_106_0_6326contig-474_4461_0_6327contig-964_105_0_6328contig-4060_142_0_6329contig-2031_101_0_6330contig-902_273_0_6331contig-5136_145_0_6332contig-5918_101_0_6333contig-4319_101_0_6334contig-3261_101_0_6335contig-5500_101_0_6336contig-1383_101_0_6337contig-242_1667_0_6338contig-3508_7895_0_6339contig-6358_101_0_6340contig-1821_101_0_6341contig-6359_102_0_6342contig-0_113_0_6343contig-2140_114_0_6344contig-3784_106_0_6345contig-6343_101_0_6346contig-615_101_0_6347contig-117_154_0_6348contig-1183_101_0_6349contig-5421_112_0_6350contig-1535_101_0_6351contig-6460_101_0_6352contig-686_101_0_6353contig-571_101_0_6354contig-4886_101_0_6355contig-2756_101_0_6356contig-5808_101_0_6357contig-4435_109_0_6358contig-381_102_0_6359contig-2813_101_0_6360contig-5452_181_0_6361contig-1995_101_0_6362contig-2162_102_0_6363contig-1229_135_0_6364contig-745_101_0_6365contig-4514_1809_0_6366contig-5679_101_0_6367contig-6821_101_0_6368contig-2780_101_0_6369contig-4662_142_0_6370contig-6836_108_0_6371contig-3336_147_0_6372contig-4115_14955_0_6373contig-4455_103_0_6374contig-3661_106_0_6375contig-3198_2726_0_6376contig-1749_136_0_6377contig-3485_123_0_6378contig-3049_103_0_6379contig-2666_1169_0_6380contig-3461_3638_0_6381contig-463_106_0_6382contig-6104_103_0_6383contig-4067_102_0_6384contig-5254_103_0_6385contig-3885_101_0_6386contig-3185_101_0_6387contig-2519_121_0_6388contig-4346_101_0_6389contig-2233_101_0_6390contig-5174_101_0_6391contig-1584_2480_0_6392contig-2540_105_0_6393contig-4199_101_0_6394contig-2098_190_0_6395contig-5768_101_0_6396contig-3293_101_0_6397contig-2992_107_0_6398contig-799_106_0_6399contig-5656_101_0_6400contig-1328_103_0_6401contig-1284_101_0_6402contig-1534_110_0_6403contig-5065_107_0_6404contig-4638_108_0_6405contig-2384_101_0_6406contig-3943_103_0_6407contig-2185_101_0_6408contig-731_101_0_6409contig-2889_101_0_6410contig-713_101_0_6411contig-3256_125_0_6413contig-4198_108_0_6414contig-4819_164_0_6415contig-3811_101_0_6416contig-3097_102_0_6417contig-348_413_0_6418contig-3957_123_0_6419contig-2623_101_0_6420contig-5622_101_0_6421contig-6093_101_0_6422contig-5651_101_0_6423contig-1419_101_0_6424contig-4481_101_0_6425contig-82_101_0_6426contig-879_101_0_6427contig-3546_147_0_6428contig-249_166_0_6429contig-2608_101_0_6430contig-1188_101_0_6431contig-4744_107_0_6432contig-3157_741_0_6433contig-6706_101_0_6434contig-769_1439_0_6436contig-5895_113_0_6437contig-6381_118_0_6438contig-2771_121_0_6439contig-1313_2271_0_6440contig-2325_101_0_6441contig-2463_106_0_6442contig-1594_3336_0_6443contig-6016_787_0_6444contig-3576_101_0_6445contig-6796_101_0_6446contig-2705_108_0_6447contig-395_101_0_6448contig-5876_101_0_6449contig-4980_102_0_6450contig-5406_101_0_6451contig-1042_205_0_6452contig-6087_105_0_6453contig-4305_101_0_6454contig-1696_124_0_6455contig-5682_101_0_6456contig-6162_156_0_6457contig-3651_101_0_6458contig-2953_101_0_6459contig-2350_113_0_6460contig-6274_101_0_6461contig-2097_643_0_6463contig-5359_101_0_6464contig-6392_103_0_6465contig-1523_101_0_6466contig-3406_101_0_6467contig-4023_104_0_6468contig-5335_101_0_6469contig-6455_101_0_6470contig-1031_1021_0_6471contig-5888_101_0_6472contig-61_126_0_6473contig-4388_184_0_6474contig-562_167_0_6475contig-5424_170_0_6476contig-2480_104_0_6477contig-6386_109_0_6478contig-552_361_0_6479contig-3817_153_0_6480contig-4326_101_0_6481contig-3423_112_0_6482contig-2142_101_0_6483contig-6055_102_0_6484contig-313_103_0_6485contig-3787_101_0_6486contig-4410_101_0_6487contig-322_184_0_6488contig-5325_101_0_6489contig-1265_101_0_6490contig-6621_101_0_6491contig-2374_101_0_6492contig-907_112_0_6493contig-2750_3741_0_6494contig-3000_101_0_6495contig-1422_102_0_6496contig-2299_112_0_6497contig-4139_105_0_6498contig-4800_101_0_6499contig-2932_4452_0_6500contig-1802_101_0_6501contig-3255_101_0_6502contig-895_125_0_6503contig-3998_128_0_6504contig-3386_585_0_6505contig-1917_101_0_6506contig-6535_101_0_6507contig-238_163_0_6508contig-5249_101_0_6509contig-4991_7360_0_6510contig-2300_120_0_6511contig-1237_14210_0_6512contig-532_121_0_6513contig-2099_208_0_6514contig-6106_113_0_6515contig-4034_103_0_6516contig-1105_1035_0_6517contig-2230_120_0_6518contig-2197_141_0_6519contig-5266_101_0_6520contig-790_101_0_6521contig-171_157_0_6523contig-5309_101_0_6524contig-6660_101_0_6525contig-6823_105_0_6526contig-1757_5218_0_6527contig-3647_150_0_6528contig-458_101_0_6529contig-5345_101_0_6530contig-3598_1327_0_6531contig-4179_102_0_6532contig-4278_101_0_6533contig-1733_122_0_6534contig-1274_103_0_6535contig-3772_101_0_6536contig-4967_105_0_6537contig-5428_2351_0_6538contig-673_2021_0_6539contig-4379_577_0_6540contig-266_1477_0_6541contig-4020_102_0_6542contig-1890_103_0_6543contig-3154_101_0_6544contig-4003_586_0_6545contig-3440_101_0_6546contig-6602_101_0_6547contig-4637_106_0_6548contig-2161_101_0_6549contig-6405_153_0_6550contig-3562_101_0_6551contig-1756_101_0_6552contig-6470_101_0_6553contig-1673_101_0_6554contig-4184_105_0_6555contig-4953_101_0_6556contig-2042_101_0_6557contig-4005_104_0_6558contig-5210_101_0_6559contig-5227_101_0_6560contig-4622_131_0_6561contig-3246_101_0_6562contig-253_102_0_6563contig-6853_101_0_6564contig-5061_2859_0_6565contig-6191_101_0_6566contig-6429_101_0_6567contig-2688_101_0_6568contig-3545_101_0_6569contig-1707_1739_0_6570contig-3716_101_0_6571contig-2529_219_0_6572contig-1161_152_0_6573contig-4249_101_0_6574contig-656_115_0_6575contig-2619_128_0_6576contig-6809_101_0_6577contig-5585_104_0_6578contig-48_101_0_6579contig-916_153_0_6580contig-6229_101_0_6581contig-129_101_0_6582contig-6351_124_0_6583contig-5198_101_0_6584contig-71_102_0_6585contig-4722_101_0_6586contig-6025_101_0_6587contig-2472_101_0_6588contig-1493_103_0_6589contig-5889_101_0_6590contig-2351_101_0_6591contig-4707_150_0_6592contig-5283_101_0_6593contig-4254_172_0_6594contig-4899_101_0_6595contig-3232_101_0_6596contig-3073_101_0_6597contig-2453_103_0_6598contig-3941_101_0_6599contig-1373_101_0_6600contig-4396_101_0_6601contig-3128_102_0_6602contig-5547_4506_0_6603contig-4588_101_0_6604contig-5302_101_0_6605contig-6083_101_0_6606contig-5305_155_0_6607contig-6663_105_0_6608contig-6670_132_0_6609contig-6144_104_0_6610contig-3693_182_0_6611contig-587_2839_0_6612contig-1567_5754_0_6613contig-5722_102_0_6614contig-2703_118_0_6615contig-692_101_0_6616contig-1258_101_0_6617contig-2423_101_0_6618contig-2132_483_0_6619contig-3638_105_0_6620contig-6409_103_0_6621contig-1533_105_0_6622contig-6757_103_0_6623contig-5896_101_0_6624contig-3264_101_0_6625contig-1913_9456_0_6626contig-6476_101_0_6627contig-6532_114_0_6628contig-3207_101_0_6629contig-4250_136_0_6630contig-4862_105_0_6631contig-4867_101_0_6632contig-5885_101_0_6633contig-2578_119_0_6634contig-6629_142_0_6635contig-2881_6489_0_6636contig-975_6445_0_6637contig-2200_123_0_6638contig-3504_2026_0_6639contig-660_103_0_6640contig-867_101_0_6641contig-6408_101_0_6642contig-4861_102_0_6643contig-3405_101_0_6644contig-485_1548_0_6645contig-1601_105_0_6646contig-3946_101_0_6647contig-4097_102_0_6648contig-2209_101_0_6649contig-5037_378_0_6650contig-2853_101_0_6651contig-1129_124_0_6652contig-3847_126_0_6653contig-1520_1706_0_6654contig-4993_102_0_6655contig-3601_101_0_6656contig-4004_102_0_6657contig-594_193_0_6658contig-4915_101_0_6659contig-972_103_0_6660contig-1112_101_0_6661contig-5498_905_0_6662contig-5634_101_0_6663contig-2201_101_0_6664contig-338_4513_0_6665contig-5319_107_0_6666contig-1269_103_0_6667contig-4011_2592_0_6668contig-1976_121_0_6669contig-6512_101_0_6670contig-6080_101_0_6671contig-1705_118_0_6672contig-6033_101_0_6673contig-254_168_0_6675contig-3032_101_0_6676contig-4749_104_0_6677contig-1196_101_0_6678contig-5564_103_0_6679contig-180_101_0_6680contig-4564_101_0_6681contig-445_103_0_6682contig-5206_104_0_6683contig-6708_1291_0_6684contig-5792_101_0_6685contig-6313_101_0_6686contig-2435_107_0_6687contig-1167_101_0_6688contig-3171_232_0_6689contig-4521_104_0_6690contig-4120_109_0_6691contig-4917_101_0_6693contig-264_137_0_6694contig-809_101_0_6695contig-1259_101_0_6696contig-801_120_0_6697contig-4740_101_0_6698contig-1586_101_0_6699contig-3698_101_0_6700contig-930_860_0_6701contig-3554_107_0_6702contig-3859_101_0_6703contig-2362_101_0_6704contig-1864_4680_0_6705contig-3343_808_0_6706contig-5764_101_0_6707contig-6749_101_0_6708contig-4869_104_0_6709contig-1706_104_0_6710contig-2990_101_0_6711contig-685_101_0_6712contig-4161_2477_0_6713contig-4615_4392_0_6714contig-6064_157_0_6715contig-5685_102_0_6716contig-3797_101_0_6717contig-5351_156_0_6718contig-4408_120_0_6719contig-4982_102_0_6720contig-4743_101_0_6721contig-1784_101_0_6722contig-2537_101_0_6723contig-1957_101_0_6724contig-2085_101_0_6725contig-1029_112_0_6726contig-1718_102_0_6727contig-145_101_0_6728contig-3792_101_0_6729contig-6250_101_0_6730contig-3909_101_0_6731contig-5875_101_0_6732contig-898_101_0_6733contig-4876_136_0_6734contig-5650_709_0_6735contig-3066_101_0_6736contig-3437_260_0_6737contig-1049_101_0_6738contig-2947_102_0_6739contig-1124_101_0_6740contig-2989_101_0_6741contig-929_153_0_6742contig-2617_562_0_6743contig-3241_101_0_6744contig-3357_101_0_6745contig-1848_103_0_6746contig-6384_101_0_6747contig-2842_101_0_6748contig-4557_125_0_6749contig-1934_101_0_6750contig-6372_101_0_6751contig-347_101_0_6752contig-1216_108_0_6754contig-678_101_0_6755contig-2517_2619_0_6756contig-2807_101_0_6757contig-4232_101_0_6758contig-6737_101_0_6759contig-2247_103_0_6760contig-4306_101_0_6761contig-1409_114_0_6762contig-1234_102_0_6763contig-923_126_0_6764contig-6450_101_0_6765contig-2050_4130_0_6766contig-6155_101_0_6767contig-3181_101_0_6768contig-1902_103_0_6769contig-4783_106_0_6770contig-1110_101_0_6771contig-2150_101_0_6772contig-2527_101_0_6773contig-2841_101_0_6774contig-3271_102_0_6775contig-5692_360_0_6776contig-3489_1098_0_6777contig-2023_102_0_6778contig-621_101_0_6779contig-5490_103_0_6780contig-350_101_0_6781contig-4277_109_0_6782contig-5132_101_0_6783contig-3054_2023_0_6784contig-533_101_0_6785contig-2898_103_0_6786contig-6354_101_0_6787contig-2009_1178_0_6788contig-1791_284_0_6790contig-6723_101_0_6791contig-840_201_0_6792contig-1607_1035_0_6793contig-3530_101_0_6794contig-6630_257_0_6795contig-549_101_0_6796contig-4460_101_0_6797contig-2987_101_0_6798contig-4074_102_0_6799contig-517_101_0_6800contig-5379_101_0_6801contig-2843_102_0_6802contig-4318_101_0_6803contig-3640_101_0_6804contig-4058_108_0_6805contig-6077_140_0_6806contig-3800_133_0_6807contig-596_101_0_6808contig-2013_137_0_6809contig-2596_1292_0_6810contig-5146_101_0_6811contig-4202_278_0_6812contig-5886_3274_0_6813contig-547_112_0_6814contig-2293_2489_0_6815contig-6006_101_0_6816contig-2864_101_0_6817contig-4804_101_0_6818contig-1740_3773_0_6819contig-4918_101_0_6820contig-1735_4342_0_6821contig-1120_104_0_6822contig-3505_1048_0_6823contig-72_101_0_6824contig-3473_101_0_6825contig-1497_102_0_6826contig-4407_117_0_6827contig-816_102_0_6828contig-897_113_0_6829contig-6301_132_0_6830contig-5862_101_0_6831contig-3995_157_0_6832contig-2223_101_0_6833contig-1154_4380_0_6834contig-4490_1552_0_6835contig-765_111_0_6836contig-2145_101_0_6837contig-4583_103_0_6838contig-5614_101_0_6840contig-4344_10499_0_6841contig-3036_200_0_6842contig-3169_3265_0_6843contig-4550_104_0_6844contig-5985_101_0_6845contig-308_102_0_6846contig-2462_104_0_6847contig-3881_102_0_6848contig-2215_101_0_6849contig-797_101_0_6850contig-2773_102_0_6851contig-6399_102_0_6852contig-23_137_0_6853contig-3534_5405_0_6854
