# Supplementary material for: HiMMe: using genetic patterns as a proxy for genome assembly reliability assessment
Source: BMC Genomics. 2017 Sep 5;18:694. doi: 10.1186/s12864-017-3965-2 (PMC5584555; doi:10.1186/s12864-017-3965-2)
Supplement: Supplementary file 3 — ’Supplementary_file3.zip’, Title: ’Data from GAGE’. Description: contains all real data as well as the pertinent results. (ZIP 18,698 kb) [file 12864_2017_3965_MOESM3_ESM.zip › Real data/QUAST/lineage/SGA/full_output/contigs_reports/nucmer_output/genome-ctg-filtered.rplot]

#-- reverse hits sorted by %sim
0 0 0
0 0 0


745219 11098 95.1612903225807
745342 10977 95.1612903225807


843213 11098 95.1612903225807
843336 10977 95.1612903225807


961126 11098 95.1612903225807
961249 10977 95.1612903225807


748677 10934 95.4838709677419
748831 10783 95.4838709677419


2544280 2404225 96.039603960396
2544180 2404325 96.039603960396


2539846 2404225 96.039603960396
2539746 2404325 96.039603960396


2528480 2121179 96.078431372549
2528379 2121279 96.078431372549


2528483 329610 96.078431372549
2528382 329710 96.078431372549


2528477 48677 96.1165048543689
2528375 48778 96.1165048543689


745213 11270 96.1538461538462
745342 11143 96.1538461538462


843207 11270 96.1538461538462
843336 11143 96.1538461538462


961120 11270 96.1538461538462
961249 11143 96.1538461538462


2551904 1211073 96.1832061068702
2551774 1211202 96.1832061068702


2528491 1837572 96.1904761904762
2528387 1837675 96.1904761904762


2528498 1998077 96.2264150943396
2528393 1998181 96.2264150943396


2531756 412012 96.3503649635037
2531620 412148 96.3503649635037


2532047 2679408 96.4285714285714
2531908 2679547 96.4285714285714


2301384 3229 96.483590087073
2304367 249 96.483590087073


2306582 3229 96.5170797052914
2309565 249 96.5170797052914


2350267 3229 96.5170797052914
2353250 249 96.5170797052914


2532386 16820 96.551724137931
2532271 16935 96.551724137931


2528470 172583 96.9072164948454
2528374 172678 96.9072164948454


2544566 1211073 96.9465648854962
2544436 1211202 96.9465648854962


2540132 1211073 96.9465648854962
2540002 1211202 96.9465648854962


2544303 302536 96.9543147208122
2544107 302732 96.9543147208122


2539869 302536 96.9543147208122
2539673 302732 96.9543147208122


1706390 302732 96.9543147208122
1706586 302536 96.9543147208122


2528481 628114 97
2528382 628212 97


2532048 708157 97.029702970297
2531948 708257 97.029702970297


2531731 3099417 97.029702970297
2531631 3099517 97.029702970297


2531941 21473 97.029702970297
2531841 21573 97.029702970297


1706463 2404325 97.029702970297
1706563 2404225 97.029702970297


2532270 231951 97.029702970297
2532170 232051 97.029702970297


2551568 3201758 97.029702970297
2551468 3201858 97.029702970297


2544279 2037094 97.029702970297
2544179 2037194 97.029702970297


2539845 2037094 97.029702970297
2539745 2037194 97.029702970297


1706490 1991978 97.0588235294118
1706659 1991809 97.0588235294118


2528482 802474 97.0588235294118
2528381 802574 97.0588235294118


2532056 17289 97.0873786407767
2531954 17391 97.0873786407767


2528481 3345150 97.0873786407767
2528379 3345251 97.0873786407767


2532047 20280 97.1223021582734
2531909 20418 97.1223021582734


2532053 20175 97.1698113207547
2531948 20280 97.1698113207547


2533752 1479316 97.1698113207547
2533647 1479421 97.1698113207547


2531762 10541 97.196261682243
2531656 10647 97.196261682243


2544213 2456000 97.2477064220184
2544105 2456108 97.2477064220184


2539779 2456000 97.2477064220184
2539671 2456108 97.2477064220184


2532279 4184 97.2727272727273
2532170 4293 97.2727272727273


2551489 1956184 97.3214285714286
2551378 1956295 97.3214285714286


2544151 1956184 97.3214285714286
2544040 1956295 97.3214285714286


2539717 1956184 97.3214285714286
2539606 1956295 97.3214285714286


1706323 1956295 97.3214285714286
1706434 1956184 97.3214285714286


1004136 10934 97.3684210526316
1004287 10783 97.3684210526316


2551488 140750 97.4137931034483
2551373 140865 97.4137931034483


2544150 140750 97.4137931034483
2544035 140865 97.4137931034483


2539716 140750 97.4137931034483
2539601 140865 97.4137931034483


1706318 140865 97.4137931034483
1706433 140750 97.4137931034483


2532269 485757 97.4358974358974
2532153 485873 97.4358974358974


2532200 2927084 97.4358974358974
2532084 2927200 97.4358974358974


2532241 2428352 97.4522292993631
2532085 2428508 97.4522292993631


2544232 2727753 97.4576271186441
2544115 2727870 97.4576271186441


2539798 2727753 97.4576271186441
2539681 2727870 97.4576271186441


1706398 2727870 97.4576271186441
1706515 2727753 97.4576271186441


2551641 302536 97.4619289340102
2551445 302732 97.4619289340102


841674 12894 97.539975399754
843299 11273 97.539975399754


2532231 2052028 97.6
2532107 2052152 97.6


2544376 1991809 97.6047904191617
2544210 1991975 97.6047904191617


2539942 1991809 97.6047904191617
2539776 1991975 97.6047904191617


2551714 1991809 97.6470588235294
2551545 1991978 97.6470588235294


2530083 1991809 97.6470588235294
2529914 1991978 97.6470588235294


2527244 1991809 97.6470588235294
2527075 1991978 97.6470588235294


743680 12894 97.6629766297663
745305 11273 97.6629766297663


959587 12894 97.6629766297663
961212 11273 97.6629766297663


2530273 1211073 97.7099236641221
2530143 1211202 97.7099236641221


2527434 1211073 97.7099236641221
2527304 1211202 97.7099236641221


1680733 1211202 97.7099236641221
1680863 1211073 97.7099236641221


2531944 1278577 97.7611940298508
2531811 1278710 97.7611940298508


2531813 22408 97.8260869565217
2531676 22545 97.8260869565217


2532345 1063794 97.9310344827586
2532201 1063938 97.9310344827586


2530010 302536 97.9695431472081
2529814 302732 97.9695431472081


2527171 302536 97.9695431472081
2526975 302732 97.9695431472081


1680404 302732 97.9695431472081
1680600 302536 97.9695431472081


2551425 171143 97.979797979798
2551327 171241 97.979797979798


1680286 171241 97.979797979798
1680384 171143 97.979797979798


1706420 829110 98
1706519 829011 98


2533728 2742898 98.019801980198
2533628 2742998 98.019801980198


2532367 843115 98.019801980198
2532267 843215 98.019801980198


2530334 3228804 98.019801980198
2530234 3228904 98.019801980198


2527495 3228804 98.019801980198
2527395 3228904 98.019801980198


1680824 3228904 98.019801980198
1680924 3228804 98.019801980198


1706810 3228904 98.019801980198
1706910 3228804 98.019801980198


2542038 1247657 98.019801980198
2541938 1247757 98.019801980198


2551618 2404225 98.019801980198
2551518 2404325 98.019801980198


2529987 2404225 98.019801980198
2529887 2404325 98.019801980198


2527148 2404225 98.019801980198
2527048 2404325 98.019801980198


1680477 2404325 98.019801980198
1680577 2404225 98.019801980198


1680923 1736016 98.019801980198
1681023 1735916 98.019801980198


1680650 3337386 98.019801980198
1680750 3337286 98.019801980198


2529937 3201758 98.019801980198
2529837 3201858 98.019801980198


2527098 3201758 98.019801980198
2526998 3201858 98.019801980198


1680427 3201858 98.019801980198
1680527 3201758 98.019801980198


2551598 1801680 98.019801980198
2551498 1801780 98.019801980198


2529967 1801680 98.019801980198
2529867 1801780 98.019801980198


2527128 1801680 98.019801980198
2527028 1801780 98.019801980198


1680457 1801780 98.019801980198
1680557 1801680 98.019801980198


1706462 2037194 98.019801980198
1706562 2037094 98.019801980198


2551803 1221381 98.019801980198
2551703 1221481 98.019801980198


1680662 1221481 98.019801980198
1680762 1221381 98.019801980198


2532364 3081062 98.0392156862745
2532263 3081163 98.0392156862745


2551574 829011 98.0582524271845
2551472 829113 98.0582524271845


2533748 3340223 98.0582524271845
2533646 3340325 98.0582524271845


2542065 3174677 98.0582524271845
2541963 3174779 98.0582524271845


2551489 1991555 98.0645161290323
2551335 1991709 98.0645161290323


2532284 21161 98.0769230769231
2532181 21264 98.0769230769231


1706420 192135 98.0769230769231
1706523 192032 98.0769230769231


2542061 3085637 98.0769230769231
2541958 3085740 98.0769230769231


2532052 10199 98.0769230769231
2531949 10302 98.0769230769231


1680599 1719011 98.0891719745223
1680755 1718855 98.0891719745223


2542052 616278 98.0952380952381
2541948 616382 98.0952380952381


2542038 1998077 98.0952380952381
2541934 1998181 98.0952380952381


2551730 2692651 98.1132075471698
2551625 2692756 98.1132075471698


2544392 2692651 98.1132075471698
2544287 2692756 98.1132075471698


2539958 2692651 98.1132075471698
2539853 2692756 98.1132075471698


2530099 2692651 98.1132075471698
2529994 2692756 98.1132075471698


2527260 2692651 98.1132075471698
2527155 2692756 98.1132075471698


1706570 2692756 98.1132075471698
1706675 2692651 98.1132075471698


1680917 2158898 98.1132075471698
1681022 2158793 98.1132075471698


2531952 4520 98.1132075471698
2531847 4625 98.1132075471698


1706388 2456108 98.1132075471698
1706493 2456003 98.1132075471698


2532351 3082378 98.1132075471698
2532246 3082483 98.1132075471698


2533761 21812 98.1308411214953
2533655 21918 98.1308411214953


2533734 199854 98.1308411214953
2533628 199960 98.1308411214953


2531960 2696245 98.1481481481482
2531853 2696352 98.1481481481482


2529784 3170833 98.1481481481482
2529677 3170940 98.1481481481482


2526945 3170833 98.1481481481482
2526838 3170940 98.1481481481482


2532062 21265 98.1651376146789
2531954 21373 98.1651376146789


2551551 2456000 98.1651376146789
2551443 2456108 98.1651376146789


2529858 1956184 98.2142857142857
2529747 1956295 98.2142857142857


2527019 1956184 98.2142857142857
2526908 1956295 98.2142857142857


1680337 1956295 98.2142857142857
1680448 1956184 98.2142857142857


2542054 754315 98.2300884955752
2541942 754427 98.2300884955752


2531761 549726 98.2758620689655
2531646 549841 98.2758620689655


2531766 1143349 98.2758620689655
2531651 1143464 98.2758620689655


2529857 140750 98.2758620689655
2529742 140865 98.2758620689655


2527018 140750 98.2758620689655
2526903 140865 98.2758620689655


1680332 140865 98.2758620689655
1680447 140750 98.2758620689655


2544053 3080346 98.2905982905983
2543938 3080462 98.2905982905983


2539619 3080346 98.2905982905983
2539504 3080462 98.2905982905983


2551616 916130 98.2905982905983
2551500 916246 98.2905982905983


2529985 916130 98.2905982905983
2529869 916246 98.2905982905983


2527146 916130 98.2905982905983
2527030 916246 98.2905982905983


1680459 916246 98.2905982905983
1680575 916130 98.2905982905983


2551570 2727753 98.3050847457627
2551453 2727870 98.3050847457627


2542056 3199392 98.3050847457627
2541939 3199509 98.3050847457627


1680896 1483162 98.3471074380165
1681016 1483042 98.3471074380165


2532088 22845 98.4126984126984
2531963 22970 98.4126984126984


1680512 1604325 98.4375
1680639 1604198 98.4375


1706719 1211202 98.4732824427481
1706849 1211073 98.4732824427481


2531942 22274 98.5185185185185
2531808 22408 98.5185185185185


2544298 66008 98.5611510791367
2544160 66146 98.5611510791367


2539864 66008 98.5611510791367
2539726 66146 98.5611510791367


1680294 1991709 98.7096774193548
1680448 1991555 98.7096774193548


2551796 1718855 98.7261146496815
2551640 1719011 98.7261146496815


2533696 715381 98.7341772151899
2533618 715459 98.7341772151899


2542075 1010120 98.9247311827957
2541983 1010212 98.9247311827957


2528535 1010120 98.9247311827957
2528443 1010212 98.9247311827957


2528498 1247657 98.936170212766
2528405 1247750 98.936170212766


1680925 251923 98.9795918367347
1681022 251826 98.9795918367347


2532285 21064 98.9795918367347
2532188 21161 98.9795918367347


2533730 796601 98.989898989899
2533632 796699 98.989898989899


2529794 171143 98.989898989899
2529696 171241 98.989898989899


2526955 171143 98.989898989899
2526857 171241 98.989898989899


2533716 278972 98.989898989899
2533618 279070 98.989898989899


2542075 1029372 99
2541976 1029471 99


2528535 1029372 99
2528436 1029471 99


2544725 1735917 99
2544626 1736016 99


2540291 1735917 99
2540192 1736016 99


2530432 1735917 99
2530333 1736016 99


2551431 3331294 99.009900990099
2551331 3331394 99.009900990099


1680290 3331394 99.009900990099
1680390 3331294 99.009900990099


2533738 1973163 99.009900990099
2533638 1973263 99.009900990099


2551578 192032 99.009900990099
2551478 192132 99.009900990099


2532284 16935 99.009900990099
2532184 17035 99.009900990099


2552064 1735916 99.009900990099
2551964 1736016 99.009900990099


2527594 1735916 99.009900990099
2527494 1736016 99.009900990099


1706909 1736016 99.009900990099
1707009 1735916 99.009900990099


2544453 3337286 99.009900990099
2544353 3337386 99.009900990099


2540019 3337286 99.009900990099
2539919 3337386 99.009900990099


2530160 3337286 99.009900990099
2530060 3337386 99.009900990099


2527321 3337286 99.009900990099
2527221 3337386 99.009900990099


1706636 3337386 99.009900990099
1706736 3337286 99.009900990099


2551617 2037094 99.009900990099
2551517 2037194 99.009900990099


2529986 2037094 99.009900990099
2529886 2037194 99.009900990099


2527147 2037094 99.009900990099
2527047 2037194 99.009900990099


1680476 2037194 99.009900990099
1680576 2037094 99.009900990099


2544465 1221381 99.009900990099
2544365 1221481 99.009900990099


2540031 1221381 99.009900990099
2539931 1221481 99.009900990099


2530172 1221381 99.009900990099
2530072 1221481 99.009900990099


2527333 1221381 99.009900990099
2527233 1221481 99.009900990099


1706648 1221481 99.009900990099
1706748 1221381 99.009900990099


2533725 3358385 99.0196078431373
2533624 3358486 99.0196078431373


2551458 2923727 99.0196078431373
2551357 2923828 99.0196078431373


2544120 2923727 99.0196078431373
2544019 2923828 99.0196078431373


2539686 2923727 99.0196078431373
2539585 2923828 99.0196078431373


1680316 2923828 99.0196078431373
1680417 2923727 99.0196078431373


1706302 2923828 99.0196078431373
1706403 2923727 99.0196078431373


2544532 2917185 99.0196078431373
2544431 2917286 99.0196078431373


2540098 2917185 99.0196078431373
2539997 2917286 99.0196078431373


2530239 2917185 99.0196078431373
2530138 2917286 99.0196078431373


2527400 2917185 99.0196078431373
2527299 2917286 99.0196078431373


1680728 2917286 99.0196078431373
1680829 2917185 99.0196078431373


2529943 829011 99.0291262135922
2529841 829113 99.0291262135922


2527104 829011 99.0291262135922
2527002 829113 99.0291262135922


1680431 829113 99.0291262135922
1680533 829011 99.0291262135922


2532206 17035 99.0291262135922
2532104 17137 99.0291262135922


2528525 3174677 99.0291262135922
2528423 3174779 99.0291262135922


2533720 2833688 99.0291262135922
2533618 2833790 99.0291262135922


2544731 251821 99.0384615384615
2544628 251923 99.0384615384615


2529947 192032 99.0384615384615
2529844 192135 99.0384615384615


2527108 192032 99.0384615384615
2527005 192135 99.0384615384615


1680434 192135 99.0384615384615
1680537 192032 99.0384615384615


2528521 3085637 99.0384615384615
2528418 3085740 99.0384615384615


2531741 22970 99.0384615384615
2531638 23073 99.0384615384615


2528512 616278 99.0476190476191
2528408 616382 99.0476190476191


2533731 2381066 99.0476190476191
2533627 2381170 99.0476190476191


1680917 1657504 99.0566037735849
1681022 1657399 99.0566037735849


2542061 1600762 99.0566037735849
2541956 1600867 99.0566037735849


2552063 2158793 99.0566037735849
2551958 2158898 99.0566037735849


2544725 2158793 99.0566037735849
2544620 2158898 99.0566037735849


2540291 2158793 99.0566037735849
2540186 2158898 99.0566037735849


2530432 2158793 99.0566037735849
2530327 2158898 99.0566037735849


2527593 2158793 99.0566037735849
2527488 2158898 99.0566037735849


1706903 2158898 99.0566037735849
1707008 2158793 99.0566037735849


2531838 20418 99.0654205607477
2531732 20524 99.0654205607477


2552010 1184739 99.0654205607477
2551904 1184845 99.0654205607477


2544672 1184739 99.0654205607477
2544566 1184845 99.0654205607477


2540238 1184739 99.0654205607477
2540132 1184845 99.0654205607477


2530379 1184739 99.0654205607477
2530273 1184845 99.0654205607477


2527540 1184739 99.0654205607477
2527434 1184845 99.0654205607477


1680863 1184845 99.0654205607477
1680969 1184739 99.0654205607477


1706849 1184845 99.0654205607477
1706955 1184739 99.0654205607477


2531750 4779 99.0740740740741
2531643 4886 99.0740740740741


1680540 2989566 99.0825688073395
1680648 2989458 99.0825688073395


2544314 681821 99.0825688073395
2544206 681929 99.0825688073395


2539880 681821 99.0825688073395
2539772 681929 99.0825688073395


1706489 681929 99.0825688073395
1706597 681821 99.0825688073395


2529920 2456000 99.0825688073395
2529812 2456108 99.0825688073395


2527081 2456000 99.0825688073395
2526973 2456108 99.0825688073395


1680402 2456108 99.0825688073395
1680510 2456000 99.0825688073395


2528514 754315 99.0909090909091
2528405 754424 99.0909090909091


1680818 20839 99.0990990990991
1680928 20729 99.0990990990991


1706804 20839 99.0990990990991
1706914 20729 99.0990990990991


2530338 20729 99.0990990990991
2530228 20839 99.0990990990991


2527499 20729 99.0990990990991
2527389 20839 99.0990990990991


2532345 1918549 99.1071428571429
2532234 1918660 99.1071428571429


2528516 3199392 99.1071428571429
2528405 3199503 99.1071428571429


2544083 140137 99.1150442477876
2543971 140249 99.1150442477876


2539649 140137 99.1150442477876
2539537 140249 99.1150442477876


2532385 779475 99.1150442477876
2532273 779587 99.1150442477876


2544202 1367477 99.1228070175439
2544089 1367590 99.1228070175439


2539768 1367477 99.1228070175439
2539655 1367590 99.1228070175439


1706372 1367590 99.1228070175439
1706485 1367477 99.1228070175439


2542054 795585 99.1379310344828
2541939 795700 99.1379310344828


2526921 3080346 99.1452991452991
2526805 3080462 99.1452991452991


2551391 3080346 99.1452991452991
2551275 3080462 99.1452991452991


1680234 3080462 99.1452991452991
1680350 3080346 99.1452991452991


1706220 3080462 99.1452991452991
1706336 3080346 99.1452991452991


2529939 2727753 99.1525423728814
2529822 2727870 99.1525423728814


2527100 2727753 99.1525423728814
2526983 2727870 99.1525423728814


1680412 2727870 99.1525423728814
1680529 2727753 99.1525423728814


2532201 20058 99.1525423728814
2532084 20175 99.1525423728814


2552057 1483042 99.1735537190083
2551937 1483162 99.1735537190083


2544719 1483042 99.1735537190083
2544599 1483162 99.1735537190083


2540285 1483042 99.1735537190083
2540165 1483162 99.1735537190083


2530426 1483042 99.1735537190083
2530306 1483162 99.1735537190083


2527587 1483042 99.1735537190083
2527467 1483162 99.1735537190083


1706882 1483162 99.1735537190083
1707002 1483042 99.1735537190083


2551525 2452069 99.2
2551401 2452193 99.2


1706346 2452193 99.2
1706470 2452069 99.2


2532125 22022 99.2
2532001 22146 99.2


2531871 10415 99.2125984251969
2531745 10541 99.2125984251969


2551680 1604198 99.21875
2551553 1604325 99.21875


2544342 1604198 99.21875
2544215 1604325 99.21875


2539908 1604198 99.21875
2539781 1604325 99.21875


2530049 1604198 99.21875
2529922 1604325 99.21875


2527210 1604198 99.21875
2527083 1604325 99.21875


1706498 1604325 99.21875
1706625 1604198 99.21875


2532235 4293 99.21875
2532108 4420 99.21875


2531807 1576962 99.236641221374
2531677 1577092 99.236641221374


2531904 17506 99.236641221374
2531774 17636 99.236641221374


2531805 2320263 99.2753623188406
2531668 2320400 99.2753623188406


1706443 66146 99.2805755395683
1706581 66008 99.2805755395683


2529858 1991555 99.3548387096774
2529704 1991709 99.3548387096774


2527019 1991555 99.3548387096774
2526865 1991709 99.3548387096774


2544458 1718855 99.3630573248408
2544302 1719011 99.3630573248408


2540024 1718855 99.3630573248408
2539868 1719011 99.3630573248408


2530165 1718855 99.3630573248408
2530009 1719011 99.3630573248408


2527326 1718855 99.3630573248408
2527170 1719011 99.3630573248408


1706585 1719011 99.3630573248408
1706741 1718855 99.3630573248408


2533710 17954 100
2533618 18046 100


2542075 1664549 100
2541998 1664626 100


2528535 1664549 100
2528458 1664626 100


2542075 2764468 100
2541994 2764549 100


2528535 2764468 100
2528454 2764549 100


2533705 1766882 100
2533618 1766969 100


2542075 2176283 100
2541979 2176379 100


2528535 2176283 100
2528439 2176379 100


2529790 140137 100
2529678 140249 100


2526951 140137 100
2526839 140249 100


2533699 3012320 100
2533618 3012401 100


2533684 677626 100
2533618 677692 100


2551689 2989458 100
2551581 2989566 100


2544351 2989458 100
2544243 2989566 100


2539917 2989458 100
2539809 2989566 100


2530058 2989458 100
2529950 2989566 100


2527219 2989458 100
2527111 2989566 100


1706526 2989566 100
1706634 2989458 100


2542076 3146816 100
2541979 3146913 100


2528536 3146816 100
2528439 3146913 100


2533697 1657849 100
2533615 1657931 100


2552063 1657399 100
2551958 1657504 100


2544725 1657399 100
2544620 1657504 100


2540291 1657399 100
2540186 1657504 100


2530432 1657399 100
2530327 1657504 100


2527593 1657399 100
2527488 1657504 100


1706903 1657504 100
1707008 1657399 100


2533705 1521884 100
2533618 1521971 100


2528521 1600762 100
2528416 1600867 100


2529800 3331294 100
2529700 3331394 100


2526961 3331294 100
2526861 3331394 100


2552063 251826 100
2551966 251923 100


2540291 251826 100
2540194 251923 100


2530433 251825 100
2530335 251923 100


2527593 251826 100
2527496 251923 100


1706911 251923 100
1707008 251826 100


2551652 681821 100
2551544 681929 100


2530021 681821 100
2529913 681929 100


2527182 681821 100
2527074 681929 100


1680503 681929 100
1680611 681821 100


2533688 523300 100
2533618 523370 100


25017 10854 100
25088 10783 100


2529894 2452069 100
2529770 2452193 100


2527055 2452069 100
2526931 2452193 100


2544186 2452070 100
2544063 2452193 100


2539752 2452070 100
2539629 2452193 100


1680360 2452193 100
1680484 2452069 100


2531787 3155021 100
2531669 3155139 100


2529909 1367477 100
2529796 1367590 100


2527070 1367477 100
2526957 1367590 100


1680386 1367590 100
1680499 1367477 100


2528535 20962 100
2528436 21061 100


2542075 20962 100
2541976 21061 100


2529827 2923727 100
2529726 2923828 100


2526988 2923727 100
2526887 2923828 100


2552027 1339744 100
2551918 1339853 100


2544689 1339744 100
2544580 1339853 100


2540255 1339744 100
2540146 1339853 100


2530396 1339744 100
2530287 1339853 100


2527557 1339744 100
2527448 1339853 100


1680877 1339853 100
1680986 1339744 100


1706863 1339853 100
1706972 1339744 100


2531898 4625 100
2531744 4779 100


2542075 1228646 100
2541973 1228748 100


2528535 1228646 100
2528430 1228751 100


2542075 1710842 100
2542009 1710908 100


2528535 1710842 100
2528469 1710908 100


2552036 2713678 100
2551936 2713778 100


2544698 2713678 100
2544598 2713778 100


2540264 2713678 100
2540164 2713778 100


2530405 2713678 100
2530305 2713778 100


2527566 2713678 100
2527466 2713778 100


1680895 2713778 100
1680995 2713678 100


1706881 2713778 100
1706981 2713678 100


2551636 66008 100
2551498 66146 100


2530005 66008 100
2529867 66146 100


2527166 66008 100
2527028 66146 100


1680457 66146 100
1680595 66008 100


2531842 17636 100
2531727 17751 100


2533698 2224274 100
2533618 2224354 100


2552051 1147250 100
2551951 1147350 100


2544713 1147250 100
2544613 1147350 100


2540279 1147250 100
2540179 1147350 100


2530420 1147250 100
2530320 1147350 100


2527581 1147250 100
2527481 1147350 100


1680910 1147350 100
1681010 1147250 100


1706896 1147350 100
1706996 1147250 100


2528514 795585 100
2528405 795694 100


2533704 2661878 100
2533618 2661964 100


2533701 3218541 100
2533618 3218624 100


25017 626244 100
25088 626173 100


2542076 20884 100
2542001 20959 100


2528536 20884 100
2528461 20959 100


2533682 2469068 100
2533618 2469132 100


2542075 1010228 100
2541991 1010312 100


2528535 1010228 100
2528451 1010312 100


2533701 1918348 100
2533618 1918431 100


2529760 3080346 100
2529644 3080462 100


2533713 21918 100
2533618 22013 100
