# Supplementary material for: HiMMe: using genetic patterns as a proxy for genome assembly reliability assessment
Source: BMC Genomics. 2017 Sep 5;18:694. doi: 10.1186/s12864-017-3965-2 (PMC5584555; doi:10.1186/s12864-017-3965-2)
Supplement: Supplementary file 3 — ’Supplementary_file3.zip’, Title: ’Data from GAGE’. Description: contains all real data as well as the pertinent results. (ZIP 18,698 kb) [file 12864_2017_3965_MOESM3_ESM.zip › Real data/QUAST/lineage/SGA/full_output/contigs_reports/nucmer_output/genome-ctg-filtered.gp]

set terminal canvas jsdir ""
set output "/var/www/quast/data/results/jabante1_at_jhu.edu/18_Jun_2017_14_06_54_478736/full_output/contigs_reports/nucmer_output/genome-ctg-filtered.html"
set xtics rotate ( \
 "0" 0, \
 "300000" 300000, \
 "600000" 600000, \
 "900000" 900000, \
 "1200000" 1200000, \
 "1500000" 1500000, \
 "1800000" 1800000, \
 "2100000" 2100000, \
 "2400000" 2400000, \
 "" 2577899 \
)
set ytics ( \
 "0" 0, \
 "400000" 400000, \
 "800000" 800000, \
 "1200000" 1200000, \
 "1600000" 1600000, \
 "2000000" 2000000, \
 "2400000" 2400000, \
 "2800000" 2800000, \
 "3200000" 3200000, \
 "" 3448095 \
)
set size 1,1
set grid
set key outside bottom right
set border 0
set tics scale 0
set xlabel "Reference" noenhanced
set ylabel "Assembly" noenhanced
set format "%.0f"
set xrange [1:2577899]
set yrange [1:3448095]
set linestyle 1  lt 1 lc rgb "red" lw 3 pt 7 ps 0.5
set linestyle 2  lt 3 lc rgb "blue" lw 3 pt 7 ps 0.5
set linestyle 3  lt 2 lc rgb "yellow" lw 3 pt 7 ps 0.5
plot \
 "/var/www/quast/data/results/jabante1_at_jhu.edu/18_Jun_2017_14_06_54_478736/full_output/contigs_reports/nucmer_output/genome-ctg-filtered.fplot" title "FWD" w lp ls 1, \
 "/var/www/quast/data/results/jabante1_at_jhu.edu/18_Jun_2017_14_06_54_478736/full_output/contigs_reports/nucmer_output/genome-ctg-filtered.rplot" title "REV" w lp ls 2
