# Supplementary material for: HiMMe: using genetic patterns as a proxy for genome assembly reliability assessment
Source: BMC Genomics. 2017 Sep 5;18:694. doi: 10.1186/s12864-017-3965-2 (PMC5584555; doi:10.1186/s12864-017-3965-2)
Supplement: Supplementary file 3 — ’Supplementary_file3.zip’, Title: ’Data from GAGE’. Description: contains all real data as well as the pertinent results. (ZIP 18,698 kb) [file 12864_2017_3965_MOESM3_ESM.zip › Real data/QUAST/lineage/SGA/full_output/contigs_reports/nucmer_output/genome-ctg-filtered.fplot]

#-- forward hits sorted by %sim
0 0 0
0 0 0


2304577 10977 95.1612903225807
2304700 11098 95.1612903225807


2309855 10977 95.1612903225807
2309978 11098 95.1612903225807


2353460 10977 95.1612903225807
2353583 11098 95.1612903225807


2516180 13798 95.3846153846154
2516374 13991 95.3846153846154


2528479 3191453 96.039603960396
2528379 3191354 96.039603960396


2528485 2329514 96.1165048543689
2528383 2329413 96.1165048543689


2304577 11143 96.1538461538462
2304706 11270 96.1538461538462


2309855 11143 96.1538461538462
2309984 11270 96.1538461538462


2353460 11143 96.1538461538462
2353589 11270 96.1538461538462


2532053 2692756 96.2264150943396
2531948 2692651 96.2264150943396


2532133 1991978 96.4705882352941
2531964 1991809 96.4705882352941


965997 3915 96.4705882352941
966081 3999 96.4705882352941


961642 249 96.483590087073
964625 3229 96.483590087073


1003689 3913 96.5116279069768
1003774 3998 96.5116279069768


745553 249 96.5170797052914
748536 3229 96.5170797052914


843546 249 96.5170797052914
846529 3229 96.5170797052914


1680660 10302 96.5217391304348
1680774 10415 96.5217391304348


2551815 10415 96.5217391304348
2551701 10302 96.5217391304348


2528508 1594176 96.6101694915254
2528391 1594060 96.6101694915254


2544329 17289 96.7320261437908
2544177 17137 96.7320261437908


2539895 17289 96.7320261437908
2539743 17137 96.7320261437908


1706392 2052028 96.8
1706516 2052152 96.8


966260 3412 96.8553459119497
966418 3567 96.8553459119497


2528472 945036 96.969696969697
2528374 944939 96.969696969697


1706422 303013 97.029702970297
1706522 303113 97.029702970297


2533755 1247757 97.029702970297
2533655 1247657 97.029702970297


2532210 3201858 97.029702970297
2532110 3201758 97.029702970297


2528483 1577992 97.0588235294118
2528382 1577892 97.0588235294118


2551824 1499956 97.0588235294118
2551723 1499856 97.0588235294118


1680881 412012 97.0802919708029
1681017 412148 97.0802919708029


2528485 980557 97.0873786407767
2528383 980456 97.0873786407767


2528476 17954 97.0873786407767
2528374 17853 97.0873786407767


2528479 2049308 97.0873786407767
2528377 2049207 97.0873786407767


2539597 10086 97.1153846153846
2539495 9983 97.1153846153846


2544733 742898 97.1153846153846
2544630 742795 97.1153846153846


2540298 742898 97.1153846153846
2540196 742795 97.1153846153846


2533759 1998181 97.1428571428571
2533655 1998077 97.1428571428571


2552070 22649 97.1428571428571
2551966 22545 97.1428571428571


2540298 22649 97.1428571428571
2540194 22545 97.1428571428571


2528491 923852 97.1698113207547
2528386 923748 97.1698113207547


2528498 21918 97.2222222222222
2528391 21812 97.2222222222222


2532370 3170940 97.2222222222222
2532263 3170833 97.2222222222222


1680514 10086 97.3684210526316
1680627 10199 97.3684210526316


1680474 17137 97.3856209150327
1680626 17289 97.3856209150327


1706460 17137 97.3856209150327
1706612 17289 97.3856209150327


1706646 10302 97.3913043478261
1706760 10415 97.3913043478261


2544477 10415 97.3913043478261
2544363 10302 97.3913043478261


2540043 10415 97.3913043478261
2539929 10302 97.3913043478261


2530184 10415 97.3913043478261
2530070 10302 97.3913043478261


2527345 10415 97.3913043478261
2527231 10302 97.3913043478261


2529776 16935 97.4137931034483
2529661 16820 97.4137931034483


1706423 2927084 97.4358974358974
1706539 2927200 97.4358974358974


2532178 916246 97.4358974358974
2532062 916130 97.4358974358974


2551593 2428508 97.4522292993631
2551437 2428352 97.4522292993631


2533754 3199509 97.4576271186441
2533637 3199392 97.4576271186441


25017 13 97.4683544303797
25095 91 97.4683544303797


2531741 1483162 97.5206611570248
2531621 1483042 97.5206611570248


2544314 22845 97.5609756097561
2544151 22682 97.5609756097561


2539880 22845 97.5609756097561
2539717 22682 97.5609756097561


2551571 2052152 97.6
2551447 2052028 97.6


2304614 11273 97.6014760147602
2306239 12894 97.6014760147602


2309892 11273 97.6014760147602
2311517 12894 97.6014760147602


2551904 17636 97.7099236641221
2551774 17506 97.7099236641221


2531904 1211202 97.7099236641221
2531774 1211073 97.7099236641221


2353497 11273 97.7244772447724
2355122 12894 97.7244772447724


1706867 412012 97.8102189781022
1707003 412148 97.8102189781022


2530427 412148 97.8102189781022
2530291 412012 97.8102189781022


2527588 412148 97.8102189781022
2527452 412012 97.8102189781022


2552058 412148 97.8102189781022
2551922 412012 97.8102189781022


2544720 412148 97.8102189781022
2544584 412012 97.8102189781022


2540286 412148 97.8102189781022
2540150 412012 97.8102189781022


2552002 22545 97.8260869565217
2551865 22408 97.8260869565217


2544664 22545 97.8260869565217
2544527 22408 97.8260869565217


2540230 22545 97.8260869565217
2540093 22408 97.8260869565217


2530371 22545 97.8260869565217
2530234 22408 97.8260869565217


2527532 22545 97.8260869565217
2527395 22408 97.8260869565217


1680824 22408 97.8260869565217
1680961 22545 97.8260869565217


1706810 22408 97.8260869565217
1706947 22545 97.8260869565217


1706343 979546 97.887323943662
1706484 979687 97.887323943662


1680927 742795 97.9381443298969
1681023 742891 97.9381443298969


1680925 22545 97.9591836734694
1681022 22642 97.9591836734694


1680925 2408252 97.979797979798
1681023 2408350 97.979797979798


1680913 1614372 97.979797979798
1681011 1614470 97.979797979798


2551577 303113 98
2551478 303014 98


1680923 20628 98
1681022 20727 98


2532179 1801779 98
2532080 1801680 98


1680436 303013 98.019801980198
1680536 303113 98.019801980198


2529946 303113 98.019801980198
2529846 303013 98.019801980198


2527107 303113 98.019801980198
2527007 303013 98.019801980198


2542065 2742998 98.019801980198
2541965 2742898 98.019801980198


2544073 843215 98.019801980198
2543973 843115 98.019801980198


2539639 843215 98.019801980198
2539539 843115 98.019801980198


1680906 3099417 98.019801980198
1681006 3099517 98.019801980198


1706892 3099417 98.019801980198
1706992 3099517 98.019801980198


2530416 3099517 98.019801980198
2530316 3099417 98.019801980198


2527577 3099517 98.019801980198
2527477 3099417 98.019801980198


2552047 3099517 98.019801980198
2551947 3099417 98.019801980198


2544709 3099517 98.019801980198
2544609 3099417 98.019801980198


2540275 3099517 98.019801980198
2540175 3099417 98.019801980198


2531813 3228904 98.019801980198
2531713 3228804 98.019801980198


1706899 1614372 98.019801980198
1706999 1614472 98.019801980198


2552054 1614472 98.019801980198
2551954 1614372 98.019801980198


2544716 1614472 98.019801980198
2544616 1614372 98.019801980198


2540282 1614472 98.019801980198
2540182 1614372 98.019801980198


2530423 1614472 98.019801980198
2530323 1614372 98.019801980198


2527584 1614472 98.019801980198
2527484 1614372 98.019801980198


1706353 231951 98.019801980198
1706453 232051 98.019801980198


2551508 232051 98.019801980198
2551408 231951 98.019801980198


2544077 3081163 98.0392156862745
2543976 3081062 98.0392156862745


2539643 3081163 98.0392156862745
2539542 3081062 98.0392156862745


1706913 742795 98.0392156862745
1707014 742895 98.0392156862745


1680682 1499856 98.0392156862745
1680783 1499956 98.0392156862745


1706668 1499856 98.0392156862745
1706769 1499956 98.0392156862745


2544486 1499956 98.0392156862745
2544385 1499856 98.0392156862745


2540052 1499956 98.0392156862745
2539951 1499856 98.0392156862745


2530193 1499956 98.0392156862745
2530092 1499856 98.0392156862745


2527354 1499956 98.0392156862745
2527253 1499856 98.0392156862745


2551667 17289 98.0392156862745
2551515 17137 98.0392156862745


2530036 17289 98.0392156862745
2529884 17137 98.0392156862745


2527197 17289 98.0392156862745
2527045 17137 98.0392156862745


2533730 3174779 98.0582524271845
2533628 3174677 98.0582524271845


2533735 3085740 98.0769230769231
2533632 3085637 98.0769230769231


2552070 742898 98.0769230769231
2551968 742795 98.0769230769231


1680396 2428352 98.0891719745223
1680552 2428508 98.0891719745223


2529962 2428508 98.0891719745223
2529806 2428352 98.0891719745223


2527123 2428508 98.0891719745223
2526967 2428352 98.0891719745223


2533745 616382 98.0952380952381
2533641 616278 98.0952380952381


1680838 1801780 98.1012658227848
1680995 1801937 98.1012658227848


1706824 1801780 98.1012658227848
1706981 1801937 98.1012658227848


2552036 1801937 98.1012658227848
2551879 1801780 98.1012658227848


2544698 1801937 98.1012658227848
2544541 1801780 98.1012658227848


2540264 1801937 98.1012658227848
2540107 1801780 98.1012658227848


2530405 1801937 98.1012658227848
2530248 1801780 98.1012658227848


2527566 1801937 98.1012658227848
2527409 1801780 98.1012658227848


2542047 3340325 98.1132075471698
2541942 3340220 98.1132075471698


2542046 1479421 98.1132075471698
2541941 1479316 98.1132075471698


2544734 22650 98.1308411214953
2544628 22545 98.1308411214953


1680875 10541 98.1308411214953
1680981 10647 98.1308411214953


1706861 10541 98.1308411214953
1706967 10647 98.1308411214953


2530391 10647 98.1308411214953
2530285 10541 98.1308411214953


2527552 10647 98.1308411214953
2527446 10541 98.1308411214953


2552022 10647 98.1308411214953
2551916 10541 98.1308411214953


2544684 10647 98.1308411214953
2544578 10541 98.1308411214953


2540250 10647 98.1308411214953
2540144 10541 98.1308411214953


2542065 199960 98.1308411214953
2541959 199854 98.1308411214953


1680285 3082377 98.1308411214953
1680391 3082483 98.1308411214953


2551432 3082483 98.1308411214953
2551326 3082377 98.1308411214953


1706434 22682 98.1707317073171
1706597 22845 98.1707317073171


2533748 754424 98.1818181818182
2533639 754315 98.1818181818182


2551668 10199 98.2456140350877
2551555 10086 98.2456140350877


2544330 10199 98.2456140350877
2544217 10086 98.2456140350877


2539896 10199 98.2456140350877
2539783 10086 98.2456140350877


2530037 10199 98.2456140350877
2529924 10086 98.2456140350877


2527198 10199 98.2456140350877
2527085 10086 98.2456140350877


1706500 10086 98.2456140350877
1706613 10199 98.2456140350877


2526937 16935 98.2758620689655
2526822 16820 98.2758620689655


1680901 21697 98.2758620689655
1681016 21812 98.2758620689655


2533754 795700 98.2758620689655
2533639 795585 98.2758620689655


1680437 2927084 98.2905982905983
1680553 2927200 98.2905982905983


2529963 2927200 98.2905982905983
2529847 2927084 98.2905982905983


2527124 2927200 98.2905982905983
2527008 2927084 98.2905982905983


2551594 2927200 98.2905982905983
2551478 2927084 98.2905982905983


1680406 2052028 98.4
1680530 2052152 98.4


2529940 2052152 98.4
2529816 2052028 98.4


2527101 2052152 98.4
2526977 2052028 98.4


2532277 2452193 98.4
2532153 2452069 98.4


2551933 10541 98.4251968503937
2551807 10415 98.4251968503937


2544595 10541 98.4251968503937
2544469 10415 98.4251968503937


2540161 10541 98.4251968503937
2540035 10415 98.4251968503937


2532125 1604325 98.4375
2531998 1604198 98.4375


2544232 4420 98.4375
2544105 4293 98.4375


2539798 4420 98.4375
2539671 4293 98.4375


1706388 4293 98.4375
1706515 4420 98.4375


2544566 17636 98.4732824427481
2544436 17506 98.4732824427481


2540132 17636 98.4732824427481
2540002 17506 98.4732824427481


1706681 22274 98.5185185185185
1706815 22408 98.5185185185185


2552010 2320400 98.5507246376812
2551873 2320263 98.5507246376812


2544672 2320400 98.5507246376812
2544535 2320263 98.5507246376812


2540238 2320400 98.5507246376812
2540101 2320263 98.5507246376812


1680357 979546 98.5915492957747
1680498 979687 98.5915492957747


2529908 979687 98.5915492957747
2529767 979546 98.5915492957747


2527069 979687 98.5915492957747
2526928 979546 98.5915492957747


2529846 1063938 98.6206896551724
2529702 1063794 98.6206896551724


2527007 1063938 98.6206896551724
2526863 1063794 98.6206896551724


2551934 4779 98.7096774193548
2551780 4625 98.7096774193548


1706725 4625 98.7096774193548
1706879 4779 98.7096774193548


2532343 1991709 98.7096774193548
2532189 1991555 98.7096774193548


2528535 715459 98.7341772151899
2528457 715381 98.7341772151899


2542075 715459 98.7341772151899
2541997 715381 98.7341772151899


2551652 22845 98.780487804878
2551489 22682 98.780487804878


2530021 22845 98.780487804878
2529858 22682 98.780487804878


2527182 22845 98.780487804878
2527019 22682 98.780487804878


1680448 22682 98.780487804878
1680611 22845 98.780487804878


2528496 2165956 98.9130434782609
2528405 2165865 98.9130434782609


2533710 1010212 98.9247311827957
2533618 1010120 98.9247311827957


2551366 19940 98.9247311827957
2551274 19848 98.9247311827957


2544028 19940 98.9247311827957
2543937 19848 98.9247311827957


2539594 19940 98.9473684210526
2539501 19846 98.9473684210526


1680231 19846 98.9473684210526
1680325 19940 98.9473684210526


2551369 10086 98.9583333333333
2551274 9991 98.9583333333333


2544031 10086 98.9583333333333
2543937 9991 98.9583333333333


2530432 742890 98.9583333333333
2530337 742795 98.9583333333333


1680232 9990 98.9690721649485
1680328 10086 98.9690721649485


2532351 171241 98.9690721649485
2532255 171145 98.9690721649485


2544725 2408349 98.9795918367347
2544628 2408252 98.9795918367347


2540291 2408349 98.9795918367347
2540194 2408252 98.9795918367347


2530432 2408349 98.9795918367347
2530335 2408252 98.9795918367347


2551490 21161 98.9795918367347
2551393 21064 98.9795918367347


1706338 21064 98.9795918367347
1706435 21161 98.9795918367347


2527595 742892 98.9795918367347
2527498 742795 98.9795918367347


1706911 22545 98.9795918367347
1707008 22642 98.9795918367347


2527593 22642 98.9795918367347
2527496 22545 98.9795918367347


2552064 2408350 98.989898989899
2551966 2408252 98.989898989899


2527594 2408350 98.989898989899
2527496 2408252 98.989898989899


2542061 796699 98.989898989899
2541963 796601 98.989898989899


1680925 10647 98.989898989899
1681023 10745 98.989898989899


2530433 22643 98.989898989899
2530335 22545 98.989898989899


2528535 279070 98.989898989899
2528437 278972 98.989898989899


2542075 279070 98.989898989899
2541977 278972 98.989898989899


1706911 2408252 99
1707010 2408351 99


1680233 106345 99
1680332 106444 99


1706219 106345 99
1706318 106444 99


2539601 106444 99
2539503 106345 99


1706909 20628 99
1707008 20727 99


2552063 20727 99
2551964 20628 99


2540291 20727 99
2540192 20628 99


2527593 20727 99
2527494 20628 99


1706420 17038 99
1706519 17137 99


2533717 1029471 99
2533618 1029372 99


1680909 17751 99.009900990099
1681009 17851 99.009900990099


1706895 17751 99.009900990099
1706995 17851 99.009900990099


2552050 17851 99.009900990099
2551950 17751 99.009900990099


2544712 17851 99.009900990099
2544612 17751 99.009900990099


2540278 17851 99.009900990099
2540178 17751 99.009900990099


2530419 17851 99.009900990099
2530319 17751 99.009900990099


2527580 17851 99.009900990099
2527480 17751 99.009900990099


1706575 708157 99.009900990099
1706675 708257 99.009900990099


2530099 708257 99.009900990099
2529999 708157 99.009900990099


2527260 708257 99.009900990099
2527160 708157 99.009900990099


2551730 708257 99.009900990099
2551630 708157 99.009900990099


2544392 708257 99.009900990099
2544292 708157 99.009900990099


2539958 708257 99.009900990099
2539858 708157 99.009900990099


2528525 2742998 99.009900990099
2528425 2742898 99.009900990099


1680923 836048 99.009900990099
1681023 836148 99.009900990099


2529780 843215 99.009900990099
2529680 843115 99.009900990099


2526941 843215 99.009900990099
2526841 843115 99.009900990099


2532347 3331394 99.009900990099
2532247 3331294 99.009900990099


2542055 1973263 99.009900990099
2541955 1973163 99.009900990099


2551373 106444 99.009900990099
2551273 106344 99.009900990099


2544035 106444 99.009900990099
2543936 106344 99.009900990099


2526903 106444 99.009900990099
2526803 106344 99.009900990099


2544726 20728 99.009900990099
2544626 20628 99.009900990099


2530433 20728 99.009900990099
2530333 20628 99.009900990099


2531742 2713778 99.009900990099
2531642 2713678 99.009900990099


1706339 16935 99.009900990099
1706439 17035 99.009900990099


2551494 17035 99.009900990099
2551394 16935 99.009900990099


1680696 21473 99.009900990099
1680796 21573 99.009900990099


2530206 21573 99.009900990099
2530106 21473 99.009900990099


2527367 21573 99.009900990099
2527267 21473 99.009900990099


2544499 21573 99.009900990099
2544399 21473 99.009900990099


2540065 21573 99.009900990099
2539965 21473 99.009900990099


1706488 4420 99.009900990099
1706588 4520 99.009900990099


2544305 4520 99.009900990099
2544205 4420 99.009900990099


2539871 4520 99.009900990099
2539771 4420 99.009900990099


1680367 231951 99.009900990099
1680467 232051 99.009900990099


2529877 232051 99.009900990099
2529777 231951 99.009900990099


2527038 232051 99.009900990099
2526938 231951 99.009900990099


2544170 232051 99.009900990099
2544070 231951 99.009900990099


2539736 232051 99.009900990099
2539636 231951 99.009900990099


2542069 3358486 99.0196078431373
2541968 3358385 99.0196078431373


2529784 3081163 99.0196078431373
2529683 3081062 99.0196078431373


2526945 3081163 99.0196078431373
2526844 3081062 99.0196078431373


2532321 2923828 99.0196078431373
2532220 2923727 99.0196078431373


2531909 2917286 99.0196078431373
2531808 2917185 99.0196078431373


2528506 1479421 99.0196078431373
2528405 1479320 99.0196078431373


2528507 3340325 99.0291262135922
2528405 3340223 99.0291262135922


1706567 17289 99.0291262135922
1706669 17391 99.0291262135922


2530093 17391 99.0291262135922
2529991 17289 99.0291262135922


2527254 17391 99.0291262135922
2527152 17289 99.0291262135922


2551724 17391 99.0291262135922
2551622 17289 99.0291262135922


2544386 17391 99.0291262135922
2544284 17289 99.0291262135922


2539952 17391 99.0291262135922
2539850 17289 99.0291262135922


2551574 17137 99.0291262135922
2551472 17035 99.0291262135922


2528535 2833790 99.0291262135922
2528433 2833688 99.0291262135922


2542075 2833790 99.0291262135922
2541973 2833688 99.0291262135922


2552069 10750 99.0384615384615
2551966 10647 99.0384615384615


2552041 20628 99.0476190476191
2551937 20524 99.0476190476191


2544703 20628 99.0476190476191
2544599 20524 99.0476190476191


2540269 20628 99.0476190476191
2540165 20524 99.0476190476191


2530410 20628 99.0476190476191
2530306 20524 99.0476190476191


2527571 20628 99.0476190476191
2527467 20524 99.0476190476191


1680896 20524 99.0476190476191
1681000 20628 99.0476190476191


1706882 20524 99.0476190476191
1706986 20628 99.0476190476191


1680353 21161 99.0476190476191
1680457 21265 99.0476190476191


2529867 21265 99.0476190476191
2529763 21161 99.0476190476191


2527028 21265 99.0476190476191
2526924 21161 99.0476190476191


2544160 21265 99.0476190476191
2544056 21161 99.0476190476191


2539726 21265 99.0476190476191
2539622 21161 99.0476190476191


2542038 21918 99.0476190476191
2541934 21814 99.0476190476191


2542066 2381170 99.0476190476191
2541962 2381066 99.0476190476191


2533737 1600867 99.0566037735849
2533632 1600762 99.0566037735849


2551730 20280 99.0566037735849
2551625 20175 99.0566037735849


2544392 20280 99.0566037735849
2544287 20175 99.0566037735849


2539958 20280 99.0566037735849
2539853 20175 99.0566037735849


2530099 20280 99.0566037735849
2529994 20175 99.0566037735849


2527260 20280 99.0566037735849
2527155 20175 99.0566037735849


1706570 20175 99.0566037735849
1706675 20280 99.0566037735849


1706671 4520 99.0566037735849
1706776 4625 99.0566037735849


1680799 20418 99.0654205607477
1680905 20524 99.0654205607477


1706785 20418 99.0654205607477
1706891 20524 99.0654205607477


2530315 20524 99.0654205607477
2530209 20418 99.0654205607477


2527476 20524 99.0654205607477
2527370 20418 99.0654205607477


2531774 1184845 99.0654205607477
2531668 1184739 99.0654205607477


2528525 199960 99.0654205607477
2528419 199854 99.0654205607477


2529801 3082483 99.0654205607477
2529695 3082377 99.0654205607477


2526962 3082483 99.0654205607477
2526856 3082377 99.0654205607477


1706663 2696245 99.0740740740741
1706770 2696352 99.0740740740741


2551825 2696352 99.0740740740741
2551718 2696245 99.0740740740741


2532097 2989566 99.0825688073395
2531989 2989458 99.0825688073395


2544170 4293 99.0909090909091
2544061 4184 99.0909090909091


2539736 4293 99.0909090909091
2539627 4184 99.0909090909091


2529877 4293 99.0909090909091
2529768 4184 99.0909090909091


2527038 4293 99.0909090909091
2526929 4184 99.0909090909091


1680358 4184 99.0909090909091
1680467 4293 99.0909090909091


2531760 1339853 99.0909090909091
2531651 1339744 99.0909090909091


2531819 20839 99.0990990990991
2531709 20729 99.0990990990991


1680292 1918549 99.1071428571429
1680403 1918660 99.1071428571429


1706278 1918549 99.1071428571429
1706389 1918660 99.1071428571429


2551444 1918660 99.1071428571429
2551333 1918549 99.1071428571429


2532369 140249 99.1150442477876
2532257 140137 99.1150442477876


1680252 779475 99.1150442477876
1680364 779587 99.1150442477876


1706238 779475 99.1150442477876
1706350 779587 99.1150442477876


2526935 779587 99.1150442477876
2526823 779475 99.1150442477876


2551405 779587 99.1150442477876
2551293 779475 99.1150442477876


2544067 779587 99.1150442477876
2543955 779475 99.1150442477876


2539633 779587 99.1150442477876
2539521 779475 99.1150442477876


2532251 1367590 99.1228070175439
2532138 1367477 99.1228070175439


2544186 485872 99.1379310344828
2544071 485757 99.1379310344828


2539752 485872 99.1379310344828
2539637 485757 99.1379310344828


2551815 17506 99.1379310344828
2551700 17391 99.1379310344828


1680659 17391 99.1379310344828
1680774 17506 99.1379310344828


1706645 17391 99.1379310344828
1706760 17506 99.1379310344828


1680876 549726 99.1379310344828
1680991 549841 99.1379310344828


1706862 549726 99.1379310344828
1706977 549841 99.1379310344828


2530401 549841 99.1379310344828
2530286 549726 99.1379310344828


2527562 549841 99.1379310344828
2527447 549726 99.1379310344828


2552032 549841 99.1379310344828
2551917 549726 99.1379310344828


2544694 549841 99.1379310344828
2544579 549726 99.1379310344828


2540260 549841 99.1379310344828
2540145 549726 99.1379310344828


1706887 21697 99.1379310344828
1707002 21812 99.1379310344828


2552057 21812 99.1379310344828
2551942 21697 99.1379310344828


2544719 21812 99.1379310344828
2544604 21697 99.1379310344828


2540285 21812 99.1379310344828
2540170 21697 99.1379310344828


2530426 21812 99.1379310344828
2530311 21697 99.1379310344828


2527587 21812 99.1379310344828
2527472 21697 99.1379310344828


1680871 1143349 99.1379310344828
1680986 1143464 99.1379310344828


1706857 1143349 99.1379310344828
1706972 1143464 99.1379310344828


2530396 1143464 99.1379310344828
2530281 1143349 99.1379310344828


2527557 1143464 99.1379310344828
2527442 1143349 99.1379310344828


2552027 1143464 99.1379310344828
2551912 1143349 99.1379310344828


2544689 1143464 99.1379310344828
2544574 1143349 99.1379310344828


2540255 1143464 99.1379310344828
2540140 1143349 99.1379310344828


1680368 485757 99.1452991452991
1680484 485873 99.1452991452991


2529894 485873 99.1452991452991
2529778 485757 99.1452991452991


2527055 485873 99.1452991452991
2526939 485757 99.1452991452991


2532403 3080462 99.1452991452991
2532287 3080346 99.1452991452991


1706315 19941 99.1525423728814
1706432 20058 99.1525423728814


1706422 20058 99.1525423728814
1706539 20175 99.1525423728814


2551487 20058 99.1596638655462
2551369 19940 99.1596638655462


2544149 20058 99.1596638655462
2544031 19940 99.1596638655462


2539715 20058 99.1596638655462
2539597 19940 99.1596638655462


2552009 3155139 99.1596638655462
2551891 3155021 99.1596638655462


2544671 3155139 99.1596638655462
2544553 3155021 99.1596638655462


2540237 3155139 99.1596638655462
2540119 3155021 99.1596638655462


1680512 22022 99.2
1680636 22146 99.2


1680871 21573 99.2
1680995 21697 99.2


1706857 21573 99.2
1706981 21697 99.2


2552036 21697 99.2
2551912 21573 99.2


2544698 21697 99.2
2544574 21573 99.2


2540264 21697 99.2
2540140 21573 99.2


2530405 21697 99.2
2530281 21573 99.2


2527566 21697 99.2
2527442 21573 99.2


1680549 22845 99.2063492063492
1680674 22970 99.2063492063492


1680766 10415 99.2125984251969
1680892 10541 99.2125984251969


2530302 10541 99.2125984251969
2530176 10415 99.2125984251969


2527463 10541 99.2125984251969
2527337 10415 99.2125984251969


2551570 4420 99.21875
2551443 4293 99.21875


2551799 22274 99.2248062015504
2551671 22146 99.2248062015504


1680630 22146 99.2248062015504
1680758 22274 99.2248062015504


1680830 1576962 99.236641221374
1680960 1577092 99.236641221374


1706816 1576962 99.236641221374
1706946 1577092 99.236641221374


2530370 1577092 99.236641221374
2530240 1576962 99.236641221374


2527531 1577092 99.236641221374
2527401 1576962 99.236641221374


2530273 17636 99.236641221374
2530143 17506 99.236641221374


2527434 17636 99.236641221374
2527304 17506 99.236641221374


1680733 17506 99.236641221374
1680863 17636 99.236641221374


1706719 17506 99.236641221374
1706849 17636 99.236641221374


1680693 1278577 99.2537313432836
1680826 1278710 99.2537313432836


1706679 1278577 99.2537313432836
1706812 1278710 99.2537313432836


2530236 1278710 99.2537313432836
2530103 1278577 99.2537313432836


2527397 1278710 99.2537313432836
2527264 1278577 99.2537313432836


2544529 1278710 99.2537313432836
2544396 1278577 99.2537313432836


2540095 1278710 99.2537313432836
2539962 1278577 99.2537313432836


2551870 22408 99.2592592592593
2551736 22274 99.2592592592593


2532179 66145 99.2753623188406
2532042 66008 99.2753623188406


1680832 2320263 99.2753623188406
1680969 2320400 99.2753623188406


1706818 2320263 99.2753623188406
1706955 2320400 99.2753623188406


2530379 2320400 99.2753623188406
2530242 2320263 99.2753623188406


2527540 2320400 99.2753623188406
2527403 2320263 99.2753623188406


1706576 2679408 99.2857142857143
1706715 2679547 99.2857142857143


2530139 2679547 99.2857142857143
2530000 2679408 99.2857142857143


2527300 2679547 99.2857142857143
2527161 2679408 99.2857142857143


2551770 2679547 99.2857142857143
2551631 2679408 99.2857142857143


2544432 2679547 99.2857142857143
2544293 2679408 99.2857142857143


2539998 2679547 99.2857142857143
2539859 2679408 99.2857142857143


2544596 4779 99.3548387096774
2544442 4625 99.3548387096774


2540162 4779 99.3548387096774
2540008 4625 99.3548387096774


965669 3233 99.4444444444444
965848 3412 99.4444444444444


1003860 4041 100
1003946 4127 100


2542075 18046 100
2541983 17954 100


2528535 18046 100
2528443 17954 100


2533695 1664626 100
2533618 1664549 100


2528529 3358486 100
2528428 3358385 100


748934 3491 100
749010 3567 100


2533699 2764549 100
2533618 2764468 100


2528535 1766969 100
2528448 1766882 100


2542075 1766969 100
2541988 1766882 100


2533714 2176379 100
2533618 2176283 100


2528535 3012401 100
2528454 3012320 100


2542075 3012401 100
2541994 3012320 100


2528535 677692 100
2528469 677626 100


2542075 677692 100
2542009 677626 100


2533714 3146913 100
2533615 3146814 100


2529735 19940 100
2529639 19844 100


1706218 19847 100
1706311 19940 100


1706909 836048 100
1707010 836149 100


2552064 836148 100
2551964 836048 100


2544725 836147 100
2544626 836048 100


2540291 836147 100
2540192 836048 100


2530432 836147 100
2530333 836048 100


2527594 836148 100
2527494 836048 100


2529856 20058 100
2529738 19940 100


2527017 20058 100
2526899 19940 100


1680328 19940 100
1680446 20058 100


1680678 2696246 100
1680784 2696352 100


2530194 2696352 100
2530087 2696245 100


2527355 2696352 100
2527248 2696245 100


2544487 2696352 100
2544380 2696245 100


2540053 2696352 100
2539946 2696245 100


2528536 1657929 100
2528456 1657849 100


2542076 1657929 100
2541996 1657849 100


2528535 1521971 100
2528448 1521884 100


2542075 1521971 100
2541988 1521884 100


2544477 17506 100
2544362 17391 100


2540043 17506 100
2539928 17391 100


2530184 17506 100
2530069 17391 100


2527345 17506 100
2527230 17391 100


2551769 20418 100
2551631 20280 100


2544431 20418 100
2544293 20280 100


2539997 20418 100
2539859 20280 100


2530138 20418 100
2530000 20280 100


2527299 20418 100
2527161 20280 100


1706576 20280 100
1706714 20418 100


2528521 796699 100
2528423 796601 100


2529813 1918660 100
2529702 1918549 100


2526974 1918660 100
2526863 1918549 100


1706561 21265 100
1706669 21373 100


2530093 21373 100
2529985 21265 100


2527254 21373 100
2527146 21265 100


2551724 21373 100
2551616 21265 100


2544386 21373 100
2544278 21265 100


2539952 21373 100
2539844 21265 100


2529738 10086 100
2529642 9990 100


1706215 9987 100
1706313 10085 100


2528535 523370 100
2528465 523300 100


2542075 523370 100
2542005 523300 100


1826009 10855 100
1826088 10934 100


1680850 3155021 100
1680968 3155139 100


1706836 3155021 100
1706954 3155139 100


2530378 3155139 100
2530260 3155021 100


2527539 3155139 100
2527421 3155021 100


2528515 1973263 100
2528415 1973163 100


2533717 21061 100
2533618 20962 100


2529742 106444 100
2529643 106345 100


2529939 4420 100
2529812 4293 100


2527100 4420 100
2526973 4293 100


1680402 4293 100
1680529 4420 100


2530303 4779 100
2530149 4625 100


2527464 4779 100
2527310 4625 100


1680739 4625 100
1680893 4779 100


2544152 21161 100
2544055 21064 100


2539718 21161 100
2539621 21064 100


2529859 21161 100
2529762 21064 100


2527020 21161 100
2526923 21064 100


1680352 21064 100
1680449 21161 100


2533720 1228748 100
2533618 1228646 100


2533684 1710908 100
2533618 1710842 100


2529943 17137 100
2529841 17035 100


2527104 17137 100
2527002 17035 100


1680431 17035 100
1680533 17137 100


1706535 22845 100
1706660 22970 100


2530084 22970 100
2529959 22845 100


2527245 22970 100
2527120 22845 100


2551715 22970 100
2551590 22845 100


2544377 22970 100
2544252 22845 100


2539943 22970 100
2539818 22845 100


1706498 22022 100
1706622 22146 100


2530046 22146 100
2529922 22022 100


2527207 22146 100
2527083 22022 100


2551677 22146 100
2551553 22022 100


2544339 22146 100
2544215 22022 100


2539905 22146 100
2539781 22022 100


1680353 16935 100
1680453 17035 100


2529863 17035 100
2529763 16935 100


2527024 17035 100
2526924 16935 100


2544156 17035 100
2544056 16935 100


2539722 17035 100
2539622 16935 100


1706911 10647 100
1707012 10748 100


2544725 10744 100
2544628 10647 100


2540291 10744 100
2540194 10647 100


2530432 10744 100
2530335 10647 100


2527594 10745 100
2527496 10647 100


1706571 10199 100
1706674 10302 100


2530098 10302 100
2529995 10199 100


2527259 10302 100
2527156 10199 100


2551729 10302 100
2551626 10199 100


2544391 10302 100
2544288 10199 100


2539957 10302 100
2539854 10199 100


1680795 17636 100
1680910 17751 100


1706781 17636 100
1706896 17751 100


2530320 17751 100
2530205 17636 100


2527481 17751 100
2527366 17636 100


2529774 779587 100
2529662 779475 100


2528535 2224354 100
2528455 2224274 100


2542075 2224354 100
2541995 2224274 100


1680502 4420 100
1680602 4520 100


2551643 4520 100
2551543 4420 100


2530012 4520 100
2529912 4420 100


2527173 4520 100
2527073 4420 100


2552035 4886 100
2551928 4779 100


2544697 4886 100
2544590 4779 100


2540263 4886 100
2540156 4779 100


2530404 4886 100
2530297 4779 100


2527565 4886 100
2527458 4779 100


1680887 4779 100
1680994 4886 100


1706873 4779 100
1706980 4886 100


2544532 22408 100
2544398 22274 100


2540098 22408 100
2539964 22274 100


2530239 22408 100
2530105 22274 100


2527400 22408 100
2527266 22274 100


1680695 22274 100
1680829 22408 100


2528535 2661964 100
2528449 2661878 100


2542075 2661964 100
2541989 2661878 100


2528535 3218624 100
2528452 3218541 100


2542075 3218624 100
2541992 3218541 100


2528526 2381170 100
2528422 2381066 100


2544461 22274 100
2544333 22146 100


2540027 22274 100
2539899 22146 100


2530168 22274 100
2530040 22146 100


2527329 22274 100
2527201 22146 100


1706616 22146 100
1706744 22274 100


2533692 20959 100
2533615 20882 100


2528535 2469132 100
2528471 2469068 100


2542075 2469132 100
2542011 2469068 100


1706754 10417 100
1706878 10541 100


2533702 1010312 100
2533618 1010228 100


2544493 4625 100
2544388 4520 100


2540059 4625 100
2539954 4520 100


2530200 4625 100
2530095 4520 100


2527361 4625 100
2527256 4520 100


1680685 4520 100
1680790 4625 100


2528535 1918431 100
2528452 1918348 100


2542075 1918431 100
2541992 1918348 100


1680896 22970 100
1680999 23073 100


1706882 22970 100
1706985 23073 100


2530409 23073 100
2530306 22970 100


2527570 23073 100
2527467 22970 100


2552040 23073 100
2551937 22970 100


2544702 23073 100
2544599 22970 100


2540268 23073 100
2540165 22970 100


1706616 21373 100
1706715 21472 100


2551770 21472 100
2551671 21373 100


2544432 21472 100
2544333 21373 100


2539998 21472 100
2539899 21373 100


2530139 21472 100
2530040 21373 100


2527300 21472 100
2527201 21373 100


2528535 22013 100
2528440 21918 100


2542075 22013 100
2541980 21918 100


1680436 20058 100
1680553 20175 100


2529963 20175 100
2529846 20058 100


2527124 20175 100
2527007 20058 100


2551594 20175 100
2551478 20059 100
