# Supplementary material for: HiMMe: using genetic patterns as a proxy for genome assembly reliability assessment
Source: BMC Genomics. 2017 Sep 5;18:694. doi: 10.1186/s12864-017-3965-2 (PMC5584555; doi:10.1186/s12864-017-3965-2)
Supplement: Supplementary file 3 — ’Supplementary_file3.zip’, Title: ’Data from GAGE’. Description: contains all real data as well as the pertinent results. (ZIP 18,698 kb) [file 12864_2017_3965_MOESM3_ESM.zip › Real data/QUAST/lineage/SGA/full_output/contigs_reports/nucmer_output/genome-ctg-filtered.coords]

[S1] [E1] | [S2] [E2] | [LEN 1] [LEN 2] | [% IDY] | [TAGS]
=====================================================================================
1680396 1680552 | 1 157 | 157 157 | 98.09 | seq_1	contig-1010_157_0_3723
7204 7360 | 1 157 | 157 157 | 97.45 | seq_3	contig-1010_157_0_3723
9483 9639 | 157 1 | 157 157 | 98.09 | seq_3	contig-1010_157_0_3723
12322 12478 | 157 1 | 157 157 | 98.09 | seq_3	contig-1010_157_0_3723
26305 26461 | 157 1 | 157 157 | 97.45 | seq_2	contig-1010_157_0_3723
1003860 1003946 | 144 58 | 87 87 | 100.00 | seq_1	contig-1065_158_0_3313
26184 26353 | 1 170 | 170 170 | 97.65 | seq_2	contig-1077_170_0_1131
33522 33688 | 1 167 | 167 167 | 97.60 | seq_2	contig-1077_170_0_1131
37956 38122 | 1 167 | 167 167 | 97.60 | seq_2	contig-1077_170_0_1131
7312 7481 | 170 1 | 170 170 | 96.47 | seq_3	contig-1077_170_0_1131
9362 9531 | 1 170 | 170 170 | 97.65 | seq_3	contig-1077_170_0_1131
12201 12370 | 1 170 | 170 170 | 97.65 | seq_3	contig-1077_170_0_1131
1706490 1706659 | 170 1 | 170 170 | 97.06 | seq_1	contig-1077_170_0_1131
35823 35915 | 13 105 | 93 93 | 100.00 | seq_2	contig-1081_105_0_1414
5735 5827 | 105 13 | 93 93 | 100.00 | seq_3	contig-1081_105_0_1414
10910 11002 | 13 105 | 93 93 | 100.00 | seq_3	contig-1081_105_0_1414
33728 33837 | 1 110 | 110 110 | 99.09 | seq_2	contig-1083_110_0_5371
38162 38271 | 1 110 | 110 110 | 99.09 | seq_2	contig-1083_110_0_5371
7166 7275 | 110 1 | 110 110 | 97.27 | seq_3	contig-1083_110_0_5371
9568 9677 | 1 110 | 110 110 | 99.09 | seq_3	contig-1083_110_0_5371
12407 12516 | 1 110 | 110 110 | 99.09 | seq_3	contig-1083_110_0_5371
1680358 1680467 | 110 1 | 110 110 | 99.09 | seq_1	contig-1083_110_0_5371
35846 35950 | 1 105 | 105 105 | 98.10 | seq_2	contig-1094_105_0_2283
5700 5804 | 105 1 | 105 105 | 98.10 | seq_3	contig-1094_105_0_2283
10933 11037 | 1 105 | 105 105 | 99.05 | seq_3	contig-1094_105_0_2283
35823 35900 | 34 111 | 78 78 | 100.00 | seq_2	contig-1121_111_0_1751
5750 5827 | 111 34 | 78 78 | 100.00 | seq_3	contig-1121_111_0_1751
10910 10987 | 34 111 | 78 78 | 100.00 | seq_3	contig-1121_111_0_1751
5720 5821 | 1 102 | 102 102 | 99.02 | seq_3	contig-1145_102_0_5518
10916 11017 | 102 1 | 102 102 | 100.00 | seq_3	contig-1145_102_0_5518
35829 35930 | 102 1 | 102 102 | 99.02 | seq_2	contig-1145_102_0_5518
748934 749010 | 80 156 | 77 77 | 100.00 | seq_1	contig-1155_156_0_4088
966260 966418 | 1 156 | 159 156 | 96.86 | seq_1	contig-1155_156_0_4088
25857 25961 | 1 105 | 105 105 | 99.05 | seq_2	contig-1168_105_0_5676
33195 33299 | 1 105 | 105 105 | 99.05 | seq_2	contig-1168_105_0_5676
37629 37733 | 1 105 | 105 105 | 99.05 | seq_2	contig-1168_105_0_5676
9035 9139 | 1 105 | 105 105 | 99.05 | seq_3	contig-1168_105_0_5676
11874 11978 | 1 105 | 105 105 | 99.05 | seq_3	contig-1168_105_0_5676
1680896 1681000 | 105 1 | 105 105 | 99.05 | seq_1	contig-1168_105_0_5676
1706882 1706986 | 105 1 | 105 105 | 99.05 | seq_1	contig-1168_105_0_5676
10963 11064 | 1 101 | 102 101 | 97.06 | seq_3	contig-1182_101_0_3782
35823 35904 | 23 104 | 82 82 | 100.00 | seq_2	contig-1205_104_0_5861
5746 5827 | 104 23 | 82 82 | 100.00 | seq_3	contig-1205_104_0_5861
10910 10991 | 23 104 | 82 82 | 100.00 | seq_3	contig-1205_104_0_5861
26328 26445 | 1 118 | 118 118 | 98.31 | seq_2	contig-1256_118_0_2319
33666 33783 | 1 118 | 118 118 | 97.46 | seq_2	contig-1256_118_0_2319
38100 38217 | 1 118 | 118 118 | 97.46 | seq_2	contig-1256_118_0_2319
9506 9623 | 1 118 | 118 118 | 99.15 | seq_3	contig-1256_118_0_2319
12345 12462 | 1 118 | 118 118 | 99.15 | seq_3	contig-1256_118_0_2319
1680412 1680529 | 118 1 | 118 118 | 99.15 | seq_1	contig-1256_118_0_2319
1706398 1706515 | 118 1 | 118 118 | 97.46 | seq_1	contig-1256_118_0_2319
25841 25961 | 1 121 | 121 121 | 99.17 | seq_2	contig-1270_121_0_5646
33179 33299 | 1 121 | 121 121 | 99.17 | seq_2	contig-1270_121_0_5646
37613 37733 | 1 121 | 121 121 | 99.17 | seq_2	contig-1270_121_0_5646
7704 7824 | 121 1 | 121 121 | 97.52 | seq_3	contig-1270_121_0_5646
9019 9139 | 1 121 | 121 121 | 99.17 | seq_3	contig-1270_121_0_5646
11858 11978 | 1 121 | 121 121 | 99.17 | seq_3	contig-1270_121_0_5646
1680896 1681016 | 121 1 | 121 121 | 98.35 | seq_1	contig-1270_121_0_5646
1706882 1707002 | 121 1 | 121 121 | 99.17 | seq_1	contig-1270_121_0_5646
5740 5827 | 1 88 | 88 88 | 100.00 | seq_3	contig-1291_102_0_239
10910 10997 | 88 1 | 88 88 | 100.00 | seq_3	contig-1291_102_0_239
35823 35910 | 88 1 | 88 88 | 100.00 | seq_2	contig-1291_102_0_239
7100 7244 | 1 145 | 145 145 | 97.93 | seq_3	contig-1314_145_0_6118
9599 9743 | 145 1 | 145 145 | 98.62 | seq_3	contig-1314_145_0_6118
12438 12582 | 145 1 | 145 145 | 98.62 | seq_3	contig-1314_145_0_6118
10973 11071 | 102 5 | 99 98 | 96.97 | seq_3	contig-1320_102_0_3608
35823 35919 | 6 102 | 97 97 | 100.00 | seq_2	contig-1363_102_0_5982
5731 5827 | 102 6 | 97 97 | 100.00 | seq_3	contig-1363_102_0_5982
10910 11006 | 6 102 | 97 97 | 100.00 | seq_3	contig-1363_102_0_5982
7076 7188 | 113 1 | 113 113 | 99.12 | seq_3	contig-1430_113_0_5870
9655 9767 | 1 113 | 113 113 | 100.00 | seq_3	contig-1430_113_0_5870
12494 12606 | 1 113 | 113 113 | 100.00 | seq_3	contig-1430_113_0_5870
33815 33927 | 1 113 | 113 113 | 99.12 | seq_2	contig-1430_113_0_5870
38249 38361 | 1 113 | 113 113 | 99.12 | seq_2	contig-1430_113_0_5870
35823 35915 | 12 104 | 93 93 | 98.92 | seq_2	contig-144_104_0_2761
5735 5827 | 104 12 | 93 93 | 98.92 | seq_3	contig-144_104_0_2761
10910 11002 | 12 104 | 93 93 | 98.92 | seq_3	contig-144_104_0_2761
26218 26345 | 1 128 | 128 128 | 99.22 | seq_2	contig-1491_128_0_5072
33556 33683 | 1 128 | 128 128 | 99.22 | seq_2	contig-1491_128_0_5072
37990 38117 | 1 128 | 128 128 | 99.22 | seq_2	contig-1491_128_0_5072
7320 7447 | 128 1 | 128 128 | 98.44 | seq_3	contig-1491_128_0_5072
9396 9523 | 1 128 | 128 128 | 99.22 | seq_3	contig-1491_128_0_5072
12235 12362 | 1 128 | 128 128 | 99.22 | seq_3	contig-1491_128_0_5072
1680512 1680639 | 128 1 | 128 128 | 98.44 | seq_1	contig-1491_128_0_5072
1706498 1706625 | 128 1 | 128 128 | 99.22 | seq_1	contig-1491_128_0_5072
1680357 1680498 | 1 142 | 142 142 | 98.59 | seq_1	contig-1502_142_0_5867
1706343 1706484 | 1 142 | 142 142 | 97.89 | seq_1	contig-1502_142_0_5867
9537 9678 | 142 1 | 142 142 | 98.59 | seq_3	contig-1502_142_0_5867
12376 12517 | 142 1 | 142 142 | 98.59 | seq_3	contig-1502_142_0_5867
25896 26033 | 1 138 | 138 138 | 97.83 | seq_2	contig-1530_138_0_3330
33234 33371 | 1 138 | 138 138 | 97.83 | seq_2	contig-1530_138_0_3330
37668 37805 | 1 138 | 138 138 | 97.83 | seq_2	contig-1530_138_0_3330
7632 7769 | 138 1 | 138 138 | 97.83 | seq_3	contig-1530_138_0_3330
9074 9211 | 1 138 | 138 138 | 97.83 | seq_3	contig-1530_138_0_3330
11913 12050 | 1 138 | 138 138 | 97.83 | seq_3	contig-1530_138_0_3330
1680824 1680961 | 138 1 | 138 138 | 97.83 | seq_1	contig-1530_138_0_3330
1706810 1706947 | 138 1 | 138 138 | 97.83 | seq_1	contig-1530_138_0_3330
1680925 1681023 | 1 99 | 99 99 | 97.98 | seq_1	contig-1546_138_0_4824
1706911 1707010 | 1 100 | 100 100 | 99.00 | seq_1	contig-1546_138_0_4824
25834 25932 | 99 1 | 99 99 | 98.99 | seq_2	contig-1546_138_0_4824
33173 33270 | 98 1 | 98 98 | 98.98 | seq_2	contig-1546_138_0_4824
37607 37704 | 98 1 | 98 98 | 98.98 | seq_2	contig-1546_138_0_4824
9013 9110 | 98 1 | 98 98 | 98.98 | seq_3	contig-1546_138_0_4824
11851 11949 | 99 1 | 99 99 | 98.99 | seq_3	contig-1546_138_0_4824
5746 5827 | 1 82 | 82 82 | 100.00 | seq_3	contig-1600_102_0_1854
10910 10991 | 82 1 | 82 82 | 100.00 | seq_3	contig-1600_102_0_1854
35823 35904 | 82 1 | 82 82 | 100.00 | seq_2	contig-1600_102_0_1854
5761 5827 | 1 67 | 67 67 | 100.00 | seq_3	contig-165_108_0_4536
10910 10976 | 67 1 | 67 67 | 100.00 | seq_3	contig-165_108_0_4536
35823 35889 | 67 1 | 67 67 | 100.00 | seq_2	contig-165_108_0_4536
26209 26317 | 1 109 | 109 109 | 100.00 | seq_2	contig-1728_109_0_3609
33547 33655 | 1 109 | 109 109 | 100.00 | seq_2	contig-1728_109_0_3609
37981 38089 | 1 109 | 109 109 | 100.00 | seq_2	contig-1728_109_0_3609
7348 7456 | 109 1 | 109 109 | 99.08 | seq_3	contig-1728_109_0_3609
9387 9495 | 1 109 | 109 109 | 100.00 | seq_3	contig-1728_109_0_3609
12226 12334 | 1 109 | 109 109 | 100.00 | seq_3	contig-1728_109_0_3609
1680540 1680648 | 109 1 | 109 109 | 99.08 | seq_1	contig-1728_109_0_3609
1706526 1706634 | 109 1 | 109 109 | 100.00 | seq_1	contig-1728_109_0_3609
35822 35919 | 17 114 | 98 98 | 100.00 | seq_2	contig-1748_114_0_1563
5731 5830 | 114 15 | 100 100 | 100.00 | seq_3	contig-1748_114_0_1563
10909 11006 | 17 114 | 98 98 | 100.00 | seq_3	contig-1748_114_0_1563
1680909 1681009 | 1 101 | 101 101 | 99.01 | seq_1	contig-1759_101_0_1376
1706895 1706995 | 1 101 | 101 101 | 99.01 | seq_1	contig-1759_101_0_1376
25848 25948 | 101 1 | 101 101 | 99.01 | seq_2	contig-1759_101_0_1376
33186 33286 | 101 1 | 101 101 | 99.01 | seq_2	contig-1759_101_0_1376
37620 37720 | 101 1 | 101 101 | 99.01 | seq_2	contig-1759_101_0_1376
9026 9126 | 101 1 | 101 101 | 99.01 | seq_3	contig-1759_101_0_1376
11865 11965 | 101 1 | 101 101 | 99.01 | seq_3	contig-1759_101_0_1376
1680436 1680536 | 1 101 | 101 101 | 98.02 | seq_1	contig-1778_101_0_5335
1706422 1706522 | 1 101 | 101 101 | 97.03 | seq_1	contig-1778_101_0_5335
26321 26420 | 101 2 | 100 100 | 98.00 | seq_2	contig-1778_101_0_5335
9499 9599 | 101 1 | 101 101 | 98.02 | seq_3	contig-1778_101_0_5335
12338 12438 | 101 1 | 101 101 | 98.02 | seq_3	contig-1778_101_0_5335
26532 26624 | 1 93 | 93 93 | 98.92 | seq_2	contig-1781_1883_0_940
33870 33961 | 1 93 | 92 93 | 98.92 | seq_2	contig-1781_1883_0_940
38304 38397 | 1 95 | 94 95 | 98.95 | seq_2	contig-1781_1883_0_940
9710 9806 | 1 97 | 97 97 | 100.00 | seq_3	contig-1781_1883_0_940
1680231 1680325 | 95 1 | 95 95 | 98.95 | seq_1	contig-1781_1883_0_940
1706218 1706311 | 94 1 | 94 94 | 100.00 | seq_1	contig-1781_1883_0_940
1680353 1680457 | 1 105 | 105 105 | 99.05 | seq_1	contig-1795_105_0_3731
7161 7264 | 1 104 | 104 104 | 98.08 | seq_3	contig-1795_105_0_3731
9578 9682 | 105 1 | 105 105 | 99.05 | seq_3	contig-1795_105_0_3731
12417 12521 | 105 1 | 105 105 | 99.05 | seq_3	contig-1795_105_0_3731
33738 33842 | 105 1 | 105 105 | 99.05 | seq_2	contig-1795_105_0_3731
38172 38276 | 105 1 | 105 105 | 99.05 | seq_2	contig-1795_105_0_3731
26324 26426 | 1 103 | 103 103 | 98.06 | seq_2	contig-1796_103_0_4798
9502 9604 | 1 103 | 103 103 | 99.03 | seq_3	contig-1796_103_0_4798
12341 12443 | 1 103 | 103 103 | 99.03 | seq_3	contig-1796_103_0_4798
1680431 1680533 | 103 1 | 103 103 | 99.03 | seq_1	contig-1796_103_0_4798
1706420 1706519 | 100 1 | 100 100 | 98.00 | seq_1	contig-1796_103_0_4798
1706575 1706675 | 1 101 | 101 101 | 99.01 | seq_1	contig-1889_101_0_2940
7397 7497 | 1 101 | 101 101 | 97.03 | seq_3	contig-1889_101_0_2940
9346 9446 | 101 1 | 101 101 | 99.01 | seq_3	contig-1889_101_0_2940
12185 12285 | 101 1 | 101 101 | 99.01 | seq_3	contig-1889_101_0_2940
26168 26268 | 101 1 | 101 101 | 99.01 | seq_2	contig-1889_101_0_2940
33506 33606 | 101 1 | 101 101 | 99.01 | seq_2	contig-1889_101_0_2940
37940 38040 | 101 1 | 101 101 | 99.01 | seq_2	contig-1889_101_0_2940
10954 11058 | 1 104 | 105 104 | 96.19 | seq_3	contig-188_104_0_2338
5717 5817 | 1 101 | 101 101 | 98.02 | seq_3	contig-1894_101_0_834
10920 11020 | 101 1 | 101 101 | 99.01 | seq_3	contig-1894_101_0_834
35833 35933 | 101 1 | 101 101 | 98.02 | seq_2	contig-1894_101_0_834
1680923 1681023 | 1 101 | 101 101 | 99.01 | seq_1	contig-1912_102_0_3537
1706909 1707010 | 1 102 | 102 102 | 100.00 | seq_1	contig-1912_102_0_3537
25834 25934 | 101 1 | 101 101 | 100.00 | seq_2	contig-1912_102_0_3537
33173 33272 | 100 1 | 100 100 | 100.00 | seq_2	contig-1912_102_0_3537
37607 37706 | 100 1 | 100 100 | 100.00 | seq_2	contig-1912_102_0_3537
9013 9112 | 100 1 | 100 100 | 100.00 | seq_3	contig-1912_102_0_3537
11851 11951 | 101 1 | 101 101 | 100.00 | seq_3	contig-1912_102_0_3537
1680406 1680530 | 1 125 | 125 125 | 98.40 | seq_1	contig-1923_125_0_3370
1706392 1706516 | 1 125 | 125 125 | 96.80 | seq_1	contig-1923_125_0_3370
7214 7338 | 1 125 | 125 125 | 97.60 | seq_3	contig-1923_125_0_3370
9505 9629 | 125 1 | 125 125 | 98.40 | seq_3	contig-1923_125_0_3370
12344 12468 | 125 1 | 125 125 | 98.40 | seq_3	contig-1923_125_0_3370
26327 26451 | 125 1 | 125 125 | 97.60 | seq_2	contig-1923_125_0_3370
26411 26529 | 1 119 | 119 119 | 99.16 | seq_2	contig-1955_119_0_906
33749 33867 | 1 119 | 119 119 | 99.16 | seq_2	contig-1955_119_0_906
38183 38301 | 1 119 | 119 119 | 99.16 | seq_2	contig-1955_119_0_906
9589 9707 | 1 119 | 119 119 | 100.00 | seq_3	contig-1955_119_0_906
12428 12546 | 1 119 | 119 119 | 100.00 | seq_3	contig-1955_119_0_906
1680328 1680446 | 119 1 | 119 119 | 100.00 | seq_1	contig-1955_119_0_906
1706315 1706432 | 118 1 | 118 118 | 99.15 | seq_1	contig-1955_119_0_906
7078 7178 | 1 101 | 101 101 | 98.02 | seq_3	contig-1966_101_0_5075
9665 9765 | 101 1 | 101 101 | 99.01 | seq_3	contig-1966_101_0_5075
12504 12604 | 101 1 | 101 101 | 99.01 | seq_3	contig-1966_101_0_5075
33825 33925 | 101 1 | 101 101 | 98.02 | seq_2	contig-1966_101_0_5075
38259 38359 | 101 1 | 101 101 | 98.02 | seq_2	contig-1966_101_0_5075
1680678 1680784 | 2 108 | 107 107 | 100.00 | seq_1	contig-1986_108_0_4394
1706663 1706770 | 1 108 | 108 108 | 99.07 | seq_1	contig-1986_108_0_4394
7485 7592 | 1 108 | 108 108 | 98.15 | seq_3	contig-1986_108_0_4394
9251 9358 | 108 1 | 108 108 | 100.00 | seq_3	contig-1986_108_0_4394
12090 12197 | 108 1 | 108 108 | 100.00 | seq_3	contig-1986_108_0_4394
26073 26180 | 108 1 | 108 108 | 99.07 | seq_2	contig-1986_108_0_4394
33411 33518 | 108 1 | 108 108 | 100.00 | seq_2	contig-1986_108_0_4394
37845 37952 | 108 1 | 108 108 | 100.00 | seq_2	contig-1986_108_0_4394
1680830 1680960 | 1 131 | 131 131 | 99.24 | seq_1	contig-2022_131_0_1977
1706816 1706946 | 1 131 | 131 131 | 99.24 | seq_1	contig-2022_131_0_1977
7638 7768 | 1 131 | 131 131 | 99.24 | seq_3	contig-2022_131_0_1977
9075 9205 | 131 1 | 131 131 | 99.24 | seq_3	contig-2022_131_0_1977
11914 12044 | 131 1 | 131 131 | 99.24 | seq_3	contig-2022_131_0_1977
745553 748536 | 2981 1 | 2984 2981 | 96.52 | seq_1	contig-2030_2990_0_5510
843546 846529 | 2981 1 | 2984 2981 | 96.52 | seq_1	contig-2030_2990_0_5510
961642 964625 | 2981 1 | 2984 2981 | 96.48 | seq_1	contig-2030_2990_0_5510
2301384 2304367 | 1 2981 | 2984 2981 | 96.48 | seq_1	contig-2030_2990_0_5510
2306582 2309565 | 1 2981 | 2984 2981 | 96.52 | seq_1	contig-2030_2990_0_5510
2350267 2353250 | 1 2981 | 2984 2981 | 96.52 | seq_1	contig-2030_2990_0_5510
35860 35964 | 1 105 | 105 105 | 99.05 | seq_2	contig-2045_107_0_559
5684 5790 | 107 1 | 107 107 | 98.13 | seq_3	contig-2045_107_0_559
10947 11054 | 1 107 | 108 107 | 97.22 | seq_3	contig-2045_107_0_559
1680368 1680484 | 1 117 | 117 117 | 99.15 | seq_1	contig-2057_117_0_4431
7176 7292 | 1 117 | 117 117 | 97.44 | seq_3	contig-2057_117_0_4431
9551 9667 | 117 1 | 117 117 | 99.15 | seq_3	contig-2057_117_0_4431
12390 12506 | 117 1 | 117 117 | 99.15 | seq_3	contig-2057_117_0_4431
33712 33827 | 116 1 | 116 116 | 99.14 | seq_2	contig-2057_117_0_4431
38146 38261 | 116 1 | 116 116 | 99.14 | seq_2	contig-2057_117_0_4431
5748 5830 | 1 83 | 83 83 | 100.00 | seq_3	contig-2121_101_0_6674
10909 10989 | 81 1 | 81 81 | 100.00 | seq_3	contig-2121_101_0_6674
35822 35902 | 81 1 | 81 81 | 100.00 | seq_2	contig-2121_101_0_6674
7081 7182 | 1 102 | 102 102 | 98.04 | seq_3	contig-2141_102_0_2120
9661 9762 | 102 1 | 102 102 | 99.02 | seq_3	contig-2141_102_0_2120
12500 12601 | 102 1 | 102 102 | 99.02 | seq_3	contig-2141_102_0_2120
33821 33922 | 102 1 | 102 102 | 98.04 | seq_2	contig-2141_102_0_2120
38255 38356 | 102 1 | 102 102 | 98.04 | seq_2	contig-2141_102_0_2120
25835 25940 | 1 106 | 106 106 | 100.00 | seq_2	contig-2153_106_0_4206
33173 33278 | 1 106 | 106 106 | 100.00 | seq_2	contig-2153_106_0_4206
37607 37712 | 1 106 | 106 106 | 100.00 | seq_2	contig-2153_106_0_4206
9013 9118 | 1 106 | 106 106 | 100.00 | seq_3	contig-2153_106_0_4206
11852 11957 | 1 106 | 106 106 | 100.00 | seq_3	contig-2153_106_0_4206
1680917 1681022 | 106 1 | 106 106 | 99.06 | seq_1	contig-2153_106_0_4206
1706903 1707008 | 106 1 | 106 106 | 100.00 | seq_1	contig-2153_106_0_4206
5740 5827 | 1 88 | 88 88 | 100.00 | seq_3	contig-2164_103_0_788
10910 10997 | 88 1 | 88 88 | 100.00 | seq_3	contig-2164_103_0_788
35823 35910 | 88 1 | 88 88 | 100.00 | seq_2	contig-2164_103_0_788
26083 26198 | 1 116 | 116 116 | 99.14 | seq_2	contig-219_116_0_4908
33421 33536 | 1 116 | 116 116 | 100.00 | seq_2	contig-219_116_0_4908
37855 37970 | 1 116 | 116 116 | 100.00 | seq_2	contig-219_116_0_4908
9261 9376 | 1 116 | 116 116 | 100.00 | seq_3	contig-219_116_0_4908
12100 12215 | 1 116 | 116 116 | 100.00 | seq_3	contig-219_116_0_4908
1680659 1680774 | 116 1 | 116 116 | 99.14 | seq_1	contig-219_116_0_4908
1706645 1706760 | 116 1 | 116 116 | 99.14 | seq_1	contig-219_116_0_4908
26129 26267 | 1 139 | 139 139 | 100.00 | seq_2	contig-2262_139_0_1831
33467 33605 | 1 139 | 139 139 | 100.00 | seq_2	contig-2262_139_0_1831
37901 38039 | 1 139 | 139 139 | 100.00 | seq_2	contig-2262_139_0_1831
7398 7536 | 139 1 | 139 139 | 97.12 | seq_3	contig-2262_139_0_1831
9307 9445 | 1 139 | 139 139 | 100.00 | seq_3	contig-2262_139_0_1831
12146 12284 | 1 139 | 139 139 | 100.00 | seq_3	contig-2262_139_0_1831
1706576 1706714 | 139 1 | 139 139 | 100.00 | seq_1	contig-2262_139_0_1831
5715 5813 | 1 99 | 99 99 | 98.99 | seq_3	contig-2303_102_0_2133
10924 11022 | 99 1 | 99 99 | 100.00 | seq_3	contig-2303_102_0_2133
35837 35935 | 99 1 | 99 99 | 98.99 | seq_2	contig-2303_102_0_2133
35837 35942 | 1 106 | 106 106 | 99.06 | seq_2	contig-2348_106_0_4010
5708 5813 | 106 1 | 106 106 | 99.06 | seq_3	contig-2348_106_0_4010
10924 11029 | 1 106 | 106 106 | 100.00 | seq_3	contig-2348_106_0_4010
7100 7211 | 1 112 | 112 112 | 99.11 | seq_3	contig-2413_112_0_4720
9632 9743 | 112 1 | 112 112 | 100.00 | seq_3	contig-2413_112_0_4720
12471 12582 | 112 1 | 112 112 | 100.00 | seq_3	contig-2413_112_0_4720
1680292 1680403 | 1 112 | 112 112 | 99.11 | seq_1	contig-2413_112_0_4720
1706278 1706389 | 1 112 | 112 112 | 99.11 | seq_1	contig-2413_112_0_4720
26454 26565 | 112 1 | 112 112 | 99.11 | seq_2	contig-2413_112_0_4720
10960 11062 | 102 1 | 103 102 | 96.12 | seq_3	contig-2447_102_0_165
26467 26567 | 1 101 | 101 101 | 99.01 | seq_2	contig-2449_101_0_872
7098 7198 | 101 1 | 101 101 | 99.01 | seq_3	contig-2449_101_0_872
9645 9745 | 1 101 | 101 101 | 100.00 | seq_3	contig-2449_101_0_872
12484 12584 | 1 101 | 101 101 | 100.00 | seq_3	contig-2449_101_0_872
1680290 1680390 | 101 1 | 101 101 | 99.01 | seq_1	contig-2449_101_0_872
1680876 1680991 | 1 116 | 116 116 | 99.14 | seq_1	contig-2493_116_0_5625
1706862 1706977 | 1 116 | 116 116 | 99.14 | seq_1	contig-2493_116_0_5625
7684 7799 | 1 116 | 116 116 | 98.28 | seq_3	contig-2493_116_0_5625
9044 9159 | 116 1 | 116 116 | 99.14 | seq_3	contig-2493_116_0_5625
11883 11998 | 116 1 | 116 116 | 99.14 | seq_3	contig-2493_116_0_5625
25866 25981 | 116 1 | 116 116 | 99.14 | seq_2	contig-2493_116_0_5625
33204 33319 | 116 1 | 116 116 | 99.14 | seq_2	contig-2493_116_0_5625
37638 37753 | 116 1 | 116 116 | 99.14 | seq_2	contig-2493_116_0_5625
743680 745305 | 1625 4 | 1626 1622 | 97.66 | seq_1	contig-2502_1637_0_5705
841674 843299 | 1625 4 | 1626 1622 | 97.54 | seq_1	contig-2502_1637_0_5705
959587 961212 | 1625 4 | 1626 1622 | 97.66 | seq_1	contig-2502_1637_0_5705
2304614 2306239 | 4 1625 | 1626 1622 | 97.60 | seq_1	contig-2502_1637_0_5705
2309892 2311517 | 4 1625 | 1626 1622 | 97.60 | seq_1	contig-2502_1637_0_5705
2353497 2355122 | 4 1625 | 1626 1622 | 97.72 | seq_1	contig-2502_1637_0_5705
5697 5799 | 4 106 | 103 103 | 98.06 | seq_3	contig-2553_106_0_4078
10938 11040 | 106 4 | 103 103 | 99.03 | seq_3	contig-2553_106_0_4078
35851 35956 | 106 1 | 106 106 | 98.11 | seq_2	contig-2553_106_0_4078
25835 25932 | 34 131 | 98 98 | 100.00 | seq_2	contig-2597_131_0_590
33167 33270 | 29 131 | 104 103 | 99.04 | seq_2	contig-2597_131_0_590
37607 37704 | 34 131 | 98 98 | 100.00 | seq_2	contig-2597_131_0_590
9012 9110 | 33 131 | 99 99 | 100.00 | seq_3	contig-2597_131_0_590
11852 11949 | 34 131 | 98 98 | 100.00 | seq_3	contig-2597_131_0_590
1680925 1681022 | 131 34 | 98 98 | 98.98 | seq_1	contig-2597_131_0_590
1706911 1707008 | 131 34 | 98 98 | 100.00 | seq_1	contig-2597_131_0_590
26246 26354 | 1 109 | 109 109 | 100.00 | seq_2	contig-2624_109_0_1192
33584 33692 | 1 109 | 109 109 | 99.08 | seq_2	contig-2624_109_0_1192
38018 38126 | 1 109 | 109 109 | 99.08 | seq_2	contig-2624_109_0_1192
9424 9532 | 1 109 | 109 109 | 100.00 | seq_3	contig-2624_109_0_1192
12263 12371 | 1 109 | 109 109 | 100.00 | seq_3	contig-2624_109_0_1192
1680503 1680611 | 109 1 | 109 109 | 100.00 | seq_1	contig-2624_109_0_1192
1706489 1706597 | 109 1 | 109 109 | 99.08 | seq_1	contig-2624_109_0_1192
965997 966081 | 349 433 | 85 85 | 96.47 | seq_1	contig-2633_461_0_1058
1003689 1003774 | 347 432 | 86 86 | 96.51 | seq_1	contig-2633_461_0_1058
1706561 1706669 | 1 109 | 109 109 | 100.00 | seq_1	contig-2681_109_0_284
7383 7491 | 1 109 | 109 109 | 98.17 | seq_3	contig-2681_109_0_284
9352 9460 | 109 1 | 109 109 | 100.00 | seq_3	contig-2681_109_0_284
12191 12299 | 109 1 | 109 109 | 100.00 | seq_3	contig-2681_109_0_284
26174 26282 | 109 1 | 109 109 | 100.00 | seq_2	contig-2681_109_0_284
33512 33620 | 109 1 | 109 109 | 100.00 | seq_2	contig-2681_109_0_284
37946 38054 | 109 1 | 109 109 | 100.00 | seq_2	contig-2681_109_0_284
26529 26624 | 1 96 | 96 96 | 98.96 | seq_2	contig-268_5201_0_1824
33867 33961 | 1 96 | 95 96 | 98.96 | seq_2	contig-268_5201_0_1824
38301 38403 | 1 104 | 103 104 | 97.12 | seq_2	contig-268_5201_0_1824
9707 9803 | 1 97 | 97 97 | 100.00 | seq_3	contig-268_5201_0_1824
1680232 1680328 | 97 1 | 97 97 | 98.97 | seq_1	contig-268_5201_0_1824
1706215 1706313 | 100 2 | 99 99 | 100.00 | seq_1	contig-268_5201_0_1824
26102 26258 | 1 157 | 157 157 | 98.73 | seq_2	contig-2694_157_0_22
33440 33596 | 1 157 | 157 157 | 99.36 | seq_2	contig-2694_157_0_22
37874 38030 | 1 157 | 157 157 | 99.36 | seq_2	contig-2694_157_0_22
9280 9436 | 1 157 | 157 157 | 99.36 | seq_3	contig-2694_157_0_22
12119 12275 | 1 157 | 157 157 | 99.36 | seq_3	contig-2694_157_0_22
1680599 1680755 | 157 1 | 157 157 | 98.09 | seq_1	contig-2694_157_0_22
1706585 1706741 | 157 1 | 157 157 | 99.36 | seq_1	contig-2694_157_0_22
1680818 1680928 | 1 111 | 111 111 | 99.10 | seq_1	contig-2718_111_0_1393
1706804 1706914 | 1 111 | 111 111 | 99.10 | seq_1	contig-2718_111_0_1393
7626 7736 | 1 111 | 111 111 | 99.10 | seq_3	contig-2718_111_0_1393
9107 9217 | 111 1 | 111 111 | 99.10 | seq_3	contig-2718_111_0_1393
11946 12056 | 111 1 | 111 111 | 99.10 | seq_3	contig-2718_111_0_1393
7075 7182 | 108 1 | 108 108 | 97.22 | seq_3	contig-271_108_0_1529
9661 9768 | 1 108 | 108 108 | 98.15 | seq_3	contig-271_108_0_1529
12500 12607 | 1 108 | 108 108 | 98.15 | seq_3	contig-271_108_0_1529
5757 5827 | 1 71 | 71 71 | 100.00 | seq_3	contig-2746_101_0_3013
10910 10980 | 71 1 | 71 71 | 100.00 | seq_3	contig-2746_101_0_3013
35823 35893 | 71 1 | 71 71 | 100.00 | seq_2	contig-2746_101_0_3013
25017 25088 | 72 1 | 72 72 | 100.00 | seq_1	contig-2761_152_0_3338
748677 748831 | 152 1 | 155 152 | 95.48 | seq_1	contig-2761_152_0_3338
1004136 1004287 | 152 1 | 152 152 | 97.37 | seq_1	contig-2761_152_0_3338
1826009 1826088 | 73 152 | 80 80 | 100.00 | seq_1	contig-2761_152_0_3338
7168 7292 | 125 1 | 125 125 | 98.40 | seq_3	contig-2835_125_0_1218
9551 9675 | 1 125 | 125 125 | 100.00 | seq_3	contig-2835_125_0_1218
12390 12514 | 1 125 | 125 125 | 100.00 | seq_3	contig-2835_125_0_1218
26373 26497 | 1 125 | 125 125 | 99.20 | seq_2	contig-2835_125_0_1218
33712 33835 | 2 125 | 124 124 | 100.00 | seq_2	contig-2835_125_0_1218
38146 38269 | 2 125 | 124 124 | 100.00 | seq_2	contig-2835_125_0_1218
1680360 1680484 | 125 1 | 125 125 | 100.00 | seq_1	contig-2835_125_0_1218
1706346 1706470 | 125 1 | 125 125 | 99.20 | seq_1	contig-2835_125_0_1218
10960 11062 | 102 1 | 103 102 | 97.09 | seq_3	contig-286_102_0_2407
1680850 1680968 | 1 119 | 119 119 | 100.00 | seq_1	contig-2920_119_0_5494
1706836 1706954 | 1 119 | 119 119 | 100.00 | seq_1	contig-2920_119_0_5494
7658 7776 | 1 119 | 119 119 | 100.00 | seq_3	contig-2920_119_0_5494
9067 9185 | 119 1 | 119 119 | 100.00 | seq_3	contig-2920_119_0_5494
11906 12024 | 119 1 | 119 119 | 100.00 | seq_3	contig-2920_119_0_5494
25889 26007 | 119 1 | 119 119 | 99.16 | seq_2	contig-2920_119_0_5494
33227 33345 | 119 1 | 119 119 | 99.16 | seq_2	contig-2920_119_0_5494
37661 37779 | 119 1 | 119 119 | 99.16 | seq_2	contig-2920_119_0_5494
26257 26453 | 1 197 | 197 197 | 97.46 | seq_2	contig-2960_197_0_4291
33595 33791 | 1 197 | 197 197 | 96.95 | seq_2	contig-2960_197_0_4291
38029 38225 | 1 197 | 197 197 | 96.95 | seq_2	contig-2960_197_0_4291
9435 9631 | 1 197 | 197 197 | 97.97 | seq_3	contig-2960_197_0_4291
12274 12470 | 1 197 | 197 197 | 97.97 | seq_3	contig-2960_197_0_4291
1680404 1680600 | 197 1 | 197 197 | 97.97 | seq_1	contig-2960_197_0_4291
1706390 1706586 | 197 1 | 197 197 | 96.95 | seq_1	contig-2960_197_0_4291
1680906 1681006 | 1 101 | 101 101 | 98.02 | seq_1	contig-3012_101_0_5983
1706892 1706992 | 1 101 | 101 101 | 98.02 | seq_1	contig-3012_101_0_5983
7714 7814 | 1 101 | 101 101 | 97.03 | seq_3	contig-3012_101_0_5983
9029 9129 | 101 1 | 101 101 | 98.02 | seq_3	contig-3012_101_0_5983
11868 11968 | 101 1 | 101 101 | 98.02 | seq_3	contig-3012_101_0_5983
25851 25951 | 101 1 | 101 101 | 98.02 | seq_2	contig-3012_101_0_5983
33189 33289 | 101 1 | 101 101 | 98.02 | seq_2	contig-3012_101_0_5983
37623 37723 | 101 1 | 101 101 | 98.02 | seq_2	contig-3012_101_0_5983
7194 7307 | 114 1 | 114 114 | 99.12 | seq_3	contig-3093_114_0_2312
9536 9649 | 1 114 | 114 114 | 100.00 | seq_3	contig-3093_114_0_2312
12375 12488 | 1 114 | 114 114 | 100.00 | seq_3	contig-3093_114_0_2312
33696 33809 | 1 114 | 114 114 | 99.12 | seq_2	contig-3093_114_0_2312
38130 38243 | 1 114 | 114 114 | 99.12 | seq_2	contig-3093_114_0_2312
1680386 1680499 | 114 1 | 114 114 | 100.00 | seq_1	contig-3093_114_0_2312
1706372 1706485 | 114 1 | 114 114 | 99.12 | seq_1	contig-3093_114_0_2312
5707 5807 | 1 101 | 101 101 | 99.01 | seq_3	contig-3105_101_0_5093
10930 11030 | 101 1 | 101 101 | 100.00 | seq_3	contig-3105_101_0_5093
35843 35943 | 101 1 | 101 101 | 99.01 | seq_2	contig-3105_101_0_5093
5728 5827 | 1 100 | 100 100 | 100.00 | seq_3	contig-310_103_0_4551
10910 11009 | 100 1 | 100 100 | 100.00 | seq_3	contig-310_103_0_4551
35823 35922 | 100 1 | 100 100 | 100.00 | seq_2	contig-310_103_0_4551
26320 26420 | 1 101 | 101 101 | 99.01 | seq_2	contig-3119_104_0_1720
9498 9601 | 1 104 | 104 104 | 99.04 | seq_3	contig-3119_104_0_1720
12337 12440 | 1 104 | 104 104 | 99.04 | seq_3	contig-3119_104_0_1720
1680434 1680537 | 104 1 | 104 104 | 99.04 | seq_1	contig-3119_104_0_1720
1706420 1706523 | 104 1 | 104 104 | 98.08 | seq_1	contig-3119_104_0_1720
26440 26541 | 1 102 | 102 102 | 99.02 | seq_2	contig-3147_102_0_5706
33778 33879 | 1 102 | 102 102 | 99.02 | seq_2	contig-3147_102_0_5706
38212 38313 | 1 102 | 102 102 | 99.02 | seq_2	contig-3147_102_0_5706
7124 7225 | 102 1 | 102 102 | 99.02 | seq_3	contig-3147_102_0_5706
9618 9719 | 1 102 | 102 102 | 100.00 | seq_3	contig-3147_102_0_5706
12457 12558 | 1 102 | 102 102 | 100.00 | seq_3	contig-3147_102_0_5706
1680316 1680417 | 102 1 | 102 102 | 99.02 | seq_1	contig-3147_102_0_5706
1706302 1706403 | 102 1 | 102 102 | 99.02 | seq_1	contig-3147_102_0_5706
1680233 1680332 | 3183 3282 | 100 100 | 99.00 | seq_1	contig-3159_3282_0_3836
1706219 1706318 | 3183 3282 | 100 100 | 99.00 | seq_1	contig-3159_3282_0_3836
26525 26625 | 3282 3182 | 101 101 | 99.01 | seq_2	contig-3159_3282_0_3836
33863 33962 | 3282 3182 | 100 101 | 99.01 | seq_2	contig-3159_3282_0_3836
38297 38395 | 3282 3183 | 99 100 | 99.00 | seq_2	contig-3159_3282_0_3836
9703 9802 | 3282 3183 | 100 100 | 100.00 | seq_3	contig-3159_3282_0_3836
12542 12642 | 3282 3182 | 101 101 | 99.01 | seq_3	contig-3159_3282_0_3836
26328 26455 | 1 128 | 128 128 | 99.22 | seq_2	contig-3179_128_0_666
33666 33793 | 1 128 | 128 128 | 98.44 | seq_2	contig-3179_128_0_666
38100 38227 | 1 128 | 128 128 | 98.44 | seq_2	contig-3179_128_0_666
7210 7337 | 128 1 | 128 128 | 99.22 | seq_3	contig-3179_128_0_666
9506 9633 | 1 128 | 128 128 | 100.00 | seq_3	contig-3179_128_0_666
12345 12472 | 1 128 | 128 128 | 100.00 | seq_3	contig-3179_128_0_666
1680402 1680529 | 128 1 | 128 128 | 100.00 | seq_1	contig-3179_128_0_666
1706388 1706515 | 128 1 | 128 128 | 98.44 | seq_1	contig-3179_128_0_666
25871 25980 | 1 110 | 110 110 | 100.00 | seq_2	contig-3215_110_0_4719
33209 33318 | 1 110 | 110 110 | 100.00 | seq_2	contig-3215_110_0_4719
37643 37752 | 1 110 | 110 110 | 100.00 | seq_2	contig-3215_110_0_4719
7685 7794 | 110 1 | 110 110 | 99.09 | seq_3	contig-3215_110_0_4719
9049 9158 | 1 110 | 110 110 | 100.00 | seq_3	contig-3215_110_0_4719
11888 11997 | 1 110 | 110 110 | 100.00 | seq_3	contig-3215_110_0_4719
1680877 1680986 | 110 1 | 110 110 | 100.00 | seq_1	contig-3215_110_0_4719
1706863 1706972 | 110 1 | 110 110 | 100.00 | seq_1	contig-3215_110_0_4719
10969 11071 | 104 3 | 103 102 | 97.09 | seq_3	contig-3226_104_0_1656
10962 11063 | 101 1 | 102 101 | 97.06 | seq_3	contig-3263_101_0_2220
7547 7701 | 155 1 | 155 155 | 100.00 | seq_3	contig-3276_155_0_1012
9142 9296 | 1 155 | 155 155 | 100.00 | seq_3	contig-3276_155_0_1012
11981 12135 | 1 155 | 155 155 | 100.00 | seq_3	contig-3276_155_0_1012
25964 26118 | 1 155 | 155 155 | 98.71 | seq_2	contig-3276_155_0_1012
33302 33456 | 1 155 | 155 155 | 99.35 | seq_2	contig-3276_155_0_1012
37736 37890 | 1 155 | 155 155 | 99.35 | seq_2	contig-3276_155_0_1012
1680739 1680893 | 155 1 | 155 155 | 100.00 | seq_1	contig-3276_155_0_1012
1706725 1706879 | 155 1 | 155 155 | 98.71 | seq_1	contig-3276_155_0_1012
26408 26505 | 1 98 | 98 98 | 98.98 | seq_2	contig-3388_101_0_5269
33746 33843 | 1 98 | 98 98 | 100.00 | seq_2	contig-3388_101_0_5269
38180 38277 | 1 98 | 98 98 | 100.00 | seq_2	contig-3388_101_0_5269
7160 7257 | 98 1 | 98 98 | 98.98 | seq_3	contig-3388_101_0_5269
9586 9683 | 1 98 | 98 98 | 100.00 | seq_3	contig-3388_101_0_5269
12425 12522 | 1 98 | 98 98 | 100.00 | seq_3	contig-3388_101_0_5269
1680352 1680449 | 98 1 | 98 98 | 100.00 | seq_1	contig-3388_101_0_5269
1706338 1706435 | 98 1 | 98 98 | 98.98 | seq_1	contig-3388_101_0_5269
1706576 1706715 | 1 140 | 140 140 | 99.29 | seq_1	contig-3457_140_0_1243
7398 7537 | 1 140 | 140 140 | 96.43 | seq_3	contig-3457_140_0_1243
9306 9445 | 140 1 | 140 140 | 99.29 | seq_3	contig-3457_140_0_1243
12145 12284 | 140 1 | 140 140 | 99.29 | seq_3	contig-3457_140_0_1243
26128 26267 | 140 1 | 140 140 | 99.29 | seq_2	contig-3457_140_0_1243
33466 33605 | 140 1 | 140 140 | 99.29 | seq_2	contig-3457_140_0_1243
37900 38039 | 140 1 | 140 140 | 99.29 | seq_2	contig-3457_140_0_1243
35823 35925 | 1 103 | 103 103 | 100.00 | seq_2	contig-3477_106_0_6839
5725 5827 | 103 1 | 103 103 | 100.00 | seq_3	contig-3477_106_0_6839
10910 11015 | 1 106 | 106 106 | 100.00 | seq_3	contig-3477_106_0_6839
1706567 1706669 | 1 103 | 103 103 | 99.03 | seq_1	contig-357_103_0_895
7389 7491 | 1 103 | 103 103 | 97.09 | seq_3	contig-357_103_0_895
9352 9454 | 103 1 | 103 103 | 99.03 | seq_3	contig-357_103_0_895
12191 12293 | 103 1 | 103 103 | 99.03 | seq_3	contig-357_103_0_895
26174 26276 | 103 1 | 103 103 | 99.03 | seq_2	contig-357_103_0_895
33512 33614 | 103 1 | 103 103 | 99.03 | seq_2	contig-357_103_0_895
37946 38048 | 103 1 | 103 103 | 99.03 | seq_2	contig-357_103_0_895
35837 35940 | 1 104 | 104 104 | 98.08 | seq_2	contig-3642_104_0_3541
5710 5813 | 104 1 | 104 104 | 98.08 | seq_3	contig-3642_104_0_3541
10924 11027 | 1 104 | 104 104 | 99.04 | seq_3	contig-3642_104_0_3541
10954 11059 | 105 1 | 106 105 | 97.17 | seq_3	contig-3643_105_0_4405
35823 35889 | 34 100 | 67 67 | 100.00 | seq_2	contig-365_101_0_6753
5761 5827 | 100 34 | 67 67 | 100.00 | seq_3	contig-365_101_0_6753
10910 10976 | 34 100 | 67 67 | 100.00 | seq_3	contig-365_101_0_6753
35860 35964 | 1 105 | 105 105 | 98.10 | seq_2	contig-3748_105_0_5029
5686 5790 | 105 1 | 105 105 | 97.14 | seq_3	contig-3748_105_0_5029
10947 11052 | 1 105 | 106 105 | 96.23 | seq_3	contig-3748_105_0_5029
10965 11066 | 1 101 | 102 101 | 96.08 | seq_3	contig-3818_101_0_5650
965669 965848 | 5 184 | 180 180 | 99.44 | seq_1	contig-3822_184_0_6435
745213 745342 | 173 46 | 130 128 | 96.15 | seq_1	contig-3829_173_0_2457
843207 843336 | 173 46 | 130 128 | 96.15 | seq_1	contig-3829_173_0_2457
961120 961249 | 173 46 | 130 128 | 96.15 | seq_1	contig-3829_173_0_2457
2304577 2304706 | 46 173 | 130 128 | 96.15 | seq_1	contig-3829_173_0_2457
2309855 2309984 | 46 173 | 130 128 | 96.15 | seq_1	contig-3829_173_0_2457
2353460 2353589 | 46 173 | 130 128 | 96.15 | seq_1	contig-3829_173_0_2457
5749 5827 | 1 79 | 79 79 | 98.73 | seq_3	contig-3842_101_0_6522
10910 10988 | 79 1 | 79 79 | 98.73 | seq_3	contig-3842_101_0_6522
35823 35901 | 79 1 | 79 79 | 98.73 | seq_2	contig-3842_101_0_6522
1680923 1681022 | 1 100 | 100 100 | 98.00 | seq_1	contig-3845_102_0_231
1706909 1707008 | 1 100 | 100 100 | 99.00 | seq_1	contig-3845_102_0_231
25835 25934 | 100 1 | 100 100 | 99.00 | seq_2	contig-3845_102_0_231
33172 33272 | 101 1 | 101 101 | 99.01 | seq_2	contig-3845_102_0_231
37607 37706 | 100 1 | 100 100 | 99.00 | seq_2	contig-3845_102_0_231
9012 9112 | 101 1 | 101 101 | 99.01 | seq_3	contig-3845_102_0_231
11852 11951 | 100 1 | 100 100 | 99.00 | seq_3	contig-3845_102_0_231
1680927 1681023 | 1 97 | 97 97 | 97.94 | seq_1	contig-3852_136_0_5788
1706913 1707014 | 1 101 | 102 101 | 98.04 | seq_1	contig-3852_136_0_5788
25828 25930 | 104 1 | 103 104 | 98.08 | seq_2	contig-3852_136_0_5788
33165 33268 | 104 1 | 104 104 | 97.12 | seq_2	contig-3852_136_0_5788
37600 37702 | 104 1 | 103 104 | 97.12 | seq_2	contig-3852_136_0_5788
9013 9108 | 96 1 | 96 96 | 98.96 | seq_3	contig-3852_136_0_5788
11850 11947 | 98 1 | 98 98 | 98.98 | seq_3	contig-3852_136_0_5788
1680838 1680995 | 1 158 | 158 158 | 98.10 | seq_1	contig-3896_158_0_3607
1706824 1706981 | 1 158 | 158 158 | 98.10 | seq_1	contig-3896_158_0_3607
25862 26019 | 158 1 | 158 158 | 98.10 | seq_2	contig-3896_158_0_3607
33200 33357 | 158 1 | 158 158 | 98.10 | seq_2	contig-3896_158_0_3607
37634 37791 | 158 1 | 158 158 | 98.10 | seq_2	contig-3896_158_0_3607
9040 9197 | 158 1 | 158 158 | 98.10 | seq_3	contig-3896_158_0_3607
11879 12036 | 158 1 | 158 158 | 98.10 | seq_3	contig-3896_158_0_3607
26324 26426 | 1 103 | 103 103 | 99.03 | seq_2	contig-3939_103_0_6114
7239 7341 | 103 1 | 103 103 | 99.03 | seq_3	contig-3939_103_0_6114
9502 9604 | 1 103 | 103 103 | 100.00 | seq_3	contig-3939_103_0_6114
12341 12443 | 1 103 | 103 103 | 100.00 | seq_3	contig-3939_103_0_6114
1680431 1680533 | 103 1 | 103 103 | 100.00 | seq_1	contig-3939_103_0_6114
1706420 1706519 | 100 1 | 100 100 | 99.00 | seq_1	contig-3939_103_0_6114
10975 11071 | 1 96 | 97 96 | 96.91 | seq_3	contig-3958_103_0_1264
7059 7174 | 116 1 | 116 116 | 96.55 | seq_3	contig-3977_116_0_1804
9669 9784 | 1 116 | 116 116 | 97.41 | seq_3	contig-3977_116_0_1804
12508 12623 | 1 116 | 116 116 | 98.28 | seq_3	contig-3977_116_0_1804
1680682 1680783 | 1 101 | 102 101 | 98.04 | seq_1	contig-3981_101_0_1039
1706668 1706769 | 1 101 | 102 101 | 98.04 | seq_1	contig-3981_101_0_1039
26074 26175 | 101 1 | 102 101 | 97.06 | seq_2	contig-3981_101_0_1039
33412 33513 | 101 1 | 102 101 | 98.04 | seq_2	contig-3981_101_0_1039
37846 37947 | 101 1 | 102 101 | 98.04 | seq_2	contig-3981_101_0_1039
9252 9353 | 101 1 | 102 101 | 98.04 | seq_3	contig-3981_101_0_1039
12091 12192 | 101 1 | 102 101 | 98.04 | seq_3	contig-3981_101_0_1039
25862 25962 | 1 101 | 101 101 | 100.00 | seq_2	contig-4007_101_0_1202
33200 33300 | 1 101 | 101 101 | 100.00 | seq_2	contig-4007_101_0_1202
37634 37734 | 1 101 | 101 101 | 100.00 | seq_2	contig-4007_101_0_1202
7703 7803 | 101 1 | 101 101 | 99.01 | seq_3	contig-4007_101_0_1202
9040 9140 | 1 101 | 101 101 | 100.00 | seq_3	contig-4007_101_0_1202
11879 11979 | 1 101 | 101 101 | 100.00 | seq_3	contig-4007_101_0_1202
1680895 1680995 | 101 1 | 101 101 | 100.00 | seq_1	contig-4007_101_0_1202
1706881 1706981 | 101 1 | 101 101 | 100.00 | seq_1	contig-4007_101_0_1202
26409 26563 | 1 155 | 155 155 | 98.06 | seq_2	contig-4013_155_0_4911
7102 7256 | 155 1 | 155 155 | 98.71 | seq_3	contig-4013_155_0_4911
9587 9741 | 1 155 | 155 155 | 99.35 | seq_3	contig-4013_155_0_4911
12426 12580 | 1 155 | 155 155 | 99.35 | seq_3	contig-4013_155_0_4911
1680294 1680448 | 155 1 | 155 155 | 98.71 | seq_1	contig-4013_155_0_4911
1680549 1680674 | 1 126 | 126 126 | 99.21 | seq_1	contig-4039_126_0_5039
1706535 1706660 | 1 126 | 126 126 | 100.00 | seq_1	contig-4039_126_0_5039
7357 7482 | 1 126 | 126 126 | 98.41 | seq_3	contig-4039_126_0_5039
9361 9486 | 126 1 | 126 126 | 100.00 | seq_3	contig-4039_126_0_5039
12200 12325 | 126 1 | 126 126 | 100.00 | seq_3	contig-4039_126_0_5039
26183 26308 | 126 1 | 126 126 | 100.00 | seq_2	contig-4039_126_0_5039
33521 33646 | 126 1 | 126 126 | 100.00 | seq_2	contig-4039_126_0_5039
37955 38080 | 126 1 | 126 126 | 100.00 | seq_2	contig-4039_126_0_5039
26168 26273 | 1 106 | 106 106 | 98.11 | seq_2	contig-4045_106_0_899
33506 33611 | 1 106 | 106 106 | 98.11 | seq_2	contig-4045_106_0_899
37940 38045 | 1 106 | 106 106 | 98.11 | seq_2	contig-4045_106_0_899
7392 7497 | 106 1 | 106 106 | 96.23 | seq_3	contig-4045_106_0_899
9346 9451 | 1 106 | 106 106 | 98.11 | seq_3	contig-4045_106_0_899
12185 12290 | 1 106 | 106 106 | 98.11 | seq_3	contig-4045_106_0_899
1706570 1706675 | 106 1 | 106 106 | 98.11 | seq_1	contig-4045_106_0_899
1680799 1680905 | 1 107 | 107 107 | 99.07 | seq_1	contig-4122_107_0_4319
1706785 1706891 | 1 107 | 107 107 | 99.07 | seq_1	contig-4122_107_0_4319
7607 7713 | 1 107 | 107 107 | 99.07 | seq_3	contig-4122_107_0_4319
9130 9236 | 107 1 | 107 107 | 99.07 | seq_3	contig-4122_107_0_4319
11969 12075 | 107 1 | 107 107 | 99.07 | seq_3	contig-4122_107_0_4319
25835 25940 | 1 106 | 106 106 | 99.06 | seq_2	contig-415_106_0_4977
33173 33278 | 1 106 | 106 106 | 99.06 | seq_2	contig-415_106_0_4977
37607 37712 | 1 106 | 106 106 | 99.06 | seq_2	contig-415_106_0_4977
9013 9118 | 1 106 | 106 106 | 99.06 | seq_3	contig-415_106_0_4977
11852 11957 | 1 106 | 106 106 | 99.06 | seq_3	contig-415_106_0_4977
1680917 1681022 | 106 1 | 106 106 | 98.11 | seq_1	contig-415_106_0_4977
1706903 1707008 | 106 1 | 106 106 | 99.06 | seq_1	contig-415_106_0_4977
1680512 1680636 | 1 125 | 125 125 | 99.20 | seq_1	contig-4215_125_0_5348
1706498 1706622 | 1 125 | 125 125 | 100.00 | seq_1	contig-4215_125_0_5348
7320 7444 | 1 125 | 125 125 | 99.20 | seq_3	contig-4215_125_0_5348
9399 9523 | 125 1 | 125 125 | 100.00 | seq_3	contig-4215_125_0_5348
12238 12362 | 125 1 | 125 125 | 100.00 | seq_3	contig-4215_125_0_5348
26221 26345 | 125 1 | 125 125 | 100.00 | seq_2	contig-4215_125_0_5348
33559 33683 | 125 1 | 125 125 | 100.00 | seq_2	contig-4215_125_0_5348
37993 38117 | 125 1 | 125 125 | 100.00 | seq_2	contig-4215_125_0_5348
1680437 1680553 | 1 117 | 117 117 | 98.29 | seq_1	contig-4227_117_0_1657
1706423 1706539 | 1 117 | 117 117 | 97.44 | seq_1	contig-4227_117_0_1657
7245 7361 | 1 117 | 117 117 | 97.44 | seq_3	contig-4227_117_0_1657
9482 9598 | 117 1 | 117 117 | 98.29 | seq_3	contig-4227_117_0_1657
12321 12437 | 117 1 | 117 117 | 98.29 | seq_3	contig-4227_117_0_1657
26304 26420 | 117 1 | 117 117 | 98.29 | seq_2	contig-4227_117_0_1657
1680353 1680453 | 1 101 | 101 101 | 100.00 | seq_1	contig-4263_101_0_3798
1706339 1706439 | 1 101 | 101 101 | 99.01 | seq_1	contig-4263_101_0_3798
7161 7261 | 1 101 | 101 101 | 99.01 | seq_3	contig-4263_101_0_3798
9582 9682 | 101 1 | 101 101 | 100.00 | seq_3	contig-4263_101_0_3798
12421 12521 | 101 1 | 101 101 | 100.00 | seq_3	contig-4263_101_0_3798
26404 26504 | 101 1 | 101 101 | 99.01 | seq_2	contig-4263_101_0_3798
33742 33842 | 101 1 | 101 101 | 100.00 | seq_2	contig-4263_101_0_3798
38176 38276 | 101 1 | 101 101 | 100.00 | seq_2	contig-4263_101_0_3798
26246 26409 | 1 164 | 164 164 | 98.78 | seq_2	contig-4265_164_0_1936
33584 33747 | 1 164 | 164 164 | 97.56 | seq_2	contig-4265_164_0_1936
38018 38181 | 1 164 | 164 164 | 97.56 | seq_2	contig-4265_164_0_1936
9424 9587 | 1 164 | 164 164 | 98.78 | seq_3	contig-4265_164_0_1936
12263 12426 | 1 164 | 164 164 | 98.78 | seq_3	contig-4265_164_0_1936
1680448 1680611 | 164 1 | 164 164 | 98.78 | seq_1	contig-4265_164_0_1936
1706434 1706597 | 164 1 | 164 164 | 98.17 | seq_1	contig-4265_164_0_1936
7632 7732 | 101 1 | 101 101 | 98.02 | seq_3	contig-4268_101_0_5040
9111 9211 | 1 101 | 101 101 | 98.02 | seq_3	contig-4268_101_0_5040
11950 12050 | 1 101 | 101 101 | 98.02 | seq_3	contig-4268_101_0_5040
1680824 1680924 | 101 1 | 101 101 | 98.02 | seq_1	contig-4268_101_0_5040
1706810 1706910 | 101 1 | 101 101 | 98.02 | seq_1	contig-4268_101_0_5040
10937 11054 | 117 1 | 118 117 | 96.61 | seq_3	contig-4282_117_0_4763
1680925 1681023 | 1 99 | 99 99 | 98.99 | seq_1	contig-42_137_0_1285
1706911 1707012 | 1 102 | 102 102 | 100.00 | seq_1	contig-42_137_0_1285
25829 25932 | 104 1 | 104 104 | 99.04 | seq_2	contig-42_137_0_1285
33173 33270 | 98 1 | 98 98 | 100.00 | seq_2	contig-42_137_0_1285
37607 37704 | 98 1 | 98 98 | 100.00 | seq_2	contig-42_137_0_1285
9013 9110 | 98 1 | 98 98 | 100.00 | seq_3	contig-42_137_0_1285
11851 11949 | 99 1 | 99 99 | 100.00 | seq_3	contig-42_137_0_1285
1680925 1681022 | 1 98 | 98 98 | 97.96 | seq_1	contig-4301_138_0_2938
1706911 1707008 | 1 98 | 98 98 | 98.98 | seq_1	contig-4301_138_0_2938
25828 25932 | 105 1 | 105 105 | 97.14 | seq_2	contig-4301_138_0_2938
33164 33270 | 106 1 | 107 106 | 98.13 | seq_2	contig-4301_138_0_2938
37600 37704 | 105 1 | 105 105 | 97.14 | seq_2	contig-4301_138_0_2938
9012 9110 | 99 1 | 99 99 | 98.99 | seq_3	contig-4301_138_0_2938
11852 11949 | 98 1 | 98 98 | 98.98 | seq_3	contig-4301_138_0_2938
25888 25994 | 1 107 | 107 107 | 99.07 | seq_2	contig-434_107_0_6412
33226 33332 | 1 107 | 107 107 | 99.07 | seq_2	contig-434_107_0_6412
37660 37766 | 1 107 | 107 107 | 99.07 | seq_2	contig-434_107_0_6412
7671 7777 | 107 1 | 107 107 | 99.07 | seq_3	contig-434_107_0_6412
9066 9172 | 1 107 | 107 107 | 99.07 | seq_3	contig-434_107_0_6412
11905 12011 | 1 107 | 107 107 | 99.07 | seq_3	contig-434_107_0_6412
1680863 1680969 | 107 1 | 107 107 | 99.07 | seq_1	contig-434_107_0_6412
1706849 1706955 | 107 1 | 107 107 | 99.07 | seq_1	contig-434_107_0_6412
1680696 1680796 | 1 101 | 101 101 | 99.01 | seq_1	contig-4369_101_0_2564
7504 7604 | 1 101 | 101 101 | 97.03 | seq_3	contig-4369_101_0_2564
9239 9339 | 101 1 | 101 101 | 99.01 | seq_3	contig-4369_101_0_2564
12078 12178 | 101 1 | 101 101 | 99.01 | seq_3	contig-4369_101_0_2564
33399 33499 | 101 1 | 101 101 | 99.01 | seq_2	contig-4369_101_0_2564
37833 37933 | 101 1 | 101 101 | 99.01 | seq_2	contig-4369_101_0_2564
1706571 1706674 | 1 104 | 104 104 | 100.00 | seq_1	contig-4377_104_0_2756
7393 7496 | 1 104 | 104 104 | 98.08 | seq_3	contig-4377_104_0_2756
9347 9450 | 104 1 | 104 104 | 100.00 | seq_3	contig-4377_104_0_2756
12186 12289 | 104 1 | 104 104 | 100.00 | seq_3	contig-4377_104_0_2756
26169 26272 | 104 1 | 104 104 | 100.00 | seq_2	contig-4377_104_0_2756
33507 33610 | 104 1 | 104 104 | 100.00 | seq_2	contig-4377_104_0_2756
37941 38044 | 104 1 | 104 104 | 100.00 | seq_2	contig-4377_104_0_2756
35860 35960 | 1 101 | 101 101 | 98.02 | seq_2	contig-4456_101_0_4275
5690 5790 | 101 1 | 101 101 | 97.03 | seq_3	contig-4456_101_0_4275
10947 11040 | 1 94 | 94 94 | 98.94 | seq_3	contig-4456_101_0_4275
10962 11063 | 1 101 | 102 101 | 96.08 | seq_3	contig-4504_101_0_318
26280 26380 | 1 101 | 101 101 | 98.02 | seq_2	contig-4505_101_0_1868
33618 33718 | 1 101 | 101 101 | 96.04 | seq_2	contig-4505_101_0_1868
38052 38152 | 1 101 | 101 101 | 96.04 | seq_2	contig-4505_101_0_1868
9458 9558 | 1 101 | 101 101 | 98.02 | seq_3	contig-4505_101_0_1868
12297 12397 | 1 101 | 101 101 | 98.02 | seq_3	contig-4505_101_0_1868
1680477 1680577 | 101 1 | 101 101 | 98.02 | seq_1	contig-4505_101_0_1868
1706463 1706563 | 101 1 | 101 101 | 97.03 | seq_1	contig-4505_101_0_1868
26262 26400 | 1 139 | 139 139 | 100.00 | seq_2	contig-4516_139_0_3083
33600 33738 | 1 139 | 139 139 | 98.56 | seq_2	contig-4516_139_0_3083
38034 38172 | 1 139 | 139 139 | 98.56 | seq_2	contig-4516_139_0_3083
7266 7403 | 138 1 | 138 138 | 99.28 | seq_3	contig-4516_139_0_3083
9440 9578 | 1 139 | 139 139 | 100.00 | seq_3	contig-4516_139_0_3083
12279 12417 | 1 139 | 139 139 | 100.00 | seq_3	contig-4516_139_0_3083
1680457 1680595 | 139 1 | 139 139 | 100.00 | seq_1	contig-4516_139_0_3083
1706443 1706581 | 139 1 | 139 139 | 99.28 | seq_1	contig-4516_139_0_3083
1680795 1680910 | 1 116 | 116 116 | 100.00 | seq_1	contig-4519_116_0_3423
1706781 1706896 | 1 116 | 116 116 | 100.00 | seq_1	contig-4519_116_0_3423
7603 7718 | 1 116 | 116 116 | 100.00 | seq_3	contig-4519_116_0_3423
9125 9240 | 116 1 | 116 116 | 100.00 | seq_3	contig-4519_116_0_3423
11964 12079 | 116 1 | 116 116 | 100.00 | seq_3	contig-4519_116_0_3423
26473 26571 | 4 102 | 99 99 | 97.98 | seq_2	contig-4626_102_0_3374
7094 7190 | 102 6 | 97 97 | 98.97 | seq_3	contig-4626_102_0_3374
9651 9749 | 4 102 | 99 99 | 98.99 | seq_3	contig-4626_102_0_3374
12490 12588 | 4 102 | 99 99 | 98.99 | seq_3	contig-4626_102_0_3374
1680286 1680384 | 102 4 | 99 99 | 97.98 | seq_1	contig-4626_102_0_3374
1680252 1680364 | 1 113 | 113 113 | 99.12 | seq_1	contig-462_113_0_4840
1706238 1706350 | 1 113 | 113 113 | 99.12 | seq_1	contig-462_113_0_4840
7060 7172 | 1 113 | 113 113 | 99.12 | seq_3	contig-462_113_0_4840
9671 9783 | 113 1 | 113 113 | 100.00 | seq_3	contig-462_113_0_4840
12510 12622 | 113 1 | 113 113 | 99.12 | seq_3	contig-462_113_0_4840
26493 26605 | 113 1 | 113 113 | 99.12 | seq_2	contig-462_113_0_4840
33831 33943 | 113 1 | 113 113 | 99.12 | seq_2	contig-462_113_0_4840
38265 38377 | 113 1 | 113 113 | 99.12 | seq_2	contig-462_113_0_4840
26231 26383 | 1 153 | 153 153 | 98.04 | seq_2	contig-4734_153_0_1364
33569 33721 | 1 153 | 153 153 | 96.73 | seq_2	contig-4734_153_0_1364
38003 38155 | 1 153 | 153 153 | 96.73 | seq_2	contig-4734_153_0_1364
9409 9561 | 1 153 | 153 153 | 98.04 | seq_3	contig-4734_153_0_1364
12248 12400 | 1 153 | 153 153 | 98.04 | seq_3	contig-4734_153_0_1364
1680474 1680626 | 153 1 | 153 153 | 97.39 | seq_1	contig-4734_153_0_1364
1706460 1706612 | 153 1 | 153 153 | 97.39 | seq_1	contig-4734_153_0_1364
5747 5827 | 1 81 | 81 81 | 100.00 | seq_3	contig-482_101_0_250
10910 10990 | 81 1 | 81 81 | 100.00 | seq_3	contig-482_101_0_250
35823 35903 | 81 1 | 81 81 | 100.00 | seq_2	contig-482_101_0_250
25847 25947 | 1 101 | 101 101 | 100.00 | seq_2	contig-484_101_0_1249
33185 33285 | 1 101 | 101 101 | 100.00 | seq_2	contig-484_101_0_1249
37619 37719 | 1 101 | 101 101 | 100.00 | seq_2	contig-484_101_0_1249
9025 9125 | 1 101 | 101 101 | 100.00 | seq_3	contig-484_101_0_1249
11864 11964 | 1 101 | 101 101 | 100.00 | seq_3	contig-484_101_0_1249
1680910 1681010 | 101 1 | 101 101 | 100.00 | seq_1	contig-484_101_0_1249
1706896 1706996 | 101 1 | 101 101 | 100.00 | seq_1	contig-484_101_0_1249
1680502 1680602 | 1 101 | 101 101 | 100.00 | seq_1	contig-4853_101_0_6218
1706488 1706588 | 1 101 | 101 101 | 99.01 | seq_1	contig-4853_101_0_6218
26255 26355 | 101 1 | 101 101 | 100.00 | seq_2	contig-4853_101_0_6218
33593 33693 | 101 1 | 101 101 | 99.01 | seq_2	contig-4853_101_0_6218
38027 38127 | 101 1 | 101 101 | 99.01 | seq_2	contig-4853_101_0_6218
9433 9533 | 101 1 | 101 101 | 100.00 | seq_3	contig-4853_101_0_6218
12272 12372 | 101 1 | 101 101 | 100.00 | seq_3	contig-4853_101_0_6218
1680901 1681016 | 1 116 | 116 116 | 98.28 | seq_1	contig-4943_116_0_727
1706887 1707002 | 1 116 | 116 116 | 99.14 | seq_1	contig-4943_116_0_727
25841 25956 | 116 1 | 116 116 | 99.14 | seq_2	contig-4943_116_0_727
33179 33294 | 116 1 | 116 116 | 99.14 | seq_2	contig-4943_116_0_727
37613 37728 | 116 1 | 116 116 | 99.14 | seq_2	contig-4943_116_0_727
9019 9134 | 116 1 | 116 116 | 99.14 | seq_3	contig-4943_116_0_727
11858 11973 | 116 1 | 116 116 | 99.14 | seq_3	contig-4943_116_0_727
10966 11066 | 111 12 | 101 100 | 96.04 | seq_3	contig-4971_111_0_841
1680881 1681017 | 1 137 | 137 137 | 97.08 | seq_1	contig-4978_137_0_6462
1706867 1707003 | 1 137 | 137 137 | 97.81 | seq_1	contig-4978_137_0_6462
7689 7825 | 1 137 | 137 137 | 96.35 | seq_3	contig-4978_137_0_6462
9018 9154 | 137 1 | 137 137 | 97.81 | seq_3	contig-4978_137_0_6462
11857 11993 | 137 1 | 137 137 | 97.81 | seq_3	contig-4978_137_0_6462
25840 25976 | 137 1 | 137 137 | 97.81 | seq_2	contig-4978_137_0_6462
33178 33314 | 137 1 | 137 137 | 97.81 | seq_2	contig-4978_137_0_6462
37612 37748 | 137 1 | 137 137 | 97.81 | seq_2	contig-4978_137_0_6462
25863 25970 | 1 108 | 108 108 | 100.00 | seq_2	contig-497_108_0_3603
33201 33308 | 1 108 | 108 108 | 100.00 | seq_2	contig-497_108_0_3603
37635 37742 | 1 108 | 108 108 | 100.00 | seq_2	contig-497_108_0_3603
7695 7802 | 108 1 | 108 108 | 99.07 | seq_3	contig-497_108_0_3603
9041 9148 | 1 108 | 108 108 | 100.00 | seq_3	contig-497_108_0_3603
11880 11987 | 1 108 | 108 108 | 100.00 | seq_3	contig-497_108_0_3603
1680887 1680994 | 108 1 | 108 108 | 100.00 | seq_1	contig-497_108_0_3603
1706873 1706980 | 108 1 | 108 108 | 100.00 | seq_1	contig-497_108_0_3603
1680693 1680826 | 1 134 | 134 134 | 99.25 | seq_1	contig-5049_134_0_2186
1706679 1706812 | 1 134 | 134 134 | 99.25 | seq_1	contig-5049_134_0_2186
7501 7634 | 1 134 | 134 134 | 97.76 | seq_3	contig-5049_134_0_2186
9209 9342 | 134 1 | 134 134 | 99.25 | seq_3	contig-5049_134_0_2186
12048 12181 | 134 1 | 134 134 | 99.25 | seq_3	contig-5049_134_0_2186
33369 33502 | 134 1 | 134 134 | 99.25 | seq_2	contig-5049_134_0_2186
37803 37936 | 134 1 | 134 134 | 99.25 | seq_2	contig-5049_134_0_2186
1680913 1681011 | 1 99 | 99 99 | 97.98 | seq_1	contig-5086_101_0_6285
1706899 1706999 | 1 101 | 101 101 | 98.02 | seq_1	contig-5086_101_0_6285
25844 25944 | 101 1 | 101 101 | 98.02 | seq_2	contig-5086_101_0_6285
33182 33282 | 101 1 | 101 101 | 98.02 | seq_2	contig-5086_101_0_6285
37616 37716 | 101 1 | 101 101 | 98.02 | seq_2	contig-5086_101_0_6285
9022 9122 | 101 1 | 101 101 | 98.02 | seq_3	contig-5086_101_0_6285
11861 11961 | 101 1 | 101 101 | 98.02 | seq_3	contig-5086_101_0_6285
26028 26162 | 1 135 | 135 135 | 99.26 | seq_2	contig-5173_135_0_1402
33366 33500 | 1 135 | 135 135 | 100.00 | seq_2	contig-5173_135_0_1402
37800 37934 | 1 135 | 135 135 | 100.00 | seq_2	contig-5173_135_0_1402
7503 7637 | 135 1 | 135 135 | 98.52 | seq_3	contig-5173_135_0_1402
9206 9340 | 1 135 | 135 135 | 100.00 | seq_3	contig-5173_135_0_1402
12045 12179 | 1 135 | 135 135 | 100.00 | seq_3	contig-5173_135_0_1402
1680695 1680829 | 135 1 | 135 135 | 100.00 | seq_1	contig-5173_135_0_1402
1706681 1706815 | 135 1 | 135 135 | 98.52 | seq_1	contig-5173_135_0_1402
35844 35959 | 1 116 | 116 116 | 99.14 | seq_2	contig-521_116_0_857
5691 5806 | 116 1 | 116 116 | 98.28 | seq_3	contig-521_116_0_857
10931 11040 | 1 110 | 110 110 | 100.00 | seq_3	contig-521_116_0_857
1680871 1680986 | 1 116 | 116 116 | 99.14 | seq_1	contig-5255_116_0_166
1706857 1706972 | 1 116 | 116 116 | 99.14 | seq_1	contig-5255_116_0_166
7679 7794 | 1 116 | 116 116 | 98.28 | seq_3	contig-5255_116_0_166
9049 9164 | 116 1 | 116 116 | 99.14 | seq_3	contig-5255_116_0_166
11888 12003 | 116 1 | 116 116 | 99.14 | seq_3	contig-5255_116_0_166
25871 25986 | 116 1 | 116 116 | 99.14 | seq_2	contig-5255_116_0_166
33209 33324 | 116 1 | 116 116 | 99.14 | seq_2	contig-5255_116_0_166
37643 37758 | 116 1 | 116 116 | 99.14 | seq_2	contig-5255_116_0_166
5741 5827 | 1 87 | 87 87 | 100.00 | seq_3	contig-5275_101_0_2141
10910 10996 | 87 1 | 87 87 | 100.00 | seq_3	contig-5275_101_0_2141
35823 35909 | 87 1 | 87 87 | 100.00 | seq_2	contig-5275_101_0_2141
33366 33467 | 1 102 | 102 102 | 99.02 | seq_2	contig-5289_102_0_4739
37800 37901 | 1 102 | 102 102 | 99.02 | seq_2	contig-5289_102_0_4739
7536 7637 | 102 1 | 102 102 | 99.02 | seq_3	contig-5289_102_0_4739
9206 9307 | 1 102 | 102 102 | 99.02 | seq_3	contig-5289_102_0_4739
12045 12146 | 1 102 | 102 102 | 99.02 | seq_3	contig-5289_102_0_4739
1680728 1680829 | 102 1 | 102 102 | 99.02 | seq_1	contig-5289_102_0_4739
35823 35922 | 2 101 | 100 100 | 99.00 | seq_2	contig-5390_101_0_4632
5728 5827 | 101 2 | 100 100 | 99.00 | seq_3	contig-5390_101_0_4632
10910 11009 | 2 101 | 100 100 | 99.00 | seq_3	contig-5390_101_0_4632
5744 5827 | 1 84 | 84 84 | 100.00 | seq_3	contig-5418_101_0_678
10910 10993 | 84 1 | 84 84 | 100.00 | seq_3	contig-5418_101_0_678
35823 35906 | 84 1 | 84 84 | 100.00 | seq_2	contig-5418_101_0_678
25834 25934 | 1 101 | 101 101 | 99.01 | seq_2	contig-5446_101_0_1795
33173 33272 | 2 101 | 100 100 | 99.00 | seq_2	contig-5446_101_0_1795
37607 37706 | 2 101 | 100 100 | 99.00 | seq_2	contig-5446_101_0_1795
9013 9112 | 2 101 | 100 100 | 99.00 | seq_3	contig-5446_101_0_1795
11851 11951 | 1 101 | 101 101 | 99.01 | seq_3	contig-5446_101_0_1795
1680923 1681023 | 101 1 | 101 101 | 98.02 | seq_1	contig-5446_101_0_1795
1706909 1707009 | 101 1 | 101 101 | 99.01 | seq_1	contig-5446_101_0_1795
5714 5818 | 1 105 | 105 105 | 99.05 | seq_3	contig-5471_105_0_1294
10919 11023 | 105 1 | 105 105 | 100.00 | seq_3	contig-5471_105_0_1294
35832 35936 | 105 1 | 105 105 | 99.05 | seq_2	contig-5471_105_0_1294
35842 35959 | 1 118 | 118 118 | 98.31 | seq_2	contig-5528_118_0_2519
5691 5808 | 118 1 | 118 118 | 97.46 | seq_3	contig-5528_118_0_2519
10929 11040 | 1 112 | 112 112 | 99.11 | seq_3	contig-5528_118_0_2519
26168 26273 | 1 106 | 106 106 | 99.06 | seq_2	contig-5597_106_0_1877
33506 33611 | 1 106 | 106 106 | 99.06 | seq_2	contig-5597_106_0_1877
37940 38045 | 1 106 | 106 106 | 99.06 | seq_2	contig-5597_106_0_1877
7392 7497 | 106 1 | 106 106 | 97.17 | seq_3	contig-5597_106_0_1877
9346 9451 | 1 106 | 106 106 | 99.06 | seq_3	contig-5597_106_0_1877
12185 12290 | 1 106 | 106 106 | 99.06 | seq_3	contig-5597_106_0_1877
1706570 1706675 | 106 1 | 106 106 | 99.06 | seq_1	contig-5597_106_0_1877
25017 25088 | 217 146 | 72 72 | 100.00 | seq_1	contig-5641_238_0_472
1680871 1680995 | 1 125 | 125 125 | 99.20 | seq_1	contig-5775_125_0_2789
1706857 1706981 | 1 125 | 125 125 | 99.20 | seq_1	contig-5775_125_0_2789
25862 25986 | 125 1 | 125 125 | 99.20 | seq_2	contig-5775_125_0_2789
33200 33324 | 125 1 | 125 125 | 99.20 | seq_2	contig-5775_125_0_2789
37634 37758 | 125 1 | 125 125 | 99.20 | seq_2	contig-5775_125_0_2789
9040 9164 | 125 1 | 125 125 | 99.20 | seq_3	contig-5775_125_0_2789
11879 12003 | 125 1 | 125 125 | 99.20 | seq_3	contig-5775_125_0_2789
2516180 2516374 | 893 1086 | 195 194 | 95.38 | seq_1	contig-5778_3915_0_2657
26099 26227 | 1 129 | 129 129 | 99.22 | seq_2	contig-5849_129_0_5097
33437 33565 | 1 129 | 129 129 | 100.00 | seq_2	contig-5849_129_0_5097
37871 37999 | 1 129 | 129 129 | 100.00 | seq_2	contig-5849_129_0_5097
9277 9405 | 1 129 | 129 129 | 100.00 | seq_3	contig-5849_129_0_5097
12116 12244 | 1 129 | 129 129 | 100.00 | seq_3	contig-5849_129_0_5097
1680630 1680758 | 129 1 | 129 129 | 99.22 | seq_1	contig-5849_129_0_5097
1706616 1706744 | 129 1 | 129 129 | 100.00 | seq_1	contig-5849_129_0_5097
10964 11066 | 1 102 | 103 102 | 97.09 | seq_3	contig-5855_102_0_1516
35822 35897 | 46 121 | 76 76 | 100.00 | seq_2	contig-5860_121_0_1336
5753 5830 | 121 44 | 78 78 | 100.00 | seq_3	contig-5860_121_0_1336
10909 10984 | 46 121 | 76 76 | 100.00 | seq_3	contig-5860_121_0_1336
1680367 1680467 | 1 101 | 101 101 | 99.01 | seq_1	contig-5929_101_0_6159
1706353 1706453 | 1 101 | 101 101 | 98.02 | seq_1	contig-5929_101_0_6159
7175 7275 | 1 101 | 101 101 | 97.03 | seq_3	contig-5929_101_0_6159
9568 9668 | 101 1 | 101 101 | 99.01 | seq_3	contig-5929_101_0_6159
12407 12507 | 101 1 | 101 101 | 99.01 | seq_3	contig-5929_101_0_6159
26390 26490 | 101 1 | 101 101 | 98.02 | seq_2	contig-5929_101_0_6159
33728 33828 | 101 1 | 101 101 | 99.01 | seq_2	contig-5929_101_0_6159
38162 38262 | 101 1 | 101 101 | 99.01 | seq_2	contig-5929_101_0_6159
33445 33545 | 1 101 | 101 101 | 99.01 | seq_2	contig-5988_101_0_4778
37879 37979 | 1 101 | 101 101 | 99.01 | seq_2	contig-5988_101_0_4778
9285 9385 | 1 101 | 101 101 | 99.01 | seq_3	contig-5988_101_0_4778
12124 12224 | 1 101 | 101 101 | 99.01 | seq_3	contig-5988_101_0_4778
1680650 1680750 | 101 1 | 101 101 | 98.02 | seq_1	contig-5988_101_0_4778
1706636 1706736 | 101 1 | 101 101 | 99.01 | seq_1	contig-5988_101_0_4778
5763 5827 | 1 65 | 65 65 | 100.00 | seq_3	contig-6024_107_0_3808
10910 10974 | 65 1 | 65 65 | 100.00 | seq_3	contig-6024_107_0_3808
35823 35887 | 65 1 | 65 65 | 100.00 | seq_2	contig-6024_107_0_3808
7541 7671 | 131 1 | 131 131 | 99.24 | seq_3	contig-6036_131_0_5221
9172 9302 | 1 131 | 131 131 | 99.24 | seq_3	contig-6036_131_0_5221
12011 12141 | 1 131 | 131 131 | 99.24 | seq_3	contig-6036_131_0_5221
25994 26124 | 1 131 | 131 131 | 97.71 | seq_2	contig-6036_131_0_5221
33332 33462 | 1 131 | 131 131 | 98.47 | seq_2	contig-6036_131_0_5221
37766 37896 | 1 131 | 131 131 | 98.47 | seq_2	contig-6036_131_0_5221
1680733 1680863 | 131 1 | 131 131 | 99.24 | seq_1	contig-6036_131_0_5221
1706719 1706849 | 131 1 | 131 131 | 99.24 | seq_1	contig-6036_131_0_5221
1680766 1680892 | 1 127 | 127 127 | 99.21 | seq_1	contig-610_127_0_3379
1706754 1706878 | 3 127 | 125 125 | 100.00 | seq_1	contig-610_127_0_3379
7574 7700 | 1 127 | 127 127 | 99.21 | seq_3	contig-610_127_0_3379
9143 9269 | 127 1 | 127 127 | 99.21 | seq_3	contig-610_127_0_3379
11982 12108 | 127 1 | 127 127 | 99.21 | seq_3	contig-610_127_0_3379
25965 26091 | 127 1 | 127 127 | 98.43 | seq_2	contig-610_127_0_3379
33303 33429 | 127 1 | 127 127 | 98.43 | seq_2	contig-610_127_0_3379
37737 37863 | 127 1 | 127 127 | 98.43 | seq_2	contig-610_127_0_3379
35833 35935 | 1 103 | 103 103 | 98.06 | seq_2	contig-6157_103_0_2054
5715 5817 | 103 1 | 103 103 | 98.06 | seq_3	contig-6157_103_0_2054
10920 11022 | 1 103 | 103 103 | 99.03 | seq_3	contig-6157_103_0_2054
35823 35907 | 17 101 | 85 85 | 100.00 | seq_2	contig-6161_101_0_4540
5743 5827 | 101 17 | 85 85 | 100.00 | seq_3	contig-6161_101_0_4540
10910 10994 | 17 101 | 85 85 | 100.00 | seq_3	contig-6161_101_0_4540
1680832 1680969 | 1 138 | 138 138 | 99.28 | seq_1	contig-6206_138_0_2934
1706818 1706955 | 1 138 | 138 138 | 99.28 | seq_1	contig-6206_138_0_2934
7640 7777 | 1 138 | 138 138 | 99.28 | seq_3	contig-6206_138_0_2934
9066 9203 | 138 1 | 138 138 | 99.28 | seq_3	contig-6206_138_0_2934
11905 12042 | 138 1 | 138 138 | 99.28 | seq_3	contig-6206_138_0_2934
25888 26025 | 138 1 | 138 138 | 98.55 | seq_2	contig-6206_138_0_2934
33226 33363 | 138 1 | 138 138 | 98.55 | seq_2	contig-6206_138_0_2934
37660 37797 | 138 1 | 138 138 | 98.55 | seq_2	contig-6206_138_0_2934
1680875 1680981 | 1 107 | 107 107 | 98.13 | seq_1	contig-6316_107_0_932
1706861 1706967 | 1 107 | 107 107 | 98.13 | seq_1	contig-6316_107_0_932
7683 7789 | 1 107 | 107 107 | 97.20 | seq_3	contig-6316_107_0_932
9054 9160 | 107 1 | 107 107 | 98.13 | seq_3	contig-6316_107_0_932
11893 11999 | 107 1 | 107 107 | 98.13 | seq_3	contig-6316_107_0_932
25876 25982 | 107 1 | 107 107 | 98.13 | seq_2	contig-6316_107_0_932
33214 33320 | 107 1 | 107 107 | 98.13 | seq_2	contig-6316_107_0_932
37648 37754 | 107 1 | 107 107 | 98.13 | seq_2	contig-6316_107_0_932
10968 11070 | 1 102 | 103 102 | 96.12 | seq_3	contig-634_108_0_5564
35844 35956 | 1 113 | 113 113 | 98.23 | seq_2	contig-6383_113_0_1895
5697 5806 | 110 1 | 110 110 | 98.18 | seq_3	contig-6383_113_0_1895
10931 11040 | 1 110 | 110 110 | 99.09 | seq_3	contig-6383_113_0_1895
33405 33510 | 1 106 | 106 106 | 100.00 | seq_2	contig-6387_106_0_1260
37839 37944 | 1 106 | 106 106 | 100.00 | seq_2	contig-6387_106_0_1260
7493 7598 | 106 1 | 106 106 | 98.11 | seq_3	contig-6387_106_0_1260
9245 9350 | 1 106 | 106 106 | 100.00 | seq_3	contig-6387_106_0_1260
12084 12189 | 1 106 | 106 106 | 100.00 | seq_3	contig-6387_106_0_1260
1680685 1680790 | 106 1 | 106 106 | 100.00 | seq_1	contig-6387_106_0_1260
1706671 1706776 | 106 1 | 106 106 | 99.06 | seq_1	contig-6387_106_0_1260
5711 5817 | 1 107 | 107 107 | 98.13 | seq_3	contig-6418_107_0_2778
10920 11026 | 107 1 | 107 107 | 99.07 | seq_3	contig-6418_107_0_2778
35833 35939 | 107 1 | 107 107 | 98.13 | seq_2	contig-6418_107_0_2778
5744 5827 | 1 84 | 84 84 | 100.00 | seq_3	contig-648_102_0_4131
10910 10993 | 84 1 | 84 84 | 100.00 | seq_3	contig-648_102_0_4131
35823 35906 | 84 1 | 84 84 | 100.00 | seq_2	contig-648_102_0_4131
1680660 1680774 | 1 114 | 115 114 | 96.52 | seq_1	contig-6513_114_0_346
1706646 1706760 | 1 114 | 115 114 | 97.39 | seq_1	contig-6513_114_0_346
26083 26197 | 114 1 | 115 114 | 96.52 | seq_2	contig-6513_114_0_346
33421 33535 | 114 1 | 115 114 | 97.39 | seq_2	contig-6513_114_0_346
37855 37969 | 114 1 | 115 114 | 97.39 | seq_2	contig-6513_114_0_346
9261 9375 | 114 1 | 115 114 | 97.39 | seq_3	contig-6513_114_0_346
12100 12214 | 114 1 | 115 114 | 97.39 | seq_3	contig-6513_114_0_346
5729 5827 | 1 99 | 99 99 | 98.99 | seq_3	contig-6530_116_0_3375
10910 11008 | 99 1 | 99 99 | 98.99 | seq_3	contig-6530_116_0_3375
35823 35921 | 99 1 | 99 99 | 98.99 | seq_2	contig-6530_116_0_3375
26410 26525 | 1 116 | 116 116 | 97.41 | seq_2	contig-6534_116_0_2700
33748 33863 | 1 116 | 116 116 | 97.41 | seq_2	contig-6534_116_0_2700
38182 38297 | 1 116 | 116 116 | 97.41 | seq_2	contig-6534_116_0_2700
9588 9703 | 1 116 | 116 116 | 98.28 | seq_3	contig-6534_116_0_2700
12427 12542 | 1 116 | 116 116 | 98.28 | seq_3	contig-6534_116_0_2700
1680332 1680447 | 116 1 | 116 116 | 98.28 | seq_1	contig-6534_116_0_2700
1706318 1706433 | 116 1 | 116 116 | 97.41 | seq_1	contig-6534_116_0_2700
5693 5798 | 1 106 | 106 106 | 97.17 | seq_3	contig-6539_106_0_3373
10939 11040 | 106 5 | 102 102 | 99.02 | seq_3	contig-6539_106_0_3373
35852 35957 | 106 1 | 106 106 | 98.11 | seq_2	contig-6539_106_0_3373
10964 11063 | 1 99 | 100 99 | 97.00 | seq_3	contig-6545_101_0_332
1680896 1680999 | 1 104 | 104 104 | 100.00 | seq_1	contig-6589_104_0_3117
1706882 1706985 | 1 104 | 104 104 | 100.00 | seq_1	contig-6589_104_0_3117
7704 7807 | 1 104 | 104 104 | 99.04 | seq_3	contig-6589_104_0_3117
9036 9139 | 104 1 | 104 104 | 100.00 | seq_3	contig-6589_104_0_3117
11875 11978 | 104 1 | 104 104 | 100.00 | seq_3	contig-6589_104_0_3117
25858 25961 | 104 1 | 104 104 | 100.00 | seq_2	contig-6589_104_0_3117
33196 33299 | 104 1 | 104 104 | 100.00 | seq_2	contig-6589_104_0_3117
37630 37733 | 104 1 | 104 104 | 100.00 | seq_2	contig-6589_104_0_3117
25017 25095 | 228 150 | 79 79 | 97.47 | seq_1	contig-6642_240_0_2267
26409 26520 | 1 112 | 112 112 | 97.32 | seq_2	contig-6644_112_0_1789
33747 33858 | 1 112 | 112 112 | 97.32 | seq_2	contig-6644_112_0_1789
38181 38292 | 1 112 | 112 112 | 97.32 | seq_2	contig-6644_112_0_1789
9587 9698 | 1 112 | 112 112 | 98.21 | seq_3	contig-6644_112_0_1789
12426 12537 | 1 112 | 112 112 | 98.21 | seq_3	contig-6644_112_0_1789
1680337 1680448 | 112 1 | 112 112 | 98.21 | seq_1	contig-6644_112_0_1789
1706323 1706434 | 112 1 | 112 112 | 97.32 | seq_1	contig-6644_112_0_1789
26330 26430 | 1 101 | 101 101 | 97.03 | seq_2	contig-6648_101_0_4726
7235 7335 | 101 1 | 101 101 | 97.03 | seq_3	contig-6648_101_0_4726
9508 9608 | 1 101 | 101 101 | 98.02 | seq_3	contig-6648_101_0_4726
12347 12447 | 1 101 | 101 101 | 98.02 | seq_3	contig-6648_101_0_4726
1680427 1680527 | 101 1 | 101 101 | 98.02 | seq_1	contig-6648_101_0_4726
26230 26343 | 1 114 | 114 114 | 98.25 | seq_2	contig-6661_114_0_5168
33568 33681 | 1 114 | 114 114 | 98.25 | seq_2	contig-6661_114_0_5168
38002 38115 | 1 114 | 114 114 | 98.25 | seq_2	contig-6661_114_0_5168
9408 9521 | 1 114 | 114 114 | 98.25 | seq_3	contig-6661_114_0_5168
12247 12360 | 1 114 | 114 114 | 98.25 | seq_3	contig-6661_114_0_5168
1680514 1680627 | 114 1 | 114 114 | 97.37 | seq_1	contig-6661_114_0_5168
1706500 1706613 | 114 1 | 114 114 | 98.25 | seq_1	contig-6661_114_0_5168
10966 11068 | 102 1 | 103 102 | 97.09 | seq_3	contig-667_102_0_548
26300 26400 | 1 101 | 101 101 | 98.02 | seq_2	contig-6684_101_0_3232
7266 7365 | 100 1 | 100 100 | 98.00 | seq_3	contig-6684_101_0_3232
9478 9578 | 1 101 | 101 101 | 98.02 | seq_3	contig-6684_101_0_3232
12317 12417 | 1 101 | 101 101 | 98.02 | seq_3	contig-6684_101_0_3232
1680457 1680557 | 101 1 | 101 101 | 98.02 | seq_1	contig-6684_101_0_3232
26281 26381 | 1 101 | 101 101 | 99.01 | seq_2	contig-679_101_0_2146
33619 33719 | 1 101 | 101 101 | 97.03 | seq_2	contig-679_101_0_2146
38053 38153 | 1 101 | 101 101 | 97.03 | seq_2	contig-679_101_0_2146
9459 9559 | 1 101 | 101 101 | 99.01 | seq_3	contig-679_101_0_2146
12298 12398 | 1 101 | 101 101 | 99.01 | seq_3	contig-679_101_0_2146
1680476 1680576 | 101 1 | 101 101 | 99.01 | seq_1	contig-679_101_0_2146
1706462 1706562 | 101 1 | 101 101 | 98.02 | seq_1	contig-679_101_0_2146
1706616 1706715 | 1 100 | 100 100 | 100.00 | seq_1	contig-682_101_0_389
26128 26227 | 100 1 | 100 100 | 100.00 | seq_2	contig-682_101_0_389
33466 33565 | 100 1 | 100 100 | 100.00 | seq_2	contig-682_101_0_389
37900 37999 | 100 1 | 100 100 | 100.00 | seq_2	contig-682_101_0_389
9306 9405 | 100 1 | 100 100 | 100.00 | seq_3	contig-682_101_0_389
12145 12244 | 100 1 | 100 100 | 100.00 | seq_3	contig-682_101_0_389
7042 7158 | 117 1 | 117 117 | 99.15 | seq_3	contig-6830_117_0_491
9685 9801 | 1 117 | 117 117 | 100.00 | seq_3	contig-6830_117_0_491
12524 12640 | 1 117 | 117 117 | 99.15 | seq_3	contig-6830_117_0_491
26507 26623 | 1 117 | 117 117 | 99.15 | seq_2	contig-6830_117_0_491
33845 33960 | 1 117 | 116 117 | 98.29 | seq_2	contig-6830_117_0_491
38279 38394 | 1 117 | 116 117 | 98.29 | seq_2	contig-6830_117_0_491
1680234 1680350 | 117 1 | 117 117 | 99.15 | seq_1	contig-6830_117_0_491
1706220 1706336 | 117 1 | 117 117 | 99.15 | seq_1	contig-6830_117_0_491
5732 5827 | 1 96 | 96 96 | 100.00 | seq_3	contig-700_105_0_3007
10910 11005 | 96 1 | 96 96 | 100.00 | seq_3	contig-700_105_0_3007
35823 35918 | 96 1 | 96 96 | 100.00 | seq_2	contig-700_105_0_3007
26095 26195 | 1 101 | 101 101 | 98.02 | seq_2	contig-759_101_0_1466
33433 33533 | 1 101 | 101 101 | 99.01 | seq_2	contig-759_101_0_1466
37867 37967 | 1 101 | 101 101 | 99.01 | seq_2	contig-759_101_0_1466
9273 9373 | 1 101 | 101 101 | 99.01 | seq_3	contig-759_101_0_1466
12112 12212 | 1 101 | 101 101 | 99.01 | seq_3	contig-759_101_0_1466
1680662 1680762 | 101 1 | 101 101 | 98.02 | seq_1	contig-759_101_0_1466
1706648 1706748 | 101 1 | 101 101 | 99.01 | seq_1	contig-759_101_0_1466
1680436 1680553 | 1 118 | 118 118 | 100.00 | seq_1	contig-760_118_0_6692
1706422 1706539 | 1 118 | 118 118 | 99.15 | seq_1	contig-760_118_0_6692
7244 7361 | 1 118 | 118 118 | 99.15 | seq_3	contig-760_118_0_6692
9482 9599 | 118 1 | 118 118 | 100.00 | seq_3	contig-760_118_0_6692
12321 12438 | 118 1 | 118 118 | 100.00 | seq_3	contig-760_118_0_6692
26304 26420 | 118 2 | 117 117 | 100.00 | seq_2	contig-760_118_0_6692
5725 5827 | 1 103 | 103 103 | 99.03 | seq_3	contig-777_135_0_738
10910 11012 | 103 1 | 103 103 | 99.03 | seq_3	contig-777_135_0_738
35823 35925 | 103 1 | 103 103 | 99.03 | seq_2	contig-777_135_0_738
10949 11040 | 101 10 | 92 92 | 98.91 | seq_3	contig-802_101_0_3352
26347 26455 | 1 109 | 109 109 | 98.17 | seq_2	contig-865_109_0_6789
33685 33793 | 1 109 | 109 109 | 97.25 | seq_2	contig-865_109_0_6789
38119 38227 | 1 109 | 109 109 | 97.25 | seq_2	contig-865_109_0_6789
9525 9633 | 1 109 | 109 109 | 99.08 | seq_3	contig-865_109_0_6789
12364 12472 | 1 109 | 109 109 | 99.08 | seq_3	contig-865_109_0_6789
1680402 1680510 | 109 1 | 109 109 | 99.08 | seq_1	contig-865_109_0_6789
1706388 1706493 | 109 4 | 106 106 | 98.11 | seq_1	contig-865_109_0_6789
7094 7199 | 2 107 | 106 106 | 98.11 | seq_3	contig-869_107_0_2132
9644 9750 | 107 1 | 107 107 | 99.07 | seq_3	contig-869_107_0_2132
12483 12589 | 107 1 | 107 107 | 99.07 | seq_3	contig-869_107_0_2132
1680285 1680391 | 1 107 | 107 107 | 98.13 | seq_1	contig-869_107_0_2132
26466 26572 | 107 1 | 107 107 | 98.13 | seq_2	contig-869_107_0_2132
7541 7671 | 130 1 | 131 130 | 97.71 | seq_3	contig-905_130_0_3317
9172 9302 | 1 130 | 131 130 | 97.71 | seq_3	contig-905_130_0_3317
12011 12141 | 1 130 | 131 130 | 97.71 | seq_3	contig-905_130_0_3317
25994 26124 | 1 130 | 131 130 | 96.18 | seq_2	contig-905_130_0_3317
33332 33462 | 1 130 | 131 130 | 96.95 | seq_2	contig-905_130_0_3317
37766 37896 | 1 130 | 131 130 | 96.95 | seq_2	contig-905_130_0_3317
1680733 1680863 | 130 1 | 131 130 | 97.71 | seq_1	contig-905_130_0_3317
1706719 1706849 | 130 1 | 131 130 | 98.47 | seq_1	contig-905_130_0_3317
26282 26398 | 1 117 | 117 117 | 98.29 | seq_2	contig-938_117_0_177
7267 7383 | 117 1 | 117 117 | 97.44 | seq_3	contig-938_117_0_177
9460 9576 | 1 117 | 117 117 | 98.29 | seq_3	contig-938_117_0_177
12299 12415 | 1 117 | 117 117 | 98.29 | seq_3	contig-938_117_0_177
1680459 1680575 | 117 1 | 117 117 | 98.29 | seq_1	contig-938_117_0_177
745219 745342 | 1 122 | 124 122 | 95.16 | seq_1	contig-9_165_0_36
843213 843336 | 1 122 | 124 122 | 95.16 | seq_1	contig-9_165_0_36
961126 961249 | 1 122 | 124 122 | 95.16 | seq_1	contig-9_165_0_36
2304577 2304700 | 122 1 | 124 122 | 95.16 | seq_1	contig-9_165_0_36
2309855 2309978 | 122 1 | 124 122 | 95.16 | seq_1	contig-9_165_0_36
2353460 2353583 | 122 1 | 124 122 | 95.16 | seq_1	contig-9_165_0_36
