# Supplementary material for: HiMMe: using genetic patterns as a proxy for genome assembly reliability assessment
Source: BMC Genomics. 2017 Sep 5;18:694. doi: 10.1186/s12864-017-3965-2 (PMC5584555; doi:10.1186/s12864-017-3965-2)
Supplement: Supplementary file 3 — ’Supplementary_file3.zip’, Title: ’Data from GAGE’. Description: contains all real data as well as the pertinent results. (ZIP 18,698 kb) [file 12864_2017_3965_MOESM3_ESM.zip › Real data/QUAST/lineage/SGA/full_output/contigs_reports/nucmer_output/genome-ctg-filtered.filter]

/var/www/quast/data/results/jabante1_at_jhu.edu/18_Jun_2017_14_06_54_478736/full_output/quast_corrected_input/staphylococcus_saprophyticus.fa /var/www/quast/data/results/jabante1_at_jhu.edu/18_Jun_2017_14_06_54_478736/full_output/quast_corrected_input/genome-ctg-filtered.fasta
NUCMER
>seq_1 contig-1065_158_0_3313 2516575 158
1003860 1003946 144 58 0 0 0
0
>seq_3 contig-1081_105_0_1414 22870 105
10910 11002 13 105 0 0 0
0
>seq_1 contig-1083_110_0_5371 2516575 110
1680358 1680467 110 1 1 1 0
0
>seq_1 contig-1155_156_0_4088 2516575 156
966260 966418 1 156 5 5 0
76
1
1
0
>seq_3 contig-1168_105_0_5676 22870 105
9035 9139 1 105 1 1 0
0
>seq_2 contig-1530_138_0_3330 38454 138
33234 33371 1 138 3 3 0
0
>seq_3 contig-1759_101_0_1376 22870 101
11865 11965 101 1 1 1 0
0
>seq_3 contig-1781_1883_0_940 22870 1883
9710 9806 1 97 0 0 0
0
>seq_2 contig-1795_105_0_3731 38454 105
38172 38276 105 1 1 1 0
0
>seq_3 contig-1955_119_0_906 22870 119
9589 9707 1 119 0 0 0
0
>seq_1 contig-2030_2990_0_5510 2516575 2990
843546 846529 2981 1 104 104 0
-394
4
819
-336
1375
1
26
0
>seq_2 contig-2045_107_0_559 38454 107
35860 35964 1 105 1 1 0
0
>seq_3 contig-219_116_0_4908 22870 116
12100 12215 1 116 0 0 0
0
>seq_3 contig-2262_139_0_1831 22870 139
9307 9445 1 139 0 0 0
0
>seq_1 contig-2502_1637_0_5705 2516575 1637
2353497 2355122 4 1625 37 37 0
127
1464
1
25
0
>seq_1 contig-2633_461_0_1058 2516575 461
1003689 1003774 347 432 3 3 0
0
>seq_2 contig-2681_109_0_284 38454 109
37946 38054 109 1 0 0 0
0
>seq_3 contig-268_5201_0_1824 22870 5201
9707 9803 1 97 0 0 0
0
>seq_1 contig-268_5201_0_1824 2516575 5201
1706215 1706313 100 2 0 0 0
0
>seq_3 contig-2718_111_0_1393 22870 111
7626 7736 1 111 1 1 0
0
>seq_1 contig-2761_152_0_3338 2516575 152
1826009 1826088 73 152 0 0 0
0
>seq_3 contig-310_103_0_4551 22870 103
5728 5827 1 100 0 0 0
0
>seq_1 contig-3179_128_0_666 2516575 128
1680402 1680529 128 1 0 0 0
0
>seq_3 contig-3226_104_0_1656 22870 104
10969 11071 104 3 3 3 0
73
0
>seq_1 contig-3276_155_0_1012 2516575 155
1680739 1680893 155 1 0 0 0
0
>seq_2 contig-3388_101_0_5269 38454 101
38180 38277 1 98 0 0 0
0
>seq_3 contig-357_103_0_895 22870 103
12191 12293 103 1 1 1 0
0
>seq_1 contig-3822_184_0_6435 2516575 184
965669 965848 5 184 1 1 0
0
>seq_1 contig-3829_173_0_2457 2516575 173
2353460 2353589 46 173 5 5 0
26
11
0
>seq_3 contig-3845_102_0_231 22870 102
9012 9112 101 1 1 1 0
0
>seq_3 contig-3939_103_0_6114 22870 103
12341 12443 1 103 0 0 0
0
>seq_3 contig-3977_116_0_1804 22870 116
12508 12623 1 116 2 2 0
0
>seq_2 contig-4039_126_0_5039 38454 126
26183 26308 126 1 0 0 0
0
>seq_3 contig-4122_107_0_4319 22870 107
9130 9236 107 1 1 1 0
0
>seq_2 contig-4215_125_0_5348 38454 125
33559 33683 125 1 0 0 0
0
>seq_3 contig-4263_101_0_3798 22870 101
12421 12521 101 1 0 0 0
0
>seq_2 contig-4265_164_0_1936 38454 164
26246 26409 1 164 2 2 0
0
>seq_1 contig-42_137_0_1285 2516575 137
1706911 1707012 1 102 0 0 0
0
>seq_2 contig-42_137_0_1285 38454 137
25829 25932 104 1 1 1 0
0
>seq_2 contig-4301_138_0_2938 38454 138
33164 33270 106 1 2 2 0
8
0
>seq_2 contig-4369_101_0_2564 38454 101
37833 37933 101 1 1 1 0
0
>seq_1 contig-4377_104_0_2756 2516575 104
1706571 1706674 1 104 0 0 0
0
>seq_3 contig-4519_116_0_3423 22870 116
11964 12079 116 1 0 0 0
0
>seq_3 contig-4734_153_0_1364 22870 153
12248 12400 1 153 3 3 0
0
>seq_1 contig-4853_101_0_6218 2516575 101
1680502 1680602 1 101 0 0 0
0
>seq_2 contig-4943_116_0_727 38454 116
37613 37728 116 1 1 1 0
0
>seq_1 contig-497_108_0_3603 2516575 108
1680887 1680994 108 1 0 0 0
0
>seq_2 contig-5173_135_0_1402 38454 135
33366 33500 1 135 0 0 0
0
>seq_3 contig-5597_106_0_1877 22870 106
9346 9451 1 106 1 1 0
0
>seq_2 contig-5775_125_0_2789 38454 125
37634 37758 125 1 1 1 0
0
>seq_1 contig-5778_3915_0_2657 2516575 3915
2516180 2516374 893 1086 9 9 0
179
0
>seq_2 contig-5849_129_0_5097 38454 129
33437 33565 1 129 0 0 0
0
>seq_3 contig-5860_121_0_1336 22870 121
5753 5830 121 44 0 0 0
0
>seq_3 contig-6036_131_0_5221 22870 131
12011 12141 1 131 1 1 0
0
>seq_1 contig-610_127_0_3379 2516575 127
1706754 1706878 3 127 0 0 0
0
>seq_1 contig-6316_107_0_932 2516575 107
1706861 1706967 1 107 2 2 0
0
>seq_1 contig-6387_106_0_1260 2516575 106
1680685 1680790 106 1 0 0 0
0
>seq_1 contig-6513_114_0_346 2516575 114
1706646 1706760 1 114 3 3 0
108
0
>seq_2 contig-6589_104_0_3117 38454 104
25858 25961 104 1 0 0 0
0
>seq_1 contig-6642_240_0_2267 2516575 240
25017 25095 228 150 2 2 0
0
>seq_1 contig-6661_114_0_5168 2516575 114
1706500 1706613 114 1 2 2 0
0
>seq_2 contig-682_101_0_389 38454 101
37900 37999 100 1 0 0 0
0
>seq_2 contig-700_105_0_3007 38454 105
35823 35918 96 1 0 0 0
0
>seq_3 contig-760_118_0_6692 22870 118
9482 9599 118 1 0 0 0
0
>seq_1 contig-9_165_0_36 2516575 165
2304577 2304700 122 1 6 6 0
26
11
0
