# Supplementary material for: HiMMe: using genetic patterns as a proxy for genome assembly reliability assessment
Source: BMC Genomics. 2017 Sep 5;18:694. doi: 10.1186/s12864-017-3965-2 (PMC5584555; doi:10.1186/s12864-017-3965-2)
Supplement: Supplementary file 3 — ’Supplementary_file3.zip’, Title: ’Data from GAGE’. Description: contains all real data as well as the pertinent results. (ZIP 18,698 kb) [file 12864_2017_3965_MOESM3_ESM.zip › Real data/QUAST/lineage/SGA/full_output/contigs_reports/all_alignments_genome-ctg-filtered.tsv]

S1	E1	S2	E2	Reference	Contig	IDY	Ambiguous	Best_group
CONTIG	contig-6453_101_0_1	101	unaligned
CONTIG	contig-5911_3723_0_2	3723	unaligned
CONTIG	contig-6819_101_0_3	101	unaligned
CONTIG	contig-4333_102_0_4	102	unaligned
CONTIG	contig-4031_127_0_5	127	unaligned
CONTIG	contig-222_101_0_6	101	unaligned
CONTIG	contig-1820_219_0_7	219	unaligned
CONTIG	contig-2539_126_0_8	126	unaligned
CONTIG	contig-340_128_0_9	128	unaligned
CONTIG	contig-1547_102_0_10	102	unaligned
CONTIG	contig-4218_101_0_11	101	unaligned
CONTIG	contig-490_108_0_12	108	unaligned
CONTIG	contig-3191_101_0_13	101	unaligned
CONTIG	contig-712_103_0_14	103	unaligned
CONTIG	contig-3740_101_0_15	101	unaligned
CONTIG	contig-4238_101_0_16	101	unaligned
CONTIG	contig-2302_101_0_17	101	unaligned
CONTIG	contig-4728_103_0_18	103	unaligned
CONTIG	contig-689_122_0_19	122	unaligned
CONTIG	contig-4586_101_0_20	101	unaligned
CONTIG	contig-2685_104_0_21	104	unaligned
33440	33596	1	157	seq_2	contig-2694_157_0_22	99.36		True
CONTIG	contig-2694_157_0_22	157	correct
CONTIG	contig-5383_101_0_23	101	unaligned
CONTIG	contig-1628_181_0_24	181	unaligned
CONTIG	contig-4528_105_0_25	105	unaligned
CONTIG	contig-3452_149_0_26	149	unaligned
CONTIG	contig-3095_101_0_27	101	unaligned
CONTIG	contig-6037_104_0_28	104	unaligned
CONTIG	contig-3056_346_0_29	346	unaligned
CONTIG	contig-4995_101_0_30	101	unaligned
CONTIG	contig-230_102_0_31	102	unaligned
CONTIG	contig-3965_102_0_32	102	unaligned
CONTIG	contig-4595_133_0_33	133	unaligned
CONTIG	contig-3681_968_0_34	968	unaligned
CONTIG	contig-2499_101_0_35	101	unaligned
745219	745342	1	122	seq_1	contig-9_165_0_36	95.16		True
CONTIG	contig-9_165_0_36	165	correct
CONTIG	contig-2742_300_0_37	300	unaligned
CONTIG	contig-3770_102_0_38	102	unaligned
CONTIG	contig-284_101_0_39	101	unaligned
CONTIG	contig-3324_110_0_40	110	unaligned
CONTIG	contig-6314_101_0_41	101	unaligned
CONTIG	contig-3494_129_0_42	129	unaligned
CONTIG	contig-4071_153_0_43	153	unaligned
CONTIG	contig-855_102_0_44	102	unaligned
CONTIG	contig-4933_101_0_45	101	unaligned
CONTIG	contig-2600_102_0_46	102	unaligned
CONTIG	contig-5708_101_0_47	101	unaligned
CONTIG	contig-661_123_0_48	123	unaligned
CONTIG	contig-2732_101_0_49	101	unaligned
CONTIG	contig-1417_108_0_50	108	unaligned
CONTIG	contig-6477_203_0_51	203	unaligned
CONTIG	contig-1859_1705_0_52	1705	unaligned
CONTIG	contig-1380_8558_0_53	8558	unaligned
CONTIG	contig-1331_128_0_54	128	unaligned
CONTIG	contig-5485_800_0_55	800	unaligned
CONTIG	contig-2717_103_0_56	103	unaligned
CONTIG	contig-5264_102_0_57	102	unaligned
CONTIG	contig-1677_154_0_58	154	unaligned
CONTIG	contig-2289_128_0_59	128	unaligned
CONTIG	contig-3743_101_0_60	101	unaligned
CONTIG	contig-4284_1680_0_61	1680	unaligned
CONTIG	contig-3368_135_0_62	135	unaligned
CONTIG	contig-550_102_0_63	102	unaligned
CONTIG	contig-6825_101_0_64	101	unaligned
CONTIG	contig-877_101_0_65	101	unaligned
CONTIG	contig-285_101_0_66	101	unaligned
CONTIG	contig-6598_135_0_67	135	unaligned
CONTIG	contig-5589_177_0_68	177	unaligned
CONTIG	contig-546_102_0_69	102	unaligned
CONTIG	contig-3010_296_0_70	296	unaligned
CONTIG	contig-3677_101_0_71	101	unaligned
CONTIG	contig-6120_104_0_72	104	unaligned
CONTIG	contig-3750_5783_0_73	5783	unaligned
CONTIG	contig-1994_101_0_74	101	unaligned
CONTIG	contig-5448_1908_0_75	1908	unaligned
CONTIG	contig-4972_101_0_76	101	unaligned
CONTIG	contig-1048_101_0_77	101	unaligned
CONTIG	contig-2067_106_0_78	106	unaligned
CONTIG	contig-5347_113_0_79	113	unaligned
CONTIG	contig-4584_105_0_80	105	unaligned
CONTIG	contig-4297_101_0_81	101	unaligned
CONTIG	contig-5080_438_0_82	438	unaligned
CONTIG	contig-5211_101_0_83	101	unaligned
CONTIG	contig-1356_106_0_84	106	unaligned
CONTIG	contig-5417_101_0_85	101	unaligned
CONTIG	contig-494_137_0_86	137	unaligned
CONTIG	contig-5590_101_0_87	101	unaligned
CONTIG	contig-1184_101_0_88	101	unaligned
CONTIG	contig-5468_105_0_89	105	unaligned
CONTIG	contig-4900_101_0_90	101	unaligned
CONTIG	contig-1007_1096_0_91	1096	unaligned
CONTIG	contig-664_14538_0_92	14538	unaligned
CONTIG	contig-2638_101_0_93	101	unaligned
CONTIG	contig-60_106_0_94	106	unaligned
CONTIG	contig-140_3854_0_95	3854	unaligned
CONTIG	contig-3434_7158_0_96	7158	unaligned
CONTIG	contig-944_130_0_97	130	unaligned
CONTIG	contig-4054_101_0_98	101	unaligned
CONTIG	contig-1877_101_0_99	101	unaligned
CONTIG	contig-1315_1073_0_100	1073	unaligned
CONTIG	contig-6042_101_0_101	101	unaligned
CONTIG	contig-4602_3193_0_102	3193	unaligned
CONTIG	contig-1326_144_0_103	144	unaligned
CONTIG	contig-1126_101_0_104	101	unaligned
CONTIG	contig-2568_516_0_105	516	unaligned
CONTIG	contig-6312_105_0_106	105	unaligned
CONTIG	contig-6511_102_0_107	102	unaligned
CONTIG	contig-2515_101_0_108	101	unaligned
CONTIG	contig-2984_101_0_109	101	unaligned
CONTIG	contig-1948_3420_0_110	3420	unaligned
CONTIG	contig-2580_808_0_111	808	unaligned
CONTIG	contig-4896_146_0_112	146	unaligned
CONTIG	contig-3796_122_0_113	122	unaligned
CONTIG	contig-2701_103_0_114	103	unaligned
CONTIG	contig-6492_121_0_115	121	unaligned
CONTIG	contig-3148_101_0_116	101	unaligned
CONTIG	contig-5572_101_0_117	101	unaligned
CONTIG	contig-6107_101_0_118	101	unaligned
CONTIG	contig-28_102_0_119	102	unaligned
CONTIG	contig-1752_554_0_120	554	unaligned
CONTIG	contig-3290_1878_0_121	1878	unaligned
CONTIG	contig-6146_101_0_122	101	unaligned
CONTIG	contig-1280_101_0_123	101	unaligned
CONTIG	contig-2709_101_0_124	101	unaligned
CONTIG	contig-1954_124_0_125	124	unaligned
CONTIG	contig-2476_1841_0_126	1841	unaligned
CONTIG	contig-263_147_0_127	147	unaligned
CONTIG	contig-346_124_0_128	124	unaligned
CONTIG	contig-5766_104_0_129	104	unaligned
CONTIG	contig-4668_104_0_130	104	unaligned
CONTIG	contig-3152_2444_0_131	2444	unaligned
CONTIG	contig-5603_136_0_132	136	unaligned
CONTIG	contig-1654_101_0_133	101	unaligned
CONTIG	contig-5694_101_0_134	101	unaligned
CONTIG	contig-3014_101_0_135	101	unaligned
CONTIG	contig-1251_110_0_136	110	unaligned
CONTIG	contig-1045_2063_0_137	2063	unaligned
CONTIG	contig-3487_101_0_138	101	unaligned
CONTIG	contig-1983_6216_0_139	6216	unaligned
CONTIG	contig-5640_101_0_140	101	unaligned
CONTIG	contig-6803_167_0_141	167	unaligned
CONTIG	contig-6563_101_0_142	101	unaligned
CONTIG	contig-5169_101_0_143	101	unaligned
CONTIG	contig-4430_101_0_144	101	unaligned
CONTIG	contig-50_146_0_145	146	unaligned
CONTIG	contig-564_115_0_146	115	unaligned
CONTIG	contig-4533_101_0_147	101	unaligned
CONTIG	contig-193_1653_0_148	1653	unaligned
CONTIG	contig-2598_101_0_149	101	unaligned
CONTIG	contig-4796_101_0_150	101	unaligned
CONTIG	contig-2542_151_0_151	151	unaligned
CONTIG	contig-5839_101_0_152	101	unaligned
CONTIG	contig-2354_139_0_153	139	unaligned
CONTIG	contig-4695_101_0_154	101	unaligned
CONTIG	contig-110_112_0_155	112	unaligned
CONTIG	contig-6014_123_0_156	123	unaligned
CONTIG	contig-4702_101_0_157	101	unaligned
CONTIG	contig-6243_101_0_158	101	unaligned
CONTIG	contig-4782_104_0_159	104	unaligned
CONTIG	contig-6496_101_0_160	101	unaligned
CONTIG	contig-6401_102_0_161	102	unaligned
CONTIG	contig-5077_103_0_162	103	unaligned
CONTIG	contig-2394_3803_0_163	3803	unaligned
CONTIG	contig-1369_171_0_164	171	unaligned
10960	11062	102	1	seq_3	contig-2447_102_0_165	96.12		True
CONTIG	contig-2447_102_0_165	102	correct
1680871	1680986	1	116	seq_1	contig-5255_116_0_166	99.14		True
CONTIG	contig-5255_116_0_166	116	correct
CONTIG	contig-6241_203_0_167	203	unaligned
CONTIG	contig-5533_125_0_168	125	unaligned
CONTIG	contig-1142_1087_0_169	1087	unaligned
CONTIG	contig-3278_115_0_170	115	unaligned
CONTIG	contig-422_101_0_171	101	unaligned
CONTIG	contig-2516_749_0_172	749	unaligned
CONTIG	contig-256_101_0_173	101	unaligned
CONTIG	contig-5698_105_0_174	105	unaligned
CONTIG	contig-1745_102_0_175	102	unaligned
CONTIG	contig-414_106_0_176	106	unaligned
26282	26398	1	117	seq_2	contig-938_117_0_177	98.29		True
CONTIG	contig-938_117_0_177	117	correct
CONTIG	contig-2678_202_0_178	202	unaligned
CONTIG	contig-1879_101_0_179	101	unaligned
CONTIG	contig-2318_1205_0_180	1205	unaligned
CONTIG	contig-6715_101_0_181	101	unaligned
CONTIG	contig-568_107_0_182	107	unaligned
CONTIG	contig-5175_132_0_183	132	unaligned
CONTIG	contig-1202_101_0_184	101	unaligned
CONTIG	contig-2168_101_0_185	101	unaligned
CONTIG	contig-6754_119_0_186	119	unaligned
CONTIG	contig-4693_101_0_187	101	unaligned
CONTIG	contig-5339_1974_0_188	1974	unaligned
CONTIG	contig-3491_101_0_189	101	unaligned
CONTIG	contig-3753_101_0_190	101	unaligned
CONTIG	contig-4211_103_0_191	103	unaligned
CONTIG	contig-1732_1743_0_192	1743	unaligned
CONTIG	contig-4908_101_0_193	101	unaligned
CONTIG	contig-555_101_0_194	101	unaligned
CONTIG	contig-6040_408_0_195	408	unaligned
CONTIG	contig-3218_108_0_196	108	unaligned
CONTIG	contig-2683_101_0_197	101	unaligned
CONTIG	contig-5961_245_0_198	245	unaligned
CONTIG	contig-6653_150_0_199	150	unaligned
CONTIG	contig-983_101_0_200	101	unaligned
CONTIG	contig-2102_106_0_201	106	unaligned
CONTIG	contig-2574_9721_0_202	9721	unaligned
CONTIG	contig-6223_101_0_203	101	unaligned
CONTIG	contig-6238_107_0_204	107	unaligned
CONTIG	contig-5953_133_0_205	133	unaligned
CONTIG	contig-6217_155_0_206	155	unaligned
CONTIG	contig-933_159_0_207	159	unaligned
CONTIG	contig-1434_2900_0_208	2900	unaligned
CONTIG	contig-4566_918_0_209	918	unaligned
CONTIG	contig-277_158_0_210	158	unaligned
CONTIG	contig-2955_1056_0_211	1056	unaligned
CONTIG	contig-258_101_0_212	101	unaligned
CONTIG	contig-223_111_0_213	111	unaligned
CONTIG	contig-6018_7896_0_214	7896	unaligned
CONTIG	contig-3096_101_0_215	101	unaligned
CONTIG	contig-2068_105_0_216	105	unaligned
CONTIG	contig-2988_12462_0_217	12462	unaligned
CONTIG	contig-2094_101_0_218	101	unaligned
CONTIG	contig-139_8816_0_219	8816	unaligned
CONTIG	contig-147_150_0_220	150	unaligned
CONTIG	contig-1818_127_0_221	127	unaligned
CONTIG	contig-5548_101_0_222	101	unaligned
CONTIG	contig-2818_114_0_223	114	unaligned
CONTIG	contig-4309_983_0_224	983	unaligned
CONTIG	contig-251_111_0_225	111	unaligned
CONTIG	contig-3907_101_0_226	101	unaligned
CONTIG	contig-4593_101_0_227	101	unaligned
CONTIG	contig-3813_101_0_228	101	unaligned
CONTIG	contig-5445_101_0_229	101	unaligned
CONTIG	contig-1082_242_0_230	242	unaligned
33172	33272	101	1	seq_2	contig-3845_102_0_231	99.01		True
CONTIG	contig-3845_102_0_231	102	correct
CONTIG	contig-5913_101_0_232	101	unaligned
CONTIG	contig-1504_148_0_233	148	unaligned
CONTIG	contig-6461_1766_0_234	1766	unaligned
CONTIG	contig-2467_128_0_235	128	unaligned
CONTIG	contig-2586_876_0_236	876	unaligned
CONTIG	contig-1306_101_0_237	101	unaligned
CONTIG	contig-2917_102_0_238	102	unaligned
5740	5827	1	88	seq_3	contig-1291_102_0_239	100.0		True
CONTIG	contig-1291_102_0_239	102	correct
CONTIG	contig-2799_107_0_240	107	unaligned
CONTIG	contig-3067_105_0_241	105	unaligned
CONTIG	contig-1174_914_0_242	914	unaligned
CONTIG	contig-6127_106_0_243	106	unaligned
CONTIG	contig-6141_101_0_244	101	unaligned
CONTIG	contig-2790_101_0_245	101	unaligned
CONTIG	contig-5142_101_0_246	101	unaligned
CONTIG	contig-2562_117_0_247	117	unaligned
CONTIG	contig-4234_154_0_248	154	unaligned
CONTIG	contig-5213_101_0_249	101	unaligned
5747	5827	1	81	seq_3	contig-482_101_0_250	100.0		True
CONTIG	contig-482_101_0_250	101	correct
CONTIG	contig-5924_102_0_251	102	unaligned
CONTIG	contig-5905_104_0_252	104	unaligned
CONTIG	contig-3520_102_0_253	102	unaligned
CONTIG	contig-5176_101_0_254	101	unaligned
CONTIG	contig-542_142_0_255	142	unaligned
CONTIG	contig-3038_101_0_256	101	unaligned
CONTIG	contig-1964_101_0_257	101	unaligned
CONTIG	contig-1432_101_0_258	101	unaligned
CONTIG	contig-786_101_0_259	101	unaligned
CONTIG	contig-1919_115_0_260	115	unaligned
CONTIG	contig-2285_1288_0_261	1288	unaligned
CONTIG	contig-1122_101_0_262	101	unaligned
CONTIG	contig-371_140_0_263	140	unaligned
CONTIG	contig-2848_101_0_264	101	unaligned
CONTIG	contig-6236_101_0_265	101	unaligned
CONTIG	contig-2957_847_0_266	847	unaligned
CONTIG	contig-3280_146_0_267	146	unaligned
CONTIG	contig-4150_195_0_268	195	unaligned
CONTIG	contig-5101_110_0_269	110	unaligned
CONTIG	contig-1_101_0_270	101	unaligned
CONTIG	contig-5746_468_0_271	468	unaligned
CONTIG	contig-4878_106_0_272	106	unaligned
CONTIG	contig-4930_101_0_273	101	unaligned
CONTIG	contig-5791_101_0_274	101	unaligned
CONTIG	contig-3229_946_0_275	946	unaligned
CONTIG	contig-5438_448_0_276	448	unaligned
CONTIG	contig-475_2300_0_277	2300	unaligned
CONTIG	contig-6724_101_0_278	101	unaligned
CONTIG	contig-2532_102_0_279	102	unaligned
CONTIG	contig-2117_101_0_280	101	unaligned
CONTIG	contig-1959_101_0_281	101	unaligned
CONTIG	contig-5851_101_0_282	101	unaligned
CONTIG	contig-788_2287_0_283	2287	unaligned
1706561	1706669	1	109	seq_1	contig-2681_109_0_284	100.0		True
CONTIG	contig-2681_109_0_284	109	correct
CONTIG	contig-5228_101_0_285	101	unaligned
CONTIG	contig-5272_101_0_286	101	unaligned
CONTIG	contig-4283_101_0_287	101	unaligned
CONTIG	contig-4336_102_0_288	102	unaligned
CONTIG	contig-356_2449_0_289	2449	unaligned
CONTIG	contig-1345_101_0_290	101	unaligned
CONTIG	contig-4737_101_0_291	101	unaligned
CONTIG	contig-3976_2283_0_292	2283	unaligned
CONTIG	contig-3234_106_0_293	106	unaligned
CONTIG	contig-910_115_0_294	115	unaligned
CONTIG	contig-5530_101_0_295	101	unaligned
CONTIG	contig-6562_101_0_296	101	unaligned
CONTIG	contig-6782_102_0_297	102	unaligned
CONTIG	contig-5981_101_0_298	101	unaligned
CONTIG	contig-6057_107_0_299	107	unaligned
CONTIG	contig-93_4119_0_300	4119	unaligned
CONTIG	contig-2725_153_0_301	153	unaligned
CONTIG	contig-6066_102_0_302	102	unaligned
CONTIG	contig-6484_101_0_303	101	unaligned
CONTIG	contig-6726_108_0_304	108	unaligned
CONTIG	contig-6252_103_0_305	103	unaligned
CONTIG	contig-6072_101_0_306	101	unaligned
CONTIG	contig-5444_101_0_307	101	unaligned
CONTIG	contig-1495_101_0_308	101	unaligned
CONTIG	contig-1372_102_0_309	102	unaligned
CONTIG	contig-5280_104_0_310	104	unaligned
CONTIG	contig-2115_102_0_311	102	unaligned
CONTIG	contig-4941_371_0_312	371	unaligned
CONTIG	contig-1426_147_0_313	147	unaligned
CONTIG	contig-5872_101_0_314	101	unaligned
CONTIG	contig-6612_101_0_315	101	unaligned
CONTIG	contig-1223_154_0_316	154	unaligned
CONTIG	contig-4055_101_0_317	101	unaligned
10962	11063	1	101	seq_3	contig-4504_101_0_318	96.08		True
CONTIG	contig-4504_101_0_318	101	correct
CONTIG	contig-274_104_0_319	104	unaligned
CONTIG	contig-5451_126_0_320	126	unaligned
CONTIG	contig-1610_102_0_321	102	unaligned
CONTIG	contig-1218_104_0_322	104	unaligned
CONTIG	contig-6134_101_0_323	101	unaligned
CONTIG	contig-6065_101_0_324	101	unaligned
CONTIG	contig-5740_101_0_325	101	unaligned
CONTIG	contig-5800_101_0_326	101	unaligned
CONTIG	contig-820_140_0_327	140	unaligned
CONTIG	contig-5159_125_0_328	125	unaligned
CONTIG	contig-6071_104_0_329	104	unaligned
CONTIG	contig-507_4427_0_330	4427	unaligned
CONTIG	contig-1151_129_0_331	129	unaligned
10964	11063	1	99	seq_3	contig-6545_101_0_332	97.0		True
CONTIG	contig-6545_101_0_332	101	correct
CONTIG	contig-536_101_0_333	101	unaligned
CONTIG	contig-5580_280_0_334	280	unaligned
CONTIG	contig-6142_101_0_335	101	unaligned
CONTIG	contig-1990_117_0_336	117	unaligned
CONTIG	contig-2845_927_0_337	927	unaligned
CONTIG	contig-561_644_0_338	644	unaligned
CONTIG	contig-6041_101_0_339	101	unaligned
CONTIG	contig-3986_114_0_340	114	unaligned
CONTIG	contig-622_134_0_341	134	unaligned
CONTIG	contig-3141_237_0_342	237	unaligned
CONTIG	contig-5844_137_0_343	137	unaligned
CONTIG	contig-21_101_0_344	101	unaligned
CONTIG	contig-4239_101_0_345	101	unaligned
1706646	1706760	1	114	seq_1	contig-6513_114_0_346	97.39		True
CONTIG	contig-6513_114_0_346	114	correct
CONTIG	contig-4767_118_0_347	118	unaligned
CONTIG	contig-4860_8601_0_348	8601	unaligned
CONTIG	contig-2125_101_0_349	101	unaligned
CONTIG	contig-2034_117_0_350	117	unaligned
CONTIG	contig-4449_1490_0_351	1490	unaligned
CONTIG	contig-5894_101_0_352	101	unaligned
CONTIG	contig-5919_209_0_353	209	unaligned
CONTIG	contig-1624_1830_0_354	1830	unaligned
CONTIG	contig-3912_170_0_355	170	unaligned
CONTIG	contig-6794_101_0_356	101	unaligned
CONTIG	contig-4166_1386_0_357	1386	unaligned
CONTIG	contig-3897_101_0_358	101	unaligned
CONTIG	contig-1401_15029_0_359	15029	unaligned
CONTIG	contig-6553_101_0_360	101	unaligned
CONTIG	contig-4258_2923_0_361	2923	unaligned
CONTIG	contig-528_176_0_362	176	unaligned
CONTIG	contig-3730_101_0_363	101	unaligned
CONTIG	contig-3197_101_0_364	101	unaligned
CONTIG	contig-743_151_0_365	151	unaligned
CONTIG	contig-2096_379_0_366	379	unaligned
CONTIG	contig-2256_104_0_367	104	unaligned
CONTIG	contig-1298_101_0_368	101	unaligned
CONTIG	contig-6771_101_0_369	101	unaligned
CONTIG	contig-2442_101_0_370	101	unaligned
CONTIG	contig-2188_101_0_371	101	unaligned
CONTIG	contig-1014_110_0_372	110	unaligned
CONTIG	contig-4790_426_0_373	426	unaligned
CONTIG	contig-5560_101_0_374	101	unaligned
CONTIG	contig-707_4520_0_375	4520	unaligned
CONTIG	contig-730_5977_0_376	5977	unaligned
CONTIG	contig-2405_102_0_377	102	unaligned
CONTIG	contig-2700_106_0_378	106	unaligned
CONTIG	contig-1011_103_0_379	103	unaligned
CONTIG	contig-3351_2618_0_380	2618	unaligned
CONTIG	contig-4212_103_0_381	103	unaligned
CONTIG	contig-4443_1350_0_382	1350	unaligned
CONTIG	contig-2391_2870_0_383	2870	unaligned
CONTIG	contig-3711_101_0_384	101	unaligned
CONTIG	contig-5734_103_0_385	103	unaligned
CONTIG	contig-1317_101_0_386	101	unaligned
CONTIG	contig-2977_103_0_387	103	unaligned
CONTIG	contig-4475_311_0_388	311	unaligned
1706616	1706715	1	100	seq_1	contig-682_101_0_389	100.0		True
CONTIG	contig-682_101_0_389	101	correct
CONTIG	contig-4118_156_0_390	156	unaligned
CONTIG	contig-3830_101_0_391	101	unaligned
CONTIG	contig-2321_4758_0_392	4758	unaligned
CONTIG	contig-336_388_0_393	388	unaligned
CONTIG	contig-3626_101_0_394	101	unaligned
CONTIG	contig-5950_101_0_395	101	unaligned
CONTIG	contig-4875_120_0_396	120	unaligned
CONTIG	contig-1228_101_0_397	101	unaligned
CONTIG	contig-487_153_0_398	153	unaligned
CONTIG	contig-2186_101_0_399	101	unaligned
CONTIG	contig-2327_1659_0_400	1659	unaligned
CONTIG	contig-407_177_0_401	177	unaligned
CONTIG	contig-839_101_0_402	101	unaligned
CONTIG	contig-4735_101_0_403	101	unaligned
CONTIG	contig-2334_101_0_404	101	unaligned
CONTIG	contig-4012_101_0_405	101	unaligned
CONTIG	contig-22_101_0_406	101	unaligned
CONTIG	contig-5352_111_0_407	111	unaligned
CONTIG	contig-2682_101_0_408	101	unaligned
CONTIG	contig-3771_101_0_409	101	unaligned
CONTIG	contig-1816_1978_0_410	1978	unaligned
CONTIG	contig-5582_113_0_411	113	unaligned
CONTIG	contig-4186_106_0_412	106	unaligned
CONTIG	contig-6591_101_0_413	101	unaligned
CONTIG	contig-3045_101_0_414	101	unaligned
CONTIG	contig-3003_101_0_415	101	unaligned
CONTIG	contig-5787_101_0_416	101	unaligned
CONTIG	contig-1541_101_0_417	101	unaligned
CONTIG	contig-2425_4768_0_418	4768	unaligned
CONTIG	contig-6294_102_0_419	102	unaligned
CONTIG	contig-2892_101_0_420	101	unaligned
CONTIG	contig-778_1890_0_421	1890	unaligned
CONTIG	contig-3788_106_0_422	106	unaligned
CONTIG	contig-1920_104_0_423	104	unaligned
CONTIG	contig-452_139_0_424	139	unaligned
CONTIG	contig-6020_1116_0_425	1116	unaligned
CONTIG	contig-4887_110_0_426	110	unaligned
CONTIG	contig-4313_101_0_427	101	unaligned
CONTIG	contig-1944_3571_0_428	3571	unaligned
CONTIG	contig-6110_101_0_429	101	unaligned
CONTIG	contig-5831_101_0_430	101	unaligned
CONTIG	contig-776_140_0_431	140	unaligned
CONTIG	contig-3886_123_0_432	123	unaligned
CONTIG	contig-3725_257_0_433	257	unaligned
CONTIG	contig-5034_102_0_434	102	unaligned
CONTIG	contig-5189_5610_0_435	5610	unaligned
CONTIG	contig-2900_101_0_436	101	unaligned
CONTIG	contig-1213_102_0_437	102	unaligned
CONTIG	contig-3694_107_0_438	107	unaligned
CONTIG	contig-167_5426_0_439	5426	unaligned
CONTIG	contig-3243_136_0_440	136	unaligned
CONTIG	contig-3417_101_0_441	101	unaligned
CONTIG	contig-6750_102_0_442	102	unaligned
CONTIG	contig-2948_103_0_443	103	unaligned
CONTIG	contig-5504_101_0_444	101	unaligned
CONTIG	contig-3303_371_0_445	371	unaligned
CONTIG	contig-1275_101_0_446	101	unaligned
CONTIG	contig-2869_101_0_447	101	unaligned
CONTIG	contig-4884_2141_0_448	2141	unaligned
CONTIG	contig-5399_101_0_449	101	unaligned
CONTIG	contig-3016_102_0_450	102	unaligned
CONTIG	contig-136_113_0_451	113	unaligned
CONTIG	contig-2448_105_0_452	105	unaligned
CONTIG	contig-4149_101_0_453	101	unaligned
CONTIG	contig-4116_544_0_454	544	unaligned
CONTIG	contig-1158_244_0_455	244	unaligned
CONTIG	contig-2006_9717_0_456	9717	unaligned
CONTIG	contig-4462_490_0_457	490	unaligned
CONTIG	contig-5672_107_0_458	107	unaligned
CONTIG	contig-5607_137_0_459	137	unaligned
CONTIG	contig-4656_147_0_460	147	unaligned
CONTIG	contig-2533_153_0_461	153	unaligned
CONTIG	contig-6467_4404_0_462	4404	unaligned
CONTIG	contig-5378_101_0_463	101	unaligned
CONTIG	contig-3274_11041_0_464	11041	unaligned
CONTIG	contig-3736_102_0_465	102	unaligned
CONTIG	contig-2273_152_0_466	152	unaligned
CONTIG	contig-5615_101_0_467	101	unaligned
CONTIG	contig-1327_101_0_468	101	unaligned
CONTIG	contig-3306_101_0_469	101	unaligned
CONTIG	contig-3322_9142_0_470	9142	unaligned
CONTIG	contig-6468_101_0_471	101	unaligned
25017	25088	217	146	seq_1	contig-5641_238_0_472	100.0		True
CONTIG	contig-5641_238_0_472	238	correct
CONTIG	contig-3590_121_0_473	121	unaligned
CONTIG	contig-734_102_0_474	102	unaligned
CONTIG	contig-3456_101_0_475	101	unaligned
CONTIG	contig-3377_101_0_476	101	unaligned
CONTIG	contig-3769_101_0_477	101	unaligned
CONTIG	contig-1835_105_0_478	105	unaligned
CONTIG	contig-753_101_0_479	101	unaligned
CONTIG	contig-5856_101_0_480	101	unaligned
CONTIG	contig-96_102_0_481	102	unaligned
CONTIG	contig-1985_157_0_482	157	unaligned
CONTIG	contig-5972_101_0_483	101	unaligned
CONTIG	contig-2159_104_0_484	104	unaligned
CONTIG	contig-1470_101_0_485	101	unaligned
CONTIG	contig-6696_114_0_486	114	unaligned
CONTIG	contig-4130_6182_0_487	6182	unaligned
CONTIG	contig-556_152_0_488	152	unaligned
CONTIG	contig-3380_719_0_489	719	unaligned
CONTIG	contig-1766_123_0_490	123	unaligned
9685	9801	1	117	seq_3	contig-6830_117_0_491	100.0		True
CONTIG	contig-6830_117_0_491	117	correct
CONTIG	contig-2211_109_0_492	109	unaligned
CONTIG	contig-5995_161_0_493	161	unaligned
CONTIG	contig-5827_101_0_494	101	unaligned
CONTIG	contig-1568_101_0_495	101	unaligned
CONTIG	contig-6015_118_0_496	118	unaligned
CONTIG	contig-5138_119_0_497	119	unaligned
CONTIG	contig-4627_101_0_498	101	unaligned
CONTIG	contig-5207_101_0_499	101	unaligned
CONTIG	contig-761_4353_0_500	4353	unaligned
CONTIG	contig-793_101_0_501	101	unaligned
CONTIG	contig-1390_128_0_502	128	unaligned
CONTIG	contig-3497_101_0_503	101	unaligned
CONTIG	contig-3827_158_0_504	158	unaligned
CONTIG	contig-540_1851_0_505	1851	unaligned
CONTIG	contig-6523_194_0_506	194	unaligned
CONTIG	contig-4840_412_0_507	412	unaligned
CONTIG	contig-1133_1354_0_508	1354	unaligned
CONTIG	contig-3112_104_0_509	104	unaligned
CONTIG	contig-3483_101_0_510	101	unaligned
CONTIG	contig-5866_102_0_511	102	unaligned
CONTIG	contig-6133_806_0_512	806	unaligned
CONTIG	contig-3106_140_0_513	140	unaligned
CONTIG	contig-6427_101_0_514	101	unaligned
CONTIG	contig-400_101_0_515	101	unaligned
CONTIG	contig-1123_104_0_516	104	unaligned
CONTIG	contig-1109_119_0_517	119	unaligned
CONTIG	contig-1702_101_0_518	101	unaligned
CONTIG	contig-4040_110_0_519	110	unaligned
CONTIG	contig-6533_108_0_520	108	unaligned
CONTIG	contig-861_1603_0_521	1603	unaligned
CONTIG	contig-3623_101_0_522	101	unaligned
CONTIG	contig-1616_101_0_523	101	unaligned
CONTIG	contig-2658_630_0_524	630	unaligned
CONTIG	contig-1982_103_0_525	103	unaligned
CONTIG	contig-3560_101_0_526	101	unaligned
CONTIG	contig-5699_177_0_527	177	unaligned
CONTIG	contig-5330_123_0_528	123	unaligned
CONTIG	contig-1700_249_0_529	249	unaligned
CONTIG	contig-1072_108_0_530	108	unaligned
CONTIG	contig-5081_114_0_531	114	unaligned
CONTIG	contig-758_930_0_532	930	unaligned
CONTIG	contig-2267_2286_0_533	2286	unaligned
CONTIG	contig-2675_101_0_534	101	unaligned
CONTIG	contig-6168_102_0_535	102	unaligned
CONTIG	contig-2124_6483_0_536	6483	unaligned
CONTIG	contig-2138_133_0_537	133	unaligned
CONTIG	contig-4611_3084_0_538	3084	unaligned
CONTIG	contig-6764_101_0_539	101	unaligned
CONTIG	contig-2594_101_0_540	101	unaligned
CONTIG	contig-5167_155_0_541	155	unaligned
CONTIG	contig-3835_101_0_542	101	unaligned
CONTIG	contig-2375_101_0_543	101	unaligned
CONTIG	contig-6802_108_0_544	108	unaligned
CONTIG	contig-6032_8198_0_545	8198	unaligned
CONTIG	contig-914_4067_0_546	4067	unaligned
CONTIG	contig-2743_101_0_547	101	unaligned
10966	11068	102	1	seq_3	contig-667_102_0_548	97.09		True
CONTIG	contig-667_102_0_548	102	correct
CONTIG	contig-6279_101_0_549	101	unaligned
CONTIG	contig-1571_101_0_550	101	unaligned
CONTIG	contig-4757_101_0_551	101	unaligned
CONTIG	contig-5197_101_0_552	101	unaligned
CONTIG	contig-2599_2062_0_553	2062	unaligned
CONTIG	contig-1076_113_0_554	113	unaligned
CONTIG	contig-2074_2567_0_555	2567	unaligned
CONTIG	contig-2073_147_0_556	147	unaligned
CONTIG	contig-604_3481_0_557	3481	unaligned
CONTIG	contig-1249_101_0_558	101	unaligned
5684	5790	107	1	seq_3	contig-2045_107_0_559	98.13		True
CONTIG	contig-2045_107_0_559	107	correct
CONTIG	contig-2740_1093_0_560	1093	unaligned
CONTIG	contig-1755_2068_0_561	2068	unaligned
CONTIG	contig-988_140_0_562	140	unaligned
CONTIG	contig-1456_456_0_563	456	unaligned
CONTIG	contig-4754_4105_0_564	4105	unaligned
CONTIG	contig-4205_101_0_565	101	unaligned
CONTIG	contig-5365_6559_0_566	6559	unaligned
CONTIG	contig-5354_101_0_567	101	unaligned
CONTIG	contig-6623_103_0_568	103	unaligned
CONTIG	contig-5244_7632_0_569	7632	unaligned
CONTIG	contig-2828_101_0_570	101	unaligned
CONTIG	contig-5188_115_0_571	115	unaligned
CONTIG	contig-4418_208_0_572	208	unaligned
CONTIG	contig-5581_101_0_573	101	unaligned
CONTIG	contig-1055_107_0_574	107	unaligned
CONTIG	contig-847_188_0_575	188	unaligned
CONTIG	contig-5659_105_0_576	105	unaligned
CONTIG	contig-3524_101_0_577	101	unaligned
CONTIG	contig-80_129_0_578	129	unaligned
CONTIG	contig-3103_128_0_579	128	unaligned
CONTIG	contig-4452_101_0_580	101	unaligned
CONTIG	contig-599_1577_0_581	1577	unaligned
CONTIG	contig-55_101_0_582	101	unaligned
CONTIG	contig-5863_105_0_583	105	unaligned
CONTIG	contig-236_133_0_584	133	unaligned
CONTIG	contig-5482_101_0_585	101	unaligned
CONTIG	contig-3372_103_0_586	103	unaligned
CONTIG	contig-4219_104_0_587	104	unaligned
CONTIG	contig-4180_101_0_588	101	unaligned
CONTIG	contig-2395_101_0_589	101	unaligned
33167	33270	29	131	seq_2	contig-2597_131_0_590	99.04		True
CONTIG	contig-2597_131_0_590	131	correct
CONTIG	contig-784_102_0_591	102	unaligned
CONTIG	contig-1098_867_0_592	867	unaligned
CONTIG	contig-66_101_0_593	101	unaligned
CONTIG	contig-2766_103_0_594	103	unaligned
CONTIG	contig-3125_104_0_595	104	unaligned
CONTIG	contig-5183_135_0_596	135	unaligned
CONTIG	contig-2748_101_0_597	101	unaligned
CONTIG	contig-1073_110_0_598	110	unaligned
CONTIG	contig-6164_101_0_599	101	unaligned
CONTIG	contig-2011_112_0_600	112	unaligned
CONTIG	contig-2630_101_0_601	101	unaligned
CONTIG	contig-3364_108_0_602	108	unaligned
CONTIG	contig-3760_101_0_603	101	unaligned
CONTIG	contig-2331_107_0_604	107	unaligned
CONTIG	contig-5240_107_0_605	107	unaligned
CONTIG	contig-5422_101_0_606	101	unaligned
CONTIG	contig-1809_173_0_607	173	unaligned
CONTIG	contig-4832_1009_0_608	1009	unaligned
CONTIG	contig-3356_101_0_609	101	unaligned
CONTIG	contig-2744_101_0_610	101	unaligned
CONTIG	contig-826_363_0_611	363	unaligned
CONTIG	contig-4608_106_0_612	106	unaligned
CONTIG	contig-5127_101_0_613	101	unaligned
CONTIG	contig-4076_830_0_614	830	unaligned
CONTIG	contig-827_1998_0_615	1998	unaligned
CONTIG	contig-259_145_0_616	145	unaligned
CONTIG	contig-4694_103_0_617	103	unaligned
CONTIG	contig-4666_101_0_618	101	unaligned
CONTIG	contig-5203_101_0_619	101	unaligned
CONTIG	contig-909_255_0_620	255	unaligned
CONTIG	contig-2344_101_0_621	101	unaligned
CONTIG	contig-255_101_0_622	101	unaligned
CONTIG	contig-229_105_0_623	105	unaligned
CONTIG	contig-6517_101_0_624	101	unaligned
CONTIG	contig-5704_102_0_625	102	unaligned
CONTIG	contig-4669_104_0_626	104	unaligned
CONTIG	contig-4476_101_0_627	101	unaligned
CONTIG	contig-1834_108_0_628	108	unaligned
CONTIG	contig-1359_1500_0_629	1500	unaligned
CONTIG	contig-894_103_0_630	103	unaligned
CONTIG	contig-2406_101_0_631	101	unaligned
CONTIG	contig-5586_101_0_632	101	unaligned
CONTIG	contig-4651_109_0_633	109	unaligned
CONTIG	contig-3429_2657_0_634	2657	unaligned
CONTIG	contig-1655_287_0_635	287	unaligned
CONTIG	contig-5576_120_0_636	120	unaligned
CONTIG	contig-4691_102_0_637	102	unaligned
CONTIG	contig-3871_140_0_638	140	unaligned
CONTIG	contig-6053_101_0_639	101	unaligned
CONTIG	contig-1102_137_0_640	137	unaligned
CONTIG	contig-1322_106_0_641	106	unaligned
CONTIG	contig-5550_105_0_642	105	unaligned
CONTIG	contig-3682_105_0_643	105	unaligned
CONTIG	contig-3051_102_0_644	102	unaligned
CONTIG	contig-6186_101_0_645	101	unaligned
CONTIG	contig-5577_101_0_646	101	unaligned
CONTIG	contig-5979_101_0_647	101	unaligned
CONTIG	contig-3697_101_0_648	101	unaligned
CONTIG	contig-169_106_0_649	106	unaligned
CONTIG	contig-2270_101_0_650	101	unaligned
CONTIG	contig-5340_101_0_651	101	unaligned
CONTIG	contig-4047_101_0_652	101	unaligned
CONTIG	contig-5516_101_0_653	101	unaligned
CONTIG	contig-2171_101_0_654	101	unaligned
CONTIG	contig-6518_101_0_655	101	unaligned
CONTIG	contig-3111_103_0_656	103	unaligned
CONTIG	contig-1609_101_0_657	101	unaligned
CONTIG	contig-6248_101_0_658	101	unaligned
CONTIG	contig-6378_101_0_659	101	unaligned
CONTIG	contig-5329_1982_0_660	1982	unaligned
CONTIG	contig-1855_103_0_661	103	unaligned
CONTIG	contig-4471_101_0_662	101	unaligned
CONTIG	contig-2561_116_0_663	116	unaligned
CONTIG	contig-459_1864_0_664	1864	unaligned
CONTIG	contig-4502_101_0_665	101	unaligned
9506	9633	1	128	seq_3	contig-3179_128_0_666	100.0		True
CONTIG	contig-3179_128_0_666	128	correct
CONTIG	contig-3699_118_0_667	118	unaligned
CONTIG	contig-1823_101_0_668	101	unaligned
CONTIG	contig-5436_113_0_669	113	unaligned
CONTIG	contig-4107_117_0_670	117	unaligned
CONTIG	contig-3973_101_0_671	101	unaligned
CONTIG	contig-441_101_0_672	101	unaligned
CONTIG	contig-3192_101_0_673	101	unaligned
CONTIG	contig-4293_101_0_674	101	unaligned
CONTIG	contig-1543_133_0_675	133	unaligned
CONTIG	contig-1354_137_0_676	137	unaligned
CONTIG	contig-2054_101_0_677	101	unaligned
5744	5827	1	84	seq_3	contig-5418_101_0_678	100.0		True
CONTIG	contig-5418_101_0_678	101	correct
CONTIG	contig-3373_106_0_679	106	unaligned
CONTIG	contig-4311_101_0_680	101	unaligned
CONTIG	contig-3378_101_0_681	101	unaligned
CONTIG	contig-3430_101_0_682	101	unaligned
CONTIG	contig-3367_117_0_683	117	unaligned
CONTIG	contig-2564_101_0_684	101	unaligned
CONTIG	contig-3350_156_0_685	156	unaligned
CONTIG	contig-5612_150_0_686	150	unaligned
CONTIG	contig-5817_101_0_687	101	unaligned
CONTIG	contig-5654_2804_0_688	2804	unaligned
CONTIG	contig-6428_101_0_689	101	unaligned
CONTIG	contig-3807_101_0_690	101	unaligned
CONTIG	contig-5520_101_0_691	101	unaligned
CONTIG	contig-4612_132_0_692	132	unaligned
CONTIG	contig-3160_104_0_693	104	unaligned
CONTIG	contig-671_101_0_694	101	unaligned
CONTIG	contig-4287_109_0_695	109	unaligned
CONTIG	contig-2298_101_0_696	101	unaligned
CONTIG	contig-6622_101_0_697	101	unaligned
CONTIG	contig-472_590_0_698	590	unaligned
CONTIG	contig-4355_101_0_699	101	unaligned
CONTIG	contig-5191_101_0_700	101	unaligned
CONTIG	contig-1785_320_0_701	320	unaligned
CONTIG	contig-1496_5538_0_702	5538	unaligned
CONTIG	contig-235_107_0_703	107	unaligned
CONTIG	contig-6101_101_0_704	101	unaligned
CONTIG	contig-6741_101_0_705	101	unaligned
CONTIG	contig-2979_101_0_706	101	unaligned
CONTIG	contig-5531_109_0_707	109	unaligned
CONTIG	contig-4062_117_0_708	117	unaligned
CONTIG	contig-1348_101_0_709	101	unaligned
CONTIG	contig-863_101_0_710	101	unaligned
CONTIG	contig-1461_101_0_711	101	unaligned
CONTIG	contig-1639_513_0_712	513	unaligned
CONTIG	contig-4857_130_0_713	130	unaligned
CONTIG	contig-4132_101_0_714	101	unaligned
CONTIG	contig-5221_101_0_715	101	unaligned
CONTIG	contig-1773_104_0_716	104	unaligned
CONTIG	contig-818_163_0_717	163	unaligned
CONTIG	contig-2320_101_0_718	101	unaligned
CONTIG	contig-1415_101_0_719	101	unaligned
CONTIG	contig-2028_1797_0_720	1797	unaligned
CONTIG	contig-6805_101_0_721	101	unaligned
CONTIG	contig-6124_101_0_722	101	unaligned
CONTIG	contig-6258_101_0_723	101	unaligned
CONTIG	contig-2056_153_0_724	153	unaligned
CONTIG	contig-6283_101_0_725	101	unaligned
CONTIG	contig-3347_110_0_726	110	unaligned
1706887	1707002	1	116	seq_1	contig-4943_116_0_727	99.14		True
CONTIG	contig-4943_116_0_727	116	correct
CONTIG	contig-5515_102_0_728	102	unaligned
CONTIG	contig-3690_898_0_729	898	unaligned
CONTIG	contig-1500_104_0_730	104	unaligned
CONTIG	contig-2240_101_0_731	101	unaligned
CONTIG	contig-3449_123_0_732	123	unaligned
CONTIG	contig-2407_112_0_733	112	unaligned
CONTIG	contig-2639_111_0_734	111	unaligned
CONTIG	contig-5769_101_0_735	101	unaligned
CONTIG	contig-6445_101_0_736	101	unaligned
CONTIG	contig-1304_101_0_737	101	unaligned
5725	5827	1	103	seq_3	contig-777_135_0_738	99.03		True
CONTIG	contig-777_135_0_738	135	correct
CONTIG	contig-3144_171_0_739	171	unaligned
CONTIG	contig-3059_101_0_740	101	unaligned
CONTIG	contig-2400_253_0_741	253	unaligned
CONTIG	contig-1566_101_0_742	101	unaligned
CONTIG	contig-5503_101_0_743	101	unaligned
CONTIG	contig-3219_149_0_744	149	unaligned
CONTIG	contig-2622_105_0_745	105	unaligned
CONTIG	contig-4710_839_0_746	839	unaligned
CONTIG	contig-5270_101_0_747	101	unaligned
CONTIG	contig-3553_101_0_748	101	unaligned
CONTIG	contig-1474_101_0_749	101	unaligned
CONTIG	contig-3825_101_0_750	101	unaligned
CONTIG	contig-33_253_0_751	253	unaligned
CONTIG	contig-59_2543_0_752	2543	unaligned
CONTIG	contig-6745_101_0_753	101	unaligned
CONTIG	contig-3053_101_0_754	101	unaligned
CONTIG	contig-196_102_0_755	102	unaligned
CONTIG	contig-2891_101_0_756	101	unaligned
CONTIG	contig-153_946_0_757	946	unaligned
CONTIG	contig-5035_121_0_758	121	unaligned
CONTIG	contig-502_101_0_759	101	unaligned
CONTIG	contig-5636_102_0_760	102	unaligned
CONTIG	contig-755_101_0_761	101	unaligned
CONTIG	contig-509_106_0_762	106	unaligned
CONTIG	contig-627_123_0_763	123	unaligned
CONTIG	contig-2528_102_0_764	102	unaligned
CONTIG	contig-2114_2664_0_765	2664	unaligned
CONTIG	contig-1165_6096_0_766	6096	unaligned
CONTIG	contig-2714_123_0_767	123	unaligned
CONTIG	contig-5050_101_0_768	101	unaligned
CONTIG	contig-2339_205_0_769	205	unaligned
CONTIG	contig-6618_101_0_770	101	unaligned
CONTIG	contig-1411_101_0_771	101	unaligned
CONTIG	contig-467_101_0_772	101	unaligned
CONTIG	contig-2507_101_0_773	101	unaligned
CONTIG	contig-4320_2139_0_774	2139	unaligned
CONTIG	contig-6732_101_0_775	101	unaligned
CONTIG	contig-6588_103_0_776	103	unaligned
CONTIG	contig-2513_155_0_777	155	unaligned
CONTIG	contig-5833_101_0_778	101	unaligned
CONTIG	contig-1906_101_0_779	101	unaligned
CONTIG	contig-4498_103_0_780	103	unaligned
CONTIG	contig-1025_103_0_781	103	unaligned
CONTIG	contig-724_126_0_782	126	unaligned
CONTIG	contig-5982_111_0_783	111	unaligned
CONTIG	contig-302_101_0_784	101	unaligned
CONTIG	contig-5912_104_0_785	104	unaligned
CONTIG	contig-5567_101_0_786	101	unaligned
CONTIG	contig-5510_101_0_787	101	unaligned
5740	5827	1	88	seq_3	contig-2164_103_0_788	100.0		True
CONTIG	contig-2164_103_0_788	103	correct
CONTIG	contig-4824_101_0_789	101	unaligned
CONTIG	contig-2390_107_0_790	107	unaligned
CONTIG	contig-558_101_0_791	101	unaligned
CONTIG	contig-3953_101_0_792	101	unaligned
CONTIG	contig-4838_101_0_793	101	unaligned
CONTIG	contig-2046_102_0_794	102	unaligned
CONTIG	contig-2104_101_0_795	101	unaligned
CONTIG	contig-4173_101_0_796	101	unaligned
CONTIG	contig-835_101_0_797	101	unaligned
CONTIG	contig-2935_101_0_798	101	unaligned
CONTIG	contig-6760_101_0_799	101	unaligned
CONTIG	contig-6178_101_0_800	101	unaligned
CONTIG	contig-4932_101_0_801	101	unaligned
CONTIG	contig-2915_102_0_802	102	unaligned
CONTIG	contig-6538_2115_0_803	2115	unaligned
CONTIG	contig-6010_101_0_804	101	unaligned
CONTIG	contig-1858_4820_0_805	4820	unaligned
CONTIG	contig-2692_101_0_806	101	unaligned
CONTIG	contig-6842_101_0_807	101	unaligned
CONTIG	contig-625_101_0_808	101	unaligned
CONTIG	contig-2179_102_0_809	102	unaligned
CONTIG	contig-1704_128_0_810	128	unaligned
CONTIG	contig-6113_101_0_811	101	unaligned
CONTIG	contig-919_101_0_812	101	unaligned
CONTIG	contig-3900_101_0_813	101	unaligned
CONTIG	contig-6769_101_0_814	101	unaligned
CONTIG	contig-3849_101_0_815	101	unaligned
CONTIG	contig-637_101_0_816	101	unaligned
CONTIG	contig-2810_345_0_817	345	unaligned
CONTIG	contig-2457_101_0_818	101	unaligned
CONTIG	contig-3757_105_0_819	105	unaligned
CONTIG	contig-2418_1806_0_820	1806	unaligned
CONTIG	contig-6044_151_0_821	151	unaligned
CONTIG	contig-3395_146_0_822	146	unaligned
CONTIG	contig-3200_114_0_823	114	unaligned
CONTIG	contig-5927_102_0_824	102	unaligned
CONTIG	contig-4095_101_0_825	101	unaligned
CONTIG	contig-1758_101_0_826	101	unaligned
CONTIG	contig-3448_101_0_827	101	unaligned
CONTIG	contig-4948_2074_0_828	2074	unaligned
CONTIG	contig-5226_102_0_829	102	unaligned
CONTIG	contig-211_199_0_830	199	unaligned
CONTIG	contig-3502_102_0_831	102	unaligned
CONTIG	contig-5355_103_0_832	103	unaligned
CONTIG	contig-3245_101_0_833	101	unaligned
10920	11020	101	1	seq_3	contig-1894_101_0_834	99.01		True
CONTIG	contig-1894_101_0_834	101	correct
CONTIG	contig-1018_101_0_835	101	unaligned
CONTIG	contig-565_1663_0_836	1663	unaligned
CONTIG	contig-781_101_0_837	101	unaligned
CONTIG	contig-5602_101_0_838	101	unaligned
CONTIG	contig-1232_101_0_839	101	unaligned
CONTIG	contig-5268_101_0_840	101	unaligned
10966	11066	111	12	seq_3	contig-4971_111_0_841	96.04		True
CONTIG	contig-4971_111_0_841	111	correct
CONTIG	contig-715_101_0_842	101	unaligned
CONTIG	contig-1387_102_0_843	102	unaligned
CONTIG	contig-5380_101_0_844	101	unaligned
CONTIG	contig-5524_102_0_845	102	unaligned
CONTIG	contig-3379_139_0_846	139	unaligned
CONTIG	contig-1592_101_0_847	101	unaligned
CONTIG	contig-1114_128_0_848	128	unaligned
CONTIG	contig-5990_113_0_849	113	unaligned
CONTIG	contig-2918_101_0_850	101	unaligned
CONTIG	contig-1340_1249_0_851	1249	unaligned
CONTIG	contig-6851_101_0_852	101	unaligned
CONTIG	contig-1734_5184_0_853	5184	unaligned
CONTIG	contig-6601_2794_0_854	2794	unaligned
CONTIG	contig-834_101_0_855	101	unaligned
CONTIG	contig-125_761_0_856	761	unaligned
35844	35959	1	116	seq_2	contig-521_116_0_857	99.14		True
CONTIG	contig-521_116_0_857	116	correct
CONTIG	contig-4719_891_0_858	891	unaligned
CONTIG	contig-4078_101_0_859	101	unaligned
CONTIG	contig-5566_101_0_860	101	unaligned
CONTIG	contig-5554_102_0_861	102	unaligned
CONTIG	contig-2618_101_0_862	101	unaligned
CONTIG	contig-5284_101_0_863	101	unaligned
CONTIG	contig-318_101_0_864	101	unaligned
CONTIG	contig-3019_1426_0_865	1426	unaligned
CONTIG	contig-1041_136_0_866	136	unaligned
CONTIG	contig-2784_101_0_867	101	unaligned
CONTIG	contig-5185_110_0_868	110	unaligned
CONTIG	contig-4773_101_0_869	101	unaligned
CONTIG	contig-5743_101_0_870	101	unaligned
CONTIG	contig-3316_101_0_871	101	unaligned
9645	9745	1	101	seq_3	contig-2449_101_0_872	100.0		True
CONTIG	contig-2449_101_0_872	101	correct
CONTIG	contig-4111_317_0_873	317	unaligned
CONTIG	contig-579_101_0_874	101	unaligned
CONTIG	contig-2019_101_0_875	101	unaligned
CONTIG	contig-3969_101_0_876	101	unaligned
CONTIG	contig-2044_111_0_877	111	unaligned
CONTIG	contig-3258_101_0_878	101	unaligned
CONTIG	contig-6185_101_0_879	101	unaligned
CONTIG	contig-3624_101_0_880	101	unaligned
CONTIG	contig-5003_111_0_881	111	unaligned
CONTIG	contig-57_104_0_882	104	unaligned
CONTIG	contig-1489_109_0_883	109	unaligned
CONTIG	contig-1006_140_0_884	140	unaligned
CONTIG	contig-5555_101_0_885	101	unaligned
CONTIG	contig-416_110_0_886	110	unaligned
CONTIG	contig-2212_628_0_887	628	unaligned
CONTIG	contig-1147_134_0_888	134	unaligned
CONTIG	contig-2008_1913_0_889	1913	unaligned
CONTIG	contig-5074_101_0_890	101	unaligned
CONTIG	contig-1810_2482_0_891	2482	unaligned
CONTIG	contig-1173_101_0_892	101	unaligned
CONTIG	contig-2471_101_0_893	101	unaligned
CONTIG	contig-4417_1170_0_894	1170	unaligned
1706567	1706669	1	103	seq_1	contig-357_103_0_895	99.03		True
CONTIG	contig-357_103_0_895	103	correct
CONTIG	contig-2316_151_0_896	151	unaligned
CONTIG	contig-2720_101_0_897	101	unaligned
CONTIG	contig-6332_101_0_898	101	unaligned
26168	26273	1	106	seq_2	contig-4045_106_0_899	98.11		True
CONTIG	contig-4045_106_0_899	106	correct
CONTIG	contig-2258_151_0_900	151	unaligned
CONTIG	contig-5680_101_0_901	101	unaligned
CONTIG	contig-2538_140_0_902	140	unaligned
CONTIG	contig-2577_101_0_903	101	unaligned
CONTIG	contig-1585_947_0_904	947	unaligned
CONTIG	contig-6767_101_0_905	101	unaligned
9589	9707	1	119	seq_3	contig-1955_119_0_906	100.0		True
CONTIG	contig-1955_119_0_906	119	correct
CONTIG	contig-5916_101_0_907	101	unaligned
CONTIG	contig-903_101_0_908	101	unaligned
CONTIG	contig-5412_102_0_909	102	unaligned
CONTIG	contig-3460_102_0_910	102	unaligned
CONTIG	contig-5626_101_0_911	101	unaligned
CONTIG	contig-6474_102_0_912	102	unaligned
CONTIG	contig-3930_123_0_913	123	unaligned
CONTIG	contig-4717_148_0_914	148	unaligned
CONTIG	contig-1292_110_0_915	110	unaligned
CONTIG	contig-6034_101_0_916	101	unaligned
CONTIG	contig-2531_8017_0_917	8017	unaligned
CONTIG	contig-4183_101_0_918	101	unaligned
CONTIG	contig-294_7233_0_919	7233	unaligned
CONTIG	contig-6270_101_0_920	101	unaligned
CONTIG	contig-5241_102_0_921	102	unaligned
CONTIG	contig-5870_778_0_922	778	unaligned
CONTIG	contig-5952_101_0_923	101	unaligned
CONTIG	contig-257_4317_0_924	4317	unaligned
CONTIG	contig-616_110_0_925	110	unaligned
CONTIG	contig-6662_122_0_926	122	unaligned
CONTIG	contig-3223_101_0_927	101	unaligned
CONTIG	contig-3854_101_0_928	101	unaligned
CONTIG	contig-4009_101_0_929	101	unaligned
CONTIG	contig-1339_101_0_930	101	unaligned
CONTIG	contig-5986_101_0_931	101	unaligned
1680875	1680981	1	107	seq_1	contig-6316_107_0_932	98.13		True
CONTIG	contig-6316_107_0_932	107	correct
CONTIG	contig-5172_106_0_933	106	unaligned
CONTIG	contig-5943_101_0_934	101	unaligned
CONTIG	contig-741_101_0_935	101	unaligned
CONTIG	contig-2647_940_0_936	940	unaligned
CONTIG	contig-6502_101_0_937	101	unaligned
CONTIG	contig-3703_101_0_938	101	unaligned
CONTIG	contig-6506_101_0_939	101	unaligned
9710	9806	1	97	seq_3	contig-1781_1883_0_940	100.0		True
CONTIG	contig-1781_1883_0_940	1883	correct_unaligned
CONTIG	contig-5362_118_0_941	118	unaligned
CONTIG	contig-5186_101_0_942	101	unaligned
CONTIG	contig-1289_181_0_943	181	unaligned
CONTIG	contig-3659_129_0_944	129	unaligned
CONTIG	contig-5928_106_0_945	106	unaligned
CONTIG	contig-6091_101_0_946	101	unaligned
CONTIG	contig-942_231_0_947	231	unaligned
CONTIG	contig-2234_101_0_948	101	unaligned
CONTIG	contig-5405_1013_0_949	1013	unaligned
CONTIG	contig-3464_111_0_950	111	unaligned
CONTIG	contig-5932_111_0_951	111	unaligned
CONTIG	contig-691_194_0_952	194	unaligned
CONTIG	contig-6170_101_0_953	101	unaligned
CONTIG	contig-2894_101_0_954	101	unaligned
CONTIG	contig-5393_102_0_955	102	unaligned
CONTIG	contig-248_155_0_956	155	unaligned
CONTIG	contig-5130_101_0_957	101	unaligned
CONTIG	contig-2629_101_0_958	101	unaligned
CONTIG	contig-5977_101_0_959	101	unaligned
CONTIG	contig-6514_105_0_960	105	unaligned
CONTIG	contig-4870_101_0_961	101	unaligned
CONTIG	contig-6491_101_0_962	101	unaligned
CONTIG	contig-1447_101_0_963	101	unaligned
CONTIG	contig-4153_3031_0_964	3031	unaligned
CONTIG	contig-5926_101_0_965	101	unaligned
CONTIG	contig-4665_6262_0_966	6262	unaligned
CONTIG	contig-5673_494_0_967	494	unaligned
CONTIG	contig-3882_102_0_968	102	unaligned
CONTIG	contig-3679_101_0_969	101	unaligned
CONTIG	contig-1266_206_0_970	206	unaligned
CONTIG	contig-5045_101_0_971	101	unaligned
CONTIG	contig-5843_101_0_972	101	unaligned
CONTIG	contig-3785_101_0_973	101	unaligned
CONTIG	contig-5449_106_0_974	106	unaligned
CONTIG	contig-1980_102_0_975	102	unaligned
CONTIG	contig-948_101_0_976	101	unaligned
CONTIG	contig-4176_101_0_977	101	unaligned
CONTIG	contig-6439_101_0_978	101	unaligned
CONTIG	contig-506_114_0_979	114	unaligned
CONTIG	contig-1131_1359_0_980	1359	unaligned
CONTIG	contig-2816_122_0_981	122	unaligned
CONTIG	contig-2797_102_0_982	102	unaligned
CONTIG	contig-789_1291_0_983	1291	unaligned
CONTIG	contig-168_3889_0_984	3889	unaligned
CONTIG	contig-5980_1207_0_985	1207	unaligned
CONTIG	contig-739_105_0_986	105	unaligned
CONTIG	contig-2652_113_0_987	113	unaligned
CONTIG	contig-5338_101_0_988	101	unaligned
CONTIG	contig-6158_101_0_989	101	unaligned
CONTIG	contig-6202_101_0_990	101	unaligned
CONTIG	contig-2668_101_0_991	101	unaligned
CONTIG	contig-425_6502_0_992	6502	unaligned
CONTIG	contig-5803_101_0_993	101	unaligned
CONTIG	contig-2821_101_0_994	101	unaligned
CONTIG	contig-5987_101_0_995	101	unaligned
CONTIG	contig-1303_289_0_996	289	unaligned
CONTIG	contig-1001_102_0_997	102	unaligned
CONTIG	contig-5738_217_0_998	217	unaligned
CONTIG	contig-3370_101_0_999	101	unaligned
CONTIG	contig-5196_104_0_1000	104	unaligned
CONTIG	contig-6848_101_0_1001	101	unaligned
CONTIG	contig-6367_101_0_1002	101	unaligned
CONTIG	contig-2789_101_0_1003	101	unaligned
CONTIG	contig-3556_101_0_1004	101	unaligned
CONTIG	contig-493_101_0_1005	101	unaligned
CONTIG	contig-3723_2409_0_1006	2409	unaligned
CONTIG	contig-5570_2987_0_1007	2987	unaligned
CONTIG	contig-1561_2307_0_1008	2307	unaligned
CONTIG	contig-1053_1491_0_1009	1491	unaligned
CONTIG	contig-6727_101_0_1010	101	unaligned
CONTIG	contig-3628_112_0_1011	112	unaligned
7547	7701	155	1	seq_3	contig-3276_155_0_1012	100.0		True
CONTIG	contig-3276_155_0_1012	155	correct
CONTIG	contig-1711_101_0_1013	101	unaligned
CONTIG	contig-4447_246_0_1014	246	unaligned
CONTIG	contig-3321_104_0_1015	104	unaligned
CONTIG	contig-618_101_0_1016	101	unaligned
CONTIG	contig-2555_104_0_1017	104	unaligned
CONTIG	contig-800_5912_0_1018	5912	unaligned
CONTIG	contig-331_129_0_1019	129	unaligned
CONTIG	contig-5072_107_0_1020	107	unaligned
CONTIG	contig-3190_142_0_1021	142	unaligned
CONTIG	contig-210_105_0_1022	105	unaligned
CONTIG	contig-6443_101_0_1023	101	unaligned
CONTIG	contig-1973_292_0_1024	292	unaligned
CONTIG	contig-3329_108_0_1025	108	unaligned
CONTIG	contig-141_102_0_1026	102	unaligned
CONTIG	contig-83_101_0_1027	101	unaligned
CONTIG	contig-2836_101_0_1028	101	unaligned
CONTIG	contig-473_3364_0_1029	3364	unaligned
CONTIG	contig-6441_102_0_1030	102	unaligned
CONTIG	contig-4571_3179_0_1031	3179	unaligned
CONTIG	contig-2827_101_0_1032	101	unaligned
CONTIG	contig-4961_101_0_1033	101	unaligned
CONTIG	contig-1553_126_0_1034	126	unaligned
CONTIG	contig-5314_102_0_1035	102	unaligned
CONTIG	contig-1020_101_0_1036	101	unaligned
CONTIG	contig-5477_237_0_1037	237	unaligned
CONTIG	contig-4655_1232_0_1038	1232	unaligned
1680682	1680783	1	101	seq_1	contig-3981_101_0_1039	98.04		True
CONTIG	contig-3981_101_0_1039	101	correct
CONTIG	contig-5545_102_0_1040	102	unaligned
CONTIG	contig-4721_101_0_1041	101	unaligned
CONTIG	contig-5047_781_0_1042	781	unaligned
CONTIG	contig-1353_101_0_1043	101	unaligned
CONTIG	contig-6693_105_0_1044	105	unaligned
CONTIG	contig-4974_629_0_1045	629	unaligned
CONTIG	contig-6490_109_0_1046	109	unaligned
CONTIG	contig-3439_102_0_1047	102	unaligned
CONTIG	contig-3048_305_0_1048	305	unaligned
CONTIG	contig-6697_116_0_1049	116	unaligned
CONTIG	contig-1185_101_0_1050	101	unaligned
CONTIG	contig-3228_101_0_1051	101	unaligned
CONTIG	contig-5501_780_0_1052	780	unaligned
CONTIG	contig-4057_101_0_1053	101	unaligned
CONTIG	contig-6799_101_0_1054	101	unaligned
CONTIG	contig-4847_102_0_1055	102	unaligned
CONTIG	contig-2079_104_0_1056	104	unaligned
CONTIG	contig-5852_4080_0_1057	4080	unaligned
1003689	1003774	347	432	seq_1	contig-2633_461_0_1058	96.51		True
CONTIG	contig-2633_461_0_1058	461	correct
CONTIG	contig-1860_106_0_1059	106	unaligned
CONTIG	contig-2644_124_0_1060	124	unaligned
CONTIG	contig-2534_129_0_1061	129	unaligned
CONTIG	contig-1974_101_0_1062	101	unaligned
CONTIG	contig-5903_101_0_1063	101	unaligned
CONTIG	contig-4411_306_0_1064	306	unaligned
CONTIG	contig-2802_101_0_1065	101	unaligned
CONTIG	contig-1621_850_0_1066	850	unaligned
CONTIG	contig-2490_171_0_1067	171	unaligned
CONTIG	contig-4340_102_0_1068	102	unaligned
CONTIG	contig-2787_101_0_1069	101	unaligned
CONTIG	contig-2148_5861_0_1070	5861	unaligned
CONTIG	contig-421_1906_0_1071	1906	unaligned
CONTIG	contig-4080_101_0_1072	101	unaligned
CONTIG	contig-4237_101_0_1073	101	unaligned
CONTIG	contig-4563_101_0_1074	101	unaligned
CONTIG	contig-4063_101_0_1075	101	unaligned
CONTIG	contig-2978_101_0_1076	101	unaligned
CONTIG	contig-4051_122_0_1077	122	unaligned
CONTIG	contig-3951_104_0_1078	104	unaligned
CONTIG	contig-4376_2901_0_1079	2901	unaligned
CONTIG	contig-3929_101_0_1080	101	unaligned
CONTIG	contig-4493_2047_0_1081	2047	unaligned
CONTIG	contig-6779_126_0_1082	126	unaligned
CONTIG	contig-3441_101_0_1083	101	unaligned
CONTIG	contig-1101_101_0_1084	101	unaligned
CONTIG	contig-5828_104_0_1085	104	unaligned
CONTIG	contig-2182_2896_0_1086	2896	unaligned
CONTIG	contig-5923_101_0_1087	101	unaligned
CONTIG	contig-4298_105_0_1088	105	unaligned
CONTIG	contig-4304_101_0_1089	101	unaligned
CONTIG	contig-5861_101_0_1090	101	unaligned
CONTIG	contig-4397_101_0_1091	101	unaligned
CONTIG	contig-822_102_0_1092	102	unaligned
CONTIG	contig-4813_106_0_1093	106	unaligned
CONTIG	contig-6176_2938_0_1094	2938	unaligned
CONTIG	contig-1620_1269_0_1095	1269	unaligned
CONTIG	contig-3672_4236_0_1096	4236	unaligned
CONTIG	contig-2473_103_0_1097	103	unaligned
CONTIG	contig-3970_117_0_1098	117	unaligned
CONTIG	contig-1435_101_0_1099	101	unaligned
CONTIG	contig-5935_111_0_1100	111	unaligned
CONTIG	contig-872_110_0_1101	110	unaligned
CONTIG	contig-3761_101_0_1102	101	unaligned
CONTIG	contig-3411_101_0_1103	101	unaligned
CONTIG	contig-5429_105_0_1104	105	unaligned
CONTIG	contig-1078_103_0_1105	103	unaligned
CONTIG	contig-6140_101_0_1106	101	unaligned
CONTIG	contig-5341_102_0_1107	102	unaligned
CONTIG	contig-36_2941_0_1108	2941	unaligned
CONTIG	contig-4761_101_0_1109	101	unaligned
CONTIG	contig-612_104_0_1110	104	unaligned
CONTIG	contig-5649_116_0_1111	116	unaligned
CONTIG	contig-1212_1414_0_1112	1414	unaligned
CONTIG	contig-6558_101_0_1113	101	unaligned
CONTIG	contig-5959_7944_0_1114	7944	unaligned
CONTIG	contig-5765_102_0_1115	102	unaligned
CONTIG	contig-1719_101_0_1116	101	unaligned
CONTIG	contig-172_101_0_1117	101	unaligned
CONTIG	contig-1811_101_0_1118	101	unaligned
CONTIG	contig-1457_104_0_1119	104	unaligned
CONTIG	contig-64_101_0_1120	101	unaligned
CONTIG	contig-3967_101_0_1121	101	unaligned
CONTIG	contig-3399_101_0_1122	101	unaligned
CONTIG	contig-3599_105_0_1123	105	unaligned
CONTIG	contig-3211_134_0_1124	134	unaligned
CONTIG	contig-4099_148_0_1125	148	unaligned
CONTIG	contig-3705_101_0_1126	101	unaligned
CONTIG	contig-798_204_0_1127	204	unaligned
CONTIG	contig-6341_101_0_1128	101	unaligned
CONTIG	contig-1070_101_0_1129	101	unaligned
CONTIG	contig-2778_101_0_1130	101	unaligned
26184	26353	1	170	seq_2	contig-1077_170_0_1131	97.65		True
CONTIG	contig-1077_170_0_1131	170	correct
CONTIG	contig-3627_101_0_1132	101	unaligned
CONTIG	contig-1332_1169_0_1133	1169	unaligned
CONTIG	contig-2020_154_0_1134	154	unaligned
CONTIG	contig-4474_108_0_1135	108	unaligned
CONTIG	contig-4825_231_0_1136	231	unaligned
CONTIG	contig-265_101_0_1137	101	unaligned
CONTIG	contig-6546_101_0_1138	101	unaligned
CONTIG	contig-537_1453_0_1139	1453	unaligned
CONTIG	contig-3650_101_0_1140	101	unaligned
CONTIG	contig-2878_101_0_1141	101	unaligned
CONTIG	contig-6505_101_0_1142	101	unaligned
CONTIG	contig-4992_4186_0_1143	4186	unaligned
CONTIG	contig-3550_3513_0_1144	3513	unaligned
CONTIG	contig-3120_101_0_1145	101	unaligned
CONTIG	contig-1949_129_0_1146	129	unaligned
CONTIG	contig-1806_101_0_1147	101	unaligned
CONTIG	contig-4479_101_0_1148	101	unaligned
CONTIG	contig-5865_101_0_1149	101	unaligned
CONTIG	contig-4413_101_0_1150	101	unaligned
CONTIG	contig-5333_1708_0_1151	1708	unaligned
CONTIG	contig-4848_101_0_1152	101	unaligned
CONTIG	contig-945_101_0_1153	101	unaligned
CONTIG	contig-5233_121_0_1154	121	unaligned
CONTIG	contig-3719_796_0_1155	796	unaligned
CONTIG	contig-6374_101_0_1156	101	unaligned
CONTIG	contig-6204_101_0_1157	101	unaligned
CONTIG	contig-3465_102_0_1158	102	unaligned
CONTIG	contig-4147_101_0_1159	101	unaligned
CONTIG	contig-2673_101_0_1160	101	unaligned
CONTIG	contig-6193_179_0_1161	179	unaligned
CONTIG	contig-6338_101_0_1162	101	unaligned
CONTIG	contig-574_103_0_1163	103	unaligned
CONTIG	contig-1329_101_0_1164	101	unaligned
CONTIG	contig-3855_101_0_1165	101	unaligned
CONTIG	contig-1551_400_0_1166	400	unaligned
CONTIG	contig-2387_101_0_1167	101	unaligned
CONTIG	contig-278_114_0_1168	114	unaligned
CONTIG	contig-2806_112_0_1169	112	unaligned
CONTIG	contig-2886_104_0_1170	104	unaligned
CONTIG	contig-328_574_0_1171	574	unaligned
CONTIG	contig-3102_101_0_1172	101	unaligned
CONTIG	contig-6609_101_0_1173	101	unaligned
CONTIG	contig-600_103_0_1174	103	unaligned
CONTIG	contig-335_411_0_1175	411	unaligned
CONTIG	contig-2890_101_0_1176	101	unaligned
CONTIG	contig-1468_102_0_1177	102	unaligned
CONTIG	contig-5824_101_0_1178	101	unaligned
CONTIG	contig-5948_101_0_1179	101	unaligned
CONTIG	contig-2092_102_0_1180	102	unaligned
CONTIG	contig-387_101_0_1181	101	unaligned
CONTIG	contig-2411_101_0_1182	101	unaligned
CONTIG	contig-3808_594_0_1183	594	unaligned
CONTIG	contig-5968_102_0_1184	102	unaligned
CONTIG	contig-3362_101_0_1185	101	unaligned
CONTIG	contig-5148_136_0_1186	136	unaligned
CONTIG	contig-4977_102_0_1187	102	unaligned
CONTIG	contig-1097_101_0_1188	101	unaligned
CONTIG	contig-4008_106_0_1189	106	unaligned
CONTIG	contig-1442_311_0_1190	311	unaligned
CONTIG	contig-960_101_0_1191	101	unaligned
26246	26354	1	109	seq_2	contig-2624_109_0_1192	100.0		True
CONTIG	contig-2624_109_0_1192	109	correct
CONTIG	contig-1617_101_0_1193	101	unaligned
CONTIG	contig-4935_139_0_1194	139	unaligned
CONTIG	contig-4534_105_0_1195	105	unaligned
CONTIG	contig-6500_102_0_1196	102	unaligned
CONTIG	contig-478_162_0_1197	162	unaligned
CONTIG	contig-4170_101_0_1198	101	unaligned
CONTIG	contig-224_12041_0_1199	12041	unaligned
CONTIG	contig-3744_135_0_1200	135	unaligned
CONTIG	contig-5071_101_0_1201	101	unaligned
25862	25962	1	101	seq_2	contig-4007_101_0_1202	100.0		True
CONTIG	contig-4007_101_0_1202	101	correct
CONTIG	contig-5521_101_0_1203	101	unaligned
CONTIG	contig-1395_109_0_1204	109	unaligned
CONTIG	contig-4112_104_0_1205	104	unaligned
CONTIG	contig-5864_213_0_1206	213	unaligned
CONTIG	contig-437_101_0_1207	101	unaligned
CONTIG	contig-6466_101_0_1208	101	unaligned
CONTIG	contig-3208_108_0_1209	108	unaligned
CONTIG	contig-157_108_0_1210	108	unaligned
CONTIG	contig-4088_106_0_1211	106	unaligned
CONTIG	contig-1451_101_0_1212	101	unaligned
CONTIG	contig-2061_167_0_1213	167	unaligned
CONTIG	contig-3499_429_0_1214	429	unaligned
CONTIG	contig-2127_105_0_1215	105	unaligned
CONTIG	contig-247_204_0_1216	204	unaligned
CONTIG	contig-2796_101_0_1217	101	unaligned
9551	9675	1	125	seq_3	contig-2835_125_0_1218	100.0		True
CONTIG	contig-2835_125_0_1218	125	correct
CONTIG	contig-5476_101_0_1219	101	unaligned
CONTIG	contig-804_924_0_1220	924	unaligned
CONTIG	contig-4617_104_0_1221	104	unaligned
CONTIG	contig-359_105_0_1222	105	unaligned
CONTIG	contig-252_101_0_1223	101	unaligned
CONTIG	contig-5842_101_0_1224	101	unaligned
CONTIG	contig-2611_103_0_1225	103	unaligned
CONTIG	contig-870_117_0_1226	117	unaligned
CONTIG	contig-6515_101_0_1227	101	unaligned
CONTIG	contig-2377_169_0_1228	169	unaligned
CONTIG	contig-4926_151_0_1229	151	unaligned
CONTIG	contig-1548_103_0_1230	103	unaligned
CONTIG	contig-355_148_0_1231	148	unaligned
CONTIG	contig-405_130_0_1232	130	unaligned
CONTIG	contig-4289_102_0_1233	102	unaligned
CONTIG	contig-5269_101_0_1234	101	unaligned
CONTIG	contig-4986_223_0_1235	223	unaligned
CONTIG	contig-1405_1712_0_1236	1712	unaligned
CONTIG	contig-2902_1488_0_1237	1488	unaligned
CONTIG	contig-1431_367_0_1238	367	unaligned
CONTIG	contig-1052_5964_0_1239	5964	unaligned
CONTIG	contig-3346_160_0_1240	160	unaligned
CONTIG	contig-6813_101_0_1241	101	unaligned
CONTIG	contig-2264_101_0_1242	101	unaligned
1706576	1706715	1	140	seq_1	contig-3457_140_0_1243	99.29		True
CONTIG	contig-3457_140_0_1243	140	correct
CONTIG	contig-4102_8630_0_1244	8630	unaligned
CONTIG	contig-5835_143_0_1245	143	unaligned
CONTIG	contig-6085_101_0_1246	101	unaligned
CONTIG	contig-4544_101_0_1247	101	unaligned
CONTIG	contig-4169_101_0_1248	101	unaligned
25847	25947	1	101	seq_2	contig-484_101_0_1249	100.0		True
CONTIG	contig-484_101_0_1249	101	correct
CONTIG	contig-1918_101_0_1250	101	unaligned
CONTIG	contig-3570_605_0_1251	605	unaligned
CONTIG	contig-212_297_0_1252	297	unaligned
CONTIG	contig-2980_101_0_1253	101	unaligned
CONTIG	contig-4750_214_0_1254	214	unaligned
CONTIG	contig-3618_5738_0_1255	5738	unaligned
CONTIG	contig-87_101_0_1256	101	unaligned
CONTIG	contig-2130_101_0_1257	101	unaligned
CONTIG	contig-5295_101_0_1258	101	unaligned
CONTIG	contig-3281_101_0_1259	101	unaligned
33405	33510	1	106	seq_2	contig-6387_106_0_1260	100.0		True
CONTIG	contig-6387_106_0_1260	106	correct
CONTIG	contig-3974_105_0_1261	105	unaligned
CONTIG	contig-6751_102_0_1262	102	unaligned
CONTIG	contig-4442_1621_0_1263	1621	unaligned
10975	11071	1	96	seq_3	contig-3958_103_0_1264	96.91		True
CONTIG	contig-3958_103_0_1264	103	correct
CONTIG	contig-720_101_0_1265	101	unaligned
CONTIG	contig-1767_106_0_1266	106	unaligned
CONTIG	contig-20_101_0_1267	101	unaligned
CONTIG	contig-6126_164_0_1268	164	unaligned
CONTIG	contig-4155_101_0_1269	101	unaligned
CONTIG	contig-3445_4013_0_1270	4013	unaligned
CONTIG	contig-127_183_0_1271	183	unaligned
CONTIG	contig-943_101_0_1272	101	unaligned
CONTIG	contig-6673_101_0_1273	101	unaligned
CONTIG	contig-2431_102_0_1274	102	unaligned
CONTIG	contig-5522_110_0_1275	110	unaligned
CONTIG	contig-262_102_0_1276	102	unaligned
CONTIG	contig-783_144_0_1277	144	unaligned
CONTIG	contig-5307_4291_0_1278	4291	unaligned
CONTIG	contig-6827_105_0_1279	105	unaligned
CONTIG	contig-4458_101_0_1280	101	unaligned
CONTIG	contig-3201_172_0_1281	172	unaligned
CONTIG	contig-1691_123_0_1282	123	unaligned
CONTIG	contig-3080_101_0_1283	101	unaligned
CONTIG	contig-1334_223_0_1284	223	unaligned
25829	25932	104	1	seq_2	contig-42_137_0_1285	99.04		True
CONTIG	contig-42_137_0_1285	137	correct
CONTIG	contig-5043_103_0_1286	103	unaligned
CONTIG	contig-3999_123_0_1287	123	unaligned
CONTIG	contig-2997_2717_0_1288	2717	unaligned
CONTIG	contig-403_101_0_1289	101	unaligned
CONTIG	contig-4131_101_0_1290	101	unaligned
CONTIG	contig-6707_101_0_1291	101	unaligned
CONTIG	contig-935_120_0_1292	120	unaligned
CONTIG	contig-4500_173_0_1293	173	unaligned
10919	11023	105	1	seq_3	contig-5471_105_0_1294	100.0		True
CONTIG	contig-5471_105_0_1294	105	correct
CONTIG	contig-4094_101_0_1295	101	unaligned
CONTIG	contig-3629_114_0_1296	114	unaligned
CONTIG	contig-4618_101_0_1297	101	unaligned
CONTIG	contig-3153_101_0_1298	101	unaligned
CONTIG	contig-4518_113_0_1299	113	unaligned
CONTIG	contig-2437_107_0_1300	107	unaligned
CONTIG	contig-3932_144_0_1301	144	unaligned
CONTIG	contig-4185_101_0_1302	101	unaligned
CONTIG	contig-5273_101_0_1303	101	unaligned
CONTIG	contig-4229_2908_0_1304	2908	unaligned
CONTIG	contig-5082_168_0_1305	168	unaligned
CONTIG	contig-5453_101_0_1306	101	unaligned
CONTIG	contig-1579_113_0_1307	113	unaligned
CONTIG	contig-4026_104_0_1308	104	unaligned
CONTIG	contig-3420_102_0_1309	102	unaligned
CONTIG	contig-3671_101_0_1310	101	unaligned
CONTIG	contig-5592_101_0_1311	101	unaligned
CONTIG	contig-5017_101_0_1312	101	unaligned
CONTIG	contig-1116_155_0_1313	155	unaligned
CONTIG	contig-6840_107_0_1314	107	unaligned
CONTIG	contig-5600_103_0_1315	103	unaligned
CONTIG	contig-4168_137_0_1316	137	unaligned
CONTIG	contig-2002_101_0_1317	101	unaligned
CONTIG	contig-6503_101_0_1318	101	unaligned
CONTIG	contig-382_3180_0_1319	3180	unaligned
CONTIG	contig-1988_496_0_1320	496	unaligned
CONTIG	contig-6111_101_0_1321	101	unaligned
CONTIG	contig-6472_110_0_1322	110	unaligned
CONTIG	contig-3515_101_0_1323	101	unaligned
CONTIG	contig-2786_1978_0_1324	1978	unaligned
CONTIG	contig-2268_134_0_1325	134	unaligned
CONTIG	contig-3620_101_0_1326	101	unaligned
CONTIG	contig-5674_101_0_1327	101	unaligned
CONTIG	contig-6376_107_0_1328	107	unaligned
CONTIG	contig-4002_105_0_1329	105	unaligned
CONTIG	contig-1267_102_0_1330	102	unaligned
CONTIG	contig-3068_907_0_1331	907	unaligned
CONTIG	contig-4066_104_0_1332	104	unaligned
CONTIG	contig-3140_101_0_1333	101	unaligned
CONTIG	contig-581_522_0_1334	522	unaligned
CONTIG	contig-4696_118_0_1335	118	unaligned
5753	5830	121	44	seq_3	contig-5860_121_0_1336	100.0		True
CONTIG	contig-5860_121_0_1336	121	correct
CONTIG	contig-5763_102_0_1337	102	unaligned
CONTIG	contig-4314_166_0_1338	166	unaligned
CONTIG	contig-5834_169_0_1339	169	unaligned
CONTIG	contig-4390_101_0_1340	101	unaligned
CONTIG	contig-3542_1246_0_1341	1246	unaligned
CONTIG	contig-6058_101_0_1342	101	unaligned
CONTIG	contig-5147_108_0_1343	108	unaligned
CONTIG	contig-3975_101_0_1344	101	unaligned
CONTIG	contig-4488_101_0_1345	101	unaligned
CONTIG	contig-1591_106_0_1346	106	unaligned
CONTIG	contig-5181_101_0_1347	101	unaligned
CONTIG	contig-5975_115_0_1348	115	unaligned
CONTIG	contig-6422_106_0_1349	106	unaligned
CONTIG	contig-1684_101_0_1350	101	unaligned
CONTIG	contig-3815_101_0_1351	101	unaligned
CONTIG	contig-4559_101_0_1352	101	unaligned
CONTIG	contig-1822_133_0_1353	133	unaligned
CONTIG	contig-5225_646_0_1354	646	unaligned
CONTIG	contig-711_101_0_1355	101	unaligned
CONTIG	contig-4687_101_0_1356	101	unaligned
CONTIG	contig-1295_101_0_1357	101	unaligned
CONTIG	contig-4129_131_0_1358	131	unaligned
CONTIG	contig-4652_144_0_1359	144	unaligned
CONTIG	contig-1604_101_0_1360	101	unaligned
CONTIG	contig-3636_101_0_1361	101	unaligned
CONTIG	contig-6599_310_0_1362	310	unaligned
CONTIG	contig-5678_103_0_1363	103	unaligned
26231	26383	1	153	seq_2	contig-4734_153_0_1364	98.04		True
CONTIG	contig-4734_153_0_1364	153	correct
CONTIG	contig-6017_101_0_1365	101	unaligned
CONTIG	contig-6321_101_0_1366	101	unaligned
CONTIG	contig-6196_109_0_1367	109	unaligned
CONTIG	contig-2323_102_0_1368	102	unaligned
CONTIG	contig-4133_127_0_1369	127	unaligned
CONTIG	contig-2708_101_0_1370	101	unaligned
CONTIG	contig-2912_103_0_1371	103	unaligned
CONTIG	contig-5053_101_0_1372	101	unaligned
CONTIG	contig-1725_263_0_1373	263	unaligned
CONTIG	contig-4511_101_0_1374	101	unaligned
CONTIG	contig-398_101_0_1375	101	unaligned
1680909	1681009	1	101	seq_1	contig-1759_101_0_1376	99.01		True
CONTIG	contig-1759_101_0_1376	101	correct
CONTIG	contig-3463_101_0_1377	101	unaligned
CONTIG	contig-1475_101_0_1378	101	unaligned
CONTIG	contig-3613_101_0_1379	101	unaligned
CONTIG	contig-6529_232_0_1380	232	unaligned
CONTIG	contig-2801_102_0_1381	102	unaligned
CONTIG	contig-6575_103_0_1382	103	unaligned
CONTIG	contig-1659_122_0_1383	122	unaligned
CONTIG	contig-5527_103_0_1384	103	unaligned
CONTIG	contig-5811_101_0_1385	101	unaligned
CONTIG	contig-2949_103_0_1386	103	unaligned
CONTIG	contig-6567_101_0_1387	101	unaligned
CONTIG	contig-961_119_0_1388	119	unaligned
CONTIG	contig-3156_101_0_1389	101	unaligned
CONTIG	contig-6604_101_0_1390	101	unaligned
CONTIG	contig-2254_101_0_1391	101	unaligned
CONTIG	contig-934_3386_0_1392	3386	unaligned
1680818	1680928	1	111	seq_1	contig-2718_111_0_1393	99.1		True
CONTIG	contig-2718_111_0_1393	111	correct
CONTIG	contig-1645_103_0_1394	103	unaligned
CONTIG	contig-2636_101_0_1395	101	unaligned
CONTIG	contig-496_109_0_1396	109	unaligned
CONTIG	contig-2312_101_0_1397	101	unaligned
CONTIG	contig-5088_101_0_1398	101	unaligned
CONTIG	contig-3893_102_0_1399	102	unaligned
CONTIG	contig-6011_107_0_1400	107	unaligned
CONTIG	contig-1157_6547_0_1401	6547	unaligned
33366	33500	1	135	seq_2	contig-5173_135_0_1402	100.0		True
CONTIG	contig-5173_135_0_1402	135	correct
CONTIG	contig-1914_103_0_1403	103	unaligned
CONTIG	contig-1402_1276_0_1404	1276	unaligned
CONTIG	contig-3538_101_0_1405	101	unaligned
CONTIG	contig-6070_122_0_1406	122	unaligned
CONTIG	contig-204_101_0_1407	101	unaligned
CONTIG	contig-5575_101_0_1408	101	unaligned
CONTIG	contig-1682_105_0_1409	105	unaligned
CONTIG	contig-690_101_0_1410	101	unaligned
CONTIG	contig-4837_146_0_1411	146	unaligned
CONTIG	contig-6232_101_0_1412	101	unaligned
CONTIG	contig-6793_101_0_1413	101	unaligned
35823	35915	13	105	seq_2	contig-1081_105_0_1414	100.0		True
CONTIG	contig-1081_105_0_1414	105	correct
CONTIG	contig-5751_101_0_1415	101	unaligned
CONTIG	contig-409_101_0_1416	101	unaligned
CONTIG	contig-4890_101_0_1417	101	unaligned
CONTIG	contig-477_104_0_1418	104	unaligned
CONTIG	contig-1581_104_0_1419	104	unaligned
CONTIG	contig-354_106_0_1420	106	unaligned
CONTIG	contig-3469_101_0_1421	101	unaligned
CONTIG	contig-5755_101_0_1422	101	unaligned
CONTIG	contig-2053_102_0_1423	102	unaligned
CONTIG	contig-4532_102_0_1424	102	unaligned
CONTIG	contig-1996_101_0_1425	101	unaligned
CONTIG	contig-503_102_0_1426	102	unaligned
CONTIG	contig-5810_238_0_1427	238	unaligned
CONTIG	contig-3074_11572_0_1428	11572	unaligned
CONTIG	contig-5120_105_0_1429	105	unaligned
CONTIG	contig-2385_101_0_1430	101	unaligned
CONTIG	contig-133_101_0_1431	101	unaligned
CONTIG	contig-5930_103_0_1432	103	unaligned
CONTIG	contig-1629_101_0_1433	101	unaligned
CONTIG	contig-4723_101_0_1434	101	unaligned
CONTIG	contig-6733_103_0_1435	103	unaligned
CONTIG	contig-1569_101_0_1436	101	unaligned
CONTIG	contig-645_563_0_1437	563	unaligned
CONTIG	contig-6043_101_0_1438	101	unaligned
CONTIG	contig-505_101_0_1439	101	unaligned
CONTIG	contig-4478_102_0_1440	102	unaligned
CONTIG	contig-5156_101_0_1441	101	unaligned
CONTIG	contig-159_101_0_1442	101	unaligned
CONTIG	contig-6628_101_0_1443	101	unaligned
CONTIG	contig-2642_113_0_1444	113	unaligned
CONTIG	contig-5662_101_0_1445	101	unaligned
CONTIG	contig-4383_117_0_1446	117	unaligned
CONTIG	contig-1473_196_0_1447	196	unaligned
CONTIG	contig-5970_101_0_1448	101	unaligned
CONTIG	contig-4315_115_0_1449	115	unaligned
CONTIG	contig-1360_255_0_1450	255	unaligned
CONTIG	contig-6459_101_0_1451	101	unaligned
CONTIG	contig-3978_152_0_1452	152	unaligned
CONTIG	contig-1663_5508_0_1453	5508	unaligned
CONTIG	contig-1257_115_0_1454	115	unaligned
CONTIG	contig-4286_107_0_1455	107	unaligned
CONTIG	contig-6167_101_0_1456	101	unaligned
CONTIG	contig-703_101_0_1457	101	unaligned
CONTIG	contig-5910_101_0_1458	101	unaligned
CONTIG	contig-3122_101_0_1459	101	unaligned
CONTIG	contig-1662_101_0_1460	101	unaligned
CONTIG	contig-5310_197_0_1461	197	unaligned
CONTIG	contig-2190_101_0_1462	101	unaligned
CONTIG	contig-3087_103_0_1463	103	unaligned
CONTIG	contig-4994_104_0_1464	104	unaligned
CONTIG	contig-6810_101_0_1465	101	unaligned
33433	33533	1	101	seq_2	contig-759_101_0_1466	99.01		True
CONTIG	contig-759_101_0_1466	101	correct
CONTIG	contig-2167_103_0_1467	103	unaligned
CONTIG	contig-6048_101_0_1468	101	unaligned
CONTIG	contig-4350_1419_0_1469	1419	unaligned
CONTIG	contig-5164_101_0_1470	101	unaligned
CONTIG	contig-4578_101_0_1471	101	unaligned
CONTIG	contig-5517_108_0_1472	108	unaligned
CONTIG	contig-749_101_0_1473	101	unaligned
CONTIG	contig-4157_104_0_1474	104	unaligned
CONTIG	contig-6138_121_0_1475	121	unaligned
CONTIG	contig-4429_102_0_1476	102	unaligned
CONTIG	contig-2511_106_0_1477	106	unaligned
CONTIG	contig-3758_101_0_1478	101	unaligned
CONTIG	contig-5795_401_0_1479	401	unaligned
CONTIG	contig-2386_101_0_1480	101	unaligned
CONTIG	contig-4594_1670_0_1481	1670	unaligned
CONTIG	contig-6704_101_0_1482	101	unaligned
CONTIG	contig-2314_109_0_1483	109	unaligned
CONTIG	contig-4193_104_0_1484	104	unaligned
CONTIG	contig-5724_105_0_1485	105	unaligned
CONTIG	contig-5137_1495_0_1486	1495	unaligned
CONTIG	contig-2588_109_0_1487	109	unaligned
CONTIG	contig-2628_101_0_1488	101	unaligned
CONTIG	contig-6331_104_0_1489	104	unaligned
CONTIG	contig-3521_120_0_1490	120	unaligned
CONTIG	contig-4167_101_0_1491	101	unaligned
CONTIG	contig-4465_109_0_1492	109	unaligned
CONTIG	contig-1341_101_0_1493	101	unaligned
CONTIG	contig-491_101_0_1494	101	unaligned
CONTIG	contig-2999_1642_0_1495	1642	unaligned
CONTIG	contig-5384_101_0_1496	101	unaligned
CONTIG	contig-353_2599_0_1497	2599	unaligned
CONTIG	contig-2454_1424_0_1498	1424	unaligned
CONTIG	contig-1480_161_0_1499	161	unaligned
CONTIG	contig-500_1258_0_1500	1258	unaligned
CONTIG	contig-3001_101_0_1501	101	unaligned
CONTIG	contig-5296_101_0_1502	101	unaligned
CONTIG	contig-4654_2932_0_1503	2932	unaligned
CONTIG	contig-35_116_0_1504	116	unaligned
CONTIG	contig-1505_147_0_1505	147	unaligned
CONTIG	contig-6092_101_0_1506	101	unaligned
CONTIG	contig-6787_138_0_1507	138	unaligned
CONTIG	contig-3442_106_0_1508	106	unaligned
CONTIG	contig-3826_103_0_1509	103	unaligned
CONTIG	contig-1843_106_0_1510	106	unaligned
CONTIG	contig-5222_101_0_1511	101	unaligned
CONTIG	contig-5781_101_0_1512	101	unaligned
CONTIG	contig-2301_101_0_1513	101	unaligned
CONTIG	contig-2361_143_0_1514	143	unaligned
CONTIG	contig-6097_101_0_1515	101	unaligned
10964	11066	1	102	seq_3	contig-5855_102_0_1516	97.09		True
CONTIG	contig-5855_102_0_1516	102	correct
CONTIG	contig-4091_101_0_1517	101	unaligned
CONTIG	contig-3773_101_0_1518	101	unaligned
CONTIG	contig-2604_116_0_1519	116	unaligned
CONTIG	contig-1503_101_0_1520	101	unaligned
CONTIG	contig-469_103_0_1521	103	unaligned
CONTIG	contig-3531_101_0_1522	101	unaligned
CONTIG	contig-4839_101_0_1523	101	unaligned
CONTIG	contig-1111_101_0_1524	101	unaligned
CONTIG	contig-4439_101_0_1525	101	unaligned
CONTIG	contig-68_101_0_1526	101	unaligned
CONTIG	contig-6320_5196_0_1527	5196	unaligned
CONTIG	contig-1358_140_0_1528	140	unaligned
9661	9768	1	108	seq_3	contig-271_108_0_1529	98.15		True
CONTIG	contig-271_108_0_1529	108	correct
CONTIG	contig-3615_12773_0_1530	12773	unaligned
CONTIG	contig-3518_491_0_1531	491	unaligned
CONTIG	contig-6117_210_0_1532	210	unaligned
CONTIG	contig-4975_101_0_1533	101	unaligned
CONTIG	contig-3301_105_0_1534	105	unaligned
CONTIG	contig-4292_101_0_1535	101	unaligned
CONTIG	contig-6581_106_0_1536	106	unaligned
CONTIG	contig-4424_3415_0_1537	3415	unaligned
CONTIG	contig-1668_4488_0_1538	4488	unaligned
CONTIG	contig-5108_119_0_1539	119	unaligned
CONTIG	contig-436_152_0_1540	152	unaligned
CONTIG	contig-6454_101_0_1541	101	unaligned
CONTIG	contig-209_101_0_1542	101	unaligned
CONTIG	contig-2183_104_0_1543	104	unaligned
CONTIG	contig-887_132_0_1544	132	unaligned
CONTIG	contig-3860_101_0_1545	101	unaligned
CONTIG	contig-706_101_0_1546	101	unaligned
CONTIG	contig-2929_1490_0_1547	1490	unaligned
CONTIG	contig-3994_101_0_1548	101	unaligned
CONTIG	contig-6404_948_0_1549	948	unaligned
CONTIG	contig-6069_101_0_1550	101	unaligned
CONTIG	contig-1633_101_0_1551	101	unaligned
CONTIG	contig-3966_232_0_1552	232	unaligned
CONTIG	contig-559_101_0_1553	101	unaligned
CONTIG	contig-450_101_0_1554	101	unaligned
CONTIG	contig-6212_101_0_1555	101	unaligned
CONTIG	contig-2426_1720_0_1556	1720	unaligned
CONTIG	contig-3265_101_0_1557	101	unaligned
CONTIG	contig-6637_101_0_1558	101	unaligned
CONTIG	contig-6398_101_0_1559	101	unaligned
CONTIG	contig-4810_101_0_1560	101	unaligned
CONTIG	contig-695_101_0_1561	101	unaligned
CONTIG	contig-5703_101_0_1562	101	unaligned
5731	5830	114	15	seq_3	contig-1748_114_0_1563	100.0		True
CONTIG	contig-1748_114_0_1563	114	correct
CONTIG	contig-3920_102_0_1564	102	unaligned
CONTIG	contig-4335_101_0_1565	101	unaligned
CONTIG	contig-121_108_0_1566	108	unaligned
CONTIG	contig-3631_101_0_1567	101	unaligned
CONTIG	contig-3188_101_0_1568	101	unaligned
CONTIG	contig-597_136_0_1569	136	unaligned
CONTIG	contig-3214_101_0_1570	101	unaligned
CONTIG	contig-2427_101_0_1571	101	unaligned
CONTIG	contig-6261_101_0_1572	101	unaligned
CONTIG	contig-4985_101_0_1573	101	unaligned
CONTIG	contig-5350_101_0_1574	101	unaligned
CONTIG	contig-1132_1164_0_1575	1164	unaligned
CONTIG	contig-3533_106_0_1576	106	unaligned
CONTIG	contig-5298_101_0_1577	101	unaligned
CONTIG	contig-6580_101_0_1578	101	unaligned
CONTIG	contig-2815_108_0_1579	108	unaligned
CONTIG	contig-3510_102_0_1580	102	unaligned
CONTIG	contig-186_103_0_1581	103	unaligned
CONTIG	contig-824_144_0_1582	144	unaligned
CONTIG	contig-3910_102_0_1583	102	unaligned
CONTIG	contig-2055_101_0_1584	101	unaligned
CONTIG	contig-5897_101_0_1585	101	unaligned
CONTIG	contig-2589_109_0_1586	109	unaligned
CONTIG	contig-3224_104_0_1587	104	unaligned
CONTIG	contig-3116_1280_0_1588	1280	unaligned
CONTIG	contig-63_111_0_1589	111	unaligned
CONTIG	contig-5838_138_0_1590	138	unaligned
CONTIG	contig-3340_101_0_1591	101	unaligned
CONTIG	contig-1016_101_0_1592	101	unaligned
CONTIG	contig-1437_101_0_1593	101	unaligned
CONTIG	contig-5324_105_0_1594	105	unaligned
CONTIG	contig-3728_121_0_1595	121	unaligned
CONTIG	contig-3325_5684_0_1596	5684	unaligned
CONTIG	contig-994_247_0_1597	247	unaligned
CONTIG	contig-6487_101_0_1598	101	unaligned
CONTIG	contig-1463_1914_0_1599	1914	unaligned
CONTIG	contig-2444_121_0_1600	121	unaligned
CONTIG	contig-605_101_0_1601	101	unaligned
CONTIG	contig-636_104_0_1602	104	unaligned
CONTIG	contig-1903_139_0_1603	139	unaligned
CONTIG	contig-3134_116_0_1604	116	unaligned
CONTIG	contig-3135_882_0_1605	882	unaligned
CONTIG	contig-6681_103_0_1606	103	unaligned
CONTIG	contig-192_101_0_1607	101	unaligned
CONTIG	contig-3474_101_0_1608	101	unaligned
CONTIG	contig-6263_101_0_1609	101	unaligned
CONTIG	contig-3034_147_0_1610	147	unaligned
CONTIG	contig-4181_123_0_1611	123	unaligned
CONTIG	contig-1932_101_0_1612	101	unaligned
CONTIG	contig-5727_4558_0_1613	4558	unaligned
CONTIG	contig-1441_848_0_1614	848	unaligned
CONTIG	contig-2634_101_0_1615	101	unaligned
CONTIG	contig-2792_101_0_1616	101	unaligned
CONTIG	contig-4317_101_0_1617	101	unaligned
CONTIG	contig-1753_101_0_1618	101	unaligned
CONTIG	contig-5725_101_0_1619	101	unaligned
CONTIG	contig-225_146_0_1620	146	unaligned
CONTIG	contig-181_129_0_1621	129	unaligned
CONTIG	contig-4224_101_0_1622	101	unaligned
CONTIG	contig-2646_225_0_1623	225	unaligned
CONTIG	contig-6765_101_0_1624	101	unaligned
CONTIG	contig-6095_102_0_1625	102	unaligned
CONTIG	contig-4220_111_0_1626	111	unaligned
CONTIG	contig-6768_102_0_1627	102	unaligned
CONTIG	contig-6578_101_0_1628	101	unaligned
CONTIG	contig-2052_258_0_1629	258	unaligned
CONTIG	contig-5308_113_0_1630	113	unaligned
CONTIG	contig-6521_101_0_1631	101	unaligned
CONTIG	contig-598_101_0_1632	101	unaligned
CONTIG	contig-4794_102_0_1633	102	unaligned
CONTIG	contig-6416_131_0_1634	131	unaligned
CONTIG	contig-6595_101_0_1635	101	unaligned
CONTIG	contig-3702_103_0_1636	103	unaligned
CONTIG	contig-1148_107_0_1637	107	unaligned
CONTIG	contig-446_115_0_1638	115	unaligned
CONTIG	contig-4296_104_0_1639	104	unaligned
CONTIG	contig-152_102_0_1640	102	unaligned
CONTIG	contig-6046_101_0_1641	101	unaligned
CONTIG	contig-1366_101_0_1642	101	unaligned
CONTIG	contig-4945_101_0_1643	101	unaligned
CONTIG	contig-1736_101_0_1644	101	unaligned
CONTIG	contig-3186_103_0_1645	103	unaligned
CONTIG	contig-3905_101_0_1646	101	unaligned
CONTIG	contig-3040_102_0_1647	102	unaligned
CONTIG	contig-672_105_0_1648	105	unaligned
CONTIG	contig-2851_138_0_1649	138	unaligned
CONTIG	contig-1565_101_0_1650	101	unaligned
CONTIG	contig-6215_153_0_1651	153	unaligned
CONTIG	contig-518_1299_0_1652	1299	unaligned
CONTIG	contig-6287_102_0_1653	102	unaligned
CONTIG	contig-1750_3068_0_1654	3068	unaligned
CONTIG	contig-5133_101_0_1655	101	unaligned
10969	11071	104	3	seq_3	contig-3226_104_0_1656	97.09		True
CONTIG	contig-3226_104_0_1656	104	correct
1680437	1680553	1	117	seq_1	contig-4227_117_0_1657	98.29		True
CONTIG	contig-4227_117_0_1657	117	correct
CONTIG	contig-2494_104_0_1658	104	unaligned
CONTIG	contig-5998_138_0_1659	138	unaligned
CONTIG	contig-323_122_0_1660	122	unaligned
CONTIG	contig-4739_126_0_1661	126	unaligned
CONTIG	contig-6638_101_0_1662	101	unaligned
CONTIG	contig-956_102_0_1663	102	unaligned
CONTIG	contig-3078_101_0_1664	101	unaligned
CONTIG	contig-4316_380_0_1665	380	unaligned
CONTIG	contig-1413_805_0_1666	805	unaligned
CONTIG	contig-5496_101_0_1667	101	unaligned
CONTIG	contig-6705_101_0_1668	101	unaligned
CONTIG	contig-881_101_0_1669	101	unaligned
CONTIG	contig-4579_103_0_1670	103	unaligned
CONTIG	contig-4248_1254_0_1671	1254	unaligned
CONTIG	contig-5666_101_0_1672	101	unaligned
CONTIG	contig-4923_759_0_1673	759	unaligned
CONTIG	contig-1648_129_0_1674	129	unaligned
CONTIG	contig-4829_101_0_1675	101	unaligned
CONTIG	contig-2783_4874_0_1676	4874	unaligned
CONTIG	contig-3146_101_0_1677	101	unaligned
CONTIG	contig-1400_107_0_1678	107	unaligned
CONTIG	contig-2755_105_0_1679	105	unaligned
CONTIG	contig-6344_5230_0_1680	5230	unaligned
CONTIG	contig-4177_151_0_1681	151	unaligned
CONTIG	contig-595_107_0_1682	107	unaligned
CONTIG	contig-2795_101_0_1683	101	unaligned
CONTIG	contig-2263_389_0_1684	389	unaligned
CONTIG	contig-5772_104_0_1685	104	unaligned
CONTIG	contig-4299_106_0_1686	106	unaligned
CONTIG	contig-4491_163_0_1687	163	unaligned
CONTIG	contig-609_101_0_1688	101	unaligned
CONTIG	contig-2135_2022_0_1689	2022	unaligned
CONTIG	contig-1605_3138_0_1690	3138	unaligned
CONTIG	contig-4649_101_0_1691	101	unaligned
CONTIG	contig-1779_102_0_1692	102	unaligned
CONTIG	contig-3706_2229_0_1693	2229	unaligned
CONTIG	contig-3745_101_0_1694	101	unaligned
CONTIG	contig-3614_101_0_1695	101	unaligned
CONTIG	contig-1963_216_0_1696	216	unaligned
CONTIG	contig-288_104_0_1697	104	unaligned
CONTIG	contig-5549_101_0_1698	101	unaligned
CONTIG	contig-4881_107_0_1699	107	unaligned
CONTIG	contig-4727_198_0_1700	198	unaligned
CONTIG	contig-5318_101_0_1701	101	unaligned
CONTIG	contig-2735_186_0_1702	186	unaligned
CONTIG	contig-3989_101_0_1703	101	unaligned
CONTIG	contig-4747_157_0_1704	157	unaligned
CONTIG	contig-495_102_0_1705	102	unaligned
CONTIG	contig-4056_101_0_1706	101	unaligned
CONTIG	contig-3266_1723_0_1707	1723	unaligned
CONTIG	contig-6329_102_0_1708	102	unaligned
CONTIG	contig-2631_101_0_1709	101	unaligned
CONTIG	contig-6654_540_0_1710	540	unaligned
CONTIG	contig-6701_167_0_1711	167	unaligned
CONTIG	contig-2654_2821_0_1712	2821	unaligned
CONTIG	contig-4029_108_0_1713	108	unaligned
CONTIG	contig-3233_101_0_1714	101	unaligned
CONTIG	contig-2059_914_0_1715	914	unaligned
CONTIG	contig-2369_102_0_1716	102	unaligned
CONTIG	contig-1515_101_0_1717	101	unaligned
CONTIG	contig-3739_101_0_1718	101	unaligned
CONTIG	contig-5457_101_0_1719	101	unaligned
9498	9601	1	104	seq_3	contig-3119_104_0_1720	99.04		True
CONTIG	contig-3119_104_0_1720	104	correct
CONTIG	contig-2018_101_0_1721	101	unaligned
CONTIG	contig-2958_147_0_1722	147	unaligned
CONTIG	contig-6585_101_0_1723	101	unaligned
CONTIG	contig-2220_496_0_1724	496	unaligned
CONTIG	contig-34_152_0_1725	152	unaligned
CONTIG	contig-6777_101_0_1726	101	unaligned
CONTIG	contig-2849_103_0_1727	103	unaligned
CONTIG	contig-2770_101_0_1728	101	unaligned
CONTIG	contig-4236_101_0_1729	101	unaligned
CONTIG	contig-4572_103_0_1730	103	unaligned
CONTIG	contig-5925_101_0_1731	101	unaligned
CONTIG	contig-1368_102_0_1732	102	unaligned
CONTIG	contig-5331_103_0_1733	103	unaligned
CONTIG	contig-6711_101_0_1734	101	unaligned
CONTIG	contig-5016_101_0_1735	101	unaligned
CONTIG	contig-5261_101_0_1736	101	unaligned
CONTIG	contig-2518_149_0_1737	149	unaligned
CONTIG	contig-2455_136_0_1738	136	unaligned
CONTIG	contig-95_133_0_1739	133	unaligned
CONTIG	contig-756_953_0_1740	953	unaligned
CONTIG	contig-1297_101_0_1741	101	unaligned
CONTIG	contig-276_101_0_1742	101	unaligned
CONTIG	contig-1236_101_0_1743	101	unaligned
CONTIG	contig-270_101_0_1744	101	unaligned
CONTIG	contig-1064_101_0_1745	101	unaligned
CONTIG	contig-5637_101_0_1746	101	unaligned
CONTIG	contig-5461_101_0_1747	101	unaligned
CONTIG	contig-899_101_0_1748	101	unaligned
CONTIG	contig-4231_101_0_1749	101	unaligned
CONTIG	contig-2686_142_0_1750	142	unaligned
35823	35900	34	111	seq_2	contig-1121_111_0_1751	100.0		True
CONTIG	contig-1121_111_0_1751	111	correct
CONTIG	contig-6626_101_0_1752	101	unaligned
CONTIG	contig-5437_144_0_1753	144	unaligned
CONTIG	contig-3588_577_0_1754	577	unaligned
CONTIG	contig-1391_110_0_1755	110	unaligned
CONTIG	contig-298_5741_0_1756	5741	unaligned
CONTIG	contig-593_123_0_1757	123	unaligned
CONTIG	contig-5458_101_0_1758	101	unaligned
CONTIG	contig-4928_110_0_1759	110	unaligned
CONTIG	contig-2969_101_0_1760	101	unaligned
CONTIG	contig-2729_104_0_1761	104	unaligned
CONTIG	contig-2015_101_0_1762	101	unaligned
CONTIG	contig-3972_105_0_1763	105	unaligned
CONTIG	contig-3242_108_0_1764	108	unaligned
CONTIG	contig-427_101_0_1765	101	unaligned
CONTIG	contig-4356_646_0_1766	646	unaligned
CONTIG	contig-6692_101_0_1767	101	unaligned
CONTIG	contig-205_139_0_1768	139	unaligned
CONTIG	contig-2994_101_0_1769	101	unaligned
CONTIG	contig-4715_101_0_1770	101	unaligned
CONTIG	contig-2483_103_0_1771	103	unaligned
CONTIG	contig-582_101_0_1772	101	unaligned
CONTIG	contig-4981_226_0_1773	226	unaligned
CONTIG	contig-3163_101_0_1774	101	unaligned
CONTIG	contig-4942_126_0_1775	126	unaligned
CONTIG	contig-901_104_0_1776	104	unaligned
CONTIG	contig-132_133_0_1777	133	unaligned
CONTIG	contig-4891_108_0_1778	108	unaligned
CONTIG	contig-1046_101_0_1779	101	unaligned
CONTIG	contig-5826_101_0_1780	101	unaligned
CONTIG	contig-4670_151_0_1781	151	unaligned
CONTIG	contig-2063_101_0_1782	101	unaligned
CONTIG	contig-635_101_0_1783	101	unaligned
CONTIG	contig-4753_101_0_1784	101	unaligned
CONTIG	contig-4165_101_0_1785	101	unaligned
CONTIG	contig-5829_1326_0_1786	1326	unaligned
CONTIG	contig-2311_101_0_1787	101	unaligned
CONTIG	contig-2276_101_0_1788	101	unaligned
9587	9698	1	112	seq_3	contig-6644_112_0_1789	98.21		True
CONTIG	contig-6644_112_0_1789	112	correct
CONTIG	contig-6735_101_0_1790	101	unaligned
CONTIG	contig-4581_101_0_1791	101	unaligned
CONTIG	contig-6556_101_0_1792	101	unaligned
CONTIG	contig-432_108_0_1793	108	unaligned
CONTIG	contig-6012_3889_0_1794	3889	unaligned
25834	25934	1	101	seq_2	contig-5446_101_0_1795	99.01		True
CONTIG	contig-5446_101_0_1795	101	correct
CONTIG	contig-655_102_0_1796	102	unaligned
CONTIG	contig-1613_101_0_1797	101	unaligned
CONTIG	contig-1071_1067_0_1798	1067	unaligned
CONTIG	contig-2643_156_0_1799	156	unaligned
CONTIG	contig-1771_4406_0_1800	4406	unaligned
CONTIG	contig-5505_562_0_1801	562	unaligned
CONTIG	contig-2876_106_0_1802	106	unaligned
CONTIG	contig-6182_101_0_1803	101	unaligned
12508	12623	1	116	seq_3	contig-3977_116_0_1804	98.28		True
CONTIG	contig-3977_116_0_1804	116	correct
CONTIG	contig-3695_106_0_1805	106	unaligned
CONTIG	contig-1068_1734_0_1806	1734	unaligned
CONTIG	contig-6406_101_0_1807	101	unaligned
CONTIG	contig-216_101_0_1808	101	unaligned
CONTIG	contig-2430_101_0_1809	101	unaligned
CONTIG	contig-4841_101_0_1810	101	unaligned
CONTIG	contig-3137_101_0_1811	101	unaligned
CONTIG	contig-4378_101_0_1812	101	unaligned
CONTIG	contig-241_133_0_1813	133	unaligned
CONTIG	contig-5890_101_0_1814	101	unaligned
CONTIG	contig-6122_101_0_1815	101	unaligned
CONTIG	contig-3117_3557_0_1816	3557	unaligned
CONTIG	contig-522_109_0_1817	109	unaligned
CONTIG	contig-6577_101_0_1818	101	unaligned
CONTIG	contig-893_106_0_1819	106	unaligned
CONTIG	contig-4323_101_0_1820	101	unaligned
CONTIG	contig-4818_101_0_1821	101	unaligned
CONTIG	contig-6843_102_0_1822	102	unaligned
CONTIG	contig-4068_101_0_1823	101	unaligned
38301	38403	1	104	seq_2	contig-268_5201_0_1824	97.12		True
CONTIG	contig-268_5201_0_1824	5201	correct_unaligned
CONTIG	contig-2326_105_0_1825	105	unaligned
CONTIG	contig-3337_101_0_1826	101	unaligned
CONTIG	contig-576_101_0_1827	101	unaligned
CONTIG	contig-900_150_0_1828	150	unaligned
CONTIG	contig-3039_101_0_1829	101	unaligned
CONTIG	contig-4082_102_0_1830	102	unaligned
26129	26267	1	139	seq_2	contig-2262_139_0_1831	100.0		True
CONTIG	contig-2262_139_0_1831	139	correct
CONTIG	contig-628_107_0_1832	107	unaligned
CONTIG	contig-1346_355_0_1833	355	unaligned
CONTIG	contig-2297_2848_0_1834	2848	unaligned
CONTIG	contig-5464_101_0_1835	101	unaligned
CONTIG	contig-704_509_0_1836	509	unaligned
CONTIG	contig-1187_111_0_1837	111	unaligned
CONTIG	contig-1941_101_0_1838	101	unaligned
CONTIG	contig-4725_101_0_1839	101	unaligned
CONTIG	contig-3202_113_0_1840	113	unaligned
CONTIG	contig-4360_103_0_1841	103	unaligned
CONTIG	contig-1004_170_0_1842	170	unaligned
CONTIG	contig-1471_940_0_1843	940	unaligned
CONTIG	contig-3926_103_0_1844	103	unaligned
CONTIG	contig-406_120_0_1845	120	unaligned
CONTIG	contig-1085_101_0_1846	101	unaligned
CONTIG	contig-3537_101_0_1847	101	unaligned
CONTIG	contig-3832_6048_0_1848	6048	unaligned
CONTIG	contig-1378_102_0_1849	102	unaligned
CONTIG	contig-5629_101_0_1850	101	unaligned
CONTIG	contig-4244_3969_0_1851	3969	unaligned
CONTIG	contig-5029_101_0_1852	101	unaligned
CONTIG	contig-4251_101_0_1853	101	unaligned
5746	5827	1	82	seq_3	contig-1600_102_0_1854	100.0		True
CONTIG	contig-1600_102_0_1854	102	correct
CONTIG	contig-5790_101_0_1855	101	unaligned
CONTIG	contig-6169_101_0_1856	101	unaligned
CONTIG	contig-1420_1089_0_1857	1089	unaligned
CONTIG	contig-2819_119_0_1858	119	unaligned
CONTIG	contig-6634_102_0_1859	102	unaligned
CONTIG	contig-1583_101_0_1860	101	unaligned
CONTIG	contig-2193_101_0_1861	101	unaligned
CONTIG	contig-3931_101_0_1862	101	unaligned
CONTIG	contig-1961_109_0_1863	109	unaligned
CONTIG	contig-908_2689_0_1864	2689	unaligned
CONTIG	contig-3925_101_0_1865	101	unaligned
CONTIG	contig-4295_101_0_1866	101	unaligned
CONTIG	contig-5608_101_0_1867	101	unaligned
26280	26380	1	101	seq_2	contig-4505_101_0_1868	98.02		True
CONTIG	contig-4505_101_0_1868	101	correct
CONTIG	contig-520_2645_0_1869	2645	unaligned
CONTIG	contig-1768_181_0_1870	181	unaligned
CONTIG	contig-1487_153_0_1871	153	unaligned
CONTIG	contig-6389_101_0_1872	101	unaligned
CONTIG	contig-5155_101_0_1873	101	unaligned
CONTIG	contig-3935_101_0_1874	101	unaligned
CONTIG	contig-6195_106_0_1875	106	unaligned
CONTIG	contig-3741_101_0_1876	101	unaligned
26168	26273	1	106	seq_2	contig-5597_106_0_1877	99.06		True
CONTIG	contig-5597_106_0_1877	106	correct
CONTIG	contig-644_147_0_1878	147	unaligned
CONTIG	contig-4849_720_0_1879	720	unaligned
CONTIG	contig-1808_732_0_1880	732	unaligned
CONTIG	contig-6319_101_0_1881	101	unaligned
CONTIG	contig-3210_101_0_1882	101	unaligned
CONTIG	contig-5878_820_0_1883	820	unaligned
CONTIG	contig-4262_101_0_1884	101	unaligned
CONTIG	contig-26_543_0_1885	543	unaligned
CONTIG	contig-1127_101_0_1886	101	unaligned
CONTIG	contig-5301_121_0_1887	121	unaligned
CONTIG	contig-1005_105_0_1888	105	unaligned
CONTIG	contig-1844_612_0_1889	612	unaligned
CONTIG	contig-2203_104_0_1890	104	unaligned
CONTIG	contig-6756_103_0_1891	103	unaligned
CONTIG	contig-3479_102_0_1892	102	unaligned
CONTIG	contig-6510_101_0_1893	101	unaligned
CONTIG	contig-17_102_0_1894	102	unaligned
35844	35956	1	113	seq_2	contig-6383_113_0_1895	98.23		True
CONTIG	contig-6383_113_0_1895	113	correct
CONTIG	contig-5112_101_0_1896	101	unaligned
CONTIG	contig-5089_101_0_1897	101	unaligned
CONTIG	contig-4358_101_0_1898	101	unaligned
CONTIG	contig-1324_6056_0_1899	6056	unaligned
CONTIG	contig-2731_101_0_1900	101	unaligned
CONTIG	contig-3737_102_0_1901	102	unaligned
CONTIG	contig-1638_160_0_1902	160	unaligned
CONTIG	contig-119_118_0_1903	118	unaligned
CONTIG	contig-4484_101_0_1904	101	unaligned
CONTIG	contig-5776_101_0_1905	101	unaligned
CONTIG	contig-1651_109_0_1906	109	unaligned
CONTIG	contig-2358_101_0_1907	101	unaligned
CONTIG	contig-823_130_0_1908	130	unaligned
CONTIG	contig-5557_101_0_1909	101	unaligned
CONTIG	contig-2930_101_0_1910	101	unaligned
CONTIG	contig-1970_101_0_1911	101	unaligned
CONTIG	contig-2272_101_0_1912	101	unaligned
CONTIG	contig-965_125_0_1913	125	unaligned
CONTIG	contig-2231_101_0_1914	101	unaligned
CONTIG	contig-6323_107_0_1915	107	unaligned
CONTIG	contig-5624_101_0_1916	101	unaligned
CONTIG	contig-2556_101_0_1917	101	unaligned
CONTIG	contig-4065_101_0_1918	101	unaligned
CONTIG	contig-780_101_0_1919	101	unaligned
CONTIG	contig-1091_101_0_1920	101	unaligned
CONTIG	contig-5731_101_0_1921	101	unaligned
CONTIG	contig-273_3553_0_1922	3553	unaligned
CONTIG	contig-6560_103_0_1923	103	unaligned
CONTIG	contig-3391_101_0_1924	101	unaligned
CONTIG	contig-1670_753_0_1925	753	unaligned
CONTIG	contig-5336_104_0_1926	104	unaligned
CONTIG	contig-998_1165_0_1927	1165	unaligned
CONTIG	contig-4795_5603_0_1928	5603	unaligned
CONTIG	contig-3735_103_0_1929	103	unaligned
CONTIG	contig-1137_3906_0_1930	3906	unaligned
CONTIG	contig-6430_106_0_1931	106	unaligned
[truncated: 5,049 more rows]
