# Supplementary material for: HiMMe: using genetic patterns as a proxy for genome assembly reliability assessment
Source: BMC Genomics. 2017 Sep 5;18:694. doi: 10.1186/s12864-017-3965-2 (PMC5584555; doi:10.1186/s12864-017-3965-2)
Supplement: Supplementary file 3 — ’Supplementary_file3.zip’, Title: ’Data from GAGE’. Description: contains all real data as well as the pertinent results. (ZIP 18,698 kb) [file 12864_2017_3965_MOESM3_ESM.zip › Real data/QUAST/lineage/SGA/full_output/contigs_reports/contigs_report_genome-ctg-filtered.unaligned.info]

Contig	Total_length	Unaligned_length	Unaligned_type	Unaligned_parts
contig-6453_101_0_1	101	101	full	1-101
contig-5911_3723_0_2	3723	3723	full	1-3723
contig-6819_101_0_3	101	101	full	1-101
contig-4333_102_0_4	102	102	full	1-102
contig-4031_127_0_5	127	127	full	1-127
contig-222_101_0_6	101	101	full	1-101
contig-1820_219_0_7	219	219	full	1-219
contig-2539_126_0_8	126	126	full	1-126
contig-340_128_0_9	128	128	full	1-128
contig-1547_102_0_10	102	102	full	1-102
contig-4218_101_0_11	101	101	full	1-101
contig-490_108_0_12	108	108	full	1-108
contig-3191_101_0_13	101	101	full	1-101
contig-712_103_0_14	103	103	full	1-103
contig-3740_101_0_15	101	101	full	1-101
contig-4238_101_0_16	101	101	full	1-101
contig-2302_101_0_17	101	101	full	1-101
contig-4728_103_0_18	103	103	full	1-103
contig-689_122_0_19	122	122	full	1-122
contig-4586_101_0_20	101	101	full	1-101
contig-2685_104_0_21	104	104	full	1-104
contig-5383_101_0_23	101	101	full	1-101
contig-1628_181_0_24	181	181	full	1-181
contig-4528_105_0_25	105	105	full	1-105
contig-3452_149_0_26	149	149	full	1-149
contig-3095_101_0_27	101	101	full	1-101
contig-6037_104_0_28	104	104	full	1-104
contig-3056_346_0_29	346	346	full	1-346
contig-4995_101_0_30	101	101	full	1-101
contig-230_102_0_31	102	102	full	1-102
contig-3965_102_0_32	102	102	full	1-102
contig-4595_133_0_33	133	133	full	1-133
contig-3681_968_0_34	968	968	full	1-968
contig-2499_101_0_35	101	101	full	1-101
contig-2742_300_0_37	300	300	full	1-300
contig-3770_102_0_38	102	102	full	1-102
contig-284_101_0_39	101	101	full	1-101
contig-3324_110_0_40	110	110	full	1-110
contig-6314_101_0_41	101	101	full	1-101
contig-3494_129_0_42	129	129	full	1-129
contig-4071_153_0_43	153	153	full	1-153
contig-855_102_0_44	102	102	full	1-102
contig-4933_101_0_45	101	101	full	1-101
contig-2600_102_0_46	102	102	full	1-102
contig-5708_101_0_47	101	101	full	1-101
contig-661_123_0_48	123	123	full	1-123
contig-2732_101_0_49	101	101	full	1-101
contig-1417_108_0_50	108	108	full	1-108
contig-6477_203_0_51	203	203	full	1-203
contig-1859_1705_0_52	1705	1705	full	1-1705
contig-1380_8558_0_53	8558	8558	full	1-8558
contig-1331_128_0_54	128	128	full	1-128
contig-5485_800_0_55	800	800	full	1-800
contig-2717_103_0_56	103	103	full	1-103
contig-5264_102_0_57	102	102	full	1-102
contig-1677_154_0_58	154	154	full	1-154
contig-2289_128_0_59	128	128	full	1-128
contig-3743_101_0_60	101	101	full	1-101
contig-4284_1680_0_61	1680	1680	full	1-1680
contig-3368_135_0_62	135	135	full	1-135
contig-550_102_0_63	102	102	full	1-102
contig-6825_101_0_64	101	101	full	1-101
contig-877_101_0_65	101	101	full	1-101
contig-285_101_0_66	101	101	full	1-101
contig-6598_135_0_67	135	135	full	1-135
contig-5589_177_0_68	177	177	full	1-177
contig-546_102_0_69	102	102	full	1-102
contig-3010_296_0_70	296	296	full	1-296
contig-3677_101_0_71	101	101	full	1-101
contig-6120_104_0_72	104	104	full	1-104
contig-3750_5783_0_73	5783	5783	full	1-5783
contig-1994_101_0_74	101	101	full	1-101
contig-5448_1908_0_75	1908	1908	full	1-1908
contig-4972_101_0_76	101	101	full	1-101
contig-1048_101_0_77	101	101	full	1-101
contig-2067_106_0_78	106	106	full	1-106
contig-5347_113_0_79	113	113	full	1-113
contig-4584_105_0_80	105	105	full	1-105
contig-4297_101_0_81	101	101	full	1-101
contig-5080_438_0_82	438	438	full	1-438
contig-5211_101_0_83	101	101	full	1-101
contig-1356_106_0_84	106	106	full	1-106
contig-5417_101_0_85	101	101	full	1-101
contig-494_137_0_86	137	137	full	1-137
contig-5590_101_0_87	101	101	full	1-101
contig-1184_101_0_88	101	101	full	1-101
contig-5468_105_0_89	105	105	full	1-105
contig-4900_101_0_90	101	101	full	1-101
contig-1007_1096_0_91	1096	1096	full	1-1096
contig-664_14538_0_92	14538	14538	full	1-14538
contig-2638_101_0_93	101	101	full	1-101
contig-60_106_0_94	106	106	full	1-106
contig-140_3854_0_95	3854	3854	full	1-3854
contig-3434_7158_0_96	7158	7158	full	1-7158
contig-944_130_0_97	130	130	full	1-130
contig-4054_101_0_98	101	101	full	1-101
contig-1877_101_0_99	101	101	full	1-101
contig-1315_1073_0_100	1073	1073	full	1-1073
contig-6042_101_0_101	101	101	full	1-101
contig-4602_3193_0_102	3193	3193	full	1-3193
contig-1326_144_0_103	144	144	full	1-144
contig-1126_101_0_104	101	101	full	1-101
contig-2568_516_0_105	516	516	full	1-516
contig-6312_105_0_106	105	105	full	1-105
contig-6511_102_0_107	102	102	full	1-102
contig-2515_101_0_108	101	101	full	1-101
contig-2984_101_0_109	101	101	full	1-101
contig-1948_3420_0_110	3420	3420	full	1-3420
contig-2580_808_0_111	808	808	full	1-808
contig-4896_146_0_112	146	146	full	1-146
contig-3796_122_0_113	122	122	full	1-122
contig-2701_103_0_114	103	103	full	1-103
contig-6492_121_0_115	121	121	full	1-121
contig-3148_101_0_116	101	101	full	1-101
contig-5572_101_0_117	101	101	full	1-101
contig-6107_101_0_118	101	101	full	1-101
contig-28_102_0_119	102	102	full	1-102
contig-1752_554_0_120	554	554	full	1-554
contig-3290_1878_0_121	1878	1878	full	1-1878
contig-6146_101_0_122	101	101	full	1-101
contig-1280_101_0_123	101	101	full	1-101
contig-2709_101_0_124	101	101	full	1-101
contig-1954_124_0_125	124	124	full	1-124
contig-2476_1841_0_126	1841	1841	full	1-1841
contig-263_147_0_127	147	147	full	1-147
contig-346_124_0_128	124	124	full	1-124
contig-5766_104_0_129	104	104	full	1-104
contig-4668_104_0_130	104	104	full	1-104
contig-3152_2444_0_131	2444	2444	full	1-2444
contig-5603_136_0_132	136	136	full	1-136
contig-1654_101_0_133	101	101	full	1-101
contig-5694_101_0_134	101	101	full	1-101
contig-3014_101_0_135	101	101	full	1-101
contig-1251_110_0_136	110	110	full	1-110
contig-1045_2063_0_137	2063	2063	full	1-2063
contig-3487_101_0_138	101	101	full	1-101
contig-1983_6216_0_139	6216	6216	full	1-6216
contig-5640_101_0_140	101	101	full	1-101
contig-6803_167_0_141	167	167	full	1-167
contig-6563_101_0_142	101	101	full	1-101
contig-5169_101_0_143	101	101	full	1-101
contig-4430_101_0_144	101	101	full	1-101
contig-50_146_0_145	146	146	full	1-146
contig-564_115_0_146	115	115	full	1-115
contig-4533_101_0_147	101	101	full	1-101
contig-193_1653_0_148	1653	1653	full	1-1653
contig-2598_101_0_149	101	101	full	1-101
contig-4796_101_0_150	101	101	full	1-101
contig-2542_151_0_151	151	151	full	1-151
contig-5839_101_0_152	101	101	full	1-101
contig-2354_139_0_153	139	139	full	1-139
contig-4695_101_0_154	101	101	full	1-101
contig-110_112_0_155	112	112	full	1-112
contig-6014_123_0_156	123	123	full	1-123
contig-4702_101_0_157	101	101	full	1-101
contig-6243_101_0_158	101	101	full	1-101
contig-4782_104_0_159	104	104	full	1-104
contig-6496_101_0_160	101	101	full	1-101
contig-6401_102_0_161	102	102	full	1-102
contig-5077_103_0_162	103	103	full	1-103
contig-2394_3803_0_163	3803	3803	full	1-3803
contig-1369_171_0_164	171	171	full	1-171
contig-6241_203_0_167	203	203	full	1-203
contig-5533_125_0_168	125	125	full	1-125
contig-1142_1087_0_169	1087	1087	full	1-1087
contig-3278_115_0_170	115	115	full	1-115
contig-422_101_0_171	101	101	full	1-101
contig-2516_749_0_172	749	749	full	1-749
contig-256_101_0_173	101	101	full	1-101
contig-5698_105_0_174	105	105	full	1-105
contig-1745_102_0_175	102	102	full	1-102
contig-414_106_0_176	106	106	full	1-106
contig-2678_202_0_178	202	202	full	1-202
contig-1879_101_0_179	101	101	full	1-101
contig-2318_1205_0_180	1205	1205	full	1-1205
contig-6715_101_0_181	101	101	full	1-101
contig-568_107_0_182	107	107	full	1-107
contig-5175_132_0_183	132	132	full	1-132
contig-1202_101_0_184	101	101	full	1-101
contig-2168_101_0_185	101	101	full	1-101
contig-6754_119_0_186	119	119	full	1-119
contig-4693_101_0_187	101	101	full	1-101
contig-5339_1974_0_188	1974	1974	full	1-1974
contig-3491_101_0_189	101	101	full	1-101
contig-3753_101_0_190	101	101	full	1-101
contig-4211_103_0_191	103	103	full	1-103
contig-1732_1743_0_192	1743	1743	full	1-1743
contig-4908_101_0_193	101	101	full	1-101
contig-555_101_0_194	101	101	full	1-101
contig-6040_408_0_195	408	408	full	1-408
contig-3218_108_0_196	108	108	full	1-108
contig-2683_101_0_197	101	101	full	1-101
contig-5961_245_0_198	245	245	full	1-245
contig-6653_150_0_199	150	150	full	1-150
contig-983_101_0_200	101	101	full	1-101
contig-2102_106_0_201	106	106	full	1-106
contig-2574_9721_0_202	9721	9721	full	1-9721
contig-6223_101_0_203	101	101	full	1-101
contig-6238_107_0_204	107	107	full	1-107
contig-5953_133_0_205	133	133	full	1-133
contig-6217_155_0_206	155	155	full	1-155
contig-933_159_0_207	159	159	full	1-159
contig-1434_2900_0_208	2900	2900	full	1-2900
contig-4566_918_0_209	918	918	full	1-918
contig-277_158_0_210	158	158	full	1-158
contig-2955_1056_0_211	1056	1056	full	1-1056
contig-258_101_0_212	101	101	full	1-101
contig-223_111_0_213	111	111	full	1-111
contig-6018_7896_0_214	7896	7896	full	1-7896
contig-3096_101_0_215	101	101	full	1-101
contig-2068_105_0_216	105	105	full	1-105
contig-2988_12462_0_217	12462	12462	full	1-12462
contig-2094_101_0_218	101	101	full	1-101
contig-139_8816_0_219	8816	8816	full	1-8816
contig-147_150_0_220	150	150	full	1-150
contig-1818_127_0_221	127	127	full	1-127
contig-5548_101_0_222	101	101	full	1-101
contig-2818_114_0_223	114	114	full	1-114
contig-4309_983_0_224	983	983	full	1-983
contig-251_111_0_225	111	111	full	1-111
contig-3907_101_0_226	101	101	full	1-101
contig-4593_101_0_227	101	101	full	1-101
contig-3813_101_0_228	101	101	full	1-101
contig-5445_101_0_229	101	101	full	1-101
contig-1082_242_0_230	242	242	full	1-242
contig-5913_101_0_232	101	101	full	1-101
contig-1504_148_0_233	148	148	full	1-148
contig-6461_1766_0_234	1766	1766	full	1-1766
contig-2467_128_0_235	128	128	full	1-128
contig-2586_876_0_236	876	876	full	1-876
contig-1306_101_0_237	101	101	full	1-101
contig-2917_102_0_238	102	102	full	1-102
contig-2799_107_0_240	107	107	full	1-107
contig-3067_105_0_241	105	105	full	1-105
contig-1174_914_0_242	914	914	full	1-914
contig-6127_106_0_243	106	106	full	1-106
contig-6141_101_0_244	101	101	full	1-101
contig-2790_101_0_245	101	101	full	1-101
contig-5142_101_0_246	101	101	full	1-101
contig-2562_117_0_247	117	117	full	1-117
contig-4234_154_0_248	154	154	full	1-154
contig-5213_101_0_249	101	101	full	1-101
contig-5924_102_0_251	102	102	full	1-102
contig-5905_104_0_252	104	104	full	1-104
contig-3520_102_0_253	102	102	full	1-102
contig-5176_101_0_254	101	101	full	1-101
contig-542_142_0_255	142	142	full	1-142
contig-3038_101_0_256	101	101	full	1-101
contig-1964_101_0_257	101	101	full	1-101
contig-1432_101_0_258	101	101	full	1-101
contig-786_101_0_259	101	101	full	1-101
contig-1919_115_0_260	115	115	full	1-115
contig-2285_1288_0_261	1288	1288	full	1-1288
contig-1122_101_0_262	101	101	full	1-101
contig-371_140_0_263	140	140	full	1-140
contig-2848_101_0_264	101	101	full	1-101
contig-6236_101_0_265	101	101	full	1-101
contig-2957_847_0_266	847	847	full	1-847
contig-3280_146_0_267	146	146	full	1-146
contig-4150_195_0_268	195	195	full	1-195
contig-5101_110_0_269	110	110	full	1-110
contig-1_101_0_270	101	101	full	1-101
contig-5746_468_0_271	468	468	full	1-468
contig-4878_106_0_272	106	106	full	1-106
contig-4930_101_0_273	101	101	full	1-101
contig-5791_101_0_274	101	101	full	1-101
contig-3229_946_0_275	946	946	full	1-946
contig-5438_448_0_276	448	448	full	1-448
contig-475_2300_0_277	2300	2300	full	1-2300
contig-6724_101_0_278	101	101	full	1-101
contig-2532_102_0_279	102	102	full	1-102
contig-2117_101_0_280	101	101	full	1-101
contig-1959_101_0_281	101	101	full	1-101
contig-5851_101_0_282	101	101	full	1-101
contig-788_2287_0_283	2287	2287	full	1-2287
contig-5228_101_0_285	101	101	full	1-101
contig-5272_101_0_286	101	101	full	1-101
contig-4283_101_0_287	101	101	full	1-101
contig-4336_102_0_288	102	102	full	1-102
contig-356_2449_0_289	2449	2449	full	1-2449
contig-1345_101_0_290	101	101	full	1-101
contig-4737_101_0_291	101	101	full	1-101
contig-3976_2283_0_292	2283	2283	full	1-2283
contig-3234_106_0_293	106	106	full	1-106
contig-910_115_0_294	115	115	full	1-115
contig-5530_101_0_295	101	101	full	1-101
contig-6562_101_0_296	101	101	full	1-101
contig-6782_102_0_297	102	102	full	1-102
contig-5981_101_0_298	101	101	full	1-101
contig-6057_107_0_299	107	107	full	1-107
contig-93_4119_0_300	4119	4119	full	1-4119
contig-2725_153_0_301	153	153	full	1-153
contig-6066_102_0_302	102	102	full	1-102
contig-6484_101_0_303	101	101	full	1-101
contig-6726_108_0_304	108	108	full	1-108
contig-6252_103_0_305	103	103	full	1-103
contig-6072_101_0_306	101	101	full	1-101
contig-5444_101_0_307	101	101	full	1-101
contig-1495_101_0_308	101	101	full	1-101
contig-1372_102_0_309	102	102	full	1-102
contig-5280_104_0_310	104	104	full	1-104
contig-2115_102_0_311	102	102	full	1-102
contig-4941_371_0_312	371	371	full	1-371
contig-1426_147_0_313	147	147	full	1-147
contig-5872_101_0_314	101	101	full	1-101
contig-6612_101_0_315	101	101	full	1-101
contig-1223_154_0_316	154	154	full	1-154
contig-4055_101_0_317	101	101	full	1-101
contig-274_104_0_319	104	104	full	1-104
contig-5451_126_0_320	126	126	full	1-126
contig-1610_102_0_321	102	102	full	1-102
contig-1218_104_0_322	104	104	full	1-104
contig-6134_101_0_323	101	101	full	1-101
contig-6065_101_0_324	101	101	full	1-101
contig-5740_101_0_325	101	101	full	1-101
contig-5800_101_0_326	101	101	full	1-101
contig-820_140_0_327	140	140	full	1-140
contig-5159_125_0_328	125	125	full	1-125
contig-6071_104_0_329	104	104	full	1-104
contig-507_4427_0_330	4427	4427	full	1-4427
contig-1151_129_0_331	129	129	full	1-129
contig-536_101_0_333	101	101	full	1-101
contig-5580_280_0_334	280	280	full	1-280
contig-6142_101_0_335	101	101	full	1-101
contig-1990_117_0_336	117	117	full	1-117
contig-2845_927_0_337	927	927	full	1-927
contig-561_644_0_338	644	644	full	1-644
contig-6041_101_0_339	101	101	full	1-101
contig-3986_114_0_340	114	114	full	1-114
contig-622_134_0_341	134	134	full	1-134
contig-3141_237_0_342	237	237	full	1-237
contig-5844_137_0_343	137	137	full	1-137
contig-21_101_0_344	101	101	full	1-101
contig-4239_101_0_345	101	101	full	1-101
contig-4767_118_0_347	118	118	full	1-118
contig-4860_8601_0_348	8601	8601	full	1-8601
contig-2125_101_0_349	101	101	full	1-101
contig-2034_117_0_350	117	117	full	1-117
contig-4449_1490_0_351	1490	1490	full	1-1490
contig-5894_101_0_352	101	101	full	1-101
contig-5919_209_0_353	209	209	full	1-209
contig-1624_1830_0_354	1830	1830	full	1-1830
contig-3912_170_0_355	170	170	full	1-170
contig-6794_101_0_356	101	101	full	1-101
contig-4166_1386_0_357	1386	1386	full	1-1386
contig-3897_101_0_358	101	101	full	1-101
contig-1401_15029_0_359	15029	15029	full	1-15029
contig-6553_101_0_360	101	101	full	1-101
contig-4258_2923_0_361	2923	2923	full	1-2923
contig-528_176_0_362	176	176	full	1-176
contig-3730_101_0_363	101	101	full	1-101
contig-3197_101_0_364	101	101	full	1-101
contig-743_151_0_365	151	151	full	1-151
contig-2096_379_0_366	379	379	full	1-379
contig-2256_104_0_367	104	104	full	1-104
contig-1298_101_0_368	101	101	full	1-101
contig-6771_101_0_369	101	101	full	1-101
contig-2442_101_0_370	101	101	full	1-101
contig-2188_101_0_371	101	101	full	1-101
contig-1014_110_0_372	110	110	full	1-110
contig-4790_426_0_373	426	426	full	1-426
contig-5560_101_0_374	101	101	full	1-101
contig-707_4520_0_375	4520	4520	full	1-4520
contig-730_5977_0_376	5977	5977	full	1-5977
contig-2405_102_0_377	102	102	full	1-102
contig-2700_106_0_378	106	106	full	1-106
contig-1011_103_0_379	103	103	full	1-103
contig-3351_2618_0_380	2618	2618	full	1-2618
contig-4212_103_0_381	103	103	full	1-103
contig-4443_1350_0_382	1350	1350	full	1-1350
contig-2391_2870_0_383	2870	2870	full	1-2870
contig-3711_101_0_384	101	101	full	1-101
contig-5734_103_0_385	103	103	full	1-103
contig-1317_101_0_386	101	101	full	1-101
contig-2977_103_0_387	103	103	full	1-103
contig-4475_311_0_388	311	311	full	1-311
contig-4118_156_0_390	156	156	full	1-156
contig-3830_101_0_391	101	101	full	1-101
contig-2321_4758_0_392	4758	4758	full	1-4758
contig-336_388_0_393	388	388	full	1-388
contig-3626_101_0_394	101	101	full	1-101
contig-5950_101_0_395	101	101	full	1-101
contig-4875_120_0_396	120	120	full	1-120
contig-1228_101_0_397	101	101	full	1-101
contig-487_153_0_398	153	153	full	1-153
contig-2186_101_0_399	101	101	full	1-101
contig-2327_1659_0_400	1659	1659	full	1-1659
contig-407_177_0_401	177	177	full	1-177
contig-839_101_0_402	101	101	full	1-101
contig-4735_101_0_403	101	101	full	1-101
contig-2334_101_0_404	101	101	full	1-101
contig-4012_101_0_405	101	101	full	1-101
contig-22_101_0_406	101	101	full	1-101
contig-5352_111_0_407	111	111	full	1-111
contig-2682_101_0_408	101	101	full	1-101
contig-3771_101_0_409	101	101	full	1-101
contig-1816_1978_0_410	1978	1978	full	1-1978
contig-5582_113_0_411	113	113	full	1-113
contig-4186_106_0_412	106	106	full	1-106
contig-6591_101_0_413	101	101	full	1-101
contig-3045_101_0_414	101	101	full	1-101
contig-3003_101_0_415	101	101	full	1-101
contig-5787_101_0_416	101	101	full	1-101
contig-1541_101_0_417	101	101	full	1-101
contig-2425_4768_0_418	4768	4768	full	1-4768
contig-6294_102_0_419	102	102	full	1-102
contig-2892_101_0_420	101	101	full	1-101
contig-778_1890_0_421	1890	1890	full	1-1890
contig-3788_106_0_422	106	106	full	1-106
contig-1920_104_0_423	104	104	full	1-104
contig-452_139_0_424	139	139	full	1-139
contig-6020_1116_0_425	1116	1116	full	1-1116
contig-4887_110_0_426	110	110	full	1-110
contig-4313_101_0_427	101	101	full	1-101
contig-1944_3571_0_428	3571	3571	full	1-3571
contig-6110_101_0_429	101	101	full	1-101
contig-5831_101_0_430	101	101	full	1-101
contig-776_140_0_431	140	140	full	1-140
contig-3886_123_0_432	123	123	full	1-123
contig-3725_257_0_433	257	257	full	1-257
contig-5034_102_0_434	102	102	full	1-102
contig-5189_5610_0_435	5610	5610	full	1-5610
contig-2900_101_0_436	101	101	full	1-101
contig-1213_102_0_437	102	102	full	1-102
contig-3694_107_0_438	107	107	full	1-107
contig-167_5426_0_439	5426	5426	full	1-5426
contig-3243_136_0_440	136	136	full	1-136
contig-3417_101_0_441	101	101	full	1-101
contig-6750_102_0_442	102	102	full	1-102
contig-2948_103_0_443	103	103	full	1-103
contig-5504_101_0_444	101	101	full	1-101
contig-3303_371_0_445	371	371	full	1-371
contig-1275_101_0_446	101	101	full	1-101
contig-2869_101_0_447	101	101	full	1-101
contig-4884_2141_0_448	2141	2141	full	1-2141
contig-5399_101_0_449	101	101	full	1-101
contig-3016_102_0_450	102	102	full	1-102
contig-136_113_0_451	113	113	full	1-113
contig-2448_105_0_452	105	105	full	1-105
contig-4149_101_0_453	101	101	full	1-101
contig-4116_544_0_454	544	544	full	1-544
contig-1158_244_0_455	244	244	full	1-244
contig-2006_9717_0_456	9717	9717	full	1-9717
contig-4462_490_0_457	490	490	full	1-490
contig-5672_107_0_458	107	107	full	1-107
contig-5607_137_0_459	137	137	full	1-137
contig-4656_147_0_460	147	147	full	1-147
contig-2533_153_0_461	153	153	full	1-153
contig-6467_4404_0_462	4404	4404	full	1-4404
contig-5378_101_0_463	101	101	full	1-101
contig-3274_11041_0_464	11041	11041	full	1-11041
contig-3736_102_0_465	102	102	full	1-102
contig-2273_152_0_466	152	152	full	1-152
contig-5615_101_0_467	101	101	full	1-101
contig-1327_101_0_468	101	101	full	1-101
contig-3306_101_0_469	101	101	full	1-101
contig-3322_9142_0_470	9142	9142	full	1-9142
contig-6468_101_0_471	101	101	full	1-101
contig-3590_121_0_473	121	121	full	1-121
contig-734_102_0_474	102	102	full	1-102
contig-3456_101_0_475	101	101	full	1-101
contig-3377_101_0_476	101	101	full	1-101
contig-3769_101_0_477	101	101	full	1-101
contig-1835_105_0_478	105	105	full	1-105
contig-753_101_0_479	101	101	full	1-101
contig-5856_101_0_480	101	101	full	1-101
contig-96_102_0_481	102	102	full	1-102
contig-1985_157_0_482	157	157	full	1-157
contig-5972_101_0_483	101	101	full	1-101
contig-2159_104_0_484	104	104	full	1-104
contig-1470_101_0_485	101	101	full	1-101
contig-6696_114_0_486	114	114	full	1-114
contig-4130_6182_0_487	6182	6182	full	1-6182
contig-556_152_0_488	152	152	full	1-152
contig-3380_719_0_489	719	719	full	1-719
contig-1766_123_0_490	123	123	full	1-123
contig-2211_109_0_492	109	109	full	1-109
contig-5995_161_0_493	161	161	full	1-161
contig-5827_101_0_494	101	101	full	1-101
contig-1568_101_0_495	101	101	full	1-101
contig-6015_118_0_496	118	118	full	1-118
contig-5138_119_0_497	119	119	full	1-119
contig-4627_101_0_498	101	101	full	1-101
contig-5207_101_0_499	101	101	full	1-101
contig-761_4353_0_500	4353	4353	full	1-4353
contig-793_101_0_501	101	101	full	1-101
contig-1390_128_0_502	128	128	full	1-128
contig-3497_101_0_503	101	101	full	1-101
contig-3827_158_0_504	158	158	full	1-158
contig-540_1851_0_505	1851	1851	full	1-1851
contig-6523_194_0_506	194	194	full	1-194
contig-4840_412_0_507	412	412	full	1-412
contig-1133_1354_0_508	1354	1354	full	1-1354
contig-3112_104_0_509	104	104	full	1-104
contig-3483_101_0_510	101	101	full	1-101
contig-5866_102_0_511	102	102	full	1-102
contig-6133_806_0_512	806	806	full	1-806
contig-3106_140_0_513	140	140	full	1-140
contig-6427_101_0_514	101	101	full	1-101
contig-400_101_0_515	101	101	full	1-101
contig-1123_104_0_516	104	104	full	1-104
contig-1109_119_0_517	119	119	full	1-119
contig-1702_101_0_518	101	101	full	1-101
contig-4040_110_0_519	110	110	full	1-110
contig-6533_108_0_520	108	108	full	1-108
contig-861_1603_0_521	1603	1603	full	1-1603
contig-3623_101_0_522	101	101	full	1-101
contig-1616_101_0_523	101	101	full	1-101
contig-2658_630_0_524	630	630	full	1-630
contig-1982_103_0_525	103	103	full	1-103
contig-3560_101_0_526	101	101	full	1-101
contig-5699_177_0_527	177	177	full	1-177
contig-5330_123_0_528	123	123	full	1-123
contig-1700_249_0_529	249	249	full	1-249
contig-1072_108_0_530	108	108	full	1-108
contig-5081_114_0_531	114	114	full	1-114
contig-758_930_0_532	930	930	full	1-930
contig-2267_2286_0_533	2286	2286	full	1-2286
contig-2675_101_0_534	101	101	full	1-101
contig-6168_102_0_535	102	102	full	1-102
contig-2124_6483_0_536	6483	6483	full	1-6483
contig-2138_133_0_537	133	133	full	1-133
contig-4611_3084_0_538	3084	3084	full	1-3084
contig-6764_101_0_539	101	101	full	1-101
contig-2594_101_0_540	101	101	full	1-101
contig-5167_155_0_541	155	155	full	1-155
contig-3835_101_0_542	101	101	full	1-101
contig-2375_101_0_543	101	101	full	1-101
contig-6802_108_0_544	108	108	full	1-108
contig-6032_8198_0_545	8198	8198	full	1-8198
contig-914_4067_0_546	4067	4067	full	1-4067
contig-2743_101_0_547	101	101	full	1-101
contig-6279_101_0_549	101	101	full	1-101
contig-1571_101_0_550	101	101	full	1-101
contig-4757_101_0_551	101	101	full	1-101
contig-5197_101_0_552	101	101	full	1-101
contig-2599_2062_0_553	2062	2062	full	1-2062
contig-1076_113_0_554	113	113	full	1-113
contig-2074_2567_0_555	2567	2567	full	1-2567
contig-2073_147_0_556	147	147	full	1-147
contig-604_3481_0_557	3481	3481	full	1-3481
contig-1249_101_0_558	101	101	full	1-101
contig-2740_1093_0_560	1093	1093	full	1-1093
contig-1755_2068_0_561	2068	2068	full	1-2068
contig-988_140_0_562	140	140	full	1-140
contig-1456_456_0_563	456	456	full	1-456
contig-4754_4105_0_564	4105	4105	full	1-4105
contig-4205_101_0_565	101	101	full	1-101
contig-5365_6559_0_566	6559	6559	full	1-6559
contig-5354_101_0_567	101	101	full	1-101
contig-6623_103_0_568	103	103	full	1-103
contig-5244_7632_0_569	7632	7632	full	1-7632
contig-2828_101_0_570	101	101	full	1-101
contig-5188_115_0_571	115	115	full	1-115
contig-4418_208_0_572	208	208	full	1-208
contig-5581_101_0_573	101	101	full	1-101
contig-1055_107_0_574	107	107	full	1-107
contig-847_188_0_575	188	188	full	1-188
contig-5659_105_0_576	105	105	full	1-105
contig-3524_101_0_577	101	101	full	1-101
contig-80_129_0_578	129	129	full	1-129
contig-3103_128_0_579	128	128	full	1-128
contig-4452_101_0_580	101	101	full	1-101
contig-599_1577_0_581	1577	1577	full	1-1577
contig-55_101_0_582	101	101	full	1-101
contig-5863_105_0_583	105	105	full	1-105
contig-236_133_0_584	133	133	full	1-133
contig-5482_101_0_585	101	101	full	1-101
contig-3372_103_0_586	103	103	full	1-103
contig-4219_104_0_587	104	104	full	1-104
contig-4180_101_0_588	101	101	full	1-101
contig-2395_101_0_589	101	101	full	1-101
contig-784_102_0_591	102	102	full	1-102
contig-1098_867_0_592	867	867	full	1-867
contig-66_101_0_593	101	101	full	1-101
contig-2766_103_0_594	103	103	full	1-103
contig-3125_104_0_595	104	104	full	1-104
contig-5183_135_0_596	135	135	full	1-135
contig-2748_101_0_597	101	101	full	1-101
contig-1073_110_0_598	110	110	full	1-110
contig-6164_101_0_599	101	101	full	1-101
contig-2011_112_0_600	112	112	full	1-112
contig-2630_101_0_601	101	101	full	1-101
contig-3364_108_0_602	108	108	full	1-108
contig-3760_101_0_603	101	101	full	1-101
contig-2331_107_0_604	107	107	full	1-107
contig-5240_107_0_605	107	107	full	1-107
contig-5422_101_0_606	101	101	full	1-101
contig-1809_173_0_607	173	173	full	1-173
contig-4832_1009_0_608	1009	1009	full	1-1009
contig-3356_101_0_609	101	101	full	1-101
contig-2744_101_0_610	101	101	full	1-101
contig-826_363_0_611	363	363	full	1-363
contig-4608_106_0_612	106	106	full	1-106
contig-5127_101_0_613	101	101	full	1-101
contig-4076_830_0_614	830	830	full	1-830
contig-827_1998_0_615	1998	1998	full	1-1998
contig-259_145_0_616	145	145	full	1-145
contig-4694_103_0_617	103	103	full	1-103
contig-4666_101_0_618	101	101	full	1-101
contig-5203_101_0_619	101	101	full	1-101
contig-909_255_0_620	255	255	full	1-255
contig-2344_101_0_621	101	101	full	1-101
contig-255_101_0_622	101	101	full	1-101
contig-229_105_0_623	105	105	full	1-105
contig-6517_101_0_624	101	101	full	1-101
contig-5704_102_0_625	102	102	full	1-102
contig-4669_104_0_626	104	104	full	1-104
contig-4476_101_0_627	101	101	full	1-101
contig-1834_108_0_628	108	108	full	1-108
contig-1359_1500_0_629	1500	1500	full	1-1500
contig-894_103_0_630	103	103	full	1-103
contig-2406_101_0_631	101	101	full	1-101
contig-5586_101_0_632	101	101	full	1-101
contig-4651_109_0_633	109	109	full	1-109
contig-3429_2657_0_634	2657	2657	full	1-2657
contig-1655_287_0_635	287	287	full	1-287
contig-5576_120_0_636	120	120	full	1-120
contig-4691_102_0_637	102	102	full	1-102
contig-3871_140_0_638	140	140	full	1-140
contig-6053_101_0_639	101	101	full	1-101
contig-1102_137_0_640	137	137	full	1-137
contig-1322_106_0_641	106	106	full	1-106
contig-5550_105_0_642	105	105	full	1-105
contig-3682_105_0_643	105	105	full	1-105
contig-3051_102_0_644	102	102	full	1-102
contig-6186_101_0_645	101	101	full	1-101
contig-5577_101_0_646	101	101	full	1-101
contig-5979_101_0_647	101	101	full	1-101
contig-3697_101_0_648	101	101	full	1-101
contig-169_106_0_649	106	106	full	1-106
contig-2270_101_0_650	101	101	full	1-101
contig-5340_101_0_651	101	101	full	1-101
contig-4047_101_0_652	101	101	full	1-101
contig-5516_101_0_653	101	101	full	1-101
contig-2171_101_0_654	101	101	full	1-101
contig-6518_101_0_655	101	101	full	1-101
contig-3111_103_0_656	103	103	full	1-103
contig-1609_101_0_657	101	101	full	1-101
contig-6248_101_0_658	101	101	full	1-101
contig-6378_101_0_659	101	101	full	1-101
contig-5329_1982_0_660	1982	1982	full	1-1982
contig-1855_103_0_661	103	103	full	1-103
contig-4471_101_0_662	101	101	full	1-101
contig-2561_116_0_663	116	116	full	1-116
contig-459_1864_0_664	1864	1864	full	1-1864
contig-4502_101_0_665	101	101	full	1-101
contig-3699_118_0_667	118	118	full	1-118
contig-1823_101_0_668	101	101	full	1-101
contig-5436_113_0_669	113	113	full	1-113
contig-4107_117_0_670	117	117	full	1-117
contig-3973_101_0_671	101	101	full	1-101
contig-441_101_0_672	101	101	full	1-101
contig-3192_101_0_673	101	101	full	1-101
contig-4293_101_0_674	101	101	full	1-101
contig-1543_133_0_675	133	133	full	1-133
contig-1354_137_0_676	137	137	full	1-137
contig-2054_101_0_677	101	101	full	1-101
contig-3373_106_0_679	106	106	full	1-106
contig-4311_101_0_680	101	101	full	1-101
contig-3378_101_0_681	101	101	full	1-101
contig-3430_101_0_682	101	101	full	1-101
contig-3367_117_0_683	117	117	full	1-117
contig-2564_101_0_684	101	101	full	1-101
contig-3350_156_0_685	156	156	full	1-156
contig-5612_150_0_686	150	150	full	1-150
contig-5817_101_0_687	101	101	full	1-101
contig-5654_2804_0_688	2804	2804	full	1-2804
contig-6428_101_0_689	101	101	full	1-101
contig-3807_101_0_690	101	101	full	1-101
contig-5520_101_0_691	101	101	full	1-101
contig-4612_132_0_692	132	132	full	1-132
contig-3160_104_0_693	104	104	full	1-104
contig-671_101_0_694	101	101	full	1-101
contig-4287_109_0_695	109	109	full	1-109
contig-2298_101_0_696	101	101	full	1-101
contig-6622_101_0_697	101	101	full	1-101
contig-472_590_0_698	590	590	full	1-590
contig-4355_101_0_699	101	101	full	1-101
contig-5191_101_0_700	101	101	full	1-101
contig-1785_320_0_701	320	320	full	1-320
contig-1496_5538_0_702	5538	5538	full	1-5538
contig-235_107_0_703	107	107	full	1-107
contig-6101_101_0_704	101	101	full	1-101
contig-6741_101_0_705	101	101	full	1-101
contig-2979_101_0_706	101	101	full	1-101
contig-5531_109_0_707	109	109	full	1-109
contig-4062_117_0_708	117	117	full	1-117
contig-1348_101_0_709	101	101	full	1-101
contig-863_101_0_710	101	101	full	1-101
contig-1461_101_0_711	101	101	full	1-101
contig-1639_513_0_712	513	513	full	1-513
contig-4857_130_0_713	130	130	full	1-130
contig-4132_101_0_714	101	101	full	1-101
contig-5221_101_0_715	101	101	full	1-101
contig-1773_104_0_716	104	104	full	1-104
contig-818_163_0_717	163	163	full	1-163
contig-2320_101_0_718	101	101	full	1-101
contig-1415_101_0_719	101	101	full	1-101
contig-2028_1797_0_720	1797	1797	full	1-1797
contig-6805_101_0_721	101	101	full	1-101
contig-6124_101_0_722	101	101	full	1-101
contig-6258_101_0_723	101	101	full	1-101
contig-2056_153_0_724	153	153	full	1-153
contig-6283_101_0_725	101	101	full	1-101
contig-3347_110_0_726	110	110	full	1-110
contig-5515_102_0_728	102	102	full	1-102
contig-3690_898_0_729	898	898	full	1-898
contig-1500_104_0_730	104	104	full	1-104
contig-2240_101_0_731	101	101	full	1-101
contig-3449_123_0_732	123	123	full	1-123
contig-2407_112_0_733	112	112	full	1-112
contig-2639_111_0_734	111	111	full	1-111
contig-5769_101_0_735	101	101	full	1-101
contig-6445_101_0_736	101	101	full	1-101
contig-1304_101_0_737	101	101	full	1-101
contig-3144_171_0_739	171	171	full	1-171
contig-3059_101_0_740	101	101	full	1-101
contig-2400_253_0_741	253	253	full	1-253
contig-1566_101_0_742	101	101	full	1-101
contig-5503_101_0_743	101	101	full	1-101
contig-3219_149_0_744	149	149	full	1-149
contig-2622_105_0_745	105	105	full	1-105
contig-4710_839_0_746	839	839	full	1-839
contig-5270_101_0_747	101	101	full	1-101
contig-3553_101_0_748	101	101	full	1-101
contig-1474_101_0_749	101	101	full	1-101
contig-3825_101_0_750	101	101	full	1-101
contig-33_253_0_751	253	253	full	1-253
contig-59_2543_0_752	2543	2543	full	1-2543
contig-6745_101_0_753	101	101	full	1-101
contig-3053_101_0_754	101	101	full	1-101
contig-196_102_0_755	102	102	full	1-102
contig-2891_101_0_756	101	101	full	1-101
contig-153_946_0_757	946	946	full	1-946
contig-5035_121_0_758	121	121	full	1-121
contig-502_101_0_759	101	101	full	1-101
contig-5636_102_0_760	102	102	full	1-102
contig-755_101_0_761	101	101	full	1-101
contig-509_106_0_762	106	106	full	1-106
contig-627_123_0_763	123	123	full	1-123
contig-2528_102_0_764	102	102	full	1-102
contig-2114_2664_0_765	2664	2664	full	1-2664
contig-1165_6096_0_766	6096	6096	full	1-6096
contig-2714_123_0_767	123	123	full	1-123
contig-5050_101_0_768	101	101	full	1-101
contig-2339_205_0_769	205	205	full	1-205
contig-6618_101_0_770	101	101	full	1-101
contig-1411_101_0_771	101	101	full	1-101
contig-467_101_0_772	101	101	full	1-101
contig-2507_101_0_773	101	101	full	1-101
contig-4320_2139_0_774	2139	2139	full	1-2139
contig-6732_101_0_775	101	101	full	1-101
contig-6588_103_0_776	103	103	full	1-103
contig-2513_155_0_777	155	155	full	1-155
contig-5833_101_0_778	101	101	full	1-101
contig-1906_101_0_779	101	101	full	1-101
contig-4498_103_0_780	103	103	full	1-103
contig-1025_103_0_781	103	103	full	1-103
contig-724_126_0_782	126	126	full	1-126
contig-5982_111_0_783	111	111	full	1-111
contig-302_101_0_784	101	101	full	1-101
contig-5912_104_0_785	104	104	full	1-104
contig-5567_101_0_786	101	101	full	1-101
contig-5510_101_0_787	101	101	full	1-101
contig-4824_101_0_789	101	101	full	1-101
contig-2390_107_0_790	107	107	full	1-107
contig-558_101_0_791	101	101	full	1-101
contig-3953_101_0_792	101	101	full	1-101
contig-4838_101_0_793	101	101	full	1-101
contig-2046_102_0_794	102	102	full	1-102
contig-2104_101_0_795	101	101	full	1-101
contig-4173_101_0_796	101	101	full	1-101
contig-835_101_0_797	101	101	full	1-101
contig-2935_101_0_798	101	101	full	1-101
contig-6760_101_0_799	101	101	full	1-101
contig-6178_101_0_800	101	101	full	1-101
contig-4932_101_0_801	101	101	full	1-101
contig-2915_102_0_802	102	102	full	1-102
contig-6538_2115_0_803	2115	2115	full	1-2115
contig-6010_101_0_804	101	101	full	1-101
contig-1858_4820_0_805	4820	4820	full	1-4820
contig-2692_101_0_806	101	101	full	1-101
contig-6842_101_0_807	101	101	full	1-101
contig-625_101_0_808	101	101	full	1-101
contig-2179_102_0_809	102	102	full	1-102
contig-1704_128_0_810	128	128	full	1-128
contig-6113_101_0_811	101	101	full	1-101
contig-919_101_0_812	101	101	full	1-101
contig-3900_101_0_813	101	101	full	1-101
contig-6769_101_0_814	101	101	full	1-101
contig-3849_101_0_815	101	101	full	1-101
contig-637_101_0_816	101	101	full	1-101
contig-2810_345_0_817	345	345	full	1-345
contig-2457_101_0_818	101	101	full	1-101
contig-3757_105_0_819	105	105	full	1-105
contig-2418_1806_0_820	1806	1806	full	1-1806
contig-6044_151_0_821	151	151	full	1-151
contig-3395_146_0_822	146	146	full	1-146
contig-3200_114_0_823	114	114	full	1-114
contig-5927_102_0_824	102	102	full	1-102
contig-4095_101_0_825	101	101	full	1-101
contig-1758_101_0_826	101	101	full	1-101
contig-3448_101_0_827	101	101	full	1-101
contig-4948_2074_0_828	2074	2074	full	1-2074
contig-5226_102_0_829	102	102	full	1-102
contig-211_199_0_830	199	199	full	1-199
contig-3502_102_0_831	102	102	full	1-102
contig-5355_103_0_832	103	103	full	1-103
contig-3245_101_0_833	101	101	full	1-101
contig-1018_101_0_835	101	101	full	1-101
contig-565_1663_0_836	1663	1663	full	1-1663
contig-781_101_0_837	101	101	full	1-101
contig-5602_101_0_838	101	101	full	1-101
contig-1232_101_0_839	101	101	full	1-101
contig-5268_101_0_840	101	101	full	1-101
contig-715_101_0_842	101	101	full	1-101
contig-1387_102_0_843	102	102	full	1-102
contig-5380_101_0_844	101	101	full	1-101
contig-5524_102_0_845	102	102	full	1-102
contig-3379_139_0_846	139	139	full	1-139
contig-1592_101_0_847	101	101	full	1-101
contig-1114_128_0_848	128	128	full	1-128
contig-5990_113_0_849	113	113	full	1-113
contig-2918_101_0_850	101	101	full	1-101
contig-1340_1249_0_851	1249	1249	full	1-1249
contig-6851_101_0_852	101	101	full	1-101
contig-1734_5184_0_853	5184	5184	full	1-5184
contig-6601_2794_0_854	2794	2794	full	1-2794
contig-834_101_0_855	101	101	full	1-101
contig-125_761_0_856	761	761	full	1-761
contig-4719_891_0_858	891	891	full	1-891
contig-4078_101_0_859	101	101	full	1-101
contig-5566_101_0_860	101	101	full	1-101
contig-5554_102_0_861	102	102	full	1-102
contig-2618_101_0_862	101	101	full	1-101
contig-5284_101_0_863	101	101	full	1-101
contig-318_101_0_864	101	101	full	1-101
contig-3019_1426_0_865	1426	1426	full	1-1426
contig-1041_136_0_866	136	136	full	1-136
contig-2784_101_0_867	101	101	full	1-101
contig-5185_110_0_868	110	110	full	1-110
contig-4773_101_0_869	101	101	full	1-101
contig-5743_101_0_870	101	101	full	1-101
contig-3316_101_0_871	101	101	full	1-101
contig-4111_317_0_873	317	317	full	1-317
contig-579_101_0_874	101	101	full	1-101
contig-2019_101_0_875	101	101	full	1-101
contig-3969_101_0_876	101	101	full	1-101
contig-2044_111_0_877	111	111	full	1-111
contig-3258_101_0_878	101	101	full	1-101
contig-6185_101_0_879	101	101	full	1-101
contig-3624_101_0_880	101	101	full	1-101
contig-5003_111_0_881	111	111	full	1-111
contig-57_104_0_882	104	104	full	1-104
contig-1489_109_0_883	109	109	full	1-109
contig-1006_140_0_884	140	140	full	1-140
contig-5555_101_0_885	101	101	full	1-101
contig-416_110_0_886	110	110	full	1-110
contig-2212_628_0_887	628	628	full	1-628
contig-1147_134_0_888	134	134	full	1-134
contig-2008_1913_0_889	1913	1913	full	1-1913
contig-5074_101_0_890	101	101	full	1-101
contig-1810_2482_0_891	2482	2482	full	1-2482
contig-1173_101_0_892	101	101	full	1-101
contig-2471_101_0_893	101	101	full	1-101
contig-4417_1170_0_894	1170	1170	full	1-1170
contig-2316_151_0_896	151	151	full	1-151
contig-2720_101_0_897	101	101	full	1-101
contig-6332_101_0_898	101	101	full	1-101
contig-2258_151_0_900	151	151	full	1-151
contig-5680_101_0_901	101	101	full	1-101
contig-2538_140_0_902	140	140	full	1-140
contig-2577_101_0_903	101	101	full	1-101
contig-1585_947_0_904	947	947	full	1-947
contig-6767_101_0_905	101	101	full	1-101
contig-5916_101_0_907	101	101	full	1-101
contig-903_101_0_908	101	101	full	1-101
contig-5412_102_0_909	102	102	full	1-102
contig-3460_102_0_910	102	102	full	1-102
contig-5626_101_0_911	101	101	full	1-101
contig-6474_102_0_912	102	102	full	1-102
contig-3930_123_0_913	123	123	full	1-123
contig-4717_148_0_914	148	148	full	1-148
contig-1292_110_0_915	110	110	full	1-110
contig-6034_101_0_916	101	101	full	1-101
contig-2531_8017_0_917	8017	8017	full	1-8017
contig-4183_101_0_918	101	101	full	1-101
contig-294_7233_0_919	7233	7233	full	1-7233
contig-6270_101_0_920	101	101	full	1-101
contig-5241_102_0_921	102	102	full	1-102
contig-5870_778_0_922	778	778	full	1-778
contig-5952_101_0_923	101	101	full	1-101
contig-257_4317_0_924	4317	4317	full	1-4317
contig-616_110_0_925	110	110	full	1-110
contig-6662_122_0_926	122	122	full	1-122
contig-3223_101_0_927	101	101	full	1-101
contig-3854_101_0_928	101	101	full	1-101
contig-4009_101_0_929	101	101	full	1-101
contig-1339_101_0_930	101	101	full	1-101
contig-5986_101_0_931	101	101	full	1-101
contig-5172_106_0_933	106	106	full	1-106
contig-5943_101_0_934	101	101	full	1-101
contig-741_101_0_935	101	101	full	1-101
contig-2647_940_0_936	940	940	full	1-940
contig-6502_101_0_937	101	101	full	1-101
contig-3703_101_0_938	101	101	full	1-101
contig-6506_101_0_939	101	101	full	1-101
contig-1781_1883_0_940	1883	1786	partial	98-1883
contig-5362_118_0_941	118	118	full	1-118
contig-5186_101_0_942	101	101	full	1-101
contig-1289_181_0_943	181	181	full	1-181
contig-3659_129_0_944	129	129	full	1-129
contig-5928_106_0_945	106	106	full	1-106
contig-6091_101_0_946	101	101	full	1-101
contig-942_231_0_947	231	231	full	1-231
contig-2234_101_0_948	101	101	full	1-101
contig-5405_1013_0_949	1013	1013	full	1-1013
contig-3464_111_0_950	111	111	full	1-111
contig-5932_111_0_951	111	111	full	1-111
contig-691_194_0_952	194	194	full	1-194
contig-6170_101_0_953	101	101	full	1-101
contig-2894_101_0_954	101	101	full	1-101
contig-5393_102_0_955	102	102	full	1-102
contig-248_155_0_956	155	155	full	1-155
contig-5130_101_0_957	101	101	full	1-101
contig-2629_101_0_958	101	101	full	1-101
contig-5977_101_0_959	101	101	full	1-101
contig-6514_105_0_960	105	105	full	1-105
contig-4870_101_0_961	101	101	full	1-101
contig-6491_101_0_962	101	101	full	1-101
contig-1447_101_0_963	101	101	full	1-101
contig-4153_3031_0_964	3031	3031	full	1-3031
contig-5926_101_0_965	101	101	full	1-101
contig-4665_6262_0_966	6262	6262	full	1-6262
contig-5673_494_0_967	494	494	full	1-494
contig-3882_102_0_968	102	102	full	1-102
contig-3679_101_0_969	101	101	full	1-101
contig-1266_206_0_970	206	206	full	1-206
contig-5045_101_0_971	101	101	full	1-101
contig-5843_101_0_972	101	101	full	1-101
contig-3785_101_0_973	101	101	full	1-101
contig-5449_106_0_974	106	106	full	1-106
contig-1980_102_0_975	102	102	full	1-102
contig-948_101_0_976	101	101	full	1-101
contig-4176_101_0_977	101	101	full	1-101
contig-6439_101_0_978	101	101	full	1-101
contig-506_114_0_979	114	114	full	1-114
contig-1131_1359_0_980	1359	1359	full	1-1359
contig-2816_122_0_981	122	122	full	1-122
contig-2797_102_0_982	102	102	full	1-102
contig-789_1291_0_983	1291	1291	full	1-1291
contig-168_3889_0_984	3889	3889	full	1-3889
contig-5980_1207_0_985	1207	1207	full	1-1207
contig-739_105_0_986	105	105	full	1-105
contig-2652_113_0_987	113	113	full	1-113
contig-5338_101_0_988	101	101	full	1-101
contig-6158_101_0_989	101	101	full	1-101
contig-6202_101_0_990	101	101	full	1-101
contig-2668_101_0_991	101	101	full	1-101
contig-425_6502_0_992	6502	6502	full	1-6502
contig-5803_101_0_993	101	101	full	1-101
contig-2821_101_0_994	101	101	full	1-101
contig-5987_101_0_995	101	101	full	1-101
contig-1303_289_0_996	289	289	full	1-289
contig-1001_102_0_997	102	102	full	1-102
contig-5738_217_0_998	217	217	full	1-217
contig-3370_101_0_999	101	101	full	1-101
contig-5196_104_0_1000	104	104	full	1-104
contig-6848_101_0_1001	101	101	full	1-101
contig-6367_101_0_1002	101	101	full	1-101
contig-2789_101_0_1003	101	101	full	1-101
contig-3556_101_0_1004	101	101	full	1-101
contig-493_101_0_1005	101	101	full	1-101
contig-3723_2409_0_1006	2409	2409	full	1-2409
contig-5570_2987_0_1007	2987	2987	full	1-2987
contig-1561_2307_0_1008	2307	2307	full	1-2307
contig-1053_1491_0_1009	1491	1491	full	1-1491
contig-6727_101_0_1010	101	101	full	1-101
contig-3628_112_0_1011	112	112	full	1-112
contig-1711_101_0_1013	101	101	full	1-101
contig-4447_246_0_1014	246	246	full	1-246
contig-3321_104_0_1015	104	104	full	1-104
contig-618_101_0_1016	101	101	full	1-101
contig-2555_104_0_1017	104	104	full	1-104
contig-800_5912_0_1018	5912	5912	full	1-5912
contig-331_129_0_1019	129	129	full	1-129
contig-5072_107_0_1020	107	107	full	1-107
contig-3190_142_0_1021	142	142	full	1-142
contig-210_105_0_1022	105	105	full	1-105
contig-6443_101_0_1023	101	101	full	1-101
contig-1973_292_0_1024	292	292	full	1-292
contig-3329_108_0_1025	108	108	full	1-108
contig-141_102_0_1026	102	102	full	1-102
contig-83_101_0_1027	101	101	full	1-101
contig-2836_101_0_1028	101	101	full	1-101
contig-473_3364_0_1029	3364	3364	full	1-3364
contig-6441_102_0_1030	102	102	full	1-102
contig-4571_3179_0_1031	3179	3179	full	1-3179
contig-2827_101_0_1032	101	101	full	1-101
contig-4961_101_0_1033	101	101	full	1-101
contig-1553_126_0_1034	126	126	full	1-126
contig-5314_102_0_1035	102	102	full	1-102
contig-1020_101_0_1036	101	101	full	1-101
contig-5477_237_0_1037	237	237	full	1-237
contig-4655_1232_0_1038	1232	1232	full	1-1232
contig-5545_102_0_1040	102	102	full	1-102
contig-4721_101_0_1041	101	101	full	1-101
contig-5047_781_0_1042	781	781	full	1-781
contig-1353_101_0_1043	101	101	full	1-101
contig-6693_105_0_1044	105	105	full	1-105
contig-4974_629_0_1045	629	629	full	1-629
contig-6490_109_0_1046	109	109	full	1-109
contig-3439_102_0_1047	102	102	full	1-102
contig-3048_305_0_1048	305	305	full	1-305
contig-6697_116_0_1049	116	116	full	1-116
contig-1185_101_0_1050	101	101	full	1-101
contig-3228_101_0_1051	101	101	full	1-101
contig-5501_780_0_1052	780	780	full	1-780
contig-4057_101_0_1053	101	101	full	1-101
contig-6799_101_0_1054	101	101	full	1-101
contig-4847_102_0_1055	102	102	full	1-102
contig-2079_104_0_1056	104	104	full	1-104
contig-5852_4080_0_1057	4080	4080	full	1-4080
contig-1860_106_0_1059	106	106	full	1-106
contig-2644_124_0_1060	124	124	full	1-124
contig-2534_129_0_1061	129	129	full	1-129
contig-1974_101_0_1062	101	101	full	1-101
contig-5903_101_0_1063	101	101	full	1-101
contig-4411_306_0_1064	306	306	full	1-306
contig-2802_101_0_1065	101	101	full	1-101
contig-1621_850_0_1066	850	850	full	1-850
contig-2490_171_0_1067	171	171	full	1-171
contig-4340_102_0_1068	102	102	full	1-102
contig-2787_101_0_1069	101	101	full	1-101
contig-2148_5861_0_1070	5861	5861	full	1-5861
contig-421_1906_0_1071	1906	1906	full	1-1906
contig-4080_101_0_1072	101	101	full	1-101
contig-4237_101_0_1073	101	101	full	1-101
contig-4563_101_0_1074	101	101	full	1-101
contig-4063_101_0_1075	101	101	full	1-101
contig-2978_101_0_1076	101	101	full	1-101
contig-4051_122_0_1077	122	122	full	1-122
contig-3951_104_0_1078	104	104	full	1-104
contig-4376_2901_0_1079	2901	2901	full	1-2901
contig-3929_101_0_1080	101	101	full	1-101
contig-4493_2047_0_1081	2047	2047	full	1-2047
contig-6779_126_0_1082	126	126	full	1-126
contig-3441_101_0_1083	101	101	full	1-101
contig-1101_101_0_1084	101	101	full	1-101
contig-5828_104_0_1085	104	104	full	1-104
contig-2182_2896_0_1086	2896	2896	full	1-2896
contig-5923_101_0_1087	101	101	full	1-101
contig-4298_105_0_1088	105	105	full	1-105
contig-4304_101_0_1089	101	101	full	1-101
contig-5861_101_0_1090	101	101	full	1-101
contig-4397_101_0_1091	101	101	full	1-101
contig-822_102_0_1092	102	102	full	1-102
contig-4813_106_0_1093	106	106	full	1-106
contig-6176_2938_0_1094	2938	2938	full	1-2938
contig-1620_1269_0_1095	1269	1269	full	1-1269
contig-3672_4236_0_1096	4236	4236	full	1-4236
contig-2473_103_0_1097	103	103	full	1-103
contig-3970_117_0_1098	117	117	full	1-117
contig-1435_101_0_1099	101	101	full	1-101
contig-5935_111_0_1100	111	111	full	1-111
contig-872_110_0_1101	110	110	full	1-110
contig-3761_101_0_1102	101	101	full	1-101
contig-3411_101_0_1103	101	101	full	1-101
contig-5429_105_0_1104	105	105	full	1-105
contig-1078_103_0_1105	103	103	full	1-103
contig-6140_101_0_1106	101	101	full	1-101
contig-5341_102_0_1107	102	102	full	1-102
contig-36_2941_0_1108	2941	2941	full	1-2941
contig-4761_101_0_1109	101	101	full	1-101
contig-612_104_0_1110	104	104	full	1-104
contig-5649_116_0_1111	116	116	full	1-116
contig-1212_1414_0_1112	1414	1414	full	1-1414
contig-6558_101_0_1113	101	101	full	1-101
contig-5959_7944_0_1114	7944	7944	full	1-7944
contig-5765_102_0_1115	102	102	full	1-102
contig-1719_101_0_1116	101	101	full	1-101
contig-172_101_0_1117	101	101	full	1-101
contig-1811_101_0_1118	101	101	full	1-101
contig-1457_104_0_1119	104	104	full	1-104
contig-64_101_0_1120	101	101	full	1-101
contig-3967_101_0_1121	101	101	full	1-101
contig-3399_101_0_1122	101	101	full	1-101
contig-3599_105_0_1123	105	105	full	1-105
contig-3211_134_0_1124	134	134	full	1-134
contig-4099_148_0_1125	148	148	full	1-148
contig-3705_101_0_1126	101	101	full	1-101
contig-798_204_0_1127	204	204	full	1-204
contig-6341_101_0_1128	101	101	full	1-101
contig-1070_101_0_1129	101	101	full	1-101
contig-2778_101_0_1130	101	101	full	1-101
contig-3627_101_0_1132	101	101	full	1-101
contig-1332_1169_0_1133	1169	1169	full	1-1169
contig-2020_154_0_1134	154	154	full	1-154
contig-4474_108_0_1135	108	108	full	1-108
contig-4825_231_0_1136	231	231	full	1-231
contig-265_101_0_1137	101	101	full	1-101
contig-6546_101_0_1138	101	101	full	1-101
contig-537_1453_0_1139	1453	1453	full	1-1453
contig-3650_101_0_1140	101	101	full	1-101
contig-2878_101_0_1141	101	101	full	1-101
contig-6505_101_0_1142	101	101	full	1-101
contig-4992_4186_0_1143	4186	4186	full	1-4186
contig-3550_3513_0_1144	3513	3513	full	1-3513
contig-3120_101_0_1145	101	101	full	1-101
contig-1949_129_0_1146	129	129	full	1-129
contig-1806_101_0_1147	101	101	full	1-101
contig-4479_101_0_1148	101	101	full	1-101
contig-5865_101_0_1149	101	101	full	1-101
contig-4413_101_0_1150	101	101	full	1-101
contig-5333_1708_0_1151	1708	1708	full	1-1708
contig-4848_101_0_1152	101	101	full	1-101
contig-945_101_0_1153	101	101	full	1-101
contig-5233_121_0_1154	121	121	full	1-121
contig-3719_796_0_1155	796	796	full	1-796
contig-6374_101_0_1156	101	101	full	1-101
contig-6204_101_0_1157	101	101	full	1-101
contig-3465_102_0_1158	102	102	full	1-102
contig-4147_101_0_1159	101	101	full	1-101
contig-2673_101_0_1160	101	101	full	1-101
contig-6193_179_0_1161	179	179	full	1-179
contig-6338_101_0_1162	101	101	full	1-101
contig-574_103_0_1163	103	103	full	1-103
contig-1329_101_0_1164	101	101	full	1-101
contig-3855_101_0_1165	101	101	full	1-101
contig-1551_400_0_1166	400	400	full	1-400
contig-2387_101_0_1167	101	101	full	1-101
contig-278_114_0_1168	114	114	full	1-114
contig-2806_112_0_1169	112	112	full	1-112
contig-2886_104_0_1170	104	104	full	1-104
contig-328_574_0_1171	574	574	full	1-574
contig-3102_101_0_1172	101	101	full	1-101
contig-6609_101_0_1173	101	101	full	1-101
contig-600_103_0_1174	103	103	full	1-103
contig-335_411_0_1175	411	411	full	1-411
contig-2890_101_0_1176	101	101	full	1-101
contig-1468_102_0_1177	102	102	full	1-102
contig-5824_101_0_1178	101	101	full	1-101
contig-5948_101_0_1179	101	101	full	1-101
contig-2092_102_0_1180	102	102	full	1-102
contig-387_101_0_1181	101	101	full	1-101
contig-2411_101_0_1182	101	101	full	1-101
contig-3808_594_0_1183	594	594	full	1-594
contig-5968_102_0_1184	102	102	full	1-102
contig-3362_101_0_1185	101	101	full	1-101
contig-5148_136_0_1186	136	136	full	1-136
contig-4977_102_0_1187	102	102	full	1-102
contig-1097_101_0_1188	101	101	full	1-101
contig-4008_106_0_1189	106	106	full	1-106
contig-1442_311_0_1190	311	311	full	1-311
contig-960_101_0_1191	101	101	full	1-101
contig-1617_101_0_1193	101	101	full	1-101
contig-4935_139_0_1194	139	139	full	1-139
contig-4534_105_0_1195	105	105	full	1-105
contig-6500_102_0_1196	102	102	full	1-102
contig-478_162_0_1197	162	162	full	1-162
contig-4170_101_0_1198	101	101	full	1-101
contig-224_12041_0_1199	12041	12041	full	1-12041
contig-3744_135_0_1200	135	135	full	1-135
contig-5071_101_0_1201	101	101	full	1-101
contig-5521_101_0_1203	101	101	full	1-101
contig-1395_109_0_1204	109	109	full	1-109
contig-4112_104_0_1205	104	104	full	1-104
contig-5864_213_0_1206	213	213	full	1-213
contig-437_101_0_1207	101	101	full	1-101
contig-6466_101_0_1208	101	101	full	1-101
contig-3208_108_0_1209	108	108	full	1-108
contig-157_108_0_1210	108	108	full	1-108
contig-4088_106_0_1211	106	106	full	1-106
contig-1451_101_0_1212	101	101	full	1-101
contig-2061_167_0_1213	167	167	full	1-167
contig-3499_429_0_1214	429	429	full	1-429
contig-2127_105_0_1215	105	105	full	1-105
contig-247_204_0_1216	204	204	full	1-204
contig-2796_101_0_1217	101	101	full	1-101
contig-5476_101_0_1219	101	101	full	1-101
contig-804_924_0_1220	924	924	full	1-924
contig-4617_104_0_1221	104	104	full	1-104
contig-359_105_0_1222	105	105	full	1-105
contig-252_101_0_1223	101	101	full	1-101
contig-5842_101_0_1224	101	101	full	1-101
contig-2611_103_0_1225	103	103	full	1-103
contig-870_117_0_1226	117	117	full	1-117
contig-6515_101_0_1227	101	101	full	1-101
contig-2377_169_0_1228	169	169	full	1-169
contig-4926_151_0_1229	151	151	full	1-151
contig-1548_103_0_1230	103	103	full	1-103
contig-355_148_0_1231	148	148	full	1-148
contig-405_130_0_1232	130	130	full	1-130
contig-4289_102_0_1233	102	102	full	1-102
contig-5269_101_0_1234	101	101	full	1-101
contig-4986_223_0_1235	223	223	full	1-223
contig-1405_1712_0_1236	1712	1712	full	1-1712
contig-2902_1488_0_1237	1488	1488	full	1-1488
contig-1431_367_0_1238	367	367	full	1-367
contig-1052_5964_0_1239	5964	5964	full	1-5964
contig-3346_160_0_1240	160	160	full	1-160
contig-6813_101_0_1241	101	101	full	1-101
contig-2264_101_0_1242	101	101	full	1-101
contig-4102_8630_0_1244	8630	8630	full	1-8630
contig-5835_143_0_1245	143	143	full	1-143
contig-6085_101_0_1246	101	101	full	1-101
contig-4544_101_0_1247	101	101	full	1-101
contig-4169_101_0_1248	101	101	full	1-101
contig-1918_101_0_1250	101	101	full	1-101
contig-3570_605_0_1251	605	605	full	1-605
contig-212_297_0_1252	297	297	full	1-297
contig-2980_101_0_1253	101	101	full	1-101
contig-4750_214_0_1254	214	214	full	1-214
contig-3618_5738_0_1255	5738	5738	full	1-5738
contig-87_101_0_1256	101	101	full	1-101
contig-2130_101_0_1257	101	101	full	1-101
contig-5295_101_0_1258	101	101	full	1-101
contig-3281_101_0_1259	101	101	full	1-101
contig-3974_105_0_1261	105	105	full	1-105
contig-6751_102_0_1262	102	102	full	1-102
contig-4442_1621_0_1263	1621	1621	full	1-1621
contig-720_101_0_1265	101	101	full	1-101
contig-1767_106_0_1266	106	106	full	1-106
contig-20_101_0_1267	101	101	full	1-101
contig-6126_164_0_1268	164	164	full	1-164
contig-4155_101_0_1269	101	101	full	1-101
contig-3445_4013_0_1270	4013	4013	full	1-4013
contig-127_183_0_1271	183	183	full	1-183
contig-943_101_0_1272	101	101	full	1-101
contig-6673_101_0_1273	101	101	full	1-101
contig-2431_102_0_1274	102	102	full	1-102
contig-5522_110_0_1275	110	110	full	1-110
contig-262_102_0_1276	102	102	full	1-102
contig-783_144_0_1277	144	144	full	1-144
contig-5307_4291_0_1278	4291	4291	full	1-4291
contig-6827_105_0_1279	105	105	full	1-105
contig-4458_101_0_1280	101	101	full	1-101
contig-3201_172_0_1281	172	172	full	1-172
contig-1691_123_0_1282	123	123	full	1-123
contig-3080_101_0_1283	101	101	full	1-101
contig-1334_223_0_1284	223	223	full	1-223
contig-5043_103_0_1286	103	103	full	1-103
contig-3999_123_0_1287	123	123	full	1-123
contig-2997_2717_0_1288	2717	2717	full	1-2717
contig-403_101_0_1289	101	101	full	1-101
contig-4131_101_0_1290	101	101	full	1-101
contig-6707_101_0_1291	101	101	full	1-101
contig-935_120_0_1292	120	120	full	1-120
contig-4500_173_0_1293	173	173	full	1-173
contig-4094_101_0_1295	101	101	full	1-101
contig-3629_114_0_1296	114	114	full	1-114
contig-4618_101_0_1297	101	101	full	1-101
contig-3153_101_0_1298	101	101	full	1-101
contig-4518_113_0_1299	113	113	full	1-113
contig-2437_107_0_1300	107	107	full	1-107
contig-3932_144_0_1301	144	144	full	1-144
contig-4185_101_0_1302	101	101	full	1-101
contig-5273_101_0_1303	101	101	full	1-101
contig-4229_2908_0_1304	2908	2908	full	1-2908
contig-5082_168_0_1305	168	168	full	1-168
contig-5453_101_0_1306	101	101	full	1-101
contig-1579_113_0_1307	113	113	full	1-113
contig-4026_104_0_1308	104	104	full	1-104
contig-3420_102_0_1309	102	102	full	1-102
contig-3671_101_0_1310	101	101	full	1-101
contig-5592_101_0_1311	101	101	full	1-101
contig-5017_101_0_1312	101	101	full	1-101
contig-1116_155_0_1313	155	155	full	1-155
contig-6840_107_0_1314	107	107	full	1-107
contig-5600_103_0_1315	103	103	full	1-103
contig-4168_137_0_1316	137	137	full	1-137
contig-2002_101_0_1317	101	101	full	1-101
contig-6503_101_0_1318	101	101	full	1-101
contig-382_3180_0_1319	3180	3180	full	1-3180
contig-1988_496_0_1320	496	496	full	1-496
contig-6111_101_0_1321	101	101	full	1-101
contig-6472_110_0_1322	110	110	full	1-110
contig-3515_101_0_1323	101	101	full	1-101
contig-2786_1978_0_1324	1978	1978	full	1-1978
contig-2268_134_0_1325	134	134	full	1-134
contig-3620_101_0_1326	101	101	full	1-101
contig-5674_101_0_1327	101	101	full	1-101
contig-6376_107_0_1328	107	107	full	1-107
contig-4002_105_0_1329	105	105	full	1-105
contig-1267_102_0_1330	102	102	full	1-102
contig-3068_907_0_1331	907	907	full	1-907
contig-4066_104_0_1332	104	104	full	1-104
contig-3140_101_0_1333	101	101	full	1-101
contig-581_522_0_1334	522	522	full	1-522
contig-4696_118_0_1335	118	118	full	1-118
contig-5763_102_0_1337	102	102	full	1-102
contig-4314_166_0_1338	166	166	full	1-166
contig-5834_169_0_1339	169	169	full	1-169
contig-4390_101_0_1340	101	101	full	1-101
contig-3542_1246_0_1341	1246	1246	full	1-1246
contig-6058_101_0_1342	101	101	full	1-101
contig-5147_108_0_1343	108	108	full	1-108
contig-3975_101_0_1344	101	101	full	1-101
contig-4488_101_0_1345	101	101	full	1-101
contig-1591_106_0_1346	106	106	full	1-106
contig-5181_101_0_1347	101	101	full	1-101
contig-5975_115_0_1348	115	115	full	1-115
contig-6422_106_0_1349	106	106	full	1-106
contig-1684_101_0_1350	101	101	full	1-101
contig-3815_101_0_1351	101	101	full	1-101
contig-4559_101_0_1352	101	101	full	1-101
contig-1822_133_0_1353	133	133	full	1-133
contig-5225_646_0_1354	646	646	full	1-646
contig-711_101_0_1355	101	101	full	1-101
contig-4687_101_0_1356	101	101	full	1-101
contig-1295_101_0_1357	101	101	full	1-101
contig-4129_131_0_1358	131	131	full	1-131
contig-4652_144_0_1359	144	144	full	1-144
contig-1604_101_0_1360	101	101	full	1-101
contig-3636_101_0_1361	101	101	full	1-101
contig-6599_310_0_1362	310	310	full	1-310
contig-5678_103_0_1363	103	103	full	1-103
contig-6017_101_0_1365	101	101	full	1-101
contig-6321_101_0_1366	101	101	full	1-101
contig-6196_109_0_1367	109	109	full	1-109
contig-2323_102_0_1368	102	102	full	1-102
contig-4133_127_0_1369	127	127	full	1-127
contig-2708_101_0_1370	101	101	full	1-101
contig-2912_103_0_1371	103	103	full	1-103
contig-5053_101_0_1372	101	101	full	1-101
contig-1725_263_0_1373	263	263	full	1-263
contig-4511_101_0_1374	101	101	full	1-101
contig-398_101_0_1375	101	101	full	1-101
contig-3463_101_0_1377	101	101	full	1-101
contig-1475_101_0_1378	101	101	full	1-101
contig-3613_101_0_1379	101	101	full	1-101
contig-6529_232_0_1380	232	232	full	1-232
contig-2801_102_0_1381	102	102	full	1-102
contig-6575_103_0_1382	103	103	full	1-103
contig-1659_122_0_1383	122	122	full	1-122
contig-5527_103_0_1384	103	103	full	1-103
contig-5811_101_0_1385	101	101	full	1-101
contig-2949_103_0_1386	103	103	full	1-103
contig-6567_101_0_1387	101	101	full	1-101
contig-961_119_0_1388	119	119	full	1-119
contig-3156_101_0_1389	101	101	full	1-101
contig-6604_101_0_1390	101	101	full	1-101
contig-2254_101_0_1391	101	101	full	1-101
contig-934_3386_0_1392	3386	3386	full	1-3386
contig-1645_103_0_1394	103	103	full	1-103
contig-2636_101_0_1395	101	101	full	1-101
contig-496_109_0_1396	109	109	full	1-109
contig-2312_101_0_1397	101	101	full	1-101
contig-5088_101_0_1398	101	101	full	1-101
contig-3893_102_0_1399	102	102	full	1-102
contig-6011_107_0_1400	107	107	full	1-107
contig-1157_6547_0_1401	6547	6547	full	1-6547
contig-1914_103_0_1403	103	103	full	1-103
contig-1402_1276_0_1404	1276	1276	full	1-1276
contig-3538_101_0_1405	101	101	full	1-101
contig-6070_122_0_1406	122	122	full	1-122
contig-204_101_0_1407	101	101	full	1-101
contig-5575_101_0_1408	101	101	full	1-101
contig-1682_105_0_1409	105	105	full	1-105
contig-690_101_0_1410	101	101	full	1-101
contig-4837_146_0_1411	146	146	full	1-146
contig-6232_101_0_1412	101	101	full	1-101
contig-6793_101_0_1413	101	101	full	1-101
contig-5751_101_0_1415	101	101	full	1-101
contig-409_101_0_1416	101	101	full	1-101
contig-4890_101_0_1417	101	101	full	1-101
contig-477_104_0_1418	104	104	full	1-104
contig-1581_104_0_1419	104	104	full	1-104
contig-354_106_0_1420	106	106	full	1-106
contig-3469_101_0_1421	101	101	full	1-101
contig-5755_101_0_1422	101	101	full	1-101
contig-2053_102_0_1423	102	102	full	1-102
contig-4532_102_0_1424	102	102	full	1-102
contig-1996_101_0_1425	101	101	full	1-101
contig-503_102_0_1426	102	102	full	1-102
contig-5810_238_0_1427	238	238	full	1-238
contig-3074_11572_0_1428	11572	11572	full	1-11572
contig-5120_105_0_1429	105	105	full	1-105
contig-2385_101_0_1430	101	101	full	1-101
contig-133_101_0_1431	101	101	full	1-101
contig-5930_103_0_1432	103	103	full	1-103
contig-1629_101_0_1433	101	101	full	1-101
contig-4723_101_0_1434	101	101	full	1-101
contig-6733_103_0_1435	103	103	full	1-103
contig-1569_101_0_1436	101	101	full	1-101
contig-645_563_0_1437	563	563	full	1-563
contig-6043_101_0_1438	101	101	full	1-101
contig-505_101_0_1439	101	101	full	1-101
contig-4478_102_0_1440	102	102	full	1-102
contig-5156_101_0_1441	101	101	full	1-101
contig-159_101_0_1442	101	101	full	1-101
contig-6628_101_0_1443	101	101	full	1-101
contig-2642_113_0_1444	113	113	full	1-113
contig-5662_101_0_1445	101	101	full	1-101
contig-4383_117_0_1446	117	117	full	1-117
contig-1473_196_0_1447	196	196	full	1-196
contig-5970_101_0_1448	101	101	full	1-101
contig-4315_115_0_1449	115	115	full	1-115
contig-1360_255_0_1450	255	255	full	1-255
contig-6459_101_0_1451	101	101	full	1-101
contig-3978_152_0_1452	152	152	full	1-152
contig-1663_5508_0_1453	5508	5508	full	1-5508
contig-1257_115_0_1454	115	115	full	1-115
contig-4286_107_0_1455	107	107	full	1-107
contig-6167_101_0_1456	101	101	full	1-101
contig-703_101_0_1457	101	101	full	1-101
contig-5910_101_0_1458	101	101	full	1-101
contig-3122_101_0_1459	101	101	full	1-101
contig-1662_101_0_1460	101	101	full	1-101
contig-5310_197_0_1461	197	197	full	1-197
contig-2190_101_0_1462	101	101	full	1-101
contig-3087_103_0_1463	103	103	full	1-103
contig-4994_104_0_1464	104	104	full	1-104
contig-6810_101_0_1465	101	101	full	1-101
contig-2167_103_0_1467	103	103	full	1-103
contig-6048_101_0_1468	101	101	full	1-101
contig-4350_1419_0_1469	1419	1419	full	1-1419
contig-5164_101_0_1470	101	101	full	1-101
contig-4578_101_0_1471	101	101	full	1-101
contig-5517_108_0_1472	108	108	full	1-108
contig-749_101_0_1473	101	101	full	1-101
contig-4157_104_0_1474	104	104	full	1-104
contig-6138_121_0_1475	121	121	full	1-121
contig-4429_102_0_1476	102	102	full	1-102
contig-2511_106_0_1477	106	106	full	1-106
contig-3758_101_0_1478	101	101	full	1-101
contig-5795_401_0_1479	401	401	full	1-401
contig-2386_101_0_1480	101	101	full	1-101
contig-4594_1670_0_1481	1670	1670	full	1-1670
contig-6704_101_0_1482	101	101	full	1-101
contig-2314_109_0_1483	109	109	full	1-109
contig-4193_104_0_1484	104	104	full	1-104
contig-5724_105_0_1485	105	105	full	1-105
contig-5137_1495_0_1486	1495	1495	full	1-1495
contig-2588_109_0_1487	109	109	full	1-109
contig-2628_101_0_1488	101	101	full	1-101
contig-6331_104_0_1489	104	104	full	1-104
contig-3521_120_0_1490	120	120	full	1-120
contig-4167_101_0_1491	101	101	full	1-101
contig-4465_109_0_1492	109	109	full	1-109
contig-1341_101_0_1493	101	101	full	1-101
contig-491_101_0_1494	101	101	full	1-101
contig-2999_1642_0_1495	1642	1642	full	1-1642
contig-5384_101_0_1496	101	101	full	1-101
contig-353_2599_0_1497	2599	2599	full	1-2599
contig-2454_1424_0_1498	1424	1424	full	1-1424
contig-1480_161_0_1499	161	161	full	1-161
contig-500_1258_0_1500	1258	1258	full	1-1258
contig-3001_101_0_1501	101	101	full	1-101
contig-5296_101_0_1502	101	101	full	1-101
contig-4654_2932_0_1503	2932	2932	full	1-2932
contig-35_116_0_1504	116	116	full	1-116
contig-1505_147_0_1505	147	147	full	1-147
contig-6092_101_0_1506	101	101	full	1-101
contig-6787_138_0_1507	138	138	full	1-138
contig-3442_106_0_1508	106	106	full	1-106
contig-3826_103_0_1509	103	103	full	1-103
contig-1843_106_0_1510	106	106	full	1-106
contig-5222_101_0_1511	101	101	full	1-101
contig-5781_101_0_1512	101	101	full	1-101
contig-2301_101_0_1513	101	101	full	1-101
contig-2361_143_0_1514	143	143	full	1-143
contig-6097_101_0_1515	101	101	full	1-101
contig-4091_101_0_1517	101	101	full	1-101
contig-3773_101_0_1518	101	101	full	1-101
contig-2604_116_0_1519	116	116	full	1-116
contig-1503_101_0_1520	101	101	full	1-101
contig-469_103_0_1521	103	103	full	1-103
contig-3531_101_0_1522	101	101	full	1-101
contig-4839_101_0_1523	101	101	full	1-101
contig-1111_101_0_1524	101	101	full	1-101
contig-4439_101_0_1525	101	101	full	1-101
contig-68_101_0_1526	101	101	full	1-101
contig-6320_5196_0_1527	5196	5196	full	1-5196
contig-1358_140_0_1528	140	140	full	1-140
contig-3615_12773_0_1530	12773	12773	full	1-12773
contig-3518_491_0_1531	491	491	full	1-491
contig-6117_210_0_1532	210	210	full	1-210
contig-4975_101_0_1533	101	101	full	1-101
contig-3301_105_0_1534	105	105	full	1-105
contig-4292_101_0_1535	101	101	full	1-101
contig-6581_106_0_1536	106	106	full	1-106
contig-4424_3415_0_1537	3415	3415	full	1-3415
contig-1668_4488_0_1538	4488	4488	full	1-4488
contig-5108_119_0_1539	119	119	full	1-119
contig-436_152_0_1540	152	152	full	1-152
contig-6454_101_0_1541	101	101	full	1-101
contig-209_101_0_1542	101	101	full	1-101
contig-2183_104_0_1543	104	104	full	1-104
contig-887_132_0_1544	132	132	full	1-132
contig-3860_101_0_1545	101	101	full	1-101
contig-706_101_0_1546	101	101	full	1-101
contig-2929_1490_0_1547	1490	1490	full	1-1490
contig-3994_101_0_1548	101	101	full	1-101
contig-6404_948_0_1549	948	948	full	1-948
contig-6069_101_0_1550	101	101	full	1-101
contig-1633_101_0_1551	101	101	full	1-101
contig-3966_232_0_1552	232	232	full	1-232
contig-559_101_0_1553	101	101	full	1-101
contig-450_101_0_1554	101	101	full	1-101
contig-6212_101_0_1555	101	101	full	1-101
contig-2426_1720_0_1556	1720	1720	full	1-1720
contig-3265_101_0_1557	101	101	full	1-101
contig-6637_101_0_1558	101	101	full	1-101
contig-6398_101_0_1559	101	101	full	1-101
contig-4810_101_0_1560	101	101	full	1-101
contig-695_101_0_1561	101	101	full	1-101
contig-5703_101_0_1562	101	101	full	1-101
contig-3920_102_0_1564	102	102	full	1-102
contig-4335_101_0_1565	101	101	full	1-101
contig-121_108_0_1566	108	108	full	1-108
contig-3631_101_0_1567	101	101	full	1-101
contig-3188_101_0_1568	101	101	full	1-101
contig-597_136_0_1569	136	136	full	1-136
contig-3214_101_0_1570	101	101	full	1-101
contig-2427_101_0_1571	101	101	full	1-101
contig-6261_101_0_1572	101	101	full	1-101
contig-4985_101_0_1573	101	101	full	1-101
contig-5350_101_0_1574	101	101	full	1-101
contig-1132_1164_0_1575	1164	1164	full	1-1164
contig-3533_106_0_1576	106	106	full	1-106
contig-5298_101_0_1577	101	101	full	1-101
contig-6580_101_0_1578	101	101	full	1-101
contig-2815_108_0_1579	108	108	full	1-108
contig-3510_102_0_1580	102	102	full	1-102
contig-186_103_0_1581	103	103	full	1-103
contig-824_144_0_1582	144	144	full	1-144
contig-3910_102_0_1583	102	102	full	1-102
contig-2055_101_0_1584	101	101	full	1-101
contig-5897_101_0_1585	101	101	full	1-101
contig-2589_109_0_1586	109	109	full	1-109
contig-3224_104_0_1587	104	104	full	1-104
contig-3116_1280_0_1588	1280	1280	full	1-1280
contig-63_111_0_1589	111	111	full	1-111
contig-5838_138_0_1590	138	138	full	1-138
contig-3340_101_0_1591	101	101	full	1-101
contig-1016_101_0_1592	101	101	full	1-101
contig-1437_101_0_1593	101	101	full	1-101
contig-5324_105_0_1594	105	105	full	1-105
contig-3728_121_0_1595	121	121	full	1-121
contig-3325_5684_0_1596	5684	5684	full	1-5684
contig-994_247_0_1597	247	247	full	1-247
contig-6487_101_0_1598	101	101	full	1-101
contig-1463_1914_0_1599	1914	1914	full	1-1914
contig-2444_121_0_1600	121	121	full	1-121
contig-605_101_0_1601	101	101	full	1-101
contig-636_104_0_1602	104	104	full	1-104
contig-1903_139_0_1603	139	139	full	1-139
contig-3134_116_0_1604	116	116	full	1-116
contig-3135_882_0_1605	882	882	full	1-882
contig-6681_103_0_1606	103	103	full	1-103
contig-192_101_0_1607	101	101	full	1-101
contig-3474_101_0_1608	101	101	full	1-101
contig-6263_101_0_1609	101	101	full	1-101
contig-3034_147_0_1610	147	147	full	1-147
contig-4181_123_0_1611	123	123	full	1-123
contig-1932_101_0_1612	101	101	full	1-101
contig-5727_4558_0_1613	4558	4558	full	1-4558
contig-1441_848_0_1614	848	848	full	1-848
contig-2634_101_0_1615	101	101	full	1-101
contig-2792_101_0_1616	101	101	full	1-101
contig-4317_101_0_1617	101	101	full	1-101
contig-1753_101_0_1618	101	101	full	1-101
contig-5725_101_0_1619	101	101	full	1-101
contig-225_146_0_1620	146	146	full	1-146
contig-181_129_0_1621	129	129	full	1-129
contig-4224_101_0_1622	101	101	full	1-101
contig-2646_225_0_1623	225	225	full	1-225
contig-6765_101_0_1624	101	101	full	1-101
contig-6095_102_0_1625	102	102	full	1-102
contig-4220_111_0_1626	111	111	full	1-111
contig-6768_102_0_1627	102	102	full	1-102
contig-6578_101_0_1628	101	101	full	1-101
contig-2052_258_0_1629	258	258	full	1-258
contig-5308_113_0_1630	113	113	full	1-113
contig-6521_101_0_1631	101	101	full	1-101
contig-598_101_0_1632	101	101	full	1-101
contig-4794_102_0_1633	102	102	full	1-102
contig-6416_131_0_1634	131	131	full	1-131
contig-6595_101_0_1635	101	101	full	1-101
contig-3702_103_0_1636	103	103	full	1-103
contig-1148_107_0_1637	107	107	full	1-107
contig-446_115_0_1638	115	115	full	1-115
contig-4296_104_0_1639	104	104	full	1-104
contig-152_102_0_1640	102	102	full	1-102
contig-6046_101_0_1641	101	101	full	1-101
contig-1366_101_0_1642	101	101	full	1-101
contig-4945_101_0_1643	101	101	full	1-101
contig-1736_101_0_1644	101	101	full	1-101
contig-3186_103_0_1645	103	103	full	1-103
contig-3905_101_0_1646	101	101	full	1-101
contig-3040_102_0_1647	102	102	full	1-102
contig-672_105_0_1648	105	105	full	1-105
contig-2851_138_0_1649	138	138	full	1-138
contig-1565_101_0_1650	101	101	full	1-101
contig-6215_153_0_1651	153	153	full	1-153
contig-518_1299_0_1652	1299	1299	full	1-1299
contig-6287_102_0_1653	102	102	full	1-102
contig-1750_3068_0_1654	3068	3068	full	1-3068
contig-5133_101_0_1655	101	101	full	1-101
contig-2494_104_0_1658	104	104	full	1-104
contig-5998_138_0_1659	138	138	full	1-138
contig-323_122_0_1660	122	122	full	1-122
contig-4739_126_0_1661	126	126	full	1-126
contig-6638_101_0_1662	101	101	full	1-101
contig-956_102_0_1663	102	102	full	1-102
contig-3078_101_0_1664	101	101	full	1-101
contig-4316_380_0_1665	380	380	full	1-380
contig-1413_805_0_1666	805	805	full	1-805
contig-5496_101_0_1667	101	101	full	1-101
contig-6705_101_0_1668	101	101	full	1-101
contig-881_101_0_1669	101	101	full	1-101
contig-4579_103_0_1670	103	103	full	1-103
contig-4248_1254_0_1671	1254	1254	full	1-1254
contig-5666_101_0_1672	101	101	full	1-101
contig-4923_759_0_1673	759	759	full	1-759
contig-1648_129_0_1674	129	129	full	1-129
contig-4829_101_0_1675	101	101	full	1-101
contig-2783_4874_0_1676	4874	4874	full	1-4874
contig-3146_101_0_1677	101	101	full	1-101
contig-1400_107_0_1678	107	107	full	1-107
contig-2755_105_0_1679	105	105	full	1-105
contig-6344_5230_0_1680	5230	5230	full	1-5230
contig-4177_151_0_1681	151	151	full	1-151
contig-595_107_0_1682	107	107	full	1-107
contig-2795_101_0_1683	101	101	full	1-101
contig-2263_389_0_1684	389	389	full	1-389
contig-5772_104_0_1685	104	104	full	1-104
contig-4299_106_0_1686	106	106	full	1-106
contig-4491_163_0_1687	163	163	full	1-163
contig-609_101_0_1688	101	101	full	1-101
contig-2135_2022_0_1689	2022	2022	full	1-2022
contig-1605_3138_0_1690	3138	3138	full	1-3138
contig-4649_101_0_1691	101	101	full	1-101
contig-1779_102_0_1692	102	102	full	1-102
contig-3706_2229_0_1693	2229	2229	full	1-2229
contig-3745_101_0_1694	101	101	full	1-101
contig-3614_101_0_1695	101	101	full	1-101
contig-1963_216_0_1696	216	216	full	1-216
contig-288_104_0_1697	104	104	full	1-104
contig-5549_101_0_1698	101	101	full	1-101
contig-4881_107_0_1699	107	107	full	1-107
contig-4727_198_0_1700	198	198	full	1-198
contig-5318_101_0_1701	101	101	full	1-101
contig-2735_186_0_1702	186	186	full	1-186
contig-3989_101_0_1703	101	101	full	1-101
contig-4747_157_0_1704	157	157	full	1-157
contig-495_102_0_1705	102	102	full	1-102
contig-4056_101_0_1706	101	101	full	1-101
contig-3266_1723_0_1707	1723	1723	full	1-1723
contig-6329_102_0_1708	102	102	full	1-102
contig-2631_101_0_1709	101	101	full	1-101
contig-6654_540_0_1710	540	540	full	1-540
contig-6701_167_0_1711	167	167	full	1-167
contig-2654_2821_0_1712	2821	2821	full	1-2821
contig-4029_108_0_1713	108	108	full	1-108
contig-3233_101_0_1714	101	101	full	1-101
contig-2059_914_0_1715	914	914	full	1-914
contig-2369_102_0_1716	102	102	full	1-102
contig-1515_101_0_1717	101	101	full	1-101
contig-3739_101_0_1718	101	101	full	1-101
contig-5457_101_0_1719	101	101	full	1-101
contig-2018_101_0_1721	101	101	full	1-101
contig-2958_147_0_1722	147	147	full	1-147
contig-6585_101_0_1723	101	101	full	1-101
contig-2220_496_0_1724	496	496	full	1-496
contig-34_152_0_1725	152	152	full	1-152
contig-6777_101_0_1726	101	101	full	1-101
contig-2849_103_0_1727	103	103	full	1-103
contig-2770_101_0_1728	101	101	full	1-101
contig-4236_101_0_1729	101	101	full	1-101
contig-4572_103_0_1730	103	103	full	1-103
contig-5925_101_0_1731	101	101	full	1-101
contig-1368_102_0_1732	102	102	full	1-102
contig-5331_103_0_1733	103	103	full	1-103
contig-6711_101_0_1734	101	101	full	1-101
contig-5016_101_0_1735	101	101	full	1-101
contig-5261_101_0_1736	101	101	full	1-101
contig-2518_149_0_1737	149	149	full	1-149
contig-2455_136_0_1738	136	136	full	1-136
contig-95_133_0_1739	133	133	full	1-133
contig-756_953_0_1740	953	953	full	1-953
contig-1297_101_0_1741	101	101	full	1-101
contig-276_101_0_1742	101	101	full	1-101
contig-1236_101_0_1743	101	101	full	1-101
contig-270_101_0_1744	101	101	full	1-101
contig-1064_101_0_1745	101	101	full	1-101
contig-5637_101_0_1746	101	101	full	1-101
contig-5461_101_0_1747	101	101	full	1-101
contig-899_101_0_1748	101	101	full	1-101
contig-4231_101_0_1749	101	101	full	1-101
contig-2686_142_0_1750	142	142	full	1-142
contig-6626_101_0_1752	101	101	full	1-101
contig-5437_144_0_1753	144	144	full	1-144
contig-3588_577_0_1754	577	577	full	1-577
contig-1391_110_0_1755	110	110	full	1-110
contig-298_5741_0_1756	5741	5741	full	1-5741
contig-593_123_0_1757	123	123	full	1-123
contig-5458_101_0_1758	101	101	full	1-101
contig-4928_110_0_1759	110	110	full	1-110
contig-2969_101_0_1760	101	101	full	1-101
contig-2729_104_0_1761	104	104	full	1-104
contig-2015_101_0_1762	101	101	full	1-101
contig-3972_105_0_1763	105	105	full	1-105
contig-3242_108_0_1764	108	108	full	1-108
contig-427_101_0_1765	101	101	full	1-101
contig-4356_646_0_1766	646	646	full	1-646
contig-6692_101_0_1767	101	101	full	1-101
contig-205_139_0_1768	139	139	full	1-139
contig-2994_101_0_1769	101	101	full	1-101
contig-4715_101_0_1770	101	101	full	1-101
contig-2483_103_0_1771	103	103	full	1-103
contig-582_101_0_1772	101	101	full	1-101
contig-4981_226_0_1773	226	226	full	1-226
contig-3163_101_0_1774	101	101	full	1-101
contig-4942_126_0_1775	126	126	full	1-126
contig-901_104_0_1776	104	104	full	1-104
contig-132_133_0_1777	133	133	full	1-133
contig-4891_108_0_1778	108	108	full	1-108
contig-1046_101_0_1779	101	101	full	1-101
contig-5826_101_0_1780	101	101	full	1-101
contig-4670_151_0_1781	151	151	full	1-151
contig-2063_101_0_1782	101	101	full	1-101
contig-635_101_0_1783	101	101	full	1-101
contig-4753_101_0_1784	101	101	full	1-101
contig-4165_101_0_1785	101	101	full	1-101
contig-5829_1326_0_1786	1326	1326	full	1-1326
contig-2311_101_0_1787	101	101	full	1-101
contig-2276_101_0_1788	101	101	full	1-101
contig-6735_101_0_1790	101	101	full	1-101
contig-4581_101_0_1791	101	101	full	1-101
contig-6556_101_0_1792	101	101	full	1-101
contig-432_108_0_1793	108	108	full	1-108
contig-6012_3889_0_1794	3889	3889	full	1-3889
contig-655_102_0_1796	102	102	full	1-102
contig-1613_101_0_1797	101	101	full	1-101
contig-1071_1067_0_1798	1067	1067	full	1-1067
contig-2643_156_0_1799	156	156	full	1-156
contig-1771_4406_0_1800	4406	4406	full	1-4406
contig-5505_562_0_1801	562	562	full	1-562
contig-2876_106_0_1802	106	106	full	1-106
contig-6182_101_0_1803	101	101	full	1-101
contig-3695_106_0_1805	106	106	full	1-106
contig-1068_1734_0_1806	1734	1734	full	1-1734
contig-6406_101_0_1807	101	101	full	1-101
contig-216_101_0_1808	101	101	full	1-101
contig-2430_101_0_1809	101	101	full	1-101
contig-4841_101_0_1810	101	101	full	1-101
contig-3137_101_0_1811	101	101	full	1-101
contig-4378_101_0_1812	101	101	full	1-101
contig-241_133_0_1813	133	133	full	1-133
contig-5890_101_0_1814	101	101	full	1-101
contig-6122_101_0_1815	101	101	full	1-101
contig-3117_3557_0_1816	3557	3557	full	1-3557
contig-522_109_0_1817	109	109	full	1-109
contig-6577_101_0_1818	101	101	full	1-101
contig-893_106_0_1819	106	106	full	1-106
contig-4323_101_0_1820	101	101	full	1-101
contig-4818_101_0_1821	101	101	full	1-101
contig-6843_102_0_1822	102	102	full	1-102
contig-4068_101_0_1823	101	101	full	1-101
contig-268_5201_0_1824	5201	5097	partial	105-5201
contig-2326_105_0_1825	105	105	full	1-105
contig-3337_101_0_1826	101	101	full	1-101
contig-576_101_0_1827	101	101	full	1-101
contig-900_150_0_1828	150	150	full	1-150
contig-3039_101_0_1829	101	101	full	1-101
contig-4082_102_0_1830	102	102	full	1-102
contig-628_107_0_1832	107	107	full	1-107
contig-1346_355_0_1833	355	355	full	1-355
contig-2297_2848_0_1834	2848	2848	full	1-2848
contig-5464_101_0_1835	101	101	full	1-101
contig-704_509_0_1836	509	509	full	1-509
contig-1187_111_0_1837	111	111	full	1-111
contig-1941_101_0_1838	101	101	full	1-101
contig-4725_101_0_1839	101	101	full	1-101
contig-3202_113_0_1840	113	113	full	1-113
contig-4360_103_0_1841	103	103	full	1-103
contig-1004_170_0_1842	170	170	full	1-170
contig-1471_940_0_1843	940	940	full	1-940
contig-3926_103_0_1844	103	103	full	1-103
contig-406_120_0_1845	120	120	full	1-120
contig-1085_101_0_1846	101	101	full	1-101
contig-3537_101_0_1847	101	101	full	1-101
contig-3832_6048_0_1848	6048	6048	full	1-6048
contig-1378_102_0_1849	102	102	full	1-102
contig-5629_101_0_1850	101	101	full	1-101
contig-4244_3969_0_1851	3969	3969	full	1-3969
contig-5029_101_0_1852	101	101	full	1-101
contig-4251_101_0_1853	101	101	full	1-101
contig-5790_101_0_1855	101	101	full	1-101
contig-6169_101_0_1856	101	101	full	1-101
contig-1420_1089_0_1857	1089	1089	full	1-1089
contig-2819_119_0_1858	119	119	full	1-119
contig-6634_102_0_1859	102	102	full	1-102
contig-1583_101_0_1860	101	101	full	1-101
contig-2193_101_0_1861	101	101	full	1-101
contig-3931_101_0_1862	101	101	full	1-101
contig-1961_109_0_1863	109	109	full	1-109
contig-908_2689_0_1864	2689	2689	full	1-2689
contig-3925_101_0_1865	101	101	full	1-101
contig-4295_101_0_1866	101	101	full	1-101
contig-5608_101_0_1867	101	101	full	1-101
contig-520_2645_0_1869	2645	2645	full	1-2645
contig-1768_181_0_1870	181	181	full	1-181
contig-1487_153_0_1871	153	153	full	1-153
contig-6389_101_0_1872	101	101	full	1-101
contig-5155_101_0_1873	101	101	full	1-101
contig-3935_101_0_1874	101	101	full	1-101
contig-6195_106_0_1875	106	106	full	1-106
contig-3741_101_0_1876	101	101	full	1-101
contig-644_147_0_1878	147	147	full	1-147
contig-4849_720_0_1879	720	720	full	1-720
contig-1808_732_0_1880	732	732	full	1-732
contig-6319_101_0_1881	101	101	full	1-101
contig-3210_101_0_1882	101	101	full	1-101
contig-5878_820_0_1883	820	820	full	1-820
contig-4262_101_0_1884	101	101	full	1-101
contig-26_543_0_1885	543	543	full	1-543
contig-1127_101_0_1886	101	101	full	1-101
contig-5301_121_0_1887	121	121	full	1-121
contig-1005_105_0_1888	105	105	full	1-105
contig-1844_612_0_1889	612	612	full	1-612
contig-2203_104_0_1890	104	104	full	1-104
contig-6756_103_0_1891	103	103	full	1-103
contig-3479_102_0_1892	102	102	full	1-102
contig-6510_101_0_1893	101	101	full	1-101
contig-17_102_0_1894	102	102	full	1-102
contig-5112_101_0_1896	101	101	full	1-101
contig-5089_101_0_1897	101	101	full	1-101
contig-4358_101_0_1898	101	101	full	1-101
contig-1324_6056_0_1899	6056	6056	full	1-6056
contig-2731_101_0_1900	101	101	full	1-101
contig-3737_102_0_1901	102	102	full	1-102
contig-1638_160_0_1902	160	160	full	1-160
contig-119_118_0_1903	118	118	full	1-118
contig-4484_101_0_1904	101	101	full	1-101
contig-5776_101_0_1905	101	101	full	1-101
contig-1651_109_0_1906	109	109	full	1-109
contig-2358_101_0_1907	101	101	full	1-101
contig-823_130_0_1908	130	130	full	1-130
contig-5557_101_0_1909	101	101	full	1-101
contig-2930_101_0_1910	101	101	full	1-101
contig-1970_101_0_1911	101	101	full	1-101
contig-2272_101_0_1912	101	101	full	1-101
contig-965_125_0_1913	125	125	full	1-125
contig-2231_101_0_1914	101	101	full	1-101
contig-6323_107_0_1915	107	107	full	1-107
contig-5624_101_0_1916	101	101	full	1-101
contig-2556_101_0_1917	101	101	full	1-101
contig-4065_101_0_1918	101	101	full	1-101
contig-780_101_0_1919	101	101	full	1-101
contig-1091_101_0_1920	101	101	full	1-101
contig-5731_101_0_1921	101	101	full	1-101
contig-273_3553_0_1922	3553	3553	full	1-3553
contig-6560_103_0_1923	103	103	full	1-103
contig-3391_101_0_1924	101	101	full	1-101
contig-1670_753_0_1925	753	753	full	1-753
contig-5336_104_0_1926	104	104	full	1-104
contig-998_1165_0_1927	1165	1165	full	1-1165
contig-4795_5603_0_1928	5603	5603	full	1-5603
contig-3735_103_0_1929	103	103	full	1-103
contig-1137_3906_0_1930	3906	3906	full	1-3906
contig-6430_106_0_1931	106	106	full	1-106
contig-5246_101_0_1932	101	101	full	1-101
contig-6709_101_0_1933	101	101	full	1-101
contig-6368_103_0_1934	103	103	full	1-103
contig-6520_103_0_1935	103	103	full	1-103
contig-4291_811_0_1937	811	811	full	1-811
contig-4543_118_0_1938	118	118	full	1-118
contig-4141_135_0_1939	135	135	full	1-135
contig-4988_101_0_1940	101	101	full	1-101
contig-58_106_0_1941	106	106	full	1-106
contig-173_429_0_1942	429	429	full	1-429
contig-6152_121_0_1943	121	121	full	1-121
contig-4755_101_0_1944	101	101	full	1-101
contig-4774_101_0_1945	101	101	full	1-101
contig-3762_103_0_1946	103	103	full	1-103
contig-1898_101_0_1947	101	101	full	1-101
contig-5099_101_0_1948	101	101	full	1-101
contig-5353_781_0_1949	781	781	full	1-781
contig-456_103_0_1950	103	103	full	1-103
contig-3634_103_0_1951	103	103	full	1-103
contig-1710_102_0_1952	102	102	full	1-102
contig-4806_103_0_1953	103	103	full	1-103
contig-6774_275_0_1954	275	275	full	1-275
contig-3220_342_0_1955	342	342	full	1-342
contig-6780_121_0_1956	121	121	full	1-121
contig-6002_101_0_1957	101	101	full	1-101
contig-6833_101_0_1958	101	101	full	1-101
contig-1542_103_0_1959	103	103	full	1-103
contig-2101_101_0_1960	101	101	full	1-101
contig-3514_529_0_1961	529	529	full	1-529
contig-5059_101_0_1962	101	101	full	1-101
contig-4069_109_0_1963	109	109	full	1-109
contig-4523_101_0_1964	101	101	full	1-101
contig-3888_2776_0_1965	2776	2776	full	1-2776
contig-4451_103_0_1966	103	103	full	1-103
contig-4954_1672_0_1967	1672	1672	full	1-1672
contig-3375_131_0_1968	131	131	full	1-131
contig-4164_1881_0_1969	1881	1881	full	1-1881
contig-1608_101_0_1970	101	101	full	1-101
contig-729_101_0_1971	101	101	full	1-101
contig-3099_103_0_1972	103	103	full	1-103
contig-6596_105_0_1973	105	105	full	1-105
contig-1831_101_0_1974	101	101	full	1-101
contig-4905_102_0_1975	102	102	full	1-102
contig-3253_101_0_1976	101	101	full	1-101
contig-812_101_0_1978	101	101	full	1-101
contig-1448_101_0_1979	101	101	full	1-101
contig-6650_103_0_1980	103	103	full	1-103
contig-1193_103_0_1981	103	103	full	1-103
contig-926_101_0_1982	101	101	full	1-101
contig-2983_126_0_1983	126	126	full	1-126
contig-2875_101_0_1984	101	101	full	1-101
contig-4033_101_0_1985	101	101	full	1-101
contig-5161_102_0_1986	102	102	full	1-102
contig-6005_101_0_1987	101	101	full	1-101
contig-4846_1344_0_1988	1344	1344	full	1-1344
contig-6452_101_0_1989	101	101	full	1-101
contig-3145_105_0_1990	105	105	full	1-105
contig-4138_101_0_1991	101	101	full	1-101
contig-480_148_0_1992	148	148	full	1-148
contig-419_101_0_1993	101	101	full	1-101
contig-2536_101_0_1994	101	101	full	1-101
contig-2065_101_0_1995	101	101	full	1-101
contig-2823_138_0_1996	138	138	full	1-138
contig-5534_103_0_1997	103	103	full	1-103
contig-2304_102_0_1998	102	102	full	1-102
contig-4970_101_0_1999	101	101	full	1-101
contig-3076_147_0_2000	147	147	full	1-147
contig-4949_110_0_2001	110	110	full	1-110
contig-1516_510_0_2002	510	510	full	1-510
contig-2219_101_0_2003	101	101	full	1-101
contig-6747_101_0_2004	101	101	full	1-101
contig-5144_140_0_2005	140	140	full	1-140
contig-213_101_0_2006	101	101	full	1-101
contig-3307_101_0_2007	101	101	full	1-101
contig-728_101_0_2008	101	101	full	1-101
contig-2131_115_0_2009	115	115	full	1-115
contig-1440_153_0_2010	153	153	full	1-153
contig-5647_173_0_2011	173	173	full	1-173
contig-1885_101_0_2012	101	101	full	1-101
contig-6415_103_0_2013	103	103	full	1-103
contig-3115_111_0_2014	111	111	full	1-111
contig-1830_102_0_2015	102	102	full	1-102
contig-5299_120_0_2016	120	120	full	1-120
contig-2847_120_0_2017	120	120	full	1-120
contig-6388_116_0_2018	116	116	full	1-116
contig-6682_146_0_2019	146	146	full	1-146
contig-4201_112_0_2020	112	112	full	1-112
contig-6375_103_0_2021	103	103	full	1-103
contig-6543_101_0_2022	101	101	full	1-101
contig-735_207_0_2023	207	207	full	1-207
contig-1483_103_0_2024	103	103	full	1-103
contig-1195_101_0_2025	101	101	full	1-101
contig-2106_111_0_2026	111	111	full	1-111
contig-3901_101_0_2027	101	101	full	1-101
contig-6734_108_0_2028	108	108	full	1-108
contig-3990_101_0_2029	101	101	full	1-101
contig-4599_817_0_2030	817	817	full	1-817
contig-2738_101_0_2031	101	101	full	1-101
contig-1253_104_0_2032	104	104	full	1-104
contig-3024_4299_0_2033	4299	4299	full	1-4299
contig-2062_6337_0_2034	6337	6337	full	1-6337
contig-5853_199_0_2035	199	199	full	1-199
contig-1905_107_0_2036	107	107	full	1-107
contig-5377_103_0_2037	103	103	full	1-103
contig-1233_101_0_2038	101	101	full	1-101
contig-6666_101_0_2039	101	101	full	1-101
contig-1850_114_0_2040	114	114	full	1-114
contig-2560_4179_0_2041	4179	4179	full	1-4179
contig-4279_983_0_2042	983	983	full	1-983
contig-6188_101_0_2043	101	101	full	1-101
contig-3390_4988_0_2044	4988	4988	full	1-4988
contig-1708_109_0_2045	109	109	full	1-109
contig-5410_101_0_2046	101	101	full	1-101
contig-5007_101_0_2047	101	101	full	1-101
contig-5956_106_0_2048	106	106	full	1-106
contig-3007_573_0_2049	573	573	full	1-573
contig-2001_101_0_2050	101	101	full	1-101
contig-6377_101_0_2051	101	101	full	1-101
contig-2856_119_0_2052	119	119	full	1-119
contig-2341_101_0_2053	101	101	full	1-101
contig-1367_101_0_2055	101	101	full	1-101
contig-4844_101_0_2056	101	101	full	1-101
contig-2428_105_0_2057	105	105	full	1-105
contig-5736_101_0_2058	101	101	full	1-101
contig-3259_281_0_2059	281	281	full	1-281
contig-1627_105_0_2060	105	105	full	1-105
contig-4371_102_0_2061	102	102	full	1-102
contig-6194_101_0_2062	101	101	full	1-101
contig-5114_101_0_2063	101	101	full	1-101
contig-3778_102_0_2064	102	102	full	1-102
contig-4124_101_0_2065	101	101	full	1-101
contig-5001_1560_0_2066	1560	1560	full	1-1560
contig-3037_101_0_2067	101	101	full	1-101
contig-4105_2670_0_2068	2670	2670	full	1-2670
[truncated: 4,665 more rows]
