# Supplementary material for: HiMMe: using genetic patterns as a proxy for genome assembly reliability assessment
Source: BMC Genomics. 2017 Sep 5;18:694. doi: 10.1186/s12864-017-3965-2 (PMC5584555; doi:10.1186/s12864-017-3965-2)
Supplement: Supplementary file 3 — ’Supplementary_file3.zip’, Title: ’Data from GAGE’. Description: contains all real data as well as the pertinent results. (ZIP 18,698 kb) [file 12864_2017_3965_MOESM3_ESM.zip › Real data/QUAST/lineage/SGA/full_output/contigs_reports/contigs_report_genome-ctg-filtered.stderr]

Writing filtered delta file /var/www/quast/data/results/jabante1_at_jhu.edu/18_Jun_2017_14_06_54_478736/full_output/contigs_reports/nucmer_output/genome-ctg-filtered.filter
Reading delta file /var/www/quast/data/results/jabante1_at_jhu.edu/18_Jun_2017_14_06_54_478736/full_output/contigs_reports/nucmer_output/genome-ctg-filtered.delta
Writing plot files /var/www/quast/data/results/jabante1_at_jhu.edu/18_Jun_2017_14_06_54_478736/full_output/contigs_reports/nucmer_output/genome-ctg-filtered.fplot, /var/www/quast/data/results/jabante1_at_jhu.edu/18_Jun_2017_14_06_54_478736/full_output/contigs_reports/nucmer_output/genome-ctg-filtered.rplot
Writing gnuplot script /var/www/quast/data/results/jabante1_at_jhu.edu/18_Jun_2017_14_06_54_478736/full_output/contigs_reports/nucmer_output/genome-ctg-filtered.gp
Rendering plot /var/www/quast/data/results/jabante1_at_jhu.edu/18_Jun_2017_14_06_54_478736/full_output/contigs_reports/nucmer_output/genome-ctg-filtered.html
