# Supplementary material for: HiMMe: using genetic patterns as a proxy for genome assembly reliability assessment
Source: BMC Genomics. 2017 Sep 5;18:694. doi: 10.1186/s12864-017-3965-2 (PMC5584555; doi:10.1186/s12864-017-3965-2)
Supplement: Supplementary file 3 — ’Supplementary_file3.zip’, Title: ’Data from GAGE’. Description: contains all real data as well as the pertinent results. (ZIP 18,698 kb) [file 12864_2017_3965_MOESM3_ESM.zip › Real data/QUAST/lineage/SGA/full_output/contigs_reports/transposed_report_misassemblies.tsv]

Assembly	# misassemblies	# relocations	# translocations	# inversions	# misassembled contigs	Misassembled contigs length	# local misassemblies	# unaligned mis. contigs	# mismatches	# indels	# indels (<= 5 bp)	# indels (> 5 bp)	Indels length
genome.ctg.filtered	0	0	0	0	0	0	0	0	192	19	19	0	23
