# Supplementary material for: HiMMe: using genetic patterns as a proxy for genome assembly reliability assessment
Source: BMC Genomics. 2017 Sep 5;18:694. doi: 10.1186/s12864-017-3965-2 (PMC5584555; doi:10.1186/s12864-017-3965-2)
Supplement: Supplementary file 3 — ’Supplementary_file3.zip’, Title: ’Data from GAGE’. Description: contains all real data as well as the pertinent results. (ZIP 18,698 kb) [file 12864_2017_3965_MOESM3_ESM.zip › Real data/QUAST/lineage/MSR-CA/full_output/genome_stats/genome-ctg-filtered_gaps.txt]

seq_1
1 25090
25171 748683
749016 841493
841598 841673
846688 961641
961865 966341
966432 1004055
1004216 2306453
2311518 2350138
2355123 2516179
2516375 2516575
seq_3
1 9708
9807 22870
seq_2
1 38307
38404 38454
