# Supplementary material for: HiMMe: using genetic patterns as a proxy for genome assembly reliability assessment
Source: BMC Genomics. 2017 Sep 5;18:694. doi: 10.1186/s12864-017-3965-2 (PMC5584555; doi:10.1186/s12864-017-3965-2)
Supplement: Supplementary file 3 — ’Supplementary_file3.zip’, Title: ’Data from GAGE’. Description: contains all real data as well as the pertinent results. (ZIP 18,698 kb) [file 12864_2017_3965_MOESM3_ESM.zip › Real data/QUAST/lineage/MSR-CA/full_output/report.txt]

Assembly                     genome.ctg.filtered
# contigs (>= 0 bp)          98                 
# contigs (>= 1000 bp)       81                 
# contigs (>= 5000 bp)       68                 
# contigs (>= 10000 bp)      58                 
# contigs (>= 25000 bp)      45                 
# contigs (>= 50000 bp)      22                 
Total length (>= 0 bp)       2862552            
Total length (>= 1000 bp)    2854786            
Total length (>= 5000 bp)    2822185            
Total length (>= 10000 bp)   2751233            
Total length (>= 25000 bp)   2512641            
Total length (>= 50000 bp)   1681932            
# contigs                    98                 
Largest contig               139438             
Total length                 2862552            
Reference length             2577899            
GC (%)                       32.70              
Reference GC (%)             33.19              
N50                          59152              
NG50                         60701              
N75                          33499              
NG75                         44459              
L50                          18                 
LG50                         16                 
L75                          33                 
LG75                         28                 
# misassemblies              1                  
# misassembled contigs       1                  
Misassembled contigs length  368                
# local misassemblies        0                  
# unaligned mis. contigs     1                  
# unaligned contigs          81 + 13 part       
Unaligned length             2839788            
Genome fraction (%)          0.637              
Duplication ratio            1.386              
# N's per 100 kbp            0.00               
# mismatches per 100 kbp     3154.69            
# indels per 100 kbp         743.00             
Largest alignment            5021               
Total aligned length         21979              
NGA50                        -                  
