# Supplementary material for: HiMMe: using genetic patterns as a proxy for genome assembly reliability assessment
Source: BMC Genomics. 2017 Sep 5;18:694. doi: 10.1186/s12864-017-3965-2 (PMC5584555; doi:10.1186/s12864-017-3965-2)
Supplement: Supplementary file 3 — ’Supplementary_file3.zip’, Title: ’Data from GAGE’. Description: contains all real data as well as the pertinent results. (ZIP 18,698 kb) [file 12864_2017_3965_MOESM3_ESM.zip › Real data/QUAST/lineage/MSR-CA/full_output/report.tsv]

Assembly	genome.ctg.filtered
# contigs (>= 0 bp)	98
# contigs (>= 1000 bp)	81
# contigs (>= 5000 bp)	68
# contigs (>= 10000 bp)	58
# contigs (>= 25000 bp)	45
# contigs (>= 50000 bp)	22
Total length (>= 0 bp)	2862552
Total length (>= 1000 bp)	2854786
Total length (>= 5000 bp)	2822185
Total length (>= 10000 bp)	2751233
Total length (>= 25000 bp)	2512641
Total length (>= 50000 bp)	1681932
# contigs	98
Largest contig	139438
Total length	2862552
Reference length	2577899
GC (%)	32.70
Reference GC (%)	33.19
N50	59152
NG50	60701
N75	33499
NG75	44459
L50	18
LG50	16
L75	33
LG75	28
# misassemblies	1
# misassembled contigs	1
Misassembled contigs length	368
# local misassemblies	0
# unaligned mis. contigs	1
# unaligned contigs	81 + 13 part
Unaligned length	2839788
Genome fraction (%)	0.637
Duplication ratio	1.386
# N's per 100 kbp	0.00
# mismatches per 100 kbp	3154.69
# indels per 100 kbp	743.00
Largest alignment	5021
Total aligned length	21979
NGA50	-
