# Supplementary material for: HiMMe: using genetic patterns as a proxy for genome assembly reliability assessment
Source: BMC Genomics. 2017 Sep 5;18:694. doi: 10.1186/s12864-017-3965-2 (PMC5584555; doi:10.1186/s12864-017-3965-2)
Supplement: Supplementary file 3 — ’Supplementary_file3.zip’, Title: ’Data from GAGE’. Description: contains all real data as well as the pertinent results. (ZIP 18,698 kb) [file 12864_2017_3965_MOESM3_ESM.zip › Real data/QUAST/lineage/MSR-CA/full_output/contigs_reports/contigs_report_genome-ctg-filtered.stdout]

gnuplot 5.0 patchlevel 1
Aligning contigs to reference...
	Aligning contigs to the reference
Parsing coords...
Loading reference...
	Loaded [seq_1]
	Loaded [seq_2]
	Loaded [seq_3]
Loading SNPs...
	Total Regions: 3
	Total Region Length: 2577899
Analyzing contigs...
CONTIG: ctg7180000001023_1 (31601bp)
		This contig is unaligned. (31601 bp)
		Unaligned bases: 31601 total: 31601

CONTIG: ctg7180000001015_2 (139438bp)
		This contig is unaligned. (139438 bp)
		Unaligned bases: 139438 total: 171039

CONTIG: ctg7180000000867_3 (138bp)
		This contig is unaligned. (138 bp)
		Unaligned bases: 138 total: 171177

CONTIG: ctg7180000000961_4 (545bp)
		This contig is unaligned. (545 bp)
		Unaligned bases: 545 total: 171722

CONTIG: ctg7180000000945_5 (11652bp)
Best alignment score: 98.0 (LEN: 98, IDY: 100.00)
			Skipping redundant alignments after choosing the best set of alignments
		Skipping redundant alignment 1680231 1680326 | 11557 11652 | 96 96 | 98.96 | seq_1 ctg7180000000945_5
		Skipping redundant alignment 38303 38397 | 11652 11557 | 95 96 | 98.96 | seq_2 ctg7180000000945_5
		Skipping redundant alignment 1706218 1706312 | 11558 11652 | 95 95 | 100.0 | seq_1 ctg7180000000945_5
		Skipping redundant alignment 26531 26624 | 11652 11559 | 94 94 | 98.94 | seq_2 ctg7180000000945_5
		Skipping redundant alignment 33869 33961 | 11652 11559 | 93 94 | 98.94 | seq_2 ctg7180000000945_5
			The best set is below. Score: 98.0, number of alignments: 1, unaligned bases: 11554
		This contig is partially unaligned. (Aligned 98 out of 11652 bases)
		Alignment: 9709 9806 | 11652 11555 | 98 98 | 100.0 | seq_3 ctg7180000000945_5
		Unaligned bases: 1 to 11554 (11554)

CONTIG: ctg7180000001017_6 (70419bp)
		This contig is unaligned. (70419 bp)
		Unaligned bases: 70419 total: 242141

CONTIG: ctg7180000001008_7 (48234bp)
		This contig is unaligned. (48234 bp)
		Unaligned bases: 48234 total: 290375

CONTIG: ctg7180000000986_8 (49390bp)
		This contig is unaligned. (49390 bp)
		Unaligned bases: 49390 total: 339765

CONTIG: ctg7180000000985_9 (60489bp)
		This contig is unaligned. (60489 bp)
		Unaligned bases: 60489 total: 400254

CONTIG: ctg7180000000979_10 (83138bp)
Best alignment score: 4758.8 (LEN: 4994, IDY: 95.29)
			Skipping redundant alignments after choosing the best set of alignments
		Skipping redundant alignment 961459 964753 | 3268 1 | 3295 3268 | 95.39 | seq_1 ctg7180000000979_10
		Skipping redundant alignment 743680 748664 | 4994 1 | 4985 4994 | 95.27 | seq_1 ctg7180000000979_10
		Skipping redundant alignment 841674 846657 | 4994 1 | 4984 4994 | 95.23 | seq_1 ctg7180000000979_10
		Skipping redundant alignment 2301256 2306239 | 1 4994 | 4984 4994 | 95.23 | seq_1 ctg7180000000979_10
		Skipping redundant alignment 2306454 2311517 | 1 4994 | 5064 4994 | 95.05 | seq_1 ctg7180000000979_10
		Skipping redundant alignment 959587 961249 | 4994 3338 | 1663 1657 | 97.47 | seq_1 ctg7180000000979_10
		This contig has several significant sets of alignments. [An ambiguously mapped contig]
		Using only the very best set (option --ambiguity-usage is set to "one").
			The best set is below. Score: 4758.8, number of alignments: 1, unaligned bases: 78144
		This contig is partially unaligned. (Aligned 4994 out of 83138 bases)
		Alignment: 2350139 2355122 | 1 4994 | 4984 4994 | 95.29 | seq_1 ctg7180000000979_10
		Unaligned bases: 4995 to 83138 (78144)

CONTIG: ctg7180000001024_11 (65247bp)
		This contig is unaligned. (65247 bp)
		Unaligned bases: 65247 total: 465501

CONTIG: ctg7180000001001_12 (40318bp)
		This contig is unaligned. (40318 bp)
		Unaligned bases: 40318 total: 505819

CONTIG: ctg7180000000999_13 (44633bp)
		This contig is unaligned. (44633 bp)
		Unaligned bases: 44633 total: 550452

CONTIG: ctg7180000000970_14 (19504bp)
Best alignment score: 142.1 (LEN: 149, IDY: 95.39)
			Skipping redundant alignments after choosing the best set of alignments
		Skipping redundant alignment 25017 25088 | 19431 19360 | 72 72 | 100.0 | seq_1 ctg7180000000970_14
		Skipping redundant alignment 1826009 1826081 | 19432 19504 | 73 73 | 100.0 | seq_1 ctg7180000000970_14
			The best set is below. Score: 142.1, number of alignments: 1, unaligned bases: 19355
		This contig is partially unaligned. (Aligned 149 out of 19504 bases)
		Alignment: 748684 748835 | 19504 19356 | 152 149 | 95.39 | seq_1 ctg7180000000970_14
		Unaligned bases: 1 to 19355 (19355)

CONTIG: ctg7180000000955_15 (17392bp)
		This contig is unaligned. (17392 bp)
		Unaligned bases: 17392 total: 567844

CONTIG: ctg7180000001014_16 (82299bp)
		This contig is unaligned. (82299 bp)
		Unaligned bases: 82299 total: 650143

CONTIG: ctg7180000000968_17 (21216bp)
		This contig is unaligned. (21216 bp)
		Unaligned bases: 21216 total: 671359

CONTIG: ctg7180000000944_18 (377bp)
Best alignment score: 80.0 (LEN: 81, IDY: 98.77)
			The best set is below. Score: 150.0, number of alignments: 2, unaligned bases: 223
		This contig is misassembled. 2 total aligns.
			Warning! This contig is more unaligned than misassembled. Contig length is 377 and total length of all aligns is 154
		Alignment: 25098 25170 | 1 73 | 73 73 | 100.0 | seq_1 ctg7180000000944_18
		Alignment: 25091 25170 | 297 377 | 80 81 | 98.77 | seq_1 ctg7180000000944_18
		Unaligned bases: 223

CONTIG: ctg7180000000967_19 (7495bp)
		This contig is unaligned. (7495 bp)
		Unaligned bases: 7495 total: 678854

CONTIG: ctg7180000000878_20 (1279bp)
		This contig is unaligned. (1279 bp)
		Unaligned bases: 1279 total: 680133

CONTIG: ctg7180000000937_21 (2605bp)
		This contig is unaligned. (2605 bp)
		Unaligned bases: 2605 total: 682738

CONTIG: ctg7180000001025_22 (34931bp)
		This contig is unaligned. (34931 bp)
		Unaligned bases: 34931 total: 717669

CONTIG: ctg7180000000950_23 (5272bp)
		This contig is unaligned. (5272 bp)
		Unaligned bases: 5272 total: 722941

CONTIG: ctg7180000000976_24 (44595bp)
Best alignment score: 89.0 (LEN: 90, IDY: 98.89)
			The best set is below. Score: 89.0, number of alignments: 1, unaligned bases: 44505
		This contig is partially unaligned. (Aligned 90 out of 44595 bases)
		Alignment: 966342 966431 | 44491 44402 | 90 90 | 98.89 | seq_1 ctg7180000000976_24
		Unaligned bases: 1 to 44401 (44401)
		Unaligned bases: 44492 to 44595 (104)

CONTIG: ctg7180000000946_25 (1072bp)
		This contig is unaligned. (1072 bp)
		Unaligned bases: 1072 total: 724013

CONTIG: ctg7180000000969_26 (2630bp)
		This contig is unaligned. (2630 bp)
		Unaligned bases: 2630 total: 726643

CONTIG: ctg7180000000966_27 (12234bp)
		This contig is unaligned. (12234 bp)
		Unaligned bases: 12234 total: 738877

CONTIG: ctg7180000000998_28 (29706bp)
		This contig is unaligned. (29706 bp)
		Unaligned bases: 29706 total: 768583

CONTIG: ctg7180000000973_29 (21216bp)
Best alignment score: 158.0 (LEN: 164, IDY: 96.34)
			Skipping redundant alignments after choosing the best set of alignments
		Skipping redundant alignment 748676 748756 | 81 1 | 81 81 | 100.0 | seq_1 ctg7180000000973_29
		Skipping redundant alignment 1826009 1826089 | 1 81 | 81 81 | 100.0 | seq_1 ctg7180000000973_29
			The best set is below. Score: 158.0, number of alignments: 1, unaligned bases: 21052
		This contig is partially unaligned. (Aligned 164 out of 21216 bases)
		Alignment: 1004056 1004215 | 164 1 | 160 164 | 96.34 | seq_1 ctg7180000000973_29
		Unaligned bases: 165 to 21216 (21052)

CONTIG: ctg7180000000953_30 (1141bp)
		This contig is unaligned. (1141 bp)
		Unaligned bases: 1141 total: 769724

CONTIG: ctg7180000001019_31 (55068bp)
Best alignment score: 81.0 (LEN: 82, IDY: 98.78)
			Skipping redundant alignments after choosing the best set of alignments
		Skipping redundant alignment 748676 748757 | 39317 39398 | 82 82 | 98.78 | seq_1 ctg7180000001019_31
		This contig has several significant sets of alignments. [An ambiguously mapped contig]
		Using only the very best set (option --ambiguity-usage is set to "one").
			The best set is below. Score: 81.0, number of alignments: 1, unaligned bases: 54986
		This contig is partially unaligned. (Aligned 82 out of 55068 bases)
		Alignment: 1004134 1004215 | 39316 39397 | 82 82 | 98.78 | seq_1 ctg7180000001019_31
		Unaligned bases: 1 to 39315 (39315)
		Unaligned bases: 39398 to 55068 (15671)

CONTIG: ctg7180000000914_32 (146bp)
		This contig is unaligned. (146 bp)
		Unaligned bases: 146 total: 769870

CONTIG: ctg7180000001013_33 (15866bp)
		This contig is unaligned. (15866 bp)
		Unaligned bases: 15866 total: 785736

CONTIG: ctg7180000000972_34 (32682bp)
Best alignment score: 75.0 (LEN: 75, IDY: 100.00)
			The best set is below. Score: 75.0, number of alignments: 1, unaligned bases: 32607
		This contig is partially unaligned. (Aligned 75 out of 32682 bases)
		Alignment: 25096 25170 | 253 179 | 75 75 | 100.0 | seq_1 ctg7180000000972_34
		Unaligned bases: 1 to 178 (178)
		Unaligned bases: 254 to 32682 (32429)

CONTIG: ctg7180000001004_35 (19453bp)
		This contig is unaligned. (19453 bp)
		Unaligned bases: 19453 total: 805189

CONTIG: ctg7180000000980_36 (55935bp)
		This contig is unaligned. (55935 bp)
		Unaligned bases: 55935 total: 861124

CONTIG: ctg7180000001012_37 (739bp)
		This contig is unaligned. (739 bp)
		Unaligned bases: 739 total: 861863

CONTIG: ctg7180000000912_38 (597bp)
		This contig is unaligned. (597 bp)
		Unaligned bases: 597 total: 862460

CONTIG: ctg7180000000954_39 (3932bp)
		This contig is unaligned. (3932 bp)
		Unaligned bases: 3932 total: 866392

CONTIG: ctg7180000001018_40 (25815bp)
		This contig is unaligned. (25815 bp)
		Unaligned bases: 25815 total: 892207

CONTIG: ctg7180000000919_41 (140bp)
		This contig is unaligned. (140 bp)
		Unaligned bases: 140 total: 892347

CONTIG: ctg7180000001016_42 (9340bp)
		This contig is unaligned. (9340 bp)
		Unaligned bases: 9340 total: 901687

CONTIG: ctg7180000000965_43 (63425bp)
		This contig is unaligned. (63425 bp)
		Unaligned bases: 63425 total: 965112

CONTIG: ctg7180000000962_44 (59152bp)
Best alignment score: 4766.0 (LEN: 5010, IDY: 95.13)
			Skipping redundant alignments after choosing the best set of alignments
		Skipping redundant alignment 961459 964753 | 3268 1 | 3295 3268 | 95.39 | seq_1 ctg7180000000962_44
		Skipping redundant alignment 2350139 2355122 | 1 5010 | 4984 5010 | 95.03 | seq_1 ctg7180000000962_44
		Skipping redundant alignment 743680 748664 | 5010 1 | 4985 5010 | 95.01 | seq_1 ctg7180000000962_44
		Skipping redundant alignment 959587 961249 | 5010 3354 | 1663 1657 | 97.47 | seq_1 ctg7180000000962_44
		This contig has several significant sets of alignments. [An ambiguously mapped contig]
		Using only the very best set (option --ambiguity-usage is set to "one").
			The best set is below. Score: 4766.0, number of alignments: 1, unaligned bases: 54142
		This contig is partially unaligned. (Aligned 5010 out of 59152 bases)
		Alignment: 2306454 2311517 | 1 5010 | 5064 5010 | 95.13 | seq_1 ctg7180000000962_44
		Unaligned bases: 5011 to 59152 (54142)

CONTIG: ctg7180000000994_45 (3586bp)
		This contig is unaligned. (3586 bp)
		Unaligned bases: 3586 total: 968698

CONTIG: ctg7180000001005_46 (69048bp)
		This contig is unaligned. (69048 bp)
		Unaligned bases: 69048 total: 1037746

CONTIG: ctg7180000000996_47 (110414bp)
		This contig is unaligned. (110414 bp)
		Unaligned bases: 110414 total: 1148160

CONTIG: ctg7180000000886_48 (23144bp)
		This contig is unaligned. (23144 bp)
		Unaligned bases: 23144 total: 1171304

CONTIG: ctg7180000000958_49 (574bp)
Best alignment score: 216.0 (LEN: 223, IDY: 96.86)
			Skipping redundant alignments after choosing the best set of alignments
		Skipping redundant alignment 2353028 2353250 | 1 223 | 223 223 | 96.86 | seq_1 ctg7180000000958_49
		Skipping redundant alignment 745553 745775 | 223 1 | 223 223 | 96.41 | seq_1 ctg7180000000958_49
		Skipping redundant alignment 843546 843768 | 223 1 | 223 223 | 96.41 | seq_1 ctg7180000000958_49
		Skipping redundant alignment 2304145 2304367 | 1 223 | 223 223 | 96.41 | seq_1 ctg7180000000958_49
		Skipping redundant alignment 2309343 2309565 | 1 223 | 223 223 | 96.41 | seq_1 ctg7180000000958_49
		This contig has several significant sets of alignments. [An ambiguously mapped contig]
		Using only the very best set (option --ambiguity-usage is set to "one").
			The best set is below. Score: 216.0, number of alignments: 1, unaligned bases: 351
		Alignment: 961642 961864 | 223 1 | 223 223 | 96.86 | seq_1 ctg7180000000958_49

CONTIG: ctg7180000001006_50 (109325bp)
		This contig is unaligned. (109325 bp)
		Unaligned bases: 109325 total: 1280629

CONTIG: ctg7180000000952_51 (4935bp)
		This contig is unaligned. (4935 bp)
		Unaligned bases: 4935 total: 1285564

CONTIG: ctg7180000000960_52 (542bp)
		This contig is unaligned. (542 bp)
		Unaligned bases: 542 total: 1286106

CONTIG: ctg7180000000896_53 (353bp)
		This contig is unaligned. (353 bp)
		Unaligned bases: 353 total: 1286459

CONTIG: ctg7180000000995_54 (8063bp)
		This contig is unaligned. (8063 bp)
		Unaligned bases: 8063 total: 1294522

CONTIG: ctg7180000000875_55 (371bp)
		This contig is unaligned. (371 bp)
		Unaligned bases: 371 total: 1294893

CONTIG: ctg7180000000975_56 (26140bp)
		This contig is unaligned. (26140 bp)
		Unaligned bases: 26140 total: 1321033

CONTIG: ctg7180000000982_57 (77845bp)
		This contig is unaligned. (77845 bp)
		Unaligned bases: 77845 total: 1398878

CONTIG: ctg7180000000963_58 (33038bp)
Best alignment score: 4757.8 (LEN: 4994, IDY: 95.27)
			Skipping redundant alignments after choosing the best set of alignments
		Skipping redundant alignment 961459 964753 | 3268 1 | 3295 3268 | 95.39 | seq_1 ctg7180000000963_58
		Skipping redundant alignment 743680 748664 | 4994 1 | 4985 4994 | 95.25 | seq_1 ctg7180000000963_58
		Skipping redundant alignment 841674 846657 | 4994 1 | 4984 4994 | 95.21 | seq_1 ctg7180000000963_58
		Skipping redundant alignment 2301256 2306239 | 1 4994 | 4984 4994 | 95.21 | seq_1 ctg7180000000963_58
		Skipping redundant alignment 2306454 2311517 | 1 4994 | 5064 4994 | 95.03 | seq_1 ctg7180000000963_58
		Skipping redundant alignment 959587 961249 | 4994 3338 | 1663 1657 | 97.41 | seq_1 ctg7180000000963_58
		This contig has several significant sets of alignments. [An ambiguously mapped contig]
		Using only the very best set (option --ambiguity-usage is set to "one").
			The best set is below. Score: 4757.8, number of alignments: 1, unaligned bases: 28044
		This contig is partially unaligned. (Aligned 4994 out of 33038 bases)
		Alignment: 2350139 2355122 | 1 4994 | 4984 4994 | 95.27 | seq_1 ctg7180000000963_58
		Unaligned bases: 4995 to 33038 (28044)

CONTIG: ctg7180000001021_59 (96788bp)
		This contig is unaligned. (96788 bp)
		Unaligned bases: 96788 total: 1495666

CONTIG: ctg7180000000893_60 (6095bp)
		This contig is unaligned. (6095 bp)
		Unaligned bases: 6095 total: 1501761

CONTIG: ctg7180000000964_61 (30789bp)
		This contig is unaligned. (30789 bp)
		Unaligned bases: 30789 total: 1532550

CONTIG: ctg7180000000957_62 (5819bp)
		This contig is unaligned. (5819 bp)
		Unaligned bases: 5819 total: 1538369

CONTIG: ctg7180000001027_63 (51740bp)
		This contig is unaligned. (51740 bp)
		Unaligned bases: 51740 total: 1590109

CONTIG: ctg7180000001011_64 (85567bp)
		This contig is unaligned. (85567 bp)
		Unaligned bases: 85567 total: 1675676

CONTIG: ctg7180000000974_65 (18611bp)
		This contig is unaligned. (18611 bp)
		Unaligned bases: 18611 total: 1694287

CONTIG: ctg7180000000981_66 (46692bp)
		This contig is unaligned. (46692 bp)
		Unaligned bases: 46692 total: 1740979

CONTIG: ctg7180000001002_67 (11741bp)
		This contig is unaligned. (11741 bp)
		Unaligned bases: 11741 total: 1752720

CONTIG: ctg7180000000987_68 (32446bp)
		This contig is unaligned. (32446 bp)
		Unaligned bases: 32446 total: 1785166

CONTIG: ctg7180000001007_69 (60701bp)
		This contig is unaligned. (60701 bp)
		Unaligned bases: 60701 total: 1845867

CONTIG: ctg7180000000977_70 (951bp)
Best alignment score: 78.0 (LEN: 78, IDY: 100.00)
			The best set is below. Score: 78.0, number of alignments: 1, unaligned bases: 873
		This contig is partially unaligned. (Aligned 78 out of 951 bases)
		Alignment: 748841 748918 | 888 811 | 78 78 | 100.0 | seq_1 ctg7180000000977_70
		Unaligned bases: 1 to 810 (810)
		Unaligned bases: 889 to 951 (63)

CONTIG: ctg7180000000895_71 (399bp)
Best alignment score: 355.2 (LEN: 370, IDY: 96.01)
			Skipping redundant alignments after choosing the best set of alignments
		Skipping redundant alignment 745071 745342 | 1 269 | 272 269 | 97.43 | seq_1 ctg7180000000895_71
		Skipping redundant alignment 843065 843336 | 1 269 | 272 269 | 97.43 | seq_1 ctg7180000000895_71
		Skipping redundant alignment 2304577 2304848 | 269 1 | 272 269 | 97.43 | seq_1 ctg7180000000895_71
		Skipping redundant alignment 2353460 2353731 | 269 1 | 272 269 | 97.43 | seq_1 ctg7180000000895_71
			The best set is below. Score: 355.2, number of alignments: 1, unaligned bases: 29
		Alignment: 2309751 2310126 | 370 1 | 376 370 | 96.01 | seq_1 ctg7180000000895_71

CONTIG: ctg7180000001003_72 (5457bp)
		This contig is unaligned. (5457 bp)
		Unaligned bases: 5457 total: 1851324

CONTIG: ctg7180000000988_73 (22612bp)
		This contig is unaligned. (22612 bp)
		Unaligned bases: 22612 total: 1873936

CONTIG: ctg7180000000909_74 (692bp)
		This contig is unaligned. (692 bp)
		Unaligned bases: 692 total: 1874628

CONTIG: ctg7180000001020_75 (64182bp)
		This contig is unaligned. (64182 bp)
		Unaligned bases: 64182 total: 1938810

CONTIG: ctg7180000000918_76 (128bp)
		This contig is unaligned. (128 bp)
		Unaligned bases: 128 total: 1938938

CONTIG: ctg7180000000989_77 (35275bp)
		This contig is unaligned. (35275 bp)
		Unaligned bases: 35275 total: 1974213

CONTIG: ctg7180000000978_78 (43356bp)
Best alignment score: 4775.0 (LEN: 5021, IDY: 95.10)
			Skipping redundant alignments after choosing the best set of alignments
		Skipping redundant alignment 961459 964760 | 41521 38247 | 3302 3275 | 95.34 | seq_1 ctg7180000000978_78
		Skipping redundant alignment 2350132 2355122 | 38247 43247 | 4991 5001 | 95.26 | seq_1 ctg7180000000978_78
		Skipping redundant alignment 743680 748671 | 43247 38247 | 4992 5001 | 95.24 | seq_1 ctg7180000000978_78
		Skipping redundant alignment 2301249 2306239 | 38247 43247 | 4991 5001 | 95.2 | seq_1 ctg7180000000978_78
		Skipping redundant alignment 2306447 2311517 | 38247 43247 | 5071 5001 | 95.02 | seq_1 ctg7180000000978_78
		Skipping redundant alignment 959587 961249 | 43247 41591 | 1663 1657 | 97.47 | seq_1 ctg7180000000978_78
		This contig has several significant sets of alignments. [An ambiguously mapped contig]
		Using only the very best set (option --ambiguity-usage is set to "one").
			The best set is below. Score: 4775.0, number of alignments: 1, unaligned bases: 38335
		This contig is partially unaligned. (Aligned 5021 out of 43356 bases)
		Alignment: 841674 846687 | 43247 38227 | 5014 5021 | 95.1 | seq_1 ctg7180000000978_78
		Unaligned bases: 1 to 38226 (38226)
		Unaligned bases: 43248 to 43356 (109)

CONTIG: ctg7180000000983_79 (1502bp)
		This contig is unaligned. (1502 bp)
		Unaligned bases: 1502 total: 1975715

CONTIG: ctg7180000001010_80 (29183bp)
		This contig is unaligned. (29183 bp)
		Unaligned bases: 29183 total: 2004898

CONTIG: ctg7180000001022_81 (7166bp)
		This contig is unaligned. (7166 bp)
		Unaligned bases: 7166 total: 2012064

CONTIG: ctg7180000000951_82 (1443bp)
		This contig is unaligned. (1443 bp)
		Unaligned bases: 1443 total: 2013507

CONTIG: ctg7180000000898_83 (3377bp)
		This contig is unaligned. (3377 bp)
		Unaligned bases: 3377 total: 2016884

CONTIG: ctg7180000000956_84 (9206bp)
		This contig is unaligned. (9206 bp)
		Unaligned bases: 9206 total: 2026090

CONTIG: ctg7180000000971_85 (368bp)
Best alignment score: 101.0 (LEN: 104, IDY: 97.14)
			The best set is below. Score: 133.0, number of alignments: 2, unaligned bases: 182
		This contig is misassembled. 2 total aligns.
			Real Alignment 1: 841494 841597 | 104 1 | 104 104 | 97.14 | seq_1 ctg7180000000971_85
			  Extensive misassembly (relocation, inconsistency = 92296) between these two alignments
			Real Alignment 2: 748934 749015 | 368 287 | 82 82 | 100.0 | seq_1 ctg7180000000971_85

CONTIG: ctg7180000000984_86 (83052bp)
		This contig is unaligned. (83052 bp)
		Unaligned bases: 83052 total: 2109142

CONTIG: ctg7180000000902_87 (3747bp)
		This contig is unaligned. (3747 bp)
		Unaligned bases: 3747 total: 2112889

CONTIG: ctg7180000000959_88 (706bp)
		This contig is unaligned. (706 bp)
		Unaligned bases: 706 total: 2113595

CONTIG: ctg7180000000991_89 (31382bp)
		This contig is unaligned. (31382 bp)
		Unaligned bases: 31382 total: 2144977

CONTIG: ctg7180000000997_90 (32180bp)
		This contig is unaligned. (32180 bp)
		Unaligned bases: 32180 total: 2177157

CONTIG: ctg7180000001009_91 (23951bp)
		This contig is unaligned. (23951 bp)
		Unaligned bases: 23951 total: 2201108

CONTIG: ctg7180000000992_92 (33499bp)
Best alignment score: 94.0 (LEN: 97, IDY: 96.91)
			Skipping redundant alignments after choosing the best set of alignments
		Skipping redundant alignment 33874 33961 | 1 89 | 88 89 | 98.88 | seq_2 ctg7180000000992_92
		Skipping redundant alignment 26539 26624 | 4 89 | 86 86 | 100.0 | seq_2 ctg7180000000992_92
		Skipping redundant alignment 9714 9803 | 1 90 | 90 90 | 100.0 | seq_3 ctg7180000000992_92
		Skipping redundant alignment 1680232 1680318 | 90 4 | 87 87 | 100.0 | seq_1 ctg7180000000992_92
		Skipping redundant alignment 1706215 1706307 | 93 1 | 93 93 | 100.0 | seq_1 ctg7180000000992_92
			The best set is below. Score: 94.0, number of alignments: 1, unaligned bases: 33402
		This contig is partially unaligned. (Aligned 97 out of 33499 bases)
		Alignment: 38308 38403 | 1 97 | 96 97 | 96.91 | seq_2 ctg7180000000992_92
		Unaligned bases: 98 to 33499 (33402)

CONTIG: ctg7180000000905_93 (7039bp)
		This contig is unaligned. (7039 bp)
		Unaligned bases: 7039 total: 2208147

CONTIG: ctg7180000000923_94 (1352bp)
		This contig is unaligned. (1352 bp)
		Unaligned bases: 1352 total: 2209499

CONTIG: ctg7180000001000_95 (50160bp)
		This contig is unaligned. (50160 bp)
		Unaligned bases: 50160 total: 2259659

CONTIG: ctg7180000000990_96 (30365bp)
Best alignment score: 185.0 (LEN: 194, IDY: 95.38)
			The best set is below. Score: 185.0, number of alignments: 1, unaligned bases: 30171
		This contig is partially unaligned. (Aligned 194 out of 30365 bases)
		Alignment: 2516180 2516374 | 5671 5864 | 195 194 | 95.38 | seq_1 ctg7180000000990_96
		Unaligned bases: 1 to 5670 (5670)
		Unaligned bases: 5865 to 30365 (24501)

CONTIG: ctg7180000001026_97 (88500bp)
		This contig is unaligned. (88500 bp)
		Unaligned bases: 88500 total: 2348159

CONTIG: ctg7180000000993_98 (44459bp)
		This contig is unaligned. (44459 bp)
		Unaligned bases: 44459 total: 2392618

Analyzing coverage...
Writing SNPs into /var/www/quast/data/results/jabante1_at_jhu.edu/18_Jun_2017_14_06_38_353474/full_output/contigs_reports/nucmer_output/genome-ctg-filtered.used_snps.gz
	Reference seq_1: 17 total alignments. 1 total regions.
		Region: 1 to 2516575 (2516575 bp)
			START in gap: 1 to 25091 (25090 bp)
			Align 1: 25091 25170 ctg7180000000944_18 297 377
				The next alignment (25096 25170 ctg7180000000972_34 253 179) is redundant. Skipping.
				The next alignment (25098 25170 ctg7180000000944_18 1 73) is redundant. Skipping.
				Gap between this and next alignment: 25170 to 748684 (723513 bp)
				Next Alignment: 748684 748835 ctg7180000000970_14 19504 19356

			Align 4: 748684 748835 ctg7180000000970_14 19504 19356
				Gap between this and next alignment: 748835 to 748841 (5 bp)
				Next Alignment: 748841 748918 ctg7180000000977_70 888 811

			Align 5: 748841 748918 ctg7180000000977_70 888 811
				Gap between this and next alignment: 748918 to 748934 (15 bp)
				Next Alignment: 748934 749015 ctg7180000000971_85 368 287

			Align 6: 748934 749015 ctg7180000000971_85 368 287
				Gap between this and next alignment: 749015 to 841494 (92478 bp)
				Next Alignment: 841494 841597 ctg7180000000971_85 104 1

			Align 7: 841494 841597 ctg7180000000971_85 104 1
				Gap between this and next alignment: 841597 to 841674 (76 bp)
				Next Alignment: 841674 846687 ctg7180000000978_78 43247 38227

			Align 8: 841674 846687 ctg7180000000978_78 43247 38227
				Gap between this and next alignment: 846687 to 961642 (114954 bp)
				Next Alignment: 961642 961864 ctg7180000000958_49 223 1

			Align 9: 961642 961864 ctg7180000000958_49 223 1
				Gap between this and next alignment: 961864 to 966342 (4477 bp)
				Next Alignment: 966342 966431 ctg7180000000976_24 44491 44402

			Align 10: 966342 966431 ctg7180000000976_24 44491 44402
				Gap between this and next alignment: 966431 to 1004056 (37624 bp)
				Next Alignment: 1004056 1004215 ctg7180000000973_29 164 1

			Align 11: 1004056 1004215 ctg7180000000973_29 164 1
				The next alignment (1004134 1004215 ctg7180000001019_31 39316 39397) is redundant. Skipping.
				Gap between this and next alignment: 1004215 to 2306454 (1302238 bp)
				Next Alignment: 2306454 2311517 ctg7180000000962_44 1 5010

			Align 13: 2306454 2311517 ctg7180000000962_44 1 5010
				The next alignment (2309751 2310126 ctg7180000000895_71 370 1) is redundant. Skipping.
				Gap between this and next alignment: 2311517 to 2350139 (38621 bp)
				Next Alignment: 2350139 2355122 ctg7180000000979_10 1 4994

			Align 15: 2350139 2355122 ctg7180000000979_10 1 4994
				The next alignment (2350139 2355122 ctg7180000000963_58 1 4994) is redundant. Skipping.
				Gap between this and next alignment: 2355122 to 2516180 (161057 bp)
				Next Alignment: 2516180 2516374 ctg7180000000990_96 5671 5864

			Align 17: 2516180 2516374 ctg7180000000990_96 5671 5864
			END in gap: 2516374 to 2516575 (201 bp).

	Reference seq_3: 1 total alignments. 1 total regions.
		Region: 1 to 22870 (22870 bp)
			START in gap: 1 to 9709 (9708 bp)
			Align 1: 9709 9806 ctg7180000000945_5 11652 11555
			END in gap: 9806 to 22870 (13064 bp).

	Reference seq_2: 1 total alignments. 1 total regions.
		Region: 1 to 38454 (38454 bp)
			START in gap: 1 to 38308 (38307 bp)
			Align 1: 38308 38403 ctg7180000000992_92 1 97
			END in gap: 38403 to 38454 (51 bp).

Analysis is finished!
Founded SNPs were written into /var/www/quast/data/results/jabante1_at_jhu.edu/18_Jun_2017_14_06_38_353474/full_output/contigs_reports/nucmer_output/genome-ctg-filtered.used_snps.gz

Results:
	Local Misassemblies: 0
	Misassemblies: 1
		Relocations: 1
		Translocations: 0
		Inversions: 0
	Misassembled Contigs: 1
	Misassembled Contig Bases: 368
	Misassemblies Inter-Contig Overlap: 0
Uncovered Regions: 0 (0)
Unaligned Contigs: 81 + 13 part
Half Unaligned Contigs with Misassemblies: 1
Unaligned Contig Bases: 2839788

Ambiguously Mapped Contigs: 6
Total Bases in Ambiguously Mapped Contigs: 274326
Extra Bases in Ambiguously Mapped Contigs: 0
Note that --allow-ambiguity option was set to "one" and only first alignment per each of these contigs was used.

	Covered Bases: 16420

	SNPs: 518
	Insertions: 108
	Deletions: 143

	Positive Gaps: 17
		Internal Gaps: 1
		External Gaps: 16
		External Gap Total: 2469001
		External Gap Average: 154313
	Negative Gaps: 0
		Internal Overlaps: 0
		External Overlaps: 0
		External Overlaps Total: 0
		External Overlaps Average: 0
	Contigs with Redundant Alignments: 4 (5590)
