# Supplementary material for: HiMMe: using genetic patterns as a proxy for genome assembly reliability assessment
Source: BMC Genomics. 2017 Sep 5;18:694. doi: 10.1186/s12864-017-3965-2 (PMC5584555; doi:10.1186/s12864-017-3965-2)
Supplement: Supplementary file 3 — ’Supplementary_file3.zip’, Title: ’Data from GAGE’. Description: contains all real data as well as the pertinent results. (ZIP 18,698 kb) [file 12864_2017_3965_MOESM3_ESM.zip › Real data/QUAST/lineage/MSR-CA/full_output/contigs_reports/nucmer_output/genome-ctg-filtered.coords.filtered]

    [S1]     [E1]  |     [S2]     [E2]  |  [LEN 1]  [LEN 2]  |  [% IDY]  | [TAGS]
=====================================================================================
9709 9806 | 11652 11555 | 98 98 | 100.0 | seq_3 ctg7180000000945_5
2350139 2355122 | 1 4994 | 4984 4994 | 95.29 | seq_1 ctg7180000000979_10
748684 748835 | 19504 19356 | 152 149 | 95.39 | seq_1 ctg7180000000970_14
25098 25170 | 1 73 | 73 73 | 100.0 | seq_1 ctg7180000000944_18
25091 25170 | 297 377 | 80 81 | 98.77 | seq_1 ctg7180000000944_18
966342 966431 | 44491 44402 | 90 90 | 98.89 | seq_1 ctg7180000000976_24
1004056 1004215 | 164 1 | 160 164 | 96.34 | seq_1 ctg7180000000973_29
1004134 1004215 | 39316 39397 | 82 82 | 98.78 | seq_1 ctg7180000001019_31
25096 25170 | 253 179 | 75 75 | 100.0 | seq_1 ctg7180000000972_34
2306454 2311517 | 1 5010 | 5064 5010 | 95.13 | seq_1 ctg7180000000962_44
961642 961864 | 223 1 | 223 223 | 96.86 | seq_1 ctg7180000000958_49
2350139 2355122 | 1 4994 | 4984 4994 | 95.27 | seq_1 ctg7180000000963_58
748841 748918 | 888 811 | 78 78 | 100.0 | seq_1 ctg7180000000977_70
2309751 2310126 | 370 1 | 376 370 | 96.01 | seq_1 ctg7180000000895_71
841674 846687 | 43247 38227 | 5014 5021 | 95.1 | seq_1 ctg7180000000978_78
841494 841597 | 104 1 | 104 104 | 97.14 | seq_1 ctg7180000000971_85
748934 749015 | 368 287 | 82 82 | 100.0 | seq_1 ctg7180000000971_85
38308 38403 | 1 97 | 96 97 | 96.91 | seq_2 ctg7180000000992_92
2516180 2516374 | 5671 5864 | 195 194 | 95.38 | seq_1 ctg7180000000990_96
