# Supplementary material for: HiMMe: using genetic patterns as a proxy for genome assembly reliability assessment
Source: BMC Genomics. 2017 Sep 5;18:694. doi: 10.1186/s12864-017-3965-2 (PMC5584555; doi:10.1186/s12864-017-3965-2)
Supplement: Supplementary file 3 — ’Supplementary_file3.zip’, Title: ’Data from GAGE’. Description: contains all real data as well as the pertinent results. (ZIP 18,698 kb) [file 12864_2017_3965_MOESM3_ESM.zip › Real data/QUAST/lineage/MSR-CA/full_output/contigs_reports/nucmer_output/genome-ctg-filtered.unaligned]

ctg7180000001023_1ctg7180000001015_2ctg7180000000867_3ctg7180000000961_4ctg7180000001017_6ctg7180000001008_7ctg7180000000986_8ctg7180000000985_9ctg7180000001024_11ctg7180000001001_12ctg7180000000999_13ctg7180000000955_15ctg7180000001014_16ctg7180000000968_17ctg7180000000967_19ctg7180000000878_20ctg7180000000937_21ctg7180000001025_22ctg7180000000950_23ctg7180000000946_25ctg7180000000969_26ctg7180000000966_27ctg7180000000998_28ctg7180000000953_30ctg7180000000914_32ctg7180000001013_33ctg7180000001004_35ctg7180000000980_36ctg7180000001012_37ctg7180000000912_38ctg7180000000954_39ctg7180000001018_40ctg7180000000919_41ctg7180000001016_42ctg7180000000965_43ctg7180000000994_45ctg7180000001005_46ctg7180000000996_47ctg7180000000886_48ctg7180000001006_50ctg7180000000952_51ctg7180000000960_52ctg7180000000896_53ctg7180000000995_54ctg7180000000875_55ctg7180000000975_56ctg7180000000982_57ctg7180000001021_59ctg7180000000893_60ctg7180000000964_61ctg7180000000957_62ctg7180000001027_63ctg7180000001011_64ctg7180000000974_65ctg7180000000981_66ctg7180000001002_67ctg7180000000987_68ctg7180000001007_69ctg7180000001003_72ctg7180000000988_73ctg7180000000909_74ctg7180000001020_75ctg7180000000918_76ctg7180000000989_77ctg7180000000983_79ctg7180000001010_80ctg7180000001022_81ctg7180000000951_82ctg7180000000898_83ctg7180000000956_84ctg7180000000984_86ctg7180000000902_87ctg7180000000959_88ctg7180000000991_89ctg7180000000997_90ctg7180000001009_91ctg7180000000905_93ctg7180000000923_94ctg7180000001000_95ctg7180000001026_97ctg7180000000993_98
