# Supplementary material for: HiMMe: using genetic patterns as a proxy for genome assembly reliability assessment
Source: BMC Genomics. 2017 Sep 5;18:694. doi: 10.1186/s12864-017-3965-2 (PMC5584555; doi:10.1186/s12864-017-3965-2)
Supplement: Supplementary file 3 — ’Supplementary_file3.zip’, Title: ’Data from GAGE’. Description: contains all real data as well as the pertinent results. (ZIP 18,698 kb) [file 12864_2017_3965_MOESM3_ESM.zip › Real data/QUAST/lineage/MSR-CA/full_output/contigs_reports/nucmer_output/genome-ctg-filtered.rplot]

#-- reverse hits sorted by %sim
0 0 0
0 0 0


2306447 121021 95.0157604412924
2311517 116021 95.0157604412924


2350139 115912 95.0277337559429
2355122 110903 95.0277337559429


2306454 115912 95.1272440323535
2311517 110903 95.1272440323535


2301249 121021 95.1974598134551
2306239 116021 95.1974598134551


841674 1893726 95.2106518282989
846657 1888733 95.2106518282989


841674 1599671 95.2305246422894
846657 1594678 95.2305246422894


743680 1893726 95.2513411484204
748664 1888733 95.2513411484204


2350132 121021 95.2569954356023
2355122 116021 95.2569954356023


743680 1599671 95.2712100139082
748664 1594678 95.2712100139082


961459 1892000 95.3939393939394
964753 1888733 95.3939393939394


961459 1597945 95.3939393939394
964753 1594678 95.3939393939394


748684 278077 95.3947368421053
748835 277929 95.3947368421053


745553 278697 96.4125560538117
745775 278475 96.4125560538117


843546 278697 96.4125560538117
843768 278475 96.4125560538117


961642 278697 96.8609865470852
961864 278475 96.8609865470852


959587 1893726 97.4143114852676
961249 1892070 97.4143114852676


745071 278475 97.4264705882353
745342 278207 97.4264705882353


843065 278475 97.4264705882353
843336 278207 97.4264705882353


959587 1599671 97.4744437763079
961249 1598015 97.4744437763079


2528498 309412 98.936170212766
2528405 309505 98.936170212766


2521160 309412 98.936170212766
2521068 309505 98.936170212766


1680231 309507 98.9583333333333
1680326 309412 98.9583333333333


2516726 309412 98.9583333333333
2516632 309507 98.9583333333333


1706218 309506 100
1706312 309412 100


25017 278004 100
25088 277933 100


25096 1816643 100
25170 1816569 100


1826009 225076 100
1826089 224996 100


2564741 258574 100
2564830 258485 100
