# Supplementary material for: HiMMe: using genetic patterns as a proxy for genome assembly reliability assessment
Source: BMC Genomics. 2017 Sep 5;18:694. doi: 10.1186/s12864-017-3965-2 (PMC5584555; doi:10.1186/s12864-017-3965-2)
Supplement: Supplementary file 3 — ’Supplementary_file3.zip’, Title: ’Data from GAGE’. Description: contains all real data as well as the pertinent results. (ZIP 18,698 kb) [file 12864_2017_3965_MOESM3_ESM.zip › Real data/QUAST/lineage/MSR-CA/full_output/contigs_reports/nucmer_output/genome-ctg-filtered.fplot]

#-- forward hits sorted by %sim
0 0 0
0 0 0


743680 110903 95.0089126559715
748664 115912 95.0089126559715


2306454 1888733 95.0286052475834
2311517 1893726 95.0286052475834


2306454 1594678 95.0483330045374
2311517 1599671 95.0483330045374


841674 116021 95.1007506914263
846687 121041 95.1007506914263


2301256 1888733 95.2106518282989
2306239 1893726 95.2106518282989


2301256 1594678 95.2305246422894
2306239 1599671 95.2305246422894


743680 116021 95.2380952380952
748671 121021 95.2380952380952


2350139 1888733 95.2702702702703
2355122 1893726 95.2702702702703


2350139 1594678 95.2901430842607
2355122 1599671 95.2901430842607


961459 117747 95.3432113698216
964760 121021 95.3432113698216


2516180 284718 95.3846153846154
2516374 284911 95.3846153846154


961459 112645 95.3939393939394
964753 115912 95.3939393939394


2309751 278106 96.0106382978723
2310126 278475 96.0106382978723


1004056 224913 96.3414634146341
1004215 225076 96.3414634146341


2304145 278475 96.4125560538117
2304367 278697 96.4125560538117


2309343 278475 96.4125560538117
2309565 278697 96.4125560538117


2353028 278475 96.8609865470852
2353250 278697 96.8609865470852


2516721 258574 96.9072164948454
2516626 258478 96.9072164948454


841494 56658 97.1428571428571
841597 56761 97.1428571428571


2304577 278207 97.4264705882353
2304848 278475 97.4264705882353


2353460 278207 97.4264705882353
2353731 278475 97.4264705882353


959587 110903 97.4744437763079
961249 112559 97.4744437763079


959587 116021 97.4744437763079
961249 117677 97.4744437763079


25091 297 98.7654320987654
25170 377 98.7654320987654


748676 39693 98.780487804878
748757 39774 98.780487804878


1004134 39692 98.780487804878
1004215 39773 98.780487804878


2521155 258574 98.876404494382
2521068 258486 98.876404494382


966342 159371 98.8888888888889
966431 159460 98.8888888888889


25098 1 100
25170 73 100


2564736 309412 100
2564833 309509 100


1826009 278005 100
1826081 278077 100


748934 56394 100
749015 56475 100


748676 224996 100
748756 225076 100


748841 55507 100
748918 55584 100


2528490 258571 100
2528405 258486 100


1680232 258485 100
1680318 258571 100


1706215 258482 100
1706307 258574 100
