# Supplementary material for: HiMMe: using genetic patterns as a proxy for genome assembly reliability assessment
Source: BMC Genomics. 2017 Sep 5;18:694. doi: 10.1186/s12864-017-3965-2 (PMC5584555; doi:10.1186/s12864-017-3965-2)
Supplement: Supplementary file 3 — ’Supplementary_file3.zip’, Title: ’Data from GAGE’. Description: contains all real data as well as the pertinent results. (ZIP 18,698 kb) [file 12864_2017_3965_MOESM3_ESM.zip › Real data/QUAST/lineage/MSR-CA/full_output/contigs_reports/nucmer_output/genome-ctg-filtered.coords]

[S1] [E1] | [S2] [E2] | [LEN 1] [LEN 2] | [% IDY] | [TAGS]
=====================================================================================
745071 745342 | 1 269 | 272 269 | 97.43 | seq_1	ctg7180000000895_71
843065 843336 | 1 269 | 272 269 | 97.43 | seq_1	ctg7180000000895_71
2304577 2304848 | 269 1 | 272 269 | 97.43 | seq_1	ctg7180000000895_71
2309751 2310126 | 370 1 | 376 370 | 96.01 | seq_1	ctg7180000000895_71
2353460 2353731 | 269 1 | 272 269 | 97.43 | seq_1	ctg7180000000895_71
25091 25170 | 297 377 | 80 81 | 98.77 | seq_1	ctg7180000000944_18
25098 25170 | 1 73 | 73 73 | 100.00 | seq_1	ctg7180000000944_18
1680231 1680326 | 11557 11652 | 96 96 | 98.96 | seq_1	ctg7180000000945_5
1706218 1706312 | 11558 11652 | 95 95 | 100.00 | seq_1	ctg7180000000945_5
26531 26624 | 11652 11559 | 94 94 | 98.94 | seq_2	ctg7180000000945_5
33869 33961 | 11652 11559 | 93 94 | 98.94 | seq_2	ctg7180000000945_5
38303 38397 | 11652 11557 | 95 96 | 98.96 | seq_2	ctg7180000000945_5
9709 9806 | 11652 11555 | 98 98 | 100.00 | seq_3	ctg7180000000945_5
745553 745775 | 223 1 | 223 223 | 96.41 | seq_1	ctg7180000000958_49
843546 843768 | 223 1 | 223 223 | 96.41 | seq_1	ctg7180000000958_49
961642 961864 | 223 1 | 223 223 | 96.86 | seq_1	ctg7180000000958_49
2304145 2304367 | 1 223 | 223 223 | 96.41 | seq_1	ctg7180000000958_49
2309343 2309565 | 1 223 | 223 223 | 96.41 | seq_1	ctg7180000000958_49
2353028 2353250 | 1 223 | 223 223 | 96.86 | seq_1	ctg7180000000958_49
743680 748664 | 5010 1 | 4985 5010 | 95.01 | seq_1	ctg7180000000962_44
959587 961249 | 5010 3354 | 1663 1657 | 97.47 | seq_1	ctg7180000000962_44
961459 964753 | 3268 1 | 3295 3268 | 95.39 | seq_1	ctg7180000000962_44
2306454 2311517 | 1 5010 | 5064 5010 | 95.13 | seq_1	ctg7180000000962_44
2350139 2355122 | 1 5010 | 4984 5010 | 95.03 | seq_1	ctg7180000000962_44
743680 748664 | 4994 1 | 4985 4994 | 95.25 | seq_1	ctg7180000000963_58
841674 846657 | 4994 1 | 4984 4994 | 95.21 | seq_1	ctg7180000000963_58
959587 961249 | 4994 3338 | 1663 1657 | 97.41 | seq_1	ctg7180000000963_58
961459 964753 | 3268 1 | 3295 3268 | 95.39 | seq_1	ctg7180000000963_58
2301256 2306239 | 1 4994 | 4984 4994 | 95.21 | seq_1	ctg7180000000963_58
2306454 2311517 | 1 4994 | 5064 4994 | 95.03 | seq_1	ctg7180000000963_58
2350139 2355122 | 1 4994 | 4984 4994 | 95.27 | seq_1	ctg7180000000963_58
25017 25088 | 19431 19360 | 72 72 | 100.00 | seq_1	ctg7180000000970_14
748684 748835 | 19504 19356 | 152 149 | 95.39 | seq_1	ctg7180000000970_14
1826009 1826081 | 19432 19504 | 73 73 | 100.00 | seq_1	ctg7180000000970_14
748934 749015 | 368 287 | 82 82 | 100.00 | seq_1	ctg7180000000971_85
841494 841597 | 104 1 | 104 104 | 97.14 | seq_1	ctg7180000000971_85
25096 25170 | 253 179 | 75 75 | 100.00 | seq_1	ctg7180000000972_34
748676 748756 | 81 1 | 81 81 | 100.00 | seq_1	ctg7180000000973_29
1004056 1004215 | 164 1 | 160 164 | 96.34 | seq_1	ctg7180000000973_29
1826009 1826089 | 1 81 | 81 81 | 100.00 | seq_1	ctg7180000000973_29
966342 966431 | 44491 44402 | 90 90 | 98.89 | seq_1	ctg7180000000976_24
748841 748918 | 888 811 | 78 78 | 100.00 | seq_1	ctg7180000000977_70
743680 748671 | 43247 38247 | 4992 5001 | 95.24 | seq_1	ctg7180000000978_78
841674 846687 | 43247 38227 | 5014 5021 | 95.10 | seq_1	ctg7180000000978_78
959587 961249 | 43247 41591 | 1663 1657 | 97.47 | seq_1	ctg7180000000978_78
961459 964760 | 41521 38247 | 3302 3275 | 95.34 | seq_1	ctg7180000000978_78
2301249 2306239 | 38247 43247 | 4991 5001 | 95.20 | seq_1	ctg7180000000978_78
2306447 2311517 | 38247 43247 | 5071 5001 | 95.02 | seq_1	ctg7180000000978_78
2350132 2355122 | 38247 43247 | 4991 5001 | 95.26 | seq_1	ctg7180000000978_78
743680 748664 | 4994 1 | 4985 4994 | 95.27 | seq_1	ctg7180000000979_10
841674 846657 | 4994 1 | 4984 4994 | 95.23 | seq_1	ctg7180000000979_10
959587 961249 | 4994 3338 | 1663 1657 | 97.47 | seq_1	ctg7180000000979_10
961459 964753 | 3268 1 | 3295 3268 | 95.39 | seq_1	ctg7180000000979_10
2301256 2306239 | 1 4994 | 4984 4994 | 95.23 | seq_1	ctg7180000000979_10
2306454 2311517 | 1 4994 | 5064 4994 | 95.05 | seq_1	ctg7180000000979_10
2350139 2355122 | 1 4994 | 4984 4994 | 95.29 | seq_1	ctg7180000000979_10
2516180 2516374 | 5671 5864 | 195 194 | 95.38 | seq_1	ctg7180000000990_96
26539 26624 | 4 89 | 86 86 | 100.00 | seq_2	ctg7180000000992_92
33874 33961 | 1 89 | 88 89 | 98.88 | seq_2	ctg7180000000992_92
38308 38403 | 1 97 | 96 97 | 96.91 | seq_2	ctg7180000000992_92
9714 9803 | 1 90 | 90 90 | 100.00 | seq_3	ctg7180000000992_92
1680232 1680318 | 90 4 | 87 87 | 100.00 | seq_1	ctg7180000000992_92
1706215 1706307 | 93 1 | 93 93 | 100.00 | seq_1	ctg7180000000992_92
748676 748757 | 39317 39398 | 82 82 | 98.78 | seq_1	ctg7180000001019_31
1004134 1004215 | 39316 39397 | 82 82 | 98.78 | seq_1	ctg7180000001019_31
