# Supplementary material for: HiMMe: using genetic patterns as a proxy for genome assembly reliability assessment
Source: BMC Genomics. 2017 Sep 5;18:694. doi: 10.1186/s12864-017-3965-2 (PMC5584555; doi:10.1186/s12864-017-3965-2)
Supplement: Supplementary file 3 — ’Supplementary_file3.zip’, Title: ’Data from GAGE’. Description: contains all real data as well as the pertinent results. (ZIP 18,698 kb) [file 12864_2017_3965_MOESM3_ESM.zip › Real data/QUAST/lineage/MSR-CA/full_output/contigs_reports/nucmer_output/genome-ctg-filtered.filter]

/var/www/quast/data/results/jabante1_at_jhu.edu/18_Jun_2017_14_06_38_353474/full_output/quast_corrected_input/staphylococcus_saprophyticus.fa /var/www/quast/data/results/jabante1_at_jhu.edu/18_Jun_2017_14_06_38_353474/full_output/quast_corrected_input/genome-ctg-filtered.fasta
NUCMER
>seq_1 ctg7180000000895_71 2516575 399
2309751 2310126 370 1 15 15 0
83
1
10
36
11
127
0
>seq_1 ctg7180000000944_18 2516575 377
25091 25170 297 377 1 1 0
-6
0
>seq_3 ctg7180000000945_5 22870 11652
9709 9806 11652 11555 0 0 0
0
>seq_1 ctg7180000000958_49 2516575 574
2353028 2353250 1 223 7 7 0
0
>seq_1 ctg7180000000962_44 2516575 59152
959587 961249 5010 3354 42 42 0
7
28
1
1464
127
8
0
>seq_1 ctg7180000000970_14 2516575 19504
25017 25088 19431 19360 0 0 0
0
1826009 1826081 19432 19504 0 0 0
0
>seq_1 ctg7180000000971_85 2516575 368
748934 749015 368 287 0 0 0
0
841494 841597 104 1 3 3 0
74
-6
0
>seq_1 ctg7180000000973_29 2516575 21216
1004056 1004215 164 1 6 6 0
-74
-1
-1
-6
0
>seq_1 ctg7180000000976_24 2516575 44595
966342 966431 44491 44402 1 1 0
0
>seq_1 ctg7180000000977_70 2516575 951
748841 748918 888 811 0 0 0
0
>seq_1 ctg7180000000978_78 2516575 43356
961459 964760 41521 38247 154 154 0
37
-28
6
13
9
-38
12
1
1
1
1
7
1
1
1
3
1
1
1
3
4
7
1
1
1
-399
4
819
-336
1375
1
26
35
1
1
5
-6
0
>seq_1 ctg7180000000990_96 2516575 30365
2516180 2516374 5671 5864 9 9 0
179
0
>seq_2 ctg7180000000992_92 38454 33499
38308 38403 1 97 3 3 0
-72
0
>seq_1 ctg7180000000992_92 2516575 33499
1706215 1706307 93 1 0 0 0
0
>seq_1 ctg7180000001019_31 2516575 55068
748676 748757 39317 39398 1 1 0
0
