# Supplementary material for: HiMMe: using genetic patterns as a proxy for genome assembly reliability assessment
Source: BMC Genomics. 2017 Sep 5;18:694. doi: 10.1186/s12864-017-3965-2 (PMC5584555; doi:10.1186/s12864-017-3965-2)
Supplement: Supplementary file 3 — ’Supplementary_file3.zip’, Title: ’Data from GAGE’. Description: contains all real data as well as the pertinent results. (ZIP 18,698 kb) [file 12864_2017_3965_MOESM3_ESM.zip › Real data/QUAST/lineage/MSR-CA/full_output/contigs_reports/all_alignments_genome-ctg-filtered.tsv]

S1	E1	S2	E2	Reference	Contig	IDY	Ambiguous	Best_group
CONTIG	ctg7180000001023_1	31601	unaligned
CONTIG	ctg7180000001015_2	139438	unaligned
CONTIG	ctg7180000000867_3	138	unaligned
CONTIG	ctg7180000000961_4	545	unaligned
9709	9806	11652	11555	seq_3	ctg7180000000945_5	100.0		True
CONTIG	ctg7180000000945_5	11652	correct_unaligned
CONTIG	ctg7180000001017_6	70419	unaligned
CONTIG	ctg7180000001008_7	48234	unaligned
CONTIG	ctg7180000000986_8	49390	unaligned
CONTIG	ctg7180000000985_9	60489	unaligned
2350139	2355122	1	4994	seq_1	ctg7180000000979_10	95.29		True
CONTIG	ctg7180000000979_10	83138	correct_unaligned
CONTIG	ctg7180000001024_11	65247	unaligned
CONTIG	ctg7180000001001_12	40318	unaligned
CONTIG	ctg7180000000999_13	44633	unaligned
748684	748835	19504	19356	seq_1	ctg7180000000970_14	95.39		True
CONTIG	ctg7180000000970_14	19504	correct_unaligned
CONTIG	ctg7180000000955_15	17392	unaligned
CONTIG	ctg7180000001014_16	82299	unaligned
CONTIG	ctg7180000000968_17	21216	unaligned
25098	25170	1	73	seq_1	ctg7180000000944_18	100.0		True
unknown
25091	25170	297	377	seq_1	ctg7180000000944_18	98.77		True
unknown
CONTIG	ctg7180000000944_18	377	mis_unaligned
CONTIG	ctg7180000000967_19	7495	unaligned
CONTIG	ctg7180000000878_20	1279	unaligned
CONTIG	ctg7180000000937_21	2605	unaligned
CONTIG	ctg7180000001025_22	34931	unaligned
CONTIG	ctg7180000000950_23	5272	unaligned
966342	966431	44491	44402	seq_1	ctg7180000000976_24	98.89		True
CONTIG	ctg7180000000976_24	44595	correct_unaligned
CONTIG	ctg7180000000946_25	1072	unaligned
CONTIG	ctg7180000000969_26	2630	unaligned
CONTIG	ctg7180000000966_27	12234	unaligned
CONTIG	ctg7180000000998_28	29706	unaligned
1004056	1004215	164	1	seq_1	ctg7180000000973_29	96.34		True
CONTIG	ctg7180000000973_29	21216	correct_unaligned
CONTIG	ctg7180000000953_30	1141	unaligned
1004134	1004215	39316	39397	seq_1	ctg7180000001019_31	98.78		True
CONTIG	ctg7180000001019_31	55068	correct_unaligned
CONTIG	ctg7180000000914_32	146	unaligned
CONTIG	ctg7180000001013_33	15866	unaligned
25096	25170	253	179	seq_1	ctg7180000000972_34	100.0		True
CONTIG	ctg7180000000972_34	32682	correct_unaligned
CONTIG	ctg7180000001004_35	19453	unaligned
CONTIG	ctg7180000000980_36	55935	unaligned
CONTIG	ctg7180000001012_37	739	unaligned
CONTIG	ctg7180000000912_38	597	unaligned
CONTIG	ctg7180000000954_39	3932	unaligned
CONTIG	ctg7180000001018_40	25815	unaligned
CONTIG	ctg7180000000919_41	140	unaligned
CONTIG	ctg7180000001016_42	9340	unaligned
CONTIG	ctg7180000000965_43	63425	unaligned
2306454	2311517	1	5010	seq_1	ctg7180000000962_44	95.13		True
CONTIG	ctg7180000000962_44	59152	correct_unaligned
CONTIG	ctg7180000000994_45	3586	unaligned
CONTIG	ctg7180000001005_46	69048	unaligned
CONTIG	ctg7180000000996_47	110414	unaligned
CONTIG	ctg7180000000886_48	23144	unaligned
961642	961864	223	1	seq_1	ctg7180000000958_49	96.86		True
CONTIG	ctg7180000000958_49	574	correct
CONTIG	ctg7180000001006_50	109325	unaligned
CONTIG	ctg7180000000952_51	4935	unaligned
CONTIG	ctg7180000000960_52	542	unaligned
CONTIG	ctg7180000000896_53	353	unaligned
CONTIG	ctg7180000000995_54	8063	unaligned
CONTIG	ctg7180000000875_55	371	unaligned
CONTIG	ctg7180000000975_56	26140	unaligned
CONTIG	ctg7180000000982_57	77845	unaligned
2350139	2355122	1	4994	seq_1	ctg7180000000963_58	95.27		True
CONTIG	ctg7180000000963_58	33038	correct_unaligned
CONTIG	ctg7180000001021_59	96788	unaligned
CONTIG	ctg7180000000893_60	6095	unaligned
CONTIG	ctg7180000000964_61	30789	unaligned
CONTIG	ctg7180000000957_62	5819	unaligned
CONTIG	ctg7180000001027_63	51740	unaligned
CONTIG	ctg7180000001011_64	85567	unaligned
CONTIG	ctg7180000000974_65	18611	unaligned
CONTIG	ctg7180000000981_66	46692	unaligned
CONTIG	ctg7180000001002_67	11741	unaligned
CONTIG	ctg7180000000987_68	32446	unaligned
CONTIG	ctg7180000001007_69	60701	unaligned
748841	748918	888	811	seq_1	ctg7180000000977_70	100.0		True
CONTIG	ctg7180000000977_70	951	correct_unaligned
2309751	2310126	370	1	seq_1	ctg7180000000895_71	96.01		True
CONTIG	ctg7180000000895_71	399	correct
CONTIG	ctg7180000001003_72	5457	unaligned
CONTIG	ctg7180000000988_73	22612	unaligned
CONTIG	ctg7180000000909_74	692	unaligned
CONTIG	ctg7180000001020_75	64182	unaligned
CONTIG	ctg7180000000918_76	128	unaligned
CONTIG	ctg7180000000989_77	35275	unaligned
841674	846687	43247	38227	seq_1	ctg7180000000978_78	95.1		True
CONTIG	ctg7180000000978_78	43356	correct_unaligned
CONTIG	ctg7180000000983_79	1502	unaligned
CONTIG	ctg7180000001010_80	29183	unaligned
CONTIG	ctg7180000001022_81	7166	unaligned
CONTIG	ctg7180000000951_82	1443	unaligned
CONTIG	ctg7180000000898_83	3377	unaligned
CONTIG	ctg7180000000956_84	9206	unaligned
841494	841597	104	1	seq_1	ctg7180000000971_85	97.14		True
relocation, inconsistency = 92296
748934	749015	368	287	seq_1	ctg7180000000971_85	100.0		True
CONTIG	ctg7180000000971_85	368	misassembled
CONTIG	ctg7180000000984_86	83052	unaligned
CONTIG	ctg7180000000902_87	3747	unaligned
CONTIG	ctg7180000000959_88	706	unaligned
CONTIG	ctg7180000000991_89	31382	unaligned
CONTIG	ctg7180000000997_90	32180	unaligned
CONTIG	ctg7180000001009_91	23951	unaligned
38308	38403	1	97	seq_2	ctg7180000000992_92	96.91		True
CONTIG	ctg7180000000992_92	33499	correct_unaligned
CONTIG	ctg7180000000905_93	7039	unaligned
CONTIG	ctg7180000000923_94	1352	unaligned
CONTIG	ctg7180000001000_95	50160	unaligned
2516180	2516374	5671	5864	seq_1	ctg7180000000990_96	95.38		True
CONTIG	ctg7180000000990_96	30365	correct_unaligned
CONTIG	ctg7180000001026_97	88500	unaligned
CONTIG	ctg7180000000993_98	44459	unaligned
