# Supplementary material for: HiMMe: using genetic patterns as a proxy for genome assembly reliability assessment
Source: BMC Genomics. 2017 Sep 5;18:694. doi: 10.1186/s12864-017-3965-2 (PMC5584555; doi:10.1186/s12864-017-3965-2)
Supplement: Supplementary file 3 — ’Supplementary_file3.zip’, Title: ’Data from GAGE’. Description: contains all real data as well as the pertinent results. (ZIP 18,698 kb) [file 12864_2017_3965_MOESM3_ESM.zip › Real data/QUAST/lineage/MSR-CA/full_output/contigs_reports/contigs_report_genome-ctg-filtered.unaligned.info]

Contig	Total_length	Unaligned_length	Unaligned_type	Unaligned_parts
ctg7180000001023_1	31601	31601	full	1-31601
ctg7180000001015_2	139438	139438	full	1-139438
ctg7180000000867_3	138	138	full	1-138
ctg7180000000961_4	545	545	full	1-545
ctg7180000000945_5	11652	11554	partial	1-11554
ctg7180000001017_6	70419	70419	full	1-70419
ctg7180000001008_7	48234	48234	full	1-48234
ctg7180000000986_8	49390	49390	full	1-49390
ctg7180000000985_9	60489	60489	full	1-60489
ctg7180000000979_10	83138	78144	partial	4995-83138
ctg7180000001024_11	65247	65247	full	1-65247
ctg7180000001001_12	40318	40318	full	1-40318
ctg7180000000999_13	44633	44633	full	1-44633
ctg7180000000970_14	19504	19355	partial	1-19355
ctg7180000000955_15	17392	17392	full	1-17392
ctg7180000001014_16	82299	82299	full	1-82299
ctg7180000000968_17	21216	21216	full	1-21216
ctg7180000000967_19	7495	7495	full	1-7495
ctg7180000000878_20	1279	1279	full	1-1279
ctg7180000000937_21	2605	2605	full	1-2605
ctg7180000001025_22	34931	34931	full	1-34931
ctg7180000000950_23	5272	5272	full	1-5272
ctg7180000000976_24	44595	44505	partial	1-44401,44492-44595
ctg7180000000946_25	1072	1072	full	1-1072
ctg7180000000969_26	2630	2630	full	1-2630
ctg7180000000966_27	12234	12234	full	1-12234
ctg7180000000998_28	29706	29706	full	1-29706
ctg7180000000973_29	21216	21052	partial	165-21216
ctg7180000000953_30	1141	1141	full	1-1141
ctg7180000001019_31	55068	54986	partial	1-39315,39398-55068
ctg7180000000914_32	146	146	full	1-146
ctg7180000001013_33	15866	15866	full	1-15866
ctg7180000000972_34	32682	32607	partial	1-178,254-32682
ctg7180000001004_35	19453	19453	full	1-19453
ctg7180000000980_36	55935	55935	full	1-55935
ctg7180000001012_37	739	739	full	1-739
ctg7180000000912_38	597	597	full	1-597
ctg7180000000954_39	3932	3932	full	1-3932
ctg7180000001018_40	25815	25815	full	1-25815
ctg7180000000919_41	140	140	full	1-140
ctg7180000001016_42	9340	9340	full	1-9340
ctg7180000000965_43	63425	63425	full	1-63425
ctg7180000000962_44	59152	54142	partial	5011-59152
ctg7180000000994_45	3586	3586	full	1-3586
ctg7180000001005_46	69048	69048	full	1-69048
ctg7180000000996_47	110414	110414	full	1-110414
ctg7180000000886_48	23144	23144	full	1-23144
ctg7180000001006_50	109325	109325	full	1-109325
ctg7180000000952_51	4935	4935	full	1-4935
ctg7180000000960_52	542	542	full	1-542
ctg7180000000896_53	353	353	full	1-353
ctg7180000000995_54	8063	8063	full	1-8063
ctg7180000000875_55	371	371	full	1-371
ctg7180000000975_56	26140	26140	full	1-26140
ctg7180000000982_57	77845	77845	full	1-77845
ctg7180000000963_58	33038	28044	partial	4995-33038
ctg7180000001021_59	96788	96788	full	1-96788
ctg7180000000893_60	6095	6095	full	1-6095
ctg7180000000964_61	30789	30789	full	1-30789
ctg7180000000957_62	5819	5819	full	1-5819
ctg7180000001027_63	51740	51740	full	1-51740
ctg7180000001011_64	85567	85567	full	1-85567
ctg7180000000974_65	18611	18611	full	1-18611
ctg7180000000981_66	46692	46692	full	1-46692
ctg7180000001002_67	11741	11741	full	1-11741
ctg7180000000987_68	32446	32446	full	1-32446
ctg7180000001007_69	60701	60701	full	1-60701
ctg7180000000977_70	951	873	partial	1-810,889-951
ctg7180000001003_72	5457	5457	full	1-5457
ctg7180000000988_73	22612	22612	full	1-22612
ctg7180000000909_74	692	692	full	1-692
ctg7180000001020_75	64182	64182	full	1-64182
ctg7180000000918_76	128	128	full	1-128
ctg7180000000989_77	35275	35275	full	1-35275
ctg7180000000978_78	43356	38335	partial	1-38226,43248-43356
ctg7180000000983_79	1502	1502	full	1-1502
ctg7180000001010_80	29183	29183	full	1-29183
ctg7180000001022_81	7166	7166	full	1-7166
ctg7180000000951_82	1443	1443	full	1-1443
ctg7180000000898_83	3377	3377	full	1-3377
ctg7180000000956_84	9206	9206	full	1-9206
ctg7180000000984_86	83052	83052	full	1-83052
ctg7180000000902_87	3747	3747	full	1-3747
ctg7180000000959_88	706	706	full	1-706
ctg7180000000991_89	31382	31382	full	1-31382
ctg7180000000997_90	32180	32180	full	1-32180
ctg7180000001009_91	23951	23951	full	1-23951
ctg7180000000992_92	33499	33402	partial	98-33499
ctg7180000000905_93	7039	7039	full	1-7039
ctg7180000000923_94	1352	1352	full	1-1352
ctg7180000001000_95	50160	50160	full	1-50160
ctg7180000000990_96	30365	30171	partial	1-5670,5865-30365
ctg7180000001026_97	88500	88500	full	1-88500
ctg7180000000993_98	44459	44459	full	1-44459
