# Supplementary material for: HiMMe: using genetic patterns as a proxy for genome assembly reliability assessment
Source: BMC Genomics. 2017 Sep 5;18:694. doi: 10.1186/s12864-017-3965-2 (PMC5584555; doi:10.1186/s12864-017-3965-2)
Supplement: Supplementary file 3 — ’Supplementary_file3.zip’, Title: ’Data from GAGE’. Description: contains all real data as well as the pertinent results. (ZIP 18,698 kb) [file 12864_2017_3965_MOESM3_ESM.zip › Real data/QUAST/lineage/MSR-CA/full_output/contigs_reports/misassemblies_report.txt]

Assembly                     genome.ctg.filtered
# misassemblies              1                  
    # relocations            1                  
    # translocations         0                  
    # inversions             0                  
# misassembled contigs       1                  
Misassembled contigs length  368                
# local misassemblies        0                  
# unaligned mis. contigs     1                  
# mismatches                 518                
# indels                     122                
    # indels (<= 5 bp)       116                
    # indels (> 5 bp)        6                  
Indels length                251                
