# Supplementary material for: HiMMe: using genetic patterns as a proxy for genome assembly reliability assessment
Source: BMC Genomics. 2017 Sep 5;18:694. doi: 10.1186/s12864-017-3965-2 (PMC5584555; doi:10.1186/s12864-017-3965-2)
Supplement: Supplementary file 3 — ’Supplementary_file3.zip’, Title: ’Data from GAGE’. Description: contains all real data as well as the pertinent results. (ZIP 18,698 kb) [file 12864_2017_3965_MOESM3_ESM.zip › Real data/QUAST/lineage/MSR-CA/full_output/contigs_reports/genome-ctg-filtered.mis_contigs.fa]

>ctg7180000000971_85
TCAGTTTTCAATGTTCATTAAAATTATCTATGGAGCGGGTGATGGGAATCGAACCCACAA
CATCAGCTTGGAAGGCTGAGGTTTTGCCATTAAACTACACCCGCTAATGTAAACGATTAT
GGGGCGGCTGAAGGGGATCGAACCCTCGAATGTCGGAACCACAATCCGATGTGTTAACCA
CTTCACCACAGCCGCCATGGCAGGGGCAGTAGGAATCGAACCCACACCAAAGGTTTTGGA
GACCTCTATTCTACCGTTGAACTATGCCCCTATTAAAAATAATAAATGGAGGGGGGCAGA
TTCGAACTGCCGAACCCGAAGGAGCGGATTTACAGTCCGCCGCGTTTAGCCACTTCGCTA
CCCCTCCA
