# Supplementary material for: HiMMe: using genetic patterns as a proxy for genome assembly reliability assessment
Source: BMC Genomics. 2017 Sep 5;18:694. doi: 10.1186/s12864-017-3965-2 (PMC5584555; doi:10.1186/s12864-017-3965-2)
Supplement: Supplementary file 3 — ’Supplementary_file3.zip’, Title: ’Data from GAGE’. Description: contains all real data as well as the pertinent results. (ZIP 18,698 kb) [file 12864_2017_3965_MOESM3_ESM.zip › Real data/QUAST/lineage/MSR-CA/full_output/quast.log]

/var/www/quast/source/quast/quast.py /var/www/quast/source/../data/results/jabante1_at_jhu.edu/18_Jun_2017_14_06_38_353474/contigs/genome.ctg.filtered.fasta -R /var/www/quast/source/../data/results/jabante1_at_jhu.edu/data_sets/staphylococcus-saprophyticus-2/staphylococcus_saprophyticus.fa --min-contig 0 -J /var/www/quast/source/../data/results/jabante1_at_jhu.edu/18_Jun_2017_14_06_38_353474 -o /var/www/quast/source/../data/results/jabante1_at_jhu.edu/18_Jun_2017_14_06_38_353474/full_output --err-fpath /var/www/quast/source/../data/results/jabante1_at_jhu.edu/18_Jun_2017_14_06_38_353474/error.log -t 2

Version: 4.5, 5188887

System information:
  OS: Linux-3.16.0-4-amd64-x86_64-with-debian-stretch-sid (linux_64)
  Python version: 2.7.10
  CPUs number: 8

Started: 2017-06-19 19:17:48

Logging to /var/www/quast/data/results/jabante1_at_jhu.edu/18_Jun_2017_14_06_38_353474/full_output/quast.log

CWD: /var/www/quast/source
Main parameters: 
  Threads: 2, ambiguity: one, threshold for extensive misassembly size: 1000

Reference:
  /var/www/quast/source/../data/results/jabante1_at_jhu.edu/data_sets/staphylococcus-saprophyticus-2/staphylococcus_saprophyticus.fa ==> staphylococcus_saprophyticus

Contigs:
  Pre-processing...
  /var/www/quast/source/../data/results/jabante1_at_jhu.edu/18_Jun_2017_14_06_38_353474/contigs/genome.ctg.filtered.fasta ==> genome.ctg.filtered

2017-06-19 19:17:49
Running Basic statistics processor...
  Reference genome:
    staphylococcus_saprophyticus.fa, length = 2577899, num fragments = 3, GC % = 33.19
  Contig files: 
    genome.ctg.filtered
  Calculating N50 and L50...
    genome.ctg.filtered, N50 = 59152, L50 = 18, Total length = 2862552, GC % = 32.70, # N's per 100 kbp =  0.00
  Drawing Nx plot...
    saved to /var/www/quast/data/results/jabante1_at_jhu.edu/18_Jun_2017_14_06_38_353474/full_output/basic_stats/Nx_plot.pdf
  Drawing NGx plot...
    saved to /var/www/quast/data/results/jabante1_at_jhu.edu/18_Jun_2017_14_06_38_353474/full_output/basic_stats/NGx_plot.pdf
  Drawing cumulative plot...
    saved to /var/www/quast/data/results/jabante1_at_jhu.edu/18_Jun_2017_14_06_38_353474/full_output/basic_stats/cumulative_plot.pdf
  Drawing GC content plot...
    saved to /var/www/quast/data/results/jabante1_at_jhu.edu/18_Jun_2017_14_06_38_353474/full_output/basic_stats/GC_content_plot.pdf
  Drawing genome.ctg.filtered GC content plot...
    saved to /var/www/quast/data/results/jabante1_at_jhu.edu/18_Jun_2017_14_06_38_353474/full_output/basic_stats/genome.ctg.filtered_GC_content_plot.pdf
Done.

2017-06-19 19:17:52
Running Contig analyzer...
  genome.ctg.filtered
  Logging to files /var/www/quast/data/results/jabante1_at_jhu.edu/18_Jun_2017_14_06_38_353474/full_output/contigs_reports/contigs_report_genome-ctg-filtered.stdout and contigs_report_genome-ctg-filtered.stderr...
  Aligning contigs to the reference
  quast/quast_libs/MUMmer/nucmer -c 65 -l 65 --maxmatch -p /var/www/quast/data/results/jabante1_at_jhu.edu/18_Jun_2017_14_06_38_353474/full_output/contigs_reports/nucmer_output/genome-ctg-filtered \
  --emem -t 2 /var/www/quast/data/results/jabante1_at_jhu.edu/18_Jun_2017_14_06_38_353474/full_output/quast_corrected_input/staphylococcus_saprophyticus.fa \
  /var/www/quast/data/results/jabante1_at_jhu.edu/18_Jun_2017_14_06_38_353474/full_output/quast_corrected_input/genome-ctg-filtered.fasta \
  >> /var/www/quast/data/results/jabante1_at_jhu.edu/18_Jun_2017_14_06_38_353474/full_output/contigs_reports/contigs_report_genome-ctg-filtered.stdout \
  2>> /var/www/quast/data/results/jabante1_at_jhu.edu/18_Jun_2017_14_06_38_353474/full_output/contigs_reports/contigs_report_genome-ctg-filtered.stderr
  quast/quast_libs/MUMmer/delta-filter -i 95.0 -l 0 /var/www/quast/data/results/jabante1_at_jhu.edu/18_Jun_2017_14_06_38_353474/full_output/contigs_reports/nucmer_output/genome-ctg-filtered.delta \
  > /var/www/quast/data/results/jabante1_at_jhu.edu/18_Jun_2017_14_06_38_353474/full_output/contigs_reports/nucmer_output/genome-ctg-filtered.fdelta \
  2> /var/www/quast/data/results/jabante1_at_jhu.edu/18_Jun_2017_14_06_38_353474/full_output/contigs_reports/contigs_report_genome-ctg-filtered.stderr
  quast/quast_libs/MUMmer/mummerplot --html --layout -p /var/www/quast/data/results/jabante1_at_jhu.edu/18_Jun_2017_14_06_38_353474/full_output/contigs_reports/nucmer_output/genome-ctg-filtered \
  /var/www/quast/data/results/jabante1_at_jhu.edu/18_Jun_2017_14_06_38_353474/full_output/contigs_reports/nucmer_output/genome-ctg-filtered.delta \
  > /var/www/quast/data/results/jabante1_at_jhu.edu/18_Jun_2017_14_06_38_353474/full_output/contigs_reports/contigs_report_genome-ctg-filtered.stdout \
  2> /var/www/quast/data/results/jabante1_at_jhu.edu/18_Jun_2017_14_06_38_353474/full_output/contigs_reports/contigs_report_genome-ctg-filtered.stderr
  quast/quast_libs/gnuplot/src/gnuplot /var/www/quast/data/results/jabante1_at_jhu.edu/18_Jun_2017_14_06_38_353474/full_output/contigs_reports/nucmer_output/genome-ctg-filtered.gp \
  > /dev/null 2> /var/www/quast/data/results/jabante1_at_jhu.edu/18_Jun_2017_14_06_38_353474/full_output/contigs_reports/contigs_report_genome-ctg-filtered.stderr
  MUMmer plot saved to /var/www/quast/data/results/jabante1_at_jhu.edu/18_Jun_2017_14_06_38_353474/full_output/contigs_reports/genome-ctg-filtered_mummerplot.html
  quast/quast_libs/MUMmer/show-coords /var/www/quast/data/results/jabante1_at_jhu.edu/18_Jun_2017_14_06_38_353474/full_output/contigs_reports/nucmer_output/genome-ctg-filtered.delta \
  > /var/www/quast/data/results/jabante1_at_jhu.edu/18_Jun_2017_14_06_38_353474/full_output/contigs_reports/nucmer_output/genome-ctg-filtered.coords_tmp \
  2> /var/www/quast/data/results/jabante1_at_jhu.edu/18_Jun_2017_14_06_38_353474/full_output/contigs_reports/contigs_report_genome-ctg-filtered.stderr
  quast/quast_libs/MUMmer/show-snps -S -T -H /var/www/quast/data/results/jabante1_at_jhu.edu/18_Jun_2017_14_06_38_353474/full_output/contigs_reports/nucmer_output/genome-ctg-filtered.delta \
  < /var/www/quast/data/results/jabante1_at_jhu.edu/18_Jun_2017_14_06_38_353474/full_output/contigs_reports/nucmer_output/genome-ctg-filtered.coords.headless \
  > /var/www/quast/data/results/jabante1_at_jhu.edu/18_Jun_2017_14_06_38_353474/full_output/contigs_reports/nucmer_output/genome-ctg-filtered.all_snps \
  2> /var/www/quast/data/results/jabante1_at_jhu.edu/18_Jun_2017_14_06_38_353474/full_output/contigs_reports/contigs_report_genome-ctg-filtered.stderr
  Analysis is finished.

  Gzipping /var/www/quast/data/results/jabante1_at_jhu.edu/18_Jun_2017_14_06_38_353474/full_output/contigs_reports/nucmer_output/genome-ctg-filtered.all_snps to reduce disk space usage...
    saved to /var/www/quast/data/results/jabante1_at_jhu.edu/18_Jun_2017_14_06_38_353474/full_output/contigs_reports/nucmer_output/genome-ctg-filtered.all_snps.gz
  Creating total report...
    saved to /var/www/quast/data/results/jabante1_at_jhu.edu/18_Jun_2017_14_06_38_353474/full_output/contigs_reports/misassemblies_report.txt, misassemblies_report.tsv, and misassemblies_report.tex
  Transposed version of total report...
    saved to /var/www/quast/data/results/jabante1_at_jhu.edu/18_Jun_2017_14_06_38_353474/full_output/contigs_reports/transposed_report_misassemblies.txt, transposed_report_misassemblies.tsv, and transposed_report_misassemblies.tex
  Creating total report...
    saved to /var/www/quast/data/results/jabante1_at_jhu.edu/18_Jun_2017_14_06_38_353474/full_output/contigs_reports/unaligned_report.txt, unaligned_report.tsv, and unaligned_report.tex
  Drawing misassemblies by types plot...
    saved to /var/www/quast/data/results/jabante1_at_jhu.edu/18_Jun_2017_14_06_38_353474/full_output/contigs_reports/misassemblies_plot.pdf
  Drawing misassemblies FRCurve plot...
    saved to /var/www/quast/data/results/jabante1_at_jhu.edu/18_Jun_2017_14_06_38_353474/full_output/contigs_reports/misassemblies_frcurve_plot.pdf
Done.

2017-06-19 19:18:00
Running NA-NGA calculation...
  genome.ctg.filtered, Largest alignment = 5021, NA50 = None, LA50 = None
  Drawing cumulative plot...
    saved to /var/www/quast/data/results/jabante1_at_jhu.edu/18_Jun_2017_14_06_38_353474/full_output/aligned_stats/cumulative_plot.pdf
  Drawing NAx plot...
    saved to /var/www/quast/data/results/jabante1_at_jhu.edu/18_Jun_2017_14_06_38_353474/full_output/aligned_stats/NAx_plot.pdf
  Drawing NGAx plot...
    saved to /var/www/quast/data/results/jabante1_at_jhu.edu/18_Jun_2017_14_06_38_353474/full_output/aligned_stats/NGAx_plot.pdf
Done.

2017-06-19 19:18:02
Running Genome analyzer...
  NOTICE: No file with genes provided. Use the -G option if you want to specify it.
  NOTICE: No file with operons provided. Use the -O option if you want to specify it.
  genome.ctg.filtered
  Analysis is finished.
  Skipping drawing Genome fraction, % histogram... (less than 2 columns histogram makes no sense)
Done.

NOTICE: Genes are not predicted by default. Use --gene-finding option to enable it.

2017-06-19 19:18:03
Creating large visual summaries...
This may take a while: press Ctrl-C to skip this step..
  1 of 2: Creating Icarus viewers...
  2 of 2: Creating PDF with all tables and plots...
Done

2017-06-19 19:18:05
RESULTS:
  Text versions of total report are saved to /var/www/quast/data/results/jabante1_at_jhu.edu/18_Jun_2017_14_06_38_353474/full_output/report.txt, report.tsv, and report.tex
  Text versions of transposed total report are saved to /var/www/quast/data/results/jabante1_at_jhu.edu/18_Jun_2017_14_06_38_353474/full_output/transposed_report.txt, transposed_report.tsv, and transposed_report.tex
  HTML version (interactive tables and plots) saved to /var/www/quast/data/results/jabante1_at_jhu.edu/18_Jun_2017_14_06_38_353474/full_output/report.html
  PDF version (tables and plots) is saved to /var/www/quast/data/results/jabante1_at_jhu.edu/18_Jun_2017_14_06_38_353474/full_output/report.pdf
  Icarus (contig browser) is saved to /var/www/quast/data/results/jabante1_at_jhu.edu/18_Jun_2017_14_06_38_353474/full_output/icarus.html
  Log saved to /var/www/quast/data/results/jabante1_at_jhu.edu/18_Jun_2017_14_06_38_353474/full_output/quast.log

Finished: 2017-06-19 19:18:05
Elapsed time: 0:00:17.493765
NOTICEs: 3; WARNINGs: 0; non-fatal ERRORs: 0

Thank you for using QUAST!
