# Supplementary material for: HiMMe: using genetic patterns as a proxy for genome assembly reliability assessment
Source: BMC Genomics. 2017 Sep 5;18:694. doi: 10.1186/s12864-017-3965-2 (PMC5584555; doi:10.1186/s12864-017-3965-2)
Supplement: Supplementary file 3 — ’Supplementary_file3.zip’, Title: ’Data from GAGE’. Description: contains all real data as well as the pertinent results. (ZIP 18,698 kb) [file 12864_2017_3965_MOESM3_ESM.zip › Real data/QUAST/lineage/SOAPdenovo/full_output/genome_stats/genome-ctg-filtered_gaps.txt]

seq_1
1 25016
25171 745552
748584 748840
748919 961272
961359 965031
965123 1706575
1706745 2353459
2355123 2516575
seq_3
1 5683
5814 7604
7726 22870
seq_2
1 25861
25971 26236
26355 37599
38404 38454
