# Supplementary material for: HiMMe: using genetic patterns as a proxy for genome assembly reliability assessment
Source: BMC Genomics. 2017 Sep 5;18:694. doi: 10.1186/s12864-017-3965-2 (PMC5584555; doi:10.1186/s12864-017-3965-2)
Supplement: Supplementary file 3 — ’Supplementary_file3.zip’, Title: ’Data from GAGE’. Description: contains all real data as well as the pertinent results. (ZIP 18,698 kb) [file 12864_2017_3965_MOESM3_ESM.zip › Real data/QUAST/lineage/SOAPdenovo/full_output/transposed_report.txt]

Assembly             # contigs (>= 0 bp)  # contigs (>= 1000 bp)  # contigs (>= 5000 bp)  # contigs (>= 10000 bp)  # contigs (>= 25000 bp)  # contigs (>= 50000 bp)  Total length (>= 0 bp)  Total length (>= 1000 bp)  Total length (>= 5000 bp)  Total length (>= 10000 bp)  Total length (>= 25000 bp)  Total length (>= 50000 bp)  # contigs  Largest contig  Total length  Reference length  GC (%)  Reference GC (%)  N50     NG50    N75     NG75    L50  LG50  L75  LG75  # misassemblies  # misassembled contigs  Misassembled contigs length  # local misassemblies  # unaligned mis. contigs  # unaligned contigs  Unaligned length  Genome fraction (%)  Duplication ratio  # N's per 100 kbp  # mismatches per 100 kbp  # indels per 100 kbp  Largest alignment  Total aligned length  NGA50
genome.ctg.filtered  182                  50                      25                      20                       17                       11                       2631096                 2594877                    2522338                    2491844                     2439197                     2214210                     182        518710          2631096       2577899           32.46   33.19             239815  239815  110622  110622  4    4     8    8     0                0                       0                            0                      0                         168 + 3 part         2623163           0.254                1.212              0.00               2413.32                   244.39                3025               7571                  -    
