# Supplementary material for: HiMMe: using genetic patterns as a proxy for genome assembly reliability assessment
Source: BMC Genomics. 2017 Sep 5;18:694. doi: 10.1186/s12864-017-3965-2 (PMC5584555; doi:10.1186/s12864-017-3965-2)
Supplement: Supplementary file 3 — ’Supplementary_file3.zip’, Title: ’Data from GAGE’. Description: contains all real data as well as the pertinent results. (ZIP 18,698 kb) [file 12864_2017_3965_MOESM3_ESM.zip › Real data/QUAST/lineage/SOAPdenovo/full_output/report.txt]

Assembly                     genome.ctg.filtered
# contigs (>= 0 bp)          182                
# contigs (>= 1000 bp)       50                 
# contigs (>= 5000 bp)       25                 
# contigs (>= 10000 bp)      20                 
# contigs (>= 25000 bp)      17                 
# contigs (>= 50000 bp)      11                 
Total length (>= 0 bp)       2631096            
Total length (>= 1000 bp)    2594877            
Total length (>= 5000 bp)    2522338            
Total length (>= 10000 bp)   2491844            
Total length (>= 25000 bp)   2439197            
Total length (>= 50000 bp)   2214210            
# contigs                    182                
Largest contig               518710             
Total length                 2631096            
Reference length             2577899            
GC (%)                       32.46              
Reference GC (%)             33.19              
N50                          239815             
NG50                         239815             
N75                          110622             
NG75                         110622             
L50                          4                  
LG50                         4                  
L75                          8                  
LG75                         8                  
# misassemblies              0                  
# misassembled contigs       0                  
Misassembled contigs length  0                  
# local misassemblies        0                  
# unaligned mis. contigs     0                  
# unaligned contigs          168 + 3 part       
Unaligned length             2623163            
Genome fraction (%)          0.254              
Duplication ratio            1.212              
# N's per 100 kbp            0.00               
# mismatches per 100 kbp     2413.32            
# indels per 100 kbp         244.39             
Largest alignment            3025               
Total aligned length         7571               
NGA50                        -                  
