# Supplementary material for: HiMMe: using genetic patterns as a proxy for genome assembly reliability assessment
Source: BMC Genomics. 2017 Sep 5;18:694. doi: 10.1186/s12864-017-3965-2 (PMC5584555; doi:10.1186/s12864-017-3965-2)
Supplement: Supplementary file 3 — ’Supplementary_file3.zip’, Title: ’Data from GAGE’. Description: contains all real data as well as the pertinent results. (ZIP 18,698 kb) [file 12864_2017_3965_MOESM3_ESM.zip › Real data/QUAST/lineage/SOAPdenovo/full_output/report.tsv]

Assembly	genome.ctg.filtered
# contigs (>= 0 bp)	182
# contigs (>= 1000 bp)	50
# contigs (>= 5000 bp)	25
# contigs (>= 10000 bp)	20
# contigs (>= 25000 bp)	17
# contigs (>= 50000 bp)	11
Total length (>= 0 bp)	2631096
Total length (>= 1000 bp)	2594877
Total length (>= 5000 bp)	2522338
Total length (>= 10000 bp)	2491844
Total length (>= 25000 bp)	2439197
Total length (>= 50000 bp)	2214210
# contigs	182
Largest contig	518710
Total length	2631096
Reference length	2577899
GC (%)	32.46
Reference GC (%)	33.19
N50	239815
NG50	239815
N75	110622
NG75	110622
L50	4
LG50	4
L75	8
LG75	8
# misassemblies	0
# misassembled contigs	0
Misassembled contigs length	0
# local misassemblies	0
# unaligned mis. contigs	0
# unaligned contigs	168 + 3 part
Unaligned length	2623163
Genome fraction (%)	0.254
Duplication ratio	1.212
# N's per 100 kbp	0.00
# mismatches per 100 kbp	2413.32
# indels per 100 kbp	244.39
Largest alignment	3025
Total aligned length	7571
NGA50	-
