# Supplementary material for: HiMMe: using genetic patterns as a proxy for genome assembly reliability assessment
Source: BMC Genomics. 2017 Sep 5;18:694. doi: 10.1186/s12864-017-3965-2 (PMC5584555; doi:10.1186/s12864-017-3965-2)
Supplement: Supplementary file 3 — ’Supplementary_file3.zip’, Title: ’Data from GAGE’. Description: contains all real data as well as the pertinent results. (ZIP 18,698 kb) [file 12864_2017_3965_MOESM3_ESM.zip › Real data/QUAST/lineage/SOAPdenovo/full_output/contigs_reports/contigs_report_genome-ctg-filtered.stdout]

gnuplot 5.0 patchlevel 1
Aligning contigs to reference...
	Aligning contigs to the reference
Parsing coords...
Loading reference...
	Loaded [seq_1]
	Loaded [seq_2]
	Loaded [seq_3]
Loading SNPs...
	Total Regions: 3
	Total Region Length: 2577899
Analyzing contigs...
CONTIG: C2014_1_C2014_0_156_f_1 (156bp)
		This contig is unaligned. (156 bp)
		Unaligned bases: 156 total: 156

CONTIG: C1856_1_C1856_0_117_f_2 (117bp)
		This contig is unaligned. (117 bp)
		Unaligned bases: 117 total: 273

CONTIG: C1772_1_C1772_0_104_f_3 (104bp)
		This contig is unaligned. (104 bp)
		Unaligned bases: 104 total: 377

CONTIG: C1754_1_C1754_0_102_f_4 (102bp)
		This contig is unaligned. (102 bp)
		Unaligned bases: 102 total: 479

CONTIG: C2360_1_C2360_0_738_f_5 (738bp)
		This contig is unaligned. (738 bp)
		Unaligned bases: 738 total: 1217

CONTIG: C2058_1_C2058_0_172_f_6 (172bp)
		This contig is unaligned. (172 bp)
		Unaligned bases: 172 total: 1389

CONTIG: C2320_1_C2320_0_552_f_7 (552bp)
		This contig is unaligned. (552 bp)
		Unaligned bases: 552 total: 1941

CONTIG: scaffold13_3_scaffold13_231055_366737_f_8 (135682bp)
		This contig is unaligned. (135682 bp)
		Unaligned bases: 135682 total: 137623

CONTIG: C2252_1_C2252_0_379_f_9 (379bp)
		This contig is unaligned. (379 bp)
		Unaligned bases: 379 total: 138002

CONTIG: C2316_1_C2316_0_543_f_10 (543bp)
		This contig is unaligned. (543 bp)
		Unaligned bases: 543 total: 138545

CONTIG: scaffold14_1_scaffold14_0_35536_f_11 (35536bp)
Best alignment score: 1005.0 (LEN: 1034, IDY: 97.20)
			Skipping redundant alignments after choosing the best set of alignments
		Skipping redundant alignment 743680 744716 | 322 1355 | 1037 1034 | 97.11 | seq_1 scaffold14_1_scaffold14_0_35536_f_11
		Skipping redundant alignment 959587 960623 | 322 1355 | 1037 1034 | 97.11 | seq_1 scaffold14_1_scaffold14_0_35536_f_11
		Skipping redundant alignment 2305203 2306239 | 1355 322 | 1037 1034 | 97.01 | seq_1 scaffold14_1_scaffold14_0_35536_f_11
		Skipping redundant alignment 841674 842710 | 322 1355 | 1037 1034 | 96.91 | seq_1 scaffold14_1_scaffold14_0_35536_f_11
		This contig has several significant sets of alignments. [An ambiguously mapped contig]
		Using only the very best set (option --ambiguity-usage is set to "one").
			The best set is below. Score: 1005.0, number of alignments: 1, unaligned bases: 34502
		This contig is partially unaligned. (Aligned 1034 out of 35536 bases)
		Alignment: 2354086 2355122 | 1355 322 | 1037 1034 | 97.2 | seq_1 scaffold14_1_scaffold14_0_35536_f_11
		Unaligned bases: 1 to 321 (321)
		Unaligned bases: 1356 to 35536 (34181)

CONTIG: C1830_1_C1830_0_113_f_12 (113bp)
		This contig is unaligned. (113 bp)
		Unaligned bases: 113 total: 138658

CONTIG: C1880_1_C1880_0_121_f_13 (121bp)
		This contig is unaligned. (121 bp)
		Unaligned bases: 121 total: 138779

CONTIG: scaffold5_1_scaffold5_0_46499_f_14 (46499bp)
		This contig is unaligned. (46499 bp)
		Unaligned bases: 46499 total: 185278

CONTIG: C2284_1_C2284_0_477_f_15 (477bp)
		This contig is unaligned. (477 bp)
		Unaligned bases: 477 total: 185755

CONTIG: C2038_1_C2038_0_166_f_16 (166bp)
		This contig is unaligned. (166 bp)
		Unaligned bases: 166 total: 185921

CONTIG: C2426_1_C2426_0_1215_f_17 (1215bp)
		This contig is unaligned. (1215 bp)
		Unaligned bases: 1215 total: 187136

CONTIG: C2538_1_C2538_0_3034_f_18 (3034bp)
Best alignment score: 2914.3 (LEN: 3025, IDY: 96.34)
		This contig has 6 significant alignments. [An ambiguously mapped contig]
		Using only first of these alignment (option --ambiguity-usage is set to "one"):
			Alignment: 745553 748583 | 3025 1 | 3031 3025 | 96.34 | seq_1 C2538_1_C2538_0_3034_f_18
			Skipping alignment 843546 846576 | 3025 1 | 3031 3025 | 96.34 | seq_1 C2538_1_C2538_0_3034_f_18
			Skipping alignment 2306535 2309565 | 1 3025 | 3031 3025 | 96.34 | seq_1 C2538_1_C2538_0_3034_f_18
			Skipping alignment 2350220 2353250 | 1 3025 | 3031 3025 | 96.34 | seq_1 C2538_1_C2538_0_3034_f_18
			Skipping alignment 961642 964672 | 3025 1 | 3031 3025 | 96.31 | seq_1 C2538_1_C2538_0_3034_f_18
			Skipping alignment 2301337 2304367 | 1 3025 | 3031 3025 | 96.31 | seq_1 C2538_1_C2538_0_3034_f_18

CONTIG: C1780_1_C1780_0_105_f_19 (105bp)
		This contig is unaligned. (105 bp)
		Unaligned bases: 105 total: 187241

CONTIG: C2154_1_C2154_0_238_f_20 (238bp)
		This contig is unaligned. (238 bp)
		Unaligned bases: 238 total: 187479

CONTIG: scaffold10_1_scaffold10_0_331598_f_21 (331598bp)
		This contig is unaligned. (331598 bp)
		Unaligned bases: 331598 total: 519077

CONTIG: C2450_1_C2450_0_1443_f_22 (1443bp)
		This contig is unaligned. (1443 bp)
		Unaligned bases: 1443 total: 520520

CONTIG: C1962_1_C1962_0_143_f_23 (143bp)
		This contig is unaligned. (143 bp)
		Unaligned bases: 143 total: 520663

CONTIG: C1758_1_C1758_0_102_f_24 (102bp)
		This contig is unaligned. (102 bp)
		Unaligned bases: 102 total: 520765

CONTIG: C1816_1_C1816_0_110_f_25 (110bp)
		This contig is unaligned. (110 bp)
		Unaligned bases: 110 total: 520875

CONTIG: C2678_1_C2678_0_6141_f_26 (6141bp)
		This contig is unaligned. (6141 bp)
		Unaligned bases: 6141 total: 527016

CONTIG: C2040_1_C2040_0_168_f_27 (168bp)
		This contig is unaligned. (168 bp)
		Unaligned bases: 168 total: 527184

CONTIG: C2032_1_C2032_0_164_f_28 (164bp)
		This contig is unaligned. (164 bp)
		Unaligned bases: 164 total: 527348

CONTIG: C2198_1_C2198_0_296_f_29 (296bp)
		This contig is unaligned. (296 bp)
		Unaligned bases: 296 total: 527644

CONTIG: C2306_1_C2306_0_531_f_30 (531bp)
		This contig is unaligned. (531 bp)
		Unaligned bases: 531 total: 528175

CONTIG: C1846_1_C1846_0_116_f_31 (116bp)
		This contig is unaligned. (116 bp)
		Unaligned bases: 116 total: 528291

CONTIG: C2436_1_C2436_0_1277_f_32 (1277bp)
		This contig is unaligned. (1277 bp)
		Unaligned bases: 1277 total: 529568

CONTIG: C1850_1_C1850_0_117_f_33 (117bp)
		This contig is unaligned. (117 bp)
		Unaligned bases: 117 total: 529685

CONTIG: C2328_1_C2328_0_627_f_34 (627bp)
		This contig is unaligned. (627 bp)
		Unaligned bases: 627 total: 530312

CONTIG: scaffold17_3_scaffold17_6636_6969_f_35 (333bp)
		This contig is unaligned. (333 bp)
		Unaligned bases: 333 total: 530645

CONTIG: C2476_1_C2476_0_1704_f_36 (1704bp)
Best alignment score: 1616.1 (LEN: 1657, IDY: 97.53)
			Skipping redundant alignments after choosing the best set of alignments
		Skipping redundant alignment 743680 745342 | 1674 18 | 1663 1657 | 97.47 | seq_1 C2476_1_C2476_0_1704_f_36
		Skipping redundant alignment 959587 961249 | 1674 18 | 1663 1657 | 97.47 | seq_1 C2476_1_C2476_0_1704_f_36
		Skipping redundant alignment 2304577 2306239 | 18 1674 | 1663 1657 | 97.41 | seq_1 C2476_1_C2476_0_1704_f_36
		Skipping redundant alignment 2309855 2311517 | 18 1674 | 1663 1657 | 97.41 | seq_1 C2476_1_C2476_0_1704_f_36
		Skipping redundant alignment 841674 843336 | 1674 18 | 1663 1657 | 97.35 | seq_1 C2476_1_C2476_0_1704_f_36
		This contig has several significant sets of alignments. [An ambiguously mapped contig]
		Using only the very best set (option --ambiguity-usage is set to "one").
			The best set is below. Score: 1616.1, number of alignments: 1, unaligned bases: 47
		Alignment: 2353460 2355122 | 18 1674 | 1663 1657 | 97.53 | seq_1 C2476_1_C2476_0_1704_f_36

CONTIG: C2404_1_C2404_0_982_f_37 (982bp)
		This contig is unaligned. (982 bp)
		Unaligned bases: 982 total: 531627

CONTIG: C1894_1_C1894_0_122_f_38 (122bp)
		This contig is unaligned. (122 bp)
		Unaligned bases: 122 total: 531749

CONTIG: scaffold7_1_scaffold7_0_110622_f_39 (110622bp)
		This contig is unaligned. (110622 bp)
		Unaligned bases: 110622 total: 642371

CONTIG: scaffold9_1_scaffold9_0_93229_f_40 (93229bp)
		This contig is unaligned. (93229 bp)
		Unaligned bases: 93229 total: 735600

CONTIG: C2268_1_C2268_0_406_f_41 (406bp)
		This contig is unaligned. (406 bp)
		Unaligned bases: 406 total: 736006

CONTIG: C2074_1_C2074_0_179_f_42 (179bp)
		This contig is unaligned. (179 bp)
		Unaligned bases: 179 total: 736185

CONTIG: C2116_1_C2116_0_206_f_43 (206bp)
Best alignment score: 75.0 (LEN: 75, IDY: 100.00)
			The best set is below. Score: 75.0, number of alignments: 1, unaligned bases: 131
		Alignment: 25096 25170 | 2 76 | 75 75 | 100.0 | seq_1 C2116_1_C2116_0_206_f_43

CONTIG: C2242_1_C2242_0_358_f_44 (358bp)
		This contig is unaligned. (358 bp)
		Unaligned bases: 358 total: 736543

CONTIG: C2112_1_C2112_0_205_f_45 (205bp)
		This contig is unaligned. (205 bp)
		Unaligned bases: 205 total: 736748

CONTIG: C1786_1_C1786_0_106_f_46 (106bp)
		This contig is unaligned. (106 bp)
		Unaligned bases: 106 total: 736854

CONTIG: C2270_1_C2270_0_424_f_47 (424bp)
		This contig is unaligned. (424 bp)
		Unaligned bases: 424 total: 737278

CONTIG: C2180_1_C2180_0_264_f_48 (264bp)
		This contig is unaligned. (264 bp)
		Unaligned bases: 264 total: 737542

CONTIG: C1954_1_C1954_0_142_f_49 (142bp)
		This contig is unaligned. (142 bp)
		Unaligned bases: 142 total: 737684

CONTIG: C2042_1_C2042_0_169_f_50 (169bp)
Best alignment score: 167.0 (LEN: 169, IDY: 98.82)
		Skipping these alignments as insignificant (option --ambiguity-score is set to "0.99"):
			Skipping alignment 7398 7566 | 1 169 | 169 169 | 96.45 | seq_3 C2042_1_C2042_0_169_f_50
		This contig has 6 significant alignments. [An ambiguously mapped contig]
		Using only first of these alignment (option --ambiguity-usage is set to "one"):
			Alignment: 1706576 1706744 | 1 169 | 169 169 | 98.82 | seq_1 C2042_1_C2042_0_169_f_50
			Skipping alignment 9277 9445 | 169 1 | 169 169 | 98.82 | seq_3 C2042_1_C2042_0_169_f_50
			Skipping alignment 12116 12284 | 169 1 | 169 169 | 98.82 | seq_3 C2042_1_C2042_0_169_f_50
			Skipping alignment 33437 33605 | 169 1 | 169 169 | 98.82 | seq_2 C2042_1_C2042_0_169_f_50
			Skipping alignment 37871 38039 | 169 1 | 169 169 | 98.82 | seq_2 C2042_1_C2042_0_169_f_50
			Skipping alignment 26099 26267 | 169 1 | 169 169 | 98.22 | seq_2 C2042_1_C2042_0_169_f_50

CONTIG: C2192_1_C2192_0_288_f_51 (288bp)
		This contig is unaligned. (288 bp)
		Unaligned bases: 288 total: 737972

CONTIG: C2588_1_C2588_0_4168_f_52 (4168bp)
		This contig is unaligned. (4168 bp)
		Unaligned bases: 4168 total: 742140

CONTIG: C2140_1_C2140_0_229_f_53 (229bp)
		This contig is unaligned. (229 bp)
		Unaligned bases: 229 total: 742369

CONTIG: C1994_1_C1994_0_150_f_54 (150bp)
		This contig is unaligned. (150 bp)
		Unaligned bases: 150 total: 742519

CONTIG: scaffold4_2_scaffold4_30938_270753_f_55 (239815bp)
Best alignment score: 787.0 (LEN: 806, IDY: 97.64)
			Skipping redundant alignments after choosing the best set of alignments
		Skipping redundant alignment 9013 9803 | 232908 232118 | 791 791 | 98.74 | seq_3 scaffold4_2_scaffold4_30938_270753_f_55
		Skipping redundant alignment 7040 7830 | 232118 232908 | 791 791 | 97.47 | seq_3 scaffold4_2_scaffold4_30938_270753_f_55
		Skipping redundant alignment 1680232 1681023 | 232118 232909 | 792 792 | 98.23 | seq_1 scaffold4_2_scaffold4_30938_270753_f_55
		Skipping redundant alignment 11850 12641 | 232910 232119 | 792 792 | 98.61 | seq_3 scaffold4_2_scaffold4_30938_270753_f_55
		Skipping redundant alignment 1706215 1707014 | 232115 232913 | 800 799 | 98.25 | seq_1 scaffold4_2_scaffold4_30938_270753_f_55
		Skipping redundant alignment 25828 26624 | 232916 232119 | 797 798 | 98.12 | seq_2 scaffold4_2_scaffold4_30938_270753_f_55
		Skipping redundant alignment 33165 33961 | 232916 232119 | 797 798 | 97.87 | seq_2 scaffold4_2_scaffold4_30938_270753_f_55
		This contig has several significant sets of alignments. [An ambiguously mapped contig]
		Using only the very best set (option --ambiguity-usage is set to "one").
			The best set is below. Score: 787.0, number of alignments: 1, unaligned bases: 239009
		This contig is partially unaligned. (Aligned 806 out of 239815 bases)
		Alignment: 37600 38403 | 232916 232111 | 804 806 | 97.64 | seq_2 scaffold4_2_scaffold4_30938_270753_f_55
		Unaligned bases: 1 to 232110 (232110)
		Unaligned bases: 232917 to 239815 (6899)

CONTIG: C2036_1_C2036_0_165_f_56 (165bp)
		This contig is unaligned. (165 bp)
		Unaligned bases: 165 total: 742684

CONTIG: C2390_1_C2390_0_902_f_57 (902bp)
		This contig is unaligned. (902 bp)
		Unaligned bases: 902 total: 743586

CONTIG: scaffold21_1_scaffold21_0_3881_f_58 (3881bp)
		This contig is unaligned. (3881 bp)
		Unaligned bases: 3881 total: 747467

CONTIG: C1942_1_C1942_0_140_f_59 (140bp)
		This contig is unaligned. (140 bp)
		Unaligned bases: 140 total: 747607

CONTIG: C1832_1_C1832_0_113_f_60 (113bp)
		This contig is unaligned. (113 bp)
		Unaligned bases: 113 total: 747720

CONTIG: C1802_1_C1802_0_108_f_61 (108bp)
		This contig is unaligned. (108 bp)
		Unaligned bases: 108 total: 747828

CONTIG: C2018_1_C2018_0_157_f_62 (157bp)
Best alignment score: 78.0 (LEN: 78, IDY: 100.00)
			The best set is below. Score: 78.0, number of alignments: 1, unaligned bases: 79
		Alignment: 748841 748918 | 37 114 | 78 78 | 100.0 | seq_1 C2018_1_C2018_0_157_f_62

CONTIG: C2556_1_C2556_0_3281_f_63 (3281bp)
		This contig is unaligned. (3281 bp)
		Unaligned bases: 3281 total: 751109

CONTIG: C2024_1_C2024_0_161_f_64 (161bp)
		This contig is unaligned. (161 bp)
		Unaligned bases: 161 total: 751270

CONTIG: scaffold15_1_scaffold15_0_18151_f_65 (18151bp)
		This contig is unaligned. (18151 bp)
		Unaligned bases: 18151 total: 769421

CONTIG: C1742_1_C1742_0_101_f_66 (101bp)
		This contig is unaligned. (101 bp)
		Unaligned bases: 101 total: 769522

CONTIG: C2082_1_C2082_0_185_f_67 (185bp)
		This contig is unaligned. (185 bp)
		Unaligned bases: 185 total: 769707

CONTIG: C1882_1_C1882_0_121_f_68 (121bp)
		This contig is unaligned. (121 bp)
		Unaligned bases: 121 total: 769828

CONTIG: C2076_1_C2076_0_180_f_69 (180bp)
		This contig is unaligned. (180 bp)
		Unaligned bases: 180 total: 770008

CONTIG: C2078_1_C2078_0_182_f_70 (182bp)
		This contig is unaligned. (182 bp)
		Unaligned bases: 182 total: 770190

CONTIG: C1902_1_C1902_0_126_f_71 (126bp)
		This contig is unaligned. (126 bp)
		Unaligned bases: 126 total: 770316

CONTIG: C2606_1_C2606_0_4824_f_72 (4824bp)
		This contig is unaligned. (4824 bp)
		Unaligned bases: 4824 total: 775140

CONTIG: scaffold20_1_scaffold20_0_34051_f_73 (34051bp)
		This contig is unaligned. (34051 bp)
		Unaligned bases: 34051 total: 809191

CONTIG: C1752_1_C1752_0_102_f_74 (102bp)
		This contig is unaligned. (102 bp)
		Unaligned bases: 102 total: 809293

CONTIG: C1756_1_C1756_0_102_f_75 (102bp)
		This contig is unaligned. (102 bp)
		Unaligned bases: 102 total: 809395

CONTIG: C2394_1_C2394_0_917_f_76 (917bp)
		This contig is unaligned. (917 bp)
		Unaligned bases: 917 total: 810312

CONTIG: C2142_1_C2142_0_230_f_77 (230bp)
		This contig is unaligned. (230 bp)
		Unaligned bases: 230 total: 810542

CONTIG: C2266_1_C2266_0_397_f_78 (397bp)
		This contig is unaligned. (397 bp)
		Unaligned bases: 397 total: 810939

CONTIG: C1782_1_C1782_0_105_f_79 (105bp)
		This contig is unaligned. (105 bp)
		Unaligned bases: 105 total: 811044

CONTIG: scaffold16_1_scaffold16_0_3735_f_80 (3735bp)
		This contig is unaligned. (3735 bp)
		Unaligned bases: 3735 total: 814779

CONTIG: C2384_1_C2384_0_837_f_81 (837bp)
		This contig is unaligned. (837 bp)
		Unaligned bases: 837 total: 815616

CONTIG: C1968_1_C1968_0_145_f_82 (145bp)
		This contig is unaligned. (145 bp)
		Unaligned bases: 145 total: 815761

CONTIG: C1808_1_C1808_0_109_f_83 (109bp)
Best alignment score: 108.0 (LEN: 109, IDY: 99.08)
		This contig has 7 significant alignments. [An ambiguously mapped contig]
		Using only first of these alignment (option --ambiguity-usage is set to "one"):
			Alignment: 25862 25970 | 1 109 | 109 109 | 99.08 | seq_2 C1808_1_C1808_0_109_f_83
			Skipping alignment 33200 33308 | 1 109 | 109 109 | 99.08 | seq_2 C1808_1_C1808_0_109_f_83
			Skipping alignment 37634 37742 | 1 109 | 109 109 | 99.08 | seq_2 C1808_1_C1808_0_109_f_83
			Skipping alignment 9040 9148 | 1 109 | 109 109 | 99.08 | seq_3 C1808_1_C1808_0_109_f_83
			Skipping alignment 11879 11987 | 1 109 | 109 109 | 99.08 | seq_3 C1808_1_C1808_0_109_f_83
			Skipping alignment 1680887 1680995 | 109 1 | 109 109 | 99.08 | seq_1 C1808_1_C1808_0_109_f_83
			Skipping alignment 1706873 1706981 | 109 1 | 109 109 | 99.08 | seq_1 C1808_1_C1808_0_109_f_83

CONTIG: scaffold12_1_scaffold12_0_518710_f_84 (518710bp)
		This contig is unaligned. (518710 bp)
		Unaligned bases: 518710 total: 1334471

CONTIG: C2072_1_C2072_0_177_f_85 (177bp)
		This contig is unaligned. (177 bp)
		Unaligned bases: 177 total: 1334648

CONTIG: C1760_1_C1760_0_102_f_86 (102bp)
		This contig is unaligned. (102 bp)
		Unaligned bases: 102 total: 1334750

CONTIG: C2248_1_C2248_0_373_f_87 (373bp)
		This contig is unaligned. (373 bp)
		Unaligned bases: 373 total: 1335123

CONTIG: C2336_1_C2336_0_658_f_88 (658bp)
		This contig is unaligned. (658 bp)
		Unaligned bases: 658 total: 1335781

CONTIG: C2422_1_C2422_0_1153_f_89 (1153bp)
		This contig is unaligned. (1153 bp)
		Unaligned bases: 1153 total: 1336934

CONTIG: C1914_1_C1914_0_127_f_90 (127bp)
		This contig is unaligned. (127 bp)
		Unaligned bases: 127 total: 1337061

CONTIG: C2558_1_C2558_0_3320_f_91 (3320bp)
		This contig is unaligned. (3320 bp)
		Unaligned bases: 3320 total: 1340381

CONTIG: C2402_1_C2402_0_959_f_92 (959bp)
		This contig is unaligned. (959 bp)
		Unaligned bases: 959 total: 1341340

CONTIG: C2106_1_C2106_0_202_f_93 (202bp)
		This contig is unaligned. (202 bp)
		Unaligned bases: 202 total: 1341542

CONTIG: scaffold19_1_scaffold19_0_3515_f_94 (3515bp)
		This contig is unaligned. (3515 bp)
		Unaligned bases: 3515 total: 1345057

CONTIG: C2164_1_C2164_0_244_f_95 (244bp)
		This contig is unaligned. (244 bp)
		Unaligned bases: 244 total: 1345301

CONTIG: C1858_1_C1858_0_118_f_96 (118bp)
Best alignment score: 117.0 (LEN: 118, IDY: 99.15)
		This contig has 7 significant alignments. [An ambiguously mapped contig]
		Using only first of these alignment (option --ambiguity-usage is set to "one"):
			Alignment: 26237 26354 | 1 118 | 118 118 | 99.15 | seq_2 C1858_1_C1858_0_118_f_96
			Skipping alignment 9415 9532 | 1 118 | 118 118 | 99.15 | seq_3 C1858_1_C1858_0_118_f_96
			Skipping alignment 12254 12371 | 1 118 | 118 118 | 99.15 | seq_3 C1858_1_C1858_0_118_f_96
			Skipping alignment 1680503 1680620 | 118 1 | 118 118 | 99.15 | seq_1 C1858_1_C1858_0_118_f_96
			Skipping alignment 33575 33692 | 1 118 | 118 118 | 98.31 | seq_2 C1858_1_C1858_0_118_f_96
			Skipping alignment 38009 38126 | 1 118 | 118 118 | 98.31 | seq_2 C1858_1_C1858_0_118_f_96
			Skipping alignment 1706489 1706606 | 118 1 | 118 118 | 98.31 | seq_1 C1858_1_C1858_0_118_f_96

CONTIG: C2216_1_C2216_0_336_f_97 (336bp)
		This contig is unaligned. (336 bp)
		Unaligned bases: 336 total: 1345637

CONTIG: C2338_1_C2338_0_660_f_98 (660bp)
		This contig is unaligned. (660 bp)
		Unaligned bases: 660 total: 1346297

CONTIG: C1946_1_C1946_0_141_f_99 (141bp)
		This contig is unaligned. (141 bp)
		Unaligned bases: 141 total: 1346438

CONTIG: C1860_1_C1860_0_118_f_100 (118bp)
		This contig is unaligned. (118 bp)
		Unaligned bases: 118 total: 1346556

CONTIG: C2582_1_C2582_0_3971_f_101 (3971bp)
		This contig is unaligned. (3971 bp)
		Unaligned bases: 3971 total: 1350527

CONTIG: C2002_1_C2002_0_153_f_102 (153bp)
		This contig is unaligned. (153 bp)
		Unaligned bases: 153 total: 1350680

CONTIG: C1840_1_C1840_0_115_f_103 (115bp)
		This contig is unaligned. (115 bp)
		Unaligned bases: 115 total: 1350795

CONTIG: C2232_1_C2232_0_351_f_104 (351bp)
		This contig is unaligned. (351 bp)
		Unaligned bases: 351 total: 1351146

CONTIG: C2566_1_C2566_0_3548_f_105 (3548bp)
		This contig is unaligned. (3548 bp)
		Unaligned bases: 3548 total: 1354694

CONTIG: C1904_1_C1904_0_126_f_106 (126bp)
		This contig is unaligned. (126 bp)
		Unaligned bases: 126 total: 1354820

CONTIG: C2236_1_C2236_0_354_f_107 (354bp)
		This contig is unaligned. (354 bp)
		Unaligned bases: 354 total: 1355174

CONTIG: C1892_1_C1892_0_122_f_108 (122bp)
		This contig is unaligned. (122 bp)
		Unaligned bases: 122 total: 1355296

CONTIG: C2118_1_C2118_0_210_f_109 (210bp)
		This contig is unaligned. (210 bp)
		Unaligned bases: 210 total: 1355506

CONTIG: C2256_1_C2256_0_381_f_110 (381bp)
		This contig is unaligned. (381 bp)
		Unaligned bases: 381 total: 1355887

CONTIG: scaffold4_1_scaffold4_0_30921_f_111 (30921bp)
		This contig is unaligned. (30921 bp)
		Unaligned bases: 30921 total: 1386808

CONTIG: C2050_1_C2050_0_171_f_112 (171bp)
		This contig is unaligned. (171 bp)
		Unaligned bases: 171 total: 1386979

CONTIG: scaffold6_2_scaffold6_39861_104424_f_113 (64563bp)
		This contig is unaligned. (64563 bp)
		Unaligned bases: 64563 total: 1451542

CONTIG: C1988_1_C1988_0_149_f_114 (149bp)
		This contig is unaligned. (149 bp)
		Unaligned bases: 149 total: 1451691

CONTIG: C2392_1_C2392_0_904_f_115 (904bp)
		This contig is unaligned. (904 bp)
		Unaligned bases: 904 total: 1452595

CONTIG: C1872_1_C1872_0_120_f_116 (120bp)
		This contig is unaligned. (120 bp)
		Unaligned bases: 120 total: 1452715

CONTIG: C2068_1_C2068_0_174_f_117 (174bp)
		This contig is unaligned. (174 bp)
		Unaligned bases: 174 total: 1452889

CONTIG: C1784_1_C1784_0_105_f_118 (105bp)
		This contig is unaligned. (105 bp)
		Unaligned bases: 105 total: 1452994

CONTIG: C2278_1_C2278_0_463_f_119 (463bp)
		This contig is unaligned. (463 bp)
		Unaligned bases: 463 total: 1453457

CONTIG: C1974_1_C1974_0_146_f_120 (146bp)
Best alignment score: 85.0 (LEN: 86, IDY: 98.84)
			The best set is below. Score: 85.0, number of alignments: 1, unaligned bases: 60
		Alignment: 961273 961358 | 113 28 | 86 86 | 98.84 | seq_1 C1974_1_C1974_0_146_f_120

CONTIG: C2406_1_C2406_0_990_f_121 (990bp)
		This contig is unaligned. (990 bp)
		Unaligned bases: 990 total: 1454447

CONTIG: C2230_1_C2230_0_349_f_122 (349bp)
		This contig is unaligned. (349 bp)
		Unaligned bases: 349 total: 1454796

CONTIG: C1798_1_C1798_0_108_f_123 (108bp)
		This contig is unaligned. (108 bp)
		Unaligned bases: 108 total: 1454904

CONTIG: C2314_1_C2314_0_540_f_124 (540bp)
		This contig is unaligned. (540 bp)
		Unaligned bases: 540 total: 1455444

CONTIG: C2258_1_C2258_0_386_f_125 (386bp)
		This contig is unaligned. (386 bp)
		Unaligned bases: 386 total: 1455830

CONTIG: C1912_1_C1912_0_127_f_126 (127bp)
Best alignment score: 91.0 (LEN: 91, IDY: 100.00)
			The best set is below. Score: 91.0, number of alignments: 1, unaligned bases: 36
		Alignment: 965032 965122 | 91 1 | 91 91 | 100.0 | seq_1 C1912_1_C1912_0_127_f_126

CONTIG: C1984_1_C1984_0_147_f_127 (147bp)
		This contig is unaligned. (147 bp)
		Unaligned bases: 147 total: 1455977

CONTIG: C2474_1_C2474_0_1656_f_128 (1656bp)
		This contig is unaligned. (1656 bp)
		Unaligned bases: 1656 total: 1457633

CONTIG: C1936_1_C1936_0_138_f_129 (138bp)
		This contig is unaligned. (138 bp)
		Unaligned bases: 138 total: 1457771

CONTIG: C2196_1_C2196_0_294_f_130 (294bp)
		This contig is unaligned. (294 bp)
		Unaligned bases: 294 total: 1458065

CONTIG: C1876_1_C1876_0_120_f_131 (120bp)
		This contig is unaligned. (120 bp)
		Unaligned bases: 120 total: 1458185

CONTIG: scaffold2_3_scaffold2_57136_373658_f_132 (316522bp)
		This contig is unaligned. (316522 bp)
		Unaligned bases: 316522 total: 1774707

CONTIG: C1886_1_C1886_0_121_f_133 (121bp)
		This contig is unaligned. (121 bp)
		Unaligned bases: 121 total: 1774828

CONTIG: C1870_1_C1870_0_120_f_134 (120bp)
		This contig is unaligned. (120 bp)
		Unaligned bases: 120 total: 1774948

CONTIG: C1766_1_C1766_0_103_f_135 (103bp)
		This contig is unaligned. (103 bp)
		Unaligned bases: 103 total: 1775051

CONTIG: C1888_1_C1888_0_121_f_136 (121bp)
		This contig is unaligned. (121 bp)
		Unaligned bases: 121 total: 1775172

CONTIG: C1986_1_C1986_0_147_f_137 (147bp)
		This contig is unaligned. (147 bp)
		Unaligned bases: 147 total: 1775319

CONTIG: C2052_1_C2052_0_171_f_138 (171bp)
		This contig is unaligned. (171 bp)
		Unaligned bases: 171 total: 1775490

CONTIG: C2658_1_C2658_0_5727_f_139 (5727bp)
		This contig is unaligned. (5727 bp)
		Unaligned bases: 5727 total: 1781217

CONTIG: C1972_1_C1972_0_146_f_140 (146bp)
		This contig is unaligned. (146 bp)
		Unaligned bases: 146 total: 1781363

CONTIG: C2110_1_C2110_0_202_f_141 (202bp)
		This contig is unaligned. (202 bp)
		Unaligned bases: 202 total: 1781565

CONTIG: C2340_1_C2340_0_670_f_142 (670bp)
		This contig is unaligned. (670 bp)
		Unaligned bases: 670 total: 1782235

CONTIG: C1854_1_C1854_0_117_f_143 (117bp)
		This contig is unaligned. (117 bp)
		Unaligned bases: 117 total: 1782352

CONTIG: scaffold13_1_scaffold13_0_78092_f_144 (78092bp)
		This contig is unaligned. (78092 bp)
		Unaligned bases: 78092 total: 1860444

CONTIG: C2544_1_C2544_0_3103_f_145 (3103bp)
		This contig is unaligned. (3103 bp)
		Unaligned bases: 3103 total: 1863547

CONTIG: C2584_1_C2584_0_4107_f_146 (4107bp)
		This contig is unaligned. (4107 bp)
		Unaligned bases: 4107 total: 1867654

CONTIG: scaffold17_2_scaffold17_2178_4527_f_147 (2349bp)
		This contig is unaligned. (2349 bp)
		Unaligned bases: 2349 total: 1870003

CONTIG: scaffold11_1_scaffold11_0_16209_f_148 (16209bp)
		This contig is unaligned. (16209 bp)
		Unaligned bases: 16209 total: 1886212

CONTIG: C2190_1_C2190_0_288_f_149 (288bp)
		This contig is unaligned. (288 bp)
		Unaligned bases: 288 total: 1886500

CONTIG: C2444_1_C2444_0_1384_f_150 (1384bp)
		This contig is unaligned. (1384 bp)
		Unaligned bases: 1384 total: 1887884

CONTIG: scaffold2_2_scaffold2_18775_56914_f_151 (38139bp)
		This contig is unaligned. (38139 bp)
		Unaligned bases: 38139 total: 1926023

CONTIG: scaffold13_2_scaffold13_78221_231016_f_152 (152795bp)
		This contig is unaligned. (152795 bp)
		Unaligned bases: 152795 total: 2078818

CONTIG: scaffold18_1_scaffold18_0_3836_f_153 (3836bp)
		This contig is unaligned. (3836 bp)
		Unaligned bases: 3836 total: 2082654

CONTIG: C1866_1_C1866_0_120_f_154 (120bp)
		This contig is unaligned. (120 bp)
		Unaligned bases: 120 total: 2082774

CONTIG: C2614_1_C2614_0_5041_f_155 (5041bp)
Best alignment score: 72.0 (LEN: 72, IDY: 100.00)
			The best set is below. Score: 72.0, number of alignments: 1, unaligned bases: 4969
		This contig is partially unaligned. (Aligned 72 out of 5041 bases)
		Alignment: 25017 25088 | 3708 3779 | 72 72 | 100.0 | seq_1 C2614_1_C2614_0_5041_f_155
		Unaligned bases: 1 to 3707 (3707)
		Unaligned bases: 3780 to 5041 (1262)

CONTIG: C2348_1_C2348_0_708_f_156 (708bp)
		This contig is unaligned. (708 bp)
		Unaligned bases: 708 total: 2083482

CONTIG: C2282_1_C2282_0_477_f_157 (477bp)
		This contig is unaligned. (477 bp)
		Unaligned bases: 477 total: 2083959

CONTIG: C2372_1_C2372_0_771_f_158 (771bp)
		This contig is unaligned. (771 bp)
		Unaligned bases: 771 total: 2084730

CONTIG: C2008_1_C2008_0_153_f_159 (153bp)
		This contig is unaligned. (153 bp)
		Unaligned bases: 153 total: 2084883

CONTIG: scaffold17_1_scaffold17_0_347_f_160 (347bp)
		This contig is unaligned. (347 bp)
		Unaligned bases: 347 total: 2085230

CONTIG: C2160_1_C2160_0_243_f_161 (243bp)
		This contig is unaligned. (243 bp)
		Unaligned bases: 243 total: 2085473

CONTIG: scaffold1_1_scaffold1_0_172582_f_162 (172582bp)
		This contig is unaligned. (172582 bp)
		Unaligned bases: 172582 total: 2258055

CONTIG: C1924_1_C1924_0_130_f_163 (130bp)
Best alignment score: 128.0 (LEN: 130, IDY: 98.46)
		This contig has 3 significant alignments. [An ambiguously mapped contig]
		Using only first of these alignment (option --ambiguity-usage is set to "one"):
			Alignment: 5684 5813 | 1 130 | 130 130 | 98.46 | seq_3 C1924_1_C1924_0_130_f_163
			Skipping alignment 10924 11054 | 130 1 | 131 130 | 97.71 | seq_3 C1924_1_C1924_0_130_f_163
			Skipping alignment 35837 35964 | 130 3 | 128 128 | 99.22 | seq_2 C1924_1_C1924_0_130_f_163

CONTIG: scaffold2_1_scaffold2_0_18287_f_164 (18287bp)
		This contig is unaligned. (18287 bp)
		Unaligned bases: 18287 total: 2276342

CONTIG: C2702_1_C2702_0_6735_f_165 (6735bp)
		This contig is unaligned. (6735 bp)
		Unaligned bases: 6735 total: 2283077

CONTIG: C2546_1_C2546_0_3149_f_166 (3149bp)
		This contig is unaligned. (3149 bp)
		Unaligned bases: 3149 total: 2286226

CONTIG: C2162_1_C2162_0_243_f_167 (243bp)
		This contig is unaligned. (243 bp)
		Unaligned bases: 243 total: 2286469

CONTIG: C1824_1_C1824_0_111_f_168 (111bp)
		This contig is unaligned. (111 bp)
		Unaligned bases: 111 total: 2286580

CONTIG: scaffold6_1_scaffold6_0_39841_f_169 (39841bp)
		This contig is unaligned. (39841 bp)
		Unaligned bases: 39841 total: 2326421

CONTIG: C2044_1_C2044_0_169_f_170 (169bp)
		This contig is unaligned. (169 bp)
		Unaligned bases: 169 total: 2326590

CONTIG: C2200_1_C2200_0_298_f_171 (298bp)
		This contig is unaligned. (298 bp)
		Unaligned bases: 298 total: 2326888

CONTIG: C2234_1_C2234_0_351_f_172 (351bp)
		This contig is unaligned. (351 bp)
		Unaligned bases: 351 total: 2327239

CONTIG: scaffold8_1_scaffold8_0_3911_f_173 (3911bp)
		This contig is unaligned. (3911 bp)
		Unaligned bases: 3911 total: 2331150

CONTIG: C2388_1_C2388_0_882_f_174 (882bp)
		This contig is unaligned. (882 bp)
		Unaligned bases: 882 total: 2332032

CONTIG: C1996_1_C1996_0_150_f_175 (150bp)
		This contig is unaligned. (150 bp)
		Unaligned bases: 150 total: 2332182

CONTIG: C2212_1_C2212_0_322_f_176 (322bp)
		This contig is unaligned. (322 bp)
		Unaligned bases: 322 total: 2332504

CONTIG: C2168_1_C2168_0_248_f_177 (248bp)
		This contig is unaligned. (248 bp)
		Unaligned bases: 248 total: 2332752

CONTIG: C2706_1_C2706_0_6850_f_178 (6850bp)
		This contig is unaligned. (6850 bp)
		Unaligned bases: 6850 total: 2339602

CONTIG: C2548_1_C2548_0_3160_f_179 (3160bp)
		This contig is unaligned. (3160 bp)
		Unaligned bases: 3160 total: 2342762

CONTIG: C1884_1_C1884_0_121_f_180 (121bp)
Best alignment score: 121.0 (LEN: 121, IDY: 100.00)
		This contig has 5 significant alignments. [An ambiguously mapped contig]
		Using only first of these alignment (option --ambiguity-usage is set to "one"):
			Alignment: 7605 7725 | 121 1 | 121 121 | 100.0 | seq_3 C1884_1_C1884_0_121_f_180
			Skipping alignment 9118 9238 | 1 121 | 121 121 | 100.0 | seq_3 C1884_1_C1884_0_121_f_180
			Skipping alignment 11957 12077 | 1 121 | 121 121 | 100.0 | seq_3 C1884_1_C1884_0_121_f_180
			Skipping alignment 1680797 1680917 | 121 1 | 121 121 | 100.0 | seq_1 C1884_1_C1884_0_121_f_180
			Skipping alignment 1706783 1706903 | 121 1 | 121 121 | 100.0 | seq_1 C1884_1_C1884_0_121_f_180

CONTIG: C2482_1_C2482_0_1815_f_181 (1815bp)
		This contig is unaligned. (1815 bp)
		Unaligned bases: 1815 total: 2344577

CONTIG: C1788_1_C1788_0_106_f_182 (106bp)
		This contig is unaligned. (106 bp)
		Unaligned bases: 106 total: 2344683

Analyzing coverage...
Writing SNPs into /var/www/quast/data/results/jabante1_at_jhu.edu/18_Jun_2017_14_07_11_972796/full_output/contigs_reports/nucmer_output/genome-ctg-filtered.used_snps.gz
	Reference seq_1: 9 total alignments. 1 total regions.
		Region: 1 to 2516575 (2516575 bp)
			START in gap: 1 to 25017 (25016 bp)
			Align 1: 25017 25088 C2614_1_C2614_0_5041_f_155 3708 3779
				Gap between this and next alignment: 25088 to 25096 (7 bp)
				Next Alignment: 25096 25170 C2116_1_C2116_0_206_f_43 2 76

			Align 2: 25096 25170 C2116_1_C2116_0_206_f_43 2 76
				Gap between this and next alignment: 25170 to 745553 (720382 bp)
				Next Alignment: 745553 748583 C2538_1_C2538_0_3034_f_18 3025 1

			Align 3: 745553 748583 C2538_1_C2538_0_3034_f_18 3025 1
				Gap between this and next alignment: 748583 to 748841 (257 bp)
				Next Alignment: 748841 748918 C2018_1_C2018_0_157_f_62 37 114

			Align 4: 748841 748918 C2018_1_C2018_0_157_f_62 37 114
				Gap between this and next alignment: 748918 to 961273 (212354 bp)
				Next Alignment: 961273 961358 C1974_1_C1974_0_146_f_120 113 28

			Align 5: 961273 961358 C1974_1_C1974_0_146_f_120 113 28
				Gap between this and next alignment: 961358 to 965032 (3673 bp)
				Next Alignment: 965032 965122 C1912_1_C1912_0_127_f_126 91 1

			Align 6: 965032 965122 C1912_1_C1912_0_127_f_126 91 1
				Gap between this and next alignment: 965122 to 1706576 (741453 bp)
				Next Alignment: 1706576 1706744 C2042_1_C2042_0_169_f_50 1 169

			Align 7: 1706576 1706744 C2042_1_C2042_0_169_f_50 1 169
				Gap between this and next alignment: 1706744 to 2353460 (646715 bp)
				Next Alignment: 2353460 2355122 C2476_1_C2476_0_1704_f_36 18 1674

			Align 8: 2353460 2355122 C2476_1_C2476_0_1704_f_36 18 1674
				The next alignment (2354086 2355122 scaffold14_1_scaffold14_0_35536_f_11 1355 322) is redundant. Skipping.

	Reference seq_3: 2 total alignments. 1 total regions.
		Region: 1 to 22870 (22870 bp)
			START in gap: 1 to 5684 (5683 bp)
			Align 1: 5684 5813 C1924_1_C1924_0_130_f_163 1 130
				Gap between this and next alignment: 5813 to 7605 (1791 bp)
				Next Alignment: 7605 7725 C1884_1_C1884_0_121_f_180 121 1

			Align 2: 7605 7725 C1884_1_C1884_0_121_f_180 121 1
			END in gap: 7725 to 22870 (15145 bp).

	Reference seq_2: 3 total alignments. 1 total regions.
		Region: 1 to 38454 (38454 bp)
			START in gap: 1 to 25862 (25861 bp)
			Align 1: 25862 25970 C1808_1_C1808_0_109_f_83 1 109
				Gap between this and next alignment: 25970 to 26237 (266 bp)
				Next Alignment: 26237 26354 C1858_1_C1858_0_118_f_96 1 118

			Align 2: 26237 26354 C1858_1_C1858_0_118_f_96 1 118
				Gap between this and next alignment: 26354 to 37600 (11245 bp)
				Next Alignment: 37600 38403 scaffold4_2_scaffold4_30938_270753_f_55 232916 232111

			Align 3: 37600 38403 scaffold4_2_scaffold4_30938_270753_f_55 232916 232111
			END in gap: 38403 to 38454 (51 bp).

Analysis is finished!
Founded SNPs were written into /var/www/quast/data/results/jabante1_at_jhu.edu/18_Jun_2017_14_07_11_972796/full_output/contigs_reports/nucmer_output/genome-ctg-filtered.used_snps.gz

Results:
	Local Misassemblies: 0
	Misassemblies: 0
		Relocations: 0
		Translocations: 0
		Inversions: 0
	Misassembled Contigs: 0
	Misassembled Contig Bases: 0
	Misassemblies Inter-Contig Overlap: 0
Uncovered Regions: 0 (0)
Unaligned Contigs: 168 + 3 part
Half Unaligned Contigs with Misassemblies: 0
Unaligned Contig Bases: 2623163

Ambiguously Mapped Contigs: 9
Total Bases in Ambiguously Mapped Contigs: 280736
Extra Bases in Ambiguously Mapped Contigs: 0
Note that --allow-ambiguity option was set to "one" and only first alignment per each of these contigs was used.

	Covered Bases: 6547

	SNPs: 158
	Insertions: 5
	Deletions: 15

	Positive Gaps: 15
		Internal Gaps: 0
		External Gaps: 15
		External Gap Total: 2409899
		External Gap Average: 160660
	Negative Gaps: 0
		Internal Overlaps: 0
		External Overlaps: 0
		External Overlaps Total: 0
		External Overlaps Average: 0
	Contigs with Redundant Alignments: 1 (1037)
