# Supplementary material for: HiMMe: using genetic patterns as a proxy for genome assembly reliability assessment
Source: BMC Genomics. 2017 Sep 5;18:694. doi: 10.1186/s12864-017-3965-2 (PMC5584555; doi:10.1186/s12864-017-3965-2)
Supplement: Supplementary file 3 — ’Supplementary_file3.zip’, Title: ’Data from GAGE’. Description: contains all real data as well as the pertinent results. (ZIP 18,698 kb) [file 12864_2017_3965_MOESM3_ESM.zip › Real data/QUAST/lineage/SOAPdenovo/full_output/contigs_reports/nucmer_output/genome-ctg-filtered.coords.filtered]

    [S1]     [E1]  |     [S2]     [E2]  |  [LEN 1]  [LEN 2]  |  [% IDY]  | [TAGS]
=====================================================================================
2354086 2355122 | 1355 322 | 1037 1034 | 97.2 | seq_1 scaffold14_1_scaffold14_0_35536_f_11
745553 748583 | 3025 1 | 3031 3025 | 96.34 | seq_1 C2538_1_C2538_0_3034_f_18
2353460 2355122 | 18 1674 | 1663 1657 | 97.53 | seq_1 C2476_1_C2476_0_1704_f_36
25096 25170 | 2 76 | 75 75 | 100.0 | seq_1 C2116_1_C2116_0_206_f_43
1706576 1706744 | 1 169 | 169 169 | 98.82 | seq_1 C2042_1_C2042_0_169_f_50
37600 38403 | 232916 232111 | 804 806 | 97.64 | seq_2 scaffold4_2_scaffold4_30938_270753_f_55
748841 748918 | 37 114 | 78 78 | 100.0 | seq_1 C2018_1_C2018_0_157_f_62
25862 25970 | 1 109 | 109 109 | 99.08 | seq_2 C1808_1_C1808_0_109_f_83
26237 26354 | 1 118 | 118 118 | 99.15 | seq_2 C1858_1_C1858_0_118_f_96
961273 961358 | 113 28 | 86 86 | 98.84 | seq_1 C1974_1_C1974_0_146_f_120
965032 965122 | 91 1 | 91 91 | 100.0 | seq_1 C1912_1_C1912_0_127_f_126
25017 25088 | 3708 3779 | 72 72 | 100.0 | seq_1 C2614_1_C2614_0_5041_f_155
5684 5813 | 1 130 | 130 130 | 98.46 | seq_3 C1924_1_C1924_0_130_f_163
7605 7725 | 121 1 | 121 121 | 100.0 | seq_3 C1884_1_C1884_0_121_f_180
