# Supplementary material for: HiMMe: using genetic patterns as a proxy for genome assembly reliability assessment
Source: BMC Genomics. 2017 Sep 5;18:694. doi: 10.1186/s12864-017-3965-2 (PMC5584555; doi:10.1186/s12864-017-3965-2)
Supplement: Supplementary file 3 — ’Supplementary_file3.zip’, Title: ’Data from GAGE’. Description: contains all real data as well as the pertinent results. (ZIP 18,698 kb) [file 12864_2017_3965_MOESM3_ESM.zip › Real data/QUAST/lineage/SOAPdenovo/full_output/contigs_reports/nucmer_output/genome-ctg-filtered.unaligned]

C2014_1_C2014_0_156_f_1C1856_1_C1856_0_117_f_2C1772_1_C1772_0_104_f_3C1754_1_C1754_0_102_f_4C2360_1_C2360_0_738_f_5C2058_1_C2058_0_172_f_6C2320_1_C2320_0_552_f_7scaffold13_3_scaffold13_231055_366737_f_8C2252_1_C2252_0_379_f_9C2316_1_C2316_0_543_f_10C1830_1_C1830_0_113_f_12C1880_1_C1880_0_121_f_13scaffold5_1_scaffold5_0_46499_f_14C2284_1_C2284_0_477_f_15C2038_1_C2038_0_166_f_16C2426_1_C2426_0_1215_f_17C1780_1_C1780_0_105_f_19C2154_1_C2154_0_238_f_20scaffold10_1_scaffold10_0_331598_f_21C2450_1_C2450_0_1443_f_22C1962_1_C1962_0_143_f_23C1758_1_C1758_0_102_f_24C1816_1_C1816_0_110_f_25C2678_1_C2678_0_6141_f_26C2040_1_C2040_0_168_f_27C2032_1_C2032_0_164_f_28C2198_1_C2198_0_296_f_29C2306_1_C2306_0_531_f_30C1846_1_C1846_0_116_f_31C2436_1_C2436_0_1277_f_32C1850_1_C1850_0_117_f_33C2328_1_C2328_0_627_f_34scaffold17_3_scaffold17_6636_6969_f_35C2404_1_C2404_0_982_f_37C1894_1_C1894_0_122_f_38scaffold7_1_scaffold7_0_110622_f_39scaffold9_1_scaffold9_0_93229_f_40C2268_1_C2268_0_406_f_41C2074_1_C2074_0_179_f_42C2242_1_C2242_0_358_f_44C2112_1_C2112_0_205_f_45C1786_1_C1786_0_106_f_46C2270_1_C2270_0_424_f_47C2180_1_C2180_0_264_f_48C1954_1_C1954_0_142_f_49C2192_1_C2192_0_288_f_51C2588_1_C2588_0_4168_f_52C2140_1_C2140_0_229_f_53C1994_1_C1994_0_150_f_54C2036_1_C2036_0_165_f_56C2390_1_C2390_0_902_f_57scaffold21_1_scaffold21_0_3881_f_58C1942_1_C1942_0_140_f_59C1832_1_C1832_0_113_f_60C1802_1_C1802_0_108_f_61C2556_1_C2556_0_3281_f_63C2024_1_C2024_0_161_f_64scaffold15_1_scaffold15_0_18151_f_65C1742_1_C1742_0_101_f_66C2082_1_C2082_0_185_f_67C1882_1_C1882_0_121_f_68C2076_1_C2076_0_180_f_69C2078_1_C2078_0_182_f_70C1902_1_C1902_0_126_f_71C2606_1_C2606_0_4824_f_72scaffold20_1_scaffold20_0_34051_f_73C1752_1_C1752_0_102_f_74C1756_1_C1756_0_102_f_75C2394_1_C2394_0_917_f_76C2142_1_C2142_0_230_f_77C2266_1_C2266_0_397_f_78C1782_1_C1782_0_105_f_79scaffold16_1_scaffold16_0_3735_f_80C2384_1_C2384_0_837_f_81C1968_1_C1968_0_145_f_82scaffold12_1_scaffold12_0_518710_f_84C2072_1_C2072_0_177_f_85C1760_1_C1760_0_102_f_86C2248_1_C2248_0_373_f_87C2336_1_C2336_0_658_f_88C2422_1_C2422_0_1153_f_89C1914_1_C1914_0_127_f_90C2558_1_C2558_0_3320_f_91C2402_1_C2402_0_959_f_92C2106_1_C2106_0_202_f_93scaffold19_1_scaffold19_0_3515_f_94C2164_1_C2164_0_244_f_95C2216_1_C2216_0_336_f_97C2338_1_C2338_0_660_f_98C1946_1_C1946_0_141_f_99C1860_1_C1860_0_118_f_100C2582_1_C2582_0_3971_f_101C2002_1_C2002_0_153_f_102C1840_1_C1840_0_115_f_103C2232_1_C2232_0_351_f_104C2566_1_C2566_0_3548_f_105C1904_1_C1904_0_126_f_106C2236_1_C2236_0_354_f_107C1892_1_C1892_0_122_f_108C2118_1_C2118_0_210_f_109C2256_1_C2256_0_381_f_110scaffold4_1_scaffold4_0_30921_f_111C2050_1_C2050_0_171_f_112scaffold6_2_scaffold6_39861_104424_f_113C1988_1_C1988_0_149_f_114C2392_1_C2392_0_904_f_115C1872_1_C1872_0_120_f_116C2068_1_C2068_0_174_f_117C1784_1_C1784_0_105_f_118C2278_1_C2278_0_463_f_119C2406_1_C2406_0_990_f_121C2230_1_C2230_0_349_f_122C1798_1_C1798_0_108_f_123C2314_1_C2314_0_540_f_124C2258_1_C2258_0_386_f_125C1984_1_C1984_0_147_f_127C2474_1_C2474_0_1656_f_128C1936_1_C1936_0_138_f_129C2196_1_C2196_0_294_f_130C1876_1_C1876_0_120_f_131scaffold2_3_scaffold2_57136_373658_f_132C1886_1_C1886_0_121_f_133C1870_1_C1870_0_120_f_134C1766_1_C1766_0_103_f_135C1888_1_C1888_0_121_f_136C1986_1_C1986_0_147_f_137C2052_1_C2052_0_171_f_138C2658_1_C2658_0_5727_f_139C1972_1_C1972_0_146_f_140C2110_1_C2110_0_202_f_141C2340_1_C2340_0_670_f_142C1854_1_C1854_0_117_f_143scaffold13_1_scaffold13_0_78092_f_144C2544_1_C2544_0_3103_f_145C2584_1_C2584_0_4107_f_146scaffold17_2_scaffold17_2178_4527_f_147scaffold11_1_scaffold11_0_16209_f_148C2190_1_C2190_0_288_f_149C2444_1_C2444_0_1384_f_150scaffold2_2_scaffold2_18775_56914_f_151scaffold13_2_scaffold13_78221_231016_f_152scaffold18_1_scaffold18_0_3836_f_153C1866_1_C1866_0_120_f_154C2348_1_C2348_0_708_f_156C2282_1_C2282_0_477_f_157C2372_1_C2372_0_771_f_158C2008_1_C2008_0_153_f_159scaffold17_1_scaffold17_0_347_f_160C2160_1_C2160_0_243_f_161scaffold1_1_scaffold1_0_172582_f_162scaffold2_1_scaffold2_0_18287_f_164C2702_1_C2702_0_6735_f_165C2546_1_C2546_0_3149_f_166C2162_1_C2162_0_243_f_167C1824_1_C1824_0_111_f_168scaffold6_1_scaffold6_0_39841_f_169C2044_1_C2044_0_169_f_170C2200_1_C2200_0_298_f_171C2234_1_C2234_0_351_f_172scaffold8_1_scaffold8_0_3911_f_173C2388_1_C2388_0_882_f_174C1996_1_C1996_0_150_f_175C2212_1_C2212_0_322_f_176C2168_1_C2168_0_248_f_177C2706_1_C2706_0_6850_f_178C2548_1_C2548_0_3160_f_179C2482_1_C2482_0_1815_f_181C1788_1_C1788_0_106_f_182
