# Supplementary material for: HiMMe: using genetic patterns as a proxy for genome assembly reliability assessment
Source: BMC Genomics. 2017 Sep 5;18:694. doi: 10.1186/s12864-017-3965-2 (PMC5584555; doi:10.1186/s12864-017-3965-2)
Supplement: Supplementary file 3 — ’Supplementary_file3.zip’, Title: ’Data from GAGE’. Description: contains all real data as well as the pertinent results. (ZIP 18,698 kb) [file 12864_2017_3965_MOESM3_ESM.zip › Real data/QUAST/lineage/SOAPdenovo/full_output/contigs_reports/nucmer_output/genome-ctg-filtered.rplot]

#-- reverse hits sorted by %sim
0 0 0
0 0 0


2301337 8435 96.3085036255768
2304367 5411 96.3085036255768


2306535 8435 96.3414634146341
2309565 5411 96.3414634146341


2350220 8435 96.3414634146341
2353250 5411 96.3414634146341


2562425 250619 96.4497041420118
2562593 250451 96.4497041420118


2305203 1708999 97.0106075216972
2306239 1707966 97.0106075216972


2354086 1708999 97.2034715525555
2355122 1707966 97.2034715525555


841674 10607 97.3541791942273
843336 8951 97.3541791942273


2562067 18334 97.4715549936789
2562857 17544 97.4715549936789


743680 10607 97.4744437763079
745342 8951 97.4744437763079


959587 10607 97.4744437763079
961249 8951 97.4744437763079


1680232 18334 98.2323232323232
1681023 17543 98.2323232323232


1706215 18337 98.25
1707014 17539 98.25


1706489 1762138 98.3050847457627
1706606 1762021 98.3050847457627


2560711 250748 98.4615384615385
2560840 250619 98.4615384615385


1706576 250619 98.8165680473373
1706744 250451 98.8165680473373


2542436 8934 99.0825688073395
2542544 8826 99.0825688073395


2549774 8934 99.0825688073395
2549882 8826 99.0825688073395


2554208 8934 99.0825688073395
2554316 8826 99.0825688073395


2564067 8934 99.0825688073395
2564175 8826 99.0825688073395


2566906 8934 99.0825688073395
2567014 8826 99.0825688073395


1680503 1762138 99.1525423728814
1680620 1762021 99.1525423728814


2564145 8826 100
2564265 8706 100


2566984 8826 100
2567104 8706 100
