# Supplementary material for: HiMMe: using genetic patterns as a proxy for genome assembly reliability assessment
Source: BMC Genomics. 2017 Sep 5;18:694. doi: 10.1186/s12864-017-3965-2 (PMC5584555; doi:10.1186/s12864-017-3965-2)
Supplement: Supplementary file 3 — ’Supplementary_file3.zip’, Title: ’Data from GAGE’. Description: contains all real data as well as the pertinent results. (ZIP 18,698 kb) [file 12864_2017_3965_MOESM3_ESM.zip › Real data/QUAST/lineage/SOAPdenovo/full_output/contigs_reports/nucmer_output/genome-ctg-filtered.fplot]

#-- forward hits sorted by %sim
0 0 0
0 0 0


961642 5411 96.3085036255768
964672 8435 96.3085036255768


745553 5411 96.3414634146341
748583 8435 96.3414634146341


843546 5411 96.3414634146341
846576 8435 96.3414634146341


841674 1707966 96.9141755062681
842710 1708999 96.9141755062681


743680 1707966 97.1070395371263
744716 1708999 97.1070395371263


959587 1707966 97.1070395371263
960623 1708999 97.1070395371263


2304577 8951 97.4143114852676
2306239 10607 97.4143114852676


2309855 8951 97.4143114852676
2311517 10607 97.4143114852676


2353460 8951 97.5345760673482
2355122 10607 97.5345760673482


2554174 17536 97.6426799007444
2554977 18341 97.6426799007444


2565951 250619 97.7099236641221
2566081 250748 97.7099236641221


2549739 17536 97.8696741854637
2550535 18333 97.8696741854637


2542402 17536 98.1203007518797
2543198 18333 98.1203007518797


2542673 250451 98.2248520710059
2542841 250619 98.2248520710059


2550149 1762021 98.3050847457627
2550266 1762138 98.3050847457627


2554583 1762021 98.3050847457627
2554700 1762138 98.3050847457627


2566877 17542 98.6111111111111
2567668 18333 98.6111111111111


2564040 17544 98.7357774968394
2564830 18334 98.7357774968394


2564304 250451 98.8165680473373
2564472 250619 98.8165680473373


2567143 250451 98.8165680473373
2567311 250619 98.8165680473373


2550011 250451 98.8165680473373
2550179 250619 98.8165680473373


2554445 250451 98.8165680473373
2554613 250619 98.8165680473373


961273 8468 98.8372093023256
961358 8553 98.8372093023256


1680887 8826 99.0825688073395
1680995 8934 99.0825688073395


1706873 8826 99.0825688073395
1706981 8934 99.0825688073395


2542811 1762021 99.1525423728814
2542928 1762138 99.1525423728814


2564442 1762021 99.1525423728814
2564559 1762138 99.1525423728814


2567281 1762021 99.1525423728814
2567398 1762138 99.1525423728814


2552411 250619 99.21875
2552538 250746 99.21875


2562632 8706 100
2562752 8826 100


1680797 8706 100
1680917 8826 100


1706783 8706 100
1706903 8826 100


965032 8616 100
965122 8706 100


748841 5282 100
748918 5359 100


25096 5042 100
25170 5116 100


25017 3708 100
25088 3779 100
