# Supplementary material for: HiMMe: using genetic patterns as a proxy for genome assembly reliability assessment
Source: BMC Genomics. 2017 Sep 5;18:694. doi: 10.1186/s12864-017-3965-2 (PMC5584555; doi:10.1186/s12864-017-3965-2)
Supplement: Supplementary file 3 — ’Supplementary_file3.zip’, Title: ’Data from GAGE’. Description: contains all real data as well as the pertinent results. (ZIP 18,698 kb) [file 12864_2017_3965_MOESM3_ESM.zip › Real data/QUAST/lineage/SOAPdenovo/full_output/contigs_reports/nucmer_output/genome-ctg-filtered.coords]

[S1] [E1] | [S2] [E2] | [LEN 1] [LEN 2] | [% IDY] | [TAGS]
=====================================================================================
25862 25970 | 1 109 | 109 109 | 99.08 | seq_2	C1808_1_C1808_0_109_f_83
33200 33308 | 1 109 | 109 109 | 99.08 | seq_2	C1808_1_C1808_0_109_f_83
37634 37742 | 1 109 | 109 109 | 99.08 | seq_2	C1808_1_C1808_0_109_f_83
9040 9148 | 1 109 | 109 109 | 99.08 | seq_3	C1808_1_C1808_0_109_f_83
11879 11987 | 1 109 | 109 109 | 99.08 | seq_3	C1808_1_C1808_0_109_f_83
1680887 1680995 | 109 1 | 109 109 | 99.08 | seq_1	C1808_1_C1808_0_109_f_83
1706873 1706981 | 109 1 | 109 109 | 99.08 | seq_1	C1808_1_C1808_0_109_f_83
26237 26354 | 1 118 | 118 118 | 99.15 | seq_2	C1858_1_C1858_0_118_f_96
33575 33692 | 1 118 | 118 118 | 98.31 | seq_2	C1858_1_C1858_0_118_f_96
38009 38126 | 1 118 | 118 118 | 98.31 | seq_2	C1858_1_C1858_0_118_f_96
9415 9532 | 1 118 | 118 118 | 99.15 | seq_3	C1858_1_C1858_0_118_f_96
12254 12371 | 1 118 | 118 118 | 99.15 | seq_3	C1858_1_C1858_0_118_f_96
1680503 1680620 | 118 1 | 118 118 | 99.15 | seq_1	C1858_1_C1858_0_118_f_96
1706489 1706606 | 118 1 | 118 118 | 98.31 | seq_1	C1858_1_C1858_0_118_f_96
7605 7725 | 121 1 | 121 121 | 100.00 | seq_3	C1884_1_C1884_0_121_f_180
9118 9238 | 1 121 | 121 121 | 100.00 | seq_3	C1884_1_C1884_0_121_f_180
11957 12077 | 1 121 | 121 121 | 100.00 | seq_3	C1884_1_C1884_0_121_f_180
1680797 1680917 | 121 1 | 121 121 | 100.00 | seq_1	C1884_1_C1884_0_121_f_180
1706783 1706903 | 121 1 | 121 121 | 100.00 | seq_1	C1884_1_C1884_0_121_f_180
965032 965122 | 91 1 | 91 91 | 100.00 | seq_1	C1912_1_C1912_0_127_f_126
5684 5813 | 1 130 | 130 130 | 98.46 | seq_3	C1924_1_C1924_0_130_f_163
10924 11054 | 130 1 | 131 130 | 97.71 | seq_3	C1924_1_C1924_0_130_f_163
35837 35964 | 130 3 | 128 128 | 99.22 | seq_2	C1924_1_C1924_0_130_f_163
961273 961358 | 113 28 | 86 86 | 98.84 | seq_1	C1974_1_C1974_0_146_f_120
748841 748918 | 37 114 | 78 78 | 100.00 | seq_1	C2018_1_C2018_0_157_f_62
1706576 1706744 | 1 169 | 169 169 | 98.82 | seq_1	C2042_1_C2042_0_169_f_50
7398 7566 | 1 169 | 169 169 | 96.45 | seq_3	C2042_1_C2042_0_169_f_50
9277 9445 | 169 1 | 169 169 | 98.82 | seq_3	C2042_1_C2042_0_169_f_50
12116 12284 | 169 1 | 169 169 | 98.82 | seq_3	C2042_1_C2042_0_169_f_50
26099 26267 | 169 1 | 169 169 | 98.22 | seq_2	C2042_1_C2042_0_169_f_50
33437 33605 | 169 1 | 169 169 | 98.82 | seq_2	C2042_1_C2042_0_169_f_50
37871 38039 | 169 1 | 169 169 | 98.82 | seq_2	C2042_1_C2042_0_169_f_50
25096 25170 | 2 76 | 75 75 | 100.00 | seq_1	C2116_1_C2116_0_206_f_43
743680 745342 | 1674 18 | 1663 1657 | 97.47 | seq_1	C2476_1_C2476_0_1704_f_36
841674 843336 | 1674 18 | 1663 1657 | 97.35 | seq_1	C2476_1_C2476_0_1704_f_36
959587 961249 | 1674 18 | 1663 1657 | 97.47 | seq_1	C2476_1_C2476_0_1704_f_36
2304577 2306239 | 18 1674 | 1663 1657 | 97.41 | seq_1	C2476_1_C2476_0_1704_f_36
2309855 2311517 | 18 1674 | 1663 1657 | 97.41 | seq_1	C2476_1_C2476_0_1704_f_36
2353460 2355122 | 18 1674 | 1663 1657 | 97.53 | seq_1	C2476_1_C2476_0_1704_f_36
745553 748583 | 3025 1 | 3031 3025 | 96.34 | seq_1	C2538_1_C2538_0_3034_f_18
843546 846576 | 3025 1 | 3031 3025 | 96.34 | seq_1	C2538_1_C2538_0_3034_f_18
961642 964672 | 3025 1 | 3031 3025 | 96.31 | seq_1	C2538_1_C2538_0_3034_f_18
2301337 2304367 | 1 3025 | 3031 3025 | 96.31 | seq_1	C2538_1_C2538_0_3034_f_18
2306535 2309565 | 1 3025 | 3031 3025 | 96.34 | seq_1	C2538_1_C2538_0_3034_f_18
2350220 2353250 | 1 3025 | 3031 3025 | 96.34 | seq_1	C2538_1_C2538_0_3034_f_18
25017 25088 | 3708 3779 | 72 72 | 100.00 | seq_1	C2614_1_C2614_0_5041_f_155
743680 744716 | 322 1355 | 1037 1034 | 97.11 | seq_1	scaffold14_1_scaffold14_0_35536_f_11
841674 842710 | 322 1355 | 1037 1034 | 96.91 | seq_1	scaffold14_1_scaffold14_0_35536_f_11
959587 960623 | 322 1355 | 1037 1034 | 97.11 | seq_1	scaffold14_1_scaffold14_0_35536_f_11
2305203 2306239 | 1355 322 | 1037 1034 | 97.01 | seq_1	scaffold14_1_scaffold14_0_35536_f_11
2354086 2355122 | 1355 322 | 1037 1034 | 97.20 | seq_1	scaffold14_1_scaffold14_0_35536_f_11
7040 7830 | 232118 232908 | 791 791 | 97.47 | seq_3	scaffold4_2_scaffold4_30938_270753_f_55
9013 9803 | 232908 232118 | 791 791 | 98.74 | seq_3	scaffold4_2_scaffold4_30938_270753_f_55
11850 12641 | 232910 232119 | 792 792 | 98.61 | seq_3	scaffold4_2_scaffold4_30938_270753_f_55
1680232 1681023 | 232118 232909 | 792 792 | 98.23 | seq_1	scaffold4_2_scaffold4_30938_270753_f_55
1706215 1707014 | 232115 232913 | 800 799 | 98.25 | seq_1	scaffold4_2_scaffold4_30938_270753_f_55
25828 26624 | 232916 232119 | 797 798 | 98.12 | seq_2	scaffold4_2_scaffold4_30938_270753_f_55
33165 33961 | 232916 232119 | 797 798 | 97.87 | seq_2	scaffold4_2_scaffold4_30938_270753_f_55
37600 38403 | 232916 232111 | 804 806 | 97.64 | seq_2	scaffold4_2_scaffold4_30938_270753_f_55
