# Supplementary material for: HiMMe: using genetic patterns as a proxy for genome assembly reliability assessment
Source: BMC Genomics. 2017 Sep 5;18:694. doi: 10.1186/s12864-017-3965-2 (PMC5584555; doi:10.1186/s12864-017-3965-2)
Supplement: Supplementary file 3 — ’Supplementary_file3.zip’, Title: ’Data from GAGE’. Description: contains all real data as well as the pertinent results. (ZIP 18,698 kb) [file 12864_2017_3965_MOESM3_ESM.zip › Real data/QUAST/lineage/SOAPdenovo/full_output/contigs_reports/nucmer_output/genome-ctg-filtered.filter]

/var/www/quast/data/results/jabante1_at_jhu.edu/18_Jun_2017_14_07_11_972796/full_output/quast_corrected_input/staphylococcus_saprophyticus.fa /var/www/quast/data/results/jabante1_at_jhu.edu/18_Jun_2017_14_07_11_972796/full_output/quast_corrected_input/genome-ctg-filtered.fasta
NUCMER
>seq_1 C1808_1_C1808_0_109_f_83 2516575 109
1680887 1680995 109 1 1 1 0
0
>seq_1 C1884_1_C1884_0_121_f_180 2516575 121
1680797 1680917 121 1 0 0 0
0
>seq_1 C1912_1_C1912_0_127_f_126 2516575 127
965032 965122 91 1 0 0 0
0
>seq_2 C1924_1_C1924_0_130_f_163 38454 130
35837 35964 130 3 1 1 0
0
>seq_1 C1974_1_C1974_0_146_f_120 2516575 146
961273 961358 113 28 1 1 0
0
>seq_1 C2018_1_C2018_0_157_f_62 2516575 157
748841 748918 37 114 0 0 0
0
>seq_2 C2042_1_C2042_0_169_f_50 38454 169
33437 33605 169 1 2 2 0
0
>seq_1 C2116_1_C2116_0_206_f_43 2516575 206
25096 25170 2 76 0 0 0
0
>seq_1 C2476_1_C2476_0_1704_f_36 2516575 1704
2353460 2355122 18 1674 41 41 0
26
11
127
1464
1
25
0
>seq_1 C2538_1_C2538_0_3034_f_18 2516575 3034
843546 846576 3025 1 111 111 0
-394
4
819
-336
1375
1
26
35
1
1
5
-6
0
>seq_1 C2614_1_C2614_0_5041_f_155 2516575 5041
25017 25088 3708 3779 0 0 0
0
>seq_3 scaffold4_2_scaffold4_30938_270753_f_55 22870 239815
9013 9803 232908 232118 10 10 0
0
>seq_2 scaffold4_2_scaffold4_30938_270753_f_55 38454 239815
25828 26624 232916 232119 15 15 0
-6
0
