# Supplementary material for: HiMMe: using genetic patterns as a proxy for genome assembly reliability assessment
Source: BMC Genomics. 2017 Sep 5;18:694. doi: 10.1186/s12864-017-3965-2 (PMC5584555; doi:10.1186/s12864-017-3965-2)
Supplement: Supplementary file 3 — ’Supplementary_file3.zip’, Title: ’Data from GAGE’. Description: contains all real data as well as the pertinent results. (ZIP 18,698 kb) [file 12864_2017_3965_MOESM3_ESM.zip › Real data/QUAST/lineage/SOAPdenovo/full_output/contigs_reports/all_alignments_genome-ctg-filtered.tsv]

S1	E1	S2	E2	Reference	Contig	IDY	Ambiguous	Best_group
CONTIG	C2014_1_C2014_0_156_f_1	156	unaligned
CONTIG	C1856_1_C1856_0_117_f_2	117	unaligned
CONTIG	C1772_1_C1772_0_104_f_3	104	unaligned
CONTIG	C1754_1_C1754_0_102_f_4	102	unaligned
CONTIG	C2360_1_C2360_0_738_f_5	738	unaligned
CONTIG	C2058_1_C2058_0_172_f_6	172	unaligned
CONTIG	C2320_1_C2320_0_552_f_7	552	unaligned
CONTIG	scaffold13_3_scaffold13_231055_366737_f_8	135682	unaligned
CONTIG	C2252_1_C2252_0_379_f_9	379	unaligned
CONTIG	C2316_1_C2316_0_543_f_10	543	unaligned
2354086	2355122	1355	322	seq_1	scaffold14_1_scaffold14_0_35536_f_11	97.2		True
CONTIG	scaffold14_1_scaffold14_0_35536_f_11	35536	correct_unaligned
CONTIG	C1830_1_C1830_0_113_f_12	113	unaligned
CONTIG	C1880_1_C1880_0_121_f_13	121	unaligned
CONTIG	scaffold5_1_scaffold5_0_46499_f_14	46499	unaligned
CONTIG	C2284_1_C2284_0_477_f_15	477	unaligned
CONTIG	C2038_1_C2038_0_166_f_16	166	unaligned
CONTIG	C2426_1_C2426_0_1215_f_17	1215	unaligned
745553	748583	3025	1	seq_1	C2538_1_C2538_0_3034_f_18	96.34		True
CONTIG	C2538_1_C2538_0_3034_f_18	3034	correct
CONTIG	C1780_1_C1780_0_105_f_19	105	unaligned
CONTIG	C2154_1_C2154_0_238_f_20	238	unaligned
CONTIG	scaffold10_1_scaffold10_0_331598_f_21	331598	unaligned
CONTIG	C2450_1_C2450_0_1443_f_22	1443	unaligned
CONTIG	C1962_1_C1962_0_143_f_23	143	unaligned
CONTIG	C1758_1_C1758_0_102_f_24	102	unaligned
CONTIG	C1816_1_C1816_0_110_f_25	110	unaligned
CONTIG	C2678_1_C2678_0_6141_f_26	6141	unaligned
CONTIG	C2040_1_C2040_0_168_f_27	168	unaligned
CONTIG	C2032_1_C2032_0_164_f_28	164	unaligned
CONTIG	C2198_1_C2198_0_296_f_29	296	unaligned
CONTIG	C2306_1_C2306_0_531_f_30	531	unaligned
CONTIG	C1846_1_C1846_0_116_f_31	116	unaligned
CONTIG	C2436_1_C2436_0_1277_f_32	1277	unaligned
CONTIG	C1850_1_C1850_0_117_f_33	117	unaligned
CONTIG	C2328_1_C2328_0_627_f_34	627	unaligned
CONTIG	scaffold17_3_scaffold17_6636_6969_f_35	333	unaligned
2353460	2355122	18	1674	seq_1	C2476_1_C2476_0_1704_f_36	97.53		True
CONTIG	C2476_1_C2476_0_1704_f_36	1704	correct
CONTIG	C2404_1_C2404_0_982_f_37	982	unaligned
CONTIG	C1894_1_C1894_0_122_f_38	122	unaligned
CONTIG	scaffold7_1_scaffold7_0_110622_f_39	110622	unaligned
CONTIG	scaffold9_1_scaffold9_0_93229_f_40	93229	unaligned
CONTIG	C2268_1_C2268_0_406_f_41	406	unaligned
CONTIG	C2074_1_C2074_0_179_f_42	179	unaligned
25096	25170	2	76	seq_1	C2116_1_C2116_0_206_f_43	100.0		True
CONTIG	C2116_1_C2116_0_206_f_43	206	correct
CONTIG	C2242_1_C2242_0_358_f_44	358	unaligned
CONTIG	C2112_1_C2112_0_205_f_45	205	unaligned
CONTIG	C1786_1_C1786_0_106_f_46	106	unaligned
CONTIG	C2270_1_C2270_0_424_f_47	424	unaligned
CONTIG	C2180_1_C2180_0_264_f_48	264	unaligned
CONTIG	C1954_1_C1954_0_142_f_49	142	unaligned
1706576	1706744	1	169	seq_1	C2042_1_C2042_0_169_f_50	98.82		True
CONTIG	C2042_1_C2042_0_169_f_50	169	correct
CONTIG	C2192_1_C2192_0_288_f_51	288	unaligned
CONTIG	C2588_1_C2588_0_4168_f_52	4168	unaligned
CONTIG	C2140_1_C2140_0_229_f_53	229	unaligned
CONTIG	C1994_1_C1994_0_150_f_54	150	unaligned
37600	38403	232916	232111	seq_2	scaffold4_2_scaffold4_30938_270753_f_55	97.64		True
CONTIG	scaffold4_2_scaffold4_30938_270753_f_55	239815	correct_unaligned
CONTIG	C2036_1_C2036_0_165_f_56	165	unaligned
CONTIG	C2390_1_C2390_0_902_f_57	902	unaligned
CONTIG	scaffold21_1_scaffold21_0_3881_f_58	3881	unaligned
CONTIG	C1942_1_C1942_0_140_f_59	140	unaligned
CONTIG	C1832_1_C1832_0_113_f_60	113	unaligned
CONTIG	C1802_1_C1802_0_108_f_61	108	unaligned
748841	748918	37	114	seq_1	C2018_1_C2018_0_157_f_62	100.0		True
CONTIG	C2018_1_C2018_0_157_f_62	157	correct
CONTIG	C2556_1_C2556_0_3281_f_63	3281	unaligned
CONTIG	C2024_1_C2024_0_161_f_64	161	unaligned
CONTIG	scaffold15_1_scaffold15_0_18151_f_65	18151	unaligned
CONTIG	C1742_1_C1742_0_101_f_66	101	unaligned
CONTIG	C2082_1_C2082_0_185_f_67	185	unaligned
CONTIG	C1882_1_C1882_0_121_f_68	121	unaligned
CONTIG	C2076_1_C2076_0_180_f_69	180	unaligned
CONTIG	C2078_1_C2078_0_182_f_70	182	unaligned
CONTIG	C1902_1_C1902_0_126_f_71	126	unaligned
CONTIG	C2606_1_C2606_0_4824_f_72	4824	unaligned
CONTIG	scaffold20_1_scaffold20_0_34051_f_73	34051	unaligned
CONTIG	C1752_1_C1752_0_102_f_74	102	unaligned
CONTIG	C1756_1_C1756_0_102_f_75	102	unaligned
CONTIG	C2394_1_C2394_0_917_f_76	917	unaligned
CONTIG	C2142_1_C2142_0_230_f_77	230	unaligned
CONTIG	C2266_1_C2266_0_397_f_78	397	unaligned
CONTIG	C1782_1_C1782_0_105_f_79	105	unaligned
CONTIG	scaffold16_1_scaffold16_0_3735_f_80	3735	unaligned
CONTIG	C2384_1_C2384_0_837_f_81	837	unaligned
CONTIG	C1968_1_C1968_0_145_f_82	145	unaligned
25862	25970	1	109	seq_2	C1808_1_C1808_0_109_f_83	99.08		True
CONTIG	C1808_1_C1808_0_109_f_83	109	correct
CONTIG	scaffold12_1_scaffold12_0_518710_f_84	518710	unaligned
CONTIG	C2072_1_C2072_0_177_f_85	177	unaligned
CONTIG	C1760_1_C1760_0_102_f_86	102	unaligned
CONTIG	C2248_1_C2248_0_373_f_87	373	unaligned
CONTIG	C2336_1_C2336_0_658_f_88	658	unaligned
CONTIG	C2422_1_C2422_0_1153_f_89	1153	unaligned
CONTIG	C1914_1_C1914_0_127_f_90	127	unaligned
CONTIG	C2558_1_C2558_0_3320_f_91	3320	unaligned
CONTIG	C2402_1_C2402_0_959_f_92	959	unaligned
CONTIG	C2106_1_C2106_0_202_f_93	202	unaligned
CONTIG	scaffold19_1_scaffold19_0_3515_f_94	3515	unaligned
CONTIG	C2164_1_C2164_0_244_f_95	244	unaligned
26237	26354	1	118	seq_2	C1858_1_C1858_0_118_f_96	99.15		True
CONTIG	C1858_1_C1858_0_118_f_96	118	correct
CONTIG	C2216_1_C2216_0_336_f_97	336	unaligned
CONTIG	C2338_1_C2338_0_660_f_98	660	unaligned
CONTIG	C1946_1_C1946_0_141_f_99	141	unaligned
CONTIG	C1860_1_C1860_0_118_f_100	118	unaligned
CONTIG	C2582_1_C2582_0_3971_f_101	3971	unaligned
CONTIG	C2002_1_C2002_0_153_f_102	153	unaligned
CONTIG	C1840_1_C1840_0_115_f_103	115	unaligned
CONTIG	C2232_1_C2232_0_351_f_104	351	unaligned
CONTIG	C2566_1_C2566_0_3548_f_105	3548	unaligned
CONTIG	C1904_1_C1904_0_126_f_106	126	unaligned
CONTIG	C2236_1_C2236_0_354_f_107	354	unaligned
CONTIG	C1892_1_C1892_0_122_f_108	122	unaligned
CONTIG	C2118_1_C2118_0_210_f_109	210	unaligned
CONTIG	C2256_1_C2256_0_381_f_110	381	unaligned
CONTIG	scaffold4_1_scaffold4_0_30921_f_111	30921	unaligned
CONTIG	C2050_1_C2050_0_171_f_112	171	unaligned
CONTIG	scaffold6_2_scaffold6_39861_104424_f_113	64563	unaligned
CONTIG	C1988_1_C1988_0_149_f_114	149	unaligned
CONTIG	C2392_1_C2392_0_904_f_115	904	unaligned
CONTIG	C1872_1_C1872_0_120_f_116	120	unaligned
CONTIG	C2068_1_C2068_0_174_f_117	174	unaligned
CONTIG	C1784_1_C1784_0_105_f_118	105	unaligned
CONTIG	C2278_1_C2278_0_463_f_119	463	unaligned
961273	961358	113	28	seq_1	C1974_1_C1974_0_146_f_120	98.84		True
CONTIG	C1974_1_C1974_0_146_f_120	146	correct
CONTIG	C2406_1_C2406_0_990_f_121	990	unaligned
CONTIG	C2230_1_C2230_0_349_f_122	349	unaligned
CONTIG	C1798_1_C1798_0_108_f_123	108	unaligned
CONTIG	C2314_1_C2314_0_540_f_124	540	unaligned
CONTIG	C2258_1_C2258_0_386_f_125	386	unaligned
965032	965122	91	1	seq_1	C1912_1_C1912_0_127_f_126	100.0		True
CONTIG	C1912_1_C1912_0_127_f_126	127	correct
CONTIG	C1984_1_C1984_0_147_f_127	147	unaligned
CONTIG	C2474_1_C2474_0_1656_f_128	1656	unaligned
CONTIG	C1936_1_C1936_0_138_f_129	138	unaligned
CONTIG	C2196_1_C2196_0_294_f_130	294	unaligned
CONTIG	C1876_1_C1876_0_120_f_131	120	unaligned
CONTIG	scaffold2_3_scaffold2_57136_373658_f_132	316522	unaligned
CONTIG	C1886_1_C1886_0_121_f_133	121	unaligned
CONTIG	C1870_1_C1870_0_120_f_134	120	unaligned
CONTIG	C1766_1_C1766_0_103_f_135	103	unaligned
CONTIG	C1888_1_C1888_0_121_f_136	121	unaligned
CONTIG	C1986_1_C1986_0_147_f_137	147	unaligned
CONTIG	C2052_1_C2052_0_171_f_138	171	unaligned
CONTIG	C2658_1_C2658_0_5727_f_139	5727	unaligned
CONTIG	C1972_1_C1972_0_146_f_140	146	unaligned
CONTIG	C2110_1_C2110_0_202_f_141	202	unaligned
CONTIG	C2340_1_C2340_0_670_f_142	670	unaligned
CONTIG	C1854_1_C1854_0_117_f_143	117	unaligned
CONTIG	scaffold13_1_scaffold13_0_78092_f_144	78092	unaligned
CONTIG	C2544_1_C2544_0_3103_f_145	3103	unaligned
CONTIG	C2584_1_C2584_0_4107_f_146	4107	unaligned
CONTIG	scaffold17_2_scaffold17_2178_4527_f_147	2349	unaligned
CONTIG	scaffold11_1_scaffold11_0_16209_f_148	16209	unaligned
CONTIG	C2190_1_C2190_0_288_f_149	288	unaligned
CONTIG	C2444_1_C2444_0_1384_f_150	1384	unaligned
CONTIG	scaffold2_2_scaffold2_18775_56914_f_151	38139	unaligned
CONTIG	scaffold13_2_scaffold13_78221_231016_f_152	152795	unaligned
CONTIG	scaffold18_1_scaffold18_0_3836_f_153	3836	unaligned
CONTIG	C1866_1_C1866_0_120_f_154	120	unaligned
25017	25088	3708	3779	seq_1	C2614_1_C2614_0_5041_f_155	100.0		True
CONTIG	C2614_1_C2614_0_5041_f_155	5041	correct_unaligned
CONTIG	C2348_1_C2348_0_708_f_156	708	unaligned
CONTIG	C2282_1_C2282_0_477_f_157	477	unaligned
CONTIG	C2372_1_C2372_0_771_f_158	771	unaligned
CONTIG	C2008_1_C2008_0_153_f_159	153	unaligned
CONTIG	scaffold17_1_scaffold17_0_347_f_160	347	unaligned
CONTIG	C2160_1_C2160_0_243_f_161	243	unaligned
CONTIG	scaffold1_1_scaffold1_0_172582_f_162	172582	unaligned
5684	5813	1	130	seq_3	C1924_1_C1924_0_130_f_163	98.46		True
CONTIG	C1924_1_C1924_0_130_f_163	130	correct
CONTIG	scaffold2_1_scaffold2_0_18287_f_164	18287	unaligned
CONTIG	C2702_1_C2702_0_6735_f_165	6735	unaligned
CONTIG	C2546_1_C2546_0_3149_f_166	3149	unaligned
CONTIG	C2162_1_C2162_0_243_f_167	243	unaligned
CONTIG	C1824_1_C1824_0_111_f_168	111	unaligned
CONTIG	scaffold6_1_scaffold6_0_39841_f_169	39841	unaligned
CONTIG	C2044_1_C2044_0_169_f_170	169	unaligned
CONTIG	C2200_1_C2200_0_298_f_171	298	unaligned
CONTIG	C2234_1_C2234_0_351_f_172	351	unaligned
CONTIG	scaffold8_1_scaffold8_0_3911_f_173	3911	unaligned
CONTIG	C2388_1_C2388_0_882_f_174	882	unaligned
CONTIG	C1996_1_C1996_0_150_f_175	150	unaligned
CONTIG	C2212_1_C2212_0_322_f_176	322	unaligned
CONTIG	C2168_1_C2168_0_248_f_177	248	unaligned
CONTIG	C2706_1_C2706_0_6850_f_178	6850	unaligned
CONTIG	C2548_1_C2548_0_3160_f_179	3160	unaligned
7605	7725	121	1	seq_3	C1884_1_C1884_0_121_f_180	100.0		True
CONTIG	C1884_1_C1884_0_121_f_180	121	correct
CONTIG	C2482_1_C2482_0_1815_f_181	1815	unaligned
CONTIG	C1788_1_C1788_0_106_f_182	106	unaligned
