# Supplementary material for: HiMMe: using genetic patterns as a proxy for genome assembly reliability assessment
Source: BMC Genomics. 2017 Sep 5;18:694. doi: 10.1186/s12864-017-3965-2 (PMC5584555; doi:10.1186/s12864-017-3965-2)
Supplement: Supplementary file 3 — ’Supplementary_file3.zip’, Title: ’Data from GAGE’. Description: contains all real data as well as the pertinent results. (ZIP 18,698 kb) [file 12864_2017_3965_MOESM3_ESM.zip › Real data/QUAST/lineage/SOAPdenovo/full_output/contigs_reports/contigs_report_genome-ctg-filtered.unaligned.info]

Contig	Total_length	Unaligned_length	Unaligned_type	Unaligned_parts
C2014_1_C2014_0_156_f_1	156	156	full	1-156
C1856_1_C1856_0_117_f_2	117	117	full	1-117
C1772_1_C1772_0_104_f_3	104	104	full	1-104
C1754_1_C1754_0_102_f_4	102	102	full	1-102
C2360_1_C2360_0_738_f_5	738	738	full	1-738
C2058_1_C2058_0_172_f_6	172	172	full	1-172
C2320_1_C2320_0_552_f_7	552	552	full	1-552
scaffold13_3_scaffold13_231055_366737_f_8	135682	135682	full	1-135682
C2252_1_C2252_0_379_f_9	379	379	full	1-379
C2316_1_C2316_0_543_f_10	543	543	full	1-543
scaffold14_1_scaffold14_0_35536_f_11	35536	34502	partial	1-321,1356-35536
C1830_1_C1830_0_113_f_12	113	113	full	1-113
C1880_1_C1880_0_121_f_13	121	121	full	1-121
scaffold5_1_scaffold5_0_46499_f_14	46499	46499	full	1-46499
C2284_1_C2284_0_477_f_15	477	477	full	1-477
C2038_1_C2038_0_166_f_16	166	166	full	1-166
C2426_1_C2426_0_1215_f_17	1215	1215	full	1-1215
C1780_1_C1780_0_105_f_19	105	105	full	1-105
C2154_1_C2154_0_238_f_20	238	238	full	1-238
scaffold10_1_scaffold10_0_331598_f_21	331598	331598	full	1-331598
C2450_1_C2450_0_1443_f_22	1443	1443	full	1-1443
C1962_1_C1962_0_143_f_23	143	143	full	1-143
C1758_1_C1758_0_102_f_24	102	102	full	1-102
C1816_1_C1816_0_110_f_25	110	110	full	1-110
C2678_1_C2678_0_6141_f_26	6141	6141	full	1-6141
C2040_1_C2040_0_168_f_27	168	168	full	1-168
C2032_1_C2032_0_164_f_28	164	164	full	1-164
C2198_1_C2198_0_296_f_29	296	296	full	1-296
C2306_1_C2306_0_531_f_30	531	531	full	1-531
C1846_1_C1846_0_116_f_31	116	116	full	1-116
C2436_1_C2436_0_1277_f_32	1277	1277	full	1-1277
C1850_1_C1850_0_117_f_33	117	117	full	1-117
C2328_1_C2328_0_627_f_34	627	627	full	1-627
scaffold17_3_scaffold17_6636_6969_f_35	333	333	full	1-333
C2404_1_C2404_0_982_f_37	982	982	full	1-982
C1894_1_C1894_0_122_f_38	122	122	full	1-122
scaffold7_1_scaffold7_0_110622_f_39	110622	110622	full	1-110622
scaffold9_1_scaffold9_0_93229_f_40	93229	93229	full	1-93229
C2268_1_C2268_0_406_f_41	406	406	full	1-406
C2074_1_C2074_0_179_f_42	179	179	full	1-179
C2242_1_C2242_0_358_f_44	358	358	full	1-358
C2112_1_C2112_0_205_f_45	205	205	full	1-205
C1786_1_C1786_0_106_f_46	106	106	full	1-106
C2270_1_C2270_0_424_f_47	424	424	full	1-424
C2180_1_C2180_0_264_f_48	264	264	full	1-264
C1954_1_C1954_0_142_f_49	142	142	full	1-142
C2192_1_C2192_0_288_f_51	288	288	full	1-288
C2588_1_C2588_0_4168_f_52	4168	4168	full	1-4168
C2140_1_C2140_0_229_f_53	229	229	full	1-229
C1994_1_C1994_0_150_f_54	150	150	full	1-150
scaffold4_2_scaffold4_30938_270753_f_55	239815	239009	partial	1-232110,232917-239815
C2036_1_C2036_0_165_f_56	165	165	full	1-165
C2390_1_C2390_0_902_f_57	902	902	full	1-902
scaffold21_1_scaffold21_0_3881_f_58	3881	3881	full	1-3881
C1942_1_C1942_0_140_f_59	140	140	full	1-140
C1832_1_C1832_0_113_f_60	113	113	full	1-113
C1802_1_C1802_0_108_f_61	108	108	full	1-108
C2556_1_C2556_0_3281_f_63	3281	3281	full	1-3281
C2024_1_C2024_0_161_f_64	161	161	full	1-161
scaffold15_1_scaffold15_0_18151_f_65	18151	18151	full	1-18151
C1742_1_C1742_0_101_f_66	101	101	full	1-101
C2082_1_C2082_0_185_f_67	185	185	full	1-185
C1882_1_C1882_0_121_f_68	121	121	full	1-121
C2076_1_C2076_0_180_f_69	180	180	full	1-180
C2078_1_C2078_0_182_f_70	182	182	full	1-182
C1902_1_C1902_0_126_f_71	126	126	full	1-126
C2606_1_C2606_0_4824_f_72	4824	4824	full	1-4824
scaffold20_1_scaffold20_0_34051_f_73	34051	34051	full	1-34051
C1752_1_C1752_0_102_f_74	102	102	full	1-102
C1756_1_C1756_0_102_f_75	102	102	full	1-102
C2394_1_C2394_0_917_f_76	917	917	full	1-917
C2142_1_C2142_0_230_f_77	230	230	full	1-230
C2266_1_C2266_0_397_f_78	397	397	full	1-397
C1782_1_C1782_0_105_f_79	105	105	full	1-105
scaffold16_1_scaffold16_0_3735_f_80	3735	3735	full	1-3735
C2384_1_C2384_0_837_f_81	837	837	full	1-837
C1968_1_C1968_0_145_f_82	145	145	full	1-145
scaffold12_1_scaffold12_0_518710_f_84	518710	518710	full	1-518710
C2072_1_C2072_0_177_f_85	177	177	full	1-177
C1760_1_C1760_0_102_f_86	102	102	full	1-102
C2248_1_C2248_0_373_f_87	373	373	full	1-373
C2336_1_C2336_0_658_f_88	658	658	full	1-658
C2422_1_C2422_0_1153_f_89	1153	1153	full	1-1153
C1914_1_C1914_0_127_f_90	127	127	full	1-127
C2558_1_C2558_0_3320_f_91	3320	3320	full	1-3320
C2402_1_C2402_0_959_f_92	959	959	full	1-959
C2106_1_C2106_0_202_f_93	202	202	full	1-202
scaffold19_1_scaffold19_0_3515_f_94	3515	3515	full	1-3515
C2164_1_C2164_0_244_f_95	244	244	full	1-244
C2216_1_C2216_0_336_f_97	336	336	full	1-336
C2338_1_C2338_0_660_f_98	660	660	full	1-660
C1946_1_C1946_0_141_f_99	141	141	full	1-141
C1860_1_C1860_0_118_f_100	118	118	full	1-118
C2582_1_C2582_0_3971_f_101	3971	3971	full	1-3971
C2002_1_C2002_0_153_f_102	153	153	full	1-153
C1840_1_C1840_0_115_f_103	115	115	full	1-115
C2232_1_C2232_0_351_f_104	351	351	full	1-351
C2566_1_C2566_0_3548_f_105	3548	3548	full	1-3548
C1904_1_C1904_0_126_f_106	126	126	full	1-126
C2236_1_C2236_0_354_f_107	354	354	full	1-354
C1892_1_C1892_0_122_f_108	122	122	full	1-122
C2118_1_C2118_0_210_f_109	210	210	full	1-210
C2256_1_C2256_0_381_f_110	381	381	full	1-381
scaffold4_1_scaffold4_0_30921_f_111	30921	30921	full	1-30921
C2050_1_C2050_0_171_f_112	171	171	full	1-171
scaffold6_2_scaffold6_39861_104424_f_113	64563	64563	full	1-64563
C1988_1_C1988_0_149_f_114	149	149	full	1-149
C2392_1_C2392_0_904_f_115	904	904	full	1-904
C1872_1_C1872_0_120_f_116	120	120	full	1-120
C2068_1_C2068_0_174_f_117	174	174	full	1-174
C1784_1_C1784_0_105_f_118	105	105	full	1-105
C2278_1_C2278_0_463_f_119	463	463	full	1-463
C2406_1_C2406_0_990_f_121	990	990	full	1-990
C2230_1_C2230_0_349_f_122	349	349	full	1-349
C1798_1_C1798_0_108_f_123	108	108	full	1-108
C2314_1_C2314_0_540_f_124	540	540	full	1-540
C2258_1_C2258_0_386_f_125	386	386	full	1-386
C1984_1_C1984_0_147_f_127	147	147	full	1-147
C2474_1_C2474_0_1656_f_128	1656	1656	full	1-1656
C1936_1_C1936_0_138_f_129	138	138	full	1-138
C2196_1_C2196_0_294_f_130	294	294	full	1-294
C1876_1_C1876_0_120_f_131	120	120	full	1-120
scaffold2_3_scaffold2_57136_373658_f_132	316522	316522	full	1-316522
C1886_1_C1886_0_121_f_133	121	121	full	1-121
C1870_1_C1870_0_120_f_134	120	120	full	1-120
C1766_1_C1766_0_103_f_135	103	103	full	1-103
C1888_1_C1888_0_121_f_136	121	121	full	1-121
C1986_1_C1986_0_147_f_137	147	147	full	1-147
C2052_1_C2052_0_171_f_138	171	171	full	1-171
C2658_1_C2658_0_5727_f_139	5727	5727	full	1-5727
C1972_1_C1972_0_146_f_140	146	146	full	1-146
C2110_1_C2110_0_202_f_141	202	202	full	1-202
C2340_1_C2340_0_670_f_142	670	670	full	1-670
C1854_1_C1854_0_117_f_143	117	117	full	1-117
scaffold13_1_scaffold13_0_78092_f_144	78092	78092	full	1-78092
C2544_1_C2544_0_3103_f_145	3103	3103	full	1-3103
C2584_1_C2584_0_4107_f_146	4107	4107	full	1-4107
scaffold17_2_scaffold17_2178_4527_f_147	2349	2349	full	1-2349
scaffold11_1_scaffold11_0_16209_f_148	16209	16209	full	1-16209
C2190_1_C2190_0_288_f_149	288	288	full	1-288
C2444_1_C2444_0_1384_f_150	1384	1384	full	1-1384
scaffold2_2_scaffold2_18775_56914_f_151	38139	38139	full	1-38139
scaffold13_2_scaffold13_78221_231016_f_152	152795	152795	full	1-152795
scaffold18_1_scaffold18_0_3836_f_153	3836	3836	full	1-3836
C1866_1_C1866_0_120_f_154	120	120	full	1-120
C2614_1_C2614_0_5041_f_155	5041	4969	partial	1-3707,3780-5041
C2348_1_C2348_0_708_f_156	708	708	full	1-708
C2282_1_C2282_0_477_f_157	477	477	full	1-477
C2372_1_C2372_0_771_f_158	771	771	full	1-771
C2008_1_C2008_0_153_f_159	153	153	full	1-153
scaffold17_1_scaffold17_0_347_f_160	347	347	full	1-347
C2160_1_C2160_0_243_f_161	243	243	full	1-243
scaffold1_1_scaffold1_0_172582_f_162	172582	172582	full	1-172582
scaffold2_1_scaffold2_0_18287_f_164	18287	18287	full	1-18287
C2702_1_C2702_0_6735_f_165	6735	6735	full	1-6735
C2546_1_C2546_0_3149_f_166	3149	3149	full	1-3149
C2162_1_C2162_0_243_f_167	243	243	full	1-243
C1824_1_C1824_0_111_f_168	111	111	full	1-111
scaffold6_1_scaffold6_0_39841_f_169	39841	39841	full	1-39841
C2044_1_C2044_0_169_f_170	169	169	full	1-169
C2200_1_C2200_0_298_f_171	298	298	full	1-298
C2234_1_C2234_0_351_f_172	351	351	full	1-351
scaffold8_1_scaffold8_0_3911_f_173	3911	3911	full	1-3911
C2388_1_C2388_0_882_f_174	882	882	full	1-882
C1996_1_C1996_0_150_f_175	150	150	full	1-150
C2212_1_C2212_0_322_f_176	322	322	full	1-322
C2168_1_C2168_0_248_f_177	248	248	full	1-248
C2706_1_C2706_0_6850_f_178	6850	6850	full	1-6850
C2548_1_C2548_0_3160_f_179	3160	3160	full	1-3160
C2482_1_C2482_0_1815_f_181	1815	1815	full	1-1815
C1788_1_C1788_0_106_f_182	106	106	full	1-106
