# Supplementary material for: HiMMe: using genetic patterns as a proxy for genome assembly reliability assessment
Source: BMC Genomics. 2017 Sep 5;18:694. doi: 10.1186/s12864-017-3965-2 (PMC5584555; doi:10.1186/s12864-017-3965-2)
Supplement: Supplementary file 3 — ’Supplementary_file3.zip’, Title: ’Data from GAGE’. Description: contains all real data as well as the pertinent results. (ZIP 18,698 kb) [file 12864_2017_3965_MOESM3_ESM.zip › Real data/QUAST/lineage/SOAPdenovo/full_output/contigs_reports/transposed_report_misassemblies.tex]

\documentclass[12pt,a4paper]{article}
\begin{document}
\begin{table}[ht]
\begin{center}
\caption{All statistics are based on contigs of size $\geq$ 0 bp, unless otherwise noted (e.g., "\# contigs ($\geq$ 0 bp)" and "Total length ($\geq$ 0 bp)" include all contigs).}
\begin{tabular}{|l*{13}{|r}|}
\hline
Assembly & \# misassemblies &     \# relocations &     \# translocations &     \# inversions & \# misassembled contigs & Misassembled contigs length & \# local misassemblies & \# unaligned mis. contigs & \# mismatches & \# indels &     \# indels ($\leq$ 5 bp) &     \# indels ($>$ 5 bp) & Indels length \\ \hline
genome.ctg.filtered & 0 & 0 & 0 & 0 & 0 & 0 & 0 & 0 & 158 & 16 & 16 & 0 & 20 \\ \hline
\end{tabular}
\end{center}
\end{table}
\end{document}
