# Supplementary material for: HiMMe: using genetic patterns as a proxy for genome assembly reliability assessment
Source: BMC Genomics. 2017 Sep 5;18:694. doi: 10.1186/s12864-017-3965-2 (PMC5584555; doi:10.1186/s12864-017-3965-2)
Supplement: Supplementary file 3 — ’Supplementary_file3.zip’, Title: ’Data from GAGE’. Description: contains all real data as well as the pertinent results. (ZIP 18,698 kb) [file 12864_2017_3965_MOESM3_ESM.zip › Real data/QUAST/lineage/Allpaths-LG/full_output/genome_stats/genome_info.txt]

reference chromosomes:
	seq_1 (total length: 2516575 bp, maximal covered length: 2136 bp)
	seq_3 (total length: 22870 bp, maximal covered length: 303 bp)
	seq_2 (total length: 38454 bp, maximal covered length: 658 bp)

total genome size: 2577899

gap min size: 50
partial gene/operon min size: 100


assembly                 | genome    | duplication | gaps      | genes     | partial   | operons   | partial   |
                         | fraction  | ratio       | number    |           | genes     |           | operons   |
========================================================================================================================
genome-ctg-filtered      | 0.12014%  | 1.02938     | 13        | -         | -         | -         | -         |
