# Supplementary material for: HiMMe: using genetic patterns as a proxy for genome assembly reliability assessment
Source: BMC Genomics. 2017 Sep 5;18:694. doi: 10.1186/s12864-017-3965-2 (PMC5584555; doi:10.1186/s12864-017-3965-2)
Supplement: Supplementary file 3 — ’Supplementary_file3.zip’, Title: ’Data from GAGE’. Description: contains all real data as well as the pertinent results. (ZIP 18,698 kb) [file 12864_2017_3965_MOESM3_ESM.zip › Real data/QUAST/lineage/Allpaths-LG/full_output/genome_stats/genome-ctg-filtered_gaps.txt]

seq_1
1 748675
748836 1004133
1004216 1680221
1680385 1706913
1707011 2353488
2355123 2516575
seq_3
1 10909
11019 12456
12651 22870
seq_2
1 25828
25930 33163
33279 37961
38404 38454
